# Supplementary material for: Staged developmental mapping and X chromosome transcriptional dynamics during mouse spermatogenesis
Source: Nat Commun. 2019 Mar 19;10:1251. doi: 10.1038/s41467-019-09182-1 (PMC6424977; doi:10.1038/s41467-019-09182-1)
Supplement: Supplementary file 2 — Supplementary Data 1 [file 41467_2019_9182_MOESM2_ESM.xlsx]

## Sheet: scRNA-Seq
Supplementary Data 1: Overview and quality metrics of scRNA-Seq, bulk RNA-Seq and CUT&RUN libraries.
Sample	Library	CellRanger filter	After quality control	Assigned Cell Type	EmptyDrops filter	EmptyDrops quality control
B6	do17815	1157	1157	1122	4467	3400
B6	do17816	2198	2198	2105	6145	4608
P5	do26386	3379	3376	3111	6543	5498
P5	do26387	4741	4736	4359	9120	8124
P10	do17821	3229	3213	3010	4976	4202
P15	do18195	4258	4258	4012	14050	13168
P20	do17824	1775	1775	1713	9400	7491
P25	do18196	4334	4334	4184	8038	6802
P30	do17825	2278	2278	2218	5393	4958
P35	do17827	3160	3160	3026	49002	10686
Tc0	do15983	3182	3182	3063
Tc0	do17622	3968	3968	3627
Tc0	do18199	2527	2527	2422
Tc1	do15984	2467	2467	2384
Tc1	do17623	3605	3605	3377
Tc1	do18197	4073	4073	3697
Tc1	do18198	3203	3203	2959

## Sheet: Bulk RNA-Seq
Library	Tissue	Age
do18144	Whole testis	6 days
do18145	Whole testis	6 days
do18146	Whole testis	8 days
do18147	Whole testis	10 days
do18148	Whole testis	10 days
do18149	Whole testis	12 days
do18150	Whole testis	12 days
do18151	Whole testis	12 days
do18152	Whole testis	14 days
do18153	Whole testis	14 days
do18155	Whole testis	16 days
do18156	Whole testis	18 days
do18157	Whole testis	18 days
do18158	Whole testis	20 days
do18159	Whole testis	20 days
do18160	Whole testis	22 days
do18161	Whole testis	22 days
do18162	Whole testis	24 days
do18163	Whole testis	24 days
do18168	Whole testis	26 days
do18169	Whole testis	26 days
do18170	Whole testis	28 days
do18171	Whole testis	28 days
do18164	Whole testis	30 days
do18165	Whole testis	30 days
do18166	Whole testis	32 days
do18167	Whole testis	34 days
do18176	Whole testis	35 days
do18172	Whole testis	67 days
do18173	Whole testis	67 days

## Sheet: CUT&RUN
Cell type	Age	Chromatin mark	Individual	Note
Spermatocytes	P26	H3K9me3	P26_18/5374
Spermatocytes	P26	H3K9me3	P26_18/5375
Spermatids	P26	H3K9me3	P26_18/5374
Spermatids	P26	H3K9me3	P26_18/5375
Spermatocytes	P26	H3K4me3	P26_18/5374
Spermatocytes	P26	H3K4me3	P26_18/5375
Spermatids	P26	H3K4me3	P26_18/5374
Spermatids	P26	H3K4me3	P26_18/5375
Spermatocytes	P26	H3K27ac	P26_18/5374
Spermatocytes	P26	H3K27ac	P26_18/5375	Subsampled to 10% of reads
Spermatids	P26	H3K27ac	P26_18/5374
Spermatids	P26	H3K27ac	P26_18/5375
Spermatocytes	P28	H3K9me3	P28_18/5382
Spermatocytes	P28	H3K9me3	P28_18/5383
Spermatids	P28	H3K9me3	P28_18/5382
Spermatids	P28	H3K9me3	P28_18/5383
Spermatocytes	P28	H3K4me3	P28_18/5382
Spermatocytes	P28	H3K4me3	P28_18/5383
Spermatids	P28	H3K4me3	P28_18/5382
Spermatids	P28	H3K4me3	P28_18/5383
Spermatocytes	P28	H3K27ac	P28_18/5382
Spermatocytes	P28	H3K27ac	P28_18/5383
Spermatids	P28	H3K27ac	P28_18/5382
Spermatids	P28	H3K27ac	P28_18/5383
Spermatocytes	P24	H3K9me3	P24_18/5380
Spermatocytes	P24	H3K9me3	P24_18/5381
Spermatids	P24	H3K9me3	P24_18/5380
Spermatids	P24	H3K9me3	P24_18/5381
Spermatocytes	P24	H3K4me3	P24_18/5380
Spermatocytes	P24	H3K4me3	P24_18/5381
Spermatids	P24	H3K4me3	P24_18/5380
Spermatids	P24	H3K4me3	P24_18/5381
