# Supplementary material for: Staged developmental mapping and X chromosome transcriptional dynamics during mouse spermatogenesis
Source: Nat Commun. 2019 Mar 19;10:1251. doi: 10.1038/s41467-019-09182-1 (PMC6424977; doi:10.1038/s41467-019-09182-1)
Supplement: Supplementary file 3 — Supplementary Data 2 [file 41467_2019_9182_MOESM3_ESM.xlsx]

## Sheet: Spermatogonia
Supplementary Data 2: Cluster-specific marker genes for all cell clusters identified in adult B6 animals.
Top	p.value	FDR	logFC.Leydig_1	logFC.S1	logFC.S10	logFC.S11	logFC.S2	logFC.S3	logFC.S4	logFC.S5	logFC.S6	logFC.S7	logFC.S8	logFC.S9	logFC.Sertoli	logFC.Spermatocytes_1	logFC.Spermatocytes_2	logFC.Spermatocytes_3	logFC.Spermatocytes_4	logFC.Spermatocytes_5	logFC.Spermatocytes_6	logFC.Spermatocytes_7	logFC.Spermatocytes_8	GeneName
1	7.41056e-153	6.26679e-150	1.55249	3.29651	3.67782	5.54688	3.5392	3.63125	3.66567	3.70782	3.72493	3.53016	3.49586	3.74122	2.08488	2.55215	2.54065	2.5744	2.66458	2.83394	3.10027	3.26151	3.30847	Rps11
1	1.12248e-101	2.41075e-99	1.46151	5.46288	6.62688	6.72463	5.98505	6.57565	6.78726	6.81591	6.45276	6.53425	6.65364	6.71929	1.44256	1.25762	1.6075	2.03521	2.61098	3.13684	3.80024	4.2	4.89831	Rpl14
1	1.24397e-72	1.0109e-70	5.75203	5.30018	5.52015	5.60101	5.239	5.34239	5.16256	5.19097	5.09884	5.21979	5.21594	5.27728	2.8094	0.325609	1.71449	3.11245	4.24495	4.86502	5.41386	5.52971	5.54162	Dazl
1	9.81999e-72	7.74749e-70	3.51551	5.73228	5.86361	5.90562	5.8237	5.68342	5.77145	5.88278	5.84383	5.83605	5.77356	5.73466	2.37033	2.63359	3.11563	4.04389	4.82604	5.1512	5.51329	5.50673	5.56819	Ncl
2	2.55276e-79	2.67753e-77	1.54086	5.12702	5.33327	5.34643	3.62974	2.61501	2.07681	1.83796	2.32098	4.66969	5.28828	5.32527	1.56559	1.64483	3.22788	3.96976	4.38089	4.62846	5.11787	5.17661	5.27637	Hmgn1
2	7.15832e-50	2.4995e-48	4.24007	3.9147	4.17168	4.2151	3.40406	3.41243	2.98006	2.74392	3.50514	3.99138	4.1295	4.1913	3.06782	4.11634	4.22286	4.24007	4.21875	4.23662	4.22936	4.17411	4.19685	Taf7l
2	6.74777e-45	1.83704e-43	0.206132	4.62759	4.62037	4.62257	4.60465	4.63733	4.61578	4.6458	4.64547	4.60622	4.6455	4.63088	2.05513	4.56583	4.64131	4.64486	4.63241	4.64296	4.65153	4.61094	4.63495	Rpl36a
3	6.64033e-115	2.33369e-112	1.62325	3.93131	5.17555	5.18603	4.25589	4.38704	4.51986	4.66556	4.94275	5.02026	4.92715	5.13291	1.33881	0.574085	0.799507	1.24924	1.59538	2.01327	3.07716	3.8023	3.85886	Sumo2
3	1.7797e-49	6.05031e-48	4.12842	3.95739	4.0727	4.02838	4.00934	3.99847	4.02071	4.02576	4.03911	4.0382	4.00954	4.00684	3.14218	4.12842	3.94146	3.90776	3.82071	3.69786	3.70612	3.81459	3.9588	Cdkn2a
4	5.15931e-46	1.4837e-44	4.95159	4.95656	4.37662	4.47431	5.01093	5.01826	4.9909	4.93243	4.89095	4.54431	4.45539	4.38093	3.67089	4.86858	4.16006	4.37686	4.59743	4.74379	4.86	4.87991	4.88496	Uchl1
5	2.61532e-114	8.95863e-112	1.07304	4.0131	3.72848	4.88275	3.9094	3.8118	3.82722	3.64314	3.40541	3.14691	3.04457	3.1382	1.70556	2.74138	2.59187	2.75984	3.11127	3.46576	3.80599	4.06107	4.0988	Rps2
5	2.32111e-108	6.28115e-106	0.953085	3.94583	5.95438	5.91671	4.58801	5.14794	5.54952	5.65196	5.82377	5.90381	6.09356	5.88692	1.89368	2.03178	1.9696	2.11774	2.47338	2.68272	2.9986	3.22714	3.4954	Rps3
5	6.94073e-43	1.68754e-41	4.41033	4.34433	4.38037	4.40515	4.35626	4.36513	4.37609	4.37775	4.38512	4.40324	4.38902	4.38078	2.64956	3.14994	2.76887	3.66971	4.05278	4.06707	4.25719	4.23184	4.21317	Hells
6	2.06233e-86	2.79043e-84	0.63854	3.65009	2.91877	3.05577	3.76475	4.01298	4.06069	3.78687	3.44328	3.2684	3.10296	2.72938	0.541569	0.82157	1.78836	2.4574	3.08323	3.22093	3.47466	3.72435	3.80628	Oaz1
6	7.89894e-83	9.50014e-81	2.80537	4.26485	5.14978	5.21133	4.08545	4.08122	4.45597	4.68546	4.86354	5.16484	5.21175	5.17421	1.58753	0.127367	1.81101	3.1454	3.75788	4.06531	4.19584	4.12109	4.27532	H2afv
6	1.47779e-39	3.02272e-38	4.37293	4.17049	4.27854	4.31122	4.22211	4.26672	4.30691	4.29	4.28185	4.24657	4.26444	4.28826	2.51442	1.46043	1.30054	2.22886	3.0708	3.79205	4.01088	4.09398	4.17162	Fkbp6
7	2.42271e-122	1.05744e-119	1.21892	3.46164	5.33211	5.87644	3.5994	3.69052	3.99337	4.24018	4.57408	5.00621	5.28428	5.22019	1.30364	1.97671	2.23564	2.34167	2.52672	2.82436	3.34945	3.60555	3.71795	Hsp90ab1
7	2.27758e-100	4.70485e-98	1.11861	3.16546	5.11341	5.14212	3.82773	4.35611	4.77192	5.00204	5.06074	5.17158	5.10825	5.02535	2.3776	1.77671	1.68116	1.85339	2.10898	2.31415	2.46504	2.53385	2.54974	Psmb1
7	3.33078e-65	2.05317e-63	2.42999	4.41629	4.47204	4.49283	4.40369	4.38522	4.39998	4.42637	4.44845	4.44302	4.47212	4.47487	1.73279	3.90979	3.1585	3.56103	3.83956	3.99729	4.13041	4.23014	4.40939	2700094K13Rik
7	1.98321e-32	2.77352e-31	3.77734	3.74382	3.74769	3.76242	3.72865	3.66189	3.71705	3.72471	3.71047	3.73303	3.73607	3.75792	2.10064	3.77734	3.76038	3.7701	3.75996	3.77447	3.77103	3.75939	3.77734	Dmrt1
9	4.27422e-68	2.98875e-66	1.53211	3.35437	2.88849	2.96749	3.23417	3.27417	3.2503	3.31162	3.26224	3.14006	3.02414	2.87666	1.80484	2.37266	2.6853	2.90177	2.95656	3.19531	3.43795	3.50407	3.41704	Rplp2
9	4.71578e-31	6.0366e-30	3.57675	4.04028	4.03066	4.05421	3.99875	4.01192	4.02329	4.02964	4.02779	4.04462	4.05357	4.04355	2.41234	3.98983	4.02052	4.02688	4.05724	4.05415	4.05724	4.01735	4.00718	Zrsr2
10	4.81623e-66	3.08843e-64	4.12617	5.35851	5.52305	5.55464	5.5211	5.60093	5.60359	5.60963	5.61294	5.58826	5.54974	5.58993	2.17537	0.971093	1.48287	1.92772	2.385	2.81233	3.70597	4.45528	4.76542	Anp32b
12	7.69241e-38	1.4486e-36	2.65183	3.78562	2.52582	2.9157	3.76448	3.75676	3.74665	3.73979	2.87575	1.3056	0.652379	1.36687	0.891348	3.59282	3.65886	3.67296	3.62094	3.62585	3.73348	3.68308	3.70182	Nmt2
12	2.5825e-24	2.18322e-23	3.5149	3.62843	3.6019	3.60057	3.59801	3.62006	3.6078	3.62137	3.62683	3.61675	3.59914	3.59608	3.16209	2.14535	2.12912	2.61019	3.04466	3.34119	3.61169	3.5902	3.63691	Tex19.1
14	1.5754e-30	1.94488e-29	3.86538	3.97237	3.68527	3.70514	3.97511	3.98024	3.96835	3.96464	3.93073	3.83039	3.73434	3.77558	0.208208	3.74582	3.84716	3.93537	3.95256	3.97279	3.98305	3.93949	3.95246	Hmgb3
14	4.29954e-21	3.08457e-20	3.20184	3.34501	3.19548	3.32179	3.334	3.34327	3.34501	3.33999	3.27167	2.85929	2.75524	2.91608	3.06003	3.29297	3.34501	3.34501	3.33732	3.34501	3.33842	3.29777	3.34501	Sohlh1
15	6.92427e-57	3.11259e-55	0.380759	5.03591	5.28904	5.27712	4.84214	4.81543	4.80858	4.83641	4.76226	4.84387	4.89976	5.03586	1.9893	2.94457	3.85235	4.40876	4.83889	5.0448	5.2696	5.28448	5.28703	Hspe1
15	1.64416e-53	6.55265e-52	2.46927	4.35595	4.3525	4.39693	4.35374	4.38404	4.39741	4.38015	4.37225	4.39002	4.36682	4.37316	1.55767	2.56464	3.0306	3.85141	4.12158	4.30136	4.3564	4.33747	4.36204	Bax
15	7.92046e-34	1.20889e-32	0.681766	3.9118	3.08569	3.06267	3.81808	3.83021	3.65739	3.5242	3.28243	3.04886	2.956	2.97621	1.78516	3.96784	3.9357	3.95335	3.94005	3.96099	3.94704	3.88763	3.9007	Eif1ax
16	1.44412e-49	4.94676e-48	0.658015	4.2405	4.63682	4.69251	4.08141	3.91408	4.03723	4.09535	4.1385	4.20315	4.41247	4.49339	2.72114	3.68846	3.98712	4.0039	4.13083	4.30715	4.44259	4.6735	4.43837	Mdh2
16	4.20761e-28	4.43907e-27	2.62551	3.25407	3.06208	3.10783	3.24175	3.22411	3.16583	3.05611	2.68944	2.48314	2.61716	2.896	2.49987	3.23249	3.26464	3.26518	3.25016	3.27431	3.27148	3.2436	3.26462	Gsr
17	1.01799e-48	3.35131e-47	3.73804	4.16315	3.99976	4.0423	4.191	4.0949	4.12894	4.19887	4.17473	4.17046	4.15831	4.08758	2.02018	3.01545	3.61596	3.68999	3.62319	3.75731	3.91551	3.97907	4.1813	Dctpp1
17	3.83749e-25	3.38703e-24	3.00859	2.97097	2.99039	2.9955	2.98329	2.99229	2.9966	2.98963	2.98353	2.95394	2.93132	2.91236	2.10956	1.26696	0.627399	0.838762	1.54156	2.35362	2.86378	2.92991	2.92809	Chd3os
17	2.15932e-24	1.83522e-23	1.97483	3.32991	3.32636	3.31645	3.31929	3.3358	3.32496	3.32968	3.32225	3.30455	3.32718	3.31699	2.84838	3.17572	3.26258	3.3266	3.2921	3.30571	3.32171	3.30069	3.3358	Gcat
18	9.16779e-120	3.64837e-117	0.985645	1.85257	1.19441	4.05715	1.96693	2.03007	2.03561	2.00504	1.95983	1.93864	1.85119	1.65901	1.34816	1.08593	1.06098	1.0954	1.25589	1.44723	1.75061	1.96482	1.9257	Rpl13
18	3.15778e-65	1.95097e-63	2.85529	2.37429	4.1038	3.96921	1.49067	1.52017	1.99913	2.24484	2.85464	3.81057	4.05015	4.07882	2.04881	1.02948	2.1804	2.96563	3.30762	3.24322	3.16122	3.19078	3.27224	Cacybp
18	1.39577e-62	7.8526e-61	1.20927	3.2056	2.4405	1.80224	3.25985	3.30671	3.2247	3.22529	3.18166	3.09148	2.97495	2.70535	2.0735	2.33091	2.19127	2.26795	2.54001	2.81743	3.18897	3.43006	3.33676	Rps8
18	1.18965e-27	1.21667e-26	1.47999	2.75502	2.74135	2.72608	2.74708	2.75502	2.74996	2.74258	2.7406	2.73618	2.72497	2.70362	1.31571	2.61403	2.73388	2.74124	2.73763	2.74594	2.74852	2.70223	2.75502	Ppdpf
19	2.72695e-82	3.19455e-80	1.32937	3.13672	4.98085	4.97053	3.3712	3.45322	3.76214	3.92403	4.12142	4.66169	4.95393	4.96479	2.13427	1.48699	1.86318	2.36864	2.65685	3.00537	3.27301	3.28345	3.34969	Psmb2
19	9.92858e-73	8.11714e-71	0.91468	4.02994	4.27227	6.152	4.12588	4.02387	4.21322	4.20905	4.23168	4.1159	4.03776	3.88199	1.82838	2.46285	2.67249	2.87606	3.16235	3.37185	3.81105	4.09016	4.15924	Rps3a1
19	1.6675e-71	1.29668e-69	1.63928	3.51725	3.33138	2.84346	3.66134	3.62965	3.61059	3.70919	3.61229	3.56724	3.5476	3.611	1.50835	2.51798	2.55665	2.54487	2.75662	2.97943	3.34021	3.55164	3.53238	Rps16
20	1.75831e-104	4.17382e-102	2.41614	1.59113	5.36344	5.29432	1.71249	1.79126	1.90008	2.13642	2.44659	3.33574	4.69269	5.23722	1.82462	1.72478	1.70189	1.93794	1.93222	2.06478	1.93337	1.9064	1.74165	Npm1
21	6.98447e-71	5.30918e-69	1.08641	3.42234	3.0934	2.34758	3.55754	3.63434	3.7372	3.72747	3.73791	3.47535	3.37497	3.29017	1.32932	1.37168	1.60331	1.82669	2.28499	2.71389	3.19712	3.33103	3.3883	Rpl19
22	9.37095e-26	8.59618e-25	2.11105	2.08948	2.93801	2.95523	1.91577	2.13659	2.31361	2.45819	2.65483	2.81062	2.92825	2.91645	1.45187	2.92328	3.01725	3.01237	3.02692	3.02383	3.00654	2.94039	2.48597	Pbdc1
23	1.77599e-62	9.88889e-61	0.785261	3.56016	2.90275	1.89301	3.36263	3.48271	3.45767	3.50931	3.42102	3.35578	3.28071	3.1409	0.807955	1.96782	2.29166	2.302	2.56185	2.94766	3.50976	3.68966	3.5991	Rps19
23	9.79798e-30	1.1523e-28	4.6069	1.52803	4.57768	4.55326	2.0515	2.55262	3.10318	3.75393	4.25662	4.37338	4.33242	4.48355	2.52765	2.07418	2.0472	2.2492	2.36755	2.36392	1.87564	1.27406	1.00512	Cenpf
27	1.13922e-30	1.41935e-29	3.79782	1.58528	3.75378	3.76065	2.10749	2.45679	3.04884	3.39669	3.71002	3.66884	3.70581	3.68729	2.84287	0.737968	0.549547	1.06964	1.771	1.86165	1.99011	1.65611	1.5024	Slc25a31
28	5.68971e-23	4.48106e-22	3.10526	2.64573	3.00166	3.06195	2.87	2.85633	2.78681	2.69832	2.55407	2.40153	2.62023	2.83807	2.60411	3.03785	3.09482	3.08835	3.09332	3.08882	3.09537	3.03108	2.48039	Nxf2
30	9.02014e-56	3.93066e-54	0.132517	4.8457	5.43821	5.39665	4.85351	4.94464	5.02434	5.05859	5.13892	5.29815	5.40577	5.38075	2.30819	2.21105	2.58504	3.05215	3.56346	4.02072	4.61294	4.85411	4.96727	Hspa8
30	4.74156e-26	4.40629e-25	3.29571	3.79661	3.78221	3.79866	3.79021	3.72469	3.68065	3.70203	3.75138	3.78146	3.72558	3.77913	3.17062	3.81943	3.81943	3.81943	3.81943	3.8168	3.8012	3.76883	3.81408	Tsc22d3
31	4.21955e-48	1.33706e-46	1.27051	4.90449	3.87979	4.63447	4.87538	4.77565	4.63267	4.17882	3.39732	2.4535	2.06914	2.58858	1.45716	3.32059	4.77864	4.94479	4.93409	4.94793	4.95155	4.86019	4.89062	Mif
32	2.11979e-69	1.5588e-67	1.00853	3.08109	4.30636	4.42723	3.63326	4.093	4.27212	4.34649	4.31606	4.13346	3.76855	3.96832	1.49932	0.287402	0.627212	1.10006	1.55886	1.81806	2.16337	2.44071	2.66853	Rbx1
32	1.5776e-55	6.79799e-54	0.81163	2.83598	2.26023	1.45081	3.00445	2.94702	2.96747	2.94244	2.92693	2.77926	2.77759	2.49682	0.826169	0.761682	1.32698	1.52236	1.83856	2.1362	2.5754	2.90572	2.83974	Rplp1
35	1.8548e-41	4.19321e-40	2.58788	4.17877	4.20706	4.20085	4.20698	4.20292	4.18916	4.19664	4.19557	4.18866	4.20019	4.20223	1.16526	3.37439	3.72516	3.8081	3.91941	4.11855	4.19189	4.12275	4.19791	Scaf11
35	7.44939e-24	6.14972e-23	1.42061	2.298	2.49501	2.67752	2.46762	2.67437	2.5576	2.48196	2.5518	2.58329	2.53873	2.50745	2.80408	3.26166	2.30718	2.02181	1.84208	1.77321	1.81818	2.03075	2.43752	Galk1
36	1.18015e-65	7.40973e-64	2.15592	2.83059	4.49286	4.52876	3.36751	3.78794	4.22412	4.47185	4.52904	4.51328	4.51585	4.41175	1.63961	0.655741	0.972635	1.44294	1.78232	2.28599	2.83325	3.24282	3.32624	Rbm8a
37	1.97434e-23	1.59248e-22	0.729323	3.16297	1.94009	2.37257	3.12676	3.03434	2.78108	2.37298	2.01691	1.88207	1.7658	1.86031	2.08542	3.10774	3.1635	3.16857	3.18084	3.20091	3.18594	3.14746	3.18635	Eif4ebp1
38	4.58757e-21	3.2825e-20	2.5377	2.5377	2.53196	2.53277	2.5377	2.53521	2.5377	2.5377	2.5377	2.53113	2.5377	2.5377	2.17064	2.34693	2.51073	2.51896	2.53001	2.53183	2.53434	2.51421	2.5377	Cdca7
39	5.06912e-88	7.37502e-86	2.14147	3.14287	5.07083	4.95187	2.63657	2.38577	2.43074	2.83293	3.34563	3.92742	4.22152	4.75974	1.15677	0.0319507	0.444258	0.784261	1.20241	1.52043	2.14187	2.82801	2.99489	Sub1
39	5.05811e-40	1.05779e-38	0.996695	4.52809	4.51969	4.52537	4.55823	4.54093	4.53888	4.54672	4.56334	4.55516	4.55143	4.52079	1.54948	3.60368	4.39396	4.49724	4.51304	4.55001	4.56115	4.51954	4.57717	Ppp1ca
40	4.01188e-47	1.21438e-45	1.3617	2.89941	2.07034	1.30256	2.9048	2.93582	2.88423	2.87303	2.8395	2.73336	2.58575	2.45849	1.45838	2.26035	2.39356	2.29632	2.32481	2.46308	2.8021	2.92168	2.9703	Rpl18a
41	6.62326e-21	4.69317e-20	3.10112	3.08883	3.08451	3.0934	3.05858	3.09338	3.07256	3.07301	3.0606	3.07396	3.09289	3.09335	2.28775	2.93729	2.97849	3.0829	3.02252	3.07691	3.09234	3.07783	3.04931	Ccna2
42	5.28941e-40	1.1053e-38	1.62176	5.23697	5.42418	5.52116	5.12842	5.22535	5.35502	5.38267	5.42722	5.39452	5.39193	5.39797	1.10011	4.48948	4.38137	4.7129	4.86369	4.97835	5.06209	5.08798	5.13828	Ptma
43	8.96696e-21	6.30109e-20	3.00202	3.00202	2.99183	3.00202	2.9894	3.00202	2.98666	3.00202	2.99537	2.98391	2.98565	2.99642	2.21443	2.7808	2.98454	2.97738	2.99433	3.00202	3.00202	2.98407	2.97474	Map7d2
44	2.13739e-39	4.3456e-38	1.37915	1.63758	0.431734	2.89076	1.29354	1.06351	0.994684	1.00344	1.04744	0.963666	0.682975	0.291696	2.1452	2.59503	3.01798	2.61423	2.25108	1.88398	1.71687	1.94564	1.91295	Sar1a
44	9.83639e-23	7.64453e-22	3.02953	3.10931	3.12536	3.12354	3.12558	3.11768	3.1065	3.12067	3.13884	3.09663	3.11573	3.13413	1.85843	3.10497	2.98948	3.06328	3.09724	3.09342	3.10805	3.08757	3.12525	Mmd
44	2.47853e-18	1.54152e-17	3.12339	3.09514	3.11745	3.11972	3.10167	3.0348	3.08292	3.11892	3.12339	3.12339	3.10213	3.1173	2.79092	3.12339	3.12339	3.11318	3.12339	3.12339	3.12339	3.08845	3.12339	Mageb4
45	5.90716e-23	4.64691e-22	1.83115	2.71924	2.77405	2.75589	2.72013	2.68342	2.72541	2.74869	2.74909	2.76697	2.76189	2.73103	0.40332	2.58166	2.62579	2.66108	2.69133	2.71689	2.69933	2.68456	2.75137	Ubtf
45	2.63207e-20	1.81284e-19	2.84734	2.82288	2.78467	2.78136	2.72986	2.77411	2.78021	2.7901	2.75633	2.78887	2.73984	2.77698	1.65531	1.3047	1.24309	1.74418	2.22189	2.45698	2.61546	2.64934	2.77175	Zcwpw1
46	1.4979e-32	2.10679e-31	3.65061	3.93024	4.84149	4.90161	4.06784	4.21475	4.24809	4.4842	4.56135	4.83098	4.91592	4.91258	1.80296	4.01489	4.35474	4.5672	4.56846	4.40346	4.41348	4.27846	4.2667	Hmgn2
47	1.22171e-47	3.79137e-46	2.56091	4.12467	3.33361	3.63391	3.85912	3.63616	3.34952	3.34689	3.28966	3.1943	3.31604	3.23221	1.7773	1.74128	2.39479	2.99585	3.3884	3.68964	4.01271	4.05661	4.07184	Hmgb1
47	2.44454e-42	5.76737e-41	1.63039	3.16538	2.72054	2.00311	3.37165	3.41043	3.42988	3.4513	3.40325	3.30129	3.1438	2.98447	1.20314	2.7281	2.37575	2.3761	2.56148	2.8026	3.08469	3.22096	3.28968	Rpl13a
48	1.33412e-19	8.9098e-19	2.84236	0.522854	2.78018	2.78939	0.857003	1.35601	1.69712	2.11335	2.50615	2.75438	2.79389	2.803	1.99609	1.81048	2.28664	2.25143	2.22707	2.10253	1.45777	0.605736	0.374878	Incenp
49	1.60999e-78	1.6379e-76	0.942038	3.0418	5.73941	5.7972	3.88229	4.35798	4.94966	5.33089	5.63322	5.67014	5.7885	5.70571	1.05409	0.980559	1.02877	1.12247	1.32291	1.50655	1.75835	2.10093	2.54448	Rps27a
50	2.26293e-58	1.06499e-56	1.30806	3.46822	4.25623	4.52743	3.40788	3.45791	3.73983	4.1351	4.28719	4.42289	4.35917	4.37028	1.3567	1.80076	1.90984	2.41118	2.76768	2.91905	3.33432	3.70327	3.84246	Eif4a1
50	2.16234e-22	1.65309e-21	0.356349	2.88555	2.87055	2.87392	2.9081	2.83514	2.91495	2.90594	2.91345	2.88763	2.90452	2.86932	1.30711	2.76753	2.80072	2.8578	2.85117	2.8561	2.89559	2.87334	2.92905	Nudt19
51	7.8874e-24	6.50338e-23	1.7875	2.58237	2.89251	2.83667	2.63666	2.69411	2.73563	2.69311	2.76803	2.74306	2.78992	2.8031	2.35672	1.5135	1.11745	1.35331	1.54464	1.84751	2.22968	2.3624	2.59281	Mars
51	4.0512e-20	2.77052e-19	3.74803	3.74803	3.73623	3.73724	3.74803	3.7385	3.74294	3.73205	3.74159	3.73679	3.73071	3.7218	2.69988	3.62659	3.71451	3.73172	3.71403	3.74395	3.74803	3.70849	3.73361	Cenpa
52	2.89932e-59	1.41367e-57	3.31012	3.39117	4.5479	4.58241	3.74781	3.828	4.1202	4.14564	4.24295	4.33781	4.39051	4.48204	1.03488	0.854944	0.675386	0.959949	1.35996	1.73219	2.36416	3.0735	3.34519	Tpr
53	3.19354e-56	1.41078e-54	1.80626	2.5169	2.52305	2.13949	2.62988	2.7057	2.75066	2.76997	2.67009	2.59105	2.467	2.36915	1.58997	1.39171	1.50767	1.4704	1.55264	1.80285	2.15142	2.51983	2.56426	Rpl12
53	1.20867e-42	2.88175e-41	1.14273	2.33244	1.50842	0.85148	2.49007	2.67569	2.58832	2.51175	2.432	2.28175	2.16885	1.95089	1.69994	1.7948	1.71426	1.52471	1.58177	1.85675	2.22361	2.42986	2.3289	Rpl32
54	1.86325e-19	1.23612e-18	2.40865	2.20259	2.36453	2.40366	2.35719	2.3794	2.376	2.39945	2.38587	2.35259	2.38917	2.38505	1.54868	0.269172	1.24903	1.60402	1.69756	1.87056	1.85903	1.75787	1.68329	Gjc1
56	1.18541e-45	3.33455e-44	2.70333	2.12807	4.19999	4.1637	2.54361	2.7672	2.98826	3.29846	3.63045	3.84828	4.07272	4.17156	1.51817	2.07705	2.56241	2.37404	2.32038	2.34534	2.34039	2.42661	2.38584	Usp34
56	2.52534e-19	1.66516e-18	3.35235	2.97092	3.2133	3.28128	2.33506	1.83693	1.9579	2.19377	2.69268	3.08472	3.11149	3.20399	1.87396	3.0834	3.19927	3.29375	3.31458	3.3292	3.34563	3.27986	3.31873	Tex15
58	2.68286e-18	1.66631e-17	2.88146	2.17787	2.66089	2.63342	2.27622	2.22997	2.30216	2.27662	2.26766	2.30394	2.55991	2.65039	2.06585	0.386567	0.0949837	0.516793	0.757452	1.26973	1.72794	2.12771	2.15379	Tdrkh
59	4.44554e-36	7.66247e-35	3.52768	3.45636	3.61004	3.59984	3.53509	3.61878	3.63281	3.63942	3.63184	3.63198	3.62794	3.57821	2.33039	1.44758	1.73661	2.38767	2.95523	3.12024	3.37936	3.35582	3.36899	Rpa2
60	3.04566e-29	3.47026e-28	0.348145	3.26652	3.27253	3.26922	3.27016	3.26736	3.26344	3.27205	3.27274	3.26671	3.25255	3.2688	2.65738	2.79732	3.1062	3.22618	3.25079	3.26067	3.27264	3.23473	3.27618	Igfbp2
61	1.31996e-52	5.05939e-51	1.81939	2.13961	2.00901	2.64777	2.04367	2.00083	1.92146	2.01107	2.01423	2.00985	2.14591	1.98653	2.14229	1.83593	2.12947	2.2735	2.39906	2.45085	2.56038	2.48736	2.37552	Rps26
61	1.0839e-18	6.90313e-18	3.01462	0.225571	2.93828	2.96008	0.636947	1.15047	1.69723	1.91905	2.45472	2.89236	2.94998	2.94356	2.142	1.40963	1.58682	1.88235	2.22489	2.33309	1.6325	0.375753	0.00971604	Cenpe
62	4.39958e-43	1.0853e-41	1.83609	3.61547	3.84838	3.85829	3.66096	3.68397	3.73683	3.7171	3.79888	3.83356	3.8303	3.8827	1.48955	2.07714	2.16521	2.40925	2.85351	3.19014	3.37931	3.49153	3.74434	Fkbp3
62	1.01085e-24	8.72e-24	0.819551	3.15723	3.28905	3.25646	3.24665	3.22263	3.2723	3.2332	3.25336	3.29904	3.29266	3.2782	0.538595	3.01623	2.47074	2.49321	2.82832	2.84029	2.97216	3.00483	3.11932	Tcf25
62	1.24929e-18	7.91917e-18	2.57859	2.40584	2.54987	2.55604	2.34992	2.40334	2.44338	2.47262	2.47378	2.51486	2.53293	2.542	0.840269	1.33065	0.975271	1.34105	1.76066	2.01724	2.21352	2.34604	2.29857	Stag1
63	1.53213e-41	3.47244e-40	2.20534	1.13485	3.41728	3.63883	1.28698	1.47649	1.48898	1.60292	1.77886	1.9951	2.31183	2.97645	2.47568	1.80841	1.57698	1.68795	1.57134	1.35734	1.33126	1.35616	1.27798	Eif3d
63	4.11849e-36	7.11235e-35	0.9655	3.09032	3.44307	3.75957	3.08808	3.23935	3.26021	3.27946	3.27061	3.3406	3.30039	3.29906	1.02103	3.07057	3.26416	3.29574	3.19076	3.05406	3.06425	3.00014	3.16521	Ywhab
63	5.45143e-19	3.52921e-18	2.64114	2.62278	2.63511	2.64114	2.62513	2.64114	2.62265	2.58376	2.61665	2.63512	2.64114	2.63498	1.75063	2.05533	2.14802	2.21991	2.3957	2.48593	2.59464	2.59658	2.5839	Clspn
64	2.44916e-48	7.88069e-47	0.58209	3.69973	4.27309	4.185	3.85904	3.85629	3.89588	3.96097	4.08486	4.07654	4.09533	4.15572	1.76975	0.711539	0.623709	1.02848	1.80104	2.79952	3.43431	3.76663	3.91722	Cyc1
64	2.17668e-43	5.51012e-42	0.538782	2.61222	2.09876	1.45849	2.67424	2.65571	2.61055	2.56786	2.62484	2.56637	2.43782	2.33251	1.55959	1.55824	1.53496	1.67481	1.8939	2.24853	2.65772	2.92802	2.74466	Rps18
64	1.66778e-18	1.04811e-17	2.38938	1.4799	2.32232	2.31097	1.52074	1.8334	1.90882	2.04583	2.15837	2.30392	2.28723	2.32765	1.53209	0.39403	0.390897	0.371531	0.586997	0.626633	0.515032	0.936066	1.26282	Mphosph10
65	3.08432e-54	1.26462e-52	1.74624	3.65645	4.31222	4.33797	3.6797	3.80615	4.01032	4.1853	4.23864	4.31639	4.25976	4.32401	1.85842	1.15321	1.09242	1.5432	2.14141	2.46666	2.72949	3.09055	3.35614	Tsn
65	1.18563e-35	1.98732e-34	2.79745	2.35563	3.28298	3.70097	1.35519	1.13788	1.2975	1.58733	1.72451	1.87587	2.59947	3.04112	1.41964	2.47295	3.23348	3.4559	3.72501	3.79752	3.74828	3.40807	3.04648	Smc3
66	1.36788e-39	2.80213e-38	1.4298	2.18271	1.79643	1.55411	2.40217	2.48591	2.53216	2.57612	2.53209	2.43376	2.39517	2.14398	1.66687	1.2705	1.17506	1.20164	1.32396	1.56086	1.87581	2.1084	2.18669	Rpl8
68	2.19129e-76	1.98323e-74	3.2466	0.715306	3.93647	4.11706	1.08249	1.24101	1.59924	2.0508	2.47082	3.2875	3.67107	4.00553	1.74933	0.208028	0.579853	1.08448	1.35298	1.49555	1.40137	0.987175	0.77511	Nudt21
70	5.57191e-72	4.42174e-70	5.3553	2.16771	4.99614	4.93815	2.63045	3.40392	4.70742	5.0941	4.96196	4.99951	4.9888	5.01085	0.757929	0.239359	0.110891	0.731823	1.23313	1.54221	1.98024	2.18255	2.20849	Stmn1
70	1.07244e-33	1.62131e-32	1.89743	3.3995	3.40289	3.3877	3.35236	3.37885	3.34333	3.38346	3.38947	3.39248	3.38238	3.39178	1.43839	2.92274	3.18603	3.20315	3.27288	3.26057	3.3089	3.28967	3.38085	Gng12
70	8.02573e-19	5.14899e-18	3.56311	3.56311	3.55334	3.55565	3.5568	3.56311	3.56311	3.54121	3.55371	3.56311	3.56311	3.56311	2.89931	3.56311	3.55199	3.56311	3.54996	3.55898	3.56311	3.51758	3.56311	Crabp1
72	2.20528e-46	6.46557e-45	1.01464	3.4421	3.46831	2.71849	3.63941	3.60098	3.65097	3.65146	3.59571	3.66454	3.51665	3.57351	2.15603	2.1515	2.06018	2.17159	2.53917	2.81333	3.136	3.41417	3.48947	Rpsa
72	2.09778e-18	1.31013e-17	2.76006	2.55404	2.73804	2.74828	2.49866	2.48365	2.50979	2.63874	2.65009	2.60335	2.69234	2.7254	2.00434	2.61634	2.74658	2.7515	2.76006	2.74702	2.75232	2.71578	2.6757	Scml2
73	1.42645e-75	1.25329e-73	1.95664	0.593869	4.02594	3.87342	0.690692	0.568276	0.578866	0.685909	0.793561	1.58954	2.98158	3.81939	1.55549	0.137816	1.33939	1.77161	1.71694	1.66655	1.34428	1.08406	0.932353	Ube2i
73	2.85175e-36	4.98523e-35	2.38356	3.34046	3.13735	3.55041	3.12874	3.03553	2.99682	2.77297	1.54921	0.901548	0.970607	2.45271	2.05649	2.68933	2.74502	2.99956	3.23529	3.30848	3.52194	3.54861	3.47547	Mier1
73	2.53191e-27	2.53294e-26	0.721194	3.37691	3.46376	3.51228	3.38191	3.40712	3.45403	3.44146	3.47011	3.35648	3.37604	3.43446	2.48134	2.92235	2.48363	2.37617	2.57199	2.83763	3.06309	3.18985	3.28609	Iah1
75	2.98276e-81	3.39145e-79	0.132046	1.05128	3.1974	3.37253	1.12738	1.03498	1.04114	1.12091	1.14109	1.35118	1.92805	2.84469	1.24821	0.283575	0.385043	0.52939	0.686307	0.896901	1.13714	1.22265	1.25849	Cox5b
75	2.33567e-44	6.14243e-43	1.00945	2.13859	1.81547	1.55998	2.15488	2.18836	2.21579	2.12644	2.05343	2.01748	1.88658	1.87377	1.46742	1.5644	1.53112	1.40784	1.49746	1.65008	1.9417	2.18461	2.21498	Rpl28
76	1.81267e-33	2.70859e-32	2.73133	2.63686	3.05919	2.99956	2.78763	2.7668	2.85066	2.94212	2.87102	2.99187	3.04997	2.95527	2.56473	1.68763	1.63357	1.5166	1.9049	2.08448	2.38818	2.51755	2.6295	Gars
77	1.35089e-48	4.41504e-47	1.87627	3.81324	2.81258	2.50019	3.8285	3.71455	3.51456	3.60557	3.54153	3.47287	3.34805	3.21691	0.968809	1.30485	1.66791	1.9315	2.45319	3.05065	3.62574	3.84348	3.93654	Rpl22
77	2.45735e-32	3.39797e-31	2.36054	3.6125	3.86743	3.89741	3.69534	3.69385	3.72542	3.76405	3.75905	3.77189	3.8685	3.86519	2.9018	2.40273	2.67523	2.78042	3.00793	3.21073	3.45338	3.61727	3.58865	Coq7
77	2.81842e-19	1.85479e-18	2.02455	2.46144	2.59193	2.60178	2.44095	2.44852	2.45958	2.49224	2.5291	2.54017	2.55942	2.5711	2.2249	2.49078	2.54922	2.57401	2.54702	2.52399	2.45229	2.41189	2.45202	Prkar2b
78	2.56976e-47	7.87546e-46	0.598915	2.82385	3.24208	2.50955	2.77065	2.71015	2.83752	2.99601	3.01788	3.03918	3.18097	3.16609	1.8331	1.22648	1.44446	1.77747	2.22796	2.38602	2.67684	2.9094	3.05372	Rpl6
78	1.76287e-19	1.1701e-18	2.21112	2.67277	2.53573	2.51356	2.56971	2.45628	2.62426	2.64341	2.56491	2.53919	2.50468	2.53929	2.25913	2.69744	2.61386	2.53111	2.34366	2.36456	2.46279	2.62201	2.74578	Nans
79	5.16407e-34	7.98543e-33	2.32564	2.56666	3.42268	3.54587	2.80355	2.88096	2.94638	3.08924	2.98053	2.61651	2.79369	3.32681	0.84474	3.10086	2.80609	2.92917	2.91797	2.73847	2.67964	2.35808	2.39668	Ralbp1
79	1.61775e-24	1.38101e-23	3.46451	1.36564	3.29135	3.44111	2.77909	3.1807	3.2517	3.30983	3.37126	3.31165	3.35645	3.34891	2.3833	0.490077	0.323684	0.424714	0.813842	0.768461	0.465727	0.105672	0.127258	Cdca8
80	8.2913e-51	2.97574e-49	1.73026	3.11158	3.81946	3.91564	3.72804	3.75923	3.89469	3.95761	3.95902	3.93565	3.8453	3.83471	1.27006	0.188065	0.532376	0.995089	1.41838	1.88976	2.10006	1.96455	2.5691	Pfdn2
80	4.46835e-49	1.48914e-47	1.52335	3.51556	2.11887	2.66556	3.52437	3.3094	3.23554	2.75433	1.73627	0.763328	0.120481	1.21797	0.786552	1.28127	1.80068	1.83084	1.94271	2.05679	2.72005	3.07081	3.30811	Arpp19
81	2.41442e-55	1.02569e-53	1.12166	2.55366	2.1127	1.49893	2.75348	2.85302	2.91149	2.99567	2.92216	2.79101	2.75674	2.51684	1.24108	0.964815	0.889361	1.00562	1.3296	1.57012	2.06553	2.39471	2.49923	Rps15
81	2.36861e-25	2.11751e-24	2.88881	1.98096	3.24158	3.28184	1.03587	0.970745	1.22608	1.86486	2.72777	3.18457	3.28401	3.26929	2.49225	0.76378	1.54264	2.54045	2.9498	3.09338	3.07248	3.06769	2.83446	Hat1
81	3.45319e-19	2.26154e-18	1.87618	2.73978	2.72611	2.73978	2.73173	2.7203	2.7348	2.72545	2.73404	2.73163	2.72452	2.71624	1.26926	2.63483	2.6378	2.69854	2.72398	2.72421	2.73057	2.69372	2.73978	Tcf3
82	3.15111e-47	9.58116e-46	2.35212	2.23601	4.3235	4.35657	2.68395	3.52002	4.05802	4.32792	4.38496	4.42852	4.37436	4.39085	2.13393	2.38966	2.4928	2.42451	2.55623	2.55417	2.33388	1.90413	2.12386	Polr2e
82	9.04211e-41	1.96537e-39	2.59109	3.75313	4.0554	4.12548	3.47401	3.48836	3.15041	2.98893	2.94272	2.92614	3.23435	3.88623	2.24975	2.2906	2.64537	2.93084	3.15928	3.43682	3.77671	3.80196	3.79842	Fbl
83	5.09238e-34	7.87907e-33	3.02438	3.05598	3.53513	3.50788	3.09887	3.15975	3.43892	3.48568	3.51033	3.53811	3.50778	3.48151	2.59703	2.56751	2.5229	2.61645	2.77328	3.0122	2.99885	2.65035	2.58937	Ppan
85	2.04812e-18	1.28001e-17	2.32933	2.45744	2.46649	2.46768	2.46123	2.47251	2.47251	2.44886	2.44086	2.44102	2.44625	2.45119	2.10592	2.40534	2.46165	2.47251	2.4429	2.46845	2.45823	2.43806	2.46493	Rcor2
87	5.17617e-57	2.33454e-55	1.82216	2.4117	5.1335	5.05167	2.94747	3.40184	3.72716	4.02909	4.418	4.76264	4.92049	5.00692	1.77928	1.63586	1.47665	1.43425	1.56167	1.68318	1.92096	2.2302	2.32945	Rpl4
87	1.54066e-16	8.69845e-16	2.17449	0.428748	2.51202	2.50157	0.915149	1.24848	1.41985	1.74885	1.96913	2.15379	2.35265	2.46289	2.22038	1.28545	1.02834	1.2824	1.18526	1.13059	0.893378	0.433267	0.31548	Tacc3
88	9.67797e-61	4.98849e-59	2.40292	0.860987	3.83501	4.03054	0.892296	1.01182	1.18977	1.18776	1.34728	1.65406	2.99702	3.85387	2.24488	0.946594	0.664879	0.954998	1.53049	1.80802	1.81305	1.38866	1.04861	Rps4l
88	7.06157e-33	1.01322e-31	0.210006	3.76915	3.76963	3.78211	3.68719	3.67104	3.73162	3.71104	3.58587	3.40204	3.31688	3.63051	2.36245	3.07094	3.49026	3.64018	3.67681	3.7374	3.74425	3.74529	3.79267	Taldo1
89	5.92861e-23	4.66107e-22	3.09104	2.13718	3.03104	3.0807	2.33489	2.54305	2.74622	2.84549	2.91185	2.99206	2.96089	3.05946	1.44791	0.200552	0.788397	1.52052	1.89556	2.08499	2.14868	2.00624	2.0192	Zmynd19
90	1.52846e-18	9.63021e-18	0.639852	2.43805	2.46612	2.44068	2.39082	2.38949	2.37869	2.38854	2.35681	2.44078	2.4274	2.44345	1.08656	2.44921	2.51662	2.51662	2.50346	2.51063	2.51662	2.50595	2.49565	Huwe1
92	2.18146e-44	5.74806e-43	0.885469	4.66793	4.95946	4.94951	4.84454	4.94426	4.98712	5.00119	5.06887	5.0157	5.02793	4.97464	1.43776	1.12288	0.938965	1.35847	1.87149	2.50014	3.29213	3.89411	4.57431	Rpl10a
94	1.86656e-18	1.17032e-17	2.72624	2.8374	2.3255	2.60039	2.80007	2.82748	2.79682	2.76493	2.5695	2.22096	1.66657	1.33977	1.6474	2.34023	2.59377	2.71506	2.81527	2.82406	2.83428	2.7646	2.79691	Ung
96	4.41908e-45	1.21901e-43	0.36436	3.4578	3.5085	3.67846	3.44419	3.46092	3.39364	3.49406	3.44755	3.52653	3.48147	3.3154	0.98533	1.41199	1.21799	1.47398	1.92826	2.3219	2.84233	3.25453	3.44995	Nme1
96	2.03915e-18	1.27469e-17	2.54205	2.62655	2.84713	2.82743	2.62834	2.61785	2.69072	2.74341	2.75591	2.78658	2.80562	2.84152	2.10109	2.69931	2.31587	2.06217	2.0176	1.91496	2.16052	2.45574	2.63538	Lig1
98	9.27358e-19	5.92848e-18	0.952455	2.82264	2.83035	2.87595	2.6901	2.6679	2.80349	2.72784	2.7829	2.85491	2.80866	2.7888	0.380964	2.76687	2.53591	2.4409	2.60381	2.59692	2.70531	2.72318	2.76696	Alad
99	2.27907e-39	4.61976e-38	1.30444	2.54603	3.64467	3.77609	2.26371	2.33608	2.46736	2.59266	2.82559	3.1775	3.38292	3.59671	2.29961	2.43325	2.55328	2.44925	2.56751	2.68718	3.12007	3.51871	3.47355	Txnl1
99	9.12886e-19	5.8401e-18	0.661749	2.4172	2.40411	2.41053	2.40916	2.38449	2.41166	2.38905	2.40386	2.39383	2.40366	2.40821	0.919185	2.31342	2.40178	2.40941	2.4172	2.40947	2.40884	2.38952	2.4172	Hprt
99	4.98013e-17	2.88705e-16	2.85768	2.85768	2.85115	2.82671	2.85092	2.85594	2.85768	2.8515	2.85193	2.85229	2.85768	2.84877	2.35109	2.85768	2.85768	2.85768	2.83442	2.85442	2.8549	2.80368	2.85768	Smagp
100	2.16934e-61	1.15107e-59	1.02612	2.86537	4.26047	4.28936	2.98832	3.07289	3.30321	3.41336	3.59279	3.59839	3.82043	4.13521	1.71007	1.10203	1.17396	1.42128	1.61269	1.81647	2.25383	2.54375	2.6104	Ndufa11
101	5.76895e-44	1.4868e-42	1.57676	3.91554	4.13597	4.1582	4.09758	4.10137	4.19409	4.13924	4.11748	4.12576	4.15325	4.14289	1.44206	0.511342	1.50618	1.98424	2.36664	2.63579	3.21107	3.54086	3.7148	Lsm6
103	7.99751e-48	2.50487e-46	0.69952	3.83993	4.70667	4.75298	4.2558	4.38757	4.52804	4.70368	4.68172	4.70223	4.76115	4.7396	1.33962	1.27675	1.06095	1.17213	1.41183	1.8375	2.49518	2.95368	3.34403	Gnb2l1
104	1.20964e-41	2.75309e-40	0.667601	1.92998	1.94328	2.47453	1.99718	1.9868	1.9928	1.98667	1.98552	1.85085	1.8141	1.89482	1.32807	1.54737	1.40608	1.36731	1.55147	1.72538	2.01274	2.12362	2.07298	Rpl18
105	4.49132e-44	1.16306e-42	2.59142	4.05845	4.4659	4.50897	3.98543	3.82977	3.95629	4.03498	3.64942	3.39197	3.78281	4.15487	2.12667	0.882587	1.96809	2.21685	2.73193	3.33216	3.92296	3.97896	4.02552	Siva1
105	6.93192e-34	1.0616e-32	0.454038	3.88027	3.96051	3.97958	3.97297	3.91837	3.96811	3.95975	3.96084	3.91819	3.99342	3.96691	1.45453	0.908033	2.5325	3.34701	3.35179	3.41316	3.6126	3.69819	3.79559	Rac1
106	1.03839e-50	3.71693e-49	1.98966	2.42195	4.34097	4.26943	2.81403	3.15015	3.61216	3.71838	4.01788	4.13109	4.22485	4.30187	1.44137	0.406017	0.544742	1.10227	1.66136	1.82978	2.17936	2.31843	2.3286	Srsf3
106	1.94869e-15	1.0397e-14	2.41846	0.937613	2.32618	2.3173	1.15772	1.41204	1.78587	1.91987	2.03839	2.15963	2.26878	2.25523	1.85879	1.42456	0.83986	1.10936	1.15199	1.30983	1.16815	0.873432	0.809765	Znhit6
108	2.97683e-70	2.23767e-68	1.17034	2.02317	2.9556	4.03025	1.93001	1.97423	1.91294	1.94044	2.01692	1.95329	2.15006	2.25211	1.26866	1.04867	1.2517	1.38342	1.48167	1.68462	1.99184	2.13977	2.11565	Rpl35a
110	1.84259e-37	3.40126e-36	0.450505	2.53185	2.00907	1.28971	2.54704	2.56132	2.63252	2.70709	2.6705	2.62915	2.49521	2.38462	1.51787	1.4082	1.27679	1.11362	1.2378	1.53994	2.01156	2.37909	2.36657	Rpl17
110	9.19212e-16	4.98993e-15	2.08395	1.22548	2.02797	2.04056	1.59515	1.96103	1.99702	2.01529	2.03369	2.03497	2.06587	2.05005	1.61638	0.974412	0.922846	0.730111	0.714077	0.688085	0.822918	1.04231	1.22542	Noc4l
113	4.4434e-59	2.15103e-57	0.349274	1.21395	4.04851	4.17438	1.65939	2.00046	2.39778	2.69938	3.11824	3.6681	4.02221	4.07506	0.53246	3.85863	1.59526	1.13271	1.39799	1.50198	1.59263	1.55529	1.37966	Mt2
114	2.67837e-46	7.7851e-45	2.81317	3.58526	3.94978	3.97575	3.9612	4.05446	4.00167	3.99516	3.99442	3.91124	3.9711	3.93574	1.38377	0.386054	0.932428	1.36687	1.73092	2.11848	2.16417	1.96563	2.54246	Lsm3
114	4.98378e-31	6.35261e-30	3.15789	2.62955	3.11465	3.161	2.67353	2.62159	2.69769	2.78683	2.92978	3.038	2.98733	3.06696	0.911636	0.400615	1.49075	1.77661	2.22406	2.48903	2.80862	2.94495	3.03687	Fam49b
115	5.83048e-16	3.18874e-15	2.51044	2.32059	2.49148	2.4963	2.36419	2.41942	2.43991	2.43479	2.44835	2.45299	2.49125	2.50168	2.02961	2.3098	2.497	2.49642	2.51044	2.51044	2.51044	2.44383	2.27309	Siah1b
116	5.70201e-16	3.121e-15	2.37544	2.372	2.36461	2.3715	2.33457	2.3737	2.359	2.37075	2.36882	2.36389	2.36652	2.36638	1.76859	1.82053	2.01042	2.14497	2.27847	2.30523	2.34262	2.31738	2.31969	Rbm38
117	2.07834e-68	1.46846e-66	0.957419	1.96018	2.88388	2.98653	1.5637	1.44952	1.37009	1.25942	1.21989	1.04363	1.20898	2.75711	0.106436	0.377289	1.25042	1.49398	1.54369	1.65319	1.86039	2.08263	2.11401	Gng5
117	8.82247e-43	2.12406e-41	2.0186	3.95263	4.40167	4.47247	3.32896	2.9795	3.06987	3.10772	3.23561	3.30695	3.46508	4.05301	1.37329	1.38099	2.47398	2.66298	3.1117	3.77323	4.12969	4.3058	4.36621	Polr2f
117	1.80087e-17	1.07036e-16	0.951205	1.00008	1.84491	2.53288	1.07557	1.16764	1.28715	1.2748	1.29995	1.2288	1.35666	1.62728	1.28297	2.51978	1.76303	1.20383	0.720251	0.672525	0.687805	0.819718	1.0399	Dpp3
118	1.30365e-48	4.27613e-47	2.6537	3.16083	3.32462	3.7088	3.38805	3.59741	3.66673	3.51028	3.1363	3.2008	3.38542	3.47845	0.843038	0.696681	1.6691	1.99911	1.96475	2.17361	2.59273	2.94255	3.0489	Gnb1
118	1.38184e-32	1.94761e-31	2.71966	3.81951	3.86906	3.85978	3.82063	3.81095	3.82994	3.84562	3.84596	3.87661	3.86082	3.85749	1.3391	1.3247	2.52681	3.25331	3.43567	3.55475	3.85389	3.87275	3.82056	Cks1b
118	1.28684e-15	6.92446e-15	2.56639	2.43777	2.54519	2.55002	2.44986	2.53609	2.52227	2.54032	2.52565	2.51961	2.5367	2.55644	1.97468	1.6732	1.96563	1.95059	2.11307	2.22189	2.36811	2.45148	2.47986	Mcm6
119	3.44515e-47	1.04603e-45	0.607627	3.05957	3.43747	4.31435	3.06897	3.07668	3.03354	3.19352	3.17658	3.23438	3.14799	3.54006	1.12414	1.74721	1.81776	2.20283	2.27117	2.47797	2.72396	2.88594	3.16772	Rps21
120	3.02827e-42	7.11353e-41	2.00139	3.95291	4.32551	4.34631	4.11842	4.1997	4.29809	4.31743	4.36666	4.36416	4.34426	4.29477	1.46707	1.00421	1.24253	1.69904	2.31097	3.07518	3.79554	3.97951	4.00262	Ssb
120	3.965e-17	2.30796e-16	2.60575	2.71826	2.72026	2.70681	2.70727	2.71777	2.72325	2.71578	2.72051	2.71996	2.7126	2.71028	1.69532	1.58325	1.64897	2.10554	2.47524	2.5738	2.71659	2.7098	2.71992	Mcm3
122	5.05668e-67	3.33753e-65	0.232619	2.55734	3.52039	4.27811	2.78765	3.08026	3.094	3.26891	3.33661	3.51577	3.45769	3.52326	1.56396	0.739486	0.897003	0.918361	1.1306	1.39856	1.83642	2.19247	2.24999	Ndufb9
124	3.58428e-25	3.16975e-24	0.204019	3.70264	3.67793	3.70889	3.66455	3.68766	3.72194	3.70436	3.70938	3.69957	3.66368	3.70039	2.41689	2.59848	2.80911	3.24475	3.47023	3.57918	3.64847	3.63285	3.67436	Esd
124	2.88709e-19	1.8986e-18	2.23613	2.23135	2.32831	2.34795	2.15606	2.1589	2.27274	2.26937	2.29316	2.23413	2.26543	2.30108	1.38327	1.85587	1.95071	2.16213	2.16723	2.26563	2.2607	2.24651	2.23258	Pdcd11
126	3.27561e-43	8.16218e-42	1.41913	2.22441	1.98775	1.51308	2.34	2.41358	2.57209	2.54982	2.56992	2.5872	2.46559	2.24412	1.58553	1.24402	1.47613	1.40119	1.5789	1.77992	2.0874	2.29755	2.36396	Rps15a
127	9.4546e-50	3.27175e-48	1.02712	2.72071	3.36289	3.63197	2.8569	3.03541	3.13108	3.18774	3.23218	3.27199	3.32045	3.30736	1.04256	1.33554	1.09753	1.05824	1.25297	1.55678	2.08728	2.58248	2.82561	Phb2
129	4.1043e-24	3.43327e-23	0.254315	2.10556	3.15285	3.20068	2.35343	2.46419	2.40426	2.4657	2.51867	2.62685	2.53919	2.86216	0.930901	2.70394	2.70653	2.99067	3.06085	2.98184	2.5773	2.1443	2.06847	C1qbp
130	1.6377e-40	3.50893e-39	2.31509	4.01345	4.10463	4.1034	3.99065	3.96018	4.06964	4.10056	4.07681	4.06775	4.07093	4.1235	2.18858	1.35773	1.38028	1.93699	2.68767	3.32515	3.81395	3.92708	3.97669	Prmt1
130	7.66777e-22	5.69063e-21	1.20698	2.32632	2.55688	2.57753	2.17446	2.26559	2.26075	2.37548	2.37372	2.32123	2.42917	2.54647	1.68367	2.20917	2.2422	2.40346	2.30614	2.39685	2.45699	2.56768	2.5688	Crebbp
130	5.59428e-14	2.74849e-13	1.90913	1.7809	1.37045	1.31923	1.71283	1.71727	1.78569	1.74798	1.76599	1.72128	1.55539	1.42715	1.13327	1.04313	0.463237	0.726121	1.13707	1.48989	1.61036	1.73019	1.67169	Fam69b
133	6.07992e-29	6.76794e-28	2.50886	2.70125	2.98569	3.07282	2.82666	2.82021	2.89199	2.93466	2.92211	2.91124	2.94513	2.82439	1.73052	1.63002	2.42055	2.57786	2.43942	2.36286	2.34943	2.35666	2.65724	Nrbp1
134	2.14238e-36	3.76706e-35	0.743875	3.4317	3.97651	3.96843	3.21643	2.97006	3.12445	3.19755	3.36963	3.82234	3.97677	3.96414	1.1877	1.95083	2.48069	2.49305	2.70237	2.94168	3.16687	3.28249	3.5307	Myl12a
135	2.30523e-43	5.81919e-42	2.25682	3.46056	4.00065	4.02591	3.87662	3.88266	3.85418	3.9311	3.73064	3.49949	3.6521	3.91593	0.595024	0.464799	0.968535	1.29221	1.74139	2.18541	2.57421	2.92788	3.17554	Srsf9
136	3.95049e-28	4.17432e-27	0.635768	2.63538	2.64475	2.6128	2.58764	2.62343	2.48599	2.42297	2.54597	2.57948	2.57051	2.62118	0.260242	1.9037	2.39753	2.54271	2.61869	2.66571	2.67236	2.66115	2.67827	Cd2ap
137	8.52526e-18	5.15996e-17	1.41706	1.92087	2.4701	2.46555	2.03539	2.13954	2.25639	2.36331	2.44455	2.43375	2.44185	2.46826	1.92572	2.26649	1.97218	1.97701	1.81447	1.79886	1.81987	1.93043	2.06702	Psmd5
139	5.74726e-38	1.09065e-36	1.00411	3.19005	4.37807	4.59867	3.18416	3.31607	3.4921	3.52628	3.58688	3.57107	3.7381	3.76644	2.00905	1.58896	1.56543	1.61768	1.98264	2.30164	2.64526	2.9187	3.05414	Rpl5
139	1.03313e-14	5.28697e-14	2.1523	2.1523	2.14482	2.14061	2.14071	2.1523	2.1523	2.13932	2.14923	2.13964	2.14241	2.14119	1.3742	1.82697	2.11982	2.12532	2.13323	2.14885	2.14507	2.13434	2.1523	Crlf3
140	5.14472e-53	2.00318e-51	0.507982	2.5924	3.2369	3.20013	2.96863	3.06189	3.20128	3.30553	3.36726	3.38983	3.47848	3.46718	1.17875	0.965511	1.16172	1.18231	1.44909	1.7108	1.97058	2.21899	2.40492	Rpl15
140	1.50426e-52	5.73337e-51	0.655438	2.57122	2.62864	4.43735	2.46727	2.46658	2.50303	2.48531	2.45672	2.38131	2.38047	2.30352	0.961681	1.84026	1.98402	1.84621	1.96375	2.16861	2.47118	2.71921	2.60092	Rpl23a
140	5.75575e-14	2.82577e-13	2.31279	1.93034	2.30457	2.28635	1.99404	2.06238	2.15555	2.159	2.08043	2.19123	2.17976	2.27755	1.5776	1.29981	1.3683	1.65882	1.6854	1.78281	1.87628	1.89166	1.83162	Mis18bp1
141	3.68098e-17	2.14679e-16	1.89895	1.94654	2.04976	2.04204	1.97933	2.02856	2.03107	2.02901	2.03541	2.03713	2.03751	2.02376	0.937663	2.0601	2.02607	2.05024	2.0524	2.03708	2.02648	1.8935	1.78479	Tgif2
145	4.06817e-43	1.0063e-41	0.360061	3.18165	4.19308	4.29933	3.08827	3.10823	3.40891	3.42158	3.54564	3.6964	4.03437	4.20247	1.95419	1.40991	1.4557	1.79402	2.16718	2.55142	2.77408	3.1225	3.23534	Psmb3
146	2.95641e-17	1.73355e-16	2.09278	1.93138	2.18169	2.19854	2.04243	2.14396	2.17555	2.17489	2.1733	2.20972	2.18678	2.19524	1.41899	1.70461	1.94173	1.94334	1.88198	1.91646	1.78421	1.9196	1.96867	Grpel2
148	9.66139e-23	7.51069e-22	2.9297	2.37006	3.80762	3.81338	1.89558	2.08403	2.57191	3.08241	3.54687	3.76241	3.75845	3.80963	1.25161	3.1486	3.53807	3.56367	3.67102	3.70922	3.81354	3.81278	3.44837	Dek
149	1.21853e-40	2.62747e-39	0.147039	3.41868	3.71525	3.7748	3.48891	3.59577	3.58565	3.60418	3.54031	3.64175	3.65516	3.5335	1.77606	2.08641	1.82277	1.78831	1.91131	2.03047	2.26284	2.65793	3.26033	Ndufs8
149	8.29098e-39	1.63529e-37	1.96433	3.76571	3.4071	3.38246	3.66404	3.50969	3.5952	3.44725	3.4879	3.34479	3.13492	3.18072	0.114493	2.20535	2.30334	2.50648	2.93174	3.38796	3.62204	3.66664	3.80095	Nhp2
149	2.23626e-29	2.57184e-28	0.148869	1.94703	1.69506	2.571	1.62107	1.31021	1.01529	1.09614	0.786459	0.258463	0.252942	0.959883	1.06233	1.93922	2.34327	2.59024	2.50022	2.73038	2.83326	2.66923	2.36639	Usmg5
149	4.74416e-14	2.34188e-13	2.4974	2.44021	2.48748	2.49262	2.41608	2.46803	2.4592	2.47186	2.48019	2.46972	2.48514	2.48192	1.46404	1.32414	1.55958	1.89195	2.14969	2.32031	2.45796	2.43907	2.48816	Esco2
149	4.30153e-13	2.00731e-12	2.03317	1.97035	1.76731	1.99617	1.85055	1.77726	1.72538	1.74204	1.57116	1.45022	1.42572	1.61336	1.89908	2.03317	1.86369	1.83216	1.90966	1.90088	1.98266	1.97528	2.01622	Rec114
150	1.91902e-17	1.14008e-16	2.06569	1.79583	1.74706	2.28201	1.90638	2.10182	2.07593	2.12195	2.06307	2.0358	1.98253	1.73556	2.14368	2.25626	1.80881	1.81496	1.41874	1.35236	1.35983	1.58534	1.90955	Nubp1
151	4.40149e-14	2.17908e-13	2.28828	2.28828	2.27214	2.27063	2.28635	2.2819	2.28828	2.28828	2.24305	2.11095	2.16927	2.22191	1.6896	2.28828	2.27535	2.28828	2.28059	2.28565	2.28085	2.28828	2.28258	Lmo1
152	3.49173e-54	1.4295e-52	1.78947	1.82233	3.83215	4.114	1.84929	2.09317	2.22323	2.44326	2.63234	2.83752	3.07975	3.32704	2.17463	1.61305	1.3786	1.34021	1.38559	1.44977	1.61923	1.85006	1.71124	Psma4
153	1.00377e-14	5.13962e-14	2.24145	0.477147	2.13966	2.16392	0.912346	0.862049	1.19108	1.33697	1.37817	1.69622	1.95419	2.09528	1.27704	1.09844	1.03558	1.21727	1.26537	1.14834	0.989524	0.441157	0.387439	Tex10
155	2.08077e-29	2.39914e-28	0.838045	1.41891	0.658994	0.165389	1.38224	1.39376	1.36665	1.27237	1.25037	1.10139	0.986939	0.840397	1.29411	1.19923	1.29779	1.16472	1.22059	1.35549	1.64131	1.73972	1.60007	Rpl26
155	4.19898e-24	3.5103e-23	2.44292	0.207917	2.32614	2.53014	0.398225	0.560199	0.678375	1.04922	1.21812	1.37254	1.72597	2.167	2.00302	0.529894	0.40412	0.686112	0.835064	0.826932	0.825072	0.661122	0.458014	Mcm7
155	9.26594e-14	4.5001e-13	2.21151	2.18959	2.2076	2.19948	2.20759	2.19724	2.20155	2.21151	2.21151	2.21151	2.21151	2.20855	1.40016	2.0917	2.10256	2.01469	2.11639	2.17297	2.20106	2.20717	2.20505	Dnmt3b
157	6.2303e-61	3.22985e-59	0.573781	1.64072	4.09932	4.13545	1.63007	1.79237	2.04797	2.45682	2.95561	3.67987	4.06563	4.06275	1.96575	1.29717	0.887464	1.03365	1.23597	1.3773	1.50128	1.63921	1.86909	Psmb5
157	9.85631e-40	2.03139e-38	2.28639	2.87535	3.68206	3.67855	1.7064	1.30909	1.55791	1.97597	2.6347	3.41344	3.442	3.68795	1.53067	0.155035	0.782493	1.20199	1.71702	2.14021	2.85199	3.2088	3.23644	Snrpf
157	5.63674e-24	4.6862e-23	3.27001	2.87166	3.51838	3.57097	2.81757	3.009	3.31002	3.40774	3.3874	3.39228	3.4213	3.42603	1.34339	2.63562	3.06246	3.16515	3.3577	3.40998	3.45382	3.29103	3.07095	Hnrnpa1
158	4.68111e-13	2.1788e-12	1.95113	1.89318	1.86759	1.92266	1.8882	1.88857	1.80715	1.68794	1.50587	1.61435	1.76033	1.78794	1.32746	1.44696	1.65579	1.5466	1.65735	1.76729	1.8329	1.8474	1.90216	Trip13
159	8.71387e-16	4.73411e-15	1.72252	1.33964	1.81442	1.76756	1.52886	1.62015	1.70067	1.79086	1.86943	1.89052	1.86922	1.79732	0.677536	2.12114	2.05015	1.85783	1.35172	1.09285	1.05159	1.22819	1.36241	Ehmt2
159	1.3407e-13	6.44416e-13	1.91374	1.9019	1.90191	1.90866	1.80905	1.88412	1.84448	1.87019	1.89112	1.90672	1.89981	1.89929	1.39661	1.77308	1.82034	1.872	1.89339	1.89662	1.90494	1.91374	1.89699	Mcm4
161	7.35795e-61	3.80714e-59	0.708569	1.96966	1.49359	3.16091	1.93012	1.99323	1.9662	1.9632	2.03834	1.99404	1.91633	1.84428	0.97179	0.954652	1.27892	1.25548	1.3042	1.51233	1.80049	2.04454	2.01942	Rps23
162	3.80735e-20	2.60639e-19	2.53832	2.13492	2.53996	2.62795	1.99477	1.93668	2.21775	2.29504	2.40748	2.52835	2.55011	2.51871	2.00219	1.93048	1.6688	1.99905	2.1649	2.21394	2.29648	2.40435	2.45149	Wdr5
162	1.60593e-16	9.05751e-16	2.13515	2.45047	2.40032	2.41679	2.45047	2.43488	2.43249	2.42692	2.4064	2.42512	2.40294	2.37321	1.98288	2.45047	2.45047	2.45047	2.43308	2.45047	2.45047	2.42378	2.45047	Csnk1e
163	2.57851e-60	1.30424e-58	0.217695	1.74029	1.34089	3.79848	1.71623	1.64959	1.60883	1.61561	1.59416	1.64386	1.65566	1.57317	0.999033	0.958035	1.14493	1.22167	1.41326	1.63966	1.92122	2.02169	1.88115	Rps14
163	1.47712e-51	5.45324e-50	0.724249	2.33433	2.60512	2.58904	2.33973	2.40159	2.41076	2.52591	2.51371	2.59732	2.70719	2.90723	1.55734	1.79444	1.54526	1.4785	1.72641	1.9044	2.17099	2.46344	2.44079	Rps10
163	5.86834e-43	1.43066e-41	2.45701	3.22422	4.28147	4.30499	3.28321	3.58153	3.7981	4.04534	4.20254	4.31276	4.29975	4.25521	2.13173	0.666756	1.18787	1.4046	1.80699	2.27242	2.76465	3.08321	3.16709	Snrpe
165	3.14986e-39	6.33271e-38	1.86273	1.19526	3.22617	3.44758	1.95241	2.30762	2.61821	2.83391	3.1009	3.21354	3.31466	3.27464	2.22934	1.55376	1.52408	1.66417	1.8339	1.85227	1.65831	1.32551	1.09907	Eif4a3
166	1.15102e-27	1.17939e-26	2.49965	3.39545	3.43539	3.45606	3.40693	3.41318	3.41047	3.39295	3.40458	3.44246	3.4045	3.43496	2.19786	1.98405	2.47066	2.77786	3.13822	3.23956	3.26237	3.29489	3.41149	Exosc8
166	1.38426e-16	7.8318e-16	2.12256	2.53409	2.53245	2.53475	2.53481	2.54284	2.53793	2.53616	2.53963	2.52421	2.53085	2.53938	1.93185	2.54284	2.50126	2.54284	2.52969	2.54284	2.54284	2.53217	2.54284	Mcm2
169	7.63268e-28	7.91674e-27	2.85982	3.03653	3.10807	3.11531	3.06431	3.06958	3.11546	3.12099	3.10843	3.12151	3.10509	3.1028	1.8392	1.56552	1.97215	2.27202	2.56928	2.67398	2.75592	2.96201	3.06325	Ppil1
169	1.53406e-13	7.34745e-13	2.30031	2.30031	2.29431	2.29569	2.29227	2.30031	2.29393	2.29211	2.29558	2.30031	2.29352	2.29616	1.42852	2.23903	2.30031	2.29412	2.29261	2.30031	2.30031	2.27681	2.30031	Lonrf3
170	3.62367e-15	1.90039e-14	2.20144	1.41078	2.29398	2.26133	1.35079	1.43065	1.74087	1.89651	2.17208	2.24139	2.28542	2.30342	0.373888	1.46789	1.66682	1.45079	1.50801	1.39059	1.51439	1.73792	1.64301	Aggf1
171	1.82933e-16	1.02704e-15	0.777002	2.38346	2.34334	2.35584	2.34766	2.37353	2.36922	2.33057	2.27819	2.24358	2.33488	2.34412	1.28226	2.22213	2.28471	2.37172	2.33126	2.3797	2.35256	2.34349	2.36129	Fermt2
173	2.20357e-58	1.03886e-56	1.47766	0.9905	3.13315	3.66496	1.34146	1.5206	1.62014	1.79891	2.00548	2.07305	2.38582	2.48161	0.947073	1.00249	0.596119	0.587077	0.497884	0.495533	0.55264	0.89679	0.937912	Serbp1
173	1.7003e-32	2.38527e-31	1.40937	1.69084	3.31131	3.34619	2.31943	2.28558	2.64247	2.88551	2.89771	3.03498	3.10881	3.27377	2.29518	1.72224	1.37559	1.24411	1.45095	1.45218	1.31647	1.3408	1.63179	Psmc1
176	8.45297e-37	1.51087e-35	0.748554	2.24382	1.54281	0.79555	2.21314	2.21168	2.18235	2.14799	2.15349	2.12687	1.93468	1.77507	1.29837	1.3363	1.42347	1.41662	1.63347	1.86351	2.24701	2.4205	2.32949	Rpl21
176	6.10433e-13	2.82326e-12	1.92457	1.80171	1.90762	1.89456	1.85091	1.9013	1.89382	1.91398	1.91505	1.91943	1.9222	1.91699	1.62304	1.00431	0.628269	1.04425	1.26469	1.29958	1.53661	1.5908	1.69249	Rad51
177	7.13774e-33	1.02306e-31	2.13454	2.59303	3.51263	3.53676	2.63495	2.77614	3.02355	3.25215	3.38201	3.51112	3.56526	3.46688	1.91955	1.73299	1.87629	2.31867	2.63079	3.0142	3.07812	2.98043	2.7791	Magoh
177	9.24454e-30	1.091e-28	3.12688	2.03872	2.99906	3.19153	1.68269	1.31159	1.26326	1.37693	1.41598	1.45331	1.66866	2.60245	2.3477	1.05413	0.823178	0.963288	1.09187	1.32108	1.61509	2.04391	2.19255	Rfc4
177	2.4607e-15	1.30515e-14	2.06363	1.96938	2.12827	2.14691	1.76624	1.18797	0.857429	0.83032	1.32206	2.07586	2.13226	2.13144	1.52025	0.487958	1.0608	1.11246	1.59278	1.68888	2.00546	1.98077	2.14003	Wdr75
178	3.82595e-16	2.11337e-15	2.05583	2.72739	2.7063	2.72739	2.72739	2.72739	2.71458	2.72365	2.72514	2.72739	2.71444	2.72739	0.682794	2.62709	2.71787	2.71883	2.70939	2.71885	2.72365	2.69684	2.72739	Auts2
178	8.56315e-13	3.92426e-12	2.18708	2.17214	2.0951	2.00141	2.17778	2.1414	2.15036	2.12874	2.12597	2.10175	2.13006	2.0846	1.64865	2.01098	1.82383	2.02234	2.07623	2.13387	2.15455	2.14395	2.15613	Pdlim7
180	6.04504e-13	2.7968e-12	1.84245	1.77458	1.821	1.83118	1.75794	1.77635	1.78335	1.76564	1.79075	1.83576	1.83559	1.81922	1.44254	1.78117	1.84245	1.84245	1.84245	1.84245	1.83898	1.83178	1.83392	8030474K03Rik
182	1.1457e-42	2.73642e-41	0.962061	2.17629	3.38446	3.66705	2.1795	2.33916	2.24777	2.48142	2.59646	2.93552	3.01859	3.15086	1.32562	0.420766	0.522519	0.761198	1.07117	1.36922	1.76722	2.02823	2.20883	Park7
183	9.8151e-16	5.32064e-15	1.56526	2.40059	2.40583	2.41127	2.38668	2.40449	2.41615	2.41615	2.40806	2.38202	2.40174	2.41138	0.0543177	2.34874	2.32609	2.3282	2.39907	2.39437	2.41615	2.39266	2.4001	Atp2b1
185	1.48549e-15	7.96964e-15	2.24504	2.33692	2.35977	2.35686	2.31825	2.35603	2.35538	2.32841	2.35338	2.32759	2.34366	2.3678	1.33272	1.05897	1.64527	1.87382	2.01657	2.04459	2.16871	2.26799	2.35368	Zfp518a
186	3.38329e-32	4.64276e-31	1.1229	2.02203	3.01394	4.01217	2.12639	2.2444	2.26126	2.26674	2.26629	2.19817	2.19266	2.3539	1.95573	1.59286	0.961478	0.844635	1.00979	1.16751	1.38119	1.77452	1.85765	Eif3i
186	4.35049e-13	2.0298e-12	1.98451	1.98451	1.97596	1.98451	1.97586	1.97512	1.98451	1.97518	1.98451	1.98451	1.98451	1.98108	1.73249	1.98451	1.98451	1.98451	1.97136	1.98451	1.98451	1.96102	1.98451	Galnt12
187	1.29082e-13	6.20882e-13	2.26832	2.20472	2.21236	2.1196	2.27192	2.2386	2.20986	2.14282	2.21677	2.1725	2.20277	2.21934	1.54568	2.34884	2.32386	2.27025	2.23501	2.26345	2.24176	2.18826	2.15336	Nt5dc2
189	9.75245e-13	4.4542e-12	2.32623	2.30775	2.30057	2.31357	2.29199	2.23927	2.31373	2.29344	2.30871	2.30903	2.31615	2.31064	1.31359	1.30437	2.071	2.24951	2.23729	2.28826	2.26681	2.28074	2.28755	Rbp4
190	1.30947e-15	7.04206e-15	1.79516	2.02824	2.06074	2.04516	2.00635	2.0618	2.07553	2.03408	2.03834	2.01597	2.05968	2.05615	1.37068	2.08098	2.08098	2.0721	2.07345	2.06469	2.03658	1.98075	1.97718	Prep
190	1.35197e-12	6.11288e-12	1.85466	1.27448	1.82976	1.8328	1.05241	1.0492	1.17418	1.36172	1.42827	1.64781	1.73273	1.79502	1.52396	1.85466	1.85466	1.85466	1.84045	1.85088	1.84741	1.82278	1.49274	Gm4779
191	1.02126e-55	4.42183e-54	2.15122	1.62766	2.45363	3.13584	2.08644	2.3988	2.61629	2.64475	2.12941	1.57576	1.26855	1.23704	0.799956	1.42157	1.38688	1.05464	0.886922	0.920919	0.948679	1.07006	1.24696	Ywhaq
191	1.60498e-27	1.62303e-26	2.19902	2.76194	3.09351	3.07635	2.81765	2.96037	3.02588	3.05335	3.07657	3.10782	3.09917	3.06907	1.42062	1.77024	2.28893	2.56824	2.77729	2.73105	2.80792	2.76978	2.7586	Naa50
192	9.38815e-12	4.03322e-11	1.8694	1.49975	1.32981	1.68108	1.57386	1.53594	1.49287	1.44658	1.54253	1.55245	1.41703	1.48965	0.796376	0.812909	1.16562	1.45538	1.43798	1.34449	1.30185	1.41242	1.41762	Kctd5
193	5.20291e-17	3.01232e-16	2.39304	2.17537	2.51465	2.52174	1.63971	1.58989	1.78483	2.07851	2.35412	2.49476	2.50123	2.48218	1.42347	1.79895	2.26863	2.46177	2.43122	2.48115	2.44547	2.38437	2.38412	Unc119b
193	3.76388e-16	2.07951e-15	0.80386	1.96143	1.21997	1.5591	1.84024	1.94716	1.92672	2.01522	1.74069	1.00576	0.86691	1.22338	1.21198	2.00869	2.12956	2.12325	2.12725	2.14186	2.13115	2.11925	2.1081	Cetn2
194	6.01639e-55	2.5281e-53	0.733948	0.12095	2.34578	2.9499	0.167895	0.117295	0.293059	0.791602	1.3766	1.40107	1.23701	1.52175	0.938402	0.104835	0.262904	0.664781	0.923735	1.02984	0.82887	0.681823	0.515634	Ywhae
195	3.01291e-27	3.00414e-26	0.165156	2.17279	1.77845	1.4721	2.18626	2.1901	2.17813	2.10685	2.12923	2.08554	2.03963	1.82202	1.38515	1.29069	0.893001	0.888741	1.11256	1.40076	1.85205	2.13663	2.16385	Rps6
197	5.00722e-30	6.01956e-29	2.33229	3.41469	3.60559	3.63872	3.48343	3.51972	3.58277	3.6197	3.59616	3.62771	3.62599	3.62987	2.41723	2.30545	1.67258	1.95686	2.07869	2.6088	3.02878	3.15287	3.45615	Ppa1
197	3.178e-24	2.67829e-23	1.4776	2.81597	2.77571	2.84009	2.82753	2.82703	2.79297	2.8303	2.80866	2.83613	2.81628	2.80059	1.52756	2.2616	2.19929	2.45806	2.57411	2.69583	2.7568	2.75015	2.74417	Fbxo31
197	3.4509e-15	1.81189e-14	2.58041	2.67189	2.72296	2.72677	2.70268	2.69062	2.71927	2.71166	2.72882	2.73453	2.72649	2.72052	0.235254	2.73453	2.73453	2.71075	2.70543	2.64417	2.65743	2.66022	2.73002	Sox4
198	5.832e-21	4.14116e-20	0.561584	1.02033	0.982944	0.302325	1.0748	1.1143	1.16044	1.18304	1.21603	1.13799	1.23318	1.12442	1.3416	1.35377	0.941207	0.633946	0.654427	0.801722	1.08175	1.104	1.13696	Rps13
199	1.71653e-12	7.71485e-12	2.16906	1.96751	2.14908	2.12312	1.91628	1.84392	1.74424	1.78088	1.86322	1.9792	2.06547	2.05448	1.22073	2.16906	2.16906	2.15941	2.15369	2.16674	2.16354	2.16496	2.0676	Usp26
200	3.80771e-36	6.58826e-35	2.2892	2.54656	1.98766	1.61889	2.39369	2.36041	2.34508	2.39308	2.45152	2.42488	2.45964	2.21722	1.53274	1.78774	1.83713	1.61781	1.50794	1.70089	1.99281	2.33658	2.73322	Snf8
200	3.26743e-12	1.44666e-11	1.95558	1.86391	2.08378	2.0768	1.94873	1.9653	2.05485	2.05528	2.08043	2.08201	2.07478	2.08293	1.96018	1.48796	1.38379	1.51428	1.57357	1.68291	1.77404	1.79939	1.79294	Dnd1
201	6.0789e-21	4.31309e-20	2.13261	1.59824	2.61363	2.6434	1.44539	1.53467	1.60191	1.77385	2.0366	2.24899	2.36068	2.51282	1.91163	0.696767	0.911108	0.993539	1.27634	1.38586	1.67411	1.79049	1.48109	Ppih
202	2.88849e-38	5.55941e-37	2.61994	3.31627	3.58617	3.63426	3.44184	3.49394	3.59276	3.57297	3.2128	3.08158	2.9977	3.42556	1.34233	0.694855	1.13824	1.75855	2.32926	2.64315	2.94475	3.12499	3.22717	Fubp1
202	5.18629e-37	9.36265e-36	1.28229	2.16039	1.25156	0.680217	2.08211	2.12086	2.11354	2.07448	1.97167	1.93564	1.75212	1.60565	1.66739	1.01418	1.32667	1.47769	1.70793	1.88242	2.13263	2.30205	2.19402	Rps24
202	6.81991e-12	2.9538e-11	1.62505	1.41098	1.60815	1.60104	1.22282	1.31966	1.41968	1.48134	1.53456	1.57222	1.59355	1.55109	1.32138	1.45846	1.36501	1.50058	1.49896	1.48936	1.44676	1.37928	1.46692	Msantd3
203	3.23734e-43	8.07424e-42	2.34548	0.981642	1.36543	2.00254	1.09925	1.16511	1.12559	1.17226	1.17113	1.16471	1.10866	0.970751	1.45253	0.595465	0.224188	0.0992024	0.110428	0.304406	0.625859	0.918479	1.03505	Eif3g
203	3.42731e-40	7.24016e-39	1.39791	1.3303	0.748216	1.76815	1.40321	1.47398	1.47395	1.46584	1.44285	1.35905	1.25101	1.01718	1.65055	1.3334	1.21534	0.95893	0.982098	1.11503	1.36352	1.44226	1.38269	Rps7
203	3.61602e-12	1.59708e-11	2.19989	2.09395	2.15614	2.13785	2.06594	2.13309	2.12911	2.10698	2.1462	2.12153	2.15848	2.1129	1.62242	2.02032	1.88553	1.98271	2.08662	2.16339	2.18657	2.18012	2.19989	Cecr2
208	1.37237e-41	3.11297e-40	1.00925	1.71989	2.95558	3.14056	1.95656	1.93217	2.0518	2.26662	2.34278	2.36465	2.47909	2.72659	1.41447	1.49274	1.59191	1.81325	1.77139	1.89462	1.88156	1.77886	1.74757	Rab10
208	6.48358e-12	2.81309e-11	1.74165	1.64146	1.6248	1.6735	1.6474	1.68496	1.65977	1.69452	1.6949	1.65091	1.61334	1.64265	1.5042	1.67592	1.71927	1.73361	1.73255	1.72783	1.689	1.64074	1.64948	Rab6b
211	6.10963e-31	7.72944e-30	2.5071	3.08608	3.2691	3.36528	3.01879	3.01398	3.1547	3.2151	3.26346	3.31914	3.25282	3.17811	1.34244	1.76261	2.17487	2.37505	2.5724	2.67248	2.89857	3.15862	3.17061	Nip7
214	2.50491e-36	4.39024e-35	1.05135	1.76344	1.31109	0.878387	1.75418	1.69693	1.73048	1.73679	1.71151	1.64424	1.5114	1.54242	1.3104	1.26276	1.24239	1.23088	1.21534	1.37739	1.62179	1.79421	1.95893	Rps25
214	9.32907e-27	9.04205e-26	1.39342	2.03984	2.66607	2.94841	2.17147	2.57258	2.79848	2.96559	2.40187	2.21371	2.09208	2.67446	0.759029	2.00877	2.27731	2.3027	2.29662	2.3621	2.59276	2.47206	2.17344	Lamtor1
215	1.86551e-37	3.44121e-36	1.13735	2.65991	4.28645	4.31219	2.42105	2.66623	3.32209	3.7285	4.06394	4.287	4.3466	4.34531	0.455274	0.612616	0.6315	0.943633	1.38821	1.78807	2.62098	3.50755	3.07816	Rbm39
216	1.22839e-27	1.25582e-26	2.07031	2.56012	3.15947	3.13308	2.82913	2.94823	3.08845	3.05111	3.07467	3.09205	3.06444	3.1745	0.818829	2.3977	2.24326	1.85428	1.79162	1.55899	1.63795	1.7419	1.93281	Ankrd11
216	6.90187e-18	4.20467e-17	0.259927	1.15918	1.33373	0.445323	1.46259	1.57287	1.62859	1.6237	1.68951	1.6518	1.64777	1.51993	1.21475	1.16791	0.550474	0.468543	0.58568	0.669677	0.92442	1.14108	1.13639	Eef1a1
216	8.49249e-13	3.89319e-12	1.98006	1.08757	1.85766	1.9702	1.36207	1.53668	1.59023	1.55631	1.31479	1.30547	1.39863	1.76161	0.135185	0.848079	1.00858	0.910387	1.02913	1.08914	1.12146	1.03702	0.836457	Whsc1
217	8.04941e-22	5.96618e-21	3.10103	2.72308	3.34416	3.33428	3.29	3.32217	3.40005	3.34779	3.35424	3.36422	3.36194	3.2978	1.69696	1.8658	0.792263	0.74343	0.768255	0.782469	0.801908	1.31757	1.66811	Gmnn
219	7.9089e-53	3.04442e-51	1.09001	1.43953	3.75525	4.00001	1.24667	1.29394	1.39059	1.75519	2.05944	2.99143	3.45814	3.697	1.68788	0.727353	0.470253	0.799187	1.06431	1.40085	1.61262	1.69681	1.66998	Psmb7
219	9.07473e-26	8.33292e-25	0.980026	1.5732	1.70867	2.37763	1.06274	0.643853	0.458967	0.354087	1.00761	1.81196	1.83285	1.79977	0.601965	1.40509	2.17894	2.27931	2.25568	2.02575	2.22049	2.38317	2.35017	Hnrnpab
219	4.75133e-14	2.34499e-13	2.01273	0.341599	2.06704	2.07992	0.876724	1.32046	1.86337	1.94778	2.03179	2.09028	2.09859	2.08278	1.36057	0.852901	0.886778	0.934001	1.02591	0.823645	0.517083	0.244659	0.206678	Bms1
219	2.18195e-14	1.09853e-13	1.8234	1.95608	1.96469	1.95948	1.96469	1.96469	1.96469	1.96469	1.96469	1.96469	1.96469	1.96469	1.70369	1.90248	1.93105	1.92815	1.92471	1.94933	1.96184	1.94674	1.96469	Cdt1
223	4.29098e-15	2.23821e-14	0.931543	2.16481	2.17926	2.17755	2.16579	2.17309	2.15656	2.1648	2.18099	2.17591	2.18203	2.17044	1.31016	2.09728	2.12949	2.14043	2.15697	2.1703	2.14854	2.15695	2.18235	Sh3glb2
225	9.43566e-14	4.57842e-13	2.21311	2.12458	2.31028	2.31512	2.23397	2.29338	2.3052	2.26218	2.27027	2.29623	2.31892	2.30015	1.84328	0.75775	0.715412	1.26797	1.63474	1.91153	2.1342	2.20268	2.21808	Nup93
226	5.72543e-36	9.79987e-35	1.66023	2.1959	3.27625	3.33421	1.92982	2.30284	2.63611	2.97376	3.18243	3.1632	3.27904	3.32575	1.73511	1.21278	0.896993	1.14875	1.28671	1.69831	2.17122	2.49373	2.60249	Rsl1d1
227	6.44788e-41	1.41056e-39	1.77885	2.53025	1.48664	2.16083	2.73913	2.88398	3.05066	3.04968	2.67294	1.50618	0.791435	0.874687	1.85946	1.11661	1.21022	1.40661	1.51249	1.67817	1.99896	2.22335	2.64221	Denr
229	1.06591e-50	3.81039e-49	0.448882	2.07885	1.78359	2.8835	1.98553	1.95	1.82779	1.71371	1.55951	1.52315	1.48971	1.7212	1.29504	0.51063	0.788091	1.16455	1.552	1.93888	2.2586	2.25893	2.17145	Rps9
229	1.27848e-50	4.55822e-49	0.648135	2.10713	1.93457	4.46854	1.96206	1.89616	1.88837	1.83911	1.91431	1.93062	1.97513	1.85888	1.8382	1.32011	1.38079	1.49616	1.65452	1.87197	2.15381	2.22219	2.19947	Rpl34
229	7.76234e-40	1.61086e-38	2.56603	3.00655	4.27572	4.32833	3.22357	3.52676	3.73089	3.83539	3.99493	4.19858	4.35367	4.35886	1.9754	1.49245	1.74854	1.86431	2.21566	2.44296	2.60279	2.72372	2.83574	Emg1
229	9.27193e-36	1.56817e-34	1.42084	3.14512	3.63683	3.6421	3.18365	3.32917	3.44028	3.50209	3.55457	3.59294	3.55036	3.60303	1.09037	0.903517	1.41839	1.76802	2.26458	2.80004	3.16383	3.32401	3.46179	Raly
229	7.84065e-12	3.38399e-11	2.27337	2.18608	2.25473	2.26373	2.18376	2.23513	2.26518	2.25033	2.23887	2.26018	2.25239	2.27337	1.6393	2.09391	2.26083	2.27337	2.26509	2.26152	2.27337	2.24845	2.27337	Rhox13
230	2.49457e-43	6.27375e-42	0.596191	1.52245	1.69994	3.46837	1.45146	1.21386	1.15434	1.15509	1.11605	1.08583	1.23346	1.26281	1.56001	1.00828	1.11794	1.13808	1.1609	1.34939	1.61005	1.79399	1.74557	Rpl30
231	1.19029e-11	5.0781e-11	1.59058	1.53673	1.578	1.57566	1.57807	1.58145	1.59058	1.56582	1.5807	1.57764	1.57571	1.58224	0.984956	0.470194	0.538745	0.444313	0.811976	0.851897	0.927557	1.35599	1.48716	Ckap2
233	2.93102e-17	1.71941e-16	1.90583	2.35976	2.45475	2.49787	2.33286	2.25165	2.20835	2.20693	2.24488	2.33377	2.28412	2.3592	1.69646	2.21289	2.35001	2.3748	2.25607	2.28016	2.35433	2.46529	2.4891	Fam168b
234	1.62549e-51	5.98468e-50	2.70087	0.982617	3.80831	3.94801	1.05328	1.1012	1.28421	1.39064	1.51908	1.71011	1.91825	2.90052	1.36616	0.331579	0.30886	0.500386	0.5773	0.742827	0.958153	1.19816	1.02008	Psmd2
235	3.41447e-50	1.19999e-48	0.0618186	0.72417	2.92639	3.24337	0.661507	0.521863	0.476703	0.494531	0.72978	1.75888	2.74505	2.99944	0.858231	0.0791844	0.300966	0.390138	0.580619	0.781184	0.855935	0.826609	0.779026	Cox7c
235	4.52164e-35	7.37998e-34	1.47918	3.34869	3.26946	2.97311	3.29217	3.20351	3.29495	3.32185	3.28419	3.29149	3.29623	3.23748	0.0105131	1.30917	1.45058	1.83414	2.38713	2.6909	3.07039	3.14924	3.3621	Anapc5
236	3.58634e-12	1.58423e-11	1.99573	1.21159	1.92689	1.96627	0.398577	0.188469	0.10151	0.13293	0.444295	0.929363	1.52069	1.91035	1.62081	1.62304	1.68789	1.72608	1.9607	1.97874	1.99719	1.94771	2.00473	Fam208b
237	8.25883e-50	2.86162e-48	0.779181	1.81026	1.09706	1.95539	1.89386	1.95481	1.99776	1.93051	1.89897	1.83487	1.75497	1.49726	0.96021	0.140123	0.496692	0.757915	1.04318	1.31361	1.6617	1.89744	1.85128	Rplp0
237	1.73406e-38	3.37836e-37	2.37515	0.800993	4.25028	4.31998	1.09756	1.47398	1.91585	2.39976	2.92674	4.00445	4.27573	4.2357	2.26137	0.383676	0.334383	0.661469	0.887896	1.17635	1.15875	1.10646	0.933374	Cct8
238	6.68622e-34	1.02513e-32	2.28973	2.22567	3.47277	3.57291	2.29751	2.27915	2.3415	2.40742	2.52517	2.63879	2.68552	3.06057	2.2904	2.07415	1.82834	2.1393	2.42692	2.25495	2.2386	2.17752	2.23476	Apex1
241	2.98604e-39	6.02575e-38	0.326118	2.57014	3.97227	4.00498	2.92038	3.05516	3.25829	3.57365	3.78953	3.8456	3.85184	3.8684	1.75114	0.337803	0.527503	1.05607	1.49307	1.81738	2.13619	2.49594	2.555	Psma2
241	1.22875e-13	5.92292e-13	1.86211	2.09238	2.16826	2.15455	2.07849	2.12301	2.11855	2.13286	2.13978	2.13808	2.16428	2.13787	1.85063	1.6882	1.25211	1.40756	1.78804	1.93702	2.00745	2.05845	2.08808	Pold1
242	3.78737e-38	7.23799e-37	0.939703	2.67372	3.75804	3.73945	3.18209	3.53147	3.70664	3.68844	3.71048	3.65218	3.7623	3.74264	0.996139	0.766553	1.70905	1.97595	2.22153	2.42445	2.72477	2.61325	1.61914	Rheb
242	1.0344e-11	4.4305e-11	1.83696	1.83696	1.83696	1.83696	1.83696	1.83696	1.83696	1.83696	1.83696	1.83106	1.83696	1.83696	1.37262	1.69359	1.80976	1.83696	1.83696	1.83319	1.83696	1.83696	1.83696	Pop1
244	8.22293e-25	7.12979e-24	2.35067	1.3273	3.09119	3.07763	1.3647	1.66418	2.20544	2.60562	3.03079	3.0926	3.09539	3.11379	1.68269	1.9844	2.3118	2.28553	2.47741	2.48726	2.28361	1.68393	1.21805	Rock1
245	9.64913e-17	5.50759e-16	2.26865	0.376361	1.39511	2.35228	0.612962	0.851397	0.975662	1.02085	1.14767	1.12168	1.12224	1.03493	1.06689	0.264972	0.212344	0.435949	0.884266	0.994999	0.908095	0.510237	0.159781	Sdad1
245	5.67107e-14	2.78571e-13	1.76727	1.76572	2.22385	2.22043	2.0454	2.16324	2.22781	2.24071	2.21421	2.22463	2.21408	2.20674	1.81456	2.18867	2.19091	2.09326	2.08288	1.94092	1.45204	0.808086	0.885256	Pdgfa
246	2.22603e-14	1.11975e-13	1.21555	2.01183	2.0074	2.00791	2.01183	2.00267	2.01183	2.00698	2.01064	1.99758	2.01183	2.00663	1.0953	1.95055	2.01183	2.00357	2.01183	2.01183	2.01183	1.98012	2.01183	Aifm1
246	3.85984e-11	1.59321e-10	1.83152	1.80648	1.81483	1.82496	1.61517	1.24421	1.36301	1.43611	1.69588	1.81049	1.7957	1.80837	0.771275	0.847386	1.38607	1.48072	1.59761	1.67435	1.79416	1.78142	1.78979	Mms22l
247	2.39815e-11	1.00319e-10	1.09474	0.678872	0.773291	0.131321	0.62171	0.723102	0.799224	0.98643	1.04791	1.14625	1.15178	1.02967	1.34245	1.52433	0.952837	0.752069	0.541491	0.631448	0.664433	0.794038	0.776897	Eif3h
247	4.212e-11	1.73223e-10	1.82224	1.73187	1.818	1.81196	1.75763	1.74607	1.80393	1.79249	1.77993	1.77782	1.82224	1.78889	1.20434	1.0066	0.941986	1.13234	1.47346	1.62655	1.6919	1.67732	1.70757	Caprin2
248	8.33582e-16	4.53054e-15	0.148406	2.24328	2.51511	2.53103	2.36201	2.4104	2.47573	2.49186	2.5064	2.50959	2.51423	2.51066	1.78094	2.24908	2.29324	2.19103	1.94704	1.94821	2.00719	1.94848	2.1331	Pmm1
253	2.39154e-42	5.65218e-41	0.648978	2.12642	2.50653	2.6192	2.42002	2.6714	2.65076	2.50683	2.44808	2.51993	2.65138	2.69777	1.39786	1.2207	0.91845	0.890877	1.04463	1.20786	1.53425	1.79517	1.99977	Rpl7a
254	8.03441e-26	7.39521e-25	2.78328	3.1969	3.25119	3.27743	3.24214	3.17052	3.19627	3.22987	3.21635	3.21003	3.22298	3.2117	1.89286	2.35381	2.31295	2.68539	2.8909	3.09938	3.18509	3.21732	3.20516	Nop56
254	1.69601e-25	1.5268e-24	3.26609	3.13283	3.37537	3.40093	1.95297	1.43562	1.10361	1.13253	1.58376	2.438	3.0384	3.2702	1.57563	1.03607	2.00447	2.96795	3.42012	3.5757	3.63995	3.55343	3.62693	Tipin
255	7.88828e-28	8.17246e-27	2.01448	2.72095	2.90261	2.86666	2.77538	2.78663	2.8151	2.87981	2.88608	2.87549	2.9096	2.90056	1.49872	1.41694	1.55388	1.88247	2.38006	2.61811	2.78088	2.79673	2.8294	Plaa
256	7.36138e-36	1.25287e-34	0.918559	1.50008	3.13706	3.30832	1.58923	1.75796	1.81579	1.93356	2.03716	2.20107	2.02494	2.59777	2.26717	1.01868	0.993321	0.969483	0.971248	0.94615	0.908642	1.14547	1.41711	Vps29
256	4.95979e-17	2.87587e-16	2.48775	2.68608	2.75328	2.75821	2.7171	2.7091	2.72839	2.74482	2.76193	2.7571	2.75334	2.74017	1.21344	2.33734	2.57341	2.61035	2.67697	2.69999	2.75486	2.73256	2.71918	D10Wsu102e
257	1.68584e-43	4.29168e-42	2.38404	2.37844	4.30565	4.2874	2.25608	2.39888	2.83053	3.10174	3.63224	3.85898	4.11932	4.2508	1.50341	1.06105	1.43407	1.74005	2.03087	2.12209	2.39088	2.78164	2.58773	Smarca5
257	4.36262e-12	1.91464e-11	1.90652	0.953703	1.7441	1.89375	1.35968	1.36839	1.49652	1.62482	1.60794	1.5563	1.41042	1.59647	0.514272	1.07153	0.797315	0.745012	0.986214	1.04669	0.909678	0.508251	0.452305	Rapgef6
258	1.70115e-10	6.69888e-10	2.13343	1.5355	2.09242	2.08573	1.25494	1.0397	1.1358	1.31025	1.62703	1.89036	2.04701	2.02997	1.80682	0.479943	0.311008	0.794795	1.3993	1.43243	1.60451	1.69379	1.86526	Asz1
260	2.12529e-32	2.96151e-31	0.707046	3.24082	3.67512	3.6937	3.31052	3.34082	3.36432	3.34364	3.32162	3.50596	3.47187	3.57275	2.07827	1.72339	1.96675	2.09824	1.78817	1.93668	2.5167	2.96701	3.10526	Mrps16
261	2.09205e-14	1.05483e-13	1.84192	1.96845	1.96845	1.9666	1.96504	1.94786	1.96845	1.96387	1.96078	1.96261	1.96845	1.95369	0.60476	1.81094	1.89591	1.91687	1.95384	1.96466	1.96179	1.94495	1.96845	Ehmt1
262	8.34531e-33	1.19173e-31	2.61271	2.77656	2.89036	2.89674	2.85726	2.89286	2.91683	2.89522	2.89034	2.91197	2.90752	2.90464	1.81916	0.839628	1.34087	1.69543	2.04747	2.14723	2.48588	2.59662	2.70357	Lsm7
265	1.60686e-33	2.41037e-32	1.79042	2.13222	3.02435	3.28372	1.8875	1.72188	1.74292	1.86642	1.96254	2.22767	2.70168	2.75582	1.51563	1.00748	1.47611	1.5745	1.56876	1.54578	1.70589	2.14101	2.26826	Cfdp1
267	6.07368e-11	2.46713e-10	1.82069	1.79269	1.79715	1.81508	1.80773	1.80495	1.79475	1.76521	1.75042	1.75892	1.74796	1.78494	1.42938	1.66008	1.58455	1.57857	1.64348	1.77369	1.79211	1.79766	1.8086	Mina
269	8.99887e-30	1.06433e-28	0.573767	3.86443	3.74255	3.72884	3.82381	3.87441	3.78965	3.85046	3.86278	3.80097	3.81014	3.8618	1.36697	1.46668	1.83565	2.15351	2.95951	3.42875	3.73077	3.87085	3.87715	Mrps24
270	1.16887e-31	1.55052e-30	2.06804	3.00332	3.74421	3.76252	3.18983	3.38998	3.46612	3.51862	3.62244	3.64027	3.67609	3.6883	0.919841	1.94839	2.11517	2.2637	2.59256	2.68896	2.98579	3.17715	3.30065	Prrc2c
270	1.35027e-31	1.78503e-30	0.77675	2.58424	3.5354	3.5493	2.7291	2.92536	3.01112	3.15494	3.27585	3.44834	3.5409	3.52561	1.82022	1.35023	1.28933	1.69075	1.90022	2.18973	2.33107	2.47869	2.64204	Copb2
270	1.06015e-10	4.24387e-10	1.8798	1.20984	1.86532	1.86244	1.53829	1.68393	1.77268	1.80306	1.83092	1.84933	1.85548	1.87782	1.44861	1.76989	1.81545	1.82376	1.8124	1.56729	0.682949	0.347361	0.639994	Aurkb
272	2.75313e-38	5.3178e-37	0.696604	2.91584	2.95073	2.12134	3.18153	3.16772	3.33621	3.4049	3.35691	3.33279	3.24641	3.23974	1.21098	1.08653	1.50655	1.58758	1.83534	2.1352	2.52667	2.74285	2.84991	Rps5
272	1.23956e-13	5.96972e-13	1.40992	2.14336	2.15201	2.13062	2.16363	2.18148	2.17579	2.13157	2.15521	2.14317	2.14459	2.13176	1.78671	2.13266	2.21176	2.22084	2.19401	2.09468	1.98863	1.9539	2.08468	Arhgdig
273	2.41883e-29	2.77473e-28	1.363	0.160003	2.9997	3.13074	0.113743	0.235898	0.376173	0.676672	1.19106	1.86461	2.17275	2.64373	0.264203	1.6503	2.0363	2.06821	1.98484	1.81203	1.28286	0.6124	0.36209	Arpc1a
275	2.17314e-28	2.34013e-27	0.277602	3.18894	3.194	3.27847	3.25807	3.23407	3.31739	3.28747	3.27148	3.15703	3.12032	3.18795	1.16672	1.44716	1.84481	2.41284	2.53294	2.82435	3.03836	3.17315	3.27567	Cuta
275	4.12564e-10	1.58338e-09	1.71035	1.16166	1.63718	1.66614	1.04329	1.15779	1.49632	1.54662	1.46621	1.40067	1.54913	1.6412	1.0607	0.958606	0.882639	1.10824	0.945412	1.12653	1.0682	0.736192	0.604591	Cdca4
277	2.6426e-32	3.64482e-31	0.857365	1.59334	1.19066	0.351744	1.71418	1.79843	1.85325	1.84797	1.86743	1.82262	1.66804	1.48212	1.23019	0.677219	0.679717	0.736533	0.821934	0.955822	1.28585	1.47942	1.53877	Rpl29
278	9.82078e-17	5.60206e-16	2.52618	2.28967	2.71369	2.70348	2.3296	2.29747	2.29946	2.36674	2.5132	2.57245	2.65281	2.66086	1.50629	1.2242	1.13288	1.2305	1.40643	1.50122	1.73039	1.92671	2.02719	Mtf2
282	8.9308e-34	1.35697e-32	0.920128	3.2634	3.59559	3.58228	3.46996	3.51966	3.55206	3.57756	3.61045	3.61322	3.5962	3.60589	1.46946	0.956864	1.57673	1.5661	1.95851	2.22179	2.68265	3.00282	3.13454	Sf3b6
282	1.41707e-12	6.39442e-12	0.496748	0.221216	0.100097	0.0930065	0.416631	0.413758	0.518423	0.50432	0.469815	0.404156	0.397538	0.292222	0.946704	1.86999	1.17409	0.806445	0.671689	0.586466	0.547468	0.51819	0.471069	Eef2
282	1.63359e-11	6.89758e-11	2.61882	1.01787	2.17053	2.33974	1.20702	1.33625	1.37882	1.67675	2.06682	2.15219	2.231	2.32257	1.94389	1.56528	2.33185	2.41668	2.49348	2.48079	1.96937	1.06939	0.981996	Ube2c
283	4.66983e-11	1.91412e-10	1.65939	1.64595	1.65599	1.65939	1.65073	1.65939	1.65227	1.64943	1.65715	1.65939	1.65426	1.64129	1.19344	1.59198	1.65939	1.65939	1.6517	1.65939	1.65939	1.64917	1.62354	Uap1l1
284	6.9052e-48	2.17029e-46	2.75191	0.82375	3.32093	3.5166	1.96905	2.24608	2.49007	2.68598	2.84285	3.04845	3.08558	3.17151	1.13622	0.911976	0.625123	0.743524	0.854948	0.936654	0.932741	0.611552	0.333029	Sbno1
284	2.97296e-18	1.84352e-17	1.19466	0.922086	2.25573	2.27964	0.945726	1.13259	1.32828	1.50431	1.70412	2.11057	2.25166	2.27595	1.64137	0.715621	0.774217	0.802484	1.1096	1.19982	1.4043	1.48078	1.31151	Eed
284	1.20944e-13	5.83293e-13	1.63702	1.90862	1.92234	1.9288	1.89499	1.92245	1.89778	1.92647	1.92612	1.92469	1.93221	1.92254	1.42805	1.88276	1.88234	1.93221	1.91688	1.91238	1.88202	1.92443	1.93221	Tyms
285	9.88598e-37	1.76351e-35	1.80691	0.810201	3.17437	3.42472	0.970556	1.13483	1.36431	1.62263	1.76467	1.94164	2.20114	2.61558	1.75311	1.18219	1.4584	1.66993	1.57307	1.48751	1.18844	1.03266	0.876325	Psmd11
287	2.05385e-28	2.2152e-27	1.60539	1.19796	2.20044	2.27395	1.46056	1.37976	1.7245	1.91101	2.08283	2.10087	2.25198	2.38791	1.94819	2.27736	1.38785	1.05173	0.773776	0.748561	0.783375	0.951615	1.17396	Eif3l
287	8.8792e-11	3.57187e-10	1.99762	1.97951	1.98148	1.98397	1.9886	1.98668	1.98718	1.99762	1.9692	1.99277	1.9852	1.97105	1.79606	1.85159	1.72429	1.87638	1.87046	1.92754	1.94866	1.9542	1.92646	Fsd1
288	5.36892e-10	2.04286e-09	1.66352	1.56717	0.978457	0.93515	1.55189	1.36839	1.25156	1.02634	1.07338	1.10272	0.977179	1.0128	1.42235	1.55886	1.59712	1.52289	1.57174	1.55965	1.60768	1.61595	1.58366	Eif5a2
289	4.12407e-30	4.98221e-29	0.41032	0.897531	3.03192	3.12282	1.00418	0.980246	1.17207	1.12996	1.26881	1.31903	1.53299	2.21029	2.10537	1.49223	0.841021	0.610948	0.776868	0.588602	0.682741	0.894787	1.01938	Psmc5
290	1.51232e-18	9.53072e-18	2.45448	2.50248	2.69462	2.71759	2.46325	2.58296	2.60938	2.63452	2.69755	2.6881	2.69938	2.72527	1.47294	1.96331	2.17011	2.25162	2.3012	2.2953	2.22601	2.2136	2.44799	Mdn1
291	2.05081e-36	3.61074e-35	1.90141	1.07782	3.37706	3.42296	1.31497	1.6068	2.09386	2.68743	3.12615	3.33918	3.31582	3.41961	1.58151	1.11305	1.41741	1.56771	1.88067	1.85776	1.77077	1.42063	1.25316	Gspt1
292	6.33356e-25	5.52523e-24	2.65759	3.12329	2.69671	2.79886	3.04275	2.63804	2.24749	2.00297	1.67853	1.58158	1.80938	2.60943	2.07781	1.97594	1.2819	1.82791	2.18899	2.68284	3.03935	3.12963	3.17566	Ddx10
292	2.59705e-10	1.00975e-09	1.86147	1.79976	1.84214	1.84208	1.72689	1.73902	1.72558	1.72212	1.7747	1.803	1.82872	1.85669	1.51005	0.916102	1.2048	1.10058	1.40459	1.57469	1.73427	1.80472	1.80466	Rrp1b
293	6.65458e-21	4.71413e-20	2.61368	2.61816	2.89213	2.87701	2.78495	2.83376	2.8696	2.88904	2.88121	2.8737	2.89298	2.88117	1.17973	1.54148	1.38197	1.68999	1.95581	2.2765	2.51831	2.67433	2.60992	Polr2b
293	1.48375e-13	7.11029e-13	0.983933	2.24942	2.24481	2.24942	2.24942	2.23776	2.24293	2.24942	2.24942	2.24099	2.24183	2.23177	1.31538	2.24942	2.15147	2.15302	2.20773	2.24337	2.24942	2.22593	2.24942	Isoc1
294	6.47366e-41	1.41505e-39	1.27465	1.81286	3.09096	2.9909	1.58597	1.69098	1.91267	2.32808	2.6046	2.97915	3.17469	3.30161	1.60725	1.12464	0.633844	0.626047	0.941108	1.28768	1.78903	2.05297	2.08744	Psmb4
294	1.03574e-09	3.85638e-09	1.82883	0.370277	1.65606	1.76881	0.788792	1.22266	1.5595	1.67784	1.67578	1.63179	1.65917	1.65341	1.13555	0.450237	0.578625	0.512203	0.452232	0.565235	0.647839	0.543045	0.473057	Uhrf1
296	7.80377e-46	2.22997e-44	1.76878	1.24463	3.67246	3.75288	1.59435	1.82038	2.00532	2.19713	2.38719	2.49571	2.51104	2.91503	0.903301	1.58593	1.13061	0.90204	0.822057	0.822467	0.878279	1.04015	1.16935	Tbcb
296	4.32065e-37	7.82605e-36	3.43053	2.91419	3.84294	3.84475	3.18433	3.2828	3.41885	3.59286	3.57304	3.7063	3.77022	3.81669	2.47584	0.91758	0.87506	1.09948	1.62076	2.09298	2.51238	2.81386	2.75247	Nap1l1
298	4.43209e-33	6.48658e-32	0.732452	2.317	1.62015	0.880778	2.10336	1.99844	1.84129	1.79832	1.7456	1.65374	1.66614	1.67816	1.11802	1.17642	1.21934	1.42609	1.67331	2.02623	2.45033	2.60098	2.53794	Rpl35
298	1.20047e-25	1.0916e-24	3.07221	2.90583	3.35775	3.33908	2.89286	2.93412	3.14343	3.20099	3.17259	3.07288	3.07211	3.32959	2.0468	1.00691	1.24148	1.51566	1.7426	2.1671	2.35513	2.73786	2.81351	Taf7
301	8.40419e-10	3.15082e-09	1.46929	1.23306	1.41517	1.43073	1.31764	1.39815	1.44676	1.40551	1.33981	1.1307	1.06305	1.28931	0.718756	0.406415	0.769743	0.971855	1.02394	0.972753	0.939444	0.853986	1.01846	Casc3
302	1.20515e-39	2.4744e-38	3.23532	2.40309	4.15734	4.05922	2.14561	2.04659	2.17693	2.40726	3.62506	3.98558	4.15217	4.12751	2.0903	0.813727	0.863593	1.19755	1.49405	1.65369	2.09794	2.46806	2.68027	Srsf7
302	1.01355e-22	7.87246e-22	2.56535	1.66225	2.40747	2.67107	1.76394	1.85901	1.71915	1.73916	1.77806	1.74048	1.76546	1.84788	1.68548	1.93772	1.8792	1.92401	1.76692	1.65214	1.67404	1.75547	1.92073	Aimp2
304	1.04254e-19	6.99882e-19	2.57462	0.982633	0.727734	2.25129	0.879214	0.757963	0.727166	0.580939	0.353041	0.264638	0.186566	0.191727	1.85752	1.45741	0.86982	0.391146	0.306905	0.274677	0.531596	0.761166	1.05011	Abcf2
309	1.13433e-27	1.16406e-26	2.42395	3.44681	3.81247	3.82664	3.53539	3.5148	3.58492	3.59938	3.65322	3.74072	3.79401	3.79114	1.77181	1.99972	2.34005	2.71011	2.81877	2.9991	3.19028	3.24411	3.33665	Emc8
309	1.3776e-23	1.1195e-22	1.91052	2.44884	3.26474	3.25138	2.48373	2.65355	2.59808	2.74849	2.90403	3.0842	3.20562	3.21244	2.16055	1.84061	1.37348	1.74131	1.88454	1.86731	2.0002	2.22682	2.39101	Pafah1b3
310	8.20124e-31	1.03129e-29	2.21321	0.740622	3.07854	3.07923	0.390187	0.309151	0.743959	1.2995	2.13283	2.79503	3.06209	3.06608	2.14143	0.872007	0.276012	0.260749	0.455673	0.580683	0.683115	0.866474	0.888619	Pa2g4
310	3.39415e-12	1.50178e-11	1.84993	1.62006	1.94449	1.95433	1.79134	1.88592	1.90779	1.87631	1.87398	1.95992	1.9448	1.95417	1.07674	0.967057	0.746402	0.615192	0.750955	0.635067	0.885659	1.14846	1.10467	Morc3
311	2.02071e-09	7.37159e-09	1.60076	1.09782	0.429777	0.656397	1.08472	1.05628	1.1861	1.12794	1.07236	1.09036	0.830722	0.629276	1.40239	1.54871	1.44611	1.2976	1.3274	1.30192	1.30625	1.3493	1.43595	Prkcz
313	6.20292e-36	1.05904e-34	2.34543	2.55055	4.05652	4.05401	3.31882	3.49788	3.7822	3.9113	4.00283	4.06493	4.03628	4.03781	1.23714	0.661165	1.00334	1.30355	1.76434	1.88619	1.8242	1.73476	1.55613	Ppig
314	2.37587e-13	1.12598e-12	1.47932	2.03889	2.04234	2.03277	2.03316	2.03401	2.03206	2.01568	2.02176	2.02274	2.04234	2.03836	1.53314	1.99374	2.03625	2.01765	2.03464	2.03907	2.04234	2.01354	2.04234	Hccs
315	1.07872e-09	4.01199e-09	1.83137	1.6925	1.55206	1.62175	1.7541	1.71247	1.6625	1.58155	1.6045	1.62232	1.53035	1.52341	1.61771	1.83137	1.79932	1.76024	1.7765	1.72998	1.65746	1.68172	1.68037	Rab11fip4
316	2.06707e-16	1.15692e-15	1.40064	1.99017	1.96625	2.11791	1.41192	1.24322	1.21944	1.20363	1.08194	1.36669	1.63451	1.93817	1.73267	1.17086	1.6959	2.01	2.08253	2.12563	2.15828	2.14916	2.16109	E2f5
317	1.00689e-09	3.75414e-09	1.60082	0.696758	1.57338	1.5693	1.16457	1.3573	1.40179	1.4896	1.4699	1.54376	1.51537	1.57267	0.81746	0.588368	0.629004	0.531852	0.737656	0.864793	0.70456	0.548013	0.354837	Bub1b
318	5.24219e-20	3.57058e-19	2.06452	0.318615	1.14722	1.83125	0.566561	0.799473	0.958621	0.788166	0.88771	1.01145	1.2778	1.08905	0.614566	2.28926	1.41393	1.07089	1.18855	1.17173	0.772578	0.303101	0.368618	Brd3
320	2.6575e-23	2.12828e-22	1.80119	0.993293	2.67813	3.02682	1.19495	1.30939	1.19168	1.4378	1.39667	1.61362	1.65909	1.88329	1.79792	1.52985	2.34503	2.54235	2.43673	2.42039	1.9246	1.17228	1.04995	Ncbp2
320	3.67063e-13	1.72001e-12	1.77076	0.353851	1.88156	1.84518	0.329809	0.448091	0.4472	0.395569	1.32554	1.90812	1.91178	1.92504	1.59853	0.736014	0.608175	0.550479	0.423707	0.465855	0.453761	0.265264	0.14863	Thap1
320	1.53564e-10	6.06302e-10	1.57992	1.57992	1.57992	1.5749	1.57826	1.57992	1.57992	1.5751	1.57157	1.57463	1.57992	1.57992	1.30057	1.57992	1.56907	1.57992	1.57992	1.57662	1.57992	1.56925	1.57992	Trnp1
322	1.93277e-10	7.5779e-10	1.66043	1.65623	1.65082	1.66043	1.65106	1.66043	1.65392	1.64352	1.64124	1.63675	1.63846	1.65225	1.33293	1.66043	1.66043	1.66043	1.66043	1.66043	1.66043	1.66043	1.66043	Mbnl3
323	1.75839e-10	6.91623e-10	1.55098	1.55098	1.54729	1.55098	1.55098	1.55098	1.55098	1.55098	1.55098	1.53602	1.54334	1.55098	1.10491	1.55098	1.52366	1.55098	1.55098	1.5438	1.55098	1.55098	1.55098	Zglp1
325	1.56645e-09	5.75713e-09	1.51372	0.653355	1.47882	1.45493	0.474835	0.763561	1.08592	1.3449	1.43143	1.45341	1.437	1.4597	0.607906	0.68568	0.971035	1.05157	1.18647	1.06993	1.04815	0.923177	1.04577	Fbxo28
326	3.24295e-10	1.25404e-09	1.78233	1.75777	1.77451	1.76723	1.74702	1.73472	1.75866	1.76376	1.73138	1.74768	1.75428	1.75965	1.52133	1.73019	1.76941	1.78233	1.74787	1.74303	1.72931	1.73531	1.71116	Mpped2
327	4.78119e-13	2.22462e-12	1.78304	1.96095	1.96376	1.96333	1.92108	1.91947	1.95398	1.96343	1.95738	1.95769	1.96056	1.96518	1.4799	1.88436	1.82426	1.94221	1.92876	1.94123	1.96716	1.90337	1.95848	Sh3bp1
328	1.77257e-09	6.48913e-09	1.48755	1.06397	1.4408	1.46034	1.33778	1.40066	1.38902	1.35285	1.40978	1.39067	1.43584	1.41822	1.08499	1.03378	1.34539	1.35601	1.27705	1.14935	1.08202	0.561451	0.250847	Ciart
329	3.4016e-14	1.69336e-13	1.88039	2.04286	2.06857	2.08126	2.02611	2.02893	1.99906	1.99472	2.06238	2.08643	2.07353	2.06897	1.0644	1.86762	1.49406	1.49744	1.4798	1.63571	1.73253	1.91478	1.99364	Dcakd
330	8.84167e-33	1.26061e-31	2.60673	2.97011	3.23621	3.23717	3.10632	3.13821	3.1577	3.23786	3.24131	3.2382	3.23376	3.25878	1.50099	1.15333	1.14129	1.61598	1.91572	2.48034	2.7744	3.11072	3.1678	Esf1
330	2.7221e-10	1.05746e-09	1.76218	1.76218	1.73541	1.72976	1.76218	1.75436	1.73475	1.69998	1.75557	1.72206	1.7298	1.75407	0.934842	1.76218	1.74537	1.73758	1.76218	1.7586	1.76218	1.74864	1.76218	Nme4
331	5.13867e-25	4.509e-24	0.959842	2.95573	3.27312	3.29531	3.05022	3.24384	3.13053	3.23102	3.18222	3.27473	3.35205	3.25575	1.28123	1.88846	1.85925	2.00348	2.21618	2.21649	2.36259	2.6508	2.91938	Glrx5
331	5.28374e-21	3.76074e-20	2.66125	1.082	3.12041	3.11939	1.59119	1.87156	2.24469	2.59019	2.80986	3.00333	3.05563	3.1423	2.07123	1.57056	1.38771	1.37122	1.38181	1.42275	1.35756	1.31824	1.07127	Spata5
331	1.20181e-10	4.78759e-10	1.81434	0.33123	1.80841	1.85325	0.625447	0.731696	0.857234	1.17585	1.31172	1.56081	1.73956	1.80891	1.16924	1.33956	1.1599	1.1005	1.11386	0.92065	0.641531	0.621629	0.427629	Pelp1
334	1.12447e-17	6.76358e-17	1.46389	1.33347	2.4254	2.45304	1.51404	1.78177	1.96418	2.05282	2.17532	2.38668	2.46806	2.46063	1.55957	1.98984	1.89977	1.618	1.78006	1.69459	1.4625	1.24408	1.1787	Psph
335	2.42375e-24	2.05158e-23	1.94669	0.944593	2.99241	3.09914	1.45276	1.63553	1.85489	1.94877	1.96863	2.22821	2.26915	2.77989	2.00924	1.393	1.52379	1.42581	1.29113	1.33561	1.09088	0.80637	0.897795	Wdr18
336	6.90237e-32	9.27434e-31	1.79217	3.61183	3.5049	3.60267	3.69894	3.63957	3.43801	3.10243	2.6076	2.29233	2.18051	2.66838	1.39201	1.16701	1.44189	1.91758	2.32418	2.80295	3.37495	3.44313	3.50291	Srsf6
336	1.05935e-21	7.81122e-21	2.17617	2.2653	2.43582	2.50433	2.28919	2.29913	2.29178	2.27907	2.31796	2.3874	2.37261	2.41922	1.2939	1.43524	2.03302	2.1675	2.25393	2.08135	2.05851	2.17492	2.12238	Rasa2
336	5.28167e-19	3.42341e-18	1.55561	2.64456	2.66024	2.66021	2.65666	2.66175	2.67465	2.66547	2.66481	2.65124	2.65768	2.67465	1.72625	1.21069	1.58176	2.0237	2.31136	2.53725	2.65156	2.64681	2.67465	Thap11
336	7.20703e-10	2.71666e-09	1.55903	1.47555	1.53161	1.54194	1.53293	1.53247	1.54945	1.52708	1.53568	1.48741	1.46291	1.42072	0.987059	0.672971	0.43702	0.766763	0.790587	0.911931	1.13833	1.31814	1.45306	Cenpt
339	1.50538e-10	5.94527e-10	1.76315	0.658756	1.77861	1.7548	0.40211	0.20274	0.223078	0.205359	0.57208	1.26145	1.58834	1.70282	1.37794	0.838496	0.812302	0.863067	0.970092	0.988855	1.05501	0.919441	0.994721	Xab2
340	1.8264e-18	1.14567e-17	2.58173	0.979401	1.49014	1.18763	0.670845	0.337634	0.227753	0.202256	0.404146	0.830144	1.20375	1.59313	1.84298	0.568133	0.637112	0.892989	0.983581	1.1113	1.13986	1.33745	1.36826	Cct2
340	1.83013e-12	8.21585e-12	0.556679	1.80136	1.79493	1.81415	1.69078	1.5825	1.45323	1.44598	1.49529	1.65451	1.76694	1.79365	0.753001	1.82692	1.81531	1.80721	1.80865	1.819	1.82392	1.79521	1.81524	Nfe2l2
341	6.04819e-10	2.29005e-09	1.93764	1.86937	1.75297	1.75872	1.79961	1.7837	1.79761	1.79936	1.81264	1.85587	1.8721	1.80173	1.22846	1.76036	1.93764	1.92779	1.92911	1.93764	1.93508	1.91189	1.92326	Tex11
342	2.00393e-35	3.32281e-34	1.65398	2.07882	3.47624	3.57471	2.64138	2.85093	3.27244	3.38153	3.43583	3.52488	3.50801	3.50083	1.73874	1.63155	1.2854	1.32176	1.57303	1.8271	1.79434	1.69769	1.6977	Eif6
342	9.98046e-13	4.55603e-12	1.90008	1.73558	2.00613	2.02005	1.60884	1.72513	1.93008	2.01309	1.99786	2.01517	2.02593	2.01311	1.32082	1.33611	1.56864	1.71735	1.77018	1.85883	1.9193	1.94417	1.94067	Wsb1
343	1.33692e-12	6.04789e-12	2.20682	2.50783	2.32807	2.20794	2.51152	2.50708	2.49729	2.50637	2.49206	2.43421	2.33335	2.21982	1.67153	2.51152	2.48933	2.49456	2.49066	2.49077	2.50498	2.50733	2.49653	Ccnd1
346	1.21313e-21	8.92077e-21	0.663265	2.7409	2.75945	2.7387	2.76048	2.75927	2.80372	2.75442	2.77332	2.79313	2.74388	2.72936	1.68947	1.96729	2.27115	2.3188	2.40047	2.56492	2.57569	2.52064	2.69151	Gcsh
346	1.20604e-13	5.81761e-13	1.76205	0.956336	1.83845	1.83798	1.20107	1.4157	1.59052	1.6607	1.71624	1.77283	1.78247	1.80708	1.33064	1.15862	1.33241	1.39633	1.31542	1.24481	1.04197	0.709219	0.829281	Cd2bp2
347	1.32073e-38	2.58239e-37	0.842637	2.82518	3.92932	3.5289	3.02172	3.14992	3.2951	3.43625	3.64877	3.83266	4.03398	3.93628	1.16628	1.5598	1.46572	1.74757	2.08918	2.42209	2.6284	2.77644	2.83008	Rpl3
347	2.30175e-28	2.47468e-27	1.4354	2.38831	3.43981	3.42715	2.97184	3.16599	3.28966	3.19549	3.21098	3.46	3.53609	3.43562	1.56194	0.208315	0.504991	1.26536	1.68892	1.80263	1.36971	0.982276	1.02111	Snrpd3
348	2.05674e-16	1.15182e-15	2.1707	2.7325	2.73821	2.72999	2.74114	2.73988	2.72537	2.73112	2.71721	2.71265	2.73067	2.74114	1.81037	2.24967	2.59769	2.65043	2.6808	2.73785	2.73787	2.73908	2.73947	Ctps
348	3.47799e-10	1.34148e-09	1.44634	1.44634	1.44143	1.44013	1.44042	1.44634	1.38404	1.22277	1.14237	1.24214	1.38929	1.44634	1.23499	1.44634	1.44634	1.44634	1.44634	1.44226	1.44634	1.44634	1.43773	Luzp4
349	7.86885e-42	1.80457e-40	1.00759	1.76976	4.09651	4.10135	1.90504	2.19915	2.75905	3.37209	3.83597	4.07272	4.05486	4.128	0.846309	0.103977	0.558988	0.825148	1.11781	1.26028	1.67602	1.99505	1.78022	Srrm2
350	1.1762e-12	5.34314e-12	1.44755	1.90808	1.91422	1.92932	1.92548	1.92932	1.92932	1.92932	1.92625	1.92932	1.92932	1.92932	0.934093	1.92932	1.92932	1.92077	1.91617	1.92932	1.92932	1.91673	1.92932	Taf1
352	1.3396e-11	5.69624e-11	1.62707	1.43531	1.67778	1.70324	1.56882	1.59834	1.59869	1.60538	1.634	1.66042	1.66117	1.70213	1.13445	1.64198	1.51869	1.43199	1.2328	0.958117	0.943643	1.13338	1.33088	Pusl1
354	2.74436e-17	1.61516e-16	2.46488	2.29722	2.47741	2.52281	2.3032	2.38726	2.39376	2.25556	2.35318	2.34878	2.40878	2.47046	1.47202	1.54276	1.46461	1.65361	1.8153	1.8999	2.17836	2.26052	2.23468	Taf1d
355	1.01816e-09	3.79406e-09	1.7758	1.40831	1.76716	1.75563	1.33444	1.50304	1.54508	1.61886	1.73406	1.75891	1.75659	1.75442	1.19435	0.606364	0.888915	1.26003	1.40457	1.58312	1.68171	1.72775	1.75662	Cabin1
356	4.01576e-32	5.4801e-31	0.125482	0.231718	3.13357	3.12916	0.181242	0.201897	0.230076	0.347812	0.409705	0.438054	0.853613	2.58944	1.19648	0.40463	0.173121	0.222199	0.385461	0.536111	0.717581	0.668779	0.531507	Psmb6
357	4.5825e-13	2.13401e-12	1.9438	1.44824	2.06082	2.07256	1.76674	1.81242	1.91038	1.96697	1.93836	1.97723	1.94136	2.02946	1.03463	0.814592	1.06503	1.20006	1.12207	1.4339	1.47509	1.52609	1.68762	Senp3
359	4.56014e-31	5.84013e-30	2.3819	3.54699	3.74429	3.92056	3.46382	3.57794	3.74752	3.77645	3.70218	3.77677	3.74065	3.74977	1.76861	1.18282	1.44031	1.99098	2.44441	2.77399	3.07165	3.40644	3.61726	Hnrnpdl
359	2.18767e-24	1.85698e-23	2.04337	1.46127	2.98366	3.00385	1.73849	1.93822	2.22611	2.41795	2.63758	2.69472	2.87128	2.98885	1.75823	1.17018	1.33763	1.5645	1.6008	1.82605	1.72257	1.55071	1.59133	Sept7
360	1.04171e-11	4.46111e-11	1.07103	1.87759	2.09058	2.09949	1.95787	1.9702	1.96947	2.02965	2.02227	2.00209	2.03781	2.06723	1.55471	2.1251	2.09814	2.06893	2.00187	1.94339	1.88193	1.78178	1.98631	Rras
362	5.21254e-16	2.86177e-15	1.95679	2.01864	2.50552	2.50053	1.46633	0.950546	1.1399	1.44151	1.72068	2.39134	2.47909	2.52444	1.76934	1.02344	1.18026	1.52051	1.61582	1.77486	2.06527	2.37363	2.19856	Cirh1a
366	5.79236e-41	1.27023e-39	0.601669	1.76741	4.09435	4.05872	1.70108	1.97383	2.65051	3.38979	3.94765	4.08117	4.07813	4.0623	0.844397	0.701204	0.691445	1.03012	1.18658	1.38813	1.76	2.10733	2.18825	Vcp
366	2.75536e-14	1.38003e-13	1.65529	1.26839	2.1501	2.12118	1.20341	1.37657	1.64868	1.83506	1.96366	2.05451	2.11977	2.12523	1.73242	0.801154	0.543253	0.873344	1.05969	1.18849	1.28493	1.27545	1.3253	Cpsf3
368	2.58409e-12	1.15089e-11	1.69566	1.80791	1.9429	1.95387	1.86553	1.87762	1.92968	1.92777	1.94084	1.92752	1.9062	1.91447	1.24914	1.86293	1.90972	1.89628	1.93659	1.943	1.90007	1.81925	1.84102	Ptprf
369	2.25106e-36	3.95301e-35	2.62595	2.69552	2.86262	3.61787	2.87217	2.66366	2.45512	2.40725	2.22703	2.045	2.1213	2.56591	1.25832	0.118741	0.656341	1.17283	1.71201	2.23415	2.7743	2.65095	2.74378	Srsf2
370	2.52449e-09	9.14162e-09	1.83127	0.617367	1.51516	1.49305	0.415879	0.401707	0.578935	0.756141	0.811602	1.15005	1.39274	1.54009	0.850739	0.668362	0.922876	0.543819	0.522718	0.441401	0.508763	0.729327	0.703782	Vps13a
371	4.20875e-09	1.49879e-08	1.57422	1.18808	1.53877	1.54894	1.31853	1.29304	1.33491	1.30311	1.34372	1.38515	1.38514	1.48917	1.1736	1.52562	1.29383	1.18721	1.09111	0.929251	0.99128	1.08856	1.21135	Chtf18
372	1.40619e-11	5.96815e-11	1.60236	1.75027	1.80122	1.80289	1.84801	1.81738	1.77826	1.73221	1.76041	1.74817	1.79	1.74075	1.44267	1.87019	1.84092	1.84648	1.86261	1.81263	1.75135	1.77655	1.76202	Gga2
372	2.15069e-09	7.82572e-09	1.38754	1.34699	1.18071	1.2086	1.34351	1.24934	1.1246	0.884528	0.606859	0.919656	1.11765	1.12507	0.708908	1.05809	1.10301	1.23391	1.35123	1.36444	1.3701	1.37259	1.35664	Taf4b
373	5.45446e-32	7.39124e-31	1.26034	2.14648	3.58409	3.58217	1.67101	1.64799	2.02675	2.31947	2.93437	3.47014	3.59415	3.60431	1.68868	0.778956	0.833322	1.01992	1.43595	1.77812	2.2016	2.56306	2.72628	Psma5
374	2.30939e-36	4.05019e-35	0.867198	2.14932	3.98779	4.04017	2.12836	2.14886	2.32897	2.46466	2.6064	2.632	2.81467	3.70233	0.793771	1.80199	1.84811	1.84442	1.86352	1.72354	1.81156	2.10046	2.1741	Map1lc3b
375	1.16771e-23	9.53223e-23	2.64119	2.77794	3.09821	3.11266	2.87352	2.97589	3.07962	3.09059	3.09184	3.09903	3.0971	3.06722	1.5998	1.65146	2.12771	2.36506	2.25615	2.37302	2.25551	2.26421	2.25496	Rad50
376	9.64831e-13	4.40887e-12	1.6863	1.78467	1.834	1.83688	1.80405	1.81453	1.83121	1.83688	1.83688	1.8233	1.81797	1.83345	1.02768	1.72615	1.81446	1.83688	1.82858	1.83309	1.8327	1.83688	1.81118	Rbmx2
377	1.17532e-30	1.46299e-29	2.95373	3.06903	3.81816	3.81728	2.54028	2.67607	2.98802	3.36131	3.7485	3.8438	3.81075	3.77046	1.54014	0.757844	1.06039	1.4824	1.89702	2.32499	2.98284	3.38262	3.53982	Lsm8
378	2.43002e-12	1.0837e-11	2.00914	2.04642	2.13404	2.13691	1.94588	1.85799	1.98847	2.03486	2.10388	2.15727	2.13984	2.13815	1.61319	1.08236	1.54623	1.84585	1.88496	1.97114	2.12463	2.11638	2.10672	Mcm5
381	4.12915e-12	1.81689e-11	1.66987	1.79401	1.78743	1.81117	1.7741	1.79538	1.75424	1.78924	1.69533	1.7441	1.79288	1.80668	1.30722	1.74989	1.78145	1.76463	1.75888	1.80176	1.80545	1.81117	1.81117	Ehd4
384	4.02736e-12	1.77326e-11	1.75357	1.91209	1.91209	1.91209	1.90265	1.90797	1.90606	1.91209	1.90154	1.89709	1.90109	1.91209	1.58019	1.91209	1.91209	1.90485	1.90567	1.90571	1.9082	1.90142	1.89469	A830080D01Rik
384	2.57137e-10	9.99911e-10	1.76152	1.61763	1.67913	1.70425	1.56659	1.58039	1.65009	1.63909	1.67174	1.69809	1.70956	1.73893	1.54976	1.87846	1.78249	1.66439	1.60455	1.47912	1.35629	1.3187	1.5407	Cdca7l
386	2.83677e-14	1.41844e-13	1.7955	1.83576	1.92688	1.9365	1.89623	1.91403	1.91887	1.89739	1.92697	1.93667	1.94161	1.93984	1.18376	0.471977	0.638406	0.743856	1.07358	1.35155	1.68232	1.8196	1.85406	Rnps1
387	1.2254e-11	5.22215e-11	0.260306	1.7143	1.76591	1.77693	1.62383	1.54087	1.56186	1.58866	1.65837	1.66778	1.72218	1.72051	1.19267	1.81512	1.80228	1.81512	1.79914	1.81512	1.79823	1.77662	1.80605	Uxt
388	1.08704e-30	1.35684e-29	1.26912	2.25925	3.38377	3.71754	2.07925	2.30845	2.31686	2.40154	2.50016	2.63426	2.74833	2.96954	2.18	1.19438	0.853618	0.998754	1.18801	1.62873	2.05724	2.26981	2.28802	Eprs
388	2.22866e-19	1.47348e-18	2.1841	2.59362	2.79269	2.78997	2.75363	2.74097	2.81329	2.7357	2.75471	2.78715	2.75243	2.79809	1.2513	2.04896	1.80322	1.47308	1.46275	1.40875	1.483	1.71469	2.14444	Rcc2
390	8.19904e-17	4.70172e-16	2.07686	2.38557	2.38827	2.41597	2.36036	2.40237	2.39872	2.3772	2.39793	2.39981	2.3895	2.42059	1.71098	2.05166	2.26758	2.21245	2.24259	2.26158	2.36376	2.34304	2.33819	Rnaseh2b
391	3.13001e-18	1.93869e-17	1.45302	2.29676	2.2928	2.29962	2.30546	2.2814	2.3008	2.30546	2.3005	2.28268	2.29775	2.2848	0.582583	1.79092	2.14009	2.1995	2.25584	2.30004	2.30546	2.29479	2.30546	Spin1
392	2.39456e-15	1.27157e-14	1.77431	2.32863	2.46477	2.48961	2.47299	2.45221	2.49346	2.47888	2.48042	2.46481	2.4951	2.4704	1.78397	1.58679	1.32033	1.23901	1.40561	1.3866	1.5003	1.79826	2.23786	Dcaf13
392	4.22689e-12	1.85718e-11	1.23898	1.80441	1.82425	1.80646	1.82425	1.82425	1.82425	1.80597	1.74596	1.81104	1.8183	1.81133	0.734482	1.77211	1.78374	1.79319	1.82425	1.80932	1.82425	1.81924	1.82425	Fam60a
392	4.1681e-11	1.71548e-10	1.70628	1.73748	1.80176	1.82609	1.53717	1.50415	1.60271	1.54442	1.48939	1.63429	1.75946	1.78026	0.293223	0.423807	1.17128	1.59577	1.69128	1.7214	1.76389	1.76372	1.81061	Jarid2
395	7.27625e-32	9.76215e-31	2.467	3.05956	3.60464	3.64633	3.11717	3.20291	3.40713	3.50369	3.56702	3.57508	3.60417	3.56259	1.32179	0.38771	0.683499	1.26158	1.62665	1.8796	2.26408	2.61792	2.76554	Polr2g
395	2.13862e-09	7.7839e-09	1.50058	1.49208	1.37396	1.43746	1.33012	1.27338	1.20804	1.18217	1.18389	1.25673	1.24537	1.38553	1.21224	1.34288	1.48558	1.49148	1.49289	1.49825	1.50058	1.49668	1.50058	Igf2bp1
396	1.2433e-11	5.29673e-11	1.87991	1.94662	2.01558	2.02073	1.90809	1.97925	1.99983	1.97191	1.95826	1.89402	1.93478	1.99757	0.730522	2.03843	2.03843	2.0258	2.03843	2.03843	2.03417	2.01392	1.95054	Fmr1
397	1.62388e-19	1.08023e-18	2.8041	2.83839	3.27268	3.3079	2.64702	2.27153	1.97108	1.87244	2.54226	3.22103	3.27965	3.30804	2.03312	2.13355	2.51959	2.61917	2.71453	2.66246	2.30388	1.31472	1.23255	Smc2
397	6.72145e-19	4.33069e-18	2.13725	2.43104	2.57161	2.67509	2.50928	2.42985	2.34843	2.26866	2.23484	2.35728	2.42153	2.4982	1.8386	0.290457	0.0451812	0.311919	1.01105	1.38202	2.00635	2.42505	2.3058	Supt16
399	3.21921e-30	3.90826e-29	2.1827	2.97991	3.54282	3.5772	3.05703	3.08633	3.07739	3.28124	3.45942	3.49384	3.53491	3.54745	1.47297	0.575326	0.936469	1.30565	1.73712	2.01709	2.39092	2.67826	2.87159	Thrap3
399	1.02096e-10	4.09064e-10	1.82672	1.9699	1.91048	1.9424	1.95974	1.96077	1.9699	1.93599	1.65894	1.28687	1.56613	1.81927	1.80004	1.9699	1.95567	1.96024	1.95675	1.96634	1.95868	1.96013	1.95316	Cd9
401	2.49256e-09	9.02961e-09	1.71778	1.68181	1.19463	1.2999	1.68538	1.69406	1.68214	1.69023	1.63919	1.57082	1.41246	1.21701	1.35087	1.71778	1.71778	1.70032	1.71065	1.64073	1.66026	1.64669	1.71068	Tbx1
402	1.31488e-30	1.63145e-29	0.295004	2.0964	1.78137	2.58429	2.26923	2.26882	2.36728	2.26414	1.74574	1.12638	0.922419	1.67086	1.48066	0.765585	0.386679	0.662203	0.946829	1.32533	1.76723	1.94317	2.15764	Rpl7
402	7.40558e-12	3.19978e-11	0.275314	1.88291	1.91283	1.91123	1.84773	1.87702	1.86199	1.86954	1.85046	1.85654	1.91587	1.91899	0.320242	1.86573	1.90004	1.91761	1.90031	1.92093	1.92485	1.90136	1.91623	Nono
402	3.39346e-09	1.21565e-08	1.36441	1.31344	1.34716	1.36441	1.30946	1.28467	1.35441	1.32782	1.33719	1.3584	1.33988	1.34884	1.0312	0.625539	0.89227	0.886874	0.932414	1.04815	1.21748	1.30702	1.32137	Rad54l
406	2.57902e-09	9.33406e-09	1.71933	1.66423	1.69446	1.71381	1.50517	1.37886	1.25507	1.34731	1.5886	1.64179	1.68403	1.69828	1.50227	1.66719	1.6779	1.70855	1.71273	1.71933	1.71653	1.68875	1.71933	Igsf3
407	1.23339e-09	4.56655e-09	1.47286	1.46872	1.47286	1.46983	1.47286	1.47037	1.47286	1.47286	1.47049	1.46727	1.4667	1.47286	0.579425	1.03575	1.38744	1.36991	1.44992	1.46972	1.47286	1.47286	1.46528	Prmt3
408	9.15823e-23	7.12977e-22	0.885457	1.00934	2.69359	2.77315	1.22633	1.20706	1.50654	1.78464	2.2008	2.48627	2.55934	2.63923	1.45542	1.85895	1.61443	1.17962	0.831045	0.852564	0.694251	0.787103	1.10755	Cdc37
409	3.26849e-14	1.62799e-13	1.04552	2.12266	2.10575	2.13958	2.10839	2.03747	1.95921	1.88987	1.42618	1.2146	1.43871	1.83592	0.928186	1.89642	2.07081	2.05035	2.12487	2.09644	2.19534	2.24014	2.22473	Hbp1
410	2.25753e-22	1.7233e-21	1.7688	2.04433	1.51683	0.945469	1.52065	1.64757	1.55514	1.673	1.77839	1.69256	1.92521	1.86638	1.04427	1.86253	2.06255	2.45811	2.45897	2.41998	2.41757	2.46727	2.55902	1700020I14Rik
410	3.70016e-11	1.53057e-10	1.46027	1.37057	1.81738	1.86928	1.40326	1.49032	1.43208	1.54161	1.50028	1.53505	1.62843	1.78928	1.41149	1.79641	1.58308	1.51129	1.54458	1.467	1.4173	1.30859	1.52669	Xrcc6bp1
410	5.49443e-09	1.94055e-08	1.6801	1.22784	1.65283	1.62508	1.51238	1.59204	1.60102	1.67145	1.6343	1.6565	1.64362	1.63205	0.931752	0.0270255	0.398563	0.538915	0.729301	0.752261	0.790446	0.837278	0.722195	Casc5
411	6.683e-16	3.64909e-15	1.73711	1.3655	2.04525	2.10715	1.29851	1.31325	1.37471	1.47139	1.43847	1.63079	1.9314	2.03878	1.58715	1.22855	1.4749	1.36495	1.36489	1.33784	1.21985	1.2671	1.23625	Ctu2
414	2.08234e-08	7.05261e-08	1.41288	0.345996	1.12755	1.2258	0.556786	0.542339	0.390503	0.435499	0.523496	0.535402	0.689409	0.88535	0.921079	0.981097	1.16157	1.22281	1.15394	1.14222	0.667301	0.227639	0.271986	Pole
415	1.52177e-11	6.44352e-11	1.27995	1.81374	1.68167	1.71369	1.81261	1.81153	1.8085	1.80011	1.76245	1.71713	1.73546	1.6929	0.511694	1.82719	1.81767	1.8169	1.80053	1.82076	1.82292	1.80371	1.82719	Rras2
416	6.1726e-09	2.17326e-08	1.57383	1.10933	1.54656	1.53933	1.25736	1.25255	1.4406	1.42613	1.52037	1.54207	1.54107	1.55015	1.04397	1.32908	0.885481	1.02909	1.02556	0.988635	0.888219	0.817919	0.922802	Dnph1
419	1.77384e-10	6.97337e-10	1.27244	1.575	1.64558	1.63906	1.52789	1.58297	1.6173	1.58402	1.59756	1.6147	1.62731	1.63868	1.46988	0.876561	0.786757	0.876455	0.874147	1.16394	1.33293	1.40237	1.50881	Wdr36
421	4.08303e-20	2.79158e-19	2.46975	1.74311	2.44025	2.43948	1.93772	2.08122	2.25249	2.33743	2.36963	2.45394	2.43282	2.55037	1.08707	0.615325	1.16175	0.851275	0.800691	0.901515	0.993138	1.18802	1.64021	Anapc15
421	5.68197e-12	2.4756e-11	1.35825	2.07317	2.03789	2.04925	2.08727	2.05979	2.08584	2.06021	2.0239	1.90466	1.83617	1.98502	0.0652082	1.96485	2.06654	2.03445	2.02554	2.05592	2.06415	2.02941	2.08508	Phgdh
422	4.25923e-12	1.87078e-11	1.8044	1.45607	1.90918	1.91796	1.51844	1.60283	1.47725	1.52461	1.62814	1.73363	1.73146	1.85882	1.2985	1.20737	1.13035	1.29949	1.35231	1.40722	1.43241	1.21618	1.10823	Tex14
422	6.55545e-10	2.47657e-09	1.09293	1.42591	1.46685	1.5081	1.50095	1.43123	1.38396	1.4447	1.43034	1.38034	1.44571	1.46179	1.3927	1.27934	1.29112	1.21631	1.36126	1.31331	1.39103	1.40923	1.34634	Rps11-ps2
425	1.03875e-15	5.62078e-15	1.44306	2.31467	1.74942	1.69864	2.26146	2.31791	2.28587	2.31132	2.09716	1.70525	1.68066	1.85376	1.07172	1.88089	1.54697	1.72021	1.71654	1.90171	2.15162	2.23993	2.29012	Mrpl49
425	1.42227e-12	6.41572e-12	0.551884	1.73663	1.81491	1.81493	1.76994	1.78364	1.74651	1.78768	1.7941	1.80221	1.77274	1.782	1.50266	1.51241	1.4345	1.49442	1.63472	1.68027	1.71409	1.76592	1.80003	Coa7
427	1.44925e-11	6.14416e-11	1.54049	1.97031	1.84775	1.94376	1.97823	1.95103	1.97965	1.96689	1.90066	1.72465	1.56405	1.68799	1.377	1.92713	1.98626	1.97633	1.97856	1.98363	1.98626	1.95132	1.98626	Prr5
427	4.18424e-09	1.49065e-08	1.43376	1.40319	1.43151	1.42238	1.41209	1.398	1.41302	1.41831	1.41606	1.40741	1.41664	1.43376	0.797963	1.18606	1.21057	1.11726	1.18397	1.25212	1.25651	1.3769	1.32992	Etaa1
429	1.81799e-28	1.96861e-27	0.481269	1.22506	0.988077	1.38897	1.71695	1.79188	1.80074	1.86974	1.80559	1.84084	1.74973	1.45202	2.1498	1.01685	0.737225	0.463737	0.417517	0.484605	0.670118	0.948409	1.14487	Cops6
432	1.05806e-25	9.65996e-25	0.608017	1.16094	0.783928	0.823969	1.33066	1.40743	1.43381	1.54047	1.43056	1.33488	1.23006	0.972026	1.13648	1.28662	0.805153	0.717712	0.703249	0.685126	0.797718	0.968622	1.09633	Atp5o
432	2.04356e-12	9.15423e-12	1.83648	1.94808	1.97312	1.97109	1.89438	1.90378	1.89909	1.90466	1.92088	1.90347	1.9585	1.94435	1.46609	0.77239	0.707388	0.993145	1.42131	1.7236	1.90998	1.94899	1.95076	Eif2b3
433	1.33134e-27	1.35747e-26	1.78015	1.28249	3.14756	3.16367	1.23583	1.39872	1.56863	1.70012	1.83669	2.27315	2.88879	3.13915	1.4647	0.695286	0.386251	0.408647	0.413135	0.344458	0.432488	0.861727	1.10414	Ebna1bp2
433	6.35302e-13	2.93327e-12	2.08222	2.31525	2.33856	2.32981	2.3165	2.35001	2.3362	2.35328	2.34362	2.32146	2.34469	2.3493	1.50218	2.08341	1.86932	1.86361	1.86515	2.05828	2.13982	2.21578	2.24779	Dnmt1
433	4.99854e-09	1.77049e-08	1.40119	1.35436	1.38304	1.38511	1.35805	1.35475	1.39871	1.38427	1.38845	1.38268	1.38913	1.39647	0.510875	1.21827	1.07942	1.18555	1.29326	1.32155	1.37201	1.37873	1.366	Gtpbp6
434	6.51366e-09	2.28769e-08	1.38135	1.29612	1.35757	1.36395	1.30112	1.32931	1.35136	1.36929	1.35665	1.36581	1.38135	1.35353	0.998293	0.671683	0.649116	0.728247	0.819947	0.863955	1.04872	1.13192	1.19224	Traip
436	6.49131e-23	5.09459e-22	1.09654	1.85198	2.84808	2.8646	2.29799	2.49943	2.80247	2.76291	2.83145	2.80298	2.83445	2.80619	1.68636	1.19401	0.59887	0.829155	0.902992	0.953272	1.11611	1.38978	1.5449	Psmd14
436	1.29515e-19	8.65601e-19	1.32125	2.8411	2.89873	2.92583	2.82344	2.83745	2.8357	2.82775	2.78172	2.76781	2.84254	2.82547	1.59629	1.64016	2.44876	2.56448	2.60287	2.57659	2.80073	2.79373	2.84939	0610010K14Rik
436	2.05691e-10	8.0483e-10	1.77874	1.68284	1.88795	1.88874	1.61545	1.65745	1.75698	1.70947	1.82599	1.85599	1.86885	1.84191	0.380821	1.13157	1.15893	1.35169	1.53891	1.62893	1.83685	1.84993	1.79717	Sin3a
439	4.66178e-09	1.65489e-08	1.88128	1.77302	1.87472	1.87657	1.85753	1.86928	1.86377	1.87604	1.87372	1.86522	1.86876	1.88128	1.36738	1.56176	1.41286	1.41061	1.61866	1.66712	1.70129	1.76603	1.80314	Mki67
441	5.18065e-23	4.08728e-22	2.48141	3.03515	3.10292	3.10107	3.0556	3.10241	3.11127	3.10945	3.1161	3.11144	3.11156	3.11692	0.542523	1.43055	1.71142	1.91883	2.46337	2.59654	2.97564	3.00341	2.85663	Rest
441	4.04758e-08	1.33608e-07	1.58203	0.787607	1.19266	1.32639	0.915799	1.01102	1.08842	1.08354	1.17094	1.21186	1.15224	1.24092	0.984137	1.28757	1.19744	1.12083	1.02619	1.01552	0.920808	0.73262	0.649614	C330027C09Rik
442	3.31332e-11	1.37497e-10	0.569257	1.79504	1.78654	1.7949	1.7938	1.79039	1.76159	1.75382	1.71781	1.721	1.73855	1.7885	1.35045	1.81239	1.77506	1.80604	1.78878	1.77355	1.80596	1.77461	1.77704	Nit2
444	1.89667e-08	6.44635e-08	1.38211	1.18795	1.34942	1.3395	1.18962	1.233	1.32868	1.30454	1.30742	1.35025	1.30731	1.34875	0.89002	0.933325	1.10912	1.13392	1.04401	1.0287	1.05406	1.13839	1.1828	Fam222b
445	1.31449e-25	1.19367e-24	1.53108	2.20974	3.37548	3.38959	2.62809	2.84161	3.1355	3.33122	3.35715	3.42859	3.3679	3.39517	1.69049	1.63564	1.36223	1.61335	1.9048	1.96446	2.05459	2.04316	2.06344	Wdr61
446	4.74548e-08	1.55828e-07	1.51231	1.14545	0.801885	1.02964	1.34728	1.2975	1.37634	1.25509	0.720103	0.268855	0.230005	0.585965	0.954506	0.916031	0.952687	1.17603	1.0608	1.18024	1.14754	1.03977	0.918702	Erc1
447	1.21614e-08	4.1894e-08	1.2218	1.01963	1.21406	1.21779	1.09872	1.10151	1.14513	1.15497	1.18385	1.21054	1.21797	1.15446	0.989663	0.878759	0.545845	0.664731	0.800412	0.866231	0.981646	1.08244	1.10346	Wrap53
448	4.31413e-09	1.53551e-08	1.73444	1.72213	1.71788	1.7258	1.71611	1.73032	1.73444	1.68933	1.57573	1.59376	1.62372	1.71628	1.06548	1.73444	1.70125	1.71903	1.73444	1.73444	1.73444	1.72377	1.7259	Elavl2
449	6.38477e-34	9.81137e-33	1.0697	2.40188	2.12585	3.12693	2.48734	2.45079	2.40829	2.50271	2.34123	2.27977	2.29392	2.17526	1.09436	1.62178	0.961075	0.933769	1.2006	1.51153	1.86782	2.14549	2.18387	Mrpl42
449	1.74266e-08	5.94305e-08	1.31386	1.10876	1.27624	1.28592	1.18492	1.13635	1.17539	1.12623	1.26549	1.27176	1.29179	1.27499	0.231074	0.534676	0.500972	0.861635	1.08687	1.07519	1.08917	1.07145	0.941359	Rlf
452	5.7426e-13	2.66097e-12	1.72836	2.0991	2.11398	2.11314	2.09858	2.116	2.1122	2.10258	2.10948	2.08544	2.09135	2.11774	1.21105	1.88532	1.8566	1.9673	2.08833	2.09007	2.09732	2.10708	2.11774	Foxo1
452	3.09557e-09	1.11235e-08	1.83198	1.83198	1.83198	1.8305	1.83198	1.83198	1.82638	1.83198	1.83198	1.83198	1.83198	1.83198	1.491	1.83198	1.83198	1.83198	1.81459	1.83198	1.83198	1.82132	1.83198	Pou3f1
453	1.14691e-14	5.85482e-14	2.25231	2.40716	2.53542	2.51784	2.21398	2.25973	2.37472	2.31279	2.34895	2.37719	2.43928	2.49605	1.22095	1.51538	1.97566	1.99571	2.00653	2.02108	2.17396	2.23642	2.21639	Me2
455	4.32446e-11	1.7774e-10	1.76991	1.88775	1.88794	1.89536	1.90322	1.90515	1.90515	1.89536	1.8888	1.89106	1.85855	1.88781	1.34318	1.83748	1.7847	1.81332	1.83149	1.84932	1.829	1.8264	1.8387	Wdhd1
456	1.70019e-14	8.61748e-14	2.24952	2.32978	2.52878	2.53006	2.36781	2.4494	2.48219	2.47225	2.50463	2.52606	2.53439	2.52747	1.20318	1.16044	1.32897	1.53206	1.85928	2.09102	2.48635	2.53986	2.54934	Casp8ap2
458	3.67114e-19	2.40079e-18	2.22232	2.41297	2.66111	2.6663	2.44992	2.58879	2.64245	2.65777	2.65159	2.66089	2.62072	2.61787	1.62165	1.47765	1.69391	2.07952	2.34796	2.4975	2.64132	2.64633	2.62158	Baz1b
458	6.04665e-09	2.13058e-08	1.28096	1.26661	1.27279	1.28096	1.27293	1.26381	1.25964	1.27546	1.26765	1.28096	1.27083	1.28096	1.03761	0.729334	0.714602	1.06114	1.18769	1.22722	1.2505	1.2673	1.26336	Aig1
459	5.48258e-12	2.39143e-11	2.0091	1.2214	2.20752	2.18934	1.13379	1.29181	1.73482	1.90275	2.01375	2.07224	2.13481	2.22186	0.428698	0.41031	0.845272	0.514628	0.678064	0.714127	0.940307	1.20808	1.22286	Ddx27
460	9.03915e-19	5.78818e-18	1.69084	2.37759	2.43274	2.57792	2.35862	2.45697	2.42418	2.58744	2.52905	2.49976	2.57406	2.42542	1.64806	1.96393	2.23793	2.18172	1.9859	1.90701	2.03937	2.28923	2.43816	Zfp622
460	3.24141e-08	1.07799e-07	1.29775	0.962185	1.21001	1.2417	1.03894	1.14754	1.2281	1.21715	1.22553	1.22233	1.23609	1.22612	0.750499	0.0442335	0.505508	0.593472	0.669835	0.693317	0.760954	0.704249	0.93302	Wrb
462	1.83475e-11	7.72525e-11	0.955338	1.65656	1.66574	1.6743	1.6507	1.66158	1.6532	1.64318	1.65496	1.65312	1.65571	1.62071	1.20947	1.6056	1.40318	1.53643	1.56944	1.63171	1.66084	1.6459	1.69723	Pgm2
464	3.58784e-10	1.38286e-09	1.56755	0.967702	1.63939	1.64636	1.38102	1.36733	1.4473	1.50641	1.53205	1.5817	1.57652	1.61078	1.13032	0.915306	0.568687	0.746328	0.835729	0.864305	0.86675	0.989476	1.07571	Cdc45
465	3.56079e-08	1.17985e-07	1.2784	1.08283	0.867153	1.12021	0.633045	0.359753	0.297993	0.45515	0.583897	0.737822	0.974384	0.85826	0.582053	1.07752	1.14819	1.15425	1.21606	1.2329	1.22823	1.23674	1.2476	Adarb1
469	7.61542e-08	2.45979e-07	1.7746	0.90064	0.939866	0.644343	0.968255	1.00917	1.06087	1.04277	1.17781	1.06511	1.02886	1.0232	1.17945	1.14517	0.622122	0.226775	0.0527744	0.144508	0.263703	0.555589	0.777923	Mkrn2
471	6.4571e-09	2.269e-08	1.40135	1.40135	1.39727	1.36856	1.40135	1.40135	1.39433	1.38187	1.40135	1.3947	1.39034	1.39511	0.853099	1.29985	1.38203	1.39432	1.39144	1.39395	1.39369	1.38748	1.40135	Neto2
472	2.27096e-10	8.85768e-10	1.48458	0.854808	1.57154	1.56709	1.21219	1.34762	1.45249	1.43888	1.46015	1.53643	1.54759	1.56183	1.36526	1.21083	0.864243	0.914895	1.17993	1.16874	0.850851	0.449106	0.164341	Ndc80
473	4.2054e-15	2.19442e-14	1.08466	1.44146	1.81213	2.44028	1.30479	1.2458	1.36084	1.3598	1.38507	1.47168	1.44238	1.56297	1.22895	2.0221	1.77871	1.46176	1.2672	1.23677	1.27959	1.29463	1.42153	Exosc1
474	7.3524e-11	2.97093e-10	1.43682	1.73201	1.5783	1.66243	1.73036	1.72208	1.72581	1.72924	1.70967	1.60929	1.46525	1.53657	1.49761	1.67945	1.73201	1.72309	1.71705	1.7281	1.71823	1.68835	1.72631	Arrb2
474	2.47116e-08	8.31639e-08	1.55876	1.28302	1.54147	1.54987	1.03498	0.925342	1.17119	1.38905	1.46147	1.51722	1.53703	1.55404	1.18235	1.22451	1.21733	1.15159	1.35558	1.26316	1.19523	1.04663	1.03899	Kif11
475	5.06463e-12	2.21448e-11	1.50004	2.03726	2.03726	2.03726	2.00772	2.03726	2.02521	2.03224	2.02132	2.02993	2.03726	2.03726	1.3985	1.87663	1.66383	1.87355	1.94019	2.01693	2.03299	2.02164	2.02761	Msh2
479	2.47336e-20	1.70614e-19	0.594279	2.41002	2.42261	2.57541	2.5262	2.56359	2.60457	2.62949	2.49315	1.98761	1.65981	1.98513	0.564759	1.42977	2.00759	2.2067	2.19688	2.1469	2.26182	2.26494	2.41543	Hmbs
480	9.5451e-08	3.0597e-07	1.41591	0.220267	1.28232	1.31993	0.177534	0.165517	0.285942	0.435489	0.558693	0.664703	0.740326	1.02002	0.157032	0.566399	0.820468	0.786043	0.722995	0.821413	0.593328	0.584395	0.576719	Mob1b
482	6.80035e-12	2.94627e-11	1.60923	1.34137	1.72154	1.72292	1.52331	1.65084	1.68065	1.70704	1.70393	1.74007	1.7089	1.74418	0.572917	0.477736	0.572634	0.595079	0.98414	1.0572	1.13181	1.29463	1.32928	Setdb1
483	2.6362e-08	8.83773e-08	1.25884	1.16926	1.22509	1.23301	1.15921	1.12	1.18228	1.20663	1.20205	1.22468	1.23028	1.22567	0.792424	0.239156	0.106729	0.215641	0.314035	0.564826	0.947929	1.12936	1.24131	Tefm
487	7.43065e-10	2.79784e-09	1.00499	0.84869	1.54442	1.60587	0.996359	1.08426	1.12349	1.25005	1.30159	1.22922	1.30724	1.45587	1.00222	1.83984	1.64795	1.48389	0.979697	0.60032	0.497963	0.480885	0.305915	Foxp1
491	1.36884e-13	6.57124e-13	1.69183	0.759572	1.83709	1.80882	0.872597	1.15594	1.39063	1.57401	1.70947	1.77501	1.79821	1.84192	1.17803	0.749789	1.08472	1.04128	1.1401	1.16861	1.16695	0.946831	0.738966	Taf5
492	3.92136e-32	5.35939e-31	1.43218	2.11372	3.45127	3.48804	2.51605	2.75742	3.05261	3.178	2.92351	2.86547	2.997	3.38968	1.2201	0.559454	0.947196	1.49271	1.75582	2.03812	2.15175	2.11844	2.10658	Hnrnpc
492	2.54049e-08	8.53486e-08	1.40086	1.28814	1.38025	1.38302	1.34311	1.36104	1.3547	1.34971	1.35991	1.38422	1.39755	1.40086	0.7123	1.24202	0.909548	0.860198	0.978042	0.993502	1.19519	1.2928	1.29443	Exo1
494	2.81385e-08	9.40532e-08	1.11214	1.09353	1.08586	1.09919	1.08294	1.11214	1.0918	1.07231	0.973135	0.89086	1.00368	1.06136	0.692996	1.00993	0.888824	0.966429	1.03522	1.02965	1.05906	1.06577	1.07103	Nhlrc2
495	2.35778e-23	1.89329e-22	1.60582	2.01375	3.44892	3.4372	2.26147	2.63562	2.78439	3.04197	3.29402	3.35428	3.44702	3.43112	0.601771	1.64262	2.13034	2.03563	2.22847	2.19639	1.95907	1.63946	1.79494	Lsm1
496	5.93966e-11	2.41413e-10	1.27928	1.79941	1.79941	1.79941	1.79941	1.79941	1.79941	1.79941	1.79046	1.77863	1.79941	1.78909	1.50721	1.79941	1.79941	1.79941	1.79075	1.79941	1.79941	1.79941	1.78909	Myo1b
496	1.73301e-08	5.91313e-08	2.2332	2.11027	2.13372	2.14565	1.88576	1.77619	1.49979	1.10824	1.1089	1.3872	1.72622	2.05988	1.74713	2.17193	2.22352	2.2332	2.22005	2.2332	2.2118	2.22139	2.22467	Esx1
497	7.50695e-09	2.62496e-08	1.4231	1.4231	1.40642	1.4231	1.4231	1.4231	1.41803	1.42117	1.4231	1.41697	1.39147	1.41526	1.22352	1.4231	1.41509	1.4231	1.41678	1.42008	1.4184	1.40016	1.4231	Rcan3
498	5.65761e-08	1.84503e-07	1.37902	0.634149	1.14571	1.29307	1.00283	1.16789	1.2	1.20405	1.11188	1.0542	0.55751	0.745368	1.21757	1.37902	1.2666	1.10905	1.01697	0.985405	0.659545	0.556936	0.490021	Cdca5
499	2.12536e-20	1.47359e-19	2.43458	0.791491	2.62824	2.63289	0.814583	1.10793	1.10082	1.27394	1.49785	1.87381	2.48519	2.66043	1.12578	0.722799	0.437028	0.619344	0.685254	0.544427	0.553079	0.964104	1.01302	Sf3a3
500	1.15301e-08	3.97879e-08	1.28096	1.28096	1.22363	1.20641	1.27364	1.23985	1.1641	1.10327	1.07412	1.05003	1.07766	1.12548	1.19505	1.28096	1.28096	1.28096	1.28096	1.28096	1.28096	1.28096	1.28096	Foxr1
501	4.60557e-17	2.67334e-16	2.29255	0.413473	2.19069	2.44362	0.425485	0.743715	1.39894	1.75307	1.94579	2.2862	2.35374	2.18299	0.919623	1.02858	0.624466	0.513132	0.413192	0.308435	0.270701	0.368967	0.476262	Ubac1
501	1.15259e-14	5.88272e-14	1.73194	2.74603	2.73582	2.75026	2.7476	2.7476	2.75535	2.73362	2.75225	2.75848	2.74194	2.72122	1.93187	2.20301	2.37004	2.42404	2.53538	2.60666	2.73701	2.73498	2.72941	9130401M01Rik
503	1.28473e-27	1.31193e-26	0.464598	3.18888	3.52303	3.54404	3.04885	3.16756	3.20233	3.23007	3.15243	3.15529	3.10469	3.40165	0.938592	0.656985	1.01304	1.68311	2.46529	2.97128	3.19792	3.27055	3.35342	Cdc42
503	1.31739e-13	6.33326e-13	2.09488	2.20942	2.34395	2.36748	1.98867	1.85533	2.02039	2.0862	2.17502	2.2328	2.30539	2.32923	1.5678	1.83369	1.65566	1.57687	1.78059	1.94984	2.11318	2.22601	2.26717	Rars
505	2.18638e-24	1.85647e-23	2.44243	2.0522	3.29422	3.25013	2.45117	2.74528	2.88103	3.05762	3.18035	3.25985	3.26787	3.311	1.16741	1.53903	1.45811	1.50061	1.49837	1.40046	1.52655	1.89045	2.16235	Cdc5l
505	9.29865e-09	3.2281e-08	1.49278	1.43691	1.49278	1.49278	1.48472	1.47406	1.44931	1.47453	1.47363	1.47518	1.49278	1.49278	0.776493	1.49278	1.49278	1.49278	1.48317	1.49278	1.49278	1.4872	1.49278	Tex13
506	5.17552e-25	4.53986e-24	2.63794	2.10894	2.98862	3.01788	1.67147	1.75876	2.00777	2.40241	2.68324	2.91921	2.95086	2.95761	1.61343	1.41644	1.25282	1.38918	1.45458	1.79114	2.00839	2.23707	2.35722	Ankrd12
506	1.11156e-22	8.61149e-22	2.12254	1.377	2.77673	2.89242	1.44596	1.52589	1.55647	1.67061	1.97029	2.33755	2.51813	2.73601	1.59816	0.363568	0.54565	0.772889	0.916663	1.06832	1.03857	1.17526	1.20473	Snrpa
506	8.20094e-11	3.30492e-10	1.22554	1.56329	1.56329	1.54666	1.56329	1.56329	1.55688	1.55416	1.56329	1.55959	1.56329	1.56329	1.01008	1.56329	1.54782	1.55131	1.56329	1.55937	1.55906	1.55262	1.56329	Klf11
507	5.19995e-16	2.85544e-15	0.886025	2.32077	2.50197	2.50671	2.43197	2.47305	2.45701	2.47069	2.44604	2.3607	2.33123	2.49647	0.142317	1.84107	1.65918	1.85834	1.91203	1.92854	2.06177	2.13424	2.21017	Ankrd17
508	1.92731e-23	1.55593e-22	2.53461	2.3866	3.22147	3.22317	2.40537	2.61434	2.64373	2.79029	2.85869	3.05173	3.08617	3.18601	1.86163	0.98605	1.38632	1.88011	2.1677	2.29536	2.49499	2.29427	2.08407	Hdgfrp3
508	1.92e-08	6.52073e-08	1.52246	1.45606	1.51193	1.5163	1.46524	1.49498	1.5023	1.51669	1.50058	1.51513	1.51024	1.52246	0.976596	1.14746	1.13412	1.36373	1.39037	1.44323	1.49218	1.46081	1.48146	BC055324
511	3.08302e-15	1.62599e-14	1.1866	1.46223	2.21458	2.40815	1.56787	1.6369	1.73283	2.01223	1.96359	1.9622	2.09248	2.20826	0.909813	1.9857	1.54425	1.35127	1.26128	1.36864	1.19507	1.18393	1.21801	Mthfd2
513	2.45937e-21	1.7857e-20	2.53133	1.89133	2.7211	2.91733	1.95603	1.96401	2.16454	2.15879	2.24016	2.41615	2.57447	2.53964	1.36724	1.29257	1.14734	1.64275	1.63064	1.7113	1.71662	1.70978	1.75859	Osgep
513	1.3079e-19	8.73903e-19	2.48257	2.11626	3.01648	3.00931	2.76704	2.78728	2.92704	3.02922	2.96722	3.03079	3.01701	3.00407	1.67241	1.13333	0.889837	1.03121	1.28872	1.19503	0.869511	0.461131	1.04553	Sae1
514	2.80799e-08	9.3869e-08	1.28343	0.510347	1.18621	1.21627	0.257643	0.392491	0.401548	0.482328	0.640666	0.920796	1.10941	1.14872	0.0948075	1.28343	1.2739	1.28343	1.27509	1.26899	1.27009	1.24442	1.05059	Zfp711
515	4.8742e-18	2.99027e-17	2.33717	0.818242	2.69791	2.72624	1.3561	1.64805	1.84484	2.03101	2.18283	2.56613	2.64221	2.68284	0.909112	0.0934032	0.536347	0.667058	0.922657	1.10478	1.1183	0.553009	0.366363	Kdm1a
516	1.39896e-11	5.93839e-11	1.20315	1.83606	1.61737	1.79463	1.83739	1.86521	1.78665	1.71584	1.71249	1.63814	1.59446	1.59776	0.37794	1.71587	1.7656	1.85959	1.87357	1.9023	1.91019	1.9023	1.89526	Tnrc6b
517	3.95892e-12	1.74426e-11	1.71491	1.79228	1.85142	1.83884	1.75259	1.70855	1.76717	1.77987	1.8146	1.77976	1.85848	1.83072	1.31388	1.32042	1.4078	1.45761	1.53083	1.5183	1.64199	1.60866	1.80453	Nsun5
518	1.89215e-30	2.32955e-29	1.451	2.47222	3.49862	3.6365	2.64438	2.73699	2.88413	3.06236	2.95744	3.05677	3.06201	3.29375	1.43188	0.630806	1.47524	1.78409	1.7238	1.77796	1.86195	2.13731	2.41189	Ddost
518	1.76748e-07	5.53778e-07	1.18652	0.598645	1.08623	1.09731	0.747101	0.818171	0.936131	0.931437	1.01855	1.02248	1.01018	1.06369	0.439764	0.598144	0.346972	0.356449	0.303356	0.292987	0.299895	0.308406	0.657715	Eif2ak1
519	1.21557e-13	5.86146e-13	1.80452	1.43711	1.94058	2.11	1.50128	1.42735	1.57869	1.62601	1.53063	1.63828	1.58261	1.65779	1.62977	1.26843	0.987173	0.805979	0.922088	0.900741	1.03872	1.17932	1.51889	Dxo
519	2.6896e-10	1.04513e-09	1.31727	1.4352	1.39708	1.39421	1.45399	1.4536	1.43824	1.44536	1.43181	1.3925	1.39465	1.35858	1.02255	1.46044	1.31229	1.42633	1.45215	1.41829	1.42262	1.40306	1.45133	Snx8
519	1.0546e-08	3.64755e-08	1.35083	1.35083	1.34795	1.35083	1.35083	1.35083	1.35083	1.35083	1.35083	1.34507	1.34753	1.35083	0.841098	1.35083	1.35083	1.35083	1.35083	1.34796	1.35083	1.33288	1.35083	Efna2
521	1.19676e-11	5.10491e-11	0.790678	1.75372	1.79943	1.8129	1.78513	1.79568	1.80813	1.81883	1.81697	1.80713	1.81106	1.81297	0.0553401	1.68708	1.81883	1.81883	1.81883	1.81527	1.81883	1.80816	1.8122	Tbl1x
522	4.19624e-12	1.84432e-11	0.443305	2.10203	2.15084	2.20107	1.92379	1.95681	1.96188	1.89025	1.84307	1.75239	1.90432	2.03232	0.279071	1.96065	1.85081	1.71993	1.94515	2.0571	2.19943	2.18083	2.24287	Rap1b
525	3.1758e-13	1.49513e-12	1.72853	1.96916	1.99664	1.97427	1.98178	1.95844	1.97714	1.97942	1.9897	2.00918	2.00918	1.98186	1.02818	1.69086	1.61527	1.38314	1.5831	1.65321	1.89463	1.92584	1.9637	Nr2c2ap
525	1.41266e-08	4.84204e-08	1.2536	1.2536	1.2536	1.24967	1.2536	1.2536	1.23876	1.23508	1.23631	1.2536	1.23048	1.23763	1.10788	1.2536	1.23968	1.24255	1.2536	1.2536	1.2536	1.2536	1.2536	Dusp14
526	3.26924e-20	2.24483e-19	2.04686	2.15817	2.683	2.72013	2.4151	2.54155	2.56349	2.56778	2.6227	2.65931	2.67271	2.68518	0.970245	1.49614	1.97265	2.02961	2.07342	2.09103	2.25895	2.38764	2.38077	Xpo1
527	5.58445e-08	1.82161e-07	1.50504	1.11252	1.49534	1.4773	1.27889	1.34617	1.42661	1.47652	1.46936	1.45235	1.49123	1.44122	0.482431	1.07405	0.951437	1.16922	1.09364	1.03693	1.10159	1.08407	1.10694	Ube2o
530	1.29589e-07	4.10538e-07	1.29914	0.86172	1.23855	1.26613	1.04892	1.06718	1.1091	1.17374	1.22427	1.22814	1.21065	1.25177	0.81886	0.745871	0.757894	0.607755	0.635346	0.720404	0.812824	0.99062	1.01791	Ccrn4l
531	7.48863e-10	2.81849e-09	1.30188	0.751145	1.36674	1.35644	0.92293	1.00212	1.02349	1.16094	1.19356	1.27052	1.32993	1.38251	0.839287	1.38882	1.35212	1.31506	1.27875	1.16737	1.01194	0.851075	0.636713	Pgm2l1
532	1.16284e-38	2.27696e-37	2.0614	1.64556	3.55655	3.55376	1.80432	2.13909	2.39176	2.53747	2.70267	3.12847	3.46456	3.42326	1.13171	0.436195	0.380937	1.03437	1.58673	1.85474	1.82537	1.9266	1.73237	Sfpq
532	2.00219e-34	3.17035e-33	1.42971	1.06881	3.36954	3.34418	1.81478	2.30403	2.61424	2.90725	3.11287	3.30374	3.33733	3.33617	0.468469	0.405282	0.807473	0.924566	1.27276	1.46372	1.50279	1.11668	0.696748	Dnajc8
532	3.41464e-29	3.87274e-28	1.34707	1.87256	0.983221	1.23456	1.96138	1.892	2.07462	1.94277	1.74246	1.20579	0.735337	0.704978	0.58834	0.701176	0.581496	0.480324	0.480658	0.743794	1.20346	1.72569	1.95815	Adrm1
532	4.81622e-11	1.97233e-10	1.65932	1.78442	1.89293	1.92575	1.80401	1.84244	1.8576	1.88094	1.86118	1.87095	1.87313	1.86419	1.57133	1.72999	1.51	1.42543	1.27449	1.49074	1.58872	1.64712	1.67091	Rfc5
532	3.74942e-10	1.44349e-09	0.975062	0.999945	1.34176	1.46211	0.994642	1.11996	1.12241	0.994169	0.88151	0.931977	1.08836	1.22691	1.01775	1.60179	1.67879	1.47429	1.47869	1.33103	0.919799	0.778819	0.864831	Usp48
532	3.663e-10	1.41102e-09	1.60366	0.60915	1.67423	1.70885	0.962963	1.1115	1.23402	1.54797	1.64041	1.5952	1.69609	1.68473	0.997227	0.40638	0.492645	0.499899	0.679255	0.53665	0.4914	0.492047	0.658794	Plrg1
534	5.6962e-26	5.27351e-25	2.36434	2.59871	3.62489	3.65122	2.96272	3.22019	3.03461	2.52434	3.04072	3.5689	3.64276	3.6677	1.06373	2.16074	1.87784	2.10999	2.21273	2.30219	2.13843	2.12799	2.06683	Parp1
535	1.86969e-23	1.51032e-22	2.688	0.922216	2.60312	2.72658	0.959141	1.13739	1.28556	1.41774	1.32646	1.25896	1.37753	1.74077	1.24451	0.332673	0.34506	0.399793	0.466917	0.430533	0.510055	0.577237	0.791034	Yeats4
536	1.98707e-08	6.74004e-08	1.29749	1.27564	1.29749	1.29749	1.29749	1.29749	1.29437	1.29749	1.29749	1.29749	1.29749	1.28521	1.25065	1.29749	1.26727	1.28718	1.27443	1.2453	1.27678	1.27299	1.29069	Mtmr7
537	6.50533e-22	4.85228e-21	2.50367	1.21698	3.08102	3.35313	1.38892	1.9136	2.56493	2.73372	2.92897	2.53974	2.18253	2.58155	2.00357	0.62245	0.358804	0.737298	0.939003	1.03352	1.19468	1.51409	1.37719	Uba2
537	7.21879e-12	3.12157e-11	1.5355	1.31315	1.85201	1.8771	1.50424	1.40148	1.41866	1.34319	1.39199	1.34229	1.48016	1.63867	1.42202	1.66109	1.43896	0.930317	0.846023	0.699555	0.906504	1.08433	1.15809	Hscb
537	2.98983e-08	9.97138e-08	1.29991	1.22831	1.29565	1.29991	1.2744	1.2707	1.29506	1.29991	1.29329	1.29991	1.29175	1.29406	0.781713	1.0342	0.965782	1.00856	1.10613	1.12412	1.19766	1.13484	1.20163	2410016O06Rik
538	5.27344e-15	2.73747e-14	2.17389	1.49709	2.18594	2.37368	1.70691	1.99185	1.88473	2.07601	2.09915	2.09301	2.24801	2.22866	1.76453	1.17956	0.37913	0.349894	0.203992	0.404635	0.679614	0.914397	1.24671	Mrpl37
540	1.5638e-27	1.58257e-26	0.3121	1.40183	0.647588	0.951707	1.39794	1.47855	1.41969	1.42301	1.40274	1.26829	1.2167	1.04351	1.16759	0.503493	0.71488	0.767137	0.983641	1.22385	1.57436	1.63477	1.47283	Rpl37a
540	9.25129e-17	5.2872e-16	1.50674	1.11259	2.28415	2.29804	1.4035	1.60851	1.82073	1.93295	2.0729	2.17818	2.26718	2.21417	1.55473	0.846853	0.586921	0.639855	0.805527	0.837754	1.01726	1.12753	0.986135	Utp3
541	4.61726e-14	2.28132e-13	1.70407	2.24061	2.25634	2.26281	2.25671	2.2463	2.24146	2.26281	2.26027	2.26281	2.25447	2.26281	1.57385	1.80383	2.16455	2.23425	2.23893	2.25632	2.26281	2.23931	2.26281	Noc2l
542	3.8133e-37	6.92097e-36	1.71859	0.446208	3.07735	2.99123	0.765309	1.01315	1.53819	2.13686	2.47594	2.78016	3.01171	3.11204	0.645592	0.97426	0.942204	1.07905	1.14208	1.07443	0.757024	0.59991	0.474248	Ddx24
542	1.59929e-13	7.65042e-13	0.724952	0.791118	1.81572	1.81407	1.15276	1.37749	1.57907	1.68748	1.73632	1.79394	1.78725	1.8183	1.19061	1.54407	1.66389	1.60675	1.61605	1.57979	1.53859	1.21944	0.585735	Nrbf2
543	8.43558e-21	5.9354e-20	2.0178	2.32203	2.59239	2.60297	2.24647	2.28891	2.35605	2.36313	2.42379	2.41446	2.386	2.50245	1.00664	1.60026	1.80864	1.77424	1.9212	1.9732	2.29496	2.44681	2.52552	Brwd1
544	1.2353e-15	6.6564e-15	1.63976	2.28483	2.28192	2.30824	2.14211	2.06163	1.76643	1.6429	1.703	1.87415	1.86089	2.03143	0.615252	1.72286	1.92737	1.9732	2.08615	2.10271	2.19113	2.15753	2.24632	Trmt6
546	1.14569e-10	4.57348e-10	1.44117	1.71491	1.71269	1.70389	1.72432	1.71706	1.72432	1.7091	1.69427	1.68754	1.70898	1.70643	1.3693	1.68111	1.71802	1.70212	1.68505	1.71765	1.71479	1.69108	1.72432	Klf7
547	4.32101e-10	1.65484e-09	0.872064	1.17602	1.74457	1.75015	0.994354	0.73574	0.735563	0.970465	1.29063	1.65385	1.72778	1.74824	1.53541	1.78192	1.74263	1.76012	1.73814	1.74988	1.75624	1.73207	1.52807	Hnrnph2
547	2.69937e-07	8.34924e-07	1.21138	0.684999	1.11249	1.14516	0.628692	0.622238	0.725137	0.764538	0.802824	0.865131	0.998231	1.09749	0.682953	0.750698	0.461593	0.3949	0.498111	0.498119	0.651786	0.666744	0.762343	Nufip1
549	3.92047e-30	4.74259e-29	0.28748	1.51166	2.05025	1.61503	1.61894	1.61827	1.65129	1.71126	1.77073	1.88395	2.05091	2.19658	0.746313	1.03044	1.09774	1.10759	1.30219	1.59011	1.67533	1.73245	1.68763	Rpl23
550	1.61829e-10	6.38188e-10	1.42567	1.55219	1.55219	1.54999	1.55219	1.55219	1.55219	1.55219	1.55219	1.5431	1.54631	1.53049	0.92172	1.55219	1.5381	1.53565	1.55219	1.5485	1.55219	1.54153	1.55219	Mex3a
551	6.57094e-29	7.28456e-28	1.35839	1.56834	2.2706	2.46739	0.969955	0.382609	0.432787	0.728334	1.45891	2.06285	2.27463	2.27616	0.560248	0.56425	1.05196	1.26498	1.53327	1.85854	2.24973	2.45206	2.11878	Papola
552	1.53294e-19	1.02099e-18	2.3927	1.49067	2.84437	2.76501	1.42046	1.4145	1.40855	1.86994	2.3581	2.83266	2.9155	2.9068	1.78535	1.20078	0.494452	0.429647	0.488799	0.748512	0.903342	1.1261	1.28306	Polr1c
552	5.0667e-10	1.9314e-09	1.38198	1.65351	1.75448	1.76214	1.71185	1.71213	1.75139	1.7324	1.74647	1.74139	1.77224	1.76915	0.583393	1.7874	1.69166	1.73521	1.71442	1.60586	1.51364	1.51441	1.6809	Rnd2
553	5.4956e-08	1.79349e-07	1.35171	1.22224	1.3416	1.33579	1.29572	1.32245	1.32105	1.31543	1.32572	1.32922	1.31416	1.3242	1.06028	1.25256	1.27012	1.28507	1.20819	1.18917	1.14996	1.12931	1.23978	Spint1
554	6.83773e-09	2.39746e-08	1.1259	1.32427	1.38357	1.40551	0.831787	0.727847	0.491635	0.509082	0.504414	0.548032	0.687426	1.07269	1.43707	1.56252	1.52161	1.54725	1.5209	1.53773	1.54421	1.53312	1.50947	Taf9b
555	7.31733e-08	2.36665e-07	1.35206	1.23286	1.33863	1.33077	1.27582	1.25701	1.30677	1.30323	1.33649	1.31679	1.33971	1.34407	1.04492	0.77854	0.60647	0.893854	1.06278	1.17518	1.04715	1.08416	1.11415	Anln
557	1.92904e-08	6.54897e-08	1.37536	1.37536	1.36574	1.37052	1.37536	1.37536	1.37536	1.37536	1.37536	1.37536	1.36712	1.37536	1.23063	1.37536	1.37536	1.36558	1.36015	1.37536	1.37536	1.37536	1.37536	Serpine2
558	1.37117e-08	4.7064e-08	1.13137	1.44406	1.44406	1.44406	1.44406	1.44406	1.44406	1.44406	1.44406	1.44406	1.44406	1.44406	1.44406	1.44406	1.43543	1.44406	1.44406	1.44406	1.44406	1.42611	1.44406	Myh6
559	1.19558e-07	3.7987e-07	1.40309	1.19755	1.37857	1.38733	1.23474	1.30642	1.27972	1.30152	1.32901	1.34417	1.35831	1.40309	1.1204	0.697362	0.436542	0.379004	0.535212	0.794015	0.998968	1.16185	1.23699	Spice1
560	3.23203e-07	9.94112e-07	1.38129	0.226249	0.801233	0.774006	0.562787	0.493105	0.436713	0.548521	0.560755	0.638102	0.688088	0.721031	0.653432	0.921371	0.695641	0.544614	0.527614	0.520561	0.369287	0.142728	0.204664	AU022252
561	6.23119e-32	8.40171e-31	1.15007	0.575428	2.41199	2.90372	0.96495	1.1439	1.23863	1.31232	1.26823	1.06676	1.09701	1.46999	2.02791	0.83552	0.283193	0.26909	0.135518	0.136764	0.226182	0.372119	0.371506	Ndufa9
561	3.78102e-11	1.5633e-10	1.649	1.66699	1.77825	1.75423	1.71088	1.75622	1.76538	1.74081	1.75601	1.75416	1.75857	1.73258	1.16141	1.3311	1.4333	1.35445	1.53363	1.56714	1.61837	1.68832	1.68823	Gls
562	3.25541e-07	1.00119e-06	1.38555	0.764949	1.18741	1.11892	0.814257	0.807684	1.02567	0.963268	1.0574	1.13526	1.1173	1.14959	1.27682	1.31814	1.31771	1.24673	1.07426	0.876841	0.592789	0.610937	0.785211	Apbb1
566	1.89646e-26	1.79881e-25	0.392314	3.11898	3.38726	3.42532	3.29706	3.40591	3.3806	3.37368	3.33881	3.31222	3.27205	3.38792	0.492378	0.579487	1.28018	1.81599	1.94405	1.9177	2.03529	2.33328	2.97939	Brk1
566	1.10295e-25	1.00563e-24	2.60416	2.33248	2.97003	2.9871	2.41603	2.75627	2.89719	2.93298	2.93926	2.92497	2.93668	2.93372	0.910016	1.09903	1.23748	1.60614	1.97451	2.16919	2.18002	1.86413	1.83773	Med4
567	9.42921e-30	1.11134e-28	1.28649	1.29177	2.23422	2.61668	1.4731	1.45462	1.42114	1.52162	1.49848	1.41429	1.51624	1.84548	1.36358	0.622224	0.26081	0.401381	0.424802	0.569609	0.737238	1.07209	1.18849	Ndufv1
567	1.16406e-15	6.27751e-15	1.87061	1.26238	1.175	1.82013	1.31707	1.39798	1.26469	1.21109	0.846098	0.379842	0.503478	0.819656	1.12532	1.17704	0.800516	1.02054	1.2722	1.52874	1.46883	1.27142	1.11491	Nek1
569	3.41144e-13	1.60106e-12	0.767788	2.0153	0.512344	1.19595	1.94795	1.88349	1.83708	1.64346	0.964331	0.445879	0.408833	0.344424	1.54294	1.69008	1.34428	1.13077	1.6069	1.6232	1.86135	2.03057	1.96938	Tubg1
572	2.78527e-08	9.31556e-08	1.38055	1.37122	1.38055	1.37179	1.38055	1.38055	1.38055	1.38055	1.37804	1.37532	1.37197	1.37023	0.900305	1.10676	1.25822	1.28866	1.38055	1.36548	1.37742	1.37643	1.38055	Fance
573	6.52298e-26	6.02452e-25	2.63005	2.4282	2.61945	2.33263	1.86811	1.23924	0.738735	0.702312	0.99381	1.74352	2.30792	2.62543	1.03611	0.590016	0.967105	1.29061	1.61995	2.146	2.65915	2.76152	2.63917	Ppp4r2
575	1.96705e-07	6.14812e-07	1.31153	0.15984	1.29199	1.28625	0.495509	0.809173	0.972098	1.13804	1.14754	1.18894	1.23797	1.26524	0.851184	0.0271158	0.514272	0.615309	0.736208	0.637874	0.418248	0.166219	0.208773	Krr1
578	4.9526e-08	1.62313e-07	1.39402	1.38542	0.755306	1.27593	1.38494	1.38315	1.36756	1.34221	1.28698	1.22201	0.711577	0.365005	0.893535	1.35063	1.38219	1.39402	1.37392	1.37822	1.39402	1.37172	1.39402	Egfl7
579	2.12962e-10	8.32436e-10	1.5006	1.60629	1.56796	1.49723	1.61864	1.62668	1.62064	1.61102	1.58811	1.5598	1.55946	1.56899	1.29761	1.57914	1.61174	1.61233	1.62668	1.62668	1.61744	1.61205	1.61806	E2f1
580	7.87674e-08	2.53904e-07	1.35074	1.34641	1.07481	1.2047	1.25066	1.12126	1.15524	1.17396	1.14314	1.00303	0.883103	1.00991	0.839632	1.12556	1.25812	1.30223	1.33578	1.34484	1.34259	1.3375	1.33126	Sipa1l1
581	1.42003e-09	5.23462e-09	0.324233	1.54722	1.60795	1.60415	1.58994	1.61019	1.60081	1.58202	1.59437	1.58364	1.5903	1.58997	1.4375	1.45203	1.49336	1.4282	1.32624	1.33355	1.45909	1.4681	1.4485	Mvd
584	3.08115e-12	1.36687e-11	1.31443	1.78824	1.90887	1.91354	1.67085	1.53397	1.69113	1.62681	1.71308	1.80646	1.90986	1.88015	1.49747	1.24549	1.8097	1.84586	1.86873	1.82482	1.81228	1.79601	1.71322	Gmds
584	2.08676e-10	8.16155e-10	1.40136	1.31127	1.49115	1.47632	1.28393	1.42904	1.42454	1.45077	1.45028	1.46772	1.46477	1.45505	0.969346	1.28022	1.22112	1.10114	1.12993	1.09088	1.06606	1.14073	1.29172	Isy1
585	3.38301e-12	1.4971e-11	0.872199	1.94025	1.97086	1.96698	1.9303	1.92602	1.8846	1.89879	1.90802	1.90252	1.94584	1.95484	0.157629	1.71561	1.53683	1.37031	1.29387	1.34075	1.55106	1.64632	1.80703	Dnajc5
589	2.57667e-23	2.06538e-22	2.23429	2.64721	2.79465	2.78962	2.8086	2.80331	2.83212	2.82784	2.82538	2.81996	2.80744	2.82677	1.5179	0.166309	0.46851	0.660993	0.837568	1.0128	1.55387	2.06653	2.31823	Alyref
592	1.00219e-11	4.29664e-11	1.1455	1.10124	1.14797	1.08142	1.18277	1.10175	1.05497	1.01686	1.13343	1.09619	1.07116	1.00634	1.39274	1.75277	1.88481	1.88866	1.91352	1.90472	1.91043	1.77429	1.36614	Ubl4
592	1.29339e-07	4.09841e-07	1.46502	0.323621	1.44607	1.44673	0.727222	1.19624	1.34524	1.40087	1.42226	1.35256	1.44442	1.44624	1.2249	1.23718	1.32242	1.39355	1.34827	1.28463	1.21398	0.478053	0.440175	Ccnf
593	5.16356e-17	2.99018e-16	0.863517	2.11074	2.32185	2.37082	2.12691	2.22795	2.16885	2.21527	2.18351	2.10553	2.08855	2.25205	1.6049	1.48853	1.19643	1.18325	1.21223	1.45296	1.67887	1.83525	2.12255	Wdr74
593	4.0073e-07	1.22146e-06	1.40847	0.465186	1.33473	1.33886	0.519029	0.52098	0.819957	0.85731	1.03504	1.09684	1.21583	1.33598	0.652962	0.866944	0.711184	0.278715	0.325902	0.412728	0.370757	0.522655	0.576772	Slc4a1ap
594	2.85958e-11	1.19106e-10	0.464961	1.69156	1.72736	1.7607	1.7105	1.72591	1.75555	1.72573	1.77008	1.75346	1.76794	1.68228	0.491385	1.63003	1.71002	1.76647	1.74329	1.68942	1.64942	1.62082	1.60349	Anp32a
595	5.89746e-09	2.07936e-08	1.47318	0.817656	1.49552	1.53651	1.0086	0.753246	0.794031	0.584865	0.774328	1.19527	1.45452	1.51709	0.975341	0.857651	0.888514	0.944448	0.899885	0.718663	0.506441	0.5095	0.358443	Ankle2
596	4.20768e-10	1.61349e-09	1.39271	1.51468	1.52794	1.52794	1.51785	1.52794	1.52794	1.5238	1.52794	1.52031	1.52794	1.52794	1.33428	1.52794	1.52794	1.52794	1.52794	1.51584	1.52418	1.50444	1.52794	Gnb4
597	6.7894e-15	3.50358e-14	0.58445	2.01705	2.56126	2.52669	2.15687	2.44027	2.51243	2.53698	2.52504	2.56564	2.55094	2.58151	1.63848	1.13732	1.13973	1.10838	1.19217	1.21541	1.43316	1.87126	2.04331	Rtcb
600	3.18631e-27	3.17002e-26	1.26279	2.95146	3.33655	3.27894	2.62266	2.69243	2.77831	3.00561	3.10258	3.32012	3.36701	3.48289	1.34545	1.32946	1.1337	1.44256	1.8133	2.08866	2.43084	2.67465	2.88214	Mrpl28
600	5.59605e-11	2.27893e-10	0.230534	1.90716	1.95419	1.94739	1.91702	1.94051	1.92788	1.93954	1.92497	1.91899	1.95036	1.94099	1.39745	1.7881	1.93882	1.90626	1.89691	1.90309	1.89559	1.91899	1.93377	Ccng1
601	3.41069e-27	3.39076e-26	0.982818	2.26069	2.32429	2.2394	2.30104	2.47945	2.40207	2.50058	2.49364	2.43022	2.50964	2.36209	0.804658	2.13101	1.41681	1.13203	1.18159	1.43794	1.65767	2.11748	2.21957	Akr7a5
601	3.02152e-10	1.17059e-09	1.62971	1.73696	1.77445	1.78029	1.72665	1.76016	1.77096	1.76362	1.77055	1.76687	1.75871	1.78029	1.49663	1.45406	1.53133	1.49343	1.56421	1.58376	1.36125	1.27765	1.39484	Fam83d
601	3.74671e-08	1.23858e-07	1.14111	1.14111	1.13532	1.14111	1.13684	1.13031	1.14111	1.14111	1.13442	1.14111	1.13704	1.14111	0.926807	1.14111	1.09185	1.13333	1.13142	1.14111	1.14111	1.13044	1.14111	Nlrp4c
602	3.92662e-37	7.12187e-36	2.42036	1.04204	3.7287	3.7434	1.08886	1.12677	1.41547	1.75088	2.08172	2.9913	3.27478	3.60699	1.06727	0.351881	0.713837	1.04735	1.19587	1.35067	1.20465	1.17446	1.14816	Rbm25
602	4.711e-12	2.06352e-11	1.508	1.77595	1.74216	1.76325	1.78201	1.77488	1.77102	1.67397	1.67549	1.67527	1.66737	1.68407	1.42745	1.50245	1.42251	1.54537	1.64384	1.77742	1.76871	1.75798	1.78396	Hn1l
603	6.23548e-34	9.5874e-33	0.80322	1.80512	3.23458	3.2129	1.91868	1.93445	1.95526	2.15901	2.0809	2.21529	2.96671	3.23344	1.6222	0.167406	0.573147	0.97132	1.20226	1.43113	1.71702	1.74807	1.90459	Ndufs7
603	1.43066e-07	4.51488e-07	1.12605	1.06291	1.10415	1.1082	1.06319	1.08795	1.10249	1.10346	1.08149	1.07532	1.09955	1.12309	0.778786	0.599795	0.623944	0.791172	0.797612	0.913392	1.01188	0.987106	1.08652	Hmga1
604	6.10115e-34	9.39154e-33	1.9758	1.98717	3.92138	3.97475	2.21269	2.48045	2.80764	3.214	3.57283	3.89846	3.95883	3.91284	0.18475	0.675798	0.656447	0.956018	1.34398	1.37848	1.63337	1.90751	1.70149	Sfr1
606	5.61452e-30	6.71683e-29	2.37028	1.4246	1.27001	2.33108	0.950318	0.666984	0.586381	0.70108	0.622398	0.6776	0.850764	1.1741	0.850821	0.560716	1.16179	1.44789	1.54658	1.65072	1.71015	1.81881	1.5643	Ubap2l
606	7.80536e-08	2.51723e-07	1.23364	1.22442	1.19965	1.22845	1.17545	1.21023	1.19451	1.20637	1.19117	1.15747	1.17777	1.23364	1.09589	1.18108	1.21218	1.23364	1.2097	1.21304	1.21419	1.21875	1.21974	Rftn1
607	5.07537e-34	7.85724e-33	0.366929	1.94104	2.29547	3.31263	2.01848	1.86831	1.9123	2.02213	2.01193	2.13275	2.56929	2.51773	1.03207	0.791797	1.04127	1.14695	1.49793	1.75082	1.98463	2.05963	2.1629	Rpl27
607	2.96737e-10	1.1501e-09	1.19199	1.6038	1.64871	1.64368	1.58635	1.64622	1.64244	1.63718	1.63268	1.61989	1.63908	1.62088	0.402089	1.58744	1.58056	1.54125	1.6351	1.60331	1.60381	1.60998	1.64398	Psat1
608	5.10509e-27	5.0163e-26	2.31993	2.29267	3.35952	3.343	2.38033	2.40262	2.56655	2.81714	3.09395	3.25741	3.25512	3.32232	1.46151	0.84879	1.02136	1.37985	1.70453	1.94947	2.07322	2.24388	2.43894	Pak1ip1
609	1.82383e-20	1.26778e-19	2.25219	2.26209	1.32331	2.30794	1.78538	1.41142	0.874893	0.386113	0.529494	0.745904	1.09736	1.41584	1.69671	1.66412	1.81249	1.83962	1.91886	2.0846	2.2568	2.43018	2.51903	Rnf216
609	1.66754e-07	5.23372e-07	1.20504	0.721704	1.19663	1.18717	0.936576	1.12771	1.1826	1.16729	1.16762	1.14016	1.16654	1.19506	0.587554	0.715332	0.175696	0.368831	0.582328	0.558955	0.74735	0.940411	0.767543	Haus3
610	4.38022e-30	5.27752e-29	1.63269	0.72636	3.14275	3.144	1.00234	1.20469	1.53075	1.8007	2.13958	2.53412	2.59223	2.73096	1.05222	1.17407	0.811634	1.12881	0.817145	0.698583	0.647399	0.644692	0.847347	Dnaja2
610	4.0516e-08	1.33724e-07	1.14033	1.14033	1.14033	1.13531	1.13274	1.14033	1.14033	1.14033	1.13439	1.14033	1.14033	1.14033	1.04355	1.14033	1.14033	1.14033	1.14033	1.14033	1.14033	1.12967	1.13583	Dusp9
612	1.49825e-18	9.44647e-18	1.35088	2.23431	1.89993	2.27182	2.26027	2.21967	2.33607	2.16914	1.4836	0.895108	1.18817	1.5292	1.50996	1.17486	1.36881	1.32298	1.56007	1.58637	1.94506	2.05909	2.23233	Cs
612	9.02918e-17	5.16245e-16	0.357763	2.31994	2.43638	2.26841	2.25159	2.34598	2.36976	2.48778	2.36124	2.44135	2.46323	2.41157	0.930861	1.92137	2.19474	2.18977	2.31994	2.29183	2.35981	2.35451	2.29069	Cmpk1
614	2.43846e-12	1.08728e-11	1.60219	1.7607	1.7573	1.7607	1.7607	1.7607	1.7607	1.7607	1.7607	1.7551	1.7607	1.75485	1.25756	1.44527	1.7607	1.7607	1.75301	1.7607	1.75421	1.75004	1.75313	Inpp5f
615	3.5678e-16	1.97602e-15	1.95524	1.70793	2.34071	2.34185	1.74797	1.62531	1.65138	1.60846	1.70314	1.87447	2.1734	2.32301	1.53281	0.937456	1.64632	1.73248	1.88106	1.92175	1.86549	1.82461	1.87538	Gm8186
617	1.18707e-20	8.3092e-20	1.18874	0.0224348	2.20867	2.40225	0.0850904	0.10797	0.452948	0.487454	0.936394	1.3615	1.64921	2.0043	1.56406	1.56722	1.19361	0.877343	0.601502	0.415236	0.182763	0.113809	0.130497	Dhx40
618	2.71257e-25	2.41622e-24	1.08871	2.18825	1.47914	0.91221	2.05143	2.04699	2.10019	2.03938	1.84404	1.84038	1.79034	1.52833	1.0146	0.972799	1.39762	1.40412	1.58554	1.79127	2.16696	2.25362	2.21864	Rps28
619	1.26746e-23	1.03279e-22	0.241005	3.2261	3.38833	3.37561	3.33594	3.35586	3.36491	3.40097	3.38635	3.37426	3.39826	3.36961	0.827732	1.84827	1.69957	2.27367	2.5819	2.83467	3.02436	3.17107	3.13389	Clta
619	2.00765e-10	7.86239e-10	1.49441	1.48949	1.55017	1.58569	1.49182	1.52516	1.5266	1.51519	1.50671	1.52946	1.53649	1.55247	1.10773	1.32859	1.08692	0.866615	1.13359	1.22526	1.40084	1.4042	1.37421	Wdr55
621	5.38224e-14	2.64671e-13	1.46041	2.52719	2.53462	2.53736	2.54214	2.54286	2.54491	2.51973	2.54067	2.53825	2.50518	2.53243	1.01008	2.00177	2.20261	2.38855	2.3531	2.41736	2.45899	2.47102	2.5023	2610524H06Rik
622	3.12228e-21	2.25794e-20	2.04766	2.22145	2.84467	2.9317	2.36342	2.51836	2.5685	2.69423	2.71141	2.82294	2.83434	2.83276	1.5991	1.44583	1.51112	1.34717	1.38085	1.54484	1.76616	1.9702	2.05307	Cebpz
622	1.00255e-07	3.208e-07	1.2716	1.24401	1.26031	1.25918	1.13311	1.09882	1.13249	1.0352	1.15561	1.20244	1.2094	1.24182	0.050595	1.2716	1.24457	1.26436	1.2716	1.26689	1.26198	1.26094	1.25362	Nup62cl
623	4.81165e-29	5.40731e-28	1.84215	1.86726	3.07695	3.02656	2.22418	2.57573	2.76032	2.88529	2.93889	3.01911	3.0162	2.98584	0.724946	0.249433	0.251108	0.517587	1.08189	1.16714	1.38053	1.58491	1.42832	Pnn
623	1.17788e-07	3.74598e-07	1.34229	1.31807	1.28936	1.29791	1.3372	1.33773	1.32232	1.30595	1.24281	1.16627	1.22693	1.22436	0.455489	1.10507	1.20772	1.30627	1.34229	1.3349	1.32923	1.32687	1.31396	Stau2
624	3.12549e-10	1.21017e-09	1.36322	1.34952	1.62304	1.61148	0.892089	0.745109	0.864265	1.20396	1.45547	1.56875	1.56734	1.61061	1.3693	1.19996	1.45058	1.54259	1.58075	1.60006	1.60522	1.62643	1.63627	Shq1
625	1.64723e-17	9.8098e-17	1.74699	2.41575	2.40888	2.40307	2.41894	2.38104	2.37145	2.31612	2.36899	2.32424	2.27703	2.35534	1.28837	1.82109	1.9583	2.22469	2.41466	2.39852	2.42496	2.4143	2.42496	Zfp292
626	1.15846e-33	1.74647e-32	1.05328	0.403466	1.89919	2.26256	0.440182	0.396069	0.339112	0.418947	0.59259	0.749359	0.950687	1.39663	1.34495	1.53221	0.647885	0.465044	0.493636	0.49388	0.52945	0.535163	0.416146	Eif3c
626	7.36411e-23	5.76621e-22	1.75533	1.16623	1.96348	2.62052	1.43037	1.60615	1.89534	1.79754	1.87533	1.85393	1.97602	2.00095	1.01207	1.1742	1.6749	1.60928	1.50637	1.27861	1.07205	1.02758	1.15486	Get4
626	2.77407e-11	1.15633e-10	1.64881	1.52848	0.616469	0.891525	1.44446	1.21262	1.18927	0.929502	0.900652	0.897013	0.866066	0.89193	0.616903	1.62997	1.25557	1.40069	1.30433	1.33346	1.44876	1.51539	1.68955	Ten1
629	3.26764e-31	4.21275e-30	1.91847	2.3473	3.59385	3.70403	2.24597	2.26842	2.40911	2.42573	2.37898	2.34951	2.3152	2.64452	0.798974	0.529268	1.4107	1.39913	1.25535	1.26069	1.64594	1.90289	2.24489	Rala
630	4.54478e-21	3.25446e-20	1.66382	0.245081	2.61471	2.70638	0.100092	0.217729	0.392495	0.643794	1.39096	2.22897	2.51246	2.69583	1.68681	0.739804	0.610187	0.930908	1.08972	1.10696	1.08103	1.0039	0.765408	Brix1
631	1.27283e-10	5.05936e-10	1.33844	1.60779	1.76371	1.77724	1.56514	1.47045	1.61549	1.64438	1.68804	1.76712	1.74949	1.78233	1.46299	1.54542	1.76368	1.75412	1.78233	1.78233	1.77911	1.75062	1.71767	Ofd1
634	2.19228e-15	1.16667e-14	1.59047	2.04378	2.12291	2.13181	2.10775	2.10985	2.12225	2.11361	2.08688	2.04031	2.09858	2.11383	0.702987	1.53037	1.60963	1.5878	1.78282	1.85583	2.0025	2.05053	1.95701	Ppfia1
635	4.70565e-20	3.21078e-19	1.44503	2.6428	2.64033	2.64238	2.61242	2.64079	2.65625	2.65803	2.64674	2.65606	2.64811	2.63953	0.724166	1.47367	1.86371	2.247	2.59802	2.61198	2.64505	2.64434	2.6545	Polr2h
635	7.17818e-08	2.32355e-07	1.17797	1.17205	1.17797	1.1649	1.17456	1.16701	1.17195	1.16423	1.15742	1.17797	1.15722	1.17797	0.992507	1.12541	1.16988	1.17797	1.161	1.1649	1.16922	1.16325	1.13558	E330009J07Rik
636	1.20257e-25	1.09313e-24	1.97823	0.876175	2.66842	2.78354	1.22815	1.57392	1.69644	1.97059	2.09964	2.34193	2.39292	2.52892	1.40236	0.352035	0.285682	0.142475	0.103252	0.143492	0.136215	0.400384	0.788785	Mrpl38
637	5.78527e-10	2.19326e-09	1.60087	0.563868	1.64341	1.63948	0.871038	1.07733	1.16501	1.28513	1.42518	1.55251	1.51859	1.65106	0.319316	0.774029	0.542717	0.669928	0.425975	0.616173	0.508406	0.440223	0.471447	Racgap1
639	8.97366e-07	2.65831e-06	1.3758	1.07016	1.23513	1.31413	1.09922	1.14448	1.15575	1.26922	1.17258	1.24081	1.22914	1.30299	0.767028	0.500374	0.286057	0.31758	0.39163	0.546425	0.598689	0.737375	0.738301	Pwp1
641	3.50329e-10	1.35065e-09	1.6735	1.59928	1.77404	1.8062	1.73597	1.71144	1.77043	1.78077	1.78893	1.79856	1.80807	1.78984	0.62862	0.150046	0.397055	0.982965	1.44025	1.51067	1.55717	1.68669	1.72758	Uimc1
642	1.89511e-20	1.31632e-19	1.82599	2.62189	2.69966	2.74212	2.71274	2.75449	2.70965	2.73362	2.61833	2.42007	2.28368	2.45959	0.961467	1.65614	1.79844	1.9935	2.34792	2.52854	2.68682	2.6932	2.76276	Zc3h13
643	5.13199e-07	1.55031e-06	1.32776	1.16889	1.29299	1.25092	1.00315	1.07819	1.12602	1.24402	1.22386	1.27429	1.27105	1.29231	0.82386	0.0326879	0.24048	0.530146	0.788653	0.896551	1.08686	1.18233	1.15513	Cenph
646	7.68103e-13	3.53077e-12	0.63338	1.11858	1.59367	1.7661	1.23627	1.34518	1.37953	1.45863	1.54072	1.58659	1.65287	1.76208	0.332836	1.65686	1.32913	0.873946	0.704025	0.537581	0.463986	0.644553	1.03272	Prpsap1
647	4.96415e-20	3.38375e-19	1.20078	1.3207	1.50609	1.70179	1.26149	0.984856	0.973078	1.03104	0.981559	1.08007	1.26503	1.47284	0.557276	0.898468	1.36007	1.45874	1.81054	1.77992	1.87829	1.68482	1.59406	Eif3a
648	2.60197e-09	9.41211e-09	1.37293	1.07435	1.42315	1.42568	1.2401	1.27252	1.29133	1.36436	1.1582	0.993156	1.13581	1.29902	0.966792	1.17134	1.43353	1.3473	1.29194	0.988733	0.876802	1.00755	1.07984	Krtcap3
650	6.26119e-08	2.03573e-07	1.28594	1.28594	1.28594	1.28594	1.28594	1.28594	1.28594	1.28594	1.28594	1.27439	1.28594	1.28594	1.28594	1.28594	1.28594	1.28594	1.28594	1.28594	1.28594	1.26245	1.28594	Sall4
652	5.02527e-07	1.5196e-06	1.28844	1.16244	1.25906	1.25721	1.19252	1.1701	1.18375	1.20168	1.2294	1.19743	1.21762	1.27127	0.936173	0.942037	1.01823	1.00756	1.07981	1.09279	1.00101	1.10006	1.04697	Atp13a3
653	4.40361e-21	3.15672e-20	1.72039	1.92617	2.83368	2.789	1.73867	1.62738	1.65902	1.71812	1.94092	2.03827	2.4884	2.79084	1.68232	1.06021	1.72902	2.18306	2.39474	2.45396	2.40268	2.17085	2.15591	Snrpg
653	1.44555e-07	4.56029e-07	1.05263	1.04081	1.05039	1.04851	1.05263	1.05263	1.05015	1.02122	1.03941	1.03519	1.03929	1.03779	0.577427	0.407689	0.774654	0.80633	0.963157	1.00802	1.02014	1.02936	1.05263	Zxdc
655	4.65581e-14	2.2991e-13	1.62063	0.702755	2.29389	2.30405	0.828505	1.05327	1.51337	1.69486	1.93484	2.15772	2.22381	2.22542	1.65976	0.949221	0.520173	0.354466	0.385033	0.48253	0.657598	0.723701	0.673814	Psmd13
656	1.26753e-06	3.71017e-06	1.33907	0.811632	1.18577	1.27127	0.741085	0.79018	0.809404	0.960542	0.978741	1.19662	1.16923	1.16239	1.19264	1.02031	1.14167	1.0845	0.955618	0.958404	0.895701	0.922541	1.10234	Fscn1
657	1.7284e-15	9.2417e-15	1.39291	2.14412	2.2804	2.29899	2.00911	1.97357	1.93069	1.91917	1.98997	2.0383	2.07441	2.21638	1.39588	1.66257	2.09754	2.07637	2.0525	2.14118	2.06473	2.10669	2.09708	Ranbp2
658	8.68961e-35	1.39887e-33	0.808143	1.3747	3.82514	3.80535	1.33996	1.32859	1.4344	1.50146	1.98219	3.5887	3.83184	3.8156	1.12515	0.667723	0.918323	1.18186	1.3727	1.66731	1.82418	1.77183	1.65604	Mrps14
659	3.64406e-14	1.81039e-13	0.987277	2.1762	2.20382	2.22781	2.21266	2.20674	2.18632	2.18751	2.2118	2.22991	2.18229	2.20293	1.51922	0.675042	0.851466	1.18396	1.52329	1.71928	2.0292	2.15382	2.22644	Anapc4
661	1.30987e-20	9.15217e-20	2.36814	2.68257	2.83739	2.85783	2.88939	2.89975	2.87801	2.87852	2.7786	2.76478	2.60781	2.69526	0.625121	1.68265	1.35466	1.38438	1.29277	1.35327	1.37389	1.50341	1.92097	Tomm34
661	9.40975e-14	4.56667e-13	0.817969	1.45073	3.15968	3.14028	1.83429	2.01814	2.47699	2.75194	2.95956	3.14431	3.18806	3.16509	2.07015	2.09339	2.76757	2.58971	2.25347	1.97332	1.59976	1.44694	1.50134	Cd63
662	1.02609e-14	5.25194e-14	0.874235	1.95592	1.91751	1.94554	1.95592	1.94143	1.66867	1.41543	1.63996	1.83986	1.9107	1.92399	1.39996	1.46893	1.62407	1.7874	1.94197	1.94117	1.95131	1.95164	1.92571	Tcf12
664	4.92715e-07	1.49159e-06	1.31968	1.06963	0.912859	0.740733	0.817777	0.624203	0.57511	0.567619	0.610243	0.623311	0.766973	0.706084	0.794387	1.27646	1.29276	1.27322	1.26543	1.27181	1.22494	1.23619	1.26772	Tln2
665	3.69785e-18	2.28256e-17	2.20047	1.78177	2.52232	2.65074	1.71318	1.90895	1.76958	1.82187	1.71312	1.73019	1.90613	2.18091	1.46827	1.75003	1.74344	1.96791	1.78246	1.84778	1.76825	1.75189	1.79613	Ddx21
666	4.51986e-09	1.60641e-08	1.24235	1.39651	1.39651	1.39651	1.38768	1.39651	1.39651	1.39651	1.39175	1.39651	1.38264	1.39651	1.25444	1.39651	1.22344	1.20004	1.28307	1.29175	1.37928	1.35947	1.39201	Nthl1
668	4.18736e-07	1.27391e-06	1.13094	0.962941	1.0982	1.11997	1.08183	1.0584	1.08088	1.07651	1.08389	1.09263	1.11233	1.10239	0.318057	0.583652	0.752926	0.886224	0.946497	0.868743	0.737252	0.527976	0.731841	Inip
669	1.6368e-12	7.36629e-12	1.63168	1.87272	1.97941	1.95969	1.94491	1.95786	1.93345	1.94802	1.95336	1.96679	1.96713	1.96982	1.44624	0.922461	1.3108	1.51925	1.43454	1.49853	1.62366	1.81066	1.91941	Mad2l1
669	4.10362e-09	1.46289e-08	0.96161	1.34655	1.26124	1.25697	1.19978	0.962991	0.863489	0.858426	0.998251	1.09955	1.26851	1.24964	0.162938	1.39247	1.35632	1.39247	1.36856	1.37882	1.37728	1.37355	1.36657	Mboat2
670	2.48356e-28	2.65958e-27	0.400973	1.90951	3.01449	3.09195	1.90619	1.94439	1.9505	2.0822	2.35189	2.6261	2.92816	3.03877	1.21993	1.0011	0.44776	0.383909	0.815531	0.933918	1.31619	2.00922	2.16296	Psmc4
670	1.94804e-10	7.63558e-10	1.20164	1.86086	1.85784	1.85552	1.85059	1.8381	1.85826	1.81675	1.83292	1.81282	1.86086	1.85501	1.31775	1.70403	1.70909	1.56564	1.59672	1.68022	1.83601	1.82053	1.84787	Gltp
670	6.68344e-07	2.00045e-06	1.09138	0.8503	1.07592	1.06412	0.760022	0.88619	0.957672	0.913433	0.963497	1.02195	1.02911	1.08187	0.5464	0.638328	0.617962	0.609584	0.698702	0.650991	0.694045	0.806555	0.754254	Blm
671	3.1166e-26	2.92334e-25	2.32551	0.627741	2.79481	2.37676	1.7388	1.94313	2.3806	2.60062	2.90233	2.98007	2.83265	3.03399	1.39489	0.316399	0.872148	0.878986	1.21625	1.24259	0.93021	0.471489	0.376784	Ube2j2
673	7.30087e-25	6.34861e-24	0.125873	1.62033	2.54459	2.48731	0.29	0.116274	0.100639	0.175741	1.19162	2.1194	2.44255	2.51183	0.396073	0.741146	0.754695	0.86501	1.37752	1.90305	2.43467	2.6041	2.55338	Mrps12
675	8.36753e-07	2.48501e-06	1.34271	0.888012	1.05981	1.16484	0.932304	1.09585	1.07965	1.14018	1.12228	1.14689	1.08371	1.10256	0.985232	1.34271	1.2534	1.19329	1.06983	0.927262	0.701121	0.681897	0.908393	Cdk6
676	1.2359e-16	7.01585e-16	2.21032	1.12233	2.66426	2.66788	0.887526	1.34535	1.95519	2.22398	2.50383	2.67607	2.67957	2.6817	1.35665	0.618887	0.128278	0.204071	0.466453	0.749187	1.53366	1.99918	2.10665	Ruvbl1
677	7.12372e-25	6.19855e-24	1.10037	2.50379	2.8341	2.82828	2.53729	2.60758	2.60785	2.44552	2.59405	2.77275	2.82053	2.84563	0.974184	1.26506	1.28913	1.53337	1.74519	1.90154	2.13978	2.51969	2.48385	Prpf19
681	1.27697e-07	4.04875e-07	1.1527	1.01822	1.1527	1.1485	1.13212	1.14484	1.1527	1.14686	1.14639	1.14614	1.14347	1.1527	0.669698	1.1527	1.1527	1.1527	1.145	1.1527	1.1527	1.1527	1.05678	Kif4
683	3.81816e-17	2.22584e-16	2.09997	2.51893	2.50261	2.51927	2.51583	2.46634	2.40881	2.23334	2.14632	2.32088	2.46269	2.50514	1.01086	1.73455	2.03267	2.28896	2.48689	2.51445	2.52734	2.52209	2.52173	Mcmbp
684	1.90286e-06	5.48561e-06	1.15112	0.407897	1.00219	1.09515	0.579434	0.687128	0.689949	0.786717	0.803288	0.941394	1.03195	1.00603	0.316476	0.165589	0.234888	0.325009	0.228702	0.344203	0.341788	0.471403	0.617703	Hsf1
685	3.32467e-20	2.28116e-19	2.37897	2.77975	2.83344	2.84054	2.73182	2.75539	2.69774	2.66773	2.76347	2.78958	2.81636	2.83302	1.34514	1.45959	1.66092	1.8801	2.17624	2.35124	2.59169	2.74772	2.77023	Smchd1
691	1.03689e-20	7.2711e-20	1.72393	2.00872	0.919632	1.3902	2.16862	2.0946	2.17461	1.88809	1.57841	1.13373	1.06517	0.968628	1.634	1.18043	0.603739	0.506438	0.715899	0.992359	1.41062	1.74541	1.87356	Mrpl15
691	8.50128e-17	4.87297e-16	1.69489	1.5396	2.07972	2.32852	1.44453	1.55515	1.79647	1.7848	1.94685	2.03688	2.15778	2.16023	1.22871	1.61208	1.84425	1.77585	1.84416	1.73652	1.77368	1.84316	1.92613	Ubfd1
692	1.15804e-24	9.95794e-24	2.17924	2.72839	2.75149	2.81665	2.43844	2.0749	1.7911	1.63437	1.66762	2.17396	2.54065	2.79199	1.14606	0.496699	1.15353	1.32721	1.49937	1.80382	2.48384	2.69066	2.79932	Camta1
693	2.06853e-06	5.93978e-06	1.09483	0.753316	0.987949	1.00691	0.8834	0.825926	0.907944	0.839777	0.928245	0.883048	0.868042	0.985615	0.741848	0.675048	0.61149	0.637622	0.632975	0.59234	0.602287	0.605733	0.683255	Klhdc4
695	5.9807e-15	3.09452e-14	1.83398	1.9615	2.19782	2.18355	2.07109	2.18943	2.13611	2.2122	2.20202	2.19634	2.18694	2.1764	0.716341	0.854349	1.23893	1.36573	1.43109	1.75179	1.95959	2.02789	1.95107	Luc7l
696	1.90221e-09	6.95334e-09	1.33095	1.60065	1.60065	1.60065	1.60065	1.60065	1.60065	1.59652	1.60065	1.59693	1.60065	1.5958	1.32936	1.60065	1.58773	1.60065	1.58403	1.60065	1.60065	1.58999	1.60065	Snhg4
696	3.5821e-07	1.09792e-06	1.13752	1.09498	1.12237	1.11158	1.11165	1.11292	1.11329	1.10127	1.10614	1.11271	1.10841	1.12532	0.212983	0.801434	0.807269	0.901438	0.955313	0.999432	1.05534	1.0538	1.10199	Ints1
697	1.64143e-10	6.47031e-10	1.32812	0.666676	1.62204	1.58744	0.989354	1.10092	1.27951	1.42918	1.50015	1.55018	1.61704	1.59639	1.2942	1.43828	1.50166	1.48396	1.5155	1.39271	1.05708	0.52449	0.69366	Gabpa
699	1.99578e-09	7.28555e-09	0.907996	1.36397	1.37285	1.37285	1.37285	1.37285	1.37285	1.37285	1.37166	1.37285	1.37285	1.37285	0.584273	1.37285	1.37285	1.36305	1.37285	1.37285	1.36999	1.3549	1.37285	Tet3
700	2.45208e-20	1.69232e-19	1.14384	2.82418	2.98477	2.95991	2.78331	2.82471	2.92107	2.95451	2.9768	2.99953	2.97805	2.94685	1.487	1.61352	1.93774	2.14844	2.5598	2.72232	2.94591	2.90585	2.95136	Ssbp1
701	6.20223e-09	2.18341e-08	1.27063	1.41247	0.860416	1.25685	1.42282	1.41527	1.41905	1.38487	1.23268	0.973555	0.905356	0.821288	1.07924	1.42475	1.37185	1.35949	1.38804	1.37864	1.40591	1.42475	1.3849	Top1mt
702	1.36668e-09	5.04141e-09	0.953296	1.40584	1.25767	1.38412	1.39448	1.41175	1.42622	1.40707	1.36078	1.39753	1.2949	1.25143	1.2994	1.22357	1.38381	1.37467	1.45222	1.4308	1.43886	1.36376	1.44885	Wdr89
704	2.03308e-09	7.41473e-09	0.917149	1.5238	1.5238	1.52077	1.52046	1.5238	1.5238	1.5238	1.5238	1.51114	1.51673	1.51599	0.151669	1.5238	1.5238	1.5238	1.5238	1.5238	1.5238	1.5238	1.5238	Cbx4
711	2.51766e-19	1.6605e-18	1.70925	1.94272	2.24896	2.2363	2.0247	2.15246	2.27808	2.26687	2.27974	2.2735	2.26025	2.25924	0.793914	1.45213	1.57226	1.62276	1.66059	1.93331	2.13411	2.12581	2.2093	Atg101
712	2.08162e-13	9.90691e-13	1.94201	0.218892	1.84753	1.77605	0.180399	0.0972086	0.0907103	0.420502	0.671939	0.985005	1.51506	1.98711	1.70662	0.503951	0.481486	0.480058	0.499616	0.407972	0.13631	0.191176	0.129732	Kif3a
714	2.01055e-32	2.80886e-31	2.16758	2.08123	3.40093	3.27839	2.26997	2.25272	2.33542	2.47735	2.68287	2.80859	3.04101	3.3135	1.14694	1.14791	1.17301	1.48691	1.42898	1.62513	1.73964	1.95809	2.19867	Srsf10
715	4.15902e-07	1.26586e-06	1.24397	1.10466	1.23973	1.24397	1.13694	1.19675	1.22591	1.22897	1.22943	1.23897	1.23913	1.24397	0.902667	0.913054	0.966273	0.947402	0.93016	1.10112	1.10922	1.08315	1.11879	Heatr1
716	1.78623e-16	1.00347e-15	1.8107	1.76406	2.34841	2.32675	1.72107	1.96029	2.25423	2.32507	2.27825	2.25029	2.24781	2.30863	1.42631	1.34228	1.34195	1.50021	1.80661	1.80583	1.90796	2.00522	2.1571	Wdr77
716	2.13564e-13	1.01622e-12	1.36982	0.767369	2.00449	2.32205	0.990017	1.10771	1.20792	1.177	1.19064	1.33652	1.41839	1.68512	0.619021	1.85574	1.46653	1.03127	0.903242	0.732048	0.659233	0.683594	0.686998	Eif1ad
717	3.13036e-17	1.83317e-16	0.680067	2.38655	2.40355	2.38924	2.39175	2.41233	2.40591	2.39851	2.39819	2.41235	2.40151	2.4167	1.11672	1.03299	1.92979	2.25939	2.25472	2.34955	2.36244	2.35109	2.37715	Ctnnbip1
718	6.20863e-32	8.37547e-31	2.65154	1.40039	3.07207	3.33442	1.48602	1.50241	1.50943	1.7214	1.7404	1.88254	2.02289	2.68929	0.910524	0.430538	0.250478	0.297817	0.497072	0.67447	1.03631	1.39192	1.51862	Emc6
721	2.07681e-18	1.29733e-17	2.74471	0.946629	2.04635	2.16083	0.572935	0.547997	0.675693	0.605822	1.06122	1.85308	2.20631	2.15233	1.05644	1.37631	1.51805	1.61409	1.82442	1.63815	1.70631	1.41337	1.2575	Gpbp1
722	7.82512e-17	4.4911e-16	0.860759	2.17338	2.78324	2.80137	2.29627	2.32349	2.47361	2.4082	2.42694	2.43882	2.47415	2.467	1.61001	1.28728	1.15016	1.30937	1.5227	1.74212	1.90454	2.09117	2.09704	Gm15500
726	5.07827e-10	1.93553e-09	1.17275	1.51678	1.54289	1.53465	1.52737	1.53257	1.51301	1.55021	1.52425	1.54285	1.54409	1.52177	0.727698	1.42999	1.0918	1.15111	1.09528	1.19814	1.39849	1.45687	1.39743	Klf10
727	2.9133e-15	1.53858e-14	0.844877	2.43866	2.49555	2.64216	2.49794	2.52475	2.4862	2.51779	2.5854	2.57567	2.52834	2.44094	0.164	1.7214	1.5408	1.39129	1.33096	1.91287	2.21127	2.46541	2.43302	Rbfa
728	6.82575e-10	2.57545e-09	1.31598	1.44207	1.44207	1.44207	1.44207	1.41934	1.43715	1.44207	1.44207	1.44207	1.44207	1.44207	0.758592	1.35825	1.35221	1.43556	1.44207	1.43898	1.44207	1.4314	1.44207	Pus7
728	2.04302e-06	5.87214e-06	1.04376	0.916964	0.970777	0.961854	0.896801	0.923138	0.919861	0.965386	0.973562	1.00033	0.993156	0.993251	0.797627	0.666574	0.646552	0.502134	0.228344	0.427003	0.62747	0.701807	0.863991	Fam69a
733	4.98605e-08	1.6339e-07	1.31001	0.561081	0.54047	1.05773	0.424101	0.640788	0.49246	0.518506	0.590055	0.604554	0.542681	0.560023	0.930448	1.54424	1.02542	0.648319	0.515512	0.471919	0.46412	0.47496	0.840925	Ipo4
734	2.97901e-23	2.37802e-22	0.795016	2.04447	2.67467	2.75665	1.82027	1.88264	1.54116	1.42343	1.60592	1.89541	2.19491	2.49621	1.36921	1.17213	1.13719	1.54902	1.96272	2.20361	2.49171	2.46193	2.3938	Psmc6
734	1.19493e-17	7.1778e-17	0.867955	1.9757	2.15239	2.19281	1.97591	2.138	2.20737	2.22566	2.20713	2.06197	1.73358	2.06268	0.245396	1.4741	1.64688	1.6217	1.71915	1.89102	2.03207	2.13721	2.13134	BC003965
735	1.22399e-08	4.21566e-08	1.462	1.52442	1.5493	1.54303	1.56307	1.55258	1.53228	1.56235	1.56085	1.50662	1.55757	1.51195	0.832978	0.531376	0.35836	0.365724	0.743971	0.99747	1.22527	1.36111	1.41105	Lbr
736	1.78044e-08	6.06656e-08	1.30345	0.62232	1.34701	1.32281	0.442473	0.777914	1.11742	1.22164	1.22086	1.3127	1.19962	1.28726	0.726779	0.987152	1.15044	1.12897	1.12999	0.979626	0.902088	0.969644	1.07351	Klc4
736	5.08601e-08	1.66504e-07	1.33406	1.06919	1.4518	1.4566	0.849776	0.819482	1.09505	1.22519	1.36043	1.44668	1.43649	1.45572	1.36696	0.457841	1.37141	1.46566	1.45583	1.47197	1.46372	1.4569	1.25635	Gm364
739	2.5213e-22	1.9187e-21	2.04192	2.69395	2.79423	2.74453	2.26414	2.16279	2.29885	2.33278	2.31115	2.48887	2.65894	2.74606	0.929633	0.620196	0.678357	1.52819	2.20905	2.41317	2.53187	2.71989	2.5746	Smarcc1
739	2.02395e-15	1.07922e-14	1.4411	2.28364	2.51678	2.53012	2.3878	2.42729	2.44514	2.50515	2.52352	2.51975	2.50527	2.53511	1.54799	0.903911	1.03356	0.864473	1.30153	1.54034	1.95573	2.08168	2.30632	Pmf1
740	3.94432e-08	1.30263e-07	1.38052	1.21273	0.955091	0.743671	1.1128	0.994702	0.976961	1.05655	0.991156	1.0067	1.00403	1.011	0.950754	0.911073	1.08644	1.12651	1.23375	1.31721	1.27215	1.29266	1.40228	Fnbp1l
741	5.17557e-08	1.69313e-07	1.87141	1.20807	1.72609	1.77594	1.40684	1.40663	1.43649	1.56883	1.58015	1.45744	1.55222	1.6624	0.942908	1.16342	0.37116	0.303164	0.376146	0.646766	0.939616	1.15002	1.2449	Spc24
743	2.03953e-08	6.91279e-08	0.627955	0.366879	1.23777	1.17268	0.498444	0.668038	0.803767	0.860349	1.0858	1.21932	1.19042	1.10585	1.20925	0.565242	0.484882	0.72126	0.8993	0.908228	0.884008	0.705592	0.687469	Rnf26
745	4.14349e-23	3.28529e-22	1.74457	2.86129	3.04682	3.03761	2.96337	2.94895	2.97812	3.0314	2.99911	3.04907	3.05338	3.06381	1.12247	1.71256	1.63949	1.78908	1.90578	2.30611	2.60139	2.71571	2.7239	Ttc3
745	4.48825e-14	2.21879e-13	1.59309	1.84576	1.96619	1.96501	1.77889	1.76972	1.78693	1.88182	1.95756	1.9696	1.97488	1.95628	1.4126	0.0884995	0.400757	0.889879	1.28782	1.59825	1.92722	1.96659	1.98988	Snapc1
750	1.70106e-31	2.23242e-30	1.32498	0.473485	1.90103	2.6808	0.523473	0.506858	0.637955	0.703416	0.761468	0.908483	1.04613	1.51129	1.43845	0.586248	0.799182	0.919991	0.724928	0.751322	0.739484	0.90671	0.792092	Metap2
752	3.14709e-10	1.21818e-09	1.69694	1.64692	1.76506	1.82168	1.55834	1.69026	1.73628	1.47456	1.0745	1.50318	1.72881	1.76931	0.660529	0.487265	0.420621	0.784957	1.23566	1.42777	1.79413	1.81915	1.85671	Orc6
753	4.13098e-07	1.25775e-06	1.06319	1.05454	1.03177	1.04164	1.05078	1.04154	1.03091	1.05945	1.05247	1.0507	1.0562	1.06319	0.858806	0.813753	1.04175	1.04903	1.05501	1.04723	1.0362	1.04776	1.03215	Fbln1
754	7.23325e-08	2.34053e-07	1.33768	0.911516	1.07901	1.34431	0.811293	0.932354	0.953265	0.914696	0.950453	1.01418	0.879112	0.992484	0.88155	1.82519	1.23131	0.830521	0.654191	0.536922	0.669052	0.874427	0.786343	Nsa2
755	8.05388e-13	3.69776e-12	1.46497	0.926684	2.15474	2.17119	1.1783	1.27568	1.58013	1.68227	1.82551	1.85242	2.0026	2.08284	1.51699	1.31981	1.28756	1.34352	1.08056	0.986727	0.735148	0.586226	0.807464	Shmt1
757	1.35847e-13	6.52493e-13	1.84248	0.225882	1.04878	1.38034	0.0875976	0.27742	0.862379	1.32632	1.48137	1.18577	0.860005	1.05463	1.0016	1.59555	1.7229	1.75707	1.43847	1.11996	0.771842	0.335806	0.426793	Csnk1d
758	5.32276e-09	1.88311e-08	0.694685	1.44773	1.46324	1.46324	1.46324	1.46324	1.46324	1.46324	1.4575	1.46324	1.44873	1.45252	0.923728	1.46324	1.44944	1.46324	1.45555	1.46324	1.45956	1.45258	1.44028	Snx12
759	3.10254e-09	1.11468e-08	1.15893	1.4434	1.43784	1.4398	1.41999	1.4434	1.4434	1.43784	1.39986	1.40859	1.42138	1.42513	1.00318	1.40018	1.4434	1.4434	1.43571	1.4434	1.44027	1.4364	1.4434	Bex1
760	7.74082e-09	2.70394e-08	1.18539	1.3439	1.32382	1.33402	1.22137	1.14488	1.09158	1.09131	1.23948	1.33218	1.32987	1.33109	0.952579	1.3439	1.3439	1.3439	1.33075	1.34147	1.33905	1.32801	1.3439	Nrarp
760	7.62813e-08	2.4633e-07	1.62253	0.888916	1.28517	1.38871	1.11181	1.04963	1.15701	1.15116	1.26123	1.33576	1.35742	1.27277	1.17199	1.20081	1.14593	0.756928	0.725234	0.564643	0.5824	0.776381	0.862837	Mios
761	9.85947e-12	4.22899e-11	1.41527	1.25953	1.85755	1.8893	1.35376	1.3426	1.57883	1.60619	1.72111	1.80567	1.80116	1.87627	1.40175	0.629711	0.142403	0.279471	0.785509	0.994559	1.28378	1.15813	1.15386	Cct6a
761	4.95959e-07	1.50074e-06	1.08466	1.03654	1.08035	1.07388	1.01922	1.06181	1.08466	1.05995	0.956425	0.943456	1.04522	1.06818	0.608539	1.08466	1.08466	1.08466	1.08466	1.0808	1.0813	1.074	0.917654	Suv39h1
762	5.31293e-09	1.87988e-08	0.983883	1.20525	1.2958	1.29402	1.27941	1.2992	1.2992	1.29291	1.29379	1.2992	1.29553	1.2992	0.935593	1.2992	1.2992	1.29266	1.29151	1.2992	1.2992	1.29442	1.2992	Cbx8
764	4.3549e-10	1.66735e-09	0.57699	1.69598	1.71404	1.70682	1.70536	1.70008	1.71028	1.71249	1.71756	1.70576	1.71218	1.70335	0.730183	1.55918	1.62482	1.68146	1.66092	1.69727	1.69935	1.6679	1.71125	Scap
764	5.20812e-07	1.5726e-06	1.15975	1.14947	1.1521	1.15975	1.13832	1.11599	1.07701	1.12169	1.13075	1.14778	1.15476	1.15975	0.536431	0.839089	0.987183	1.07543	1.12688	1.15602	1.15975	1.15056	1.15975	Snx16
765	1.55625e-16	8.78282e-16	1.92442	1.35926	2.28886	2.29583	1.4016	1.62542	1.89099	2.04659	2.1625	2.19013	2.21144	2.26862	1.15373	0.363509	0.415816	0.577539	0.808157	1.23476	1.4076	1.62318	1.65424	Ppil4
766	5.98275e-15	3.09499e-14	1.88524	0.472851	1.9709	2.06111	0.535773	0.479068	0.760351	0.725927	1.00896	1.34564	1.48794	1.87774	1.07415	0.922931	0.654326	0.537418	0.607033	0.674493	0.599242	0.67778	0.560627	Exoc3
766	6.33513e-09	2.22672e-08	1.183	1.51584	1.51286	1.51399	1.51584	1.51584	1.51584	1.50404	1.50419	1.51584	1.51325	1.49809	1.15474	1.51584	1.51584	1.51584	1.50815	1.51584	1.51584	1.49235	1.51584	Patz1
768	5.90601e-07	1.77482e-06	1.1387	1.11621	1.12903	1.125	1.12862	1.1254	1.1387	1.13626	1.12708	1.13213	1.12174	1.1387	0.851847	0.6823	0.723049	0.863331	0.929134	0.904925	0.866591	0.951077	1.08351	Gtse1
770	2.90277e-07	8.95892e-07	1.21428	1.21428	1.20507	1.21428	1.21428	1.21428	1.21428	1.20766	1.21281	1.21428	1.21428	1.21428	0.950061	1.21428	1.21428	1.21428	1.21428	1.21428	1.21428	1.20362	1.21428	Xlr3c
771	4.88211e-06	1.35558e-05	1.11134	0.592867	0.992635	0.988323	0.374662	0.331558	0.383377	0.581121	0.757032	0.938187	0.923312	0.881832	0.466129	0.23339	0.147021	0.119887	0.22265	0.338175	0.449924	0.570157	0.701787	2410089E03Rik
772	2.17163e-06	6.22196e-06	1.18289	0.837132	1.10109	1.10164	0.931558	0.995323	1.04826	1.06195	1.08575	1.07134	1.10915	1.10318	1.12789	1.08763	1.10024	1.11302	1.09672	1.07435	1.09429	1.05991	1.09052	Sec22c
773	2.47372e-09	8.96255e-09	1.1204	1.3298	1.34466	1.32624	1.3378	1.32781	1.32883	1.31459	1.33343	1.32745	1.32719	1.3223	0.220197	1.2775	1.18902	1.22282	1.24161	1.29027	1.32428	1.34466	1.33604	Phtf2
775	5.62254e-23	4.42945e-22	0.235631	2.90413	2.98084	2.9845	2.96622	2.97956	2.98517	2.97249	2.97792	2.92214	2.9833	2.95462	1.05693	1.68131	1.57441	1.76289	1.98334	2.1462	2.24087	2.4181	2.56959	0610007P14Rik
775	2.707e-08	9.06275e-08	1.00828	1.34087	1.323	1.32769	1.35355	1.35355	1.31148	1.24605	1.12382	1.02139	0.949581	1.157	1.20355	1.35355	1.32644	1.18593	1.0714	1.12731	1.1169	1.24682	1.30422	Socs1
775	1.43431e-06	4.17758e-06	1.06813	0.770488	1.03958	1.0522	0.884396	1.00329	1.02618	1.04985	1.01894	1.02396	1.05702	1.02137	0.0922023	0.360302	0.705958	0.662853	0.609237	0.683241	0.738978	0.77022	0.770576	Tatdn2
776	5.198e-07	1.56973e-06	1.10714	1.10024	1.0982	1.10178	1.08922	1.088	1.10154	1.10714	1.10217	1.09951	1.08944	1.10455	0.182752	0.941266	1.02669	1.02405	0.994361	1.02439	1.07759	1.0983	1.10714	Zfp142
777	4.14397e-16	2.28577e-15	2.23964	2.62375	2.70521	2.69939	2.65677	2.66344	2.70816	2.70595	2.70925	2.71334	2.72462	2.70275	1.63124	1.71955	2.08056	2.25321	2.24447	2.34557	2.46439	2.51852	2.65758	Wdr43
779	4.49132e-06	1.25131e-05	1.0382	0.925664	0.952424	0.898582	0.946588	0.953704	0.942755	0.921344	0.946473	0.895977	0.91117	0.940771	0.638704	0.833789	0.813953	0.820585	0.856949	0.860507	0.899102	0.896912	1.01008	Rps16-ps2
780	4.33446e-18	2.66579e-17	1.19563	0.998913	2.17999	2.13641	1.43846	1.81194	2.09026	2.08502	2.09	2.05942	2.04966	1.98182	1.32267	0.668895	0.86253	0.535795	0.49652	0.667757	0.685493	0.730382	0.984283	Pes1
782	4.85137e-09	1.72061e-08	1.75781	1.91193	1.91193	1.91193	1.90389	1.91193	1.90616	1.91193	1.91193	1.91193	1.91193	1.91193	1.02102	1.86854	1.87027	1.91193	1.90423	1.91193	1.90549	1.87699	1.91193	Hist1h2ap
783	1.03645e-17	6.25357e-17	2.33565	1.13067	2.41709	2.58267	1.29271	1.5327	1.61584	1.71643	1.8314	2.05413	2.17627	2.30101	0.782476	0.670922	1.35696	1.41476	1.00334	0.67412	0.714225	0.907934	1.12988	Tmem57
784	5.26083e-06	1.45596e-05	1.25822	1.01619	1.13869	1.19607	0.998733	1.11587	1.03136	1.07098	1.07314	1.05499	1.04266	1.08608	0.706952	1.15429	0.834057	0.696251	0.696045	0.741877	0.931766	0.929286	0.976298	Prim1
785	1.32969e-31	1.7604e-30	0.394957	1.09077	2.99068	3.3153	1.16593	1.13637	1.24983	1.47647	1.53084	1.77164	2.14263	2.63734	1.45063	0.753224	0.547008	0.302089	0.257403	0.349524	0.554982	0.922516	0.887415	Eif3m
788	1.17687e-31	1.56038e-30	1.07511	0.609592	2.93574	2.92442	0.558137	0.577399	0.639769	0.763466	0.802661	1.00473	1.59397	2.64356	1.48432	0.986018	0.644348	0.664868	0.765372	0.924761	1.09164	1.03469	0.809088	Fam162a
790	7.96887e-20	5.37368e-19	1.68889	2.57873	2.67426	2.69619	2.61671	2.67697	2.66492	2.67711	2.68083	2.67394	2.68586	2.68584	0.614333	1.36431	1.71243	1.83125	1.85011	2.1162	2.46896	2.55035	2.64332	Brd4
790	9.28156e-14	4.50688e-13	1.38256	2.11773	2.11484	2.11129	2.10377	2.10606	2.11095	2.11773	2.10734	2.10993	2.11773	2.10691	1.12478	1.60003	1.60331	1.937	2.01425	2.09419	2.11028	2.10706	2.11773	Fbxl6
793	5.85248e-21	4.15353e-20	1.09298	2.77306	2.91311	2.92096	2.70775	2.67554	2.65527	2.70857	2.75287	2.89982	2.92649	2.92193	1.33745	1.65432	1.51144	1.62776	1.78838	2.04452	2.61114	2.91944	2.93441	Nol7
794	1.23955e-29	1.45022e-28	0.929253	0.79602	2.75645	2.84707	0.909723	0.930942	1.09095	1.0802	1.16429	2.41212	2.73796	2.81333	0.82563	0.0682469	1.18348	1.2092	0.918804	0.760242	0.552488	0.547482	0.675175	Lman2
794	9.7503e-14	4.72601e-13	1.40887	1.82263	1.80675	1.81766	1.82263	1.82263	1.82263	1.81761	1.81226	1.82263	1.82263	1.80942	1.25237	1.41142	1.60043	1.73859	1.81062	1.7912	1.81095	1.81563	1.80889	Wrnip1
795	1.74449e-13	8.33322e-13	1.80395	0.724791	1.14045	1.86335	0.927532	0.9532	1.03679	1.01125	1.14163	1.18325	1.12424	1.20848	1.50546	0.78341	0.69399	0.560303	0.434448	0.312384	0.27383	0.39767	0.525483	Wipi2
795	3.21183e-08	1.06855e-07	0.494643	0.962773	1.34568	1.35125	0.470659	0.314222	0.199082	0.343262	0.409769	0.33781	0.604082	1.21006	0.80826	1.43178	1.4175	1.42333	1.43178	1.42039	1.412	1.39921	1.36216	Apoo
796	2.37236e-22	1.8084e-21	2.18557	1.48249	2.77546	2.75404	1.14845	0.764794	0.817947	0.985924	1.30329	1.98427	2.64094	2.76844	1.34534	0.788319	0.940162	1.03399	1.21565	1.38218	1.69948	1.96428	2.10024	Dnttip2
796	5.4356e-08	1.77477e-07	1.12964	1.48453	1.49495	1.49162	1.45716	1.41533	1.45419	1.46284	1.47827	1.47904	1.45883	1.44946	0.86936	1.54198	1.01095	0.831292	0.920149	1.09932	1.267	1.35831	1.38791	Rpp40
796	1.08224e-06	3.1816e-06	1.16989	1.00162	1.15656	1.1462	1.05879	1.11757	1.14923	1.1509	1.14674	1.14047	1.15663	1.153	0.503826	0.677021	0.591457	0.433133	0.620649	0.680664	0.866284	0.925586	1.02133	Kmt2b
798	2.54691e-14	1.27823e-13	0.295936	1.79661	2.09832	2.06205	1.86501	1.88903	2.01094	2.09121	2.04186	2.09855	2.12469	2.09341	1.15864	1.51979	1.94323	1.97772	1.95153	1.77912	1.57585	1.62088	1.79254	Glo1
800	6.02632e-06	1.65899e-05	1.14487	0.359927	0.809109	0.843874	0.339845	0.561796	0.649279	0.762169	0.836244	0.643727	0.652437	0.739705	0.803149	0.891369	0.968828	0.918176	0.845249	0.768608	0.59852	0.349189	0.205562	Arid3b
801	1.27803e-11	5.4413e-11	0.569015	0.926089	1.83583	1.92613	1.14567	1.23724	1.39538	1.61937	1.70558	1.77501	1.79292	1.82842	1.42491	0.355518	0.656908	0.853764	1.21754	1.28935	1.16339	0.703721	0.764957	Abhd10
801	2.24701e-09	8.16413e-09	1.18143	1.35746	1.36554	1.34047	1.34475	1.36554	1.36166	1.3458	1.35338	1.34092	1.36554	1.35175	1.01554	1.27028	1.14979	1.15278	1.18808	1.28078	1.32256	1.34255	1.36081	Tfrc
803	3.5382e-23	2.81279e-22	1.98921	1.86259	0.835071	0.219577	1.91133	1.83704	1.82809	1.8089	1.67878	1.58058	1.45326	1.35135	0.591807	0.309815	1.10859	1.23258	1.34236	1.53919	1.85542	1.94807	2.08838	Rps12
803	1.6714e-12	7.51701e-12	1.67612	1.81346	1.91611	1.9513	1.85691	1.81696	1.88442	1.88679	1.86664	1.86469	1.83792	1.90789	0.813315	1.24587	1.30862	1.596	1.62944	1.64108	1.81339	1.87159	1.91871	Txlna
804	1.80084e-15	9.62332e-15	0.749171	1.81956	2.10387	2.10938	1.62296	1.76653	1.90501	1.98819	2.01717	2.06925	2.06216	2.08636	0.452296	1.24517	1.73781	1.84049	1.81589	1.87707	1.91106	1.8679	1.79244	Rab5a
808	2.24497e-23	1.80573e-22	1.10272	3.1445	3.1205	3.17361	3.18573	3.14871	3.15087	3.11531	3.05949	2.98979	2.90834	3.04479	0.801067	1.46362	1.48554	1.55749	1.66508	1.8815	2.48414	2.772	3.00835	Mrps7
809	6.41124e-17	3.69452e-16	0.859125	1.8477	2.2342	2.21922	1.98944	2.06338	2.16422	2.21074	2.21732	2.22229	2.22895	2.22844	0.622068	1.51218	1.6803	1.86028	1.91332	2.00481	2.10878	2.13283	1.98626	Mga
809	5.95273e-13	2.75598e-12	1.72956	1.89527	1.98061	2.00487	1.8888	1.95398	1.95156	1.98467	1.99513	2.01104	2.02238	2.01924	1.02517	1.11466	0.837122	1.12956	1.29435	1.66957	1.82163	1.94527	1.99859	Polr3d
812	7.40087e-16	4.0313e-15	1.11013	2.16404	2.36589	2.38154	1.88396	1.81625	2.02006	2.05021	2.07291	2.15455	2.2846	2.30551	0.670227	1.69226	1.89564	2.15383	2.20612	2.26796	2.2618	2.28298	2.35642	Snx5
813	1.43725e-21	1.05374e-20	0.999168	1.97026	2.23845	2.23139	2.06915	2.10165	2.19695	2.19106	2.22622	2.27189	2.24269	2.25026	1.12342	1.44899	1.21401	1.49053	1.41492	1.57414	1.46915	1.63262	1.8018	Nars
813	5.01946e-07	1.51801e-06	1.15219	1.15219	1.14587	1.15219	1.15219	1.15219	1.15219	1.15219	1.1454	1.14697	1.0786	1.13256	1.09863	1.15219	1.15219	1.14568	1.15219	1.14768	1.14268	1.13165	1.13545	Aim1l
814	8.03293e-24	6.61934e-23	1.92332	2.85022	3.12612	3.09939	3.02592	3.12254	3.14423	3.12725	3.15186	3.12572	3.162	3.15992	0.731751	0.690507	1.25149	1.7573	1.97587	2.02194	2.16741	2.38507	2.61986	Luc7l3
815	6.07153e-22	4.53621e-21	1.72656	2.59621	2.66185	2.66333	2.6128	2.62577	2.63684	2.64291	2.64803	2.58416	2.64362	2.68115	1.08427	1.6011	1.1939	1.33122	1.75462	2.18221	2.49328	2.50784	2.60414	Pdcd2
816	5.66127e-11	2.30444e-10	1.70438	1.3976	1.95338	1.94445	1.60672	1.70326	1.76876	1.72532	1.84359	1.90991	1.84695	1.93279	1.01798	1.52038	1.66225	1.6987	1.67	1.63092	1.51619	1.50067	1.39771	Slk
816	6.16408e-08	2.0056e-07	1.03756	1.26611	1.29931	1.2535	1.24486	1.24532	1.26568	1.2842	1.27772	1.27362	1.28708	1.31009	1.06635	1.34016	1.34016	1.29363	1.24108	1.13134	1.19323	1.18412	1.20229	Podxl2
817	6.96706e-12	3.01705e-11	1.7504	1.97143	2.04023	2.02973	1.96609	1.88347	1.72985	1.47006	1.3056	1.78589	1.98237	2.02029	1.24619	1.57741	1.75819	1.89685	1.97922	2.00475	1.89821	1.79856	1.92503	Ero1l
821	3.23168e-23	2.57292e-22	0.293544	2.35798	3.19253	3.42481	2.0909	2.07406	2.19912	2.46571	2.59284	2.59691	2.48069	2.80488	0.596951	0.932435	1.36265	1.4185	1.52615	1.73954	2.24859	2.71161	2.87798	Rab14
822	3.50549e-14	1.74347e-13	0.511616	1.21064	1.68409	1.73688	1.30524	1.22159	1.09509	1.02646	0.941376	1.19242	1.38124	1.64761	0.763309	1.42729	1.61606	1.70778	1.8085	1.78971	1.74779	1.40475	1.44293	Gm29609
824	1.15363e-23	9.42538e-23	1.96094	2.03992	2.85593	2.89547	1.6787	1.38014	1.62289	1.85772	2.22175	2.71601	2.85675	2.83254	1.02612	1.24099	1.29082	1.03978	1.08941	1.50295	2.05213	2.16572	2.3893	Dohh
824	6.05791e-09	2.13427e-08	0.524024	1.58855	1.58049	1.58855	1.58855	1.58855	1.57952	1.5809	1.58313	1.58855	1.58855	1.58269	0.651188	1.54101	1.58855	1.58855	1.58855	1.58855	1.58855	1.57788	1.58855	Hmox1
825	6.0845e-08	1.98066e-07	1.32018	1.20603	1.45293	1.46781	1.19755	1.15634	1.20351	1.19296	1.22456	1.35382	1.40068	1.47071	1.13334	1.4787	1.46343	1.43781	1.40497	1.37284	1.28617	1.19901	1.21015	Eef2k
825	8.05679e-07	2.39561e-06	0.984137	0.984137	0.978273	0.972414	0.960434	0.966222	0.942022	0.967458	0.960766	0.96895	0.971189	0.951459	0.576078	0.984137	0.843255	0.939985	0.967751	0.960194	0.969442	0.980024	0.984137	Glce
826	2.69809e-08	9.03516e-08	0.539011	1.12847	1.14155	1.15845	1.14541	1.14617	1.15026	1.16899	1.1553	1.16324	1.15851	1.15402	0.0847047	1.16899	1.07005	1.06192	1.07563	1.11407	1.14889	1.1329	1.15127	Akap13
828	3.79666e-26	3.54281e-25	2.30321	1.17907	2.81183	2.78996	1.80595	2.3773	2.66517	2.68731	2.7554	2.80237	2.78291	2.76729	0.374719	0.526074	0.309223	0.541838	0.646046	0.636382	0.771675	0.745442	0.975723	Smarca4
831	1.63564e-16	9.21358e-16	1.57762	2.21407	2.20715	2.30461	2.24134	2.22222	2.27646	2.2776	2.22794	2.25039	2.23343	2.20353	1.29763	1.64915	1.56346	1.70861	1.85841	1.89661	1.98596	2.05849	2.15598	Dhps
832	4.3508e-15	2.26853e-14	1.41249	1.98525	2.40513	2.41408	2.09506	2.18775	2.14713	2.23817	2.26932	2.34133	2.35667	2.38678	0.594527	1.39892	2.0085	1.9364	2.04684	2.04441	2.09038	2.16479	2.01516	Actr3
834	1.62462e-06	4.70705e-06	0.922874	0.774575	0.914826	0.917826	0.863963	0.872812	0.889382	0.90846	0.918206	0.898565	0.916862	0.909316	0.407107	0.642808	0.588855	0.622952	0.624454	0.610782	0.702815	0.704749	0.80117	Rpap1
835	1.20453e-17	7.23387e-17	2.01603	0.995826	2.5281	2.55262	1.67376	2.33212	2.52288	2.51806	2.52591	2.51475	2.54791	2.50744	1.11956	1.44268	1.69541	1.84606	1.94724	1.95934	1.69268	0.933201	0.599967	Nolc1
836	7.60124e-07	2.26414e-06	1.18996	1.18996	1.17864	1.18996	1.18996	1.18996	1.18996	1.18996	1.18447	1.18996	1.18996	1.18996	1.05882	1.12371	1.16047	1.15299	1.14878	1.1613	1.18996	1.17201	1.16902	Fbxo5
837	3.13556e-08	1.04445e-07	0.977381	1.21182	1.24274	1.24914	1.1659	1.10916	1.11555	1.00656	1.04162	1.22265	1.21475	1.2499	1.04707	1.25404	1.20452	1.2475	1.226	1.24479	1.24478	1.25404	1.25404	Vps13c
837	4.24112e-06	1.18392e-05	1.01061	0.812336	0.98999	1.00014	0.785394	0.83896	0.87221	0.813768	0.925469	0.959572	0.928154	0.959326	0.569507	0.460037	0.38313	0.237691	0.470975	0.598961	0.828497	0.889035	0.931319	Cnot3
839	3.44551e-11	1.42786e-10	1.08915	1.79205	1.82516	1.84155	1.804	1.82305	1.81952	1.82581	1.82172	1.82043	1.82348	1.83238	0.359503	1.51675	1.73283	1.64586	1.66822	1.71133	1.7741	1.80424	1.79972	Nampt
841	2.45743e-06	7.00079e-06	0.965872	0.737172	0.955506	0.948597	0.79621	0.836234	0.865577	0.924505	0.925527	0.947514	0.940844	0.949004	0.622965	0.766396	0.485702	0.554589	0.697867	0.6764	0.66163	0.672001	0.6914	Fancd2
843	4.07889e-23	3.23597e-22	0.0725065	2.09738	2.7441	2.85796	1.99661	2.18675	2.216	2.2133	2.31541	2.50957	2.49866	2.69506	1.54116	1.15601	1.16344	1.06443	0.884312	0.951693	1.28807	1.80272	2.05103	Mrpl17
843	6.40751e-12	2.78142e-11	1.51712	1.78283	1.77355	1.78452	1.78971	1.78971	1.78332	1.78971	1.78486	1.78093	1.78182	1.78971	0.817642	1.45139	1.54775	1.7209	1.77656	1.77655	1.78355	1.77516	1.78971	Agps
843	6.13221e-07	1.84055e-06	2.11681	2.11098	2.10516	2.11681	2.07493	2.11681	2.09342	2.11196	2.10893	2.09434	2.1089	2.09693	1.37254	2.11681	2.10336	2.11681	2.11681	2.10948	2.11681	2.03572	2.10033	Stra8
846	1.26342e-16	7.16457e-16	1.90391	1.81426	2.28277	2.26034	2.16992	2.26309	2.28923	2.29942	2.28496	2.30068	2.30131	2.2871	0.969022	1.65969	1.07307	0.867486	0.710583	0.595193	0.699017	0.909067	1.4476	Polr3h
846	7.47273e-07	2.22782e-06	1.04177	1.03346	1.0325	1.04177	1.04177	1.02286	1.04177	1.04177	1.04177	1.04177	1.02715	1.04177	0.709908	0.861039	0.956884	0.979611	1.03217	1.03897	1.04177	1.03111	1.04177	2700038G22Rik
847	4.32057e-18	2.65846e-17	1.15831	2.46686	2.5718	2.57329	2.5243	2.62283	2.56768	2.57667	2.56983	2.52807	2.52854	2.59483	0.201738	1.28158	1.81782	2.01281	2.17701	2.30876	2.36054	2.47782	2.50928	Yam1
852	3.40902e-08	1.13109e-07	0.648598	1.25753	1.31382	1.32384	1.17209	1.04348	0.894591	1.00019	1.05256	1.15485	1.28302	1.31169	0.738301	1.2899	1.18921	1.20688	1.24622	1.25529	1.28011	1.31726	1.32635	Dlg1
852	1.82746e-06	5.2733e-06	1.11785	1.11076	1.10322	1.09876	1.08573	0.902402	0.856687	0.878832	0.98719	0.896611	0.850972	0.974174	0.709636	0.941561	1.09881	1.0641	1.08149	1.03664	1.08727	1.09102	1.10116	Stk38l
854	5.33573e-11	2.17553e-10	1.34729	1.7247	1.72108	1.72075	1.7247	1.71391	1.71907	1.72079	1.72214	1.7247	1.7247	1.7247	0.538616	1.47473	1.60741	1.67353	1.6603	1.70887	1.7111	1.69299	1.7247	Zfp36l2
855	2.31795e-20	1.60179e-19	1.52435	2.01855	2.71587	2.74109	2.28634	2.4436	2.5508	2.62053	2.66262	2.76181	2.72385	2.76753	1.12016	1.26201	1.61205	1.51618	1.86458	2.04895	2.40917	2.39592	2.3465	Syncrip
855	3.07931e-11	1.27962e-10	1.09375	1.71559	1.76952	1.83599	1.73876	1.72768	1.75728	1.71126	1.72236	1.73674	1.73231	1.67789	0.312415	1.50639	1.07542	1.10085	1.28778	1.42187	1.54858	1.58288	1.64689	Smyd2
856	1.07951e-19	7.24337e-19	1.97758	1.97662	2.34901	2.37294	2.09208	1.99575	2.19475	2.26497	2.2732	2.15198	2.11726	2.34201	1.37739	1.12512	1.19277	1.46233	1.6629	1.90151	1.96939	2.15873	2.05937	Mettl16
857	1.85675e-06	5.35609e-06	0.9606	0.947824	0.914494	0.940638	0.942152	0.950979	0.942445	0.9606	0.935091	0.798175	0.49326	0.504187	0.752426	0.826468	0.806736	0.860524	0.927192	0.898987	0.924972	0.927149	0.90212	Tsen54
859	3.91077e-08	1.29202e-07	1.16422	1.30964	1.31838	1.31838	1.31838	1.30433	1.30999	1.30534	1.30184	1.30502	1.31153	1.31061	1.18399	1.16359	1.25562	1.26729	1.23593	1.29986	1.28981	1.29808	1.29841	E2f6
859	6.5921e-07	1.9742e-06	1.03742	1.03742	1.03742	1.03742	1.03742	1.03007	1.03069	1.03742	1.03184	1.03742	1.03742	1.03742	0.975036	1.03742	1.02327	1.03742	1.03742	1.03742	1.03742	1.03742	1.02121	Gm14511
860	1.32718e-06	3.87598e-06	1.06787	1.05845	0.498695	0.39724	1.06361	1.05762	1.03313	1.03928	1.04568	0.982171	0.824816	0.625257	0.83257	1.06787	1.06787	1.06787	1.0498	1.05604	1.06485	1.03319	1.04561	Bmp7
862	1.42874e-21	1.04778e-20	0.38306	1.79319	1.34587	1.21105	1.73433	1.58142	1.4599	1.43172	1.40217	1.26119	1.2297	1.4346	0.826527	0.795346	1.18764	1.13888	1.35623	1.54573	1.7394	1.78524	1.95271	Rpl38
862	2.20661e-08	7.45388e-08	0.506853	1.3257	1.3109	1.32267	1.30967	1.32396	1.31781	1.3257	1.31987	1.32221	1.3257	1.3257	0.591919	1.3257	1.3257	1.31549	1.3257	1.3257	1.3257	1.3257	1.3257	Dkc1
864	2.07419e-22	1.58738e-21	0.922795	3.06008	3.37448	3.43556	3.21641	3.08242	3.03463	3.11979	3.10905	3.12444	3.22049	3.30913	1.1028	0.95367	1.33756	1.59204	1.86869	2.36199	2.82564	3.0348	3.24883	Polr2j
864	4.64629e-15	2.41841e-14	1.66709	1.18718	2.07739	2.0702	1.5183	1.71126	1.92117	1.87437	1.9952	2.01895	2.05637	2.00827	1.33363	1.24273	0.503297	0.0325765	0.024847	0.132556	0.412103	0.624957	0.914008	Dtd1
864	2.1023e-12	9.40803e-12	1.54275	1.75124	1.78989	1.76989	1.76277	1.76484	1.7078	1.78568	1.77972	1.77335	1.79755	1.7783	1.07269	1.44914	1.22412	1.27903	1.42578	1.52984	1.58744	1.62738	1.74539	Haus8
865	6.1924e-25	5.40731e-24	2.28223	2.28559	2.72358	2.70649	2.33156	2.55273	2.59165	2.61867	2.75856	2.73589	2.87598	2.75576	0.75524	0.102863	0.228861	0.709599	0.818656	1.2276	1.68835	2.09611	2.22262	Brd7
865	1.6151e-08	5.52125e-08	1.21039	1.36241	1.36004	1.36241	1.33949	1.34017	1.36241	1.3525	1.36016	1.34904	1.35504	1.35661	0.889405	1.32109	1.31608	1.33237	1.32928	1.34897	1.34807	1.33984	1.32751	Cmtm4
866	1.6807e-12	7.55758e-12	1.39901	1.39576	1.8194	1.81377	1.61908	1.73483	1.76554	1.78338	1.79864	1.81409	1.78934	1.80208	1.08605	1.50501	1.17347	0.745017	0.795256	0.916654	1.2284	1.38552	1.47464	Epn2
866	5.19684e-09	1.83976e-08	1.40006	1.37515	1.51122	1.52724	1.05947	1.07087	1.08044	1.32067	1.36196	1.50229	1.50788	1.52036	0.255067	1.04601	1.03357	1.31117	1.49409	1.51877	1.5295	1.50999	1.53614	Wasf1
869	1.31092e-18	8.29627e-18	0.9439	2.69438	2.85035	2.84499	2.51314	2.55654	2.61393	2.71385	2.7856	2.85099	2.85796	2.85587	1.01235	1.78824	1.839	2.01882	1.99778	2.19621	2.49482	2.70933	2.80673	Mat2b
871	8.68079e-07	2.57549e-06	1.05077	1.03325	1.05077	1.05077	1.04231	1.05077	1.04291	1.03742	1.04432	1.05077	1.05077	1.04428	0.89382	1.00218	1.04159	1.03318	1.03518	1.04789	1.04283	1.03623	1.05077	Nanos1
873	5.05478e-21	3.60726e-20	1.00172	1.19624	0.481097	0.404052	1.69892	1.84443	2.07362	1.91658	1.35857	1.10309	0.580239	0.467946	0.775831	0.67134	1.29193	1.45805	1.43732	1.36444	1.37308	1.29284	1.16332	Higd1a
874	7.44788e-07	2.22115e-06	0.991925	0.991925	0.991925	0.991925	0.983885	0.991925	0.991925	0.991925	0.989017	0.991925	0.991925	0.991925	0.751518	0.93065	0.991925	0.991925	0.984232	0.98959	0.985544	0.991925	0.991925	Xlr4c
878	7.65663e-07	2.27964e-06	1.06793	1.06793	1.06793	1.06793	1.06793	1.06793	1.06793	1.06793	1.0548	1.06793	1.06354	1.06793	0.895537	1.06793	1.05367	1.06793	1.06793	1.06793	1.06793	1.04998	1.06793	Trim71
879	1.14997e-06	3.37557e-06	1.001	0.993224	0.993418	1.001	0.980375	0.957947	0.982042	0.996414	0.989073	0.993108	0.994457	1.001	0.694581	0.6185	0.825991	0.992988	1.001	0.996941	0.997171	0.977504	0.986358	Atad5
881	6.46751e-08	2.1013e-07	0.796312	1.11621	1.29607	1.31231	0.876653	0.862529	0.853221	0.931859	1.06371	1.09404	1.20418	1.27854	0.747762	1.34031	1.32618	1.33126	1.34031	1.34031	1.33468	1.32407	1.32666	Otud5
882	3.84627e-13	1.80045e-12	1.47926	1.84737	2.00276	2.02532	1.94813	1.98409	1.99161	2.01862	2.00031	2.00162	2.0312	2.01166	1.37941	0.907956	0.988105	0.816741	0.806123	0.658058	1.10236	1.43211	1.77074	Stau1
883	1.31811e-09	4.87086e-09	1.32235	1.17855	1.56335	1.54767	1.19469	1.26004	1.35147	1.46176	1.55136	1.56317	1.57893	1.57169	0.426849	1.41695	1.31016	1.18873	0.919939	0.80979	0.844068	1.00599	1.07102	Tnfaip1
885	1.26826e-09	4.69177e-09	1.36744	1.0327	1.44173	1.4806	0.897736	1.21239	1.21393	1.24193	1.0298	0.860004	1.05263	1.29208	1.23082	0.740796	0.556778	0.135223	0.0963738	0.238839	0.619927	0.730622	1.10855	Usp39
887	1.18679e-08	4.09168e-08	0.178306	0.547258	1.2964	1.3658	0.524815	0.381311	0.53919	0.702384	0.840196	0.954685	1.21376	1.25649	0.185724	1.28171	1.34657	1.23165	0.992112	0.694248	0.485691	0.535902	0.754866	Vat1
890	8.7288e-07	2.58889e-06	1.0744	1.0744	1.07008	1.0744	1.0744	1.0744	1.06948	1.0744	1.0744	1.0744	1.06019	1.06675	0.811492	1.0744	1.06367	1.0744	1.0744	1.06892	1.06252	1.0744	1.0744	Dctd
891	5.81492e-12	2.52986e-11	1.81427	1.85273	2.09736	2.11016	1.86464	1.9175	1.92902	2.02475	2.04524	2.02678	2.05181	2.08876	0.965744	1.08259	1.07399	1.16855	1.3867	1.48902	1.63063	1.73326	1.69768	Akap8
893	3.73682e-10	1.43905e-09	0.559188	1.54703	1.41843	1.20544	1.60038	1.59219	1.52348	1.57506	1.59288	1.49018	1.51746	1.42445	0.473921	1.42529	1.39934	1.17122	1.45159	1.41435	1.40819	1.53679	1.53389	Gm11478
894	1.31834e-06	3.85183e-06	1.00489	1.00489	0.972253	0.994843	1.00489	1.00489	0.983531	0.914518	0.919246	0.92774	0.928045	0.96589	0.655526	1.00489	1.00489	0.997646	1.00489	0.999992	1.00489	0.997888	1.00489	Prdm16
897	5.22675e-11	2.13335e-10	1.24941	1.13506	1.72617	1.73761	0.65408	0.539673	0.926269	1.17978	1.52647	1.69853	1.67503	1.68339	1.28084	0.583984	1.33292	1.60904	1.59346	1.61049	1.5865	1.69384	1.69345	Hmces
899	4.78919e-27	4.72132e-26	1.01606	1.07583	3.64472	3.557	1.19047	1.33486	1.5735	1.95572	2.21686	2.53911	3.23291	3.56158	1.33557	0.441342	0.301991	0.563922	0.874318	1.20434	1.3472	1.33349	1.12743	Pfdn6
900	1.16209e-22	8.99269e-22	0.179205	1.37709	1.14305	0.967406	1.38471	1.38663	1.48966	1.43688	1.42098	1.36459	1.29258	1.17163	0.692127	0.601289	0.58531	0.507248	0.630494	0.778093	1.09068	1.38753	1.37278	Rps17
900	9.50974e-07	2.81096e-06	1.42295	1.40485	1.42295	1.4179	1.42295	1.41397	1.41265	1.41023	1.41662	1.40471	1.41566	1.42295	1.42295	1.42295	1.42295	1.42295	1.41326	1.41986	1.41561	1.39045	1.42295	Dlk1
901	3.11326e-16	1.72958e-15	2.12413	1.68123	2.61193	2.63691	1.7485	2.10045	2.32789	2.50982	2.60415	2.67127	2.6239	2.6117	0.58844	1.2992	1.40703	1.5516	1.37809	1.44452	1.48487	1.80604	1.63909	Phf13
903	1.45875e-07	4.60084e-07	1.20658	0.0122826	1.30996	1.30041	0.261521	0.429123	0.631436	0.717739	0.833481	1.14923	1.15669	1.26076	0.725696	1.28184	1.2342	1.1353	1.01485	0.731261	0.366214	0.2535	0.072711	Kctd10
903	2.35791e-06	6.73003e-06	1.05224	1.04318	1.00736	1.04344	0.986762	0.959283	0.967774	0.951937	0.962944	0.950048	0.962309	0.98081	0.441747	1.05224	1.03613	1.03363	1.04558	1.05016	1.04886	1.02904	1.01979	Rasgrp2
904	1.32695e-21	9.74455e-21	0.927579	2.23335	0.987927	1.19767	2.27699	2.31061	2.25116	2.04512	1.90989	1.6295	1.55523	1.41334	0.694684	1.01616	1.37816	1.27837	1.31375	1.74744	2.14597	2.3181	2.32818	Rpl27a
906	1.39119e-05	3.69595e-05	1.11302	0.932763	1.01641	1.07813	0.989872	0.929585	0.895302	0.895232	0.909214	0.860871	0.852418	0.873874	0.438089	0.761718	0.817995	0.839267	0.971833	0.990633	0.960455	0.943271	0.861494	Ncapg2
907	5.60081e-16	3.06871e-15	1.26271	2.20674	2.5231	2.54305	2.41248	2.41908	2.53464	2.52054	2.52016	2.53055	2.51647	2.51746	1.51678	1.70587	1.7999	1.94759	2.23406	2.20036	2.29602	2.20094	2.31448	Tmem11
907	2.52657e-08	8.49193e-08	1.28145	0.907828	1.39707	1.38253	1.15356	1.23094	1.31772	1.36533	1.37167	1.40138	1.37351	1.38673	0.0872926	0.750027	0.834999	0.881572	0.977061	1.01835	0.917189	0.73641	0.642657	Ncapd2
908	4.62018e-16	2.54274e-15	0.972193	1.99571	2.27011	2.52713	2.18369	2.09531	2.23878	2.22974	2.28957	2.26659	2.32895	2.3293	1.07822	1.10984	1.85036	2.1495	1.89725	1.84997	1.65789	1.68089	1.90457	Fam136a
908	8.08648e-11	3.26123e-10	0.932623	1.63672	1.52395	1.59177	1.63713	1.63015	1.59991	1.49367	1.42167	1.33117	1.25821	1.40531	1.20677	1.27529	1.43648	1.54239	1.59875	1.63102	1.63324	1.61746	1.63791	Seh1l
908	2.21921e-10	8.65889e-10	0.6909	1.6926	1.73726	1.75291	1.67243	1.64751	1.70642	1.67632	1.72624	1.70992	1.77103	1.7628	1.10719	1.4759	1.45708	1.5698	1.57779	1.64386	1.69415	1.72536	1.73438	Atg5
909	8.23209e-17	4.71968e-16	0.311757	2.28621	2.4005	2.42357	2.23428	2.11743	2.22601	2.13812	2.21582	2.27537	2.41149	2.43537	1.38577	1.5141	1.73469	1.99979	2.19796	2.30524	2.43747	2.41649	2.39893	Stoml2
910	1.24824e-06	3.65529e-06	1.06748	1.06748	1.06748	1.06748	1.06748	1.05739	1.06748	1.06111	1.06748	1.06748	1.06748	1.06748	0.876734	1.06748	1.00388	1.0487	1.06748	1.04464	1.06451	1.04127	1.04149	Zfp566
912	3.64255e-18	2.24946e-17	1.35857	1.99202	2.52073	2.55396	1.97183	2.21189	2.32382	2.43839	2.47505	2.50778	2.5428	2.51805	1.08303	1.68829	1.12478	1.05153	1.2611	1.34615	1.65832	1.78829	1.92065	Ftsj3
913	2.62675e-22	1.9967e-21	0.0822905	1.3652	2.40208	2.3498	1.62606	1.76386	1.9553	2.10848	2.19174	2.22219	2.36407	2.37423	0.42777	0.556477	1.32318	1.4557	1.34855	1.29597	1.28491	1.25322	1.47315	Capza2
914	6.57762e-08	2.13503e-07	1.17039	0.815129	1.13175	1.22086	0.831546	0.87546	0.867164	0.895288	0.957502	0.962176	1.03663	1.0991	0.800078	0.728696	0.877963	0.717565	0.670534	0.556589	0.724953	0.759786	0.790163	Gemin5
917	2.31385e-08	7.80445e-08	1.21282	1.2835	1.3231	1.35245	1.26437	1.31507	1.30006	1.28611	1.33061	1.30013	1.33357	1.32961	1.01926	1.26029	0.929226	0.997206	0.976018	1.15696	1.17717	1.20696	1.1685	Smyd3
917	1.55456e-06	4.51226e-06	1.0179	1.0137	1.0024	1.00961	1.0179	1.0179	1.01268	1.00663	1.01541	1.0179	1.0179	1.01039	0.581	0.654081	0.833709	0.926366	0.980959	1.00838	0.997483	0.993826	1.0179	Pot1a
920	7.81818e-14	3.8134e-13	1.33382	1.42232	1.68307	1.71312	1.45058	1.48458	1.52895	1.58456	1.65258	1.66614	1.66831	1.68927	1.05028	1.28964	1.32295	1.22422	1.46433	1.52436	1.68479	1.70899	1.615	Hs2st1
920	6.28474e-08	2.04315e-07	1.22402	1.37105	1.37818	1.37225	1.37005	1.37818	1.37818	1.37337	1.37818	1.37818	1.37818	1.37818	1.2608	1.37818	1.37818	1.37818	1.37818	1.37818	1.36951	1.37818	1.37818	Ascl2
923	8.34873e-18	5.06218e-17	0.538056	2.26383	2.73418	2.82905	2.41249	2.48155	2.6012	2.70241	2.72883	2.77152	2.55461	2.65667	1.53971	1.31605	0.908025	0.935387	1.02587	1.18851	1.47297	1.94622	2.26561	Samm50
923	3.07021e-08	1.02306e-07	1.2695	1.39602	1.38925	1.39602	1.39165	1.38716	1.39094	1.39602	1.38587	1.39602	1.39602	1.39602	1.1007	1.35471	1.27793	1.31748	1.34301	1.37867	1.36964	1.35294	1.39602	Acvr2b
923	1.13415e-06	3.32986e-06	1.04911	1.04911	1.03752	1.04038	1.03942	1.04911	1.04911	1.04243	1.04697	1.04911	1.04248	1.03696	0.902493	1.04911	1.04303	1.04911	1.04911	1.04519	1.04021	1.04476	1.02046	Dapk2
924	2.23201e-16	1.24768e-15	1.23248	2.27703	2.38494	2.47892	2.34007	2.33843	2.33146	2.40236	2.3324	2.41804	2.28209	2.29329	1.47003	1.17081	1.10405	1.34032	1.60841	1.87775	2.01068	2.0485	2.24628	Timm50
925	8.05685e-14	3.92416e-13	0.992877	2.14817	1.76753	1.31284	2.13874	2.21182	2.12139	2.17896	2.10145	2.12297	2.06132	1.89452	1.0542	1.53557	1.94697	1.86511	1.73534	1.79421	1.96035	1.99583	2.15093	Gm15427
925	1.12543e-12	5.12024e-12	0.64512	1.78864	1.91629	1.89848	1.81994	1.82631	1.83598	1.88145	1.85895	1.86614	1.86422	1.88994	1.31375	1.17402	1.23229	0.979368	0.866794	0.728529	1.01447	1.46587	1.5244	Acsl3
925	1.93283e-07	6.04324e-07	1.00206	1.1032	1.115	1.09475	1.14237	1.09794	1.11329	1.13865	1.11823	1.13553	1.09898	1.08011	1.0147	1.16058	1.14094	1.01604	0.850832	0.828935	0.921113	0.968981	1.07976	Elp6
927	1.20821e-06	3.54116e-06	1.04363	1.04363	1.04363	1.04363	1.04363	1.04363	1.04363	1.03795	1.02925	1.03803	1.02758	1.03812	0.910258	1.04363	1.04363	1.03227	1.04363	1.04363	1.04363	1.03296	1.04363	Sertad4
928	2.514e-08	8.45427e-08	0.814207	1.20447	1.08099	1.19076	1.02831	1.15422	1.22182	1.28377	1.12988	0.680427	0.805738	1.00548	0.756501	1.24055	1.14815	1.1708	1.31108	1.32032	1.31142	1.3229	1.33608	Ssbp2
930	2.53844e-22	1.9312e-21	1.13459	1.31323	1.81245	3.00297	1.39379	1.33535	1.63207	1.60946	1.66062	1.62891	1.69432	1.66229	1.33458	1.73196	1.27341	1.15046	1.01375	1.07714	1.12195	1.16527	1.52119	Asna1
935	2.14907e-10	8.39676e-10	1.48131	1.55118	1.73966	1.74357	1.59081	1.54184	1.59774	1.621	1.66024	1.58942	1.59301	1.66742	1.29558	1.14104	0.986853	1.05093	1.13887	1.15059	1.31112	1.46969	1.55123	Tamm41
935	3.52917e-06	9.91721e-06	1.15977	1.12373	1.13984	1.15051	1.10229	1.1254	1.1425	1.10197	1.11083	1.11189	1.13894	1.15349	0.877043	0.901788	1.08255	1.06986	1.10886	1.08621	1.02408	1.09924	1.11917	Melk
938	9.01509e-09	3.13409e-08	1.14893	1.28524	1.30145	1.27817	1.29538	1.27998	1.30088	1.26403	1.2903	1.30039	1.24056	1.28808	1.08899	0.729127	0.920062	1.13928	1.27737	1.28317	1.29912	1.30657	1.31008	Wasf3
939	4.85469e-13	2.25688e-12	1.38583	2.26037	2.27177	2.26584	2.17206	2.14462	2.09207	2.21148	2.21424	2.23817	2.22333	2.29718	1.42767	1.58412	2.18955	2.25431	2.33516	2.32918	2.34521	2.28964	2.33506	Pigx
940	1.80247e-07	5.64609e-07	0.6431	1.19404	0.938969	1.08531	1.1485	1.0901	0.891895	0.768194	0.727965	0.814185	0.890838	0.87477	0.695356	1.19817	1.16146	1.15708	1.17397	1.1783	1.18974	1.18871	1.18138	Tmtc4
941	5.75965e-10	2.18386e-09	1.47551	1.46049	1.70617	1.70422	1.53629	1.51953	1.62196	1.64414	1.66656	1.66486	1.69353	1.71443	0.921334	0.597802	0.811526	1.11671	0.931813	1.05232	1.09943	1.19698	1.34515	Prpsap2
943	3.66594e-07	1.12234e-06	1.03866	1.19718	1.19304	1.19718	1.19718	1.19718	1.19234	1.18805	1.19227	1.1921	1.18121	1.19718	1.14889	1.19718	1.19718	1.19321	1.19718	1.19718	1.19718	1.18652	1.19718	Panx1
948	1.21348e-08	4.18157e-08	1.32684	1.15763	1.45858	1.46474	1.24247	1.2795	1.27389	1.26293	1.34334	1.37213	1.43354	1.45837	0.57924	0.882747	0.833779	1.01877	1.01064	1.1165	1.16968	1.11213	1.24248	Msh6
951	7.52013e-09	2.62923e-08	1.62644	1.32004	0.519366	1.06766	1.25268	1.37884	1.33337	1.17605	0.978911	0.814963	0.616825	0.511108	0.615789	0.442084	0.646885	0.875278	1.00949	1.1024	0.995088	1.07838	1.29406	Ctdspl2
955	2.11327e-06	6.06053e-06	0.97096	0.948529	0.939059	0.951398	0.964806	0.963167	0.960504	0.953444	0.953879	0.966365	0.950347	0.964961	0.792296	0.97096	0.891691	0.954946	0.957808	0.942107	0.953853	0.92025	0.961885	Angptl6
956	6.68903e-21	4.73729e-20	1.68523	2.39501	3.07424	3.09852	2.12648	2.17175	2.07566	2.16846	2.19847	2.75195	3.02907	3.09919	1.04544	0.859814	1.39936	1.95845	2.15616	2.22073	2.53578	2.96643	2.98086	Hdac2
959	6.66929e-06	1.82707e-05	0.894455	0.608027	0.86749	0.860575	0.63298	0.707353	0.723567	0.744511	0.772458	0.811398	0.853179	0.840692	0.630927	0.894455	0.894455	0.871615	0.880354	0.835241	0.836226	0.663149	0.610488	Reln
960	4.81613e-13	2.23972e-12	1.33323	1.51536	1.52972	1.44605	1.29977	1.37077	0.923451	0.519648	0.965923	1.25306	1.31826	1.3948	1.15757	1.14155	1.4639	1.506	1.5527	1.54068	1.56393	1.611	1.72428	Kctd20
960	2.69575e-12	1.19963e-11	0.816919	1.61629	0.580603	0.644889	1.74002	1.92338	1.97778	1.87368	1.75861	0.970485	0.285898	0.406421	1.32165	1.48042	1.55962	1.4334	1.46102	1.47767	1.61663	1.45696	1.43512	Zfp664
961	1.76043e-27	1.77559e-26	1.4368	1.38766	3.1009	3.11448	1.70856	2.27598	2.49615	2.59847	2.57603	2.76154	3.00568	3.11168	1.04537	0.158654	0.0327838	0.137875	0.388437	0.618039	0.978181	1.19872	1.25548	Polr2c
961	8.50072e-18	5.14626e-17	2.48901	2.19886	1.78526	2.57865	2.51289	2.73628	2.86666	2.15024	1.48319	0.858829	0.471993	1.17213	0.70817	1.13094	1.36618	1.24806	1.35578	1.37092	1.56955	1.84737	1.85197	Mycbp2
962	3.83093e-07	1.17047e-06	0.810442	0.981718	1.26404	1.29384	0.750082	0.654455	0.982406	1.02743	1.06323	1.14918	1.08698	1.21	0.099092	1.33987	1.24468	1.28914	1.29001	1.28073	1.30591	1.32774	1.26232	Tmem251
965	3.70027e-12	1.63349e-11	1.49615	0.732364	2.02423	1.99285	0.39705	0.290335	0.639157	1.22326	1.53182	1.91114	2.03587	1.99267	1.46698	0.452718	0.0981662	0.372749	0.548809	0.462939	0.567696	0.71599	0.890997	Ppid
965	1.45181e-10	5.7446e-10	1.40672	1.26281	1.60358	1.62	1.11769	1.26263	1.43109	1.48076	1.5627	1.60231	1.60172	1.62044	1.03073	1.12938	0.966678	1.02125	1.35137	1.40934	1.40443	1.43607	1.46885	Grwd1
966	2.15549e-19	1.42546e-18	1.24472	1.73582	2.94321	3.03129	2.29765	2.64237	2.78721	2.59358	2.11346	2.288	2.27578	2.784	0.0581092	1.64662	1.58718	1.60103	1.6334	1.65983	1.47244	1.21501	1.08635	G3bp2
966	7.57606e-09	2.64844e-08	0.792116	1.36886	1.42481	1.45821	1.41971	1.4192	1.41007	1.41517	1.41081	1.44766	1.44487	1.43762	1.19208	1.25886	1.12008	1.07442	1.20089	1.27823	1.33195	1.36827	1.38754	Shmt2
967	3.676e-15	1.92709e-14	1.99447	2.11273	2.52159	2.5387	2.2398	2.28012	2.36266	2.38376	2.24951	2.23702	2.42022	2.47705	1.07779	1.15133	1.21142	1.29969	1.47631	1.6644	1.95625	2.09474	2.13007	Mrps5
969	7.8479e-08	2.53005e-07	0.0714112	1.40624	1.40624	1.40624	1.40624	1.39742	1.40103	1.38888	1.39702	1.39963	1.40624	1.40624	1.0427	1.40624	1.40624	1.40624	1.40624	1.40341	1.40624	1.38747	1.40624	Snhg11
976	5.74654e-24	4.77601e-23	2.21395	1.40762	3.09617	3.09883	1.51178	1.88346	2.29077	2.38581	2.56538	2.79486	3.04609	3.1182	1.37165	1.24154	1.42571	1.11397	1.04334	1.02601	1.06787	1.24763	1.33229	Gtpbp4
978	2.04783e-15	1.09152e-14	1.68084	0.75596	2.12526	2.09789	1.07618	0.946526	1.24773	1.22085	1.53646	1.92843	2.125	2.08233	1.34244	0.170509	0.0624868	0.21992	0.301117	0.215535	0.417093	0.847881	0.84731	Cnot11
979	2.08998e-08	7.07581e-08	1.13239	1.31003	1.27381	1.32389	1.11059	0.93818	0.925511	0.957379	1.10383	1.04618	1.00625	1.22782	1.14888	0.854368	0.628636	0.81037	0.969173	1.16011	1.35569	1.39892	1.37875	Rnmtl1
980	5.13793e-18	3.14921e-17	2.21649	2.71037	2.74325	2.75433	2.74454	2.72773	2.735	2.76268	2.75418	2.75903	2.76821	2.76407	0.602014	1.48868	1.77942	1.80388	1.91342	2.15182	2.41392	2.6011	2.6383	Cdk9
981	4.04887e-06	1.13224e-05	0.941902	0.863951	0.93728	0.937024	0.88511	0.91712	0.927409	0.931863	0.927109	0.930139	0.93734	0.92733	0.173497	0.821676	0.809035	0.898139	0.856402	0.84434	0.862697	0.818889	0.76356	Slc12a2
982	5.39643e-21	3.83792e-20	1.04825	2.74266	2.7784	2.79437	2.74312	2.78952	2.76826	2.76179	2.77937	2.69718	2.76632	2.71101	0.687698	1.37173	0.758503	0.945309	1.93457	2.36257	2.6436	2.7281	2.80246	Pop5
984	3.4098e-18	2.10957e-17	1.66747	0.145197	2.32733	2.46971	0.369407	0.545025	0.615273	0.638791	0.891393	1.45319	1.90755	2.25136	1.45941	1.21996	0.961608	0.787242	0.853096	0.501878	0.337232	0.248383	0.267727	Utp18
985	1.10051e-17	6.63121e-17	2.03099	2.57258	2.65182	2.67795	2.53351	2.60317	2.60892	2.66724	2.66802	2.6273	2.67372	2.66677	0.398422	0.0569075	0.556764	0.657353	1.22955	1.57094	2.1383	2.37057	2.59031	Faim
987	2.2387e-06	6.40125e-06	0.963444	0.931003	0.953953	0.963444	0.963444	0.941087	0.958979	0.953186	0.955757	0.952442	0.95143	0.947786	0.653356	0.963444	0.963444	0.963444	0.963444	0.963444	0.952237	0.94043	0.963444	Cbx2
988	7.37254e-17	4.23855e-16	1.0336	1.61634	1.54749	1.61633	1.66056	1.84064	1.79677	1.81007	1.75417	1.79992	1.65995	1.55783	1.47846	0.981507	0.583485	0.494109	0.437896	0.685767	0.974812	1.38714	1.53074	Mrpl40
988	7.14923e-08	2.31446e-07	1.09251	1.24541	1.29739	1.29416	1.2515	1.24935	1.25325	1.27124	1.24714	1.24474	1.23401	1.26879	0.640918	1.23271	1.23149	1.11195	1.12444	1.18205	1.22106	1.20262	1.2293	Atm
988	5.24047e-06	1.45091e-05	1.04074	0.623219	1.02585	1.02889	0.889424	0.975207	0.998401	1.01915	1.04074	1.03646	1.02673	1.03371	0.780951	0.288923	0.47451	0.536938	0.519042	0.596414	0.645151	0.441452	0.480105	Dlgap5
989	2.88706e-06	8.17995e-06	0.989405	0.989405	0.978369	0.983071	0.981365	0.97842	0.989405	0.983918	0.981981	0.940118	0.967381	0.976106	0.648757	0.509165	0.726478	0.749089	0.908081	0.913428	0.981961	0.982405	0.989405	Lrr1
992	2.30772e-10	8.99844e-10	1.22264	1.49006	0.360919	0.833849	1.49336	1.46271	1.46477	1.45389	1.4301	1.07943	0.528548	0.348964	1.02562	1.23755	1.31565	1.39756	1.42746	1.46152	1.50319	1.50764	1.54357	Ifrd2
993	2.07646e-06	5.96065e-06	1.07478	1.07478	1.07034	1.07212	1.05039	1.06277	1.07478	1.07009	1.06806	1.07478	1.06326	1.07478	0.636768	1.01233	1.06673	1.07478	1.07478	1.07122	1.07119	1.07478	1.07478	Nkd1
996	5.18508e-07	1.56617e-06	1.37179	0.752057	1.39718	1.39979	0.310596	0.188585	0.308746	0.49522	0.600211	0.790039	1.03554	1.15994	0.727346	1.45911	1.00629	0.880856	0.865725	0.717628	0.811565	0.907778	0.969495	Umps
996	3.04729e-05	7.8536e-05	1.00216	0.761393	0.645469	0.664996	0.567421	0.373478	0.331231	0.259197	0.345993	0.343643	0.42918	0.543261	0.209223	0.901716	0.760226	0.287623	0.281388	0.387216	0.486634	0.624841	0.753137	Rabggta
997	7.02946e-08	2.27623e-07	1.25423	1.26666	0.691047	0.540609	1.32731	1.3525	1.34969	1.30933	1.14857	0.81534	0.601314	0.584764	0.769838	0.73979	0.700471	0.627765	0.796369	0.775255	0.912884	0.991255	1.08058	Exosc2
998	4.73489e-06	1.31659e-05	1.15229	1.08374	1.12301	1.12906	1.04932	0.98782	1.0449	1.03839	1.09278	1.05349	1.1131	1.12374	0.768363	1.15229	1.14599	1.09447	1.12008	1.1289	1.12245	1.13655	1.14419	Mybl2
999	1.06787e-27	1.0996e-26	2.32901	1.67085	3.15058	3.14145	1.97095	2.20748	2.58249	2.98333	3.169	3.11574	3.17286	3.16556	1.02147	0.182317	0.559618	0.850763	1.06025	1.23734	1.29178	1.7303	1.70547	Gclm
999	3.08578e-05	7.94749e-05	0.95914	0.884078	0.782487	0.872029	0.850198	0.851631	0.841091	0.792163	0.814852	0.609576	0.559321	0.371375	0.353729	0.722994	0.81245	0.74331	0.724488	0.758994	0.787522	0.828663	0.9037	Hip1
1000	5.33709e-22	3.99632e-21	1.52647	2.64764	3.01663	3.02941	2.79581	2.87504	2.96231	2.95257	2.89583	2.94626	3.02519	3.0543	1.01984	0.195939	0.299285	0.689724	1.19415	1.61497	1.76769	1.89511	2.4983	Sarnp
1001	3.22256e-08	1.07185e-07	0.237368	1.42903	1.43703	1.434	1.43277	1.41948	1.43703	1.43703	1.43703	1.43703	1.42609	1.42859	0.433236	1.36963	1.43703	1.42733	1.43043	1.43703	1.43406	1.41908	1.43703	Irf2bpl
1002	2.95445e-08	9.8558e-08	1.05961	0.988551	1.32449	1.32857	1.19804	1.18529	1.24403	1.25211	1.28629	1.32165	1.32291	1.31043	0.6511	1.21473	1.12453	1.21075	1.16083	1.17343	1.13027	0.946783	0.920977	Npat
1003	3.74714e-18	2.31194e-17	0.552743	2.54668	2.60594	2.63378	2.42372	2.3926	2.45138	2.47996	2.48605	2.41707	2.49405	2.57207	0.842837	0.998199	1.6304	1.86876	2.14568	2.29422	2.51584	2.49886	2.52493	Tpd52l2
1003	4.22605e-06	1.17983e-05	1.05727	1.04114	1.04328	1.05727	1.03096	1.0437	1.05065	1.03491	1.04913	1.05061	1.05074	1.05727	0.717334	0.966325	0.794598	0.834509	0.929576	1.00374	0.992896	1.01905	1.02624	Sgol1
1004	2.8886e-19	1.89914e-18	0.531466	2.10935	2.33394	2.31495	2.20394	2.324	2.36148	2.3678	2.35941	2.35204	2.3591	2.37364	0.650889	1.38957	0.843392	1.06709	1.33453	1.39144	1.58315	1.91916	2.07575	Trappc3
1006	7.13796e-11	2.88773e-10	1.26604	2.23973	2.25787	2.245	2.25933	2.25607	2.26126	2.25706	2.24433	2.23825	2.24484	2.2333	0.847273	1.78195	1.83018	2.16127	2.17815	2.24344	2.2498	2.21305	2.2308	Anp32e
1007	1.08324e-28	1.18775e-27	0.900089	0.370316	2.97314	2.9877	0.403229	0.36851	0.354228	0.488649	0.665919	1.31296	2.19083	2.6704	1.18023	0.914239	0.501528	0.558814	0.647846	0.598306	0.589265	0.730271	0.654163	Psmd12
1007	7.31671e-15	3.76851e-14	1.81835	1.28877	2.17737	2.1607	1.91863	2.07527	2.19617	2.15145	2.14823	2.13869	2.08516	2.15686	1.27772	0.995349	1.05863	1.04341	1.15103	1.33397	1.2652	0.943891	0.9617	Hjurp
1008	9.06277e-09	3.15026e-08	0.837433	1.28262	1.24648	1.26467	1.26803	1.2598	1.25525	1.22642	1.16327	1.03741	0.994672	1.09741	0.770175	1.1624	1.28262	1.28262	1.26664	1.27919	1.27478	1.27246	1.27298	Traf4
1012	1.54922e-06	4.49831e-06	0.894138	0.969852	0.966627	0.963935	0.985584	0.962078	0.963982	0.985717	0.95089	0.963538	0.968782	0.973096	0.955289	0.82031	0.697179	0.821627	0.785517	0.906037	0.92714	0.912405	0.956201	Ccdc167
1012	3.32122e-05	8.53113e-05	1.33024	0.283401	0.480078	0.254352	0.581978	0.590542	0.583272	0.66324	0.612879	0.386955	0.36771	0.522197	0.558919	0.368747	0.269069	0.106072	0.160811	0.135242	0.187389	0.253142	0.167983	Ubap2
1013	7.70654e-28	7.98724e-27	2.05733	0.892311	3.16606	3.38253	1.32464	1.45222	1.76473	2.03934	2.19195	2.31212	2.51471	2.80141	0.867068	1.14945	0.783491	0.70357	0.848157	0.873537	0.982778	1.16451	1.25807	Hnrnpu
1013	6.06008e-14	2.97195e-13	1.09364	1.08905	2.18966	2.20956	0.884839	1.09432	1.14197	1.26622	1.42553	1.88054	2.18993	2.19085	1.42904	0.315466	0.310268	0.717313	1.08571	1.18607	1.22342	1.3245	1.55792	Mrps9
1015	2.04137e-12	9.14597e-12	1.09119	1.90114	1.96231	1.94421	1.95518	1.95273	1.95704	1.95514	1.9526	1.95913	1.95471	1.9503	0.963805	1.46576	1.49306	1.50101	1.55211	1.51872	1.5831	1.80979	1.85807	Fbxo22
1016	2.33059e-08	7.85796e-08	1.24227	1.3245	1.33799	1.353	1.25035	1.09908	1.15646	1.26542	1.31665	1.35472	1.35878	1.36144	0.333909	1.10993	0.805552	0.896864	1.02176	1.00133	1.1844	1.30208	1.373	Aunip
1017	2.20983e-05	5.7739e-05	1.04947	0.987339	0.891713	0.984713	0.914767	0.85065	0.857369	0.820691	0.815095	0.915814	0.931817	0.983894	0.750698	0.801811	0.866678	0.850126	0.917821	0.911406	0.919546	0.947447	0.998402	Sh3bgrl2
1018	3.41098e-09	1.22161e-08	0.383394	1.08357	1.31282	1.2974	1.23716	1.23212	1.26889	1.34165	1.33743	1.33656	1.35801	1.36825	0.191014	1.18601	1.13021	1.14123	1.24373	1.17216	1.21701	1.10628	1.15167	Mtmr3
1018	3.40106e-06	9.57312e-06	1.64637	1.64637	1.64637	1.63884	1.61642	1.64637	1.64245	1.63967	1.64637	1.64637	1.64637	1.63205	1.55268	1.64637	1.60136	1.22948	1.18104	1.3114	1.42482	1.54161	1.60108	Egr4
1019	2.07395e-24	1.76432e-23	1.18463	1.84967	2.87905	2.89264	1.9951	2.26855	2.62194	2.84151	2.94233	2.96532	2.93825	2.83102	1.14028	0.765946	1.04712	1.33165	1.36932	1.45926	1.72194	1.74084	2.07777	Phf5a
1020	8.23189e-22	6.09809e-21	1.79741	2.3834	2.91556	2.93806	2.428	2.40915	2.56733	2.6807	2.52353	2.78572	2.84118	2.87867	1.29877	0.660769	0.617747	1.07803	1.38486	1.63715	1.89349	2.18346	2.46546	Hnrnpd
1021	4.78478e-15	2.48906e-14	1.65043	1.92567	1.9867	1.98187	1.9749	1.95012	2.07305	2.02932	2.0809	2.09837	1.9949	1.99079	1.41127	1.36715	1.56805	1.80102	1.79162	1.88268	1.86324	1.94994	1.89333	Wdr45b
1021	2.39026e-10	9.31225e-10	0.823477	0.921602	1.65356	1.65995	1.11881	1.3491	1.50976	1.55591	1.64866	1.63967	1.66772	1.70258	0.283954	1.36207	1.21819	1.39419	1.26693	1.188	0.980006	0.581343	0.442329	Gnpda1
1022	1.50205e-08	5.14388e-08	0.732523	1.22043	1.3366	1.28934	1.20231	1.27145	1.2372	1.20845	1.19552	1.23239	1.22417	1.25924	1.14986	0.739237	0.895133	1.01458	1.13303	1.1043	1.13338	1.1871	1.3003	Gm5428
1023	1.07486e-05	2.8896e-05	0.961415	0.89894	0.912584	0.925208	0.931445	0.946157	0.912753	0.923661	0.890337	0.90703	0.860584	0.904852	0.138408	0.159429	0.0891705	0.424261	0.580269	0.760741	0.884149	0.897384	0.922183	1200014J11Rik
1025	1.33575e-09	4.93404e-09	1.46032	1.66322	1.67278	1.67607	1.62274	1.66287	1.67665	1.66008	1.6523	1.68559	1.65297	1.668	1.01963	1.22662	1.23859	1.28793	1.38168	1.51649	1.64936	1.63605	1.69877	Dcp2
1026	1.23254e-27	1.25958e-26	0.217491	0.831397	2.76943	3.08202	0.694289	0.707266	0.751942	0.760775	0.861559	0.914027	1.14749	2.32666	0.153067	1.17297	0.978345	1.02188	0.87287	0.694832	0.686003	0.84657	0.942509	Rab11a
1026	4.87183e-06	1.35286e-05	1.18749	1.02029	1.1825	1.18245	0.991936	1.10135	1.15227	1.15734	1.08647	0.951677	1.08814	1.1817	0.959329	0.544114	1.15389	1.18749	1.1696	1.18364	1.18361	1.18186	1.16951	Trap1a
1029	2.56145e-22	1.94815e-21	1.3132	2.24041	2.85864	3.13635	2.53445	2.35863	2.62775	2.66928	2.55179	2.08034	1.75158	2.47244	0.503861	1.39158	1.4168	1.69262	1.73125	1.71833	1.94572	2.18655	2.30222	Bnip3l
1031	2.04551e-07	6.38558e-07	1.01834	1.2686	1.23096	1.33996	1.30354	1.30893	1.30892	1.32317	1.28575	1.2814	1.30217	1.23735	0.980281	1.33051	1.37714	1.39296	1.378	1.34906	1.25662	1.3054	1.30181	Mtss1
1034	1.68162e-14	8.52497e-14	1.56467	2.05152	2.09117	2.10554	2.09597	2.08103	2.09755	2.10951	2.10326	2.10444	2.10141	2.09493	0.335197	1.21323	1.69289	1.57282	1.6171	1.64655	1.86473	1.95379	1.96229	Tle1
1034	4.4996e-08	1.48041e-07	0.173597	0.429233	0.658438	0.0825471	0.710448	0.692389	0.8122	0.924496	0.991935	1.06797	1.17522	0.922118	1.33441	1.30188	0.83258	0.550255	0.463517	0.451244	0.50164	0.492376	0.458496	Eif3f
1035	3.92235e-13	1.83479e-12	1.54044	1.55529	1.80006	1.80355	1.67246	1.69018	1.71506	1.71728	1.7729	1.78371	1.82865	1.7968	0.514324	0.13283	0.572983	0.873687	1.28662	1.39356	1.64101	1.61378	1.49321	Uhrf2
1037	6.7755e-14	3.31439e-13	1.43704	1.98085	2.00831	1.73061	1.68076	1.63243	1.80037	1.84001	1.78813	1.90156	2.0383	1.92941	1.16335	0.985959	1.82587	2.05681	2.11086	2.24251	2.20812	2.25107	2.2283	Lsm14a
1039	4.91283e-11	2.01037e-10	1.56435	1.80394	1.83592	1.84351	1.819	1.83676	1.84895	1.83919	1.83821	1.83226	1.82222	1.84304	1.13854	1.24939	1.06099	1.18635	1.37795	1.46143	1.59542	1.62345	1.59242	Gpn3
1040	1.87962e-08	6.3916e-08	1.19429	1.3119	1.30764	1.31733	1.32038	1.32038	1.32038	1.32038	1.30807	1.31436	1.32038	1.32038	0.629703	0.624297	1.03826	1.11897	1.22116	1.25603	1.20143	1.27265	1.30478	Ptpn12
1041	1.35111e-17	8.09618e-17	0.227441	1.25482	0.919111	0.298275	1.34292	1.32805	1.31856	1.45416	1.47016	1.36332	1.31314	1.08512	0.984235	0.73101	1.01796	0.87253	0.935144	1.1135	1.3564	1.57886	1.44182	Rpl37
1041	1.60977e-07	5.05888e-07	0.365784	1.18769	1.18533	1.18104	1.18125	1.18769	1.17509	1.18376	1.18049	1.17505	1.17843	1.16723	0.733001	1.18769	1.18769	1.18769	1.17852	1.18769	1.18769	1.17703	1.18769	Fam50a
1042	2.60927e-15	1.38233e-14	1.55636	2.61267	2.78861	2.77801	2.67929	2.74351	2.77087	2.74946	2.78121	2.80131	2.77814	2.77133	1.52271	1.28435	0.934772	1.31179	1.43305	1.7662	2.25594	2.49506	2.6642	Hspa14
1042	1.73316e-07	5.43277e-07	1.2498	1.36261	1.35573	1.35177	1.3256	1.30544	1.33072	1.30457	1.32715	1.28721	1.2584	1.33824	0.929305	1.12287	1.15655	1.19009	1.15578	1.2566	1.30647	1.33515	1.34934	Hyal2
1044	1.32928e-20	9.28059e-20	1.80159	1.10431	1.55378	2.49176	1.29221	1.76588	1.79512	1.5789	1.54443	1.35291	0.988473	1.08392	1.37759	0.829515	0.607171	0.40727	0.361003	0.508324	0.686589	0.893347	1.02269	Ssrp1
1045	2.11857e-27	2.12967e-26	0.391208	0.119784	2.38813	2.64205	0.062356	0.293651	0.562088	0.970757	1.41197	1.60104	1.92787	2.06709	0.0787626	0.02077	0.0908	0.269497	0.517408	0.509601	0.480993	0.434526	0.420194	Arpc2
1045	5.20686e-14	2.56513e-13	1.54463	1.69849	1.87805	1.88319	1.57324	1.46917	1.34936	1.39628	1.24239	1.35983	1.51188	1.82372	1.25094	0.575386	1.1431	1.52063	1.60736	1.74748	1.85041	1.89425	1.78654	Cse1l
1046	2.39733e-06	6.8375e-06	1.00412	1.15067	1.00602	1.04626	1.14537	1.13831	1.11574	0.97897	0.216847	0.01394	0.260243	0.565534	1.11785	1.09753	1.14444	1.14835	1.15007	1.14692	1.14743	1.13121	1.15179	Tead2
1047	1.11462e-19	7.46972e-19	1.6082	2.16703	2.3424	2.45193	2.09116	2.1818	2.24714	2.3801	2.3593	2.35971	2.27828	2.29647	0.565446	0.684593	0.892791	1.25778	1.79787	1.89555	2.14521	2.34651	2.23005	Phf20
1047	1.78538e-08	6.08032e-08	0.840167	0.89649	1.4963	1.53342	1.18642	1.30231	1.40701	1.45866	1.47062	1.50567	1.53015	1.51841	1.11968	1.35502	0.685243	0.224132	0.033158	0.0522523	0.198048	0.453463	0.596914	Elac2
1051	2.44435e-20	1.68784e-19	0.799445	2.69541	2.90008	2.93366	2.77027	2.90185	2.86521	2.88686	2.89543	2.90876	2.89256	2.85947	0.832674	1.47382	1.48995	1.69479	1.8048	1.87845	2.3849	2.69434	2.81207	Ppp2ca
1051	1.33332e-09	4.92642e-09	0.500752	1.27878	1.36388	1.39354	1.33213	1.37101	1.37239	1.36753	1.38517	1.40598	1.4001	1.37534	1.01871	1.18663	1.33928	1.27322	1.24271	1.28535	1.26633	1.28854	1.23026	Smim15
1052	3.37455e-05	8.66236e-05	0.803664	0.598736	0.751827	0.711933	0.643283	0.609951	0.720169	0.714831	0.729525	0.759758	0.739192	0.758659	0.28371	0.503414	0.48828	0.383281	0.407661	0.403484	0.423866	0.57011	0.616977	Magi3
1054	7.69644e-06	2.09594e-05	1.0678	1.00632	1.06131	1.04816	1.00953	1.02921	1.02828	1.04789	1.05577	1.05369	1.04588	1.0678	0.492578	0.732633	0.720726	0.812739	0.821481	0.843769	0.912061	1.01152	0.984091	Aspm
1056	1.86652e-06	5.38312e-06	0.899775	1.33286	1.3301	1.33796	1.33795	1.34315	1.3434	1.32605	1.34512	1.3109	1.31081	1.3063	1.31337	1.35376	1.34457	1.34178	1.34437	1.33855	1.33144	1.30474	1.35376	Zbtb16
1057	9.65624e-14	4.68293e-13	0.394378	2.15121	2.29595	2.27143	2.19274	2.2472	2.29151	2.27183	2.27819	2.28762	2.25894	2.24051	1.36114	0.748062	0.517284	0.864493	1.19092	1.34304	1.55391	1.62612	1.71942	Nsfl1c
1057	9.53224e-12	4.09188e-11	0.647293	1.89415	1.95374	1.96889	1.90891	1.9312	1.86046	1.8918	1.89466	1.90615	1.97454	1.93237	0.89759	1.5244	1.97454	1.97454	1.97454	1.97454	1.97454	1.9667	1.96919	Vma21
1058	1.57484e-09	5.78639e-09	1.16249	0.437887	1.61762	1.69899	0.601641	0.591111	0.755773	0.867003	0.993341	1.34747	1.43186	1.59125	0.630974	1.4008	1.4768	1.4189	1.23834	0.926875	0.438015	0.34226	0.478784	Lrrc47
1058	7.77453e-06	2.11635e-05	1.07711	0.899412	1.07102	1.04152	1.03768	1.04762	1.06248	1.05305	1.05987	1.06451	1.05045	1.04495	0.623171	0.268513	0.386541	0.477763	0.578971	0.729744	0.811062	0.806003	0.780944	Kctd18
1063	3.17917e-16	1.76438e-15	0.495182	2.2121	1.00497	2.018	1.82464	1.07206	0.363256	0.23157	0.189669	0.625671	0.985194	0.913358	1.37823	1.04678	1.08524	1.4285	1.79728	1.86605	2.04408	2.09681	2.17158	Ntan1
1063	1.84734e-07	5.78131e-07	0.817137	1.07589	1.10844	1.16625	1.02764	1.03486	1.04009	1.07509	0.867641	0.571027	0.560477	0.923038	0.47159	1.17712	1.22195	1.2384	1.22143	1.23142	1.22593	1.17953	1.12992	Prps1
1067	3.2022e-12	1.41871e-11	0.305951	1.80689	1.7832	1.81119	1.81119	1.76508	1.79759	1.76732	1.7935	1.81119	1.79714	1.75915	0.482047	1.28625	1.73649	1.78597	1.8018	1.81119	1.81119	1.79323	1.81119	Mafg
1067	2.78741e-07	8.61231e-07	0.786075	1.23971	1.22391	1.25887	1.25887	1.25887	1.25887	1.25329	1.25146	1.24574	1.25887	1.25887	1.15011	1.20942	1.25887	1.25887	1.25118	1.25531	1.25631	1.24092	1.24952	Cyba
1068	4.43952e-05	0.000112499	0.957006	0.738637	0.88908	0.891746	0.514451	0.293836	0.525839	0.614183	0.720585	0.754462	0.747356	0.860004	0.428807	0.690261	0.465373	0.500862	0.542977	0.642768	0.707183	0.797259	0.758097	Rrp12
1073	2.29753e-06	6.5653e-06	0.768355	1.03341	1.05778	1.03376	1.03801	1.05811	1.04585	1.04591	1.049	1.0657	1.05352	1.0336	1.01885	0.663497	0.406142	0.515515	0.587288	0.764269	0.944043	0.940692	0.992327	Rpl10a-ps1
1074	8.10651e-06	2.20141e-05	0.844843	0.78128	0.759291	0.789507	0.764167	0.676333	0.734348	0.69976	0.759286	0.762207	0.736203	0.77893	0.592702	0.783568	0.844843	0.844843	0.829854	0.838194	0.833959	0.840745	0.830101	Phka2
1076	4.71742e-10	1.8013e-09	1.07792	1.39517	1.47688	1.46514	1.45455	1.35161	1.42247	1.44631	1.45881	1.46527	1.45986	1.48856	1.09975	1.11494	1.0612	1.0049	0.92955	1.01494	1.19885	1.38527	1.36568	Map1s
1076	6.05298e-06	1.66582e-05	0.834824	0.794116	0.818422	0.828595	0.814571	0.826943	0.824646	0.81947	0.828305	0.828975	0.828196	0.834824	0.472769	0.465945	0.583374	0.52825	0.696215	0.677435	0.658896	0.770631	0.823577	Fancm
1078	1.36824e-18	8.64286e-18	0.565462	1.14227	0.791764	0.118048	1.15636	0.933027	0.794158	0.868345	0.874179	0.951952	0.828077	0.923405	0.344346	1.08992	0.917644	1.01925	1.11321	1.29606	1.36014	1.35796	1.3033	Csde1
1081	4.13549e-12	1.8188e-11	1.33877	1.82978	1.87378	1.87621	1.83076	1.85151	1.8608	1.86598	1.87879	1.87821	1.87594	1.88114	1.00336	1.37526	1.17958	1.08109	1.18386	1.1458	1.46181	1.65665	1.75032	Traf7
1081	2.92984e-06	8.29857e-06	0.848523	0.848523	0.848523	0.848523	0.848523	0.848523	0.848523	0.848523	0.848523	0.848523	0.848523	0.848523	0.724421	0.848523	0.848523	0.834032	0.825477	0.848523	0.845836	0.848523	0.848523	Casp7
1082	5.40956e-06	1.49543e-05	0.857138	0.848257	0.831975	0.834468	0.857138	0.847392	0.822053	0.791645	0.795405	0.766649	0.776419	0.828817	0.227275	0.857138	0.848603	0.857138	0.845197	0.853751	0.857138	0.857138	0.857138	Prkx
1085	1.05932e-09	3.94148e-09	1.25778	1.39361	1.39936	1.39908	1.39731	1.41195	1.40616	1.40515	1.41076	1.38072	1.38415	1.38012	0.910191	0.949231	0.835205	1.01027	1.14339	1.21349	1.3319	1.38965	1.3808	Zfp1
1090	1.81374e-10	7.12568e-10	1.59792	1.07955	1.94167	1.96097	1.20361	1.1852	1.21531	1.26598	1.4895	1.48687	1.68443	1.89761	1.35803	0.919938	0.366658	0.461955	0.762539	0.779261	0.777676	0.839795	0.972208	Tbl3
1095	6.45383e-06	1.77037e-05	1.08803	1.08364	1.08803	1.08169	1.06563	1.06045	1.06835	1.08803	1.07773	1.07514	1.07086	1.08282	0.985004	0.97697	0.515604	0.621502	0.860543	0.986624	1.02845	1.05015	1.08329	Morc1
1097	5.30752e-12	2.31768e-11	1.05232	1.6714	1.68478	1.67699	1.68515	1.68323	1.68741	1.68619	1.68091	1.5423	1.52992	1.64029	0.537095	1.18887	1.6019	1.6102	1.58793	1.63308	1.61131	1.66417	1.664	Abi1
1098	2.82849e-06	8.01904e-06	0.877162	0.877162	0.877162	0.877162	0.877162	0.877162	0.877162	0.877162	0.877162	0.877162	0.877162	0.877162	0.877162	0.877162	0.877162	0.870975	0.877162	0.877162	0.877162	0.866496	0.877162	Nes
1099	7.45884e-15	3.84025e-14	1.57326	1.55429	2.02608	2.06341	1.7748	1.92469	1.92672	1.99428	2.02549	2.0659	2.04809	2.05134	1.27986	0.348153	0.405572	0.54635	0.562603	0.69894	0.987008	1.22354	1.31879	Orc2
1099	5.14466e-08	1.68363e-07	0.880801	1.23114	1.29148	1.29468	1.23288	1.24281	1.29247	1.29495	1.28738	1.28222	1.28232	1.27786	0.874972	1.19146	1.23162	1.23999	1.2872	1.23199	1.17129	1.2347	1.2139	Oxsr1
1101	1.548e-07	4.87156e-07	1.2098	1.05584	1.29264	1.29472	0.934939	1.0056	1.1273	1.06536	0.973201	0.797118	1.12052	1.19311	0.617608	0.409005	0.647025	0.656976	0.875879	0.966579	0.990116	1.09987	1.04969	Aqr
1102	3.18579e-06	8.99904e-06	1.23267	1.23267	1.23267	1.23267	1.23267	1.23267	1.23267	1.23267	1.23267	1.23267	1.23267	1.23267	1.23267	1.23267	1.20952	1.21772	1.23267	1.22941	1.22953	1.22201	1.23267	Afp
1104	2.19433e-05	5.73561e-05	0.860235	0.581527	0.838262	0.843486	0.622607	0.546222	0.454139	0.515111	0.572782	0.69002	0.802571	0.847131	0.424694	0.452608	0.190495	0.253565	0.350886	0.291749	0.460182	0.499944	0.560569	Cenpj
1107	1.04346e-09	3.88461e-09	0.725978	0.851538	1.51049	1.58318	1.10529	1.07098	1.1329	1.10715	1.33318	1.49059	1.5899	1.63337	0.0357736	1.38459	0.960576	0.873539	0.698899	0.716192	0.690539	0.808039	0.987908	Nr1h2
1108	4.63268e-06	1.29003e-05	0.983438	0.983438	0.973676	0.967943	0.983438	0.975112	0.960261	0.940426	0.953013	0.968884	0.948339	0.971651	0.832515	0.983438	0.983438	0.983438	0.975745	0.983438	0.97494	0.972772	0.983438	Gm10439
1109	7.57557e-20	5.10973e-19	0.0895417	2.47985	2.47206	2.46042	2.49512	2.48333	2.51215	2.52311	2.48095	2.5198	2.49547	2.44334	0.618815	0.946045	0.893022	1.40044	1.6824	1.82083	2.06218	2.41482	2.44886	Prelid1
1109	4.08656e-10	1.56905e-09	1.23213	1.49818	1.23654	1.31395	1.48926	1.56728	1.52693	1.50968	1.30383	1.09247	1.05086	1.07025	1.17295	1.1732	1.13115	1.07957	1.16179	1.32199	1.4624	1.44735	1.52719	Rnf170
1109	8.83918e-10	3.30748e-09	0.0544075	1.38515	1.49949	1.50968	1.54398	1.40109	1.56735	1.42554	1.5011	1.53585	1.47773	1.50139	1.15707	1.29774	1.31346	1.04292	1.07029	1.03475	1.20666	1.34867	1.49531	Aip
1113	3.05904e-09	1.09987e-08	1.28853	0.735485	1.47785	1.50734	0.993059	0.912945	1.18594	1.16045	1.34389	1.4033	1.5174	1.51068	1.19547	1.11475	0.976857	0.853471	0.599569	0.608123	0.412208	0.555098	0.740755	Tbrg4
1113	7.24168e-06	1.97707e-05	0.915913	0.869414	0.907037	0.915913	0.863284	0.822794	0.855393	0.883457	0.864356	0.892752	0.889071	0.888155	0.876786	0.915913	0.915913	0.915913	0.915913	0.915913	0.911926	0.897666	0.888247	Xlr
1114	1.10829e-05	2.97475e-05	0.924421	0.857321	0.909952	0.918749	0.862852	0.914699	0.891245	0.918866	0.910194	0.903057	0.908788	0.889567	0.591856	0.781104	0.828912	0.74538	0.70929	0.803544	0.84004	0.836915	0.864312	Fanca
1115	2.73575e-05	7.0817e-05	0.905446	0.844642	0.843947	0.869125	0.801447	0.782739	0.788311	0.79573	0.825688	0.777969	0.810645	0.852196	0.0997451	0.548275	0.701502	0.675813	0.702923	0.747352	0.83811	0.868629	0.892402	Shoc2
1116	2.07385e-11	8.70489e-11	0.66489	1.5689	1.27627	1.85155	1.53921	1.54993	1.43662	1.53372	1.36413	1.40234	1.3434	1.41491	1.05983	1.47256	0.986901	0.904719	0.976156	0.928026	1.02036	1.16435	1.3996	Mrps25
1116	8.71598e-10	3.26364e-09	1.49436	0.98138	1.60967	1.5428	0.888624	1.183	1.20145	1.24864	1.3149	1.41793	1.44459	1.59936	0.803224	0.0340772	0.0446708	0.119996	0.258667	0.454557	0.509845	0.765239	0.701089	Rbbp8
1119	1.31636e-06	3.84687e-06	1.34415	0.747658	0.670999	0.867204	0.824098	0.802829	0.908244	0.854551	0.815267	0.8745	0.872372	0.68412	0.844081	1.41812	1.41279	1.45586	1.43808	1.37066	1.06994	0.731497	0.687068	Nrtn
1120	1.7704e-13	8.45101e-13	1.55055	2.09558	2.11833	2.12009	2.11821	2.03414	2.07449	2.04956	2.02622	2.06859	2.09362	2.12526	0.658859	1.34172	1.75206	1.94757	2.07759	2.0858	2.11165	2.11943	2.13003	Agpat5
1121	1.54364e-07	4.85951e-07	1.33543	1.42066	1.45082	1.43784	1.41384	1.45258	1.44329	1.45267	1.45543	1.45285	1.41632	1.45637	0.589576	1.12818	1.39916	1.40946	1.43762	1.45118	1.45289	1.44604	1.46196	Syngr1
1122	4.51904e-05	0.000114471	0.954415	0.661511	0.906801	0.927649	0.629812	0.712188	0.794921	0.822486	0.813373	0.863704	0.896545	0.867863	0.537474	0.640165	0.476459	0.232216	0.232403	0.134095	0.261992	0.414877	0.516925	Gtdc1
1123	5.63804e-05	0.000141584	0.883959	0.794818	0.777085	0.824793	0.785221	0.549619	0.410824	0.320401	0.495182	0.725998	0.71379	0.792592	0.111677	0.841458	0.676917	0.727227	0.675541	0.706451	0.74671	0.799389	0.798948	2900093K20Rik
1125	1.37717e-17	8.24501e-17	1.59548	1.2744	2.57255	2.56408	0.516431	0.255086	0.265478	0.267169	0.522551	1.09517	1.74114	2.47267	1.0909	0.977394	1.44694	1.83538	2.00761	1.87816	1.88386	1.71617	1.5565	Xrn2
1134	6.39917e-05	0.000159528	0.87214	0.596753	0.767928	0.833202	0.571527	0.390137	0.326824	0.334702	0.390736	0.437131	0.536782	0.682237	0.695759	0.454742	0.709207	0.729919	0.673697	0.552735	0.551435	0.581339	0.534974	Bend5
1135	1.64171e-10	6.47046e-10	0.132266	1.513	1.5464	1.56528	1.53526	1.55499	1.54906	1.55535	1.56007	1.54902	1.55206	1.56231	1.12961	0.951596	0.999485	0.854179	0.848058	1.15471	1.4179	1.48608	1.52231	Tpst2
1136	4.6526e-06	1.29517e-05	0.853985	0.853985	0.848664	0.845	0.853985	0.853985	0.851502	0.845162	0.816563	0.832371	0.831667	0.848486	0.807134	0.853985	0.853985	0.853985	0.853985	0.853985	0.853985	0.853985	0.853985	Ets1
1139	1.11345e-21	8.19893e-21	1.84557	1.10764	1.5128	1.03433	1.1999	1.24116	1.35086	1.43132	1.52156	1.59183	1.633	1.46679	0.667535	0.568727	0.997716	0.919103	0.912771	0.914136	0.98274	1.2821	1.28965	Zc3h15
1141	9.18303e-27	8.90369e-26	0.15561	1.29455	3.1019	3.09308	1.37325	1.60943	2.03932	2.21496	2.37648	2.72863	2.9543	3.08793	0.781549	1.0081	0.341283	0.259818	0.386226	0.59362	0.78087	1.0837	1.08493	Sf3b5
1142	1.67347e-20	1.16535e-19	1.79887	2.17832	3.1089	3.06796	2.44369	2.6841	2.86234	3.05698	3.11732	3.06044	3.10259	3.13482	1.33023	0.938385	1.08606	1.3691	1.41342	1.6185	1.74283	1.4551	1.72885	Supt4a
1143	2.03463e-23	1.63964e-22	1.92173	2.1375	3.0974	3.05754	2.26805	2.40979	2.5441	2.67739	2.91809	3.0368	3.07385	3.03472	1.03764	1.01943	0.929876	1.3564	1.7156	1.77749	1.84579	1.92073	2.14015	Zfp207
1145	1.46927e-13	7.04337e-13	1.7138	1.02119	2.23084	2.24151	1.39316	1.73077	1.68992	1.78275	1.60572	1.03903	1.3784	1.97197	1.39445	1.35948	1.44463	1.35794	1.15978	0.912805	0.59518	0.580313	1.08026	Sac3d1
1145	1.30555e-12	5.9099e-12	1.29839	0.892307	1.82	1.85541	1.08781	1.23578	1.42661	1.55195	1.5961	1.76405	1.81205	1.79328	0.193321	1.36205	1.27961	1.23829	1.35153	1.42621	1.25104	0.886717	1.00453	Herc2
1145	6.71711e-06	1.8398e-05	0.866579	0.866579	0.854616	0.859982	0.836672	0.841502	0.846429	0.827954	0.834655	0.801324	0.84306	0.863984	0.772244	0.866579	0.866579	0.866579	0.866579	0.866579	0.866579	0.866579	0.866579	Zc3hav1l
1146	4.39173e-06	1.2252e-05	0.934389	0.934389	0.934389	0.934389	0.934389	0.925578	0.929551	0.934389	0.934389	0.934389	0.934389	0.92888	0.704427	0.866981	0.934389	0.934389	0.925877	0.934389	0.934389	0.934389	0.934389	Xlr4a
1149	1.63901e-19	1.08976e-18	0.869048	2.49615	2.58905	2.58569	2.55936	2.59329	2.5994	2.59887	2.58629	2.59201	2.59845	2.56965	0.951385	0.0707269	0.772088	1.0511	1.32869	1.71463	2.2884	2.41087	2.5076	Cnih4
1149	1.14669e-08	3.9585e-08	1.07512	1.27725	1.32966	1.32315	1.32455	1.31889	1.31368	1.25584	1.28216	1.28668	1.32883	1.30655	1.05044	1.08834	0.914372	0.824475	0.920335	1.02391	1.18594	1.30635	1.31363	Aplf
1150	7.13203e-21	5.03785e-20	0.27897	1.75272	2.81473	2.83081	1.69381	1.84279	1.93904	2.0912	2.20725	2.74823	2.86365	2.88465	1.33349	0.645993	1.00918	1.21869	1.41598	1.53794	1.66985	1.73019	1.99478	Mrpl4
1150	1.00515e-12	4.5877e-12	2.02532	0.97113	0.544622	1.50283	0.85578	0.787623	0.751342	0.686845	0.718234	0.828321	0.767883	0.705632	1.20505	1.1467	1.35484	1.74833	1.7032	1.67151	1.41858	1.19614	1.23384	Tmem183a
1151	3.29392e-08	1.09437e-07	1.1136	1.33587	1.35254	1.35254	1.33573	1.34015	1.34157	1.34295	1.34065	1.35254	1.34763	1.33547	0.675341	1.20943	1.23516	1.22078	1.26202	1.30201	1.34559	1.30698	1.3298	Alkbh2
1154	1.44163e-13	6.91457e-13	1.90866	1.09572	2.37693	2.36687	1.27495	1.62005	2.014	2.16198	2.15449	2.19829	2.30485	2.30559	1.07992	1.11387	0.948403	1.29588	1.34294	1.47255	1.50166	1.54175	1.61625	Iws1
1155	2.73976e-12	1.21882e-11	1.04781	1.89815	1.75408	1.67899	1.75446	1.79385	1.87842	1.97751	1.98211	1.87761	1.6722	1.75209	1.15655	1.49878	1.51216	1.72823	1.62481	1.75894	1.79947	1.89978	1.90534	Snap47
1155	2.00445e-10	7.85097e-10	1.51584	0.250779	0.923527	1.63551	0.0977299	0.266569	0.276286	0.43856	0.384896	0.328613	0.40336	0.505178	1.25162	0.982477	1.15176	1.06934	1.06703	0.914089	0.638038	0.375844	0.294581	Stam2
1161	4.81946e-08	1.58161e-07	0.782044	1.3357	1.42715	1.4281	1.37645	1.32478	1.33865	1.31636	1.36183	1.37652	1.40973	1.439	0.245021	1.24789	0.886453	1.01542	1.1763	1.18383	1.27495	1.32197	1.37643	Lrpprc
1163	7.84279e-11	3.16436e-10	1.06461	1.54317	1.56632	1.57109	1.52353	1.55091	1.53822	1.55092	1.55921	1.55922	1.57942	1.56801	0.776032	1.2077	1.31055	1.20032	1.39235	1.4459	1.49658	1.5334	1.54319	Map3k4
1163	1.7698e-05	4.66786e-05	0.917692	0.870651	0.90401	0.902597	0.861075	0.86434	0.900412	0.917692	0.910989	0.851772	0.834467	0.847019	0.757413	0.707776	0.642675	0.689958	0.749343	0.773346	0.839313	0.866513	0.869035	Wdr4
1166	1.18919e-09	4.40952e-09	1.21988	1.20323	1.7283	1.75428	1.26235	1.25739	1.37766	1.48488	1.5621	1.71239	1.7624	1.71451	0.737018	1.43744	1.70024	1.62184	1.44447	1.27896	1.24295	1.23154	1.06967	Cbfb
1171	5.40172e-08	1.76392e-07	1.28965	1.3504	1.38717	1.42399	1.32687	1.38564	1.36272	1.29374	1.26187	1.24367	1.28711	1.36277	0.58083	0.753259	0.86636	0.747249	1.02388	1.14937	1.31761	1.33218	1.15796	Pou2f1
1172	4.28302e-10	1.64122e-09	0.834333	1.32174	1.50244	1.51496	1.29285	1.31763	1.41185	1.3773	1.39284	1.39611	1.40696	1.45212	1.0646	1.21732	0.643873	0.804283	0.916303	0.968772	1.14898	1.2954	1.26669	Elp2
1173	4.6353e-14	2.28981e-13	1.52214	1.72062	1.97326	1.95544	1.73205	1.73165	1.85387	1.91509	1.93873	1.85695	1.85201	1.95511	1.0371	1.31888	1.47958	1.34588	1.14213	1.14727	1.31427	1.60881	1.48781	Eml4
1175	1.16211e-05	3.11551e-05	1.03405	0.926896	1.03405	1.01987	0.994675	0.947344	1.00651	1.00413	1.02532	1.02443	1.02948	1.02805	0.677285	0.870209	0.812069	0.874422	0.991156	0.998986	1.02704	1.01443	1.03405	Zbed5
1176	1.56065e-07	4.91078e-07	0.891438	1.27415	1.27111	1.27403	1.28036	1.28036	1.27544	1.27552	1.27718	1.28036	1.27376	1.28036	0.872707	1.22123	1.28036	1.28036	1.28036	1.27588	1.28036	1.25486	1.28036	Pxmp4
1176	1.06672e-05	2.86885e-05	0.970015	0.913822	0.965349	0.961269	0.902706	0.965784	0.958116	0.954803	0.961754	0.970015	0.956388	0.967056	0.910441	0.910888	0.897323	0.738211	0.889903	0.942976	0.952266	0.938546	0.944686	Cilp2
1180	2.79992e-17	1.64607e-16	1.62869	1.56534	2.26228	2.2395	1.90165	2.0936	1.97241	2.10352	2.11089	2.1401	2.22814	2.30881	1.30324	0.688321	0.680584	1.05814	1.3453	1.37337	1.43756	1.18877	1.14495	Farsa
1180	1.60984e-06	4.66623e-06	0.682353	0.943569	0.74216	0.857982	0.81647	0.577015	0.41658	0.438794	0.415414	0.414706	0.44925	0.780318	0.571017	0.963001	0.952148	0.917107	0.963001	0.955196	0.952627	0.953103	0.949341	Unkl
1180	7.13484e-06	1.94908e-05	0.73387	0.73387	0.727716	0.728221	0.73387	0.73387	0.73387	0.723663	0.725897	0.722887	0.729308	0.719295	0.457006	0.495395	0.406793	0.613034	0.73387	0.728191	0.73387	0.73387	0.73387	Pdss1
1186	1.12194e-07	3.57523e-07	1.11228	1.21147	1.21781	1.22395	1.2233	1.22922	1.21332	1.21386	1.22443	1.22922	1.22922	1.21517	0.870512	0.703224	0.360412	0.648249	0.785632	0.843305	0.984015	1.02366	1.09977	Timeless
1189	9.83118e-12	4.21753e-11	1.15848	1.33338	1.91077	1.96126	1.35443	1.50334	1.54597	1.70348	1.63372	1.74307	1.89198	1.92399	1.24804	0.746797	0.636411	0.819977	1.07018	1.12282	1.34302	1.18783	1.43461	Gnpnat1
1189	7.75767e-09	2.70948e-08	1.08946	1.37414	1.39565	1.39565	1.39372	1.37279	1.37838	1.39565	1.39328	1.39565	1.39565	1.38614	0.950942	1.18641	1.17804	1.27926	1.22288	1.18627	1.27759	1.31913	1.36171	Tcf7
1190	1.0094e-15	5.46529e-15	1.13998	2.11335	2.13098	2.17548	1.97341	2.02191	1.99909	2.05344	2.01805	2.07679	2.12522	2.17025	0.723277	1.02715	1.47037	1.57693	1.93883	2.1271	2.18836	2.15412	2.19442	Ndufaf4
1190	6.71709e-14	3.28641e-13	0.924169	1.7165	1.82089	2.0298	1.81873	1.71516	1.81225	1.85716	1.83124	1.72896	1.82138	1.80539	0.739943	1.3878	1.42308	1.5957	1.48527	1.63409	1.65536	1.65884	1.74528	Rps11-ps1
1190	2.04656e-05	5.36388e-05	1.08504	1.03141	1.01405	1.0556	1.05295	1.01901	1.04098	1.04918	1.03909	1.02925	1.04572	1.06239	0.718637	0.772763	0.885583	0.964069	1.02539	1.00335	0.974881	1.01922	1.00616	Nrip3
1192	1.32111e-21	9.70426e-21	2.26704	1.44374	3.07886	3.13028	1.05832	0.970128	1.34723	1.78032	2.2366	2.56824	2.79142	2.85121	1.13891	0.543424	0.587097	0.64168	0.896346	1.1547	1.6104	1.84622	2.08756	Rae1
1194	2.46681e-12	1.09956e-11	1.02133	1.47658	1.96538	1.97047	1.55905	1.6255	1.81682	1.89246	1.95446	1.97133	1.9768	1.94973	1.0963	1.39531	1.14688	1.0191	1.14224	1.12772	1.14024	1.32446	1.53123	Pagr1a
1200	1.06664e-06	3.13777e-06	1.09474	0.214856	1.08479	1.14523	0.447461	0.701963	0.918517	1.03068	1.07934	0.983967	0.521259	0.753807	0.591135	0.606896	0.597828	0.597606	0.804213	0.744596	0.646487	0.252349	0.0624817	Josd1
1201	4.44203e-14	2.19715e-13	1.88711	0.900165	2.06917	2.00691	0.996869	1.30251	1.54808	1.65167	1.72954	1.75216	1.81146	2.03598	1.33565	0.646468	0.442767	0.0953814	0.159389	0.237359	0.41508	0.630701	0.80589	Snrpa1
1205	1.58725e-11	6.70924e-11	1.32273	1.79964	1.86117	1.88433	1.86738	1.86604	1.83734	1.86549	1.86402	1.86379	1.84707	1.83995	0.413945	1.33621	1.47707	1.46619	1.58964	1.64009	1.78566	1.78559	1.81428	AI314180
1205	2.26854e-08	7.65355e-08	1.3082	1.29739	1.27926	1.48838	0.752434	0.603453	0.556261	0.527409	0.521958	0.453674	0.329899	1.003	0.557925	0.591689	1.02604	1.19651	1.21066	1.13452	1.13276	1.1733	0.983004	Rnf214
1207	1.43576e-05	3.81026e-05	0.984337	0.984337	0.968365	0.984337	0.982681	0.950618	0.916538	0.905967	0.923206	0.930907	0.91299	0.972862	0.600272	0.941836	0.93693	0.952421	0.960366	0.964164	0.959501	0.954481	0.977706	Orc1
1208	8.88956e-09	3.09243e-08	0.410148	1.28135	1.24924	1.23182	1.31424	1.3467	1.28366	1.29175	1.30223	1.27582	1.24415	1.28247	1.05342	0.507733	0.953063	1.0734	1.15363	1.22502	1.25917	1.13626	1.31882	Arrdc4
1211	7.17272e-19	4.61596e-18	1.00732	1.78249	1.42115	2.13712	1.53721	1.3233	1.49451	1.48367	1.45702	1.29194	1.40629	1.38774	1.16767	0.109389	0.983179	1.17976	1.21215	1.3906	1.76996	1.95003	1.94725	Malsu1
1213	1.81389e-05	4.77953e-05	0.768458	0.716385	0.699139	0.729917	0.744269	0.763897	0.744479	0.759973	0.715189	0.577066	0.545184	0.590896	0.59041	0.768458	0.768458	0.768458	0.74815	0.762502	0.716194	0.682439	0.727758	Cntfr
1216	6.63117e-07	1.98546e-06	0.875802	0.997811	0.997811	0.997811	0.997811	0.989485	0.997811	0.997811	0.997811	0.997811	0.997811	0.997811	0.65982	0.997811	0.997811	0.997811	0.997811	0.997811	0.997811	0.987145	0.997811	Pabpc4
1216	6.60951e-06	1.81179e-05	0.991376	0.991376	0.987371	0.991376	0.991376	0.991376	0.985676	0.981106	0.982341	0.991376	0.983824	0.986524	0.8996	0.991376	0.991376	0.991376	0.991376	0.991376	0.991376	0.98071	0.991376	Xlr5c
1217	1.4189e-05	3.76772e-05	0.926545	0.89447	0.922609	0.920478	0.889737	0.926545	0.918623	0.919677	0.919672	0.910878	0.926545	0.926545	0.65584	0.498537	0.338782	0.455145	0.702176	0.815852	0.857056	0.873607	0.87052	Dars2
1218	2.95132e-16	1.64164e-15	1.79374	0.00596836	2.35433	2.36015	0.591146	0.942223	1.62793	2.07702	2.28186	2.35913	2.42433	2.41581	1.27931	0.386067	0.20956	0.420038	0.749408	0.867326	0.846902	0.664222	0.295918	Nmd3
1222	2.95393e-21	2.13848e-20	1.2332	0.783758	1.80976	1.62701	1.16926	1.17781	1.36089	1.41581	1.60607	1.78009	2.00773	1.85378	1.24241	0.483532	0.300972	0.202981	0.163618	0.112594	0.230241	0.433658	0.662496	Anapc11
1222	4.03174e-11	1.66163e-10	1.01247	1.38343	1.89222	1.84268	1.63298	1.54706	1.75574	1.80312	1.77905	1.84689	1.93516	1.98113	0.756466	1.40076	1.01865	0.741841	0.584878	0.507299	0.637212	0.983376	1.18503	Nol12
1223	7.16199e-07	2.13942e-06	0.636696	1.03713	1.03476	1.03713	1.03713	1.02878	1.03713	1.03713	1.03713	1.03713	1.03713	1.03713	0.779255	1.03713	1.03713	1.03713	1.03713	1.03713	1.03713	1.03713	1.01926	Phlda3
1223	6.81361e-06	1.86491e-05	0.693053	0.924209	0.955144	0.952851	0.949252	0.952674	0.956343	0.95514	0.946752	0.933097	0.955751	0.955179	0.922815	0.858356	0.768317	0.818796	0.667317	0.777506	0.868522	0.867218	0.898311	Rpusd1
1224	1.21442e-05	3.24577e-05	0.80942	0.800778	0.806772	0.80942	0.801828	0.804892	0.803796	0.80942	0.797672	0.80942	0.80942	0.80942	0.4886	0.694242	0.716074	0.592106	0.759323	0.767393	0.781575	0.785317	0.777646	Rundc3b
1226	7.46879e-06	2.03702e-05	0.776802	0.776802	0.776802	0.776802	0.776802	0.776802	0.776802	0.776802	0.773623	0.776802	0.770016	0.768362	0.69174	0.776802	0.776802	0.766589	0.776802	0.776802	0.776802	0.766136	0.776802	D330045A20Rik
1228	2.28497e-12	1.02086e-11	1.2696	1.84142	1.84543	1.81752	1.82852	1.83281	1.80139	1.83154	1.83196	1.84868	1.84158	1.81645	0.61533	1.29374	1.58896	1.50954	1.64368	1.65198	1.78176	1.8226	1.83321	Apc
1229	9.9282e-18	5.99837e-17	1.696	2.0245	2.41082	2.43634	1.97216	2.14254	2.33677	2.42049	2.42948	2.43061	2.44689	2.43591	1.00969	1.13024	1.34985	1.56459	1.89405	2.21209	2.38501	2.41724	2.39658	Ythdf1
1231	1.20805e-05	3.22906e-05	1.12654	0.793215	0.886304	0.718668	0.754903	0.965034	0.898596	0.972951	0.9327	0.922828	0.97519	0.95862	0.589451	1.17685	0.85304	0.818362	0.640142	0.50707	0.459456	0.556224	0.72397	Atmin
1232	2.58669e-14	1.29771e-13	0.820232	1.5495	2.00338	2.0154	1.82402	1.71386	1.76462	1.88579	1.86972	1.95061	1.96749	1.97299	0.667975	0.870731	1.45162	1.59434	1.58116	1.59867	1.52001	1.3585	1.3493	Rnf115
1232	3.86366e-12	1.7034e-11	1.22406	1.6889	2.19489	2.21654	1.81194	1.92588	2.17622	2.23267	2.21148	2.05255	2.00277	2.09669	1.14569	1.54779	1.47935	1.28403	1.34431	1.26394	1.32375	1.36278	1.4713	Herc1
1232	8.2306e-05	0.000203219	0.775609	0.737708	0.459933	0.575902	0.705739	0.666882	0.648005	0.485508	0.324121	0.112382	0.0983438	0.166055	0.63259	0.709885	0.711369	0.712535	0.713547	0.653437	0.660938	0.658258	0.721438	Ap3m2
1233	2.60472e-07	8.0685e-07	0.180819	0.996804	0.999286	0.99096	1.00148	0.995099	1.00148	0.978674	0.992159	0.994962	0.990725	0.985273	0.366195	0.952026	1.00148	0.990693	0.994393	1.00148	1.00148	0.990813	0.987767	Prrc2b
1234	1.01744e-18	6.48295e-18	1.87573	2.49809	2.88491	2.88309	2.53056	2.64375	2.6641	2.63562	2.75874	2.77885	2.86894	2.87453	0.910261	0.49773	1.05528	1.28272	1.52108	1.914	2.36683	2.5177	2.64164	Kras
1234	1.00483e-06	2.9627e-06	1.14992	0.914479	1.21616	1.21672	0.884245	0.803204	0.991724	1.10113	1.10943	1.11251	1.18579	1.18897	0.641305	0.690559	0.406588	0.319183	0.122561	0.131467	0.397441	0.484581	0.761644	Kat2a
1240	7.41121e-19	4.76377e-18	1.62486	2.50857	2.54224	2.51977	2.50356	2.51996	2.53306	2.54898	2.53791	2.51693	2.50144	2.53377	1.09873	0.437486	0.290271	0.456825	1.01236	1.81675	2.42848	2.48228	2.55313	Exosc7
1240	2.88823e-07	8.91669e-07	1.17785	0.86274	1.25907	1.28149	0.896398	0.966912	0.924714	0.995011	1.01223	1.20025	1.26748	1.25729	0.512455	0.847041	0.855693	1.04225	0.997979	1.0993	1.18574	1.20763	1.1345	Ipmk
1242	1.33641e-08	4.59116e-08	1.1568	1.29057	1.26896	1.27396	1.29201	1.29997	1.283	1.2883	1.28204	1.29408	1.28255	1.28502	0.565607	0.588011	0.727839	1.13298	1.23199	1.22002	1.24417	1.25202	1.25441	Rrp8
1243	2.27003e-05	5.92546e-05	0.836631	0.745496	0.825307	0.836631	0.740354	0.705991	0.741587	0.746731	0.782896	0.767777	0.75986	0.817709	0.40664	0.769223	0.749562	0.741425	0.827246	0.826998	0.821125	0.833431	0.809994	Brca1
1245	2.74434e-25	2.44372e-24	1.17045	1.63088	2.78336	2.89536	1.87034	1.94523	2.20275	2.40442	2.58745	2.57567	2.67465	2.71923	0.312839	0.71476	0.936061	0.955452	0.951456	0.990713	1.17495	1.42264	1.78811	Plekhj1
1245	1.25959e-05	3.36019e-05	0.852382	0.792508	0.852382	0.841697	0.820475	0.843796	0.824302	0.852382	0.818499	0.839174	0.841153	0.844607	0.350465	0.784974	0.852382	0.852382	0.852382	0.852382	0.852382	0.823043	0.786472	4932442L08Rik
1246	7.19759e-10	2.71349e-09	1.67865	1.19626	1.24857	1.20914	0.687177	0.384173	0.119023	0.13222	0.438044	0.888598	1.07091	1.19756	0.765038	1.38802	1.85377	1.80908	1.83036	1.76261	1.60764	1.51411	1.42638	Mgea5
1248	2.96768e-25	2.63652e-24	1.73569	0.14252	2.98599	3.00637	0.416775	0.635836	1.16904	1.65573	2.28067	2.60873	2.9016	3.08231	0.926709	0.61411	0.325448	0.483711	0.817487	0.764674	0.486727	0.328317	0.126946	Matr3
1249	2.71984e-06	7.72071e-06	0.748668	0.541638	1.07401	1.08376	0.569905	0.753195	0.858283	0.921894	0.958593	1.02486	1.06126	1.04265	0.8068	1.05513	0.871184	0.576656	0.255892	0.145836	0.0859107	0.146953	0.34041	Zswim1
1250	1.25585e-15	6.76308e-15	1.87321	2.43661	1.50668	1.73677	2.45894	2.46925	2.43092	2.36985	2.22599	1.9507	1.5375	1.47796	1.32124	1.03573	1.45703	1.84589	2.20915	2.32531	2.4771	2.4371	2.42556	Stard3nl
1252	2.05041e-05	5.37292e-05	0.85986	0.828556	0.855498	0.847468	0.746335	0.746153	0.811913	0.841242	0.853661	0.840086	0.85986	0.85986	0.051046	0.18564	0.508171	0.670873	0.739753	0.790106	0.828305	0.834654	0.85986	Rbm12
1253	1.29286e-10	5.1368e-10	1.71637	0.956332	1.62416	1.71639	1.08305	0.990503	1.2456	1.39525	1.35477	1.47899	1.40481	1.66348	0.387254	0.987861	0.962436	1.07891	1.15791	1.40137	1.21352	0.999847	0.838308	Gle1
1254	5.82561e-05	0.000146037	0.833203	0.6606	0.747624	0.794597	0.675964	0.758896	0.756449	0.785511	0.795634	0.787723	0.76871	0.79462	0.213325	0.618049	0.569419	0.520366	0.406213	0.350748	0.373134	0.319941	0.602445	Fbxw8
1254	1.94547e-05	5.10933e-05	0.864363	0.834882	0.814679	0.778629	0.864363	0.864363	0.864363	0.848048	0.814759	0.690395	0.648591	0.773753	0.864363	0.864363	0.864363	0.864363	0.833179	0.831229	0.830017	0.85884	0.844405	Rasd2
1255	4.65231e-13	2.16577e-12	1.7284	0.469645	2.11415	2.10825	0.528665	0.585918	0.704193	0.701778	1.03072	1.32776	1.64471	1.99486	1.29614	0.270861	0.199043	0.297542	0.218937	0.277787	0.181718	0.348471	0.335398	Mrps22
1257	8.59018e-15	4.41266e-14	0.280249	1.57707	2.26504	2.34687	1.74139	1.83276	1.97066	2.04911	2.16969	2.3335	2.30124	2.29376	1.31024	1.21719	0.974215	1.01139	1.04703	1.29989	1.35698	1.47941	1.55595	Imp3
1257	7.22581e-12	3.1241e-11	0.568465	1.80297	1.87626	1.88769	1.81008	1.85513	1.87124	1.86987	1.87466	1.85632	1.84231	1.86008	0.593081	1.40734	1.5068	1.61901	1.67368	1.7269	1.72922	1.68201	1.80513	Glg1
1259	1.43484e-05	3.80818e-05	0.376965	0.849131	0.784918	0.681084	0.741901	0.951538	0.9306	0.83614	0.647563	0.606642	0.6865	0.661704	0.277033	1.08567	0.85963	0.868276	0.876754	0.746205	0.679173	0.70102	0.776329	Txndc16
1262	9.47977e-07	2.80271e-06	0.737427	1.08949	0.381071	0.562315	1.08949	1.05498	1.06859	1.07953	1.04378	0.687462	0.257597	0.147176	0.812827	1.0461	1.03506	1.06089	1.07452	1.06665	1.07907	1.05477	1.07281	Wdsub1
1262	2.49676e-05	6.49162e-05	0.896487	0.764208	0.88942	0.88477	0.82727	0.816789	0.847608	0.864286	0.882955	0.896487	0.896487	0.884561	0.472486	0.786824	0.56254	0.544821	0.637876	0.618724	0.695481	0.763456	0.732604	Capn15
1264	3.01123e-11	1.25191e-10	1.0365	1.60883	1.88978	1.96434	1.68934	1.53966	1.60233	1.6226	1.66442	1.63592	1.69441	1.78506	1.27317	0.704158	0.738315	0.683793	0.869298	0.982934	1.33738	1.54602	1.77487	Psmg4
1265	8.73167e-17	4.99974e-16	1.7699	0.38269	2.39316	2.42392	0.295509	0.346084	0.523161	0.742962	0.95138	1.74463	2.10708	2.26074	1.21284	0.577272	0.540065	0.64336	0.913487	1.25723	1.41334	0.968779	0.454668	2700029M09Rik
1265	4.07078e-07	1.24025e-06	0.793163	1.05632	1.03878	1.05047	1.06862	1.0615	1.05627	1.04916	1.05439	1.05325	1.05181	1.0583	0.0639358	1.02002	1.05459	1.04003	1.05998	1.06862	1.06862	1.05067	1.06862	Sgpl1
1266	3.86943e-19	2.52741e-18	2.21595	2.23673	2.87418	2.83667	1.92667	2.22806	2.37789	2.58706	2.80329	2.87209	2.89216	2.90177	1.17671	1.02628	1.48979	1.70357	1.65644	1.57991	1.89393	2.41451	2.50184	Lrrc42
1267	2.08034e-05	5.44819e-05	0.791034	0.791034	0.452565	0.156202	0.761376	0.753014	0.710928	0.528987	0.3473	0.326597	0.397076	0.323272	0.467327	0.791034	0.791034	0.784688	0.791034	0.780384	0.772585	0.782312	0.772611	Gm15097
1270	8.52252e-05	0.000210025	0.843139	0.73551	0.703852	0.816593	0.765299	0.734392	0.677022	0.665027	0.530287	0.252438	0.170702	0.541699	0.613066	0.780926	0.696899	0.726005	0.73163	0.708787	0.773224	0.813071	0.741712	Mastl
1271	3.73481e-09	1.33511e-08	1.33331	1.24401	1.31425	1.44757	1.24696	1.31065	1.38126	1.29986	0.919261	0.665699	0.630776	1.14905	0.758982	0.774437	0.665138	0.683596	0.657728	0.789445	0.710667	0.781265	0.992907	Mettl2
1273	1.75817e-05	4.63903e-05	0.849006	0.829415	0.845168	0.841786	0.783529	0.709547	0.718943	0.772384	0.795638	0.80275	0.833259	0.802143	0.708977	0.799552	0.842704	0.849006	0.849006	0.849006	0.849006	0.849006	0.83338	Tktl1
1278	2.01287e-18	1.25914e-17	1.74261	2.30461	2.49174	2.59679	2.43951	2.54947	2.64924	2.64122	2.53493	2.23436	2.20859	2.3658	1.18375	0.578085	0.531982	1.01915	1.29241	1.61786	1.83316	2.20114	2.20064	Safb
1278	2.32077e-11	9.72024e-11	1.44737	1.52719	1.70421	1.70903	1.4742	1.4623	1.61366	1.70746	1.71809	1.67538	1.69121	1.72427	1.10246	0.501234	0.438182	0.696572	0.883004	1.02021	1.16719	1.45	1.47159	Nup85
1279	5.54079e-09	1.95667e-08	0.78453	1.2297	1.12543	1.10871	1.20933	1.18689	1.23372	1.23828	1.26211	1.26236	1.20276	1.12947	0.770524	1.06905	1.07488	1.16046	1.20012	1.25037	1.282	1.301	1.28057	Map2k1
1280	0.000146577	0.000352988	0.905479	0.547616	0.643787	0.613334	0.644233	0.735279	0.833896	0.788588	0.821183	0.737972	0.677836	0.637914	0.850477	0.737695	0.574287	0.617553	0.619793	0.580535	0.554007	0.623592	0.436526	Ccdc88c
1281	4.3627e-05	0.000110677	0.849544	0.800654	0.771267	0.78789	0.790513	0.798288	0.757073	0.808682	0.793926	0.79147	0.778123	0.830926	0.670801	0.797404	0.655377	0.628313	0.786853	0.743421	0.773824	0.805418	0.797685	Vill
1282	3.72544e-08	1.23215e-07	0.796008	1.20836	1.22777	1.21233	1.17311	1.16545	1.12681	1.17661	1.19201	1.18206	1.22162	1.22285	0.653612	1.0737	1.10171	1.19804	1.21699	1.23118	1.23118	1.227	1.22265	Snx18
1284	3.04755e-06	8.62113e-06	0.792072	1.12547	0.689793	1.09039	0.634034	0.354896	0.206425	0.166965	0.150895	0.301305	0.570264	0.721143	0.577724	1.18304	1.16213	1.17225	1.16972	1.16059	1.16598	1.16342	1.17114	Utp14a
1285	1.41124e-10	5.59064e-10	0.45944	1.48542	1.69394	1.68594	1.33764	1.5439	1.67971	1.70145	1.69189	1.70115	1.70673	1.70076	0.0596476	1.2955	1.37858	1.36331	1.36425	1.41145	1.56501	1.62175	1.68877	Ppp2r1a
1288	3.35207e-08	1.11274e-07	1.18793	1.31822	1.32869	1.31841	1.32313	1.33111	1.32506	1.33111	1.32383	1.33111	1.33111	1.33111	0.464527	0.818005	1.08165	1.13912	1.24668	1.26475	1.31144	1.27344	1.29423	Telo2
1291	3.53469e-05	9.05713e-05	0.849678	0.594233	0.832354	0.832802	0.725575	0.744679	0.808876	0.83954	0.840146	0.823589	0.820006	0.838666	0.730839	0.337283	0.534809	0.748239	0.71713	0.762762	0.688016	0.455983	0.343915	Kifc1
1300	2.20061e-05	5.75091e-05	0.871434	0.792216	0.426675	0.446214	0.636025	0.558267	0.385479	0.385854	0.423207	0.491567	0.32466	0.321158	0.521856	0.871434	0.861478	0.861636	0.871434	0.871434	0.86899	0.861664	0.866927	Rps6ka6
1301	1.46813e-09	5.40386e-09	1.1625	1.57786	1.5782	1.58141	1.58444	1.58444	1.58444	1.58444	1.57866	1.56483	1.58444	1.58444	0.791011	1.26175	1.53041	1.50281	1.56637	1.58444	1.57892	1.58444	1.58444	Pprc1
1304	2.74152e-05	7.09461e-05	0.799245	0.785214	0.706546	0.723934	0.783829	0.75211	0.729692	0.717496	0.738351	0.725076	0.656808	0.727307	0.714177	0.799245	0.784871	0.799245	0.781098	0.784312	0.770798	0.758376	0.799245	Nrxn2
1305	3.08026e-15	1.62485e-14	0.895186	1.35225	2.20681	2.22758	1.24982	1.1341	1.00597	0.983496	1.19819	1.61409	1.99224	2.19154	1.21988	0.873804	0.469146	0.206066	0.183444	0.276073	0.545105	0.932989	1.41857	Pitpna
1306	3.95738e-05	0.000100848	1.09785	0.560701	0.990637	1.05114	0.378304	0.477036	0.430463	0.433368	0.13792	0.217415	0.520579	0.9393	0.543792	0.349321	0.451346	0.359306	0.294129	0.306406	0.411922	0.682155	0.609531	Tfpt
1307	0.000167295	0.000400244	0.81719	0.673216	0.299678	0.463414	0.655861	0.636986	0.566923	0.532401	0.342648	0.373809	0.403809	0.394544	0.448712	0.617164	0.557095	0.63043	0.624371	0.705901	0.687168	0.721485	0.698379	Akt3
1309	4.82024e-10	1.84004e-09	1.39571	1.32897	1.65155	1.6227	1.42787	1.48057	1.47729	1.45634	1.51159	1.52674	1.64529	1.65238	0.954875	0.61323	0.92552	1.04893	1.14808	1.20471	1.33549	1.35227	1.24344	Lmnb1
1310	1.85312e-11	7.79773e-11	1.43827	1.10407	1.68926	1.69602	1.2066	1.39736	1.4949	1.61418	1.68321	1.69958	1.6869	1.71285	0.386044	0.890534	0.382498	0.678028	0.822388	0.786642	0.852561	0.908504	1.11047	Sf3a1
1311	1.30953e-08	4.50169e-08	1.1966	1.30928	1.34525	1.33464	1.33091	1.31427	1.31288	1.32739	1.32352	1.31065	1.33069	1.30656	0.639172	1.02463	1.02246	0.975201	1.16852	1.25172	1.3091	1.28628	1.30376	Utp20
1311	9.52507e-08	3.05364e-07	0.945414	1.34467	1.33685	1.34812	1.34812	1.32284	1.33991	1.34812	1.33432	1.33374	1.34812	1.33256	0.64478	1.21974	1.06107	1.1394	1.34812	1.33285	1.34812	1.33016	1.34812	Ski
1312	1.01298e-05	2.72977e-05	0.932709	0.932709	0.932709	0.932709	0.932709	0.932709	0.932709	0.932709	0.932709	0.932709	0.923893	0.932709	0.644485	0.932709	0.932709	0.932709	0.926392	0.932709	0.932709	0.922043	0.932709	C1ql1
1313	1.35981e-18	8.59158e-18	1.48594	2.104	2.40487	2.42671	2.31972	2.26884	2.34532	2.41979	2.41358	2.44137	2.44004	2.47367	1.05331	0.110463	0.862779	1.16216	1.2482	1.29862	1.64345	2.10353	2.16223	Chchd4
1314	1.29495e-23	1.05423e-22	1.96876	1.54735	2.50028	2.51515	1.59752	1.93125	2.13298	2.25219	2.29927	2.45077	2.49394	2.4731	1.13891	1.02625	0.983723	1.1078	1.19575	1.14607	1.13776	1.27277	1.38784	2810004N23Rik
1314	2.55203e-06	7.26265e-06	1.02267	1.01084	1.13005	1.12803	1.10121	1.10094	1.09495	1.11523	1.11705	1.10128	1.15384	1.15907	0.483327	1.12914	0.932539	0.832614	0.84443	0.873341	0.959311	0.960193	0.971721	Slc20a1
1315	2.33499e-12	1.04252e-11	0.472626	1.68022	1.75034	1.744	1.65931	1.66064	1.64756	1.63729	1.69192	1.72554	1.74627	1.7378	0.668409	1.2453	1.08905	1.19365	1.41079	1.41221	1.54607	1.66397	1.69944	Max
1316	1.88228e-12	8.44298e-12	1.51788	0.623729	1.78458	1.76043	0.784736	1.01694	1.38181	1.60054	1.76515	1.84061	1.78558	1.81158	0.897963	1.23804	1.32955	1.24761	1.24822	1.19987	1.19474	1.14731	1.03403	Poldip3
1316	1.70058e-09	6.23314e-09	0.996323	1.39225	0.712758	1.06388	1.39856	1.34414	1.39818	1.28541	0.832497	0.0432422	0.0512128	0.351669	0.743677	1.12635	1.08433	1.20032	1.33197	1.35411	1.41316	1.43209	1.43153	Atp2c1
1317	1.39232e-15	7.47721e-15	1.06146	0.195725	2.45919	2.47983	0.304534	0.369792	0.761941	1.22752	1.35247	1.79787	2.1389	2.35577	0.960492	1.24756	1.57939	1.28967	0.910975	0.860103	0.492853	0.328018	0.517864	Ormdl2
1319	3.28078e-07	1.00876e-06	1.0425	1.01625	1.35369	1.39168	1.2009	1.10326	1.15324	1.26988	1.28493	1.35311	1.33991	1.35432	0.506319	1.23652	0.595964	0.443166	0.475374	0.592758	0.692916	0.807794	0.985096	Sars
1320	0.000176	0.000420196	0.928062	0.781963	0.836281	0.817329	0.778764	0.722123	0.44682	0.372254	0.143691	0.318433	0.590152	0.73941	0.67224	0.821023	0.518894	0.500197	0.570496	0.612719	0.434408	0.292874	0.340372	2700099C18Rik
1321	8.58666e-20	5.78162e-19	1.9131	2.33649	2.83452	2.84598	2.31255	2.57122	2.76585	2.8185	2.84744	2.8423	2.8514	2.84842	1.25379	0.431377	0.513808	0.999654	1.37544	1.68194	1.98836	2.16775	2.26198	Snrnp40
1325	1.2867e-10	5.11371e-10	0.73822	1.77249	1.89933	1.92153	1.82256	1.86773	1.78638	1.77781	1.80383	1.80889	1.78725	1.82067	1.25148	0.938144	1.00935	1.04299	1.19132	1.16248	1.48202	1.65438	1.67801	Nelfb
1328	1.68486e-10	6.63668e-10	0.997513	1.98383	1.98241	1.98023	1.99712	2.10421	2.06049	2.10069	2.07209	2.13737	2.11559	2.07697	1.39328	0.544847	0.559316	0.953393	1.31156	1.61381	1.81228	1.90814	1.99512	Snx6
1329	1.29496e-05	3.44978e-05	0.85333	0.84744	0.851137	0.85333	0.84403	0.85333	0.847782	0.85333	0.85333	0.85333	0.850988	0.85333	0.374968	0.69856	0.812188	0.84638	0.85333	0.846764	0.849742	0.822003	0.85333	3010003L21Rik
1331	1.41248e-11	5.99203e-11	1.08058	0.101817	1.89421	1.90069	0.159079	0.35126	0.889932	1.16586	1.52881	1.80142	1.84341	1.82321	0.373021	1.3582	1.20207	0.913071	0.579666	0.547264	0.358543	0.0413205	0.0142054	Polr3k
1336	1.36582e-08	4.68864e-08	1.25785	1.35377	1.27211	1.32172	1.46781	1.45002	1.47876	1.19796	0.911692	0.776918	0.713848	0.943497	0.940554	1.22054	0.970756	1.18173	1.17789	1.23368	1.26351	1.33667	1.34408	Vps51
1337	6.51449e-14	3.19075e-13	0.895506	1.86019	2.42621	2.45579	1.55644	1.56002	1.64637	1.79334	2.04983	2.26363	2.32561	2.43975	0.470363	1.59595	1.51583	1.80784	2.12327	2.33618	2.48036	2.46975	2.44491	Akap9
1337	1.86256e-05	4.90108e-05	0.92932	0.914062	0.900872	0.915054	0.92932	0.917806	0.92932	0.923857	0.907329	0.81238	0.707954	0.847789	0.0950279	0.92932	0.91509	0.921856	0.911369	0.92932	0.92358	0.90217	0.92932	Ndrg4
1339	1.0837e-09	4.02829e-09	0.939918	1.61072	1.68241	1.67253	1.60997	1.56794	1.65821	1.64287	1.64389	1.67431	1.64926	1.68072	1.15386	1.09157	1.11416	1.20972	1.25157	1.33146	1.49591	1.51175	1.60765	Smad2
1340	1.38013e-07	4.36356e-07	1.08587	1.16301	0.922561	1.08182	1.19145	1.20862	1.1818	1.19108	1.15426	0.932435	0.737899	0.828283	0.369057	1.0427	1.07253	1.09321	1.05885	1.11026	1.13804	1.12987	1.1677	Vps8
1343	5.21076e-14	2.56659e-13	1.73751	1.05584	2.01099	2.04867	0.688468	0.526738	0.583353	0.496689	0.603288	1.08754	1.4377	1.89794	0.575261	0.7364	0.884359	0.985234	1.28015	1.2947	1.28399	1.37178	1.23521	Akap8l
1343	3.11901e-06	8.81683e-06	0.748416	1.21894	1.27829	1.28182	1.1915	1.1569	1.1254	1.1583	1.20618	1.2229	1.24262	1.26898	0.437191	1.23333	1.15546	1.20015	1.13942	1.15258	1.15991	1.15916	1.20012	Ppat
1346	6.6949e-07	2.00321e-06	0.205841	1.0059	1.19918	1.18224	0.9666	1.04146	1.00394	0.814742	0.885051	1.00468	1.07652	1.1434	0.978356	0.452472	0.347443	0.332987	0.535946	0.663879	0.83042	1.01144	1.0295	Atpaf1
1347	2.3808e-06	6.79249e-06	1.18719	0.785209	1.11691	1.09899	0.970923	0.984935	0.986334	1.04455	1.09547	1.11704	1.15509	1.1636	0.780013	0.85363	0.959229	0.820303	0.753256	0.704009	0.737944	0.852305	0.774846	Fam169a
1348	8.53874e-09	2.97345e-08	0.940641	1.37797	1.34358	1.34796	1.37195	1.37085	1.37298	1.37222	1.29363	1.15109	1.11604	1.31098	0.0181092	1.17029	1.36405	1.37797	1.37797	1.37092	1.36668	1.35457	1.36862	Dnmt3a
1348	9.19404e-07	2.7215e-06	0.469409	1.07486	1.17138	1.16603	1.14084	1.15078	1.11005	1.15573	1.13707	1.1234	1.17138	1.14785	0.999039	0.826418	0.565413	0.62134	0.672412	0.899686	1.0271	1.05137	1.08402	Acp6
1351	2.43095e-22	1.85151e-21	2.2342	0.604193	2.59669	2.5291	1.01472	1.28378	1.68936	1.98345	2.28493	2.63046	2.65644	2.70042	0.220239	0.669022	0.939134	0.98185	1.02117	0.724974	0.687574	0.5883	0.391595	Wapal
1351	1.00518e-13	4.86778e-13	0.923909	1.66811	1.93311	1.94202	1.79497	1.76037	1.87934	1.90219	1.93681	1.93607	1.94379	1.94286	0.0340049	1.2441	1.32773	1.54921	1.62085	1.69219	1.62699	1.60274	1.63259	Trp53
1353	1.31255e-12	5.94059e-12	1.57214	2.02196	2.02196	2.02196	2.02196	2.00651	2.01581	2.00034	2.00788	2.00371	2.02196	2.01395	1.0765	1.01463	1.64837	1.94454	1.99704	1.99742	2.01608	2.00154	2.02196	Dicer1
1354	1.388e-17	8.30806e-17	2.10618	2.61659	2.67648	2.65934	2.65464	2.67549	2.6662	2.67952	2.64742	2.65749	2.67123	2.65845	0.974267	0.396016	0.228435	0.568538	1.42616	2.06778	2.54305	2.59931	2.60039	Rpia
1355	1.63933e-23	1.3282e-22	0.0442659	0.793238	2.58384	2.67724	0.962775	1.12736	1.4587	1.79973	1.93983	2.1941	2.17455	2.48966	1.07749	0.356335	0.216954	0.548732	0.66236	0.662137	0.841332	1.02402	0.87362	Rpn1
1358	1.46943e-07	4.63334e-07	0.76613	1.30814	1.2989	1.29619	1.30422	1.30814	1.30814	1.30814	1.30814	1.30191	1.29419	1.2581	0.449463	1.1868	1.29102	1.30814	1.30814	1.30814	1.29771	1.30814	1.30814	Kmt2a
1359	2.93657e-16	1.63377e-15	1.65373	2.43248	2.29622	2.38863	2.37121	2.24033	2.20464	2.14859	2.20193	2.20841	2.2833	2.31137	0.31261	0.82101	1.34706	1.46664	1.9502	2.21868	2.39391	2.43323	2.4541	Ilkap
1360	7.18888e-06	1.96325e-05	0.607044	0.925162	0.931692	0.947297	0.904861	0.894176	0.913592	0.917446	0.868218	0.873352	0.921766	0.935558	0.0688226	0.950327	0.865885	0.849565	0.799314	0.764895	0.800351	0.886569	0.848218	Gadd45b
1361	2.67038e-08	8.94567e-08	0.622915	1.24842	1.23418	1.24284	1.2419	1.24842	1.24842	1.24039	1.24355	1.24842	1.23366	1.24842	0.354441	1.07702	1.14408	1.15415	1.17134	1.18965	1.22904	1.22753	1.24031	Ttc13
1362	9.94536e-05	0.00024358	0.919226	0.68458	0.874241	0.865482	0.802288	0.766381	0.825548	0.849854	0.863675	0.850685	0.890335	0.877143	0.852712	0.47144	0.278335	0.318386	0.447548	0.557101	0.628793	0.720939	0.666398	Gm4204
1363	3.96232e-05	0.000100955	0.838174	0.791084	0.810439	0.823541	0.615798	0.562058	0.527438	0.587392	0.589679	0.559534	0.773839	0.830534	0.317091	0.775725	0.838174	0.814777	0.838174	0.832335	0.822894	0.807422	0.826985	Fn1
1367	3.98547e-19	2.60195e-18	1.26051	2.05245	2.8649	2.96111	2.23558	2.31437	2.32675	2.25805	2.23468	2.33533	2.37017	2.74445	0.440474	1.01038	1.46228	1.473	1.34439	1.30094	1.41162	1.56291	1.84179	Zfand5
1371	1.31548e-10	5.22276e-10	1.31868	1.676	1.46868	1.55978	1.65682	1.65842	1.64047	1.6582	1.62016	1.4815	1.48081	1.44445	1.14556	1.00285	0.929023	1.13016	1.47873	1.60266	1.66826	1.66447	1.69543	Drosha
1372	4.53012e-09	1.60984e-08	1.06257	1.15801	1.21433	1.21669	1.19678	1.2074	1.21276	1.20968	1.19641	1.21669	1.19958	1.19353	0.82944	0.999694	1.07779	1.11242	1.14398	1.18717	1.2123	1.20603	1.21669	Casp2
1373	9.03449e-05	0.000222035	0.543172	0.559809	0.761306	0.739189	0.53018	0.584854	0.653528	0.733666	0.704399	0.716123	0.722087	0.760767	0.775577	0.610108	0.715907	0.456978	0.404239	0.408514	0.439641	0.492551	0.572622	Ppp1r13b
1374	3.58431e-19	2.34514e-18	1.66788	1.63814	3.04039	3.1356	0.978235	0.687774	0.731999	0.828237	1.32287	1.9262	2.24164	2.66332	1.02258	1.28787	1.12172	1.13656	1.28971	1.58866	2.00876	2.26927	2.15873	Rbbp6
1374	2.73226e-17	1.60839e-16	1.67823	2.45355	2.79377	2.79235	2.3891	2.37593	2.44623	2.55446	2.5846	2.68286	2.77547	2.80026	0.63799	0.936917	1.06867	1.44614	1.88013	2.14109	2.52515	2.59554	2.68379	Kdm5a
1374	2.33849e-10	9.11578e-10	1.15059	1.77607	1.82654	1.8179	1.8105	1.83168	1.84828	1.84263	1.83756	1.82441	1.83584	1.84113	1.2357	0.92823	0.779227	0.897268	1.41703	1.37958	1.30978	1.44821	1.58859	Nop16
1375	1.2205e-16	6.92993e-16	1.21739	0.731129	2.20237	2.1829	0.881292	1.01529	1.05653	1.20863	1.57237	1.94241	2.14686	2.17803	1.05939	0.990885	1.31853	1.12537	0.863143	0.769025	0.705089	0.710456	0.956555	Gpatch11
1379	2.55163e-10	9.92665e-10	0.909115	1.15825	1.46181	1.45757	1.24842	1.40173	1.4252	1.42932	1.47102	1.47473	1.45415	1.46796	1.02577	1.08281	1.13548	1.20479	1.16597	1.21617	1.20858	1.24869	1.14439	Xrn1
1380	5.43852e-16	2.98221e-15	0.532306	0.773955	1.4778	1.60662	0.644737	0.702251	0.681183	0.6556	0.643026	0.627267	0.500972	1.02052	0.196595	1.33678	1.0644	0.72535	0.723568	0.673462	0.74654	0.728841	0.992445	Polr2i
1380	2.46031e-06	7.00827e-06	0.819723	0.831957	0.925028	0.926891	0.864273	0.846445	0.936901	0.910043	0.913205	0.902179	0.90077	0.934665	0.406282	0.902394	0.786854	0.895703	0.89665	0.867242	0.824817	0.798991	0.813147	Setdb2
1382	0.000119783	0.000290687	0.90003	0.684863	0.884767	0.849743	0.716001	0.836424	0.827659	0.876915	0.849295	0.679822	0.686735	0.834792	0.270135	0.318922	0.240978	0.17371	0.458151	0.489885	0.466129	0.66756	0.632118	Mynn
1383	1.63831e-17	9.76309e-17	1.66752	2.2941	2.48736	2.51268	2.3602	2.41669	2.39243	2.43238	2.44162	2.45855	2.4881	2.46797	1.05269	0.929324	0.945315	1.06265	1.31552	1.5893	1.89121	2.26641	2.2935	Zmym5
1388	2.19634e-07	6.84107e-07	0.644747	1.20685	1.20999	1.20886	1.09142	1.00691	1.0464	1.03616	1.08585	1.11073	1.17151	1.19095	0.419129	1.08194	1.20009	1.21607	1.20941	1.21221	1.21607	1.20699	1.21607	Trappc2
1389	1.49145e-06	4.33794e-06	0.335495	1.09705	0.957774	0.937394	0.959306	1.06774	1.0365	1.07282	1.04807	1.12591	1.02906	1.09306	0.370993	1.13061	1.06159	1.10537	1.17032	1.14539	1.17803	1.15078	1.11915	Wbp1
1392	7.78813e-08	2.51227e-07	1.14326	1.23103	1.17884	1.07604	1.24565	1.26885	1.25025	1.26846	1.24846	1.20531	1.18479	1.16593	0.959824	1.08999	0.969485	1.1176	1.02343	1.11863	1.1653	1.2421	1.27351	Pak1
1393	1.6941e-05	4.47302e-05	0.889693	0.880459	0.889693	0.889693	0.889693	0.889693	0.889693	0.889693	0.887272	0.889693	0.882227	0.887714	0.67836	0.787484	0.889693	0.889693	0.883375	0.886001	0.889693	0.879923	0.889693	Pth1r
1395	5.4744e-07	1.6497e-06	0.0355636	1.06072	1.07341	1.06793	1.0449	1.0642	1.06048	1.06324	1.06858	1.07341	1.04877	1.06711	0.23627	1.006	1.03784	1.05258	1.0648	1.0533	1.06569	1.05863	1.0671	Mfsd10
1396	4.21533e-05	0.000107175	0.952929	0.751781	0.940633	0.936056	0.819122	0.855463	0.913377	0.887686	0.9227	0.926776	0.921893	0.940084	0.711443	0.952929	0.934705	0.932179	0.92521	0.850908	0.757597	0.723159	0.75947	Nefh
1398	1.94098e-05	5.09852e-05	0.750452	0.724602	0.750452	0.750452	0.73974	0.750452	0.750452	0.750452	0.750452	0.740976	0.746621	0.750452	0.703602	0.750452	0.750452	0.732488	0.742759	0.750452	0.750452	0.750452	0.750452	Jph1
1401	4.98963e-08	1.63487e-07	1.15751	1.05466	1.24912	1.29475	1.14553	1.22037	1.25127	1.25427	1.24475	1.24362	1.14003	1.20034	0.957001	1.08784	1.21325	1.26816	1.28635	1.2816	1.20276	0.956337	0.939176	Limk1
1402	1.08617e-22	8.41961e-22	0.614342	1.34156	2.68866	2.92122	1.88138	2.11938	2.31169	2.43206	2.27897	2.21331	2.28764	2.51097	0.278962	0.648922	1.00845	1.19316	1.34294	1.30455	1.35026	1.40854	1.35071	Chd4
1403	7.02476e-11	2.84279e-10	1.36861	1.59739	1.73634	1.72361	1.58228	1.66679	1.63375	1.63403	1.68587	1.70544	1.71928	1.7242	0.706077	0.148387	0.550527	0.816251	1.21446	1.30163	1.45961	1.53162	1.53632	Kpna3
1404	2.12149e-18	1.32433e-17	1.53747	0.994792	1.70254	2.23866	0.923591	1.15648	1.33019	1.37741	1.39883	1.56064	1.42057	1.54192	1.02669	0.534075	0.826878	0.572046	0.348737	0.397809	0.563037	0.806752	0.711402	Smarce1
1407	6.48715e-17	3.73667e-16	1.12039	1.48362	2.30796	2.25651	1.80609	1.93252	2.08207	2.14566	2.24822	2.2777	2.26394	2.34528	1.19921	0.592225	0.963321	0.559532	0.519599	0.366489	0.531457	0.737647	0.893536	Grsf1
1407	4.94452e-08	1.62088e-07	1.45054	0.917055	1.66537	1.70135	1.09505	1.17259	1.36241	1.52462	1.55335	1.64886	1.6681	1.67633	1.06559	0.610323	0.588057	0.858506	0.893372	1.04826	0.939676	0.917994	1.06758	Cpsf3l
1408	1.04503e-07	3.33799e-07	0.922688	1.20957	1.2171	1.22157	1.21301	1.22739	1.21696	1.18947	1.2123	1.19668	1.19425	1.21531	0.956421	1.07383	1.20645	1.22739	1.22739	1.20728	1.20454	1.1716	1.20759	Prss36
1408	6.19295e-05	0.000154744	0.756102	0.738695	0.619433	0.608455	0.685191	0.667554	0.554483	0.453415	0.444778	0.462179	0.539494	0.578942	0.552176	0.756102	0.749811	0.731211	0.741797	0.738922	0.710963	0.703936	0.740855	Ak4
1408	0.000139765	0.000337424	0.730199	0.352736	0.827918	0.859971	0.430775	0.509195	0.665117	0.769466	0.781387	0.836356	0.843182	0.859714	0.873375	0.746375	0.484443	0.437879	0.409022	0.422188	0.43154	0.289808	0.344958	3110002H16Rik
1409	0.000155024	0.000372171	0.784807	0.471292	0.749144	0.772381	0.56589	0.605422	0.614661	0.686585	0.662371	0.698591	0.741657	0.739197	0.251189	0.682598	0.66756	0.427838	0.394135	0.36642	0.417119	0.480913	0.51534	Fgd6
1410	1.15027e-10	4.5904e-10	1.79149	0.484756	2.17752	2.15169	0.85845	1.02139	1.01228	1.16746	1.32635	1.38987	1.78889	2.13393	1.19115	0.844099	0.908259	1.17575	1.22427	1.28744	1.12649	0.584751	0.369649	Tdp2
1411	7.36571e-05	0.000182597	0.809724	0.736882	0.790464	0.79198	0.517052	0.353844	0.237298	0.212421	0.424406	0.63977	0.743693	0.763638	0.477895	0.70433	0.756002	0.771703	0.778528	0.771212	0.785758	0.778458	0.809724	Chek1
1412	1.10103e-10	4.40102e-10	1.18755	1.64936	1.74926	1.74294	1.42162	1.50629	1.60407	1.698	1.72585	1.75569	1.75455	1.73843	0.603619	0.997783	1.57202	1.56677	1.57179	1.65413	1.72968	1.70895	1.7007	Zfp655
1414	3.42805e-17	2.0023e-16	1.74628	2.17208	2.36376	2.30095	2.19594	2.20533	2.25078	2.24797	2.31948	2.35337	2.35963	2.34976	1.06487	1.2579	1.10033	1.17267	1.15975	1.3731	1.91644	2.12663	2.21587	Ttc19
1418	0.000103274	0.000252481	0.785162	0.364237	0.760578	0.74413	0.436723	0.433818	0.495834	0.604982	0.718882	0.778586	0.77111	0.76138	0.177958	0.244209	0.564067	0.567	0.572785	0.498912	0.518023	0.604386	0.563671	Fam72a
1421	1.50988e-09	5.55372e-09	1.22153	1.2104	0.890614	1.11682	1.19573	1.14916	1.12844	0.964081	0.836645	0.73253	0.771018	0.856378	1.04166	0.953836	0.958226	1.25961	1.31958	1.30758	1.33979	1.42936	1.41239	Vprbp
1423	2.69662e-15	1.42637e-14	1.45709	1.97133	2.17992	2.16743	2.03535	2.13326	2.15489	2.13932	2.16543	2.16301	2.14915	2.14533	1.12385	1.33432	1.19488	1.26212	1.50212	1.63827	1.75707	1.83889	1.89356	Ppp1r8
1424	2.06532e-05	5.4099e-05	0.864952	0.864952	0.864952	0.864952	0.864952	0.864952	0.864952	0.864952	0.864952	0.864952	0.864952	0.854317	0.640999	0.864952	0.854368	0.839817	0.864952	0.860673	0.864952	0.857952	0.856415	Pou4f1
1428	2.80179e-05	7.24225e-05	0.789683	0.78045	0.789683	0.789683	0.781745	0.789683	0.789683	0.783844	0.789683	0.789683	0.789683	0.789683	0.589816	0.789683	0.724881	0.722871	0.736111	0.753965	0.753603	0.759378	0.789683	Tcf15
1430	7.769e-05	0.000192296	0.852528	0.648223	0.82818	0.811756	0.76147	0.812663	0.837599	0.813975	0.822092	0.806369	0.750823	0.816127	0.125487	0.480874	0.543561	0.540197	0.446792	0.524146	0.69304	0.773995	0.829611	Dgcr8
1431	0.000153383	0.000368491	0.797753	0.588122	0.766547	0.773991	0.280313	0.302886	0.238679	0.365823	0.471467	0.715746	0.751712	0.769045	0.43027	0.556372	0.411303	0.479865	0.551008	0.535	0.532403	0.659178	0.5526	Uaca
1432	2.37083e-05	6.17726e-05	0.861715	0.861715	0.853008	0.857761	0.854112	0.84272	0.836209	0.827589	0.8508	0.855048	0.853824	0.853112	0.719499	0.861715	0.861715	0.861715	0.861715	0.861715	0.861715	0.861715	0.861715	Xlr5a
1434	4.26157e-17	2.47739e-16	0.70835	2.57175	2.58428	2.55527	2.56015	2.56135	2.56673	2.56789	2.55035	2.57138	2.56054	2.528	0.452099	0.434057	1.26435	1.44666	1.79298	2.0137	2.17599	2.39271	2.50209	Lsm5
1434	1.10587e-10	4.41843e-10	1.1201	0.97278	1.74233	1.71712	1.23622	1.36917	1.46699	1.56422	1.57772	1.62217	1.72939	1.69382	1.03127	1.04537	1.50558	1.52403	1.4181	0.996474	0.566536	0.351186	0.531023	Cdk8
1436	6.18057e-12	2.68549e-11	1.08223	2.00418	0.458708	0.245566	2.1415	2.14454	2.09067	2.09636	1.99347	1.63213	0.957957	0.542102	1.27787	1.08946	1.31312	1.29809	1.61667	1.53547	1.90894	1.86616	1.94548	Usp3
1436	1.84034e-05	4.84732e-05	0.845857	0.845857	0.841381	0.845857	0.845857	0.845857	0.840712	0.845857	0.842648	0.845857	0.845857	0.845857	0.70387	0.845857	0.845857	0.845857	0.845857	0.843972	0.845857	0.845857	0.845857	Depdc7
1437	8.43584e-05	0.00020804	0.764492	0.707376	0.748642	0.761365	0.708948	0.658766	0.672924	0.738072	0.739207	0.758733	0.70659	0.739056	0.52526	0.416437	0.320333	0.364117	0.346259	0.507338	0.630081	0.688779	0.718982	Hace1
1438	3.84657e-05	9.81446e-05	0.803235	0.768373	0.799246	0.789882	0.793888	0.743832	0.772119	0.790448	0.782813	0.784531	0.759847	0.756458	0.665473	0.803235	0.803235	0.792858	0.795542	0.791824	0.779913	0.771152	0.803235	Crim1
1440	1.41181e-11	5.99013e-11	1.03487	0.925261	1.88305	1.93812	1.26722	1.60664	1.67987	1.73601	1.78186	1.80804	1.76828	1.71176	0.128308	1.12348	1.51906	1.65875	1.73051	1.67438	1.43447	0.84576	0.759351	Ykt6
1443	6.27172e-06	1.72251e-05	0.253853	0.866523	0.848428	0.841555	0.874762	0.837667	0.846427	0.853487	0.836331	0.834089	0.834069	0.796747	0.221172	0.874762	0.874762	0.874762	0.874762	0.874762	0.872201	0.874762	0.874762	Mtap
1444	5.55105e-05	0.000139477	0.8566	0.783867	0.841075	0.851522	0.846436	0.836068	0.835022	0.845502	0.834919	0.832787	0.852573	0.826006	0.489424	0.406676	0.372184	0.433227	0.549901	0.654942	0.684696	0.677689	0.619526	Cdc7
1446	4.32227e-10	1.65509e-09	1.37267	1.41093	1.32862	1.55005	1.49961	1.53141	1.34765	1.05132	0.594381	0.164758	0.444525	0.95896	1.09646	0.619588	0.780446	0.646459	0.84595	0.860249	1.09083	1.13006	1.15092	Nt5c2
1447	3.4237e-22	2.58868e-21	1.03181	0.262101	1.81195	2.84737	0.394574	0.376458	0.412271	0.597887	0.541842	0.58998	0.961129	1.6016	0.796128	0.628611	0.838295	0.969487	0.907035	0.706583	0.527264	0.456359	0.487691	Sap18
1451	1.19975e-05	3.20911e-05	0.466425	0.410661	0.790092	0.819604	0.181281	0.0119586	0.329215	0.407322	0.596917	0.711593	0.725157	0.818912	0.240596	0.860025	0.840072	0.849417	0.860025	0.848443	0.857464	0.850786	0.726168	Alg13
1451	2.14176e-05	5.60473e-05	0.826373	0.826373	0.820254	0.826373	0.826373	0.826373	0.826373	0.826373	0.826373	0.826373	0.826373	0.826373	0.642177	0.826373	0.826373	0.819652	0.826373	0.826373	0.826373	0.808421	0.826373	Ppp1r1b
1452	1.45369e-16	8.21261e-16	1.70649	1.17143	2.29996	2.3131	1.87839	2.13894	2.14469	2.14516	2.19536	2.20309	2.20381	2.21878	1.25269	1.01334	1.16265	1.03228	0.979159	1.14347	0.949293	0.946547	0.954016	Eftud2
1453	6.31436e-05	0.000157545	0.78882	0.75455	0.766454	0.77402	0.758274	0.680846	0.738092	0.670026	0.714687	0.726965	0.756742	0.781804	0.493439	0.736775	0.773403	0.78882	0.780515	0.752249	0.758576	0.742427	0.709304	Etv6
1458	1.06918e-16	6.09375e-16	1.23583	2.7167	2.77514	2.78374	2.73735	2.78559	2.80092	2.81106	2.79199	2.77643	2.81168	2.79928	1.14196	0.243953	0.540188	1.00206	1.66311	2.08152	2.62863	2.79781	2.78747	Eef1e1
1463	6.18148e-06	1.69842e-05	0.734326	0.976221	0.977054	0.933285	0.979349	0.968662	0.969033	0.973581	0.985874	0.955133	0.966564	0.978844	0.764646	0.986495	0.986495	0.986495	0.955396	0.961742	0.974965	0.957249	0.986495	Plod1
1464	9.96539e-11	3.99753e-10	0.812186	1.57435	1.60867	1.523	1.6872	1.60624	1.65349	1.64342	1.59828	1.58164	1.605	1.6454	1.09028	0.938734	1.20689	1.28701	1.36017	1.35093	1.41036	1.53189	1.49276	Nudt5
1464	1.4439e-05	3.83146e-05	0.479147	0.90147	0.956642	0.962161	0.913922	0.900641	0.961402	0.943028	0.951547	0.942779	0.931209	0.945764	0.86134	0.976164	0.925785	0.862957	0.882602	0.87513	0.8555	0.833943	0.846892	Arhgap10
1466	2.12845e-05	5.57149e-05	0.746153	0.746153	0.746153	0.746153	0.741888	0.746153	0.746153	0.746153	0.746153	0.741754	0.746153	0.746153	0.643516	0.746153	0.746153	0.746153	0.746153	0.746153	0.746153	0.746153	0.746153	Xlr3a
1467	5.74203e-13	2.66097e-12	1.18944	1.88221	2.05028	2.07278	2.02747	2.04508	2.04504	2.06203	2.07216	2.0505	2.05773	2.03973	0.905226	1.39191	1.37223	1.42431	1.68186	1.53809	1.70836	1.65822	1.85634	Blmh
1470	8.9054e-07	2.63866e-06	0.313704	1.07429	1.07429	1.07429	1.07429	1.0702	1.07429	1.07429	1.07173	1.07429	1.06946	1.07231	0.291119	1.01302	1.07429	1.07429	1.0666	1.07429	1.07429	1.07429	1.07429	Ammecr1
1474	1.06327e-05	2.85988e-05	0.406064	0.923227	0.955776	0.944469	0.641509	0.555957	0.650261	0.660347	0.837096	0.975311	0.976508	0.963538	0.810308	0.99273	0.975877	0.965916	0.959003	0.958697	0.97676	0.978184	0.985783	Srebf2
1474	6.20246e-05	0.000154953	0.832055	0.746577	0.825975	0.822841	0.771062	0.796891	0.808355	0.790195	0.808161	0.796947	0.814738	0.826117	0.66985	0.832055	0.810519	0.813651	0.75371	0.72976	0.716016	0.721223	0.779032	Plk5
1475	6.77813e-05	0.000168386	0.423502	0.451687	0.818305	0.791008	0.636545	0.61717	0.7953	0.813946	0.802262	0.780068	0.801628	0.774409	0.807748	0.751824	0.5346	0.531603	0.589377	0.640919	0.752732	0.785464	0.823388	Gnaz
1476	5.63033e-05	0.000141404	0.832416	0.820367	0.826355	0.825244	0.782239	0.809041	0.812331	0.813234	0.819501	0.832416	0.832416	0.832416	0.50081	0.606488	0.646816	0.554871	0.580843	0.669111	0.684364	0.775664	0.753753	1500015A07Rik
1477	6.7507e-22	5.02837e-21	0.786589	0.990285	2.51678	2.75175	0.750617	0.498238	0.452673	0.444874	0.317386	0.46547	1.11995	2.10492	1.16464	1.18023	0.845292	1.02869	0.96905	0.774681	0.701344	0.948164	1.27724	Puf60
1478	7.83312e-06	2.13187e-05	0.269113	0.806483	0.803836	0.820555	0.809014	0.826301	0.794765	0.797863	0.808776	0.820288	0.815686	0.792058	0.615557	0.826301	0.813778	0.826301	0.812276	0.821886	0.820099	0.800638	0.775007	Mcur1
1479	2.113e-11	8.86647e-11	0.654307	1.78821	1.79837	1.81121	1.64906	1.48053	1.3256	1.41491	1.658	1.75555	1.79666	1.81717	1.09845	0.969063	0.954919	0.854117	1.14002	1.45711	1.72769	1.74942	1.75911	Trappc13
1479	4.67453e-06	1.30075e-05	0.876317	1.00284	1.00284	1.00284	1.00284	0.991178	1.00284	1.00284	0.997766	1.00284	0.996683	1.00284	0.524271	1.00284	0.982807	0.994146	0.995719	0.999171	0.999457	1.00284	1.00284	Nipa1
1480	5.68698e-06	1.56988e-05	0.435305	1.01366	1.01366	1.01366	1.00513	1.00462	0.997935	0.982046	0.987471	1.00052	0.982161	1.00247	0.580818	1.01366	0.998244	1.01366	1.00597	1.01366	1.01366	1.01366	1.01366	Bhlhb9
1482	8.82182e-11	3.54985e-10	1.55025	0.0997424	1.86214	1.93125	0.123499	0.21874	0.429974	0.720512	0.918924	1.16261	1.66116	1.90002	0.953851	1.3611	1.26003	1.29736	1.13149	0.887463	0.623679	0.518876	0.532086	Ppp6c
1483	1.32324e-16	7.49596e-16	1.41357	1.89831	2.49628	2.47382	1.83037	1.83816	1.82945	2.08296	2.08097	2.27472	2.45716	2.46491	1.26375	0.084149	0.54815	0.749049	1.2224	1.54463	1.85206	1.93518	2.04557	Mrpl21
1484	2.45464e-15	1.30271e-14	1.55114	1.77843	2.09666	2.11139	1.69548	1.77114	1.88236	1.70576	1.70943	1.83156	1.91705	2.05623	0.567883	1.1648	1.18921	1.26768	1.25073	1.17675	1.51771	1.49739	1.42355	Zcchc11
1484	4.66386e-10	1.7811e-09	1.25398	0.812605	1.35135	1.42704	0.598179	0.718155	0.761482	0.956573	0.957362	1.1164	1.23687	1.28847	1.05267	0.113667	0.867042	1.01035	0.999289	0.997906	1.2115	1.30219	1.25653	U2af1l4
1486	7.5775e-05	0.000187727	0.283368	0.696935	0.720431	0.720431	0.685025	0.711185	0.711494	0.713555	0.711862	0.699957	0.696357	0.708461	0.720431	0.609702	0.59346	0.623648	0.643431	0.675053	0.689535	0.715221	0.711291	Diexf
1492	1.5005e-20	1.04652e-19	0.489391	2.11445	3.04404	3.05372	2.10464	2.12817	2.27641	2.47426	2.68928	2.92617	3.00246	3.02626	0.621908	0.238348	0.676783	1.0612	1.21149	1.46511	1.83572	1.97066	2.12994	Mrps33
1492	7.35808e-10	2.77129e-09	0.902991	1.59933	1.61484	1.60663	1.54101	1.57708	1.55932	1.61514	1.60731	1.6154	1.5732	1.62417	1.10278	0.756656	1.15033	1.05965	1.31065	1.44232	1.54644	1.59336	1.59652	Tars
1500	5.18242e-06	1.43543e-05	0.801802	1.10214	1.10964	1.10964	1.09025	1.10964	1.10423	1.10964	1.10964	1.10964	1.10964	1.10964	0.806395	1.10964	1.10964	1.10964	1.10147	1.10733	1.10666	1.09897	1.10964	Aifm3
1502	1.36327e-16	7.71629e-16	0.375567	2.19801	2.23302	2.48718	2.25147	2.12038	2.1642	2.20557	2.2569	2.20917	2.20421	2.20928	0.306658	0.167419	0.913709	0.99349	1.22964	1.57008	2.03632	2.18482	2.19041	Ssr1
1502	3.40879e-11	1.41285e-10	1.20526	1.59773	1.64847	1.64188	1.60058	1.63017	1.62318	1.6178	1.63398	1.6472	1.65574	1.66187	0.908851	0.341954	1.3863	1.42309	1.39507	1.48089	1.60677	1.59041	1.64567	Skil
1502	3.77294e-05	9.64113e-05	0.854883	0.831304	0.854883	0.851848	0.846082	0.854883	0.849347	0.835409	0.84356	0.848152	0.854883	0.852904	0.700626	0.854883	0.854883	0.845782	0.854883	0.854883	0.837565	0.813166	0.811465	Pls1
1503	1.3529e-14	6.88693e-14	0.964228	0.268534	1.99487	1.92853	0.739702	1.22347	1.49989	1.79915	1.91616	1.90978	1.88883	1.9092	0.837083	1.2246	1.24607	1.06268	0.972317	0.616568	0.251795	0.0304018	0.0502994	Ppp2r2a
1504	5.11462e-06	1.4181e-05	0.835322	0.956942	0.961849	0.961849	0.961849	0.961849	0.961849	0.961849	0.961849	0.955279	0.937549	0.953613	0.679853	0.961849	0.961849	0.961849	0.961849	0.958434	0.95947	0.961849	0.961849	Gab3
1505	7.21009e-12	3.11831e-11	1.12911	0.75541	1.81585	1.78689	1.17284	1.3325	1.47763	1.56724	1.50591	1.59175	1.65503	1.71328	1.1395	0.366843	0.30962	0.573269	0.641513	0.812168	0.866818	0.803113	0.680781	Srsf4
1508	2.77484e-07	8.57584e-07	1.18034	1.1703	1.30668	1.3011	1.28712	1.28062	1.31618	1.28411	1.31255	1.29807	1.31774	1.31355	0.748926	0.1409	0.202538	0.436414	0.575753	0.746203	0.875642	0.994456	1.12578	Zcchc10
1510	5.72618e-06	1.58022e-05	0.661816	0.931518	0.931518	0.931518	0.918194	0.931518	0.931518	0.931518	0.931518	0.922683	0.931518	0.931518	0.57768	0.931518	0.917231	0.931518	0.921614	0.92944	0.927722	0.931518	0.931518	RP24-95O4.1
1511	5.21883e-11	2.13044e-10	0.965588	1.00857	2.0381	2.0267	1.15833	1.271	1.34783	1.36535	1.46612	1.48737	1.72293	1.97211	1.23953	0.6891	0.11691	0.172536	0.116949	0.293026	0.5605	0.745708	0.821697	Lap3
1511	9.69439e-06	2.61633e-05	0.247384	0.917164	0.922029	0.907681	0.907182	0.884782	0.894572	0.893105	0.91182	0.939977	0.895373	0.895455	0.339493	0.918665	0.639317	0.679912	0.65984	0.67481	0.790943	0.85447	0.894857	Vcpkmt
1513	6.56011e-07	1.96484e-06	1.71303	0.544124	1.03711	1.21892	0.681793	0.73806	0.817967	0.912905	0.978758	1.05706	1.22058	1.12139	1.21878	0.87286	0.25325	0.194948	0.231754	0.283349	0.242149	0.177707	0.318252	Nras
1514	9.38086e-09	3.25498e-08	0.778113	1.03661	1.42001	1.47789	1.03448	1.08054	1.1686	1.19033	1.14969	1.29175	1.41063	1.49024	0.374565	1.16653	0.56982	0.448017	0.805415	0.860249	0.903965	0.889596	0.991544	Dcps
1516	6.42929e-11	2.60922e-10	1.33552	1.43596	1.64775	1.66887	1.54406	1.58264	1.63935	1.63829	1.64798	1.64813	1.68267	1.68848	0.472407	1.16873	0.94576	1.13205	1.02986	1.16702	1.19468	1.23847	1.31511	Sptan1
1516	7.39327e-06	2.01784e-05	0.613052	0.93272	0.93272	0.928123	0.93272	0.889575	0.928125	0.921581	0.927187	0.927477	0.879767	0.898538	0.644354	0.93272	0.918158	0.925286	0.93272	0.930285	0.93272	0.905147	0.93272	Zfp266
1517	5.683e-10	2.15661e-09	1.3305	1.43587	1.53135	1.53601	0.790397	0.668907	0.947491	1.27562	1.4533	1.52764	1.53993	1.54682	1.02244	0.895769	0.906969	1.10879	1.23317	1.34912	1.50511	1.50612	1.51658	Trmt10c
1521	8.88999e-14	4.32295e-13	1.19298	1.56754	1.98859	1.99463	1.76961	1.77504	1.82133	1.89123	1.90003	1.96148	1.9783	1.99072	0.736954	1.34093	1.34426	1.23102	1.38527	1.44718	1.28859	1.47842	1.53939	Eea1
1521	3.23016e-12	1.43063e-11	1.51126	1.77155	1.94372	1.92887	1.82998	1.89422	1.9288	1.94315	1.92875	1.92646	1.91331	1.92521	1.07043	1.10668	1.22528	1.3051	1.53736	1.64178	1.75321	1.76355	1.75633	Sf3b3
1522	1.67388e-16	9.42308e-16	0.847078	2.37317	2.38235	2.37729	2.38749	2.37228	2.40276	2.38455	2.38789	2.38939	2.3698	2.36037	0.310868	0.793929	0.973697	1.32316	1.58949	1.76665	2.13404	2.25297	2.30427	Itpa
1522	1.73596e-08	5.92096e-08	0.777782	1.27551	1.33451	1.3251	1.312	1.30272	1.321	1.3285	1.32752	1.33451	1.33451	1.31858	0.642272	1.08875	0.893749	0.854142	0.814698	0.95658	1.18104	1.30881	1.25904	Kin
1522	4.53566e-05	0.00011486	0.395177	0.802996	0.802996	0.802996	0.802996	0.802996	0.802996	0.798114	0.802996	0.802996	0.802996	0.794759	0.802996	0.759605	0.802996	0.802996	0.802996	0.802996	0.802996	0.785043	0.802996	Lgalsl
1524	3.66851e-05	9.38846e-05	0.860478	0.854982	0.860478	0.860478	0.852438	0.860478	0.860478	0.857165	0.854743	0.860478	0.853184	0.860478	0.663081	0.860478	0.860478	0.860478	0.860478	0.841934	0.847966	0.845853	0.835922	Acaa1b
1527	2.07363e-09	7.55549e-09	1.57211	0.775983	1.15125	1.51999	0.729071	0.821474	0.903455	0.964543	1.01096	1.09654	1.16821	1.13691	0.833098	1.21162	1.27443	1.03869	0.35873	0.0329107	0.031304	0.26636	0.732964	Eif4e2
1528	1.55894e-13	7.46529e-13	1.03648	2.37401	2.38785	2.38501	2.3529	2.35109	2.34546	2.3599	2.38616	2.35265	2.36127	2.37989	0.753144	0.460789	0.992815	1.91546	2.24679	2.35655	2.37939	2.37645	2.3864	Fbxw2
1528	1.88618e-09	6.89568e-09	0.164781	1.13465	0.596873	0.487394	0.925627	0.776134	0.891794	1.04075	1.0111	0.976996	1.08415	0.869012	0.428781	1.08886	1.25361	1.30026	1.34346	1.16477	1.18238	1.22264	1.34163	Rab5c
1529	6.75699e-06	1.84997e-05	0.188879	0.958248	0.957916	0.962757	0.967904	0.967904	0.963108	0.967904	0.94595	0.952977	0.958571	0.943722	0.811047	0.967904	0.967904	0.967904	0.967904	0.967904	0.964644	0.967904	0.967904	Pdha1
1529	2.72464e-05	7.05497e-05	0.890668	0.890668	0.890668	0.890668	0.890668	0.890668	0.890668	0.890668	0.890668	0.890668	0.890668	0.890668	0.703062	0.890668	0.890668	0.890668	0.890668	0.890668	0.890668	0.880002	0.890668	Pnma5
1530	7.01378e-09	2.45791e-08	0.909577	1.13947	1.43657	1.43594	1.27809	1.28095	1.2871	1.30385	1.34272	1.31125	1.36238	1.43302	0.764935	1.15145	1.16222	0.988789	1.00759	1.01644	0.877491	0.925845	1.13051	Triobp
1531	1.09012e-13	5.26971e-13	1.48661	1.02183	1.77975	1.95693	1.17802	1.22956	1.43071	1.41242	1.55496	1.7786	1.74423	1.8163	0.655449	1.06106	1.31177	1.23183	1.17931	1.27864	1.20717	1.06292	1.20108	Nus1
1534	5.27199e-18	3.22992e-17	0.457764	1.17734	2.41745	2.42365	0.831551	0.660607	0.746553	1.11247	1.20412	1.46885	2.01292	2.30884	1.21541	0.172924	0.154213	0.270192	0.399795	0.704952	0.998293	1.16313	1.39232	Mrpl22
1535	8.41002e-15	4.32257e-14	1.71585	1.8587	2.52355	2.54597	2.06207	2.22078	2.34569	2.40013	2.47992	2.4896	2.52058	2.51058	1.10175	1.14855	0.970544	0.928523	1.00496	1.15379	1.33131	1.59683	1.62633	Ppp1r12a
1537	1.31097e-05	3.49037e-05	0.479804	0.900081	0.852505	0.857961	0.879203	0.889985	0.895093	0.869562	0.850977	0.847172	0.846254	0.867727	0.608012	0.900081	0.891168	0.884677	0.859606	0.896502	0.887154	0.900081	0.885787	Arvcf
1538	3.17359e-08	1.05634e-07	0.78291	0.92898	1.31378	1.31678	1.11077	1.24669	1.27768	1.28726	1.28537	1.26614	1.29427	1.2892	0.997138	0.747294	0.334354	0.311589	0.467566	0.644079	0.671456	0.50599	0.643655	Tmem18
1539	1.03506e-08	3.5809e-08	1.26956	0.792453	1.50352	1.61094	0.947519	0.981771	1.12351	1.11572	1.32818	1.452	1.44494	1.49949	0.657401	1.21901	1.05731	0.812837	0.616946	0.599661	0.413922	0.355342	0.531034	Cpsf2
1540	2.44881e-13	1.15912e-12	1.33447	1.44281	1.61855	1.78462	1.0606	0.88696	1.02884	1.34648	1.63278	1.42863	1.01014	1.29275	0.844615	1.21084	0.832303	1.04707	1.33922	1.43428	1.54297	1.6238	1.60196	Ppie
1540	4.00728e-05	0.000102053	0.713464	0.713464	0.708815	0.713464	0.713464	0.713464	0.713464	0.713464	0.71079	0.701982	0.713464	0.713464	0.426634	0.652188	0.700617	0.713464	0.713464	0.710165	0.704176	0.698915	0.713464	Pygo1
1543	8.36959e-08	2.69246e-07	0.690996	1.17925	1.32603	1.3348	1.16105	1.11827	1.20046	1.19698	1.21058	1.23186	1.31849	1.33271	0.627289	1.09881	0.958874	1.02268	1.06294	1.03903	1.09652	1.14659	1.13563	Iars
1544	2.54012e-06	7.22952e-06	0.946054	0.0382286	1.04928	1.07192	0.464155	0.636234	0.812921	0.827989	0.918706	1.04484	1.0214	1.08563	0.747882	0.963732	0.874552	0.854681	0.842851	0.777426	0.783541	0.652411	0.225571	Fastkd3
1546	1.06373e-15	5.75366e-15	1.72662	1.4912	2.41087	2.52058	1.52079	1.77355	1.7492	1.58647	1.85066	1.59904	1.29918	2.18032	0.841009	0.074238	0.198927	0.466612	0.879976	1.23763	1.61136	1.46145	1.21903	BC005561
1549	0.000550389	0.00124262	0.66888	0.506949	0.619341	0.64054	0.516538	0.539515	0.556057	0.577151	0.569726	0.563745	0.578208	0.460926	0.394259	0.218798	0.266575	0.226248	0.248533	0.390487	0.409062	0.416137	0.468198	Plk4
1554	7.28986e-11	2.94654e-10	1.36193	1.08471	1.69966	1.72432	1.18444	1.22851	1.29756	1.45267	1.47993	1.44578	1.54532	1.44826	1.06906	1.15593	0.531952	0.195409	0.165982	0.260351	0.372677	0.585485	0.913101	Farsb
1559	0.00012575	0.000304595	0.696804	0.668029	0.475145	0.612808	0.613108	0.595881	0.612702	0.63655	0.577423	0.541659	0.433834	0.479706	0.444874	0.634355	0.696804	0.696804	0.680029	0.689639	0.683646	0.671013	0.678928	Crip1
1561	7.83609e-06	2.13247e-05	0.11526	0.765146	0.762783	0.762045	0.746207	0.755668	0.765146	0.765146	0.765146	0.760144	0.765146	0.755954	0.373701	0.765146	0.765146	0.765146	0.757453	0.765146	0.765146	0.765146	0.765146	1110012L19Rik
1566	4.3546e-21	3.12241e-20	1.46297	0.477959	2.61707	2.64592	0.783161	1.00297	1.14002	1.51474	1.78489	2.09048	2.31461	2.5717	0.880673	0.778193	0.996771	0.590119	0.144015	0.0212139	0.0659915	0.328148	0.551875	Ccdc12
1567	2.66001e-07	8.23129e-07	0.584928	1.13848	1.11202	1.12547	1.13044	1.13848	1.13291	1.13379	1.13233	1.12008	1.08983	1.11233	0.314719	0.98204	0.931987	0.933233	1.06703	1.06865	1.13051	1.12431	1.10329	Hic2
1569	2.0782e-06	5.96375e-06	1.0583	0.875469	1.17253	1.18483	0.890668	0.998506	1.08203	1.13502	1.14188	1.15009	1.14941	1.16702	0.603145	0.901422	0.737136	0.83608	0.751268	0.875218	0.873911	0.976597	0.879876	Fbxl20
1570	1.6718e-16	9.41529e-16	1.33729	1.83907	1.70967	1.74171	1.866	1.80937	1.9324	1.94993	1.89769	1.98119	1.95594	1.8728	0.701466	0.563228	0.779427	0.67534	0.902411	1.15875	1.46821	1.66975	1.80711	Bola2
1570	0.000132982	0.00032142	0.745691	0.616166	0.735986	0.742521	0.620721	0.703063	0.713034	0.719755	0.718585	0.740383	0.723858	0.732085	0.269961	0.563931	0.534089	0.656115	0.683509	0.664077	0.670178	0.698578	0.652811	Spata2
1573	1.77355e-09	6.49093e-09	1.84204	0.782925	0.970325	0.306677	0.811349	0.912647	0.875806	0.871557	1.01394	1.01046	1.03446	1.11914	0.77704	0.373589	0.757183	1.05411	1.12062	1.23032	1.13749	0.973521	0.954421	Ppp4c
1574	4.60934e-05	0.000116617	0.693287	0.681167	0.688456	0.693287	0.693287	0.684074	0.693287	0.693287	0.689904	0.680892	0.693287	0.693287	0.592729	0.601615	0.693287	0.693287	0.682986	0.693287	0.693287	0.682621	0.678494	Xlr4b
1576	2.14824e-08	7.2658e-08	1.16212	0.0451834	1.36168	1.39066	0.433817	0.675432	0.926007	1.07735	1.29054	1.35195	1.37485	1.38688	1.03995	0.882511	1.10856	1.1041	1.03543	1.06451	0.964975	0.238087	0.00379577	Mtmr14
1577	1.05817e-17	6.38323e-17	0.758115	0.0257315	2.63274	2.71081	0.0765432	0.292184	0.72185	0.868765	1.26773	1.97355	2.48749	2.59231	0.54044	0.947917	1.34253	1.54394	1.48763	1.33334	0.848343	0.430549	0.251601	Appbp2
1577	7.99627e-13	3.67255e-12	0.692348	2.13202	2.18718	2.19379	2.1607	2.17897	2.17303	2.14771	2.16776	2.15528	2.17517	2.13473	0.442488	1.03684	1.56973	1.78602	1.85963	2.00039	2.07885	2.10081	2.00482	Hp1bp3
1579	0.000258799	0.00060651	0.693848	0.587839	0.680785	0.669673	0.640063	0.631945	0.613265	0.583249	0.594844	0.608081	0.612405	0.65994	0.513393	0.693848	0.593986	0.515051	0.651451	0.633883	0.629185	0.515977	0.475498	Kif14
1582	3.8926e-16	2.14931e-15	0.447069	2.10831	2.30421	2.21446	2.31223	2.22038	2.23781	2.29208	2.33837	2.26861	2.32932	2.35112	0.173563	0.507719	0.51327	0.864749	0.921176	1.21653	1.77669	2.06837	2.14803	Polr2m
1583	5.56966e-10	2.11478e-09	0.834277	1.36502	1.55871	1.56195	1.37401	1.50058	1.50282	1.55147	1.54838	1.53459	1.50267	1.48197	0.906577	1.18691	1.04364	1.11855	1.17554	1.34592	1.37789	1.30111	1.40039	Sart3
1584	4.36935e-05	0.000110835	0.73024	0.72298	0.73024	0.73024	0.73024	0.73024	0.73024	0.73024	0.73024	0.722445	0.73024	0.73024	0.682219	0.73024	0.706796	0.73024	0.701021	0.726765	0.721569	0.73024	0.722664	Rtkn2
1585	2.98008e-17	1.74705e-16	1.44257	2.26539	2.40435	2.39494	2.36645	2.39942	2.3915	2.41776	2.38712	2.33462	2.3866	2.40672	1.08608	0.95338	0.724768	0.685824	0.898879	1.11963	1.21181	1.56659	1.91009	Ankrd10
1585	3.82241e-07	1.16813e-06	0.883382	1.13105	1.0184	1.02686	1.12577	1.12913	1.1473	1.13444	1.14634	1.1259	1.10484	0.96608	0.170885	0.989783	0.845069	0.856064	0.928283	1.03302	1.10465	1.09231	1.14525	Dhfr
1588	0.000116296	0.000282655	0.740084	0.675068	0.728586	0.740084	0.673777	0.712904	0.731908	0.719888	0.729708	0.717413	0.713945	0.725659	0.400958	0.437459	0.419702	0.463318	0.579093	0.530662	0.555474	0.631237	0.671938	Sh3bp5l
1590	3.86269e-11	1.59415e-10	1.08816	1.21671	1.89097	1.93825	1.36422	1.43497	1.66379	1.81192	1.86943	1.93024	1.90544	1.86278	1.0333	1.19741	1.24324	1.21949	1.40513	1.50754	1.44464	1.31362	1.26683	Anapc2
1591	8.07204e-09	2.81709e-08	0.363039	1.29467	1.47365	1.47455	1.39778	1.43003	1.46025	1.4679	1.48104	1.47093	1.46412	1.4646	0.625667	1.16508	1.15132	1.26816	1.29723	1.35382	1.3965	1.37837	1.41858	Pgd
1592	0.0001972	0.000467697	0.698541	0.683895	0.525217	0.611767	0.692019	0.670403	0.680303	0.634042	0.460888	0.208185	0.00509344	0.39048	0.0543538	0.398922	0.484041	0.512842	0.611219	0.639253	0.647437	0.656089	0.69381	Bicd2
1595	2.04168e-16	1.14413e-15	1.30829	1.21081	2.37745	2.41181	1.51887	1.72235	1.80307	2.11074	2.30428	2.3652	2.36583	2.35286	1.19984	0.699054	1.20908	1.18309	1.57757	1.7669	1.68417	1.16502	1.09173	Alkbh5
1596	2.32532e-10	9.06578e-10	0.815349	1.24522	1.60204	1.59922	1.39268	1.4879	1.55231	1.59943	1.59873	1.59965	1.61943	1.60992	1.05827	0.623477	0.406185	0.516476	0.702435	0.699937	0.629807	0.799214	1.05501	Mrpl44
1596	0.000102724	0.000251203	0.768023	0.696925	0.742283	0.756614	0.768023	0.760213	0.752422	0.743682	0.745726	0.762453	0.761963	0.762085	0.615523	0.6249	0.676352	0.6436	0.668485	0.645353	0.694908	0.72783	0.656886	Rnf157
1598	9.05063e-11	3.6398e-10	1.19498	1.79328	1.7857	1.79437	1.8064	1.7467	1.62153	1.39359	1.44202	1.67742	1.714	1.75773	0.54793	0.73187	1.51623	1.77248	1.78196	1.79805	1.78347	1.80112	1.77784	Chd6
1598	2.08271e-09	7.5855e-09	1.2211	0.361335	1.51852	1.55256	0.680572	0.900632	1.14179	1.29575	1.2978	1.41264	1.42669	1.39062	0.873354	1.10618	1.18437	0.929466	0.711853	0.509301	0.187129	0.198377	0.234925	Polr3e
1598	9.44837e-07	2.79434e-06	0.863383	1.07235	1.0139	1.08706	1.04708	1.03612	0.991225	0.951016	0.767981	0.693017	0.499516	0.918266	0.898654	0.780684	0.712685	0.798734	0.801322	0.948472	1.07998	1.11951	1.09336	Lrrc40
1598	0.00039098	0.000897854	0.736976	0.550868	0.71067	0.725141	0.439978	0.434249	0.44648	0.539953	0.521898	0.631906	0.667961	0.679506	0.271564	0.564434	0.575154	0.673903	0.577163	0.57702	0.502954	0.52215	0.507547	Utp15
1599	5.61614e-12	2.4481e-11	0.968155	1.86089	1.91254	1.92002	1.84914	1.90551	1.92002	1.90903	1.90863	1.91389	1.89299	1.91553	0.650325	1.2735	1.40613	1.39992	1.56461	1.74998	1.84698	1.88401	1.86087	Chuk
1599	5.03396e-05	0.000127015	0.776722	0.776722	0.772032	0.772812	0.776722	0.776722	0.765384	0.747513	0.748547	0.766532	0.753042	0.776722	0.160019	0.776722	0.776722	0.776722	0.776722	0.776722	0.776722	0.766952	0.776722	Rnf128
1600	9.33127e-05	0.000229079	0.726608	0.682382	0.719069	0.726608	0.682986	0.717074	0.712187	0.717449	0.72396	0.726608	0.726608	0.726608	0.508877	0.664395	0.670094	0.511915	0.363994	0.469773	0.550131	0.619868	0.667458	Fam217b
1604	1.19684e-06	3.50934e-06	0.965234	0.886353	1.08083	1.07777	0.799001	0.938599	0.956053	0.99604	1.04078	1.06509	1.07956	1.067	0.572208	0.558665	0.709449	0.796195	0.848496	0.953135	0.946817	0.928789	0.874448	Tmem39a
1605	3.97297e-06	1.11182e-05	0.732568	0.985904	1.1564	1.17763	1.08447	1.06967	1.13155	1.05645	1.10255	1.10466	1.0301	1.04386	0.257914	1.04218	0.831598	0.684998	0.762189	0.797002	0.793076	0.832004	1.0484	Pi4ka
1608	1.42065e-18	8.96346e-18	1.87207	1.49586	2.65513	2.68977	1.77297	1.93384	2.12717	2.21175	2.36836	2.46049	2.51914	2.67541	1.04348	1.23619	1.07657	1.08661	1.33856	1.39726	1.52036	1.5372	1.60671	Mrpl46
1609	1.01568e-05	2.73622e-05	0.695241	0.827136	0.831923	0.829754	0.830203	0.836538	0.836538	0.831149	0.829231	0.836538	0.836538	0.836538	0.447039	0.836538	0.809528	0.815123	0.836538	0.836538	0.832959	0.836538	0.836538	Pawr
1609	7.59245e-05	0.000188081	0.716085	0.703265	0.676503	0.699982	0.711715	0.716085	0.704027	0.689667	0.68691	0.621541	0.541676	0.458051	0.218421	0.716085	0.705238	0.707888	0.716085	0.708478	0.708304	0.716085	0.698487	Kazn
1612	1.29875e-10	5.15783e-10	0.699138	1.43345	1.60009	1.64073	1.43873	1.62044	1.54934	1.62117	1.62717	1.58594	1.6383	1.6168	0.632192	1.18117	1.17417	1.23295	1.1533	1.1151	1.11282	1.12357	1.27913	Gtf3c6
1612	0.000186704	0.00044408	0.742989	0.345449	0.715289	0.716042	0.480314	0.644339	0.664761	0.700635	0.690662	0.735408	0.724642	0.705983	0.303523	0.649535	0.742989	0.714623	0.630196	0.516207	0.439735	0.241551	0.208889	Klhl21
1615	3.91032e-06	1.09485e-05	0.136537	0.874387	0.874387	0.871904	0.874387	0.874387	0.868945	0.874387	0.874387	0.874387	0.865008	0.874387	0.33361	0.834801	0.820746	0.863604	0.867484	0.874387	0.87175	0.874387	0.868688	E430025E21Rik
1619	9.45624e-09	3.27953e-08	1.00974	1.25611	1.42851	1.41687	1.31351	1.19478	1.35149	1.33875	1.35372	1.38824	1.43329	1.44014	0.976267	0.807441	0.935493	0.879563	0.885147	0.881622	1.17936	1.19929	1.28152	Nln
1620	2.5825e-09	9.34542e-09	1.36514	1.0994	1.61642	1.61594	0.864583	0.866041	0.922654	1.13765	1.30148	1.44086	1.38249	1.50054	0.277551	1.07317	1.13428	1.15429	1.15331	1.25288	1.20626	1.24669	1.28772	Paf1
1622	2.14279e-19	1.4174e-18	0.234965	1.71324	2.1962	2.56138	1.89505	1.96106	1.99702	2.00941	1.89641	1.88178	1.7327	1.99327	0.477013	0.441431	0.470966	0.344129	0.724027	0.973039	1.40784	1.53757	1.84361	Krtcap2
1623	7.72805e-05	0.000191317	0.793705	0.719025	0.789464	0.788219	0.714884	0.722573	0.743917	0.730131	0.770973	0.778478	0.788818	0.78257	0.684473	0.793705	0.793705	0.793705	0.793705	0.786282	0.788256	0.774031	0.793705	Rasip1
1623	6.72305e-05	0.00016711	0.8783	0.8783	0.874677	0.8783	0.8783	0.871455	0.8783	0.8783	0.8783	0.8783	0.8783	0.8783	0.8783	0.8783	0.8783	0.8783	0.8783	0.8783	0.8783	0.867634	0.8783	Phlda2
1630	2.15046e-17	1.2731e-16	1.51136	1.86255	2.82108	2.84267	2.2956	2.5038	2.55862	2.6605	2.7137	2.71315	2.56918	2.77991	1.28064	1.02939	1.31693	1.26317	1.47564	1.42592	1.52716	1.59279	1.71129	Thoc3
1630	1.78479e-06	5.15567e-06	1.16928	0.0467544	1.13017	1.31568	0.199982	0.286599	0.568419	0.593342	0.542057	0.238204	0.172866	0.877136	0.569536	1.16225	1.23462	1.12977	1.11093	0.88824	0.611503	0.319382	0.469071	Tnpo1
1631	2.27455e-13	1.07872e-12	1.18264	0.138198	1.83477	1.81392	0.454786	1.05573	1.48402	1.72441	1.78195	1.80499	1.85647	1.86397	1.00944	0.613877	0.593878	0.846996	1.07389	1.03013	0.863775	0.42569	0.229633	Dpf2
1631	0.000269601	0.000630786	0.76064	0.673382	0.746651	0.732985	0.641428	0.646282	0.613332	0.538916	0.638169	0.704971	0.749377	0.743504	0.543821	0.526829	0.542179	0.688909	0.684212	0.653688	0.670725	0.599018	0.647687	2610020C07Rik
1632	3.92262e-05	0.000100009	0.767353	0.767353	0.767353	0.767353	0.767353	0.767353	0.767353	0.767353	0.767353	0.767353	0.767353	0.767353	0.174007	0.767353	0.767353	0.767353	0.767353	0.767353	0.767353	0.767353	0.767353	Mycn
1641	1.68006e-06	4.86091e-06	0.93814	1.045	1.04491	1.05759	1.05785	1.03116	0.99505	0.92212	1.02324	1.05659	1.06039	1.05671	0.449764	0.961881	0.993479	1.05143	1.05534	1.05487	1.05909	1.06422	1.04273	Prkd3
1641	0.000108841	0.000265442	0.738631	0.65387	0.721924	0.73396	0.726028	0.72886	0.71941	0.738631	0.731159	0.725232	0.738631	0.728321	0.220459	0.381109	0.52199	0.575246	0.576506	0.616298	0.607485	0.6489	0.620165	Mtr
1643	0.000156136	0.000374773	0.766068	0.582419	0.749404	0.751873	0.661601	0.70489	0.745296	0.744138	0.752378	0.74514	0.766068	0.737884	0.179718	0.204976	0.0508464	0.153907	0.260732	0.375062	0.369473	0.356462	0.373972	Spdl1
1645	2.77414e-09	1.00081e-08	0.108919	1.31865	1.32358	1.33333	1.29311	1.30226	1.32385	1.31755	1.32586	1.31247	1.31291	1.3021	0.897223	0.376528	0.150141	0.369104	0.56677	0.960973	1.20154	1.26086	1.2907	Tprkb
1645	4.76907e-08	1.56545e-07	0.651645	1.20989	1.25313	1.27219	1.23824	1.26205	1.25554	1.25863	1.25518	1.23301	1.24189	1.22278	0.285782	1.02969	0.84912	0.863031	0.930281	0.958737	1.11527	1.20786	1.25866	Noa1
1646	3.03052e-12	1.34529e-11	0.127214	1.37368	2.00209	2.04983	1.36217	1.46307	1.50394	1.66197	1.77447	1.87203	1.99186	1.93522	0.583165	1.15047	1.43766	1.27659	1.32102	1.29612	1.29188	1.19483	1.13009	M6pr
1650	2.7355e-14	1.37033e-13	0.952691	2.05835	2.16021	2.15135	2.07704	1.97465	2.12675	2.15678	2.12608	2.13982	2.15505	2.15302	0.491059	0.99917	1.30062	1.35296	1.78186	2.00324	2.14404	2.15527	2.12525	Tnrc6a
1650	2.97001e-09	1.06877e-08	0.33912	0.167698	1.02392	1.56908	0.0702698	0.346195	0.714124	0.790212	0.510373	0.0327139	0.216403	0.672482	1.14565	0.672828	0.553709	0.522788	0.360289	0.279777	0.168918	0.171879	0.369599	Mrps18b
1650	0.000181448	0.000432106	0.700912	0.688639	0.467274	0.431563	0.591152	0.509184	0.497834	0.415369	0.474934	0.400445	0.363964	0.395808	0.471606	0.330129	0.602552	0.700912	0.677853	0.696996	0.693751	0.691918	0.67519	D930015E06Rik
1653	2.37309e-09	8.60903e-09	1.00823	0.471866	1.42593	1.44943	0.774898	0.799372	0.799037	0.903252	0.904453	0.915959	1.18696	1.33433	0.988536	0.280319	0.242694	0.17602	0.078062	0.206694	0.161964	0.146213	0.246513	Exosc10
1655	5.02091e-08	1.64453e-07	1.22878	1.43481	1.49616	1.49108	1.40272	1.42914	1.41206	1.45745	1.48215	1.4751	1.48863	1.49616	1.03801	1.19066	1.33311	1.35738	1.44765	1.45248	1.49036	1.48116	1.48702	Wdr3
1657	0.000294111	0.000685053	0.644424	0.516681	0.633275	0.635196	0.511635	0.449735	0.511956	0.523654	0.53348	0.56669	0.549223	0.632272	0.644424	0.644424	0.536982	0.581279	0.580515	0.603796	0.523082	0.477742	0.404111	Steap1
1658	3.07218e-07	9.46342e-07	0.497744	1.12455	1.13287	1.13287	1.12978	1.13287	1.13287	1.12576	1.13287	1.12748	1.13287	1.13287	0.531443	0.976159	1.09583	1.12523	1.1061	1.13287	1.13031	1.12417	1.11516	Ldb1
1661	2.03594e-06	5.85302e-06	0.597722	0.412721	1.11563	1.09824	0.711163	0.953987	1.06652	1.07975	1.0556	0.972647	0.942575	1.04657	0.514906	0.993956	0.758596	0.841078	0.873214	0.821754	0.73694	0.568358	0.460211	Ist1
1662	0.000123704	0.000299933	0.723024	0.650922	0.698005	0.723024	0.653433	0.718855	0.714318	0.723024	0.714854	0.710606	0.723024	0.716872	0.335394	0.51317	0.628999	0.550208	0.538998	0.58059	0.621369	0.671802	0.652366	Ddb2
1666	8.19801e-05	0.000202488	0.65631	0.65631	0.65631	0.65631	0.649789	0.645516	0.649495	0.65631	0.65631	0.65631	0.65631	0.65631	0.65631	0.65631	0.65631	0.65631	0.65631	0.65631	0.65631	0.645644	0.65631	Ccdc22
1673	2.01367e-10	7.88367e-10	1.25537	1.04547	1.50896	1.47442	1.07196	1.35203	1.42489	1.52275	1.49957	1.51067	1.5136	1.52236	0.455191	0.396079	0.20501	0.464196	0.635828	0.874437	0.861263	1.10724	1.06993	Wrap73
1674	2.16597e-06	6.20706e-06	0.944781	1.06768	1.08608	1.08608	1.04266	1.08608	1.08152	1.08608	1.08003	1.08608	1.07838	1.0573	0.686181	0.987637	1.06219	1.08211	1.08608	1.08223	1.08118	1.06841	1.06837	Dck
1675	5.33593e-09	1.88752e-08	0.79559	1.4612	1.51055	1.49885	1.46565	1.48125	1.48689	1.49896	1.51599	1.49864	1.49597	1.47898	0.688423	1.12932	1.16667	1.06611	1.16447	1.22319	1.36576	1.42765	1.4861	Numa1
1680	4.02347e-05	0.000102436	0.0429772	0.673353	0.621641	0.735532	0.629031	0.67684	0.649055	0.67766	0.656973	0.491422	0.325623	0.425003	0.381627	0.740385	0.726128	0.740385	0.740385	0.740385	0.740385	0.729718	0.721084	Apool
1685	7.02838e-20	4.75487e-19	1.45487	1.16753	2.6097	2.69185	1.01221	1.19946	1.58538	1.85139	2.03501	2.36851	2.54003	2.64629	0.6387	0.303743	0.279282	0.957544	1.4086	1.56997	1.64355	1.45471	1.24095	Snrnp70
1685	1.2579e-05	3.35635e-05	0.637982	0.656094	0.783004	0.792104	0.744226	0.76275	0.765325	0.755906	0.765777	0.792104	0.764365	0.792104	0.492311	0.743505	0.663952	0.687779	0.713472	0.714546	0.69649	0.637929	0.434914	Ska3
1685	8.34024e-05	0.000205814	0.751667	0.751667	0.751667	0.751667	0.743627	0.751667	0.751667	0.751667	0.751667	0.751667	0.751667	0.751667	0.751667	0.702213	0.751667	0.751667	0.751667	0.751667	0.751667	0.733714	0.751667	Rhox1
1687	2.19284e-12	9.80184e-12	1.29602	0.33845	1.93344	2.02295	0.150312	0.061521	0.339658	0.882103	1.29999	1.43309	1.5908	1.65467	1.10027	0.51581	0.254427	0.212842	0.102272	0.182205	0.198577	0.427615	0.736032	Prpf38a
1693	1.09514e-10	4.37815e-10	1.43269	0.356805	1.81149	1.83874	0.663209	0.885115	1.40163	1.68996	1.75781	1.80442	1.83753	1.74015	1.04979	1.16424	1.26676	1.03387	0.746804	0.564156	0.352291	0.221019	0.287899	Dtx2
1695	3.11131e-19	2.04109e-18	1.21578	0.13707	2.15999	2.34661	0.145995	0.260591	0.0381314	0.0654728	0.377795	0.833195	1.5545	1.82761	1.00513	0.610699	0.91776	1.24352	1.29631	0.996629	0.814153	0.48296	0.231522	Skp1a
1695	1.71688e-09	6.28862e-09	0.707593	1.21342	1.6292	1.62576	1.29614	1.35171	1.4767	1.53504	1.55168	1.57444	1.59672	1.59392	1.03019	0.795642	0.631943	0.568574	0.688549	0.744233	0.777545	0.880917	1.06687	Api5
1697	6.74421e-05	0.000167605	0.98655	0.98655	0.98655	0.98655	0.98655	0.98655	0.98655	0.970234	0.959611	0.941149	0.977881	0.980992	0.9397	0.98655	0.98655	0.98655	0.98655	0.98655	0.98655	0.975884	0.98655	Rhox10
1701	5.99564e-05	0.000150091	0.768669	0.768669	0.76527	0.763623	0.768669	0.768669	0.768669	0.768669	0.768669	0.768669	0.768669	0.768669	0.556999	0.768669	0.755823	0.762023	0.768669	0.768669	0.768669	0.768669	0.768669	Rassf3
1707	9.50154e-12	4.08e-11	1.42848	1.36785	1.83821	1.85869	1.60497	1.6215	1.69648	1.79222	1.82041	1.80024	1.84567	1.83432	0.953396	0.662398	0.95868	1.01251	1.20885	1.35946	1.50375	1.55154	1.40926	Sfswap
1707	1.76558e-05	4.65812e-05	0.477802	0.758329	0.758329	0.758329	0.758329	0.758329	0.758329	0.758329	0.7543	0.758329	0.758329	0.752767	0.0642524	0.758329	0.741049	0.750131	0.750636	0.758329	0.758329	0.758329	0.758329	Pls3
1709	0.000158598	0.00038038	1.04612	0.737673	0.760137	0.693284	0.769117	0.773152	0.673051	0.772945	0.834713	0.908978	0.85118	0.751006	0.678151	0.0762961	0.592324	0.722393	0.732384	0.687384	0.76476	0.732125	0.667218	Cenpm
1709	0.000110737	0.000269847	0.63283	0.634606	0.692788	0.679136	0.686592	0.671101	0.692607	0.677746	0.681288	0.695476	0.706879	0.677074	0.656073	0.749768	0.749768	0.728928	0.648021	0.583108	0.532365	0.558162	0.608293	Palm3
1710	3.89871e-08	1.28819e-07	1.21084	1.35124	0.978476	1.0133	1.15352	0.968666	0.818813	0.563668	0.733579	0.881876	0.894117	0.977003	0.744908	0.838036	1.37231	1.39647	1.38791	1.33723	1.32716	1.357	1.37104	Lats2
1711	1.07229e-08	3.7078e-08	0.908513	1.23271	1.36275	1.36511	1.30415	1.31018	1.32302	1.30267	1.33796	1.33612	1.33786	1.35195	0.730658	1.01178	1.05172	1.02613	1.08076	1.08637	1.1338	1.23085	1.22185	Pds5b
1711	0.000151677	0.00036462	0.628425	0.591782	0.62376	0.628425	0.601959	0.594161	0.600868	0.601251	0.612989	0.623425	0.61856	0.618257	0.206663	0.628425	0.548237	0.45879	0.520711	0.510404	0.593163	0.611257	0.623693	Kdf1
1712	8.81771e-07	2.61382e-06	0.658478	0.888832	1.0242	1.02228	0.937841	0.995611	1.00442	1.00999	1.01724	1.00325	1.02203	1.00923	0.193225	0.882346	0.649087	0.566687	0.693767	0.619448	0.666766	0.747952	0.638907	Ino80
1715	0.000526951	0.00119261	0.634714	0.430949	0.276344	0.409465	0.490008	0.494579	0.505761	0.468189	0.304043	0.0201347	0.0356773	0.139813	0.446915	0.634714	0.16077	0.244783	0.104079	0.134931	0.176064	0.246231	0.416328	Rad51d
1716	1.35283e-06	3.94789e-06	0.940032	0.466738	1.05	1.03453	0.667354	0.887459	0.977623	1.02872	1.03145	1.01109	1.06612	1.04472	0.524954	0.814326	0.720091	0.701701	0.710288	0.65293	0.509485	0.382986	0.385243	Dhx38
1722	1.42852e-12	6.44286e-12	0.926836	2.06681	2.10016	2.12245	2.07738	2.06161	2.09223	2.0745	2.06702	2.10463	2.07149	2.09451	0.601741	1.09154	1.4924	1.68159	1.8199	2.01646	2.08664	2.06862	2.09604	Grb2
1725	2.54028e-05	6.59908e-05	0.420621	0.790566	0.796062	0.794212	0.789392	0.796062	0.796062	0.791558	0.790999	0.781519	0.781499	0.796062	0.352159	0.796062	0.761144	0.78578	0.737	0.759187	0.762128	0.784021	0.796062	Tmem150a
1725	0.000121724	0.000295292	0.646422	0.630505	0.641117	0.641824	0.640488	0.638145	0.646422	0.641603	0.638522	0.630703	0.646422	0.641933	0.491774	0.434037	0.574604	0.534366	0.518529	0.605632	0.623506	0.625986	0.628718	Cldn12
1726	9.0866e-12	3.90554e-11	0.774163	1.68221	1.77392	1.7873	1.65873	1.65545	1.66023	1.70227	1.70526	1.65622	1.63837	1.74127	1.02497	0.873517	1.03098	1.03229	1.08773	1.28142	1.4883	1.59097	1.60347	Mrps35
1728	0.000171275	0.000409261	0.652873	0.469736	0.638671	0.644622	0.59516	0.629204	0.641994	0.638301	0.642734	0.638944	0.640886	0.652873	0.141874	0.453583	0.355028	0.39839	0.452195	0.46676	0.440154	0.507237	0.532374	Msantd2
1730	3.93426e-14	1.95313e-13	0.852217	1.26455	2.05139	2.01628	1.44834	1.50287	1.78425	1.93297	2.02952	2.02947	2.03349	2.04876	1.10045	0.66786	0.547832	0.645195	1.03255	1.24474	1.24413	1.25525	1.11906	Lars
1730	2.41646e-12	1.07783e-11	1.38811	0.611255	1.68801	1.73839	0.62248	0.941066	1.14404	1.50462	1.60431	1.71209	1.65552	1.6331	0.869679	0.97041	1.03151	1.15678	0.920612	0.826235	0.754486	0.849517	0.722713	Atg4b
1731	3.78626e-05	9.67243e-05	0.964976	0.748084	0.831888	0.936448	0.857094	0.801806	0.804417	0.660257	0.784044	0.916865	0.884683	0.837275	0.611386	0.614169	0.506516	0.430903	0.32538	0.272275	0.284994	0.576208	0.744563	Edc3
1732	3.14099e-14	1.56621e-13	0.623798	1.89849	1.71942	1.84091	1.93029	1.8848	1.91819	1.89323	1.83603	1.81153	1.78649	1.7507	0.315443	0.413157	0.668993	1.34777	1.5014	1.68673	1.83736	1.81692	1.91773	Nsd1
1736	4.16756e-05	0.000106015	0.313668	0.782336	0.802441	0.80889	0.681727	0.64434	0.598343	0.671687	0.712427	0.774894	0.784248	0.78588	0.219765	0.814373	0.814373	0.814373	0.814373	0.808533	0.811601	0.803707	0.797685	Cers6
1741	0.00015719	0.000377102	0.718678	0.74705	0.776878	0.763809	0.729588	0.737174	0.765943	0.780533	0.770877	0.780396	0.782407	0.780035	0.625654	0.845205	0.71681	0.650379	0.561498	0.611225	0.655965	0.691538	0.745804	Btbd6
1743	1.73913e-19	1.15463e-18	1.6495	1.2135	2.57613	2.62436	1.7195	1.91009	2.07335	2.22233	2.40084	2.46683	2.52986	2.50093	0.779086	0.42129	0.280301	0.466241	0.61015	0.541243	0.549769	0.807942	1.01954	Psmd1
1743	2.40586e-05	6.26491e-05	0.81899	1.02849	1.02418	1.02301	1.02405	1.02849	1.01748	0.998171	1.0074	1.0087	1.01957	1.0217	0.887547	1.02849	1.02849	1.02849	1.0208	1.02849	1.02849	1.00053	1.02849	Homer2
1748	2.72878e-13	1.28804e-12	0.868886	1.38596	1.90812	1.93681	1.62042	1.83842	1.81988	1.89648	1.96373	1.89345	1.91653	1.93263	1.05766	1.15537	0.73226	0.433789	0.482517	0.464385	0.544408	0.882423	1.19346	Rce1
1761	0.000542294	0.00122537	0.6684	0.515902	0.633404	0.652856	0.482315	0.479727	0.47989	0.441918	0.563921	0.577372	0.632738	0.644596	0.278342	0.352326	0.297701	0.324601	0.467176	0.438066	0.535489	0.520393	0.48066	N4bp2
1762	7.82132e-05	0.00019352	0.661557	0.661557	0.661557	0.661557	0.661557	0.661557	0.661557	0.661557	0.661557	0.661557	0.661557	0.661557	0.160096	0.661557	0.639982	0.642528	0.661557	0.661557	0.644786	0.657598	0.661557	Rgmb
1765	0.000483172	0.00109847	0.638245	0.63404	0.59947	0.571573	0.619756	0.596508	0.555336	0.486996	0.431717	0.397961	0.389854	0.528047	0.191243	0.490078	0.409769	0.479919	0.411454	0.4285	0.501346	0.624705	0.585179	Zswim6
1766	0.000112698	0.000274305	0.634968	0.623015	0.619366	0.618907	0.62852	0.619878	0.61957	0.6168	0.60778	0.622913	0.595856	0.605449	0.450673	0.634968	0.634968	0.634968	0.634968	0.630152	0.624572	0.634968	0.619342	Hs3st6
1767	5.45482e-15	2.83054e-14	1.0932	2.01449	2.10708	2.1067	1.96659	2.05954	2.09104	2.11938	2.13539	2.1382	2.1477	2.12576	0.874824	0.452083	0.562758	0.54289	0.373502	0.660852	1.37253	1.86797	1.96363	Rrs1
1769	2.77633e-17	1.63256e-16	0.566616	0.467475	2.36094	2.44464	0.632594	0.674836	0.880427	1.06769	1.17068	1.42305	1.84651	2.35412	0.423442	1.24487	0.574503	0.63425	0.601145	0.769132	0.808072	0.505386	0.598358	Thyn1
1770	8.95145e-07	2.65202e-06	0.840503	0.877153	1.12754	1.12649	0.100194	0.00351344	0.285217	0.530277	0.827223	1.02453	1.09023	1.13736	0.861718	0.862426	0.759524	0.98719	1.04807	1.01282	0.99502	0.955212	0.952319	Fpgs
1772	1.15574e-12	5.2555e-12	1.31969	1.41752	1.6942	1.69855	1.44939	1.47847	1.45306	1.50983	1.55198	1.53002	1.56257	1.64596	0.30017	0.410814	0.35955	0.442259	0.750807	1.0876	1.23094	1.50071	1.4444	Ccdc90b
1773	3.26531e-06	9.21115e-06	0.655407	0.873311	1.12545	1.17537	0.963794	1.10431	1.09825	1.11026	1.15266	1.13595	1.16774	1.14602	0.54644	1.01413	0.708321	0.479099	0.425676	0.494388	0.616865	0.580199	0.760374	Pik3r2
1775	1.87682e-06	5.41169e-06	0.686086	0.923834	0.925902	0.924439	0.929551	0.929551	0.924443	0.929551	0.922638	0.922032	0.917102	0.915101	0.505777	0.829449	0.819506	0.85064	0.911919	0.918503	0.92516	0.924812	0.929551	Actr3b
1775	0.00014687	0.000353598	0.708823	0.704694	0.700501	0.708823	0.702447	0.708823	0.708823	0.70299	0.708823	0.681309	0.691115	0.680311	0.544677	0.608179	0.577696	0.590871	0.619462	0.679514	0.69952	0.689681	0.692359	Bid
1776	0.000348434	0.000805551	0.664372	0.508241	0.654218	0.647015	0.531457	0.518897	0.550035	0.59592	0.609664	0.643032	0.652925	0.664372	0.414187	0.595071	0.160522	0.174306	0.208691	0.218249	0.158774	0.301661	0.387811	Pik3c3
1777	1.4742e-10	5.82725e-10	0.610314	0.750745	1.61234	1.68809	1.04733	1.4283	1.59964	1.6588	1.686	1.67498	1.66613	1.6611	1.03265	0.931286	0.773658	0.534013	0.151811	0.231527	0.166564	0.270463	0.652264	Dbnl
1777	7.91548e-06	2.15256e-05	0.741661	1.12918	1.15449	1.16492	1.16478	1.1588	1.14417	1.16247	1.12819	1.17092	1.16202	1.18294	0.784095	1.07793	1.00933	1.01466	1.03589	1.04928	1.11622	1.14106	1.17287	Xpc
1779	5.66298e-05	0.000142171	0.265189	0.809188	0.809188	0.807709	0.804818	0.809188	0.809188	0.809188	0.809188	0.790118	0.788817	0.800502	0.765621	0.809188	0.809188	0.809188	0.809188	0.809188	0.809188	0.798522	0.809188	Gpr137b
1779	0.000140996	0.000340152	0.658344	0.651469	0.654302	0.658344	0.6241	0.638459	0.658344	0.658344	0.655009	0.64044	0.651093	0.658344	0.437784	0.0861109	0.312985	0.496493	0.599665	0.638519	0.64559	0.643772	0.637799	Dppa5a
1780	0.00109032	0.00238329	0.67665	0.505297	0.633713	0.633238	0.534853	0.551849	0.501081	0.503329	0.521665	0.593041	0.578026	0.620875	0.468284	0.365022	0.206089	0.265149	0.248861	0.33631	0.328227	0.451574	0.415001	4930452B06Rik
1783	0.00134275	0.00291084	0.652524	0.387772	0.364419	0.348519	0.364773	0.464067	0.436028	0.472008	0.428585	0.185339	0.24744	0.280743	0.531612	0.43471	0.506926	0.344324	0.185043	0.0372411	0.0751708	0.255538	0.309296	Rgs19
1786	0.000107418	0.000262185	0.655247	0.61286	0.651426	0.655247	0.655247	0.644714	0.655247	0.651574	0.65089	0.655247	0.655247	0.655247	0.315441	0.655247	0.636221	0.655247	0.655247	0.648806	0.646362	0.620581	0.58382	Ripk4
1787	6.75865e-11	2.73878e-10	0.982923	0.228829	1.89362	1.89001	0.674931	1.03649	1.47003	1.62498	1.73857	1.75109	1.78299	1.78253	0.593009	1.21823	1.20847	1.05315	0.851515	0.715863	0.452163	0.391864	0.285283	Ptbp1
1787	0.00135167	0.00292831	0.669491	0.0490884	0.475518	0.521699	0.084297	0.11195	0.221666	0.272758	0.211257	0.399848	0.417369	0.503572	0.567638	0.174582	0.481709	0.411119	0.329568	0.269678	0.300795	0.143555	0.155717	3110009E18Rik
1792	2.18671e-08	7.39019e-08	1.17793	1.49057	1.49057	1.486	1.49057	1.49057	1.49057	1.49057	1.48705	1.47909	1.49057	1.48258	0.267921	1.166	1.372	1.46108	1.47342	1.48664	1.49057	1.476	1.49057	Atic
1793	0.000110035	0.000268232	0.677525	0.677525	0.667725	0.677525	0.677525	0.675784	0.677525	0.677525	0.654665	0.663651	0.662524	0.668805	0.419954	0.57551	0.572808	0.677525	0.677525	0.677525	0.677525	0.677525	0.677525	Dtwd2
1794	1.70516e-06	4.93037e-06	0.630425	1.16113	1.18302	1.18835	1.13173	1.17418	1.15992	1.17893	1.1515	1.16512	1.18309	1.18264	0.00587914	1.03635	1.17206	1.19805	1.16606	1.13413	1.10047	1.11359	1.11846	Mov10
1795	9.20505e-06	2.48725e-05	0.685922	0.807931	0.805738	0.803213	0.807931	0.807931	0.807931	0.807931	0.807931	0.807931	0.800189	0.8026	0.326767	0.766617	0.781764	0.790598	0.800238	0.807931	0.803389	0.807931	0.807931	Plscr3
1796	2.69764e-05	6.98841e-05	0.182966	0.753531	0.747766	0.753531	0.753531	0.753531	0.753531	0.747784	0.750593	0.753531	0.74549	0.747684	0.68838	0.753531	0.738114	0.753531	0.753531	0.753531	0.753531	0.742865	0.753531	Ogfrl1
1799	4.65592e-08	1.52998e-07	1.23163	1.43142	1.47465	1.49252	1.43047	1.47548	1.48572	1.47246	1.48709	1.48622	1.4945	1.49209	0.738777	0.996785	0.297224	0.388724	0.708721	0.850944	1.12023	1.2729	1.28978	Parg
1802	1.6943e-11	7.1461e-11	1.26101	1.83512	1.89111	2.15549	1.89616	1.84379	1.79443	1.80907	1.72794	1.47484	1.28382	1.5694	1.17938	1.19548	1.39101	1.48349	1.31212	1.19552	1.36954	1.54863	1.72197	Usp14
1807	0.000255868	0.0005999	0.683706	0.629975	0.665843	0.667222	0.626782	0.600296	0.584172	0.568748	0.603501	0.652243	0.641615	0.668119	0.383826	0.564891	0.626564	0.652962	0.653523	0.669987	0.662514	0.66556	0.661343	Brip1
1807	0.00038496	0.00088493	0.274343	0.550647	0.572511	0.575332	0.544205	0.557115	0.563216	0.568937	0.57137	0.57103	0.558308	0.576258	0.584541	0.328149	0.412545	0.323919	0.370531	0.411847	0.510737	0.571725	0.574226	Zfp961
1809	6.06193e-10	2.29493e-09	0.549066	1.51725	1.79809	1.81674	1.57723	1.56942	1.63352	1.60828	1.6945	1.75231	1.79401	1.80817	0.852958	1.21625	0.947941	0.850328	0.854116	0.911225	1.22034	1.43153	1.51185	Sptlc2
1809	0.000174365	0.000416387	0.659078	0.659078	0.649493	0.659078	0.659078	0.659078	0.648612	0.639743	0.638627	0.630481	0.634644	0.648719	0.31937	0.340945	0.378343	0.439585	0.543218	0.627625	0.652431	0.649545	0.643451	Heatr3
1810	2.78178e-07	8.59628e-07	0.905641	0.827736	1.25571	1.27036	0.759473	0.821956	0.867949	0.978973	1.0303	1.18306	1.13321	1.19661	0.906394	0.358391	0.289111	0.434815	0.535738	0.554487	0.509124	0.361203	0.521479	Tra2a
1812	0.000422354	0.000966393	0.725531	0.668682	0.64373	0.69534	0.669608	0.651397	0.661815	0.663611	0.674383	0.6975	0.656777	0.645774	0.658108	0.451369	0.41594	0.508877	0.629341	0.669253	0.664455	0.676574	0.694977	Lgals2
1813	3.33016e-07	1.02325e-06	0.912561	1.05574	1.00967	1.03234	1.04333	1.04692	1.03397	1.02543	1.02101	1.02139	1.03686	1.05574	0.783641	0.707614	0.627165	0.677142	0.872534	0.939309	0.946534	1.00672	1.02516	Polr3b
1813	0.000265769	0.00062225	0.784535	0.757968	0.736954	0.784535	0.773822	0.76439	0.775352	0.768376	0.771627	0.679335	0.569416	0.666073	0.682688	0.743039	0.729969	0.758526	0.659979	0.749014	0.723234	0.740709	0.747319	Figla
1815	4.45652e-12	1.9549e-11	1.32322	0.838097	2.03067	2.06883	0.974248	1.09401	1.22439	1.60226	1.61771	1.93315	2.02145	2.06173	0.761796	1.21986	0.949528	0.970168	0.766246	0.751017	0.851828	0.737533	0.727232	Tmpo
1816	9.36658e-05	0.000229904	0.64826	0.64826	0.64826	0.64826	0.64826	0.64826	0.64826	0.64826	0.644922	0.64826	0.64826	0.64826	0.553395	0.64826	0.633973	0.628116	0.6401	0.64826	0.64826	0.64826	0.64826	Slc27a4
1819	3.76582e-21	2.71245e-20	1.70099	0.706936	2.52487	2.22465	0.694339	0.609324	0.791848	1.11715	1.51029	2.1186	2.46726	2.5903	0.304829	0.495576	0.540044	0.767833	0.885755	1.02116	0.985759	0.956697	0.864232	2310036O22Rik
1819	5.85011e-05	0.000146638	0.422407	0.823147	0.83869	0.845788	0.789378	0.713749	0.776114	0.761247	0.779476	0.785315	0.796394	0.81789	0.466306	0.845788	0.845788	0.845788	0.838095	0.845788	0.845788	0.822477	0.827911	Relb
1824	4.03361e-07	1.22907e-06	0.854962	1.09839	1.15099	1.14784	1.1355	1.12712	1.11221	1.13611	1.13352	1.13309	1.13859	1.13373	0.534948	0.948504	0.934231	0.944	0.887773	0.970909	1.06487	1.07772	1.15336	Nol9
1828	1.63362e-09	5.99584e-09	1.08002	1.03124	1.53981	1.69567	1.16709	1.11605	1.22242	1.21219	1.26693	1.34957	1.33596	1.27412	1.04994	0.879521	0.601207	0.570322	0.480296	0.403457	0.567773	0.763908	0.874019	Tsr3
1828	3.17938e-08	1.05814e-07	1.11064	1.10172	1.26994	1.25918	0.982251	1.08317	0.94872	1.03923	1.0241	1.03354	1.14492	1.2098	0.772694	0.655909	0.607836	0.63629	0.79096	0.665197	0.706505	0.939051	0.939318	Snapc3
1828	3.76411e-06	1.05522e-05	0.660395	0.858196	0.94563	0.939441	0.936274	0.901202	0.953167	0.93137	0.936213	0.967837	0.947055	0.926169	0.544504	0.853628	0.791897	0.789822	0.89468	0.869517	0.8371	0.770256	0.605978	Nol10
1829	7.4948e-13	3.44809e-12	0.865976	2.23252	2.46396	2.49829	2.20179	2.28777	2.25619	2.40449	2.42168	2.49535	2.48379	2.47628	0.772296	0.873007	1.56792	1.85103	1.94082	2.12625	2.19278	2.08912	2.169	Yaf2
1829	5.67391e-10	2.15376e-09	0.893081	1.43154	1.66987	1.68176	1.38559	1.45733	1.49292	1.50406	1.51727	1.56915	1.64147	1.65821	0.898647	1.11409	1.18349	1.52512	1.50369	1.37424	1.40788	1.24106	1.39584	Cln3
1831	1.09209e-15	5.90119e-15	1.03627	1.54428	2.02057	2.04061	1.54346	1.5973	1.73854	1.87228	1.96032	2.03428	2.04552	2.02822	0.621896	0.707155	0.666749	0.53626	0.431305	0.814599	1.25132	1.50897	1.6954	Idh3a
1831	5.43954e-09	1.92267e-08	1.17059	1.36255	1.43432	1.42788	1.35002	1.29746	1.3488	1.37081	1.40537	1.41629	1.42101	1.41374	0.457943	0.894911	1.17428	1.24648	1.28875	1.32611	1.31788	1.3762	1.41569	Uba6
1831	7.62226e-08	2.4617e-07	1.01068	1.15259	1.45073	1.45159	1.22716	1.17395	1.23953	1.31959	1.27738	1.41875	1.36481	1.41851	0.756388	1.09463	1.23933	0.981772	0.795993	0.902878	1.00546	1.19831	1.17244	Hmgn3
1832	1.77345e-06	5.12453e-06	0.490177	1.18437	1.25476	1.23146	1.08323	1.14511	1.1781	1.16872	1.15621	1.22479	1.22429	1.24012	0.590878	1.06339	1.133	1.08932	1.08386	1.1945	1.24137	1.22592	1.25042	Nsf
1835	0.000849201	0.001879	0.670677	0.30322	0.653039	0.623269	0.318651	0.403821	0.489171	0.480287	0.502065	0.581978	0.632863	0.647168	0.577615	0.389248	0.255131	0.230532	0.382114	0.293484	0.182586	0.176375	0.189994	Mcph1
1840	1.16927e-16	6.64459e-16	0.886897	2.09157	2.72465	2.73944	2.107	2.36784	2.52565	2.46616	2.4862	2.57212	2.66511	2.72647	0.451526	0.47938	0.796898	0.882091	1.20517	1.63114	2.12748	2.16954	2.09701	Bclaf1
1841	1.24617e-18	7.90125e-18	0.958205	0.699918	2.46349	2.49137	1.00869	1.01904	1.33161	1.41768	1.69647	2.14263	2.40312	2.48713	0.607125	0.76842	1.05438	1.09426	1.31831	1.40687	1.14109	0.611236	0.591971	Prpf38b
1841	1.54701e-06	4.49324e-06	0.923034	0.982059	1.03752	1.03451	1.03249	1.03669	1.04023	1.04504	1.04186	1.03726	1.03677	1.04504	0.300685	0.696299	0.655541	0.789879	0.881683	0.989344	0.988619	0.968057	0.84921	Mettl13
1846	3.72784e-08	1.23279e-07	1.21903	0.973465	0.444972	0.362612	1.11124	1.1655	0.96847	0.829027	0.639527	0.558268	0.403768	0.499294	0.444243	0.870458	1.23775	1.14588	1.30982	1.30105	1.34071	1.13537	1.07372	Nup153
1849	5.1204e-06	1.41956e-05	0.946249	1.07458	1.08994	1.09532	1.10037	1.08585	1.10037	1.09606	1.09784	1.10037	1.10037	1.10037	0.639993	0.992291	0.965054	1.03755	1.05315	1.06336	1.06653	1.08593	1.09342	B230354K17Rik
1849	0.00163252	0.00350449	0.670595	0.353159	0.308352	0.157034	0.415048	0.406015	0.414156	0.382018	0.373642	0.35918	0.365706	0.317713	0.216111	0.483887	0.437875	0.222603	0.166249	0.192117	0.317118	0.273506	0.423023	Parp6
1850	2.53637e-08	8.52206e-08	1.12748	1.37104	1.37965	1.37163	1.37965	1.37965	1.37361	1.36517	1.37758	1.3639	1.37541	1.37965	0.43423	0.619057	0.890351	0.975604	1.06315	1.13046	1.23608	1.34228	1.36595	Zmym1
1852	4.39054e-10	1.68028e-09	0.396181	1.39603	1.59566	1.60018	1.49815	1.52042	1.4885	1.53477	1.521	1.55505	1.51451	1.54657	1.04274	0.632891	0.77492	1.08199	1.01697	1.13177	1.15173	1.23655	1.28132	Cpsf1
1854	9.36024e-06	2.52792e-05	0.755671	0.889552	1.06272	1.05737	0.975368	1.00523	1.0148	1.06413	1.05717	1.05829	1.0486	1.06521	0.6966	0.968171	1.00092	1.04706	1.03594	1.03745	0.980625	0.905651	1.02662	2010107G23Rik
1858	1.07534e-08	3.71787e-08	1.221	1.4583	1.49204	1.4994	1.50125	1.48453	1.4906	1.48166	1.49644	1.45653	1.50125	1.50125	0.272095	0.951752	1.04005	1.20077	1.44687	1.47236	1.48188	1.49602	1.49271	Ddhd2
1862	0.000459222	0.00104648	0.638465	0.564799	0.624038	0.617389	0.623239	0.52687	0.613956	0.584246	0.582336	0.601542	0.624782	0.608795	0.638465	0.638465	0.605391	0.632119	0.630942	0.620869	0.597099	0.549064	0.557022	Tagln2
1865	2.13844e-10	8.35645e-10	1.50276	1.47182	2.02933	2.01352	1.60378	1.56836	1.63857	1.83015	1.92145	1.98344	1.98778	2.03624	0.480254	0.840641	0.94682	1.08564	1.38481	1.46832	1.56121	1.59415	1.56107	Cstf3
1866	2.69307e-18	1.67226e-17	0.880009	0.705915	2.26072	2.31608	0.216204	0.323108	0.468764	0.78309	0.856195	1.13313	1.84249	2.23375	0.314316	0.242014	0.282077	0.515472	0.685329	0.851609	0.942722	1.07694	0.909309	Rsrc2
1866	1.50571e-05	3.98963e-05	0.602699	0.914427	0.914427	0.914427	0.914427	0.914427	0.908262	0.912497	0.914427	0.914427	0.914427	0.914427	0.72283	0.864973	0.793227	0.853272	0.866235	0.873828	0.904748	0.87634	0.914427	Poglut1
1868	1.31191e-10	5.20933e-10	0.17093	0.729748	1.52842	1.5667	0.727801	0.538723	0.618515	0.645362	1.33884	1.48405	1.52297	1.56344	0.898396	1.02514	0.607382	0.55219	0.641822	0.445897	0.520388	0.737618	0.93187	Hsd17b4
1868	0.000148367	0.000357076	0.698751	0.677326	0.691967	0.698751	0.684213	0.682066	0.698751	0.698751	0.694836	0.698751	0.693321	0.696156	0.565829	0.659164	0.698751	0.698751	0.698751	0.698751	0.688807	0.661115	0.651333	Rarg
1869	9.19133e-10	3.43592e-09	1.2206	0.925286	1.6498	1.5798	1.25244	1.38962	1.41307	1.5812	1.60961	1.64846	1.70794	1.65521	1.08324	0.0576997	0.327752	0.387051	0.729069	0.81549	1.20202	1.26231	0.974251	Plekhf2
1870	7.59162e-07	2.26152e-06	0.739571	1.101	1.10645	1.10917	1.09671	1.04448	1.06693	1.03763	1.03983	1.04849	1.10683	1.10976	0.182566	0.92158	0.86211	0.961274	1.05776	1.10057	1.10316	1.1019	1.11419	Ubr2
1871	0.000101989	0.000249496	0.717713	0.717713	0.717713	0.717713	0.708919	0.717713	0.717713	0.717713	0.708929	0.71249	0.710182	0.717713	0.626281	0.717713	0.717713	0.717713	0.717713	0.713569	0.717713	0.717713	0.717713	Fam49a
1872	3.30451e-09	1.1852e-08	0.607616	0.190698	1.27992	1.44339	0.369391	0.497563	0.682007	0.765194	0.927809	1.04324	1.10154	1.31539	0.608944	1.02742	0.999696	0.820664	0.730826	0.544519	0.298334	0.0491787	0.258419	Pten
1872	0.000358894	0.000827964	0.625296	0.616981	0.613083	0.600037	0.625296	0.607743	0.614683	0.591837	0.581345	0.587248	0.567314	0.608869	0.625296	0.625296	0.603965	0.586323	0.59863	0.607788	0.610983	0.617105	0.625296	Pla2g1b
1873	1.90318e-09	6.95596e-09	0.779264	1.21293	1.34287	1.42173	1.2731	1.28842	1.27237	1.35373	1.35214	1.26585	1.18169	1.27612	0.912269	0.545877	0.235953	0.206734	0.410608	0.693422	1.11687	1.22178	1.18426	Yars2
1873	1.23826e-07	3.93201e-07	0.00462269	1.21133	1.16758	1.2275	1.18333	1.20096	1.09708	1.02472	1.03403	1.05652	1.10184	1.12318	0.45538	0.962618	1.15801	1.23282	1.23282	1.22665	1.22859	1.21486	1.23282	Csk
1875	0.000612543	0.00137686	0.6764	0.605628	0.65821	0.667057	0.607523	0.605129	0.642998	0.649537	0.643652	0.653956	0.663925	0.6764	0.6764	0.634905	0.595418	0.509494	0.561058	0.597085	0.53211	0.518972	0.546846	Hhex
1876	3.83412e-05	9.78599e-05	0.350626	0.715444	0.715444	0.710386	0.715444	0.715444	0.715444	0.715444	0.715444	0.715444	0.709266	0.715444	0.354912	0.715444	0.691176	0.707493	0.715444	0.715444	0.712472	0.711256	0.715444	Ldlrap1
1877	0.000165748	0.000396719	0.681511	0.681511	0.671899	0.65502	0.681511	0.681511	0.65866	0.681511	0.659156	0.668555	0.656685	0.656224	0.614998	0.681511	0.633889	0.631727	0.66678	0.681511	0.677842	0.681511	0.681511	Wdr76
1878	6.53212e-08	2.12076e-07	1.16321	1.46254	1.49749	1.50909	1.39435	1.31593	1.04117	0.716858	0.620582	0.785157	1.08279	1.41439	1.01934	0.946267	0.790353	1.00066	1.09649	1.26263	1.32212	1.37243	1.49786	Xrcc6
1881	2.25255e-13	1.06866e-12	1.06222	0.129735	1.84412	1.82815	0.277034	0.471267	0.884678	1.04331	1.21619	1.72633	1.81371	1.83601	0.782818	1.24029	1.07749	0.871696	0.826612	0.83685	0.597873	0.151259	0.13841	Ankhd1
1885	9.53025e-09	3.30427e-08	0.971401	1.23397	1.31083	1.34904	1.16976	1.2808	1.29056	1.2503	1.28643	1.28206	1.33651	1.31277	0.862809	0.288926	0.537407	0.559069	0.696128	0.83287	1.01611	1.22051	1.27486	Nfyc
1885	8.843e-05	0.000217526	0.729461	0.729461	0.729461	0.729461	0.729461	0.729461	0.729461	0.729461	0.729461	0.729461	0.729461	0.729461	0.588482	0.729461	0.729461	0.729461	0.729461	0.729461	0.729461	0.729461	0.729461	Gm41
1886	5.43701e-10	2.06732e-09	1.18122	1.24591	1.45563	1.47026	1.1444	1.12466	1.235	1.37843	1.42158	1.45666	1.4546	1.43194	0.584827	0.231727	0.872022	1.05546	1.10075	1.33571	1.37766	1.42786	1.37932	Nfxl1
1887	3.73656e-07	1.14306e-06	0.36032	0.864547	1.09579	1.23469	0.935393	1.0648	1.06823	0.55714	0.459892	0.656369	0.920303	1.05476	0.77244	1.00221	1.11953	1.13226	1.15424	1.12409	1.16688	1.12064	1.03186	Smek1
1887	0.000285344	0.00066549	0.688635	0.659551	0.688635	0.678408	0.673323	0.688635	0.682758	0.683486	0.68206	0.670437	0.629574	0.65603	0.546425	0.436466	0.591563	0.598308	0.529086	0.52456	0.523805	0.635679	0.620653	Armc6
1888	7.89489e-08	2.54429e-07	1.17929	1.10864	1.24467	1.27805	1.14374	1.2328	1.27869	1.24803	1.2653	1.28801	1.19633	1.21889	0.278536	0.665111	0.633743	0.732385	0.782409	0.931138	1.01325	1.07543	1.02576	Mknk2
1888	2.87008e-06	8.13439e-06	0.85679	0.950573	0.973728	0.968133	0.952489	0.962062	0.967905	0.96261	0.973728	0.966209	0.973728	0.973728	0.377494	0.864415	0.93868	0.96312	0.966035	0.973728	0.967987	0.973728	0.965191	Kctd6
1889	0.000109464	0.000266889	0.725975	0.725975	0.725975	0.722904	0.725975	0.725975	0.720736	0.725975	0.725975	0.725975	0.725975	0.725975	0.574847	0.725975	0.715122	0.725975	0.725975	0.725975	0.721349	0.715309	0.725975	Esrp1
1892	5.82459e-14	2.85801e-13	0.135876	0.888727	1.9469	1.8782	1.09199	1.29363	1.68963	2.04277	2.24063	2.35704	2.21951	1.87565	0.143995	1.18025	0.904411	0.215255	0.0421997	0.231604	0.453808	0.554506	0.869375	Mien1
1894	2.68116e-08	8.98067e-08	1.17445	0.856902	1.3498	1.38061	0.99511	0.953606	1.19342	1.16405	1.22812	1.24028	1.32822	1.3191	0.608387	0.510568	0.711272	0.739	0.847273	0.802319	0.823339	0.762617	0.923231	Nf1
1896	1.07626e-07	3.4333e-07	1.01452	0.919669	1.40513	1.38398	1.04451	1.00881	1.2747	1.35382	1.40552	1.40592	1.37127	1.35526	0.0690951	1.07766	1.15143	1.14946	1.07256	1.00153	0.970131	0.980472	1.01142	Stk4
1896	4.63804e-07	1.40596e-06	1.04101	1.06326	0.853964	0.895468	1.08134	1.14357	1.13271	1.15228	1.0804	0.697206	0.486166	0.525917	0.622052	0.946034	1.03384	0.98148	0.873523	0.693969	0.706608	0.787452	0.823492	Arhgef7
1896	3.8593e-06	1.08112e-05	0.746248	1.1153	1.13094	1.14196	1.1199	1.10616	1.12148	1.13106	1.13255	1.13206	1.132	1.12431	0.90554	0.913114	0.825725	0.985415	1.02251	1.09876	1.11096	1.10028	1.08971	Zfp68
1898	3.54398e-07	1.08673e-06	0.94047	1.20927	1.22779	1.23557	1.22777	1.24216	1.23192	1.23684	1.22733	1.23439	1.23139	1.24216	0.241045	0.992872	0.874003	0.90009	0.976507	1.08582	1.19054	1.20656	1.20736	Coro1c
1899	0.000140549	0.000339165	0.803722	0.79595	0.786783	0.79113	0.781621	0.794105	0.798666	0.783305	0.786464	0.779958	0.803722	0.803722	0.756872	0.803722	0.803722	0.803722	0.803722	0.803722	0.803722	0.793056	0.803722	Lin28a
1907	7.76405e-14	3.78769e-13	1.25889	0.415351	1.94054	1.94136	0.653991	1.00475	1.2158	1.2268	1.5298	1.90123	1.88572	1.96061	0.999794	0.419133	0.548608	0.667326	0.753227	0.849083	0.746513	0.568098	0.3555	Cxxc1
1908	8.97644e-05	0.000220688	0.415492	0.669919	0.66215	0.654424	0.669653	0.681876	0.671889	0.657662	0.657942	0.679083	0.664014	0.658366	0.462327	0.691623	0.685321	0.691623	0.653469	0.683003	0.67173	0.653779	0.650081	Slc6a9
1910	1.56973e-08	5.37092e-08	1.09951	1.27822	1.26513	1.2719	1.27822	1.27822	1.27337	1.27216	1.27822	1.27822	1.27076	1.26999	0.623529	0.885102	1.20926	1.26417	1.26832	1.27322	1.27822	1.26756	1.27822	Nr2f6
1910	5.9861e-07	1.79809e-06	0.876938	1.07051	1.13803	1.13666	1.19965	1.14275	1.13295	1.09949	1.15147	1.1449	1.09277	1.03445	0.632509	0.988216	0.871248	0.708395	0.720329	0.756635	0.856962	0.902872	0.97555	Ggps1
1912	4.12986e-12	1.81691e-11	0.652367	1.84032	0.861637	0.222451	1.29877	1.22983	1.09813	1.187	1.24281	1.18524	1.0883	0.994128	0.562872	1.14961	1.21646	1.23404	1.38332	1.65981	1.88341	1.95041	1.97464	Tusc2
1913	7.96891e-07	2.37026e-06	1.0122	0.791266	1.13378	1.11931	0.825902	0.869307	0.943339	1.05418	1.10116	1.15188	1.16043	1.14415	0.0167842	0.719321	0.532584	0.441036	0.461514	0.536763	0.631223	0.77545	0.894211	Tcof1
1916	9.48828e-07	2.80492e-06	0.755226	0.995465	1.05252	1.04679	1.01653	0.995802	1.03238	1.03296	1.03828	1.0488	1.04342	1.04993	0.738221	0.879345	1.02588	1.00379	0.881491	0.963881	1.00473	1.01803	1.03815	8030462N17Rik
1919	4.34864e-05	0.000110351	0.481272	0.748651	0.748651	0.748651	0.748651	0.748651	0.748651	0.748651	0.744897	0.748651	0.748651	0.748651	0.382588	0.748651	0.748651	0.748651	0.740958	0.745381	0.748651	0.732859	0.748651	Ccdc85b
1921	3.61778e-06	1.0162e-05	0.960016	1.08021	0.889403	0.996961	1.06399	1.08154	1.05806	1.05598	1.00608	0.950941	0.763116	0.797752	0.474363	0.680768	1.03959	1.06786	1.07779	1.07185	1.07221	1.08157	1.06823	Plekhg2
1922	0.000538442	0.00121707	0.363272	0.681008	0.696108	0.714044	0.642717	0.673766	0.683228	0.674699	0.670501	0.701471	0.701437	0.678084	0.228047	0.794157	0.755913	0.724753	0.641313	0.592892	0.46365	0.408448	0.581501	Rnf31
1926	8.71292e-06	2.35993e-05	0.46255	0.837168	0.775608	0.817242	0.826171	0.804104	0.818917	0.806424	0.783451	0.809942	0.801455	0.782905	0.49551	0.745537	0.776452	0.772577	0.775326	0.803099	0.83032	0.837168	0.829592	Twsg1
1928	1.651e-06	4.77888e-06	0.444329	1.05611	0.800495	0.842263	1.04807	1.02694	1.05051	1.0509	1.05169	0.991971	0.843383	0.669909	0.241861	0.894189	0.952322	0.958531	1.03095	1.04961	1.04876	1.04404	1.05611	Tmem65
1928	4.83395e-06	1.34303e-05	0.90933	1.01407	1.01302	1.02378	1.004	1.01729	1.01882	1.00289	0.98964	1.00826	0.988417	1.00483	0.281327	0.787217	0.832649	0.925231	0.898127	0.918988	0.993371	0.979036	1.00261	Zbtb43
1930	6.80166e-16	3.71163e-15	0.871672	1.88698	2.44902	2.3968	2.14785	2.19624	2.38714	2.41667	2.47447	2.40396	2.48901	2.43051	0.574974	1.05855	0.829875	0.761969	0.948292	1.02924	1.27415	1.61695	1.83495	Gna11
1932	3.86202e-09	1.37931e-08	1.10657	1.29954	1.46043	1.45201	1.36122	1.40026	1.27209	1.35027	1.34567	1.3499	1.40872	1.45341	0.412419	0.993072	1.21562	1.20799	1.27817	1.20953	1.24929	1.25213	1.29427	Ap1g1
1932	1.76607e-06	5.10376e-06	0.480171	0.932444	0.932444	0.927234	0.932444	0.932444	0.932444	0.932444	0.932444	0.932444	0.927633	0.932444	0.608706	0.802815	0.923356	0.863834	0.921772	0.932444	0.932444	0.921778	0.932444	Slc12a9
1932	0.000244685	0.000575026	0.580589	0.542186	0.566994	0.575611	0.570337	0.580589	0.563177	0.575404	0.566225	0.552294	0.567228	0.561853	0.533738	0.580589	0.580589	0.564914	0.572956	0.549335	0.544753	0.484018	0.525697	Sult4a1
1933	3.18505e-05	8.19382e-05	0.672963	0.892944	0.923682	0.932218	0.822722	0.79913	0.834859	0.908199	0.93134	0.93752	0.934582	0.937431	0.666285	0.898528	0.914721	0.941919	0.933274	0.935671	0.93787	0.941919	0.941919	Adam15
1933	0.000355435	0.000820738	0.5758	0.51897	0.562417	0.571035	0.552118	0.565709	0.547956	0.561552	0.507961	0.523507	0.55156	0.539188	0.490239	0.5758	0.5758	0.554982	0.562218	0.447954	0.382508	0.33469	0.450974	St6galnac3
1936	7.38684e-11	2.9844e-10	1.14348	1.31972	1.74385	1.73934	1.46829	1.68437	1.73586	1.73389	1.75929	1.74254	1.72797	1.7292	1.00796	0.417445	0.354364	0.58857	0.681309	0.718505	0.832248	0.98109	1.1062	Nelfcd
1937	2.5772e-12	1.14801e-11	1.10527	0.880043	1.86786	1.81082	0.137572	0.158484	0.523821	0.906608	1.48136	1.70021	1.8321	1.85689	1.01354	0.33251	0.495602	0.940945	1.33444	1.66903	1.84006	1.87616	1.72425	Rsbn1l
1938	3.89295e-11	1.6059e-10	0.697406	1.84206	0.710477	0.292345	1.79808	1.64758	1.45047	1.24412	1.05991	0.817238	0.807268	0.82827	0.728321	0.601039	1.1791	1.49079	1.66673	1.78901	1.79482	1.81298	1.85676	Tcea1
1943	6.86483e-05	0.000170415	0.486218	0.920136	0.920136	0.920136	0.920136	0.920136	0.920136	0.920136	0.920136	0.920136	0.920136	0.920136	0.859818	0.877635	0.920136	0.920136	0.920136	0.920136	0.920136	0.90947	0.920136	Fbxo32
1946	1.77276e-16	9.9611e-16	1.0905	2.07489	2.59886	2.69558	2.00346	2.04451	2.09465	2.27981	2.13284	2.2015	2.24462	2.48975	0.821026	0.787127	0.882952	0.825588	0.854712	1.08995	1.43475	1.66688	1.95856	Mrpl2
1946	1.38359e-05	3.6772e-05	0.873447	0.291602	1.08134	1.10576	0.729655	0.816599	0.876052	0.896709	0.958428	0.91721	0.971057	1.12703	0.877961	0.286287	0.193421	0.463537	0.669724	0.634034	0.497642	0.218618	0.133019	2310057M21Rik
1947	0.000139312	0.000336391	0.591418	0.591418	0.591418	0.587758	0.591418	0.591418	0.591418	0.587508	0.582224	0.584569	0.586423	0.584399	0.402332	0.591418	0.591418	0.591418	0.591418	0.591418	0.591418	0.591418	0.591418	Plcl2
1949	2.1517e-05	5.62963e-05	0.546827	0.601866	0.771905	0.778872	0.684296	0.694615	0.764412	0.760375	0.740256	0.766345	0.785063	0.786921	0.658033	0.739328	0.55366	0.537958	0.369468	0.477446	0.379208	0.394189	0.543516	Gpatch3
1952	0.000137543	0.000332178	0.861404	0.840562	0.85683	0.857737	0.861404	0.861404	0.861404	0.861404	0.861404	0.861404	0.861404	0.861404	0.693861	0.798954	0.861404	0.861404	0.861404	0.861404	0.857241	0.857068	0.861404	P3h3
1954	3.05927e-09	1.09987e-08	0.778821	0.783161	1.33596	1.31587	0.886423	1.15395	1.244	1.29211	1.32512	1.32719	1.34097	1.34172	0.378633	0.729244	1.11681	1.04968	0.962832	1.08016	1.10578	1.00968	0.679065	Vta1
1957	1.0881e-12	4.95457e-12	1.48792	1.7359	1.96229	1.90374	1.80342	1.904	1.85904	1.92549	1.95341	1.93292	1.93771	2.0217	0.492587	0.807661	0.849358	0.974066	1.04159	0.916991	1.12312	1.34481	1.60803	Phf23
1960	4.85109e-06	1.34738e-05	0.879427	0.854345	0.982634	0.991342	0.89146	0.946405	0.970673	0.98953	0.989845	0.98753	0.996365	0.982648	0.389605	0.496525	0.558686	0.713602	0.725056	0.813011	0.904792	0.872674	0.962255	Rpl14-ps1
1965	2.47848e-10	9.65036e-10	1.07558	1.44568	1.52268	1.51859	1.50296	1.54567	1.50422	1.53594	1.51172	1.51	1.50467	1.53085	0.218046	1.01679	1.11003	1.19482	1.31581	1.2341	1.22559	1.28598	1.37974	1500012F01Rik
1966	0.000358618	0.00082754	0.596485	0.545603	0.587888	0.582367	0.547265	0.557517	0.547941	0.54015	0.573442	0.581058	0.589671	0.596485	0.1071	0.556899	0.487281	0.485943	0.580198	0.565475	0.582558	0.582528	0.596485	Heatr5a
1971	1.50665e-05	3.99111e-05	0.441613	0.833248	0.840014	0.829279	0.838709	0.827136	0.839594	0.841487	0.833556	0.844668	0.836613	0.819434	0.0375886	0.783393	0.736064	0.793782	0.837544	0.821757	0.829815	0.824867	0.844668	Mapk14
1973	1.74759e-13	8.34655e-13	1.13786	1.80143	2.04218	2.10849	1.78681	1.94121	1.96157	1.97278	2.01103	2.03254	2.0291	2.06266	1.03514	0.663307	0.99971	1.10809	1.22966	1.12388	1.29131	1.61017	1.75504	Armc1
1977	2.86165e-05	7.39063e-05	0.407795	0.82424	0.807141	0.813123	0.863916	0.853454	0.873184	0.855398	0.825631	0.548738	0.398827	0.587136	0.734329	0.495516	0.327675	0.568782	0.681737	0.74321	0.837181	0.80592	0.777002	Plekhb2
1980	0.000182365	0.00043415	0.549963	0.469725	0.72423	0.739808	0.0619334	0.191885	0.100255	0.0547404	0.131761	0.288438	0.551876	0.636889	0.666674	0.766028	0.766028	0.753417	0.756856	0.762886	0.76227	0.748068	0.721636	3830403N18Rik
1981	0.000905355	0.00199754	0.603344	0.284946	0.588321	0.593845	0.423679	0.486886	0.530417	0.496656	0.534412	0.527	0.573641	0.593707	0.382078	0.356003	0.223424	0.372343	0.389051	0.417589	0.496911	0.522026	0.443668	Zscan29
1984	7.73202e-08	2.49507e-07	0.160054	0.646359	1.16266	1.39146	0.533965	0.591761	0.517538	0.71435	0.609592	0.568071	0.683846	0.843432	0.679204	1.10657	0.946328	0.716037	0.636657	0.558907	0.468062	0.438909	0.470131	Trappc5
1985	1.92971e-06	5.56003e-06	0.0414098	1.11003	1.1839	1.19863	1.13171	1.18653	1.18225	1.16023	1.15869	1.16002	1.09481	1.1972	0.625659	0.997424	1.17171	1.08459	1.10936	1.15771	1.097	0.972052	0.998151	Hook3
1985	0.000306595	0.00071278	0.60939	0.488413	0.600688	0.60939	0.5085	0.527121	0.55582	0.573889	0.5257	0.504641	0.552432	0.602298	0.514025	0.448013	0.60939	0.60939	0.60939	0.60939	0.60939	0.598724	0.598298	Usp9y
1987	6.5359e-06	1.79234e-05	0.624757	0.905914	0.891743	0.894586	0.892567	0.889931	0.891231	0.878046	0.887281	0.887933	0.896793	0.897167	0.511973	0.812104	0.909358	0.899744	0.895053	0.906195	0.894998	0.898692	0.909358	Rcbtb1
1991	3.93874e-07	1.20151e-06	0.967004	1.03293	1.11079	1.12332	1.08111	1.06827	1.0988	1.11293	1.11051	1.12815	1.1257	1.12815	0.671392	0.898961	0.874642	0.93338	1.02614	0.994603	1.01881	0.987907	0.997666	Mcm3ap
1991	0.000196306	0.000465781	0.769816	0.760074	0.756806	0.769816	0.758233	0.750325	0.756686	0.759531	0.763123	0.758364	0.769816	0.769816	0.282871	0.769816	0.73545	0.746245	0.769816	0.769816	0.769816	0.75915	0.769816	Hist1h1a
1992	1.06599e-07	3.40176e-07	0.665386	0.88157	1.19669	1.18995	1.04374	1.15967	1.19828	1.18617	1.18952	1.19969	1.17125	1.17003	0.82911	0.523869	0.422565	0.425066	0.426569	0.407833	0.362656	0.344799	0.667741	Ap3s2
1992	0.000166064	0.000397406	0.624722	0.624722	0.617081	0.624722	0.624722	0.624722	0.61593	0.614385	0.624722	0.624722	0.624722	0.624722	0.361888	0.624722	0.624722	0.61604	0.624722	0.624722	0.620858	0.624722	0.624722	Dock11
1998	3.02031e-13	1.42392e-12	1.47228	2.11854	2.22303	2.2313	2.16832	2.19953	2.24484	2.23648	2.22368	2.2399	2.23597	2.211	1.11332	0.382148	0.535808	1.05463	1.41686	1.66174	1.89922	2.08129	2.15272	Polr2d
1999	1.46807e-05	3.89331e-05	0.256555	0.617293	0.801262	0.817209	0.621707	0.7171	0.771638	0.774931	0.800305	0.809896	0.816677	0.825093	0.677026	0.15903	0.312901	0.49467	0.345786	0.47809	0.5602	0.627973	0.62579	Tti1
2000	3.00026e-05	7.73534e-05	0.661899	0.945872	0.885633	1.05788	0.965258	0.933353	0.971264	0.920685	0.933647	0.741339	0.605789	0.817786	0.840608	0.830892	0.795046	0.647257	0.551601	0.665239	0.769602	0.915496	0.87959	Pinx1
2000	0.000157704	0.000378303	0.619485	0.619485	0.619485	0.619485	0.619485	0.619485	0.619485	0.619485	0.619485	0.619485	0.619485	0.613007	0.392281	0.619485	0.619485	0.619485	0.619485	0.619485	0.61615	0.614152	0.619485	Bnc1
2001	6.32306e-09	2.22305e-08	1.02364	0.948878	1.62085	1.56891	0.961945	1.03111	1.27621	1.27712	1.34933	1.43503	1.49687	1.5545	1.02013	1.01678	1.20112	1.24206	1.20786	1.32089	1.34812	1.40294	1.30104	Zmym4
2002	2.52837e-05	6.57065e-05	0.557089	0.950555	0.948362	0.948072	0.942515	0.950555	0.950555	0.950555	0.940593	0.950555	0.942859	0.950555	0.360185	0.891428	0.88207	0.872073	0.913831	0.906822	0.938195	0.930133	0.892579	Plekha1
2008	0.000316009	0.000733468	0.626759	0.610119	0.612322	0.626759	0.619613	0.609645	0.626759	0.620987	0.609722	0.615638	0.594025	0.576011	0.126219	0.477182	0.520621	0.533492	0.571537	0.599682	0.622534	0.626759	0.61823	Disp1
2009	0.000259949	0.000609046	0.68472	0.67611	0.677501	0.679642	0.68472	0.68472	0.677267	0.674863	0.682171	0.677293	0.671341	0.67165	0.419454	0.68472	0.68472	0.629664	0.602653	0.615675	0.640983	0.650682	0.668368	Gse1
2010	0.000691995	0.00154531	0.798994	0.730249	0.759225	0.78059	0.732217	0.519798	0.483703	0.385234	0.566231	0.692967	0.653277	0.711159	0.798994	0.798994	0.798994	0.789276	0.792577	0.783686	0.779962	0.762977	0.78665	Gyltl1b
2015	0.000163395	0.0003914	0.610627	0.610627	0.608641	0.610627	0.610627	0.610627	0.610627	0.610627	0.610627	0.583864	0.598063	0.610627	0.472345	0.610627	0.610627	0.610627	0.610627	0.610627	0.610627	0.610627	0.610627	Dok1
2019	8.36726e-11	3.37145e-10	0.836865	1.49784	1.61872	1.6234	1.52246	1.50149	1.47775	1.5575	1.54793	1.58699	1.60391	1.58836	0.135895	0.781008	1.17189	1.22211	1.43705	1.4657	1.59192	1.55296	1.35986	Pum2
2019	5.90239e-05	0.000147879	0.511309	0.794467	0.794467	0.794467	0.794467	0.794467	0.794467	0.794467	0.794467	0.794467	0.794467	0.788378	0.709399	0.794467	0.794467	0.794467	0.794467	0.794467	0.794467	0.794467	0.794467	2900052L18Rik
2019	0.000355452	0.000820738	0.638946	0.451452	0.635297	0.635901	0.593467	0.631063	0.633845	0.638946	0.638946	0.638946	0.628247	0.638946	0.327456	0.200469	0.127504	0.167265	0.321533	0.378103	0.472016	0.508096	0.394486	Ddx23
2020	2.39875e-08	8.08072e-08	0.440079	1.20965	1.21772	1.22152	1.21438	1.19856	1.21639	1.21981	1.21645	1.21034	1.21757	1.21727	0.327212	0.922889	1.11362	1.12808	1.19749	1.20023	1.21811	1.20946	1.22299	9430038I01Rik
2024	0.000930887	0.00205103	0.528461	0.437166	0.512253	0.520638	0.502723	0.506023	0.508681	0.516572	0.501171	0.524453	0.503755	0.497488	0.528461	0.156893	0.248829	0.255727	0.291537	0.321752	0.371596	0.345612	0.432259	Mrps27
2025	0.000250969	0.000589026	0.614068	0.601371	0.609339	0.614068	0.589696	0.614068	0.609162	0.605242	0.610737	0.614068	0.614068	0.614068	0.481447	0.614068	0.591122	0.590545	0.565164	0.578707	0.608625	0.605641	0.604994	Lin28b
2026	0.000181009	0.000431225	0.633351	0.627139	0.633351	0.633351	0.633351	0.633351	0.627893	0.633351	0.631332	0.633351	0.633351	0.633351	0.586501	0.633351	0.627268	0.633351	0.625063	0.62624	0.626026	0.6153	0.628844	Sapcd2
2027	0.000331427	0.000768134	0.655806	0.619938	0.645418	0.655806	0.623262	0.643486	0.649076	0.649646	0.648664	0.655806	0.645143	0.651659	0.394472	0.614492	0.582054	0.625478	0.611301	0.643496	0.63971	0.599774	0.585494	Slc35g1
2028	7.78848e-05	0.000192725	0.440535	0.656801	0.656801	0.650681	0.656801	0.648581	0.656801	0.656801	0.654345	0.656801	0.656801	0.656801	0.603587	0.656801	0.656801	0.642757	0.656801	0.652941	0.656801	0.629753	0.648548	Rac3
2029	0.000486132	0.00110502	0.598279	0.481722	0.549813	0.557794	0.319201	0.193266	0.206841	0.275984	0.42216	0.463167	0.514396	0.495289	0.432489	0.598279	0.598279	0.598279	0.571546	0.598279	0.587637	0.582396	0.598279	Cenpi
2031	0.000181422	0.000432096	0.713537	0.713537	0.707757	0.713537	0.713537	0.713537	0.708148	0.707687	0.713537	0.713537	0.713537	0.702118	0.353686	0.713537	0.713537	0.713537	0.713537	0.713537	0.713537	0.702871	0.713537	Tk1
2033	0.000179528	0.000427848	0.633959	0.633959	0.629379	0.633959	0.625919	0.633959	0.633959	0.633959	0.631401	0.633959	0.633959	0.633959	0.455506	0.633959	0.633959	0.633959	0.633959	0.633959	0.629681	0.633959	0.617389	4933427D06Rik
2038	0.000147281	0.000354524	0.630766	0.630766	0.630766	0.630766	0.630766	0.630766	0.630766	0.630766	0.630766	0.630766	0.630766	0.630766	0.483326	0.630766	0.630766	0.630766	0.630766	0.630766	0.630766	0.630766	0.630766	RP23-120C8.3
2044	9.52923e-12	4.09123e-11	0.0389868	0.692805	1.03147	0.361553	1.11308	1.31684	1.42584	1.60163	1.37536	1.10719	1.06457	1.08677	0.577787	0.933314	0.981854	0.660783	0.631226	0.723926	0.595907	0.406195	0.575814	Cox7a2l
2047	2.58062e-05	6.70194e-05	0.61984	0.76331	0.76158	0.769201	0.762413	0.771858	0.767151	0.771858	0.771858	0.767403	0.771858	0.769879	0.627663	0.722404	0.750751	0.728852	0.73933	0.758348	0.771858	0.771858	0.771858	Ampd2
2050	0.000256365	0.000601013	0.63787	0.623573	0.634033	0.632759	0.630148	0.623247	0.614471	0.580628	0.518134	0.58496	0.63169	0.629991	0.59102	0.63787	0.63787	0.63787	0.63787	0.63787	0.63787	0.63787	0.63787	Glis1
2053	0.000356977	0.000823965	0.538675	0.538675	0.532519	0.538675	0.538675	0.538675	0.538675	0.538675	0.537502	0.532784	0.538675	0.532207	0.538675	0.538675	0.538675	0.532488	0.538675	0.538675	0.538675	0.528009	0.538675	H19
2054	3.62084e-17	2.11263e-16	0.188523	0.424671	2.42037	2.42865	1.14823	1.75901	2.0532	2.12009	2.30302	2.35195	2.37411	2.43659	0.3643	0.623162	0.87041	0.839673	0.582782	0.356755	0.318917	0.553457	0.62653	Tspan3
2054	1.70801e-12	7.67783e-12	1.11513	1.87154	1.85044	1.74223	1.49441	1.41623	1.71199	2.02077	2.10485	2.04755	1.90425	1.86996	0.709146	0.527385	0.735899	0.86309	1.36972	1.43251	1.58998	1.78269	1.95302	Gnl3
2056	0.000350511	0.000810076	0.591463	0.591463	0.58927	0.58776	0.591463	0.591463	0.591463	0.5849	0.591463	0.576115	0.591463	0.591463	0.591463	0.591463	0.591463	0.591463	0.591463	0.591463	0.591463	0.591463	0.591463	Eif2c5
2057	3.71408e-15	1.9463e-14	0.784843	0.988296	2.33165	2.32408	0.854389	1.04903	1.41167	1.74198	1.77604	1.84681	1.96494	2.23648	0.514146	0.925699	1.03074	1.32637	1.45931	1.44699	1.53123	1.32573	1.46961	Ccnl2
2059	0.000431588	0.000986419	0.650625	0.650625	0.586094	0.606008	0.650625	0.640553	0.622646	0.629276	0.533996	0.47468	0.253302	0.334762	0.337541	0.588412	0.639014	0.650625	0.633846	0.650625	0.650625	0.621211	0.650625	Recql4
2062	9.98062e-10	3.72172e-09	0.624078	1.50232	0.471499	0.609275	1.46556	1.49159	1.41396	1.29865	1.09127	0.695642	0.4201	0.482699	0.761355	0.903363	1.10502	1.28444	1.31124	1.28746	1.35765	1.39483	1.4077	Tef
2062	0.000350428	0.000809954	0.643541	0.600276	0.641178	0.643541	0.635165	0.643541	0.643541	0.631403	0.625034	0.643541	0.635434	0.643541	0.236138	0.602227	0.435904	0.416893	0.565561	0.615039	0.628238	0.615631	0.643541	Lacc1
2063	2.79327e-06	7.92419e-06	0.942772	1.00764	0.987156	0.923978	1.00648	1.01593	1.02386	0.992547	1.02589	0.963569	0.990594	0.968799	0.812244	0.566823	0.532274	0.629349	0.803025	0.91455	0.986856	1.02832	1.06863	Metrn
2063	0.000267907	0.00062693	0.747808	0.747808	0.744389	0.7431	0.738112	0.747808	0.747808	0.740973	0.746621	0.721745	0.681125	0.704911	0.699787	0.700266	0.725841	0.729891	0.747808	0.737365	0.738161	0.747808	0.747808	Stx3
2064	3.69275e-06	1.0364e-05	0.720406	0.794193	0.894907	1.04268	0.633892	0.61154	0.643777	0.590694	0.482522	0.421801	0.42002	0.556159	0.310301	0.846603	0.552304	0.50728	0.488473	0.324743	0.437943	0.427391	0.694874	Fam117b
2064	0.000515886	0.00116902	0.627012	0.603677	0.610114	0.616943	0.598482	0.611318	0.627012	0.620254	0.593951	0.620094	0.60282	0.603251	0.466472	0.587426	0.388487	0.237864	0.172153	0.324344	0.188295	0.391448	0.588127	4933439C10Rik
2066	0.000205739	0.00048684	0.408729	0.610601	0.606048	0.582781	0.64539	0.642522	0.635279	0.624182	0.517676	0.536034	0.545807	0.562705	0.461701	0.656821	0.631667	0.647439	0.637859	0.653068	0.642199	0.656821	0.638944	Numbl
2067	2.94046e-11	1.22399e-10	0.759863	1.24095	1.39729	1.23145	1.45874	1.45804	1.45253	1.38166	1.21133	1.12735	1.08117	1.34966	0.950431	0.421092	0.135691	0.400859	0.588398	1.01143	1.11686	1.26094	1.42419	Qars
2069	4.60613e-12	2.01922e-11	0.962189	1.97731	1.66282	1.67508	1.95117	1.92393	1.95918	1.86336	1.62404	1.32762	1.19013	1.55031	0.973879	0.0592863	0.801984	1.14399	1.48098	1.72793	1.96558	1.9833	2.00419	Ube2g1
2069	0.000112473	0.000273805	0.355542	0.640143	0.635419	0.640143	0.640143	0.640143	0.640143	0.640143	0.61617	0.597827	0.560712	0.570702	0.539241	0.640143	0.628532	0.634548	0.640143	0.640143	0.640143	0.629477	0.640143	Tspan9
2070	8.10383e-08	2.61007e-07	1.11924	0.799974	1.34828	1.34019	0.680841	0.734409	0.786026	0.878675	0.835619	0.656965	0.924063	1.22123	0.208513	0.990136	0.676035	0.666598	0.774712	0.734995	0.831045	0.938683	0.888406	Rsf1
2071	3.05483e-09	1.09856e-08	1.12204	0.687619	1.5074	1.51824	0.819721	0.81771	0.810578	0.978725	1.13233	1.4882	1.51097	1.48167	0.919764	0.755557	0.857013	1.03322	1.04991	1.13003	1.05192	0.848331	0.701355	Ercc3
2077	2.67212e-15	1.41397e-14	1.25137	1.85382	2.20086	2.1841	2.17698	2.17654	2.23135	2.20595	2.19377	2.19956	2.17898	2.18336	0.60792	0.505227	0.872162	0.983868	1.20468	1.25369	1.38494	1.47413	1.69626	Kansl2
2079	9.04289e-07	2.67794e-06	0.678668	0.573223	1.1076	1.12195	0.861167	1.07275	1.12822	1.11221	1.11571	1.1084	1.10822	1.12114	0.82385	0.663691	0.649066	0.806485	0.726106	0.686253	0.632215	0.310438	0.341812	Cpsf4
2083	0.000254735	0.000597449	0.680758	0.67646	0.680758	0.680758	0.672356	0.680758	0.666594	0.675097	0.677839	0.674278	0.680758	0.680758	0.586629	0.641172	0.680758	0.667823	0.680758	0.678679	0.665468	0.657892	0.663967	Rab26os
2087	1.58e-15	8.4666e-15	0.0104486	0.668089	2.3498	2.38339	0.994767	1.29649	1.67347	1.96765	2.18028	2.35432	2.28094	2.32668	0.755039	1.07378	1.14791	1.32324	1.43388	1.27289	1.12135	0.866644	0.741187	Tm9sf3
2092	0.00137661	0.00298067	0.215618	0.564897	0.469763	0.467334	0.514015	0.5157	0.508284	0.499084	0.458795	0.436417	0.162765	0.385363	0.0297105	0.634008	0.593171	0.560056	0.486301	0.506865	0.461767	0.543365	0.520049	Ippk
2101	2.15405e-06	6.17357e-06	0.855355	0.631694	0.978148	0.95333	0.624316	0.640652	0.639804	0.801398	0.863251	0.938947	0.970878	0.950727	0.609608	0.569473	0.79207	0.772178	0.826499	0.811027	0.718622	0.501548	0.314666	Kif16b
2103	0.000218943	0.000516865	0.68747	0.68747	0.68747	0.68747	0.68747	0.68747	0.68747	0.683115	0.68747	0.68747	0.68747	0.677754	0.544984	0.638016	0.68747	0.68747	0.679777	0.68747	0.68747	0.68747	0.68747	Gal
2106	0.000233576	0.000549827	0.194232	0.629234	0.519199	0.573833	0.47672	0.490548	0.325748	0.426328	0.540954	0.353038	0.00121225	0.0559707	0.0422307	0.671792	0.65948	0.664405	0.671792	0.664564	0.663057	0.667263	0.658786	Erf
2107	1.70408e-10	6.70944e-10	0.636861	1.39269	1.63162	1.93422	1.60062	1.68985	1.68198	1.68701	1.65957	1.68548	1.60489	1.56318	0.750547	1.23256	0.606037	0.576192	0.660363	0.694729	0.934547	1.23143	1.28748	Kars
2109	0.000191537	0.000455064	0.675948	0.675948	0.675948	0.675948	0.675948	0.675948	0.675948	0.675948	0.675948	0.675948	0.675948	0.675948	0.635561	0.675948	0.675948	0.675948	0.675948	0.675948	0.675948	0.665282	0.675948	Cnksr2
2110	8.81279e-17	5.04405e-16	0.159694	0.669575	2.50522	2.53375	1.0779	1.55053	1.78895	2.10476	2.33175	2.35119	2.47872	2.51162	0.929761	0.026011	0.175003	0.547106	0.782734	1.16545	1.14056	0.798052	0.781519	Ahsa1
2111	6.29766e-05	0.000157157	0.608571	0.665361	0.760588	0.760588	0.721192	0.739928	0.74476	0.751182	0.755029	0.742572	0.758217	0.760588	0.589881	0.711989	0.710336	0.711792	0.669418	0.694187	0.64799	0.566461	0.611336	Hinfp
2111	0.0032262	0.00670075	0.659981	0.511562	0.503524	0.577078	0.439421	0.530585	0.595725	0.601221	0.492667	0.528951	0.439622	0.477775	0.404649	0.554671	0.472422	0.451023	0.462409	0.4114	0.547197	0.56635	0.608231	Depdc5
2115	1.02772e-07	3.28465e-07	1.20814	0.96948	0.856077	0.228209	1.15102	1.08942	1.23351	1.27913	1.35028	1.2608	1.40269	1.19355	0.948241	0.576172	0.545493	0.49965	0.533819	0.592807	0.745094	0.935957	0.994431	Map2k2
2115	0.000394064	0.000904552	0.0611987	0.465362	0.728979	0.663206	0.5297	0.682448	0.746205	0.726665	0.715509	0.724755	0.735043	0.743254	0.390995	0.811046	0.618234	0.542635	0.254902	0.116863	0.0650419	0.0603565	0.341944	Prrg2
2116	6.71005e-12	2.90995e-11	0.17219	1.77604	1.95129	1.99863	1.60653	1.62818	1.45487	1.44056	1.53656	1.90595	1.93311	1.96724	0.97564	0.802259	0.787428	0.834872	1.47693	1.67652	1.89543	1.93037	1.97621	Ifrd1
2116	0.000101932	0.000249379	0.563137	0.724287	0.724287	0.724287	0.724287	0.724287	0.718663	0.718829	0.724287	0.711914	0.705236	0.715782	0.0643039	0.724287	0.724287	0.724287	0.724287	0.724287	0.724287	0.724287	0.724287	Ftsj1
2117	1.97252e-05	5.17886e-05	0.924969	0.22056	0.958559	0.962452	0.496428	0.545252	0.623964	0.720184	0.848104	0.933848	0.93964	0.973172	0.706681	0.546952	0.502697	0.350268	0.349992	0.283426	0.211364	0.260505	0.291203	Tubgcp4
2122	0.000816491	0.00181003	0.644404	0.168484	0.627561	0.624079	0.314497	0.393878	0.579014	0.605249	0.624024	0.617302	0.635988	0.628155	0.481536	0.644404	0.594386	0.488642	0.445835	0.419953	0.283933	0.229293	0.407528	Efna3
2124	0.000186874	0.000444416	0.46672	0.697482	0.747414	0.741311	0.699213	0.650696	0.685062	0.593869	0.640486	0.67989	0.710362	0.70704	0.153527	0.747414	0.747414	0.747414	0.747414	0.747414	0.747414	0.735914	0.747414	Bcorl1
2125	0.000154909	0.000371927	0.305213	0.715538	0.724891	0.72829	0.72829	0.708863	0.721796	0.72829	0.721908	0.72829	0.72087	0.713417	0.642313	0.72829	0.617906	0.649016	0.711586	0.671605	0.69754	0.706867	0.717044	Sipa1
2128	4.49298e-11	1.84471e-10	0.918858	1.36327	1.72539	1.79731	1.41071	1.33116	1.40161	1.33846	1.44717	1.41312	1.35395	1.51699	0.952867	0.817605	0.959125	0.883138	0.852382	0.946174	1.05667	1.1539	1.38597	Snx2
2129	3.60167e-16	1.99355e-15	0.386705	0.374084	2.20639	2.57359	0.733111	0.86811	1.36118	1.57829	1.87971	1.9835	2.07625	2.08109	0.388694	1.25693	1.05419	0.988435	0.953411	0.980195	1.15791	0.782217	0.404162	Mrpl18
2132	5.31686e-14	2.61742e-13	1.50191	1.42293	2.27745	2.26541	1.74303	1.71953	1.89583	2.09784	2.14232	2.23128	2.17291	2.2177	0.981591	1.05465	1.0315	1.37928	1.24435	1.23697	1.31616	1.37371	1.31435	Ccny
2132	0.000300357	0.000698878	0.784604	0.754781	0.778223	0.784604	0.765279	0.784604	0.75507	0.784604	0.777459	0.769036	0.784604	0.779827	0.746386	0.784604	0.784604	0.784604	0.784604	0.777306	0.784604	0.773938	0.769051	Pramef12
2133	0.000102218	0.000250033	0.593767	0.735064	0.721836	0.735064	0.735064	0.735064	0.735064	0.735064	0.730141	0.735064	0.732692	0.735064	0.544366	0.735064	0.735064	0.735064	0.735064	0.732355	0.735064	0.725307	0.735064	Asphd2
2136	5.04536e-10	1.92354e-09	1.21247	1.33281	1.84735	1.87144	1.43044	1.62556	1.67268	1.70883	1.79006	1.85092	1.90285	1.8689	0.733908	1.15042	1.27142	1.07312	0.998081	1.06651	1.06309	1.01056	1.08053	Ctcf
2144	3.33781e-09	1.19603e-08	0.989406	1.37994	1.38322	1.38794	1.35994	1.38018	1.2798	1.21909	1.26882	1.36239	1.37983	1.37692	0.233572	0.96855	0.781862	0.923328	1.27589	1.27532	1.36582	1.37318	1.3461	Fam21
2145	5.54946e-08	1.81063e-07	1.18406	0.707683	1.35462	1.35767	0.852284	1.05817	1.15548	1.24276	1.30745	1.33213	1.35413	1.32335	0.221277	0.0108936	0.614123	0.704696	0.704681	0.672798	0.689123	0.633379	0.709004	Tsc22d2
2149	0.000585714	0.00131963	0.677988	0.597328	0.670173	0.650042	0.467877	0.352369	0.384275	0.4995	0.562927	0.613559	0.633683	0.672705	0.442096	0.616713	0.677988	0.66911	0.677988	0.677988	0.677988	0.667322	0.653164	Gm773
2152	0.000189059	0.000449353	0.154432	0.646883	0.663082	0.658688	0.655991	0.655201	0.663082	0.663082	0.657099	0.646651	0.663082	0.653328	0.196028	0.663082	0.597775	0.602749	0.620942	0.632625	0.634182	0.63742	0.663082	Hltf
2154	6.832e-13	3.14691e-12	1.13064	2.03716	2.11188	2.11218	2.07149	2.08007	2.11122	2.10711	2.0992	2.14021	2.07936	2.12972	0.295239	0.553213	0.695865	1.10362	1.52211	1.78144	1.93473	1.89032	1.924	Hnrnpul2
2156	6.32653e-05	0.000157834	0.0598921	0.744935	0.778374	0.778374	0.730766	0.768896	0.766952	0.767112	0.764242	0.693682	0.710965	0.750273	0.22356	0.73706	0.767713	0.770338	0.778374	0.778374	0.778374	0.778374	0.765444	Smc1a
2158	2.54658e-09	9.2179e-09	0.731125	1.11907	1.50284	1.49914	1.16409	1.17681	1.38071	1.47761	1.48764	1.48578	1.47882	1.48478	0.922369	0.468545	0.927477	1.00629	1.1355	1.13787	1.31353	1.38457	1.40414	Tor1a
2161	3.11871e-05	8.02618e-05	0.295298	0.950007	0.945165	0.950007	0.950007	0.950007	0.950007	0.943044	0.947348	0.938309	0.950007	0.939687	0.782912	0.887557	0.950007	0.950007	0.950007	0.944586	0.950007	0.932054	0.950007	Tsen2
2164	6.50766e-09	2.28588e-08	0.978917	1.60522	1.51526	1.50119	1.63153	1.56879	1.60716	1.61132	1.63151	1.61288	1.64151	1.56454	0.907124	1.06889	1.20208	1.186	1.25277	1.27286	1.45634	1.42709	1.57054	Gtf3a
2167	1.54632e-07	4.86682e-07	0.510483	1.19201	1.30061	1.31033	1.2044	1.26239	1.26315	1.27693	1.25795	1.25159	1.28136	1.25154	0.700156	0.992321	1.10707	1.18793	1.11144	1.01522	1.09137	1.15967	1.24772	Rab35
2169	0.000354539	0.000818895	0.527643	0.478364	0.522363	0.527643	0.507165	0.519828	0.516816	0.527643	0.527643	0.527643	0.527643	0.527643	0.442575	0.527643	0.527643	0.527643	0.527643	0.527643	0.527643	0.517745	0.426613	Ercc6l
2177	5.74603e-06	1.58541e-05	0.862849	0.921189	0.988932	0.988932	0.964565	0.979338	0.962644	0.968103	0.975888	0.981839	0.968473	0.988932	0.395272	0.56612	0.559702	0.794249	0.735803	0.77966	0.696396	0.614199	0.758603	Gtpbp10
2179	6.75086e-10	2.54791e-09	1.25125	1.50231	1.6633	1.64864	1.53141	1.59461	1.62536	1.63652	1.65367	1.673	1.67802	1.67623	0.693101	0.507352	0.504048	0.720686	0.943769	1.07083	0.939793	0.992891	1.24444	Zfp281
2181	0.000265092	0.000620774	0.524568	0.524568	0.519248	0.524568	0.524568	0.524568	0.524568	0.524568	0.524568	0.524568	0.524568	0.524568	0.459417	0.524568	0.524568	0.524568	0.524568	0.524568	0.524568	0.513902	0.524568	2410012M07Rik
2182	4.84577e-06	1.34604e-05	0.252635	0.851793	0.786541	0.824699	0.848117	0.846415	0.856091	0.847079	0.846638	0.55573	0.390633	0.699262	0.272336	0.739229	0.856091	0.856091	0.847281	0.853769	0.852732	0.851352	0.847838	Sft2d2
2184	2.51566e-07	7.80156e-07	0.898449	1.00412	1.0288	1.05257	1.04924	1.01492	1.03787	1.0357	1.03778	1.03566	1.03214	1.00392	0.193951	0.777891	0.696878	0.722835	0.857974	0.911875	0.980894	1.01682	1.02201	Hmgxb4
2185	8.09594e-16	4.40282e-15	1.36096	0.452256	2.4925	2.58359	0.445751	0.658093	0.880478	1.13171	1.33083	1.95846	2.01383	2.41198	0.499995	0.0615909	0.844467	1.1615	1.48609	1.5611	1.7527	1.51998	0.96992	Ythdc1
2186	6.53636e-07	1.95859e-06	0.916701	1.04618	1.04321	1.05276	1.06301	1.04107	1.04269	1.03819	1.05227	1.03985	1.06728	1.03636	0.0188465	0.59745	0.807642	0.831832	0.907383	0.94035	1.03513	1.03996	1.02832	Scaf8
2189	0.000509998	0.00115684	0.949678	0.949678	0.949678	0.949678	0.949678	0.949678	0.949678	0.949678	0.940756	0.949678	0.946372	0.949678	0.949678	0.949678	0.949678	0.949678	0.949678	0.949678	0.944986	0.949678	0.949678	Upp1
2192	0.000445355	0.00101634	0.555898	0.555898	0.5525	0.554047	0.555898	0.548782	0.545192	0.555898	0.553732	0.550612	0.555898	0.537447	0.321013	0.347332	0.392766	0.52852	0.508815	0.518187	0.548687	0.555898	0.555898	Sirt6
2195	0.000250845	0.000588786	0.65388	0.632576	0.780901	0.7839	0.67741	0.65114	0.670966	0.658187	0.686953	0.731856	0.722167	0.72589	0.512642	0.733171	0.48424	0.496641	0.630081	0.57448	0.573636	0.684673	0.674189	Nrde2
2199	1.36451e-06	3.97984e-06	0.931899	1.04202	1.08025	1.06111	1.03046	0.995817	1.03324	1.03982	1.07349	1.03876	1.07495	1.08343	0.380849	0.88168	0.954978	0.900526	0.961893	0.882213	0.8376	0.839179	0.966522	Atg14
2201	0.00102426	0.00224542	0.56674	0.521781	0.550489	0.553582	0.529356	0.513657	0.556663	0.56674	0.557249	0.529255	0.518615	0.558404	0.212879	0.225367	0.25547	0.270867	0.42118	0.411976	0.46731	0.438208	0.452261	Ndor1
2203	3.69976e-11	1.53057e-10	0.697383	1.60949	1.72118	1.70489	1.66902	1.67029	1.68066	1.66952	1.67166	1.68562	1.67887	1.70715	0.90056	0.579818	0.961752	0.992959	1.25711	1.24273	1.46244	1.60123	1.68279	Rbm22
2206	7.95936e-16	4.32941e-15	1.00474	1.79818	2.36035	2.39445	1.65234	1.08748	1.22796	1.49538	2.14813	2.33999	2.29942	2.35896	0.145725	0.583073	1.10032	1.11804	1.27096	1.25117	1.24696	1.58076	1.66671	Pbrm1
2206	1.85239e-08	6.30218e-08	0.942598	1.10917	1.35446	1.36032	1.26972	1.30612	1.32337	1.33961	1.33882	1.33119	1.36438	1.3627	0.452592	0.93282	1.05392	1.17251	1.19194	1.18536	1.22939	1.11827	1.17343	Slc25a36
2209	0.000365423	0.000842167	0.563168	0.563168	0.563168	0.563168	0.555564	0.563168	0.563168	0.563168	0.554707	0.563168	0.544141	0.563168	0.516317	0.500955	0.563168	0.536696	0.555475	0.563168	0.559499	0.563168	0.563168	Fcho1
2210	3.35612e-07	1.03064e-06	1.02196	1.37571	1.39987	1.29847	1.27614	1.11245	0.958897	0.836641	0.646044	0.630521	0.543673	1.02278	0.982449	0.875417	1.15943	1.2529	1.38819	1.38012	1.29329	0.95554	1.1268	Mapk8
2211	1.18409e-07	3.76396e-07	0.514904	1.30104	1.35526	1.29353	1.20099	1.24004	1.20866	1.18129	1.29507	1.37402	1.42594	1.37811	0.710057	1.03462	1.24604	1.19383	1.22895	1.23856	1.44612	1.35972	1.41681	Kif1b
2211	1.97571e-06	5.68652e-06	0.380377	0.935505	1.06382	1.05183	0.544091	0.620148	0.723483	0.765218	0.79634	0.872271	0.896371	0.932825	0.699163	0.879872	0.998435	1.06548	1.09557	1.08221	1.11145	1.10629	1.11505	Smpd2
2211	9.02764e-05	0.000221886	0.363637	0.639813	0.631849	0.63582	0.623799	0.639813	0.639813	0.639813	0.638448	0.639813	0.639813	0.632063	0.574662	0.598499	0.592216	0.600496	0.606885	0.63268	0.637175	0.639813	0.639813	Ric8b
2212	1.29266e-11	5.50185e-11	0.758574	1.28654	1.72138	1.69102	1.33291	1.44798	1.62273	1.62005	1.66028	1.68566	1.7152	1.7463	0.794373	0.859899	1.08382	0.988403	0.966302	0.968605	1.08704	1.08652	1.23003	Nvl
2217	7.83167e-09	2.73462e-08	1.27526	1.38608	1.61848	1.65095	1.36788	1.52604	1.60885	1.6174	1.66368	1.56572	1.46694	1.52557	0.603955	0.908228	0.976346	1.20507	1.30543	1.4154	1.34633	1.32681	1.30774	Chmp7
2217	1.89097e-05	4.97101e-05	0.314333	0.802843	0.824186	0.819345	0.816464	0.814178	0.813645	0.801244	0.807217	0.810534	0.81183	0.799408	0.385892	0.723564	0.673193	0.555645	0.535469	0.583508	0.683322	0.722936	0.74633	Vps33a
2220	0.000356718	0.000823437	0.0813443	0.392129	0.510072	0.549268	0.183678	0.326801	0.361372	0.420204	0.468334	0.48434	0.51654	0.511553	0.2039	0.567375	0.567375	0.567375	0.557471	0.563694	0.564118	0.558291	0.567375	P4ha2
2222	0.000322775	0.000748596	0.523761	0.523761	0.523761	0.518788	0.520252	0.523761	0.523761	0.515568	0.523761	0.520814	0.523761	0.516011	0.476916	0.523761	0.523761	0.523761	0.523761	0.523761	0.523761	0.523761	0.523761	Efna4
2223	8.06409e-06	2.19055e-05	0.650327	0.756515	0.515993	0.998524	0.711261	0.942969	0.734514	0.860099	0.824652	0.682643	0.640319	0.708178	0.986385	0.581439	0.62565	0.411342	0.240183	0.410698	0.529843	0.686221	0.665324	Gm6472
2223	0.000103265	0.00025248	0.507579	0.727506	0.749316	0.748721	0.742731	0.739442	0.758233	0.759357	0.751158	0.729682	0.738227	0.748224	0.667161	0.715955	0.719221	0.680645	0.652113	0.675715	0.717065	0.726783	0.739353	Cnp
2226	3.38427e-05	8.68649e-05	0.349819	0.815714	0.811197	0.815714	0.815714	0.804049	0.815714	0.815714	0.815714	0.809048	0.815714	0.80604	0.417359	0.754439	0.708873	0.795743	0.80264	0.815714	0.815714	0.815714	0.815714	Ripk2
2235	2.0701e-07	6.45901e-07	0.868411	0.916123	1.03718	1.02997	1.0192	1.02665	1.03708	1.03595	1.01162	1.02523	1.04102	1.03453	0.623807	0.797735	0.745198	0.748135	0.661409	0.603075	0.607232	0.722782	0.811796	Rpusd4
2235	0.000134505	0.000325044	0.359722	0.740536	0.776816	0.770198	0.784898	0.785777	0.782719	0.788268	0.788268	0.771825	0.747716	0.776976	0.685245	0.520024	0.572521	0.627413	0.634459	0.612736	0.695448	0.66951	0.567529	Zbtb1
2236	1.464e-10	5.79032e-10	0.937914	1.66334	1.75708	1.7692	1.74728	1.76784	1.75814	1.77093	1.73923	1.7475	1.75108	1.74934	0.268792	1.07552	0.908843	0.738349	0.670522	0.899494	1.31207	1.47168	1.60625	Nkiras1
2238	0.00105056	0.00230065	0.574	0.521778	0.571635	0.560865	0.487995	0.53045	0.5337	0.531059	0.550075	0.574	0.565893	0.567236	0.262369	0.135926	0.335297	0.368045	0.421549	0.416392	0.519038	0.564102	0.541496	Tmtc3
2240	0.00062586	0.00140458	0.549809	0.542934	0.549809	0.549809	0.541671	0.549809	0.538697	0.538506	0.549809	0.549809	0.536459	0.549809	0.365689	0.444415	0.477393	0.453768	0.462896	0.482346	0.488098	0.505331	0.513572	Spg11
2243	0.00065014	0.00145581	0.520824	0.507882	0.520824	0.520824	0.517455	0.520824	0.520824	0.520824	0.520824	0.520824	0.520824	0.520824	0.520824	0.520824	0.506305	0.51292	0.520824	0.520824	0.520824	0.520824	0.520824	Fam171b
2245	0.000346523	0.000801544	0.583433	0.583433	0.583433	0.583433	0.583433	0.583433	0.583433	0.577339	0.583433	0.583433	0.583433	0.583433	0.440407	0.478482	0.583433	0.583433	0.583433	0.583433	0.583433	0.572766	0.565567	Mcam
2246	7.56166e-08	2.44359e-07	0.982341	1.22119	1.22583	1.22584	1.21408	1.23495	1.20383	1.23082	1.22341	1.22286	1.23495	1.22651	0.647619	0.878403	1.10978	1.18382	1.21589	1.22148	1.22097	1.23076	1.23495	Tmem110
2250	0.00139321	0.00301541	0.563096	0.347719	0.496201	0.49282	0.316921	0.362708	0.404691	0.429436	0.431885	0.47784	0.416189	0.483136	0.319752	0.563096	0.563096	0.563096	0.542675	0.476463	0.302024	0.260016	0.334426	Runx3
2251	0.000334506	0.000774939	0.456223	0.599399	0.487939	0.573675	0.580002	0.574784	0.573267	0.578007	0.488764	0.297663	0.249242	0.401421	0.485523	0.599399	0.571699	0.5905	0.599399	0.588982	0.578698	0.599399	0.599399	Zfp583
2254	0.000725623	0.0016168	0.559238	0.540507	0.540862	0.549984	0.552903	0.559238	0.55238	0.551203	0.547719	0.533964	0.552385	0.537473	0.220657	0.447551	0.488095	0.513014	0.512127	0.526098	0.526383	0.527601	0.545526	Zfp518b
2255	0.000168863	0.000403783	0.332317	0.786413	0.783013	0.77975	0.786413	0.774747	0.786413	0.780986	0.784109	0.779723	0.786413	0.78151	0.140199	0.786413	0.776456	0.778896	0.786413	0.786413	0.786413	0.76292	0.786413	Pgpep1
2257	7.70388e-07	2.2932e-06	0.5664	1.05217	1.05217	1.05217	1.05217	1.05217	1.05217	1.05217	1.05217	1.04535	1.0448	1.05019	0.609731	0.837784	1.03746	1.05217	1.04448	1.05217	1.05217	1.0415	1.05217	Cul7
2258	0.000111227	0.000270895	0.233497	0.572977	0.812511	0.843039	0.382425	0.344074	0.309829	0.147227	0.307544	0.651961	0.759294	0.830836	0.3847	0.763603	0.643352	0.48808	0.432177	0.490924	0.584288	0.649175	0.743985	Lta4h
2258	0.000482448	0.00109719	0.540124	0.515285	0.528195	0.540124	0.527575	0.532357	0.535417	0.499368	0.472924	0.505693	0.529342	0.531162	0.222021	0.540124	0.529277	0.532737	0.540124	0.540124	0.540124	0.534293	0.540124	Btbd3
2260	0.000146865	0.000353598	0.341479	0.636673	0.636673	0.636673	0.636673	0.636673	0.636673	0.636673	0.636673	0.636673	0.636673	0.636673	0.309002	0.636673	0.625946	0.636673	0.628332	0.636673	0.636673	0.636673	0.636673	Adi1
2260	0.00143532	0.00310109	0.511359	0.504778	0.458879	0.483948	0.479482	0.484498	0.488765	0.487545	0.47717	0.452198	0.438701	0.413798	0.511359	0.511359	0.487713	0.511359	0.498275	0.501993	0.50709	0.495744	0.506005	Camkv
2261	2.37393e-06	6.77361e-06	0.796515	0.911779	1.01873	1.03977	0.981979	0.963645	1.03014	1.02975	1.03955	1.04091	1.02592	1.04461	0.733471	0.8343	1.03048	0.864537	0.906947	0.939344	0.985964	0.942256	0.883776	Nr3c1
2265	0.00135726	0.00293947	0.741458	0.483648	0.696381	0.725506	0.616287	0.590293	0.649645	0.638931	0.691256	0.715922	0.723408	0.733167	0.490762	0.692858	0.741458	0.690121	0.69182	0.655006	0.548496	0.271855	0.434492	Cdc6
2266	0.00110793	0.00241943	0.55547	0.514389	0.545187	0.549124	0.515415	0.539412	0.515177	0.524832	0.509987	0.527684	0.550902	0.55547	0.500626	0.442777	0.284957	0.380539	0.416714	0.43477	0.451837	0.528088	0.55547	Nmral1
2271	3.61012e-09	1.29139e-08	0.543442	1.30653	1.58414	1.5585	1.27358	1.12233	0.603023	0.42457	0.710594	0.983292	1.36158	1.50408	0.289449	0.857166	1.15668	1.28379	1.37549	1.36363	1.45052	1.45336	1.43368	Ccnt1
2273	4.05689e-06	1.13424e-05	0.876912	0.724886	0.874204	0.79525	0.585228	0.597574	0.695416	0.456038	0.567443	0.859547	0.913033	0.935021	0.831556	0.862902	0.93991	0.994494	1.03227	1.08154	1.0432	0.61016	0.563027	Taf5l
2275	0.000310799	0.000721996	0.590527	0.590527	0.590527	0.590527	0.590527	0.590527	0.590527	0.590527	0.590527	0.590527	0.590527	0.590527	0.490463	0.590527	0.590527	0.590527	0.590527	0.590527	0.590527	0.572575	0.590527	Mei4
2276	1.4894e-05	3.94757e-05	0.881242	0.364064	0.894923	0.918127	0.484449	0.455117	0.545986	0.527991	0.660909	0.691162	0.857647	0.832112	0.242216	0.66051	0.60857	0.687315	0.689471	0.673361	0.506453	0.31401	0.250694	Xpo4
2277	0.000608825	0.00136884	0.57256	0.566642	0.57256	0.57256	0.566112	0.555009	0.561951	0.5594	0.56899	0.565196	0.567749	0.565001	0.144266	0.488563	0.548354	0.523132	0.565621	0.532961	0.518636	0.518632	0.57256	Enho
2279	2.83279e-12	1.25896e-11	0.69856	1.36009	2.00051	2.0365	1.4795	1.64644	1.76241	1.91514	2.0064	2.00159	2.04355	2.07239	0.7517	1.02293	0.923445	0.888942	1.0158	1.05629	1.06184	1.20653	1.40215	Rpl7l1
2279	1.08237e-10	4.32964e-10	0.0896421	1.30652	1.47835	1.69136	1.35941	1.10668	1.12783	1.07377	1.02705	1.01314	0.950805	0.860411	0.911473	0.667741	0.699134	1.07769	1.15196	1.22694	1.35935	1.39141	1.4458	Atp5l
2279	0.00304263	0.00633894	0.606386	0.256879	0.519048	0.491506	0.202371	0.316965	0.318603	0.352285	0.407616	0.469325	0.491874	0.470157	0.461502	0.606386	0.550844	0.475884	0.447617	0.281291	0.167213	0.165427	0.325518	Rims3
2281	0.000549119	0.00123986	0.59542	0.586617	0.588764	0.58081	0.585989	0.587605	0.591785	0.557445	0.495039	0.556973	0.59542	0.578381	0.474738	0.59542	0.575942	0.578943	0.59542	0.592552	0.59542	0.59542	0.59542	Klrg2
2282	0.00101195	0.00221934	0.585058	0.508177	0.585058	0.572094	0.539041	0.539071	0.561236	0.580239	0.576008	0.585058	0.573302	0.577178	0.531844	0.522845	0.295626	0.342775	0.376422	0.440774	0.439065	0.486998	0.535058	Pnldc1
2284	1.86707e-05	4.91248e-05	0.591515	0.902822	0.910694	0.908971	0.909229	0.917193	0.897477	0.908064	0.911621	0.905615	0.901412	0.898297	0.73992	0.505888	0.583198	0.777385	0.750654	0.839	0.886743	0.913287	0.893361	Trmt11
2285	1.38558e-11	5.88438e-11	1.22914	1.6408	1.66837	1.6584	1.62716	1.62892	1.60518	1.65217	1.61803	1.64449	1.66769	1.64331	0.86365	0.0440932	0.691403	0.929008	1.16474	1.42409	1.48907	1.52278	1.59581	Nfyb
2291	0.000279754	0.000653467	0.483694	0.603486	0.641525	0.644843	0.584153	0.612193	0.63441	0.634324	0.633974	0.644843	0.637147	0.639005	0.473561	0.644843	0.644843	0.635635	0.644843	0.61968	0.534665	0.488652	0.51387	Swap70
2292	6.54904e-05	0.000162964	0.479608	0.676017	0.623122	0.67253	0.683277	0.671611	0.683277	0.677053	0.662658	0.537198	0.526911	0.55822	0.446021	0.634678	0.683277	0.675325	0.674106	0.683277	0.683277	0.662841	0.683277	Tsr2
2294	0.00357294	0.0073779	0.588039	0.479434	0.451556	0.539858	0.527864	0.58218	0.548485	0.528405	0.470064	0.413697	0.386767	0.465385	0.0313164	0.440837	0.22912	0.250807	0.320248	0.331743	0.246568	0.223167	0.197265	Cep192
2295	1.04642e-07	3.34124e-07	0.810082	1.19746	1.23863	1.22992	1.21583	1.23077	1.22911	1.21782	1.23123	1.23202	1.22876	1.2333	0.805413	0.836865	1.09284	1.12182	1.13252	1.12146	1.18189	1.19335	1.16717	Zyg11b
2295	0.000193854	0.000460367	0.214493	0.598811	0.598811	0.598811	0.598811	0.582424	0.593695	0.592972	0.595946	0.592999	0.598811	0.598811	0.481282	0.598811	0.598811	0.565404	0.598811	0.598811	0.595807	0.583616	0.598811	Erap1
2296	0.000472397	0.00107551	0.595373	0.569288	0.595373	0.595373	0.55993	0.528821	0.595373	0.593443	0.588956	0.595373	0.595373	0.595373	0.411777	0.552158	0.595373	0.586675	0.595373	0.595373	0.595373	0.595373	0.595373	Magea8
2298	0.00140636	0.00304242	0.598502	0.594119	0.578826	0.564772	0.534019	0.499407	0.507139	0.522267	0.54519	0.573669	0.550047	0.558813	0.165257	0.271734	0.286054	0.358518	0.46598	0.56691	0.596058	0.588287	0.598502	Dock3
2299	3.36034e-15	1.76571e-14	0.559462	1.56789	2.50086	2.51008	1.46007	1.46065	1.5455	1.54594	1.65131	2.14195	2.3348	2.43843	1.02295	0.208839	0.56904	0.71479	0.81768	0.934674	1.24028	1.52653	1.66522	Utp11l
2300	2.50977e-10	9.76798e-10	0.174693	0.819022	1.56869	1.6182	0.799763	0.721033	0.558664	0.486673	0.527474	0.917563	1.25341	1.55036	0.813982	0.82547	1.03825	1.21845	1.31678	1.35933	1.42394	1.16622	0.934743	Ddx50
2300	0.000522423	0.00118294	0.557948	0.557948	0.540111	0.548207	0.5513	0.546256	0.552412	0.557948	0.557948	0.557948	0.540684	0.52721	0.487404	0.557948	0.557948	0.557948	0.557948	0.554864	0.550854	0.557948	0.540072	Prtn3
2301	4.65139e-13	2.16571e-12	0.238258	1.3741	1.73812	1.71906	1.49101	1.59325	1.63133	1.55246	1.62713	1.7443	1.71765	1.7491	0.47974	0.0849415	0.300066	0.428292	0.798311	0.854094	1.05327	1.25625	1.46759	Mospd3
2301	0.000136131	0.000328886	0.429895	0.692653	0.781339	0.788127	0.71895	0.689543	0.661669	0.704766	0.707664	0.616227	0.653864	0.723262	0.65333	0.612368	0.362514	0.294217	0.323133	0.459002	0.550679	0.576839	0.738423	Nif3l1
2302	8.35966e-06	2.26719e-05	0.995974	0.843676	0.947918	1.07353	0.796462	0.740019	0.605422	0.665989	0.684307	0.609688	0.717189	0.759295	0.539687	0.511527	0.429925	0.465694	0.489838	0.457349	0.462477	0.65991	0.947843	Naa40
2303	2.42156e-07	7.5218e-07	1.08563	1.25888	1.19563	1.54686	1.46998	1.38349	1.39709	1.4628	1.39856	1.34233	1.36437	1.30574	1.02074	0.701176	0.392586	0.0677292	0.144543	0.354447	0.761461	0.996586	1.15217	Pold2
2303	2.83343e-08	9.4696e-08	1.03026	1.34421	1.33564	1.33949	1.3238	1.33621	1.34421	1.32124	1.33788	1.34421	1.33792	1.34421	0.840337	0.365096	1.12017	1.30615	1.32194	1.33646	1.34421	1.32071	1.33079	Pbx2
2303	1.07001e-05	2.87742e-05	0.857909	0.956645	0.971343	0.979917	0.979917	0.979917	0.979917	0.979917	0.979917	0.979917	0.979917	0.970075	0.524936	0.657959	0.424796	0.690673	0.815641	0.935522	0.952118	0.961965	0.979917	Ankrd26
2303	0.000602247	0.00135439	0.364082	0.596355	0.63464	0.626792	0.516338	0.52786	0.560575	0.559011	0.578283	0.62061	0.612694	0.622443	0.500112	0.640744	0.471912	0.550628	0.555635	0.582458	0.57018	0.625636	0.632949	Pdia4
2306	0.000521898	0.00118185	0.614264	0.600039	0.610232	0.612785	0.60547	0.614264	0.614264	0.59964	0.600706	0.593709	0.588857	0.596989	0.398991	0.614264	0.614264	0.604578	0.614264	0.614264	0.593757	0.614264	0.614264	Apbb2
2308	0.000384912	0.000884896	0.597859	0.597859	0.597859	0.597859	0.597859	0.597859	0.597859	0.597859	0.597859	0.597859	0.597859	0.597859	0.355273	0.597859	0.597859	0.597859	0.590633	0.591681	0.595229	0.597859	0.597859	Sox11
2310	0.000625464	0.00140392	0.563793	0.55499	0.536057	0.555637	0.55583	0.563793	0.55782	0.510365	0.50011	0.482081	0.512504	0.490775	0.342445	0.563793	0.552182	0.553893	0.563793	0.563793	0.563793	0.563793	0.563793	Epb4.1l4b
2311	0.00672378	0.0134005	0.568796	0.440868	0.424424	0.431991	0.400192	0.371374	0.420539	0.397043	0.406432	0.406855	0.418433	0.400753	0.391609	0.47425	0.453383	0.455393	0.484199	0.469765	0.468472	0.446346	0.376582	Rps26-ps1
2312	0.000607499	0.00136609	0.598414	0.580554	0.593135	0.598414	0.559211	0.572718	0.587312	0.590297	0.594742	0.598414	0.598414	0.598414	0.394378	0.489757	0.540433	0.503157	0.588627	0.598414	0.589488	0.593676	0.598414	Slc16a10
2316	0.000202871	0.000480517	0.000629939	0.617601	0.617601	0.605581	0.617601	0.617601	0.617601	0.617601	0.614123	0.609845	0.617601	0.617601	0.369258	0.617601	0.60233	0.610168	0.617601	0.617601	0.617601	0.617601	0.617601	Xiap
2316	0.000726418	0.00161844	0.783504	0.783504	0.783504	0.777437	0.783504	0.783504	0.783504	0.783504	0.783504	0.783504	0.783504	0.783504	0.783504	0.783504	0.783504	0.783504	0.783504	0.783504	0.783504	0.772838	0.783504	Foxf1
2318	2.73427e-08	9.15063e-08	1.11095	0.563631	1.47818	1.50849	0.555573	0.448587	0.688794	0.774622	1.00487	1.28423	1.40203	1.45025	0.89231	0.644626	0.674659	0.690021	0.740419	0.79788	0.844373	0.819542	0.643903	Prpf6
2319	3.69206e-11	1.52792e-10	0.6614	1.66918	1.18676	1.52526	1.56923	1.59413	1.60792	1.5793	1.49194	1.38494	1.44704	1.36609	0.852572	0.218574	0.407712	0.638783	0.808405	1.0042	1.26582	1.40984	1.46275	Gm8730
2323	2.16663e-06	6.20829e-06	1.08309	1.26318	1.22736	1.27548	1.18193	1.01223	0.617811	0.187944	0.188319	0.211941	0.250644	0.783497	0.728204	0.30481	0.688781	0.834188	0.796362	0.828516	1.00246	1.1272	1.17307	Nrf1
2326	4.22594e-05	0.000107425	0.666286	0.54761	0.856539	0.869678	0.468477	0.468777	0.3774	0.383714	0.543189	0.563624	0.67988	0.79474	0.541311	0.772542	0.590292	0.707222	0.705657	0.674441	0.696493	0.585324	0.566039	Paxip1
2331	5.48197e-05	0.000137831	0.124629	0.743693	0.749506	0.749506	0.742705	0.747765	0.749506	0.743346	0.749506	0.745784	0.749506	0.749506	0.467927	0.700052	0.749506	0.749506	0.741813	0.749506	0.749506	0.73884	0.749506	Nkap
2332	0.000194504	0.000461748	0.408559	0.637981	0.64039	0.644476	0.647506	0.647506	0.642289	0.647506	0.647506	0.647506	0.647506	0.647506	0.089929	0.647506	0.647506	0.647506	0.647506	0.647506	0.647506	0.637736	0.647506	Fam199x
2333	2.83653e-07	8.76148e-07	0.892669	0.910682	1.05382	1.03084	0.976684	1.01193	1.02649	1.04376	1.04001	1.04673	1.05382	1.04939	0.539895	0.633019	0.794428	0.730539	0.797949	0.805752	0.915517	0.920398	1.02854	Pik3r4
2336	0.000195044	0.000462948	0.359666	0.635931	0.640314	0.640314	0.640314	0.640314	0.640314	0.640314	0.637306	0.640314	0.640314	0.640314	0.387788	0.640314	0.632224	0.640314	0.640314	0.636684	0.640314	0.622362	0.640314	Proser2
2337	8.07657e-15	4.15356e-14	1.29444	1.19236	2.3866	2.41968	1.43611	1.59444	1.81973	1.96381	2.10486	2.19184	2.30041	2.33493	0.730705	0.942317	0.6649	0.601527	0.607961	0.611719	0.80163	0.865422	0.820678	Cdk11b
2338	1.49687e-05	3.96699e-05	0.115444	0.875225	0.907016	0.903986	0.824731	0.880826	0.831285	0.87185	0.866511	0.87787	0.87776	0.890781	0.605208	0.780604	0.632485	0.747868	0.856001	0.864773	0.891217	0.897378	0.907016	Guf1
2338	0.0018441	0.00393837	0.799202	0.767639	0.704062	0.661777	0.774588	0.759345	0.729336	0.750192	0.715479	0.745807	0.737264	0.691541	0.799202	0.799202	0.799202	0.799202	0.792884	0.79166	0.779021	0.795017	0.799202	Nanos3
2340	0.00361582	0.00746018	0.557245	0.411331	0.543032	0.538691	0.456649	0.499494	0.503521	0.525613	0.523245	0.505471	0.505596	0.543286	0.557245	0.557245	0.480613	0.504435	0.427308	0.379729	0.318174	0.332897	0.146409	Rad9a
2341	1.24582e-05	3.32509e-05	0.827149	0.921919	0.474394	0.538367	0.926395	0.938364	0.936952	0.930269	0.916696	0.811024	0.549652	0.499313	0.386502	0.720237	0.938573	0.941694	0.923148	0.93877	0.936108	0.930433	0.928613	Nptx2
2345	4.65968e-06	1.29701e-05	1.05263	0.302463	1.09202	1.20182	0.280171	0.408436	0.851816	0.923423	1.08807	1.14947	1.12234	1.15735	0.814656	0.942708	0.690049	0.652985	0.504448	0.442844	0.416461	0.31106	0.227849	E130309D02Rik
2346	4.06396e-11	1.6744e-10	0.578385	1.81875	1.83471	1.80855	1.8022	1.78982	1.77963	1.71589	1.70292	1.74639	1.79141	1.77439	0.335909	0.170607	0.107211	0.464816	1.03141	1.18698	1.48872	1.64628	1.76868	U2af2
2348	0.0023488	0.00496066	0.6088	0.544024	0.593553	0.5871	0.540693	0.544283	0.569439	0.557775	0.54529	0.557058	0.599414	0.598692	0.325684	0.00529819	0.0708137	0.0686903	0.200041	0.333911	0.426763	0.517001	0.480696	Haus6
2358	6.29951e-06	1.72979e-05	0.925804	0.593618	1.02455	1.04823	0.513795	0.466748	0.422911	0.546706	0.61048	0.660267	0.85471	1.03233	0.58432	0.655615	0.661599	0.664461	0.65159	0.810658	0.738622	0.616366	0.381513	Zw10
2359	1.92723e-08	6.54365e-08	0.385057	1.17104	1.30753	1.30695	1.23717	1.18976	1.21624	1.23256	1.26678	1.30089	1.27105	1.24884	0.212915	0.912663	0.708073	0.641717	0.497635	0.589515	0.845259	1.02864	1.11323	Smim20
2367	1.27447e-05	3.39721e-05	0.567967	0.94252	0.952961	0.96485	0.940235	0.962296	0.955718	0.970377	0.973751	0.956821	0.957451	0.96725	0.742577	0.498296	0.68424	0.781143	0.82961	0.907672	0.947481	0.964035	0.943809	Map7d1
2368	2.79012e-10	1.08326e-09	0.979479	1.7278	1.77948	1.75189	1.44675	1.18077	1.10882	1.26584	1.31922	1.42992	1.66016	1.81757	0.163548	0.705256	0.563683	0.90857	1.18888	1.48083	1.66896	1.74265	1.83157	Phf14
2369	8.04147e-15	4.13629e-14	1.29664	0.865899	2.08375	2.0981	0.858458	0.923788	1.08971	1.14269	1.4588	1.73505	1.96845	2.09184	0.547932	0.792868	0.617848	0.971785	1.25292	1.34573	1.45377	1.28774	0.982774	Dhx15
2371	2.46369e-05	6.40811e-05	0.94071	0.807191	0.979766	0.971913	0.753227	0.826821	0.927116	0.904401	0.941826	0.981609	1.01969	0.948761	0.000970444	0.513117	0.488133	0.555745	0.491482	0.462141	0.420227	0.429853	0.729458	Ube3c
2372	0.000361298	0.000833156	0.31511	0.73787	0.70892	0.728696	0.744083	0.741592	0.744083	0.738595	0.672149	0.171526	0.0491477	0.459915	0.61217	0.744083	0.672691	0.735905	0.726876	0.744083	0.741684	0.728775	0.730665	Dusp2
2377	1.64381e-06	4.7596e-06	0.704923	0.960335	0.992599	0.992599	0.97503	0.974928	0.992599	0.992599	0.989432	0.992599	0.992599	0.983914	0.561197	0.781106	0.761376	0.876071	0.940495	0.936546	0.928871	0.896554	0.934588	D230025D16Rik
2379	0.000472378	0.00107551	0.466131	0.568389	0.571869	0.584687	0.570565	0.561265	0.571231	0.545155	0.561933	0.551441	0.574356	0.579918	0.53687	0.393477	0.523036	0.539774	0.520986	0.565069	0.54872	0.583869	0.576543	Nek3
2379	0.00201683	0.00428832	0.399132	0.572717	0.658968	0.639523	0.544236	0.535177	0.511753	0.40495	0.37201	0.566639	0.616972	0.632539	0.342225	0.686381	0.426811	0.303366	0.313425	0.317993	0.521115	0.610826	0.65665	Suv420h2
2381	9.11873e-11	3.66605e-10	1.26294	1.58682	1.61515	1.62317	1.55874	1.59292	1.58689	1.59249	1.60774	1.61957	1.61098	1.61938	0.75545	0.725205	0.718456	0.951549	1.22495	1.42296	1.48133	1.48772	1.57523	Mybbp1a
2384	7.22329e-15	3.72181e-14	0.663236	1.52556	2.07073	2.06493	1.73727	1.85272	1.85489	1.96318	1.98831	2.06084	2.07008	2.05456	0.862732	0.880704	0.873694	0.973987	1.04663	1.23245	1.19146	1.21021	1.48609	Commd2
2388	8.41105e-08	2.70547e-07	1.09765	1.26835	1.35761	1.34894	1.27016	1.28981	1.2224	1.23612	1.2381	1.29152	1.27817	1.34206	0.328598	0.412098	0.0823874	0.219857	0.623789	0.646061	0.882276	1.06185	1.117	Mrpl19
2391	1.12399e-12	5.11457e-12	1.0321	1.84874	2.05871	2.0611	1.9605	2.0347	2.05056	2.06826	2.06054	2.06901	2.04525	2.05311	0.786713	0.780667	0.98065	1.10728	1.41166	1.62624	1.67502	1.65939	1.75116	Prpf8
2402	4.29817e-05	0.000109173	0.666577	0.929112	0.943239	0.937548	0.914501	0.921766	0.943239	0.943239	0.934669	0.943239	0.933116	0.918809	0.451963	0.84144	0.842162	0.87686	0.921508	0.936262	0.93351	0.925573	0.943239	Wdyhv1
2403	0.000242221	0.000569434	0.532533	0.587205	0.408953	0.51042	0.549144	0.500929	0.301818	0.304666	0.347645	0.377168	0.343232	0.374399	0.279491	0.614956	0.654542	0.654542	0.654542	0.647119	0.64985	0.650583	0.637139	Kdm1b
2404	0.00116565	0.00253872	0.269877	0.621528	0.655167	0.655407	0.592124	0.599123	0.609193	0.593136	0.587734	0.610669	0.638423	0.644459	0.123741	0.663343	0.570278	0.589355	0.570994	0.62101	0.549617	0.565539	0.501996	Nudt6
2405	1.36412e-08	4.68337e-08	1.14262	1.38786	0.922064	1.33114	1.15858	0.812882	0.706625	0.541031	0.523799	0.573876	0.834427	0.756933	0.838713	1.02409	1.02927	1.08806	1.21865	1.37601	1.46925	1.56312	1.42547	Ecsit
2408	9.65798e-06	2.60703e-05	1.03843	0.879066	1.03158	1.17392	0.683537	0.520656	0.459911	0.524807	0.453464	0.638837	0.537294	0.880491	0.905702	0.91563	0.790634	0.634236	0.633455	0.459942	0.688324	0.957113	1.07128	Katna1
2411	1.9335e-05	5.07985e-05	0.317443	0.961017	0.955768	0.951745	0.961017	0.961017	0.961017	0.951854	0.961017	0.961017	0.955134	0.943311	0.716855	0.861873	0.917028	0.961017	0.940281	0.961017	0.957131	0.943065	0.961017	Pycrl
2413	7.28806e-10	2.74568e-09	0.84986	1.3552	1.40463	1.38097	1.30937	1.37239	1.31267	1.35676	1.27089	1.34521	1.36533	1.4358	0.275422	0.48409	0.852051	0.90454	1.1109	1.37682	1.57366	1.55582	1.63173	Rere
2413	6.50968e-08	2.11399e-07	0.884022	0.553383	1.26934	1.25119	0.645262	0.911306	1.06007	1.15492	1.16288	1.21875	1.15781	1.23476	0.487608	0.877161	0.83169	0.855205	0.718674	0.330268	0.172433	0.2683	0.300592	Pgam5
2414	0.000596246	0.00134179	0.48453	0.48453	0.48453	0.48453	0.48453	0.48453	0.48453	0.48453	0.48453	0.48453	0.48453	0.48453	0.031036	0.372842	0.423571	0.479152	0.48453	0.482645	0.481195	0.48453	0.48453	Trim6
2415	0.00194215	0.00413864	0.463261	0.309405	0.455311	0.45436	0.338902	0.41947	0.45238	0.448378	0.434105	0.43992	0.450553	0.438087	0.366948	0.463261	0.331984	0.360577	0.319068	0.325387	0.343456	0.249202	0.299141	Zfp866
2417	8.48499e-06	2.30049e-05	0.817963	0.89924	0.948457	0.943077	0.877701	0.785777	0.741024	0.780433	0.86962	0.946715	0.929686	0.914119	0.420141	0.110509	0.469654	0.782197	0.839738	0.911705	0.929834	0.943861	0.894698	Mcm8
2418	1.36498e-09	5.0365e-09	0.575399	1.54226	1.63288	1.6085	1.61793	1.61076	1.61441	1.61024	1.61446	1.61298	1.62848	1.61023	0.633264	0.697263	1.13469	1.33434	1.48313	1.46115	1.55373	1.58834	1.57776	Dguok
2422	0.000893627	0.00197263	0.501455	0.493302	0.473548	0.473744	0.501455	0.501455	0.501455	0.501455	0.501455	0.484901	0.487	0.47652	0.0922112	0.458954	0.487535	0.491598	0.491101	0.497595	0.497998	0.501455	0.501455	Ss18l1
2423	4.57557e-14	2.26154e-13	1.19108	1.30202	2.09408	2.23314	1.64052	1.93847	2.07614	2.00712	1.84263	1.8481	1.91695	2.02658	0.683711	0.403154	0.203646	0.165997	0.507626	0.71937	0.839335	0.858081	0.782059	Ubn1
2425	0.00050638	0.00114901	0.494564	0.494564	0.494564	0.494564	0.494564	0.494564	0.494564	0.494564	0.494564	0.494564	0.494564	0.494564	0.385332	0.445965	0.494564	0.494564	0.494564	0.494564	0.494564	0.494564	0.494564	Chic1
2426	5.28721e-11	2.15649e-10	1.21944	1.92347	1.98706	2.00884	1.91512	1.86728	1.89897	1.91437	1.90565	1.94778	1.95562	1.9936	0.415609	0.134713	0.228735	0.566528	0.968514	1.37601	1.673	1.82724	1.86006	Trnau1ap
2429	5.83541e-06	1.60905e-05	0.950328	1.00441	0.802945	1.06456	1.01571	1.0433	1.04339	1.02111	0.943943	0.69952	0.382482	0.498106	0.543138	0.635079	0.460262	0.409725	0.359053	0.5267	0.809628	0.960511	0.963699	Dnajc17
2439	2.22221e-14	1.11817e-13	1.51612	1.4047	2.14597	2.10332	1.46436	1.66206	1.79391	1.9482	1.98314	2.04901	2.07545	2.05083	0.820092	0.651237	0.424146	0.711343	1.18432	1.42089	1.48659	1.45832	1.45278	Wdr46
2440	0.000177556	0.000423521	0.199664	0.592223	0.698971	0.70864	0.42217	0.545612	0.583066	0.675163	0.677855	0.684547	0.686915	0.698842	0.288911	0.649938	0.594425	0.499654	0.617917	0.568083	0.54163	0.615986	0.654388	Zfand1
2443	0.00109202	0.00238662	0.318734	0.445261	0.445261	0.445261	0.445261	0.445261	0.445261	0.445261	0.445261	0.439449	0.445261	0.445261	0.445261	0.445261	0.445261	0.445261	0.445261	0.442056	0.445261	0.445261	0.445261	Scamp5
2445	2.46773e-07	7.65816e-07	0.398597	1.07506	1.0799	1.08083	1.05717	1.04712	1.05907	1.07057	1.0805	1.06023	1.08585	1.0795	0.716085	0.6813	0.615719	0.693513	0.824503	0.936576	0.99042	1.01543	1.0694	Ece2
2450	0.010276	0.0199683	0.507155	0.303886	0.386337	0.415763	0.301374	0.269695	0.224553	0.209769	0.0741466	0.0405506	0.145434	0.175196	0.214104	0.465841	0.398828	0.351806	0.280771	0.216641	0.141399	0.19092	0.283751	Als2
2451	0.00292067	0.00609659	0.484344	0.341992	0.436549	0.45785	0.377183	0.401223	0.406731	0.455026	0.437712	0.457354	0.437628	0.475106	0.398144	0.442848	0.484344	0.46142	0.447847	0.407191	0.378492	0.308048	0.274569	Snai3
2453	0.00127931	0.00277822	0.489219	0.489219	0.489219	0.489219	0.483143	0.484658	0.478288	0.472267	0.468897	0.484624	0.480399	0.489219	0.441875	0.381493	0.447785	0.466473	0.438299	0.422582	0.470907	0.414395	0.463005	Mast3
2454	1.17842e-05	3.15642e-05	0.839013	0.96554	0.95299	0.960056	0.953583	0.949508	0.960399	0.957949	0.958468	0.96077	0.954694	0.954821	0.433599	0.459813	0.618053	0.873812	0.956223	0.963461	0.955941	0.957271	0.960186	Cpeb1
2455	1.11286e-05	2.98613e-05	0.730527	0.623011	0.855376	0.856515	0.751405	0.751523	0.786721	0.790812	0.77569	0.851122	0.815268	0.854153	0.652221	0.711162	0.725797	0.688267	0.678639	0.596729	0.556187	0.735235	0.639389	Zfp512
2455	0.000131476	0.000317981	0.500629	0.654796	0.648156	0.654796	0.654796	0.654796	0.654796	0.654796	0.654796	0.633781	0.607414	0.617977	0.351158	0.612295	0.609564	0.647482	0.654796	0.642881	0.654796	0.64413	0.641241	Zbtb12
2457	0.000551613	0.00124528	0.513951	0.513951	0.513951	0.513951	0.513951	0.513951	0.513951	0.513951	0.513951	0.500193	0.513951	0.513951	0.466607	0.513951	0.513951	0.513951	0.513951	0.513951	0.513951	0.513951	0.513951	Fthl17
2457	0.00211308	0.00448381	0.346776	0.463714	0.455235	0.453837	0.4144	0.426767	0.414407	0.403	0.438139	0.441197	0.450309	0.460283	0.463714	0.463714	0.463714	0.463714	0.463714	0.463714	0.463714	0.445762	0.463714	Renbp
2458	0.00208028	0.00441733	0.506343	0.471382	0.442418	0.458637	0.426691	0.381525	0.382773	0.443657	0.419779	0.433631	0.446276	0.471554	0.178134	0.44413	0.497431	0.4998	0.488333	0.50309	0.502335	0.506343	0.488357	Uhrf1bp1
2462	0.000643813	0.00144236	0.525079	0.516117	0.525079	0.525079	0.518631	0.525079	0.525079	0.520535	0.524458	0.525079	0.525079	0.525079	0.333543	0.525079	0.518788	0.525079	0.525079	0.525079	0.522278	0.525079	0.525079	Ramp2
2463	2.86127e-08	9.55438e-08	0.911515	0.97144	1.2944	1.30727	1.14998	1.24435	1.26755	1.31377	1.30444	1.31278	1.29829	1.28383	0.792885	0.492313	0.207579	0.181481	0.226016	0.393889	0.617382	0.59825	0.815766	Prpf3
2465	1.35945e-11	5.77795e-11	1.19203	1.62314	1.8101	1.8043	1.78336	1.75029	1.8152	1.78738	1.7966	1.77433	1.78688	1.80041	0.0832808	0.408749	0.316282	0.693323	0.96899	1.17825	1.30933	1.4351	1.62038	Dhx9
2466	8.10611e-06	2.20141e-05	0.653306	0.826226	0.870062	0.982029	0.833299	0.813228	0.82667	0.762709	0.872079	0.884403	0.864424	0.843195	0.494893	0.791233	0.507944	0.468648	0.588203	0.587161	0.514693	0.680737	0.797835	Nudt14
2472	1.06447e-13	5.14939e-13	1.27189	1.3196	2.00603	2.18927	1.36888	1.57905	1.67371	1.79459	1.75524	1.90224	1.90397	1.78619	0.661801	0.37422	0.400315	0.44222	0.370221	0.503823	0.773122	0.921893	0.904099	Rbm6
2472	0.000176156	0.000420479	0.543759	0.672042	0.669072	0.681384	0.625191	0.689553	0.675597	0.686182	0.691284	0.683506	0.685722	0.688465	0.603055	0.652863	0.671118	0.694059	0.697122	0.704908	0.704908	0.694242	0.670556	Gpsm3
2472	0.000887853	0.00196052	0.486905	0.486905	0.471137	0.476955	0.482988	0.486905	0.486905	0.486905	0.470272	0.45947	0.458173	0.482758	0.265585	0.486905	0.472946	0.479581	0.486905	0.481241	0.486905	0.486905	0.482398	Marveld2
2473	0.00744179	0.0147457	0.534811	0.164748	0.447326	0.467555	0.275239	0.263058	0.228716	0.288626	0.312723	0.353222	0.419735	0.407305	0.487966	0.309935	0.498742	0.512628	0.483671	0.450689	0.424268	0.380122	0.321886	Prr11
2474	0.00321134	0.00667143	0.472778	0.403994	0.45653	0.469402	0.417429	0.360061	0.360756	0.344313	0.348887	0.372982	0.408775	0.427218	0.472778	0.472778	0.461396	0.463121	0.454691	0.472778	0.463016	0.395153	0.44552	Cadps2
2475	0.0109387	0.0211831	0.547326	0.312052	0.409046	0.495461	0.381998	0.398567	0.30794	0.410385	0.346414	0.41015	0.421268	0.395812	0.288588	0.230052	0.092596	0.0939883	0.106229	0.00802599	0.0578636	0.212766	0.236615	Aasdh
2476	1.02818e-05	2.76824e-05	0.732228	0.87115	0.887662	0.881591	0.862733	0.88172	0.879551	0.870383	0.868209	0.877562	0.890746	0.880702	0.20654	0.731979	0.712213	0.743062	0.775294	0.78366	0.831644	0.818174	0.813785	Ikbkap
2478	2.3524e-12	1.04995e-11	1.06581	1.67988	2.04629	2.04126	1.7065	1.69081	1.74861	1.77825	1.90468	2.00414	2.02572	2.02879	0.652499	0.57012	0.649463	0.899011	0.997552	1.20637	1.30569	1.64592	1.6782	Twistnb
2481	1.23783e-05	3.30539e-05	0.320114	0.806154	0.461527	0.153414	0.954272	0.95392	0.907501	0.866317	0.84165	0.768501	0.621642	0.588156	0.807893	0.608836	0.884048	0.971003	0.801822	0.776642	0.776904	0.724648	0.880649	Gm9843
2484	0.00523426	0.0105831	0.532652	0.468277	0.486653	0.465095	0.458318	0.432384	0.449609	0.491458	0.455949	0.50154	0.474751	0.519141	0.443972	0.342563	0.129426	0.134211	0.299454	0.304739	0.383324	0.453948	0.397104	Zfp770
2485	3.77823e-06	1.05885e-05	0.996003	1.14247	1.21091	1.30012	0.837808	0.88754	0.880555	1.0506	1.11731	1.16558	1.26587	1.27092	0.880528	0.979167	0.923731	0.73273	0.610342	0.695499	0.899404	1.17617	1.21024	Eri1
2485	0.00285522	0.00596734	0.525396	0.487643	0.512951	0.510528	0.472809	0.39744	0.400596	0.422091	0.448693	0.475338	0.509651	0.513486	0.288054	0.266524	0.194077	0.197651	0.362406	0.347727	0.485569	0.475204	0.506203	Mpp7
2487	0.00197193	0.00419845	0.528716	0.347928	0.518904	0.516925	0.45423	0.514702	0.51461	0.502657	0.502675	0.523122	0.513909	0.511875	0.279151	0.274894	0.323832	0.271113	0.340291	0.28809	0.202416	0.124156	0.183731	Ddx11
2490	4.9086e-07	1.48631e-06	0.974605	0.943072	1.14667	1.1429	1.06487	1.14096	1.13178	1.1247	1.15319	1.11683	1.1452	1.14876	0.693169	0.824521	0.765641	0.780017	0.696063	0.719723	0.737274	0.804818	0.799476	Mis12
2491	0.00093299	0.00205499	0.515871	0.498226	0.515871	0.515871	0.513945	0.515871	0.515871	0.512654	0.512573	0.515871	0.515871	0.515871	0.456297	0.515871	0.515871	0.509524	0.489813	0.499395	0.505432	0.490994	0.500245	Kcns1
2492	0.00333078	0.00690366	0.529586	0.275776	0.516264	0.524706	0.423433	0.478594	0.503062	0.48136	0.494815	0.490514	0.492454	0.512973	0.126929	0.134301	0.377227	0.390106	0.397604	0.167647	0.214301	0.0656712	0.219019	Ccne1
2493	0.000114218	0.000277823	0.476138	0.711987	0.724043	0.728307	0.716535	0.719956	0.715027	0.718129	0.713743	0.720699	0.717136	0.684012	0.599603	0.35688	0.326103	0.290911	0.241272	0.237758	0.228434	0.524453	0.650722	Adcy3
2496	0.00649794	0.0129743	0.329147	0.120388	0.503112	0.508273	0.381908	0.390408	0.465977	0.448201	0.490274	0.473726	0.488538	0.51805	0.523549	0.523549	0.464249	0.301359	0.233187	0.119471	0.191586	0.207021	0.383599	Rprml
2497	0.00133739	0.00289994	0.217183	0.403772	0.271846	0.222215	0.24551	0.0481102	0.0486083	0.0938875	0.117899	0.125429	0.114197	0.186538	0.364264	0.516998	0.481135	0.487505	0.499046	0.509048	0.505801	0.507228	0.503096	Phlpp1
2498	0.00207748	0.00441241	0.557554	0.495219	0.557554	0.543134	0.516031	0.548282	0.557554	0.534357	0.501532	0.440296	0.467441	0.54309	0.0829042	0.20665	0.219444	0.359306	0.3841	0.488235	0.512454	0.538402	0.536979	Pms2
2498	0.00113445	0.00247475	0.488948	0.488948	0.488948	0.488948	0.488948	0.488948	0.488948	0.488948	0.488948	0.488948	0.488948	0.488948	0.488948	0.488948	0.488948	0.488948	0.488948	0.488948	0.488948	0.478282	0.488948	Trib3
2499	7.9332e-06	2.15716e-05	0.725287	0.847296	0.800866	0.827764	0.842756	0.839476	0.847296	0.822393	0.764203	0.683405	0.645764	0.675694	0.586313	0.695216	0.847296	0.847296	0.847296	0.847296	0.847296	0.83663	0.847296	Gm10169
2501	2.33308e-05	6.08184e-05	1.23867	0.479509	0.936801	0.93296	0.527103	0.662824	0.761666	0.776766	0.937503	1.02017	1.14322	0.843993	0.614366	0.629114	0.480174	0.56823	0.509824	0.451473	0.348861	0.29932	0.454355	Taf6
2505	1.86787e-05	4.9141e-05	0.820849	0.861996	0.879367	0.921963	0.777315	0.876909	0.861059	0.871506	0.90421	0.883785	0.866088	0.88383	0.566051	0.74984	0.875925	0.777834	0.679809	0.59024	0.704769	0.806958	0.809411	Gdpgp1
2506	7.14794e-13	3.29019e-12	1.32989	1.93264	2.22616	2.22362	2.13475	2.16108	2.15994	2.22797	2.22429	2.22052	2.20368	2.26126	0.642719	1.02032	0.638217	0.937051	1.05624	1.17371	1.30896	1.72836	1.73208	Zfml
2506	5.85155e-07	1.75943e-06	0.749617	1.08423	1.12298	1.17197	1.04851	1.07856	1.10786	1.13286	1.15209	1.15096	1.15721	1.15137	0.276976	0.843511	1.03279	1.09796	1.09746	1.13374	1.10842	1.13995	1.10187	Pogz
2509	0.00277781	0.00581408	0.56762	0.47614	0.525662	0.554646	0.435264	0.497885	0.508052	0.532377	0.523448	0.52765	0.503724	0.542687	0.246106	0.468476	0.538795	0.531245	0.526666	0.504295	0.484931	0.433527	0.45989	Mei1
2510	0.000697069	0.00155536	0.556001	0.556001	0.556001	0.556001	0.556001	0.549621	0.556001	0.548588	0.549136	0.548987	0.556001	0.547765	0.392962	0.556001	0.556001	0.556001	0.556001	0.556001	0.556001	0.556001	0.556001	Wdr44
2511	0.000846012	0.00187241	0.260669	0.405251	0.506048	0.511986	0.251471	0.201988	0.0879331	0.101682	0.158841	0.324059	0.412397	0.49855	0.122225	0.522427	0.522427	0.522427	0.515824	0.518065	0.513756	0.493042	0.51548	Stag2
2517	1.13442e-09	4.2099e-09	1.23645	0.838906	1.42026	1.3772	1.21012	1.3754	1.28844	1.36231	1.3534	1.41175	1.3448	1.32067	0.586488	0.390152	0.753459	0.852723	0.825165	0.843101	0.775198	0.737549	0.870398	Eif4enif1
2519	0.00216811	0.00459553	0.578198	0.518933	0.562845	0.578198	0.533985	0.558688	0.554232	0.559572	0.558354	0.553137	0.538478	0.578198	0.0878875	0.528744	0.539707	0.522729	0.48712	0.517284	0.443992	0.493666	0.47106	Lonrf1
2520	0.000748312	0.0016653	0.534758	0.534758	0.531358	0.534758	0.534758	0.520135	0.534758	0.534758	0.528891	0.519678	0.532308	0.534758	0.248602	0.534758	0.534758	0.534758	0.534758	0.534758	0.534758	0.534758	0.534758	Sema6d
2521	0.00268827	0.00563845	0.423403	0.210243	0.518673	0.509958	0.371941	0.337405	0.430255	0.383138	0.443852	0.470284	0.475581	0.463911	0.311456	0.577525	0.560245	0.563498	0.534431	0.33372	0.194745	0.0859805	0.159227	Pus3
2522	5.49213e-14	2.69879e-13	0.2705	0.546113	1.93823	1.89227	0.747836	0.917209	1.06601	1.42424	1.47641	1.74579	1.87605	1.89061	0.230348	0.287801	0.20182	0.0715118	0.285651	0.528625	0.453678	0.413289	0.509529	Mrpl36
2525	0.00102907	0.00225524	0.530081	0.530081	0.530081	0.521792	0.530081	0.530081	0.52404	0.530081	0.523926	0.530081	0.530081	0.530081	0.286574	0.44537	0.405285	0.41769	0.470547	0.496563	0.524779	0.517467	0.530081	Trim68
2537	2.56782e-05	6.66998e-05	0.328459	0.733087	0.733087	0.728149	0.719993	0.733087	0.733087	0.728618	0.729718	0.725993	0.733087	0.704478	0.57824	0.530755	0.588612	0.655571	0.693034	0.720895	0.730707	0.733087	0.695246	Gm37274
2538	5.38333e-08	1.75834e-07	1.06971	1.01996	1.4206	1.39991	1.26235	1.34878	1.37132	1.37093	1.41786	1.41352	1.42249	1.39064	0.446824	0.603911	0.370374	0.496797	0.60906	0.735525	0.724071	0.521349	0.597037	Zc3hc1
2538	0.000543595	0.00122821	0.0738732	0.530916	0.509277	0.548053	0.537328	0.534904	0.534908	0.540691	0.536759	0.472443	0.490193	0.500722	0.196404	0.548053	0.548053	0.548053	0.54036	0.545716	0.548053	0.538487	0.548053	Mecp2
2539	9.67624e-09	3.35403e-08	1.06493	1.35169	1.4496	1.44612	1.37649	1.38825	1.4445	1.4359	1.44909	1.44087	1.45432	1.44055	0.528857	0.72362	0.74078	0.752763	0.903835	1.17232	1.32341	1.44342	1.4432	Mysm1
2548	0.00101223	0.00221977	0.55039	0.516467	0.546097	0.545344	0.527712	0.542114	0.543977	0.517993	0.546882	0.55039	0.55039	0.55039	0.289262	0.502849	0.508355	0.55039	0.55039	0.547866	0.55039	0.55039	0.55039	Dennd2c
2549	0.000390742	0.000897384	0.275658	0.537416	0.537416	0.53193	0.537416	0.537416	0.537416	0.537416	0.535714	0.52592	0.537416	0.537416	0.264762	0.537416	0.479376	0.537416	0.537416	0.534153	0.537416	0.537416	0.537416	Ppard
2552	0.00134175	0.00290916	0.185856	0.494145	0.494145	0.494145	0.494145	0.494145	0.494145	0.494145	0.494145	0.494145	0.494145	0.494145	0.494145	0.494145	0.494145	0.494145	0.494145	0.494145	0.494145	0.483479	0.494145	Piwil4
2556	2.1712e-07	6.76667e-07	1.08349	1.10067	1.35176	1.32378	1.1722	1.13799	1.20851	1.23243	1.28205	1.28534	1.33959	1.2669	0.403972	0.461341	0.851751	0.793571	0.770786	0.682255	0.720333	0.827601	1.04699	Otulin
2558	6.57765e-08	2.13503e-07	0.776748	0.980311	1.32535	1.33258	0.973248	1.01763	1.107	1.14016	1.26316	1.30807	1.2978	1.35946	0.433147	0.848338	1.03367	1.02066	0.939268	0.966873	0.945134	0.979214	1.00625	Cdkn2aipnl
2560	8.51321e-08	2.73736e-07	1.00004	1.11774	1.26691	1.26012	1.11587	1.08796	1.20063	1.24423	1.26281	1.25981	1.28464	1.26916	0.481737	0.669954	0.511884	0.476342	0.765395	0.862084	0.963978	1.04295	1.12112	Rbm34
2560	7.36978e-07	2.1998e-06	0.819837	0.896447	1.20278	1.23286	0.870186	0.949158	0.955097	0.863855	0.918837	1.03404	1.11911	1.1666	0.689554	0.864315	0.657945	0.58076	0.517583	0.728237	0.816736	0.860933	0.931827	Dhx29
2562	2.46522e-08	8.29741e-08	0.960948	1.36884	1.26446	1.34448	1.3512	1.32782	1.30961	1.35173	1.28751	1.2867	1.21592	1.19452	0.336086	0.676779	1.00733	1.17002	1.16016	1.26731	1.24872	1.26774	1.27265	Gm26917
2567	0.00624044	0.0124933	0.240194	0.196159	0.522301	0.585173	0.302792	0.294849	0.33763	0.380578	0.395941	0.389862	0.425593	0.470435	0.554776	0.422601	0.313712	0.195258	0.117927	0.234066	0.104938	0.0700163	0.238415	Ndufaf5
2569	5.35978e-05	0.000134884	0.784827	0.462371	0.886686	0.894124	0.638266	0.702104	0.822855	0.821224	0.875191	0.887889	0.876375	0.886446	0.67129	0.689777	0.472501	0.548064	0.639757	0.551475	0.393381	0.166778	0.2143	Espl1
2570	1.51551e-06	4.40461e-06	0.809169	0.939432	0.939552	0.91405	0.946124	0.949893	0.936659	0.936397	0.930523	0.939754	0.918599	0.92481	0.645868	0.228291	0.534254	0.581882	0.653245	0.837832	0.928047	0.923322	0.886826	Cep68
2571	2.73698e-07	8.46268e-07	0.319903	1.10939	1.1842	1.18834	1.09776	1.18795	1.16537	1.13885	1.17911	1.18453	1.14097	1.10873	0.0830936	0.843522	0.343622	0.393564	0.626052	0.80478	0.905215	0.951502	1.05896	Blvra
2571	0.00221464	0.00469049	0.00378626	0.51421	0.52497	0.518403	0.522618	0.463014	0.482246	0.501901	0.500562	0.517337	0.528634	0.528634	0.528634	0.528634	0.520591	0.528634	0.528634	0.528634	0.524213	0.524182	0.514922	Lamb1
2576	0.00308849	0.00642855	0.547245	0.500599	0.547245	0.547245	0.545589	0.514161	0.509047	0.537468	0.547245	0.547245	0.530302	0.538804	0.547245	0.507659	0.5212	0.530561	0.521639	0.541391	0.511538	0.506753	0.473926	Npffr1
2580	9.37207e-07	2.77238e-06	0.201999	0.985786	1.03652	1.06185	1.01649	1.01471	1.06927	0.974477	0.986154	0.980488	0.982149	1.04956	0.324088	0.785271	0.921962	0.755266	0.744436	0.776332	0.876181	0.915128	1.06554	Zdhhc3
2582	0.000715003	0.0015938	0.132679	0.589397	0.565185	0.56085	0.561865	0.576265	0.572711	0.574394	0.56702	0.589397	0.57891	0.589397	0.446096	0.589397	0.359808	0.444085	0.48125	0.567904	0.566233	0.572253	0.581144	Ufsp1
2584	1.174e-08	4.04914e-08	0.186073	1.221	1.32331	1.36849	1.23722	1.25754	1.28226	1.32663	1.32277	1.3208	1.31629	1.35418	0.49654	0.875161	0.96367	1.12217	1.04677	1.11811	0.926705	0.959996	1.04936	Uba5
2585	0.000126353	0.000305973	0.560654	0.678023	0.701744	0.698065	0.686823	0.642092	0.668588	0.704745	0.710591	0.697767	0.691044	0.679193	0.470766	0.643371	0.618397	0.635077	0.630612	0.64247	0.672039	0.693804	0.712672	Prkdc
2586	0.000725154	0.00161589	0.553726	0.553726	0.550842	0.553726	0.553726	0.553726	0.553726	0.553726	0.553726	0.553726	0.553726	0.553726	0.294501	0.553726	0.553726	0.553726	0.553726	0.553726	0.553726	0.553726	0.553726	Hs6st2
2591	1.79133e-06	5.17346e-06	0.854706	0.17834	1.25856	1.28659	0.584132	0.66649	0.831187	1.10437	1.19114	1.23241	1.29478	1.29655	0.863022	0.474394	0.636686	0.79915	0.821562	0.838853	0.586032	0.366274	0.263144	Rsl24d1
2595	1.18299e-13	5.7074e-13	1.03027	1.65704	2.28973	2.27571	1.72523	1.69012	1.9056	1.93829	2.01666	2.1816	2.27228	2.30096	0.0313311	0.419611	0.260126	0.450039	0.433708	0.638639	1.01431	1.41777	1.59744	Ngdn
2595	1.15395e-06	3.3865e-06	0.476164	0.978469	1.03585	1.03585	1.01521	1.02026	1.03076	1.03585	1.01588	1.02899	1.03585	1.01939	0.128932	0.443654	0.944673	0.959916	0.997427	0.952038	0.994028	0.996514	1.02955	Rictor
2597	1.10009e-06	3.23194e-06	0.842201	0.871173	0.994328	0.993557	0.91014	0.92629	0.952282	0.929803	0.967313	1.00335	1.00335	0.98743	0.365714	0.442885	0.424381	0.476608	0.580052	0.650496	0.916913	0.906296	0.902507	Zcchc3
2598	0.0014362	0.00310275	0.546175	0.527265	0.541934	0.546175	0.542259	0.535642	0.546175	0.546175	0.533692	0.540162	0.534394	0.525576	0.467427	0.546175	0.539873	0.505306	0.460612	0.486611	0.520585	0.51466	0.532515	Jag2
2605	3.69351e-06	1.0365e-05	0.769513	0.622596	1.11759	1.12349	0.641886	0.703228	0.825112	0.954718	0.928319	0.996395	1.1023	1.16521	0.0406802	0.854026	0.660046	0.620409	0.363955	0.337461	0.337367	0.572224	0.646349	Ap3m1
2606	0.000754411	0.00167805	0.583728	0.583728	0.583728	0.583728	0.583728	0.583728	0.583728	0.583728	0.583728	0.583728	0.583728	0.583728	0.351053	0.583728	0.583728	0.583728	0.583728	0.583728	0.583728	0.573062	0.583728	Xlr3b
2609	3.48911e-05	8.94711e-05	0.25853	0.806833	0.327235	0.0299398	0.636171	0.435976	0.486255	0.272508	0.392647	0.414043	0.219404	0.208593	0.675975	0.53829	0.62676	0.704744	0.700206	0.801653	0.815273	0.836839	0.818164	Nsun4
2609	0.00552813	0.011144	0.570699	0.274711	0.541656	0.52792	0.394331	0.418319	0.46237	0.535193	0.519131	0.50878	0.555066	0.526379	0.445684	0.21515	0.280574	0.243191	0.223616	0.214316	0.229869	0.198617	0.362843	Tmem170
2611	6.99106e-06	1.91212e-05	0.74263	0.883926	0.868668	0.86779	0.871346	0.862366	0.821555	0.853094	0.848813	0.852633	0.852712	0.845737	0.485009	0.700264	0.883926	0.883926	0.883926	0.883926	0.883926	0.879641	0.883926	Slc9a6
2618	2.38446e-08	8.03462e-08	0.660177	0.284531	1.26133	1.27593	0.658554	1.07055	1.20208	1.27878	1.28415	1.2639	1.29329	1.28706	0.794596	0.417885	0.359752	0.222253	0.261528	0.182775	0.132979	0.231431	0.311135	Ddx47
2621	5.54286e-10	2.1049e-09	0.284572	1.7161	1.69652	1.73072	1.66041	1.72507	1.70675	1.70961	1.71749	1.68838	1.74791	1.72594	0.230921	0.708224	0.847782	1.02538	1.2656	1.30906	1.51911	1.65777	1.69627	Rps6kb1
2626	3.11241e-06	8.8e-06	0.338654	1.01146	1.01368	1.03233	1.07085	1.05583	1.01071	0.811322	0.647471	0.734221	0.786881	0.98353	0.201753	0.791543	0.607067	0.435586	0.612405	0.690166	0.77718	0.800691	0.812269	Fbxl3
2631	3.09333e-05	7.96525e-05	0.418482	0.779206	1.03559	1.11044	0.84028	0.764289	0.85293	0.953039	0.97255	0.9635	0.969141	0.966915	0.448265	0.876302	0.69683	0.528187	0.393888	0.284005	0.33029	0.426063	0.644619	Tufm
2641	5.58064e-07	1.68003e-06	0.974275	0.0371686	1.13951	1.24303	0.383975	0.497546	0.554558	0.640823	0.618862	0.652952	0.61617	1.02658	0.727292	0.579432	1.00206	0.862728	0.850254	0.845332	0.546245	0.143597	0.0732301	Lin37
2641	0.00747325	0.0148048	0.55803	0.53103	0.353458	0.360422	0.538393	0.547153	0.525283	0.475096	0.405626	0.370795	0.277445	0.334068	0.55803	0.490869	0.532784	0.496557	0.486254	0.457409	0.515635	0.504436	0.517511	Plcg2
2642	0.000196379	0.000465914	0.347224	0.731287	0.465527	0.328585	0.734253	0.771692	0.773229	0.768266	0.726901	0.535737	0.442606	0.470282	0.411148	0.68375	0.640711	0.562801	0.618118	0.675009	0.657612	0.611483	0.647503	Wipf2
2647	1.02655e-12	4.68141e-12	0.63392	1.13781	1.78404	1.91948	1.17136	1.22925	1.36411	1.40134	1.36063	1.58005	1.72835	1.62472	0.445539	0.318454	0.721386	0.917217	1.06535	1.12651	1.07799	1.13418	1.30435	Cggbp1
2655	2.32748e-06	6.64644e-06	0.658809	1.0354	1.02576	1.04462	1.00767	0.973233	0.918479	0.89213	0.900875	0.95298	0.941007	0.997306	0.0409835	0.766601	0.780609	0.818159	0.85202	0.996339	1.01201	0.997325	1.0458	Acaca
2656	0.00010512	0.000256761	0.579791	0.635503	0.693583	0.683829	0.674879	0.690182	0.690499	0.687953	0.693181	0.683442	0.691266	0.679668	0.384947	0.611757	0.55911	0.552187	0.606472	0.657812	0.631495	0.640044	0.640726	Mettl14
2656	0.00178056	0.00380809	0.530452	0.530452	0.530452	0.530452	0.530452	0.530452	0.530452	0.530452	0.52636	0.525318	0.530452	0.530452	0.530452	0.530452	0.530452	0.530452	0.530452	0.530452	0.530452	0.519786	0.530452	Rrad
2658	7.53202e-07	2.24501e-06	0.694041	1.07108	1.16659	1.24752	1.20477	1.20031	1.2704	1.29631	1.22328	0.919417	0.534058	0.731497	0.285183	0.909702	0.896867	0.881104	1.04103	0.971758	1.01869	1.18574	1.18742	Bcl10
2660	2.18181e-07	6.79736e-07	0.897026	1.28038	1.28045	1.28977	1.2568	1.27816	1.28681	1.26127	1.28139	1.25974	1.27737	1.27403	0.323838	0.890736	1.06694	1.0767	1.06465	1.13143	1.18783	1.2445	1.23842	Tmem87b
2660	6.85903e-05	0.000170286	0.741524	0.725905	0.808628	0.827702	0.6502	0.621221	0.69895	0.669564	0.730197	0.744651	0.775083	0.762397	0.270082	0.698383	0.681804	0.743486	0.807527	0.78564	0.835961	0.859144	0.827407	Rabgef1
2662	1.31653e-05	3.50449e-05	0.460435	0.965692	0.95095	0.920533	0.98277	0.971361	0.960385	0.982615	0.970348	0.957085	0.940715	0.941629	0.324577	0.782472	0.870398	0.872887	0.937129	0.944247	0.942859	0.966927	0.970198	Tsc2
2668	5.7606e-08	1.87748e-07	0.873955	1.18637	1.2363	1.27245	1.17326	1.18074	1.00926	1.08148	1.15039	1.24894	1.25116	1.26651	0.0213042	0.344653	0.962386	0.907535	0.892018	0.920113	1.09263	1.22813	1.15474	Phf12
2669	8.86904e-06	2.40005e-05	0.862825	1.00234	0.918125	0.962813	0.985339	1.02397	0.984945	1.00827	0.840089	0.325873	0.109833	0.517948	0.475235	0.625661	0.661371	0.69675	0.8037	0.788163	0.91083	0.911172	0.987858	Tsr1
2672	1.3743e-12	6.2097e-12	1.14748	0.92998	1.88173	1.97482	0.864833	0.683841	0.817926	0.841701	0.964164	0.987386	1.29912	1.78065	0.365749	0.372786	0.333881	0.196425	0.359789	0.631947	0.777671	1.02505	1.2518	Vps72
2673	4.30587e-10	1.64951e-09	0.617023	1.6777	1.7794	1.78821	1.69974	1.75752	1.76053	1.75454	1.77838	1.75892	1.7652	1.75035	0.430941	0.0558743	0.599039	0.927802	1.19426	1.20975	1.47613	1.58788	1.69319	Tor2a
2676	1.33359e-07	4.22084e-07	0.0854637	1.21718	1.27082	1.33404	1.24497	1.27061	1.26281	1.26638	1.26142	1.31692	1.21537	1.30657	0.598379	0.889782	0.74402	0.69705	0.916965	1.03969	1.10337	1.16322	1.24898	Srm
2682	0.000530434	0.00119979	0.365967	0.650568	0.650568	0.650568	0.650568	0.643054	0.650568	0.650568	0.648004	0.645325	0.644156	0.64471	0.438471	0.650568	0.631549	0.650568	0.64425	0.643652	0.64489	0.646115	0.650568	Chst12
2682	0.00431711	0.00881768	0.449945	0.395271	0.42863	0.445395	0.410395	0.430186	0.381999	0.40258	0.403127	0.415456	0.403851	0.432761	0.35458	0.449945	0.443861	0.417164	0.390843	0.400325	0.3547	0.305427	0.39426	Nek6
2685	1.25729e-07	3.98961e-07	0.470549	1.21009	1.22084	0.974586	1.28722	1.27329	1.25558	1.25233	1.26862	1.19434	1.2055	1.21296	0.780031	0.929324	0.869458	0.949443	1.01829	1.13387	1.20301	1.20454	1.29106	Rpl19-ps11
2686	0.000372235	0.000857282	0.832292	0.540765	0.562727	0.85918	0.472581	0.584908	0.614213	0.709872	0.785132	0.536893	0.314343	0.493687	0.115145	0.212981	0.330716	0.208391	0.134814	0.10135	0.0658279	0.313375	0.343551	Tinf2
2687	0.00166423	0.00356888	0.436743	0.436743	0.414285	0.436743	0.436743	0.42753	0.436743	0.436743	0.416852	0.423811	0.424887	0.411498	0.364415	0.436743	0.436743	0.436743	0.429165	0.430296	0.423585	0.432663	0.4028	Arhgef26
2689	0.00110221	0.00240793	0.442231	0.442231	0.438831	0.442231	0.440304	0.442231	0.442231	0.442231	0.442231	0.442231	0.442231	0.442231	0.319095	0.442231	0.414393	0.442231	0.442231	0.442231	0.442231	0.442231	0.442231	Gm15186
2690	2.57509e-07	7.97764e-07	1.20816	1.11962	1.49375	1.53021	1.12436	1.12473	1.21481	1.21388	1.29598	1.35937	1.48471	1.50781	0.297219	0.233263	0.065741	0.317132	0.773084	1.11527	1.2397	1.17048	1.26571	Rrp9
2690	2.13475e-06	6.11955e-06	0.848889	0.565819	1.16764	1.16318	0.712603	0.675096	0.837524	0.892534	0.910304	0.949701	1.03592	1.1513	0.76622	0.200133	0.775252	0.69186	0.754806	0.708464	0.619888	0.703828	0.766815	Ralgapa1
2691	9.0812e-05	0.000223122	0.657485	0.782871	0.734047	0.841801	0.821447	0.835226	0.894522	0.868352	0.496205	0.343633	0.478508	0.649567	0.0761563	0.747095	0.898707	0.892475	0.869432	0.829962	0.770613	0.770982	0.776177	Prune
2691	0.00700904	0.0139382	0.454717	0.415622	0.429851	0.434879	0.399129	0.421482	0.375218	0.33167	0.161598	0.214483	0.357025	0.417189	0.280695	0.380445	0.272401	0.242595	0.254786	0.204572	0.291781	0.391328	0.424683	Zfp850
2696	5.34026e-07	1.61071e-06	0.281372	0.91438	1.14466	1.16805	0.73067	0.566186	0.455322	0.526	0.654673	1.02468	1.18522	1.15463	0.163993	0.481116	0.978103	0.75137	0.60852	0.652015	0.796485	0.922535	0.989379	Ubr4
2696	0.000526759	0.00119236	0.107238	0.750434	0.750434	0.750434	0.750434	0.750434	0.750434	0.750434	0.747943	0.750434	0.750434	0.750434	0.595429	0.750434	0.736633	0.750434	0.750434	0.750434	0.750434	0.739768	0.750434	Slc16a11
2697	0.00114405	0.00249368	0.431861	0.431861	0.431861	0.431861	0.431861	0.427301	0.431861	0.431861	0.431861	0.431861	0.427693	0.431861	0.325443	0.370586	0.431861	0.431861	0.431861	0.431861	0.431861	0.431861	0.431861	E2f3
2698	0.00184976	0.00394984	0.452722	0.452722	0.440589	0.443506	0.444018	0.450981	0.432751	0.420018	0.421204	0.406871	0.410131	0.433632	0.367654	0.452722	0.452722	0.452722	0.452722	0.452722	0.449363	0.442056	0.452722	Gm15128
2701	0.000318558	0.000739005	0.775235	0.57615	0.858436	0.863608	0.540367	0.619098	0.53462	0.693935	0.797647	0.858113	0.818447	0.835323	0.294804	0.462995	0.48584	0.541064	0.42278	0.496317	0.528501	0.4853	0.524783	Cdadc1
2702	6.6259e-13	3.05614e-12	0.936553	1.03601	2.19216	2.18367	1.12482	1.2714	1.38566	1.61577	1.83083	1.99849	2.1487	2.19194	0.372333	0.74552	0.524367	0.692723	0.578278	0.614653	0.673101	0.91645	0.994648	Supt5
2704	0.0030998	0.00645024	0.434837	0.401355	0.417644	0.428213	0.412721	0.417372	0.40449	0.421641	0.419394	0.414901	0.422209	0.434837	0.120264	0.277562	0.314292	0.302761	0.396101	0.396209	0.394611	0.404114	0.4263	Grk6
2708	7.69536e-09	2.68875e-08	0.593513	1.23322	1.2972	1.32483	1.31004	1.29163	1.34053	1.31847	1.31691	1.33437	1.31889	1.30383	0.321306	0.464917	0.942664	0.987269	0.686527	0.693045	0.619534	0.786098	0.93743	Commd8
2708	0.00186292	0.00397637	0.437353	0.418657	0.437353	0.43267	0.396918	0.437353	0.417967	0.408687	0.404978	0.437353	0.426	0.437353	0.358747	0.437353	0.437353	0.429316	0.437353	0.429047	0.428778	0.41214	0.430405	Phldb1
2710	0.00104066	0.00228009	0.123382	0.508174	0.594481	0.590382	0.557203	0.553841	0.555667	0.566116	0.569443	0.580945	0.586771	0.594481	0.534907	0.554894	0.568456	0.568324	0.55268	0.545948	0.564311	0.569313	0.539207	Gch1
2711	0.000210449	0.000497419	0.0237749	0.570252	0.573837	0.578038	0.560571	0.569861	0.569225	0.578038	0.572446	0.569977	0.578038	0.578038	0.369413	0.534647	0.50304	0.531007	0.561503	0.557963	0.57459	0.578038	0.578038	Tnks1bp1
2715	3.37425e-05	8.66236e-05	0.652473	0.664653	0.850638	0.851059	0.739037	0.77771	0.80285	0.83606	0.832135	0.859407	0.866331	0.841191	0.519838	0.704551	0.68239	0.599267	0.614216	0.558878	0.56942	0.556768	0.629885	Gon4l
2715	0.00110922	0.00242187	0.470412	0.470412	0.470412	0.470412	0.470412	0.470412	0.470412	0.470412	0.470412	0.470412	0.470412	0.461509	0.426845	0.470412	0.470412	0.470412	0.470412	0.470412	0.470412	0.459746	0.470412	Map3k8
2716	0.00162182	0.00348236	0.431169	0.425453	0.427201	0.431169	0.423566	0.431169	0.426617	0.431169	0.431169	0.427447	0.431169	0.431169	0.275006	0.431169	0.414098	0.405228	0.393395	0.420515	0.41511	0.431169	0.431169	Syt9
2721	0.000323761	0.000750753	1.02243	1.01041	1.08172	1.07883	1.01738	1.04906	1.07804	1.06168	1.07862	1.09219	1.03672	1.08087	0.764225	1.0009	1.06261	1.09505	0.962188	0.957605	1.00142	0.947049	1.01363	Gm7120
[truncated: 969 more rows]

## Sheet: eP1
Top	p.value	FDR	logFC.Leydig_1	logFC.S1	logFC.S10	logFC.S11	logFC.S2	logFC.S3	logFC.S4	logFC.S5	logFC.S6	logFC.S7	logFC.S8	logFC.S9	logFC.Sertoli	logFC.Spermatocytes_2	logFC.Spermatocytes_3	logFC.Spermatocytes_4	logFC.Spermatocytes_5	logFC.Spermatocytes_6	logFC.Spermatocytes_7	logFC.Spermatocytes_8	logFC.Spermatogonia	GeneName
[truncated: 694 more rows]

[truncated: 20 more sheets: eP2, mP, lP1, lP2, D, MI, MII, S1, S2, S3, S4, S5, S6, S7, S8, S9, S10, S11, Sertoli, Leydig_1]
