# Supplementary material for: Staged developmental mapping and X chromosome transcriptional dynamics during mouse spermatogenesis
Source: Nat Commun. 2019 Mar 19;10:1251. doi: 10.1038/s41467-019-09182-1 (PMC6424977; doi:10.1038/s41467-019-09182-1)
Supplement: Supplementary file 4 — Supplementary Data 3 [file 41467_2019_9182_MOESM4_ESM.xlsx]

## Sheet: Endothelial_cells
Supplementary Data 3: Cluster-specific marker genes for somatic cell-types in P5 and P10.
Top	p.value	FDR	logFC.Fetal_Leydig_1	logFC.Fetal_Leydig_2	logFC.Interstitial_tMg	logFC.Leydig_1	logFC.Leydig_2	logFC.PTM	logFC.Sertoli	GeneName
1	3.08723e-216	4.45984e-213	1.45435	1.77282	5.39904	0.910999	1.41353	1.41809	5.36089	Igfbp7
2	3.42513e-155	1.44055e-152	2.88604	2.76444	2.95701	2.61898	2.66815	2.94079	2.91328	Crip2
3	3.1732e-213	3.90491e-210	0.657907	1.00075	5.11534	1.2447	1.22875	0.774449	2.43715	Sparc
8	1.27279e-171	6.71265e-169	2.45918	2.45959	3.56182	2.71305	2.22085	0.642174	3.31845	Col4a1
9	3.33022e-168	1.67652e-165	1.80123	1.19836	1.98005	2.20053	1.74111	0.868112	2.48253	Tpm4
13	1.38129e-139	4.54404e-137	2.18251	2.13361	2.92312	2.41091	2.06281	0.826668	2.70098	Col4a2
15	1.35532e-160	6.25444e-158	1.61881	1.19764	3.66482	2.83617	1.88358	2.16273	2.27182	Tmsb10
15	1.48609e-103	2.5452e-101	2.63949	2.47336	2.55334	2.65854	2.5985	2.55667	2.59586	Tm4sf1
17	1.60457e-144	5.61194e-142	1.36195	1.66198	2.5567	2.4712	2.17971	1.81302	2.86712	Ifitm3
17	9.70927e-131	2.85487e-128	0.200548	0.222596	2.29237	1.04614	0.48029	0.276003	2.18564	Ppic
18	6.97132e-127	1.83833e-124	2.17577	2.0628	2.71775	2.5632	2.35098	1.94187	2.74321	Gng11
21	2.06316e-129	5.76056e-127	0.258434	0.446481	1.55132	1.74594	0.99391	0.671247	2.15213	Ifitm2
21	1.61528e-120	3.80633e-118	0.858599	0.492088	2.58688	2.12149	1.34766	0.948598	2.59825	Prkcdbp
22	2.70651e-118	6.15935e-116	0.550594	0.818655	2.63613	1.82869	1.37296	0.400722	2.22017	Id3
28	1.91923e-114	4.0877e-112	0.19964	0.431723	2.01986	0.751269	0.280265	0.920993	1.94519	Gnas
30	2.12678e-115	4.64898e-113	1.62748	0.761722	1.48775	2.39773	2.01795	1.99359	2.27349	Tagln2
30	5.6166e-91	7.45764e-89	2.18716	2.06974	2.12409	2.17642	2.15546	2.11105	2.14035	Esam
33	4.70847e-102	7.86149e-100	2.15247	1.97464	2.43925	2.11064	2.14686	1.69661	2.27195	Mfge8
33	3.36083e-87	4.12056e-85	1.98585	1.95484	1.82867	1.82963	1.84578	1.8516	1.99188	Ptp4a3
34	6.16195e-105	1.10669e-102	0.611039	0.930051	2.37065	1.96325	1.47365	1.04245	2.4404	Sparcl1
35	1.2751e-115	2.80572e-113	1.94078	1.39685	0.533496	1.66355	1.59729	2.04149	1.34406	Calm1
39	1.90975e-96	2.91071e-94	1.61054	1.4652	2.17527	1.62912	1.63272	1.23536	1.6425	Oaz2
47	9.08751e-94	1.29589e-91	0.697278	0.164615	0.804103	0.55989	0.38191	0.373734	1.25419	Ppia
51	9.43508e-85	1.0923e-82	0.643009	0.538958	1.5785	1.10447	0.853933	0.238413	1.22063	Sptbn1
52	3.16409e-90	4.13898e-88	0.766934	0.717437	0.363992	1.14595	0.978536	1.06809	1.88046	Nrp1
54	5.81441e-108	1.11029e-105	1.15868	1.22073	1.35947	1.47809	1.22253	0.317076	1.16178	Myl12a
56	9.39002e-83	1.04345e-80	0.321262	0.323875	1.49035	0.600632	0.50937	0.476831	0.0379528	Cnn3
57	2.29054e-82	2.53685e-80	0.847055	0.823709	1.65612	0.97804	0.884884	0.246536	1.15011	Fermt2
64	4.58516e-85	5.36431e-83	2.03556	1.19191	0.99107	2.47935	2.28206	2.40216	2.43736	Crip1
68	9.05138e-100	1.43895e-97	1.36773	0.343482	1.42359	1.26812	0.962555	0.961833	0.924103	Ptma
69	1.32222e-85	1.586e-83	1.69588	1.50963	0.611123	1.87535	1.64772	1.38655	1.56998	Gnai2
70	1.48904e-63	1.05042e-61	1.3518	1.28984	1.36117	1.41892	1.36603	1.34644	1.18838	Epas1
71	1.78039e-73	1.60748e-71	0.366609	0.242145	1.49763	0.979918	0.743781	0.756663	1.28675	Rhoc
73	9.36003e-71	7.85344e-69	0.685453	0.471962	1.55201	0.964274	0.704746	0.653785	1.03616	Nfib
74	6.49638e-72	5.65049e-70	1.37223	1.48134	1.87464	1.82716	1.59033	1.43646	1.89329	Slc9a3r2
77	9.54584e-70	7.87023e-68	1.26587	1.25374	1.72489	0.454515	0.47213	0.776554	1.71966	Cav1
84	1.14319e-57	6.95673e-56	1.61037	1.63088	1.61767	1.61294	1.55467	0.944967	1.65676	Ecscr
85	4.80921e-72	4.20502e-70	0.94565	0.740343	0.376469	0.97421	0.901626	0.913571	1.45864	Msn
86	1.14633e-59	7.3529e-58	1.54425	1.41908	1.44219	1.54154	1.50664	1.42918	1.51962	Cd93
88	8.80016e-70	7.27349e-68	0.865373	1.11483	0.382895	0.757043	0.654996	0.697361	1.44805	Ldha
88	2.8883e-57	1.72292e-55	1.40914	1.36694	1.41669	1.37636	1.33227	1.36524	1.42018	Sept4
90	1.40417e-68	1.12693e-66	1.46702	1.43668	1.81559	1.88721	1.69282	1.40376	1.88951	Eng
90	4.88481e-59	3.09738e-57	1.73315	1.58242	0.0678262	1.72681	1.67343	1.60661	1.5404	Ehd4
91	6.56978e-60	4.24684e-58	1.56374	1.39994	1.47274	1.55566	1.52167	1.42026	1.40578	Pcp4l1
92	1.22336e-75	1.14823e-73	1.35351	1.16477	0.659438	1.38643	1.2954	0.887133	0.5641	Pkig
94	6.74964e-90	8.72621e-88	0.596038	0.382839	0.718159	1.30975	0.854033	0.421004	1.22857	Actg1
94	8.63064e-68	6.81144e-66	0.606338	0.617061	1.26408	1.09454	0.763414	0.227842	1.33748	Itgb1
94	1.03151e-54	5.67433e-53	1.69035	1.62151	1.60019	1.6851	1.66677	1.65748	1.63049	Tspan13
95	1.6258e-58	1.01159e-56	1.62683	1.48705	1.59134	1.63567	1.59681	1.53488	1.60423	Gm13889
97	8.04936e-87	9.79664e-85	0.494068	0.122968	1.54138	1.37885	0.767411	0.412997	0.443857	Dynll1
98	1.09867e-65	8.29645e-64	0.864129	0.827164	1.11871	0.711867	0.523746	0.301238	1.55624	Tcf4
100	4.96514e-62	3.41557e-60	1.44962	1.49871	1.96421	1.77203	1.6713	1.54613	1.96298	S100a16
102	6.55043e-61	4.33555e-59	0.232991	0.310475	1.1879	0.427071	0.177298	0.0841972	1.06581	Ptrf
102	1.18741e-49	5.5646e-48	1.94774	1.97324	1.95942	1.86618	1.84274	1.5538	1.52127	Rgcc
103	3.28419e-71	2.80515e-69	1.27222	0.963719	1.30546	1.27904	1.15545	0.779649	1.02656	Actn4
103	6.94604e-53	3.60045e-51	1.05268	1.00647	1.00966	1.0582	1.0385	1.02862	1.03564	Gimap6
104	5.95578e-62	4.08857e-60	0.465777	0.416884	1.09837	0.900845	0.718199	0.641771	1.102	Ehd2
107	2.84325e-51	1.39955e-49	1.43471	1.35666	1.3862	1.43935	1.40875	1.38566	1.36133	Kdr
109	2.74931e-50	1.31248e-48	1.61583	1.5518	1.52916	1.62475	1.60028	1.57944	1.59884	Ctla2a
111	1.38026e-59	8.8363e-58	0.607194	0.586924	1.11998	0.875767	0.647824	0.415946	1.13368	Dlc1
112	1.4904e-54	8.14475e-53	1.71649	1.55824	1.48872	1.7125	1.63152	1.68305	1.73105	Egfl7
113	2.11856e-49	9.85873e-48	1.97297	1.88685	1.92211	1.95676	1.92621	1.90438	1.93818	Cldn5
114	3.81863e-58	2.34524e-56	0.167677	0.327891	1.63319	1.49154	0.973582	0.846527	1.63656	Ramp2
115	2.30967e-60	1.51065e-58	0.324282	0.446135	0.510875	0.777382	0.613419	0.140712	1.14864	Rsu1
116	7.71188e-71	6.51997e-69	1.16997	0.784098	1.68919	1.84696	1.4499	1.06156	1.69471	Sept7
119	8.54249e-60	5.48999e-58	0.355861	0.516684	0.494636	0.704349	0.429118	0.137972	1.22499	Rrbp1
121	1.04029e-51	5.17436e-50	0.995847	1.07893	0.623075	1.09919	1.0284	0.506717	1.1294	Vasp
122	7.71129e-53	3.99089e-51	0.974146	0.899632	0.999334	0.954093	0.935822	0.862915	0.940357	Myo1b
123	3.41444e-50	1.62301e-48	1.72188	1.58527	1.69228	1.74919	1.7144	1.67968	1.71257	Ly6c1
131	2.99948e-57	1.78603e-55	0.823071	0.766079	1.30803	1.35784	1.17075	0.316325	1.3286	Col15a1
131	2.33558e-51	1.15479e-49	0.947989	0.853213	0.920084	0.626285	0.762823	0.899016	0.672262	Tspan15
132	7.34725e-75	6.7811e-73	0.97555	1.01257	1.38505	1.25748	1.03801	0.813056	0.51011	Fkbp1a
134	3.48936e-54	1.90373e-52	0.766149	0.764324	0.94376	0.676503	0.637654	0.570241	0.855283	Lamc1
134	6.85847e-47	2.95947e-45	1.16104	1.09466	1.14676	1.08173	1.07274	1.14119	0.278132	Col18a1
136	3.85944e-51	1.89415e-49	1.80986	1.67228	1.79146	1.901	1.83101	1.75455	1.84183	Ndufa4l2
137	1.45154e-46	6.22307e-45	1.21778	1.16278	1.19883	1.22634	1.20204	1.17492	1.21355	Emcn
138	1.17208e-53	6.25097e-52	0.690703	0.602403	0.952727	0.837442	0.696266	0.595286	0.90059	Gnb4
140	6.15727e-56	3.5212e-54	0.886972	0.759141	0.742983	0.548054	0.665405	0.658735	1.08979	Cav2
141	1.9107e-53	1.0077e-51	0.856311	0.885407	1.5142	1.06245	0.666247	0.280007	1.45831	Hspg2
141	2.542e-50	1.21701e-48	2.40251	2.11543	2.24985	2.43034	2.33238	2.27036	2.31588	Rgs5
143	1.4376e-55	8.10961e-54	0.361129	0.375907	0.341275	0.522768	0.396986	0.287397	1.1497	Sep15
143	9.47019e-46	3.94306e-44	0.925514	0.866191	0.353491	0.932744	0.913728	0.885495	0.780027	Ccnd1
144	1.36412e-47	6.0513e-46	0.971452	0.876602	0.925984	0.973601	0.940531	0.652861	0.831332	Mcam
145	1.56206e-53	8.27766e-52	0.958553	0.899209	1.60852	1.49162	1.09436	1.42447	1.62156	Cdh5
146	2.40156e-52	1.21823e-50	0.390417	0.384882	1.23041	0.923837	0.585637	0.394349	0.880778	Mpzl1
147	3.68715e-55	2.04865e-53	0.883082	0.437993	1.0345	1.1811	0.999856	0.850082	1.20487	Emp1
147	5.13217e-52	2.57197e-50	0.734573	0.744671	1.22681	0.663176	0.730483	0.225537	1.02447	Hes1
148	8.63607e-53	4.46255e-51	0.905741	0.879856	1.1055	0.646027	0.902146	1.04656	0.545266	Cd151
149	4.26214e-51	2.08562e-49	0.0925358	0.220894	1.06124	0.56658	0.168825	0.0844431	0.933034	Nid1
150	1.8508e-47	8.16661e-46	1.03453	0.95249	0.995098	1.04155	1.01242	0.991816	0.926227	Nrarp
151	7.10432e-54	3.8507e-52	0.997077	0.878189	1.01003	1.0328	0.980398	0.883369	1.03459	Ets1
154	1.25462e-49	5.87129e-48	0.338728	0.296153	0.973354	0.463203	0.28324	0.186807	0.929353	Grb10
154	3.01854e-46	1.27763e-44	1.22718	1.15089	1.17886	1.24478	1.21422	1.18078	1.18239	Pecam1
156	1.12743e-47	5.01472e-46	1.81546	1.6431	1.71637	1.82766	1.78619	1.69458	1.76377	Cox4i2
160	1.39982e-43	5.38316e-42	1.13068	1.08813	1.08633	1.13004	1.11321	1.10804	1.11412	Icam2
161	2.38254e-44	9.44656e-43	1.01402	0.954794	0.978971	1.01644	0.993712	0.977503	0.993553	Myct1
162	1.15446e-55	6.54575e-54	1.13793	1.03278	0.746039	1.3506	1.23853	0.697827	1.05048	Pmepa1
163	1.28947e-52	6.63219e-51	0.276161	0.453416	0.905749	0.381651	0.285476	0.333141	0.952869	Rhoj
164	1.87924e-52	9.59133e-51	0.253233	0.26618	0.560627	0.627949	0.48768	0.571515	1.05691	Arl6ip5
165	1.9175e-52	9.75665e-51	0.862997	0.778502	0.104898	0.868604	0.920104	0.873727	1.09451	S100a13
165	1.56154e-47	6.90863e-46	1.0582	0.915166	1.0207	1.01832	1.01874	0.857791	0.969576	Bcam
166	1.6943e-64	1.23725e-62	1.06069	0.352427	0.785135	0.945022	0.740564	0.685795	0.589535	Raly
166	1.68532e-48	7.64978e-47	0.758558	0.575811	1.06357	0.949299	0.759704	0.185557	0.786592	Mprip
167	3.06178e-46	1.29428e-44	1.27937	1.17139	1.32127	0.979415	1.13292	1.20517	0.461153	Slc7a5
169	3.95971e-47	1.72658e-45	1.03731	0.952145	1.08464	1.08573	1.02893	0.859571	1.05544	Fam101b
172	2.18441e-39	7.37594e-38	0.978015	1.09495	0.980348	0.785326	0.957795	1.07174	1.09732	Marc2
175	9.95177e-51	4.7852e-49	0.980892	0.885041	1.05272	1.01413	0.963355	0.864699	1.07897	Abcg2
175	5.21916e-45	2.11736e-43	0.903818	0.855224	0.895012	0.853957	0.81827	0.911591	0.952177	Plxnd1
181	9.0791e-44	3.53234e-42	0.773593	0.778073	0.507992	0.825807	0.799217	0.674089	0.846759	Elk3
187	2.5388e-60	1.65725e-58	0.985069	0.801722	0.247113	0.824091	0.73784	0.55697	0.0482357	Gng5
188	2.69575e-50	1.28876e-48	0.40227	0.113701	0.362162	0.466521	0.295794	0.161335	1.03408	Rbms1
188	4.20976e-45	1.71413e-43	0.790264	0.77755	0.879051	0.710036	0.787078	0.781173	0.869136	Lama4
190	1.1137e-49	5.22654e-48	0.807426	0.695667	0.712672	0.565773	0.587409	1.03284	0.748592	Myl12b
190	6.68332e-46	2.80025e-44	0.800046	0.775824	1.10015	1.01588	0.930262	0.961988	0.94351	Fam198b
193	1.06207e-45	4.41104e-44	0.295579	0.533459	1.19475	0.58139	0.306194	0.371471	1.14208	Htra1
197	9.59426e-44	3.72841e-42	1.07604	1.08277	1.10586	0.915299	1.07674	1.22245	1.19389	Vamp5
198	5.33743e-45	2.1627e-43	0.789136	0.756189	0.880264	0.834208	0.787673	0.532943	0.262177	Ddah1
200	3.8757e-49	1.79102e-47	0.68412	0.867301	0.74533	0.159688	0.479685	0.184136	1.16144	Btg1
200	1.76592e-37	5.51452e-36	0.982864	0.93129	0.959398	0.548639	0.840367	0.959096	0.915601	AU021092
201	8.57887e-40	2.9416e-38	0.814068	0.773781	0.214002	0.783408	0.747043	0.820984	0.819751	Gngt2
202	8.39255e-45	3.37184e-43	0.225353	0.199984	0.788465	0.11771	0.092405	0.191449	0.5868	Tspan6
202	1.89236e-39	6.39629e-38	0.928608	0.821233	0.86385	0.931663	0.894008	0.861761	0.884173	Ptprb
203	1.34069e-38	4.35868e-37	0.839767	0.802951	0.831563	0.834551	0.816079	0.809511	0.817572	Rasip1
204	2.56974e-44	1.01646e-42	0.481586	0.133467	1.19183	0.420039	0.439891	0.576647	0.358983	Ywhaq
206	9.24181e-50	4.34941e-48	0.526324	0.392622	0.87595	1.21133	1.05831	1.18164	1.18285	Cd9
209	8.54507e-44	3.32847e-42	0.917303	0.575428	1.11775	1.09209	0.880509	0.449742	0.995452	Gjc1
211	2.37045e-41	8.58893e-40	1.40115	1.28274	1.34493	1.40413	1.37567	1.33734	1.37636	Higd1b
212	1.37201e-47	6.07819e-46	0.468011	0.548421	0.15201	0.369647	0.442132	0.609415	0.856162	Pon2
212	3.28103e-38	1.04521e-36	0.9471	0.859652	0.897275	0.95379	0.915192	0.897781	0.909746	Flt1
213	6.34835e-37	1.94585e-35	0.805467	0.750789	0.775998	0.806377	0.786701	0.775491	0.788715	C130074G19Rik
214	2.59183e-56	1.50028e-54	0.937949	0.728181	0.18028	0.915191	0.860004	0.841276	0.968603	Rac1
214	3.07606e-43	1.17208e-41	0.582241	0.769297	1.2758	0.903605	0.769892	0.158347	0.299148	Sox4
215	3.4483e-47	1.50953e-45	0.362084	0.549152	1.23773	1.15135	0.665539	0.874359	1.32066	Fscn1
215	3.5573e-43	1.3508e-41	0.931341	0.913909	1.20811	1.18465	1.05754	0.55362	1.07186	Vwa1
219	1.94378e-35	5.59171e-34	1.11586	1.15373	1.1377	1.11254	1.12657	1.13733	1.13067	Gpihbp1
220	5.42671e-38	1.72049e-36	0.853051	0.782233	0.816975	0.856297	0.828887	0.815628	0.826501	Clec14a
221	1.4836e-39	5.03e-38	0.776742	0.857949	0.935404	0.817063	0.754986	0.0619965	0.92827	Ccdc85b
222	1.05975e-36	3.22447e-35	0.745311	0.715189	0.624822	0.745911	0.736737	0.729867	0.73538	Mfng
224	2.27288e-42	8.45675e-41	0.555511	0.533856	0.747356	0.588157	0.526195	0.194518	0.706102	Amotl1
225	7.15084e-39	2.3712e-37	0.956649	0.99621	0.0230683	0.493354	0.728224	0.830168	0.713723	Atox1
226	4.00639e-48	1.79402e-46	0.874527	0.784825	1.27632	1.504	1.16095	1.31087	1.46554	Phlda1
228	7.92057e-37	2.41883e-35	1.18453	1.09627	1.13108	1.19389	1.15358	1.13589	1.15682	Gja4
230	1.94884e-44	7.76405e-43	0.571107	0.651813	1.0802	1.09651	0.685009	0.180491	1.07719	Rasgrp2
233	6.53256e-36	1.91911e-34	0.729661	0.709989	0.151626	0.729701	0.7268	0.704808	0.727788	Fli1
236	1.25609e-35	3.63544e-34	0.756639	0.720546	0.738701	0.558536	0.618872	0.739241	0.658072	Trp53i11
237	1.26786e-36	3.84359e-35	0.760215	0.695382	0.721906	0.75684	0.739338	0.717819	0.734553	Adgrf5
238	2.52166e-34	6.98205e-33	0.649198	0.621183	0.537718	0.650834	0.636625	0.632554	0.610339	Cracr2b
239	5.2118e-50	2.47029e-48	1.06588	0.844776	0.484594	0.947806	0.916401	0.701771	0.717679	2810025M15Rik
239	4.97114e-41	1.78756e-39	0.58614	0.497388	0.784603	0.200023	0.438918	0.536739	0.0638419	Pvrl2
240	7.25485e-41	2.59193e-39	0.608776	0.555125	1.08365	0.907449	0.733447	0.583637	0.868583	Bambi
241	7.38548e-41	2.63577e-39	0.140816	0.129342	0.900324	0.0894098	0.00837341	0.124556	0.824994	Armcx2
243	6.96369e-36	2.04035e-34	0.770652	0.714817	0.731736	0.764743	0.733632	0.716822	0.755575	Tmem88
244	2.85675e-44	1.1273e-42	0.576547	0.647983	0.159988	0.126594	0.319485	0.646422	0.896141	Gpi1
247	9.24543e-38	2.9145e-36	0.913465	0.834904	0.89895	0.940301	0.905446	0.886909	0.912132	Efna1
248	2.43708e-40	8.55965e-39	0.882805	0.886872	0.66847	0.960348	0.887455	1.01227	0.966326	Plk2
249	3.24896e-47	1.42414e-45	0.709773	0.536532	0.588823	0.96724	0.859849	0.761939	0.913512	Pea15a
249	4.15135e-45	1.6945e-43	0.765963	0.747641	0.480875	0.531983	0.597326	0.47898	0.403072	Shfm1
250	1.93305e-35	5.56564e-34	0.642436	0.607637	0.621899	0.643855	0.630758	0.619216	0.531646	Limch1
255	1.99332e-36	5.98825e-35	0.78987	0.7453	0.8056	0.798758	0.777267	0.802977	0.674607	Sox18
257	4.24365e-43	1.60592e-41	0.504224	0.434179	0.684783	0.877861	0.662519	0.586789	0.909935	Klf7
259	5.18359e-42	1.90731e-40	0.386641	0.241114	0.756883	0.769868	0.619526	0.421528	0.765307	Tril
260	1.37146e-39	4.65455e-38	0.559793	0.441954	0.732256	0.647451	0.540474	0.336584	0.682559	Pxdn
260	1.16737e-36	3.54544e-35	0.807436	0.720362	0.790019	0.809367	0.797922	0.747219	0.802846	Mmrn2
261	1.61905e-49	7.5448e-48	0.788687	0.233344	0.963265	1.1281	0.637848	0.754431	1.0353	Nt5dc2
263	2.47296e-39	8.30804e-38	0.683815	0.595588	0.700319	0.681049	0.632525	0.676702	0.574493	Apbb2
265	3.32236e-42	1.23064e-40	0.4627	0.327966	0.357733	0.623048	0.553404	0.341037	0.708509	Map7d1
266	1.51263e-44	6.04795e-43	0.86769	0.788916	0.802286	0.523703	0.674958	0.762986	0.627623	Ndufa8
267	2.68337e-33	7.16702e-32	0.557911	0.538611	0.551026	0.536271	0.543883	0.536339	0.558643	Gimap5
269	1.32034e-34	3.69273e-33	0.677876	0.63673	0.653492	0.681155	0.666027	0.654722	0.656616	Tie1
271	2.69928e-38	8.62367e-37	0.264113	0.106066	1.07602	1.04989	0.631443	0.0537764	1.02146	Lhfp
271	8.1238e-34	2.20344e-32	0.649614	0.607679	0.243724	0.541578	0.586292	0.611015	0.235412	Itga6
272	2.67695e-43	1.02352e-41	0.848959	0.741635	0.457391	0.935001	0.842285	0.745444	0.785976	Arhgap31
273	1.6087e-41	5.84798e-40	0.518287	0.556494	0.217788	0.741	0.647068	0.487071	0.776842	Fam212a
275	1.29186e-29	2.97871e-28	1.06323	1.1569	0.518341	0.202638	0.705666	0.993748	0.802836	Slc3a2
276	6.26912e-34	1.70317e-32	0.690606	0.644763	0.535679	0.691214	0.675922	0.644474	0.669639	Afap1l1
277	3.17794e-34	8.77724e-33	0.951187	0.878012	0.964792	0.906838	0.943914	0.930389	0.937348	Tinagl1
279	4.49512e-32	1.15065e-30	0.876419	0.81376	0.839985	0.878353	0.856323	0.841245	0.855856	Sox17
280	6.29825e-39	2.09475e-37	0.617986	0.732083	0.855111	0.702625	0.595893	0.265336	0.822916	Rras
281	1.25662e-37	3.94636e-36	0.539378	0.477452	0.63942	0.571214	0.522368	0.29646	0.268755	Wwtr1
284	1.40081e-37	4.38674e-36	0.555521	0.592135	0.755196	0.439792	0.581184	0.482797	0.0694083	Laptm4b
284	1.27196e-33	3.42759e-32	0.663522	0.608846	0.624172	0.663915	0.643604	0.633956	0.640547	Gimap4
286	2.39339e-38	7.66115e-37	0.963883	0.893325	1.02603	0.847929	0.847732	0.895623	0.640421	Abhd17a
287	3.9566e-40	1.37513e-38	0.332441	0.0266697	0.421053	0.471733	0.343526	0.508681	0.894729	Gnb2
287	1.76512e-38	5.68845e-37	0.78026	0.709079	0.871994	0.874166	0.805918	0.126301	0.782933	Sdpr
289	6.27038e-36	1.84371e-34	0.791449	0.790909	0.737077	0.723046	0.837435	0.805794	0.823749	Anp32a
290	7.57035e-39	2.5053e-37	0.974192	0.953778	0.175596	0.696285	0.657138	0.76662	0.221427	Pkm
293	1.12435e-39	3.83944e-38	0.665898	0.532291	0.966635	0.940108	0.771793	0.96545	1.07272	Lxn
295	1.57169e-36	4.74737e-35	0.516164	0.49167	0.701883	0.608792	0.497402	0.254876	0.368514	Ccser2
295	5.5277e-29	1.23633e-27	0.587593	0.612257	0.337161	0.544771	0.57777	0.484011	0.554158	Dusp3
297	5.49198e-37	1.68647e-35	0.523582	0.599714	0.724722	0.506081	0.565127	0.480669	0.730098	Aoc3
299	1.91704e-32	4.96458e-31	0.565652	0.53888	0.548962	0.567946	0.559904	0.554549	0.559314	Gimap1
303	8.42858e-45	3.38222e-43	0.769143	0.396731	0.565377	0.869973	0.74397	0.280288	0.734825	Clic4
303	2.06425e-31	5.14915e-30	0.547512	0.489735	0.461572	0.52318	0.526033	0.510425	0.322535	Jup
304	4.60266e-40	1.59466e-38	0.886066	0.684537	1.02339	0.814215	0.711192	0.43315	0.513648	Ctnnb1
304	6.22877e-31	1.52174e-29	0.697336	0.647242	0.571553	0.700609	0.681068	0.659034	0.680398	Nostrin
305	1.15985e-38	3.7893e-37	0.277914	0.289946	0.471176	0.37593	0.258817	0.330008	0.801072	Degs1
305	5.48035e-36	1.61714e-34	0.215877	0.0294773	0.719139	0.225681	0.0301035	0.188102	0.456394	Gna11
309	7.82139e-32	1.97924e-30	0.635799	0.592167	0.633941	0.655767	0.615455	0.470458	0.505912	Pdzd2
310	1.77831e-38	5.72539e-37	0.134117	0.113833	0.460746	0.586622	0.362517	0.21754	0.741081	Nucb1
314	9.35897e-36	2.72295e-34	0.0798049	0.121748	0.669015	0.116719	0.109544	0.133659	0.645035	Npdc1
315	4.47094e-30	1.05655e-28	0.853736	0.842409	0.865017	0.811416	0.837894	0.856021	0.857383	Apln
317	7.74053e-38	2.44474e-36	0.271221	0.276618	0.447066	0.283559	0.176565	0.435513	0.815506	Tspan4
319	1.68046e-26	3.33342e-25	0.49448	0.698941	0.694254	0.372973	0.468752	0.112844	0.548848	Mxd4
323	4.32099e-29	9.7269e-28	0.479869	0.467778	0.440461	0.480794	0.47498	0.472006	0.423884	Pdgfb
324	5.47469e-30	1.28644e-28	0.519875	0.478089	0.495547	0.521493	0.506841	0.49622	0.505896	Cyyr1
325	9.72273e-32	2.45104e-30	0.913333	0.835974	0.882853	0.905919	0.87008	0.819204	0.902092	Kcnj8
327	1.28756e-30	3.0978e-29	0.580389	0.5364	0.504923	0.569152	0.549921	0.548464	0.539265	Eogt
330	5.62066e-35	1.59209e-33	0.65698	0.57127	0.775683	0.458167	0.495264	0.451831	0.574146	Mast4
330	2.03997e-29	4.66483e-28	0.524476	0.48927	0.492214	0.523151	0.512768	0.50239	0.480733	Erg
331	1.09123e-38	3.57565e-37	0.685752	0.551104	0.629769	0.801731	0.737342	0.451355	0.770426	Tax1bp3
331	2.71024e-29	6.16785e-28	0.508464	0.489532	0.490308	0.505107	0.504946	0.500184	0.454906	Robo4
332	4.66872e-35	1.3247e-33	0.704238	0.654611	0.760314	0.722199	0.713642	0.635055	0.759226	Prnp
333	8.0773e-35	2.27631e-33	0.250984	0.0982488	0.639736	0.534381	0.337592	0.145377	0.501002	Tead2
333	6.00359e-32	1.52738e-30	0.611724	0.592751	0.419862	0.655139	0.617008	0.430834	0.589128	Ets2
335	8.30524e-31	2.01865e-29	0.563565	0.513302	0.522606	0.568745	0.549155	0.535455	0.165409	Sema7a
340	3.44372e-34	9.48765e-33	0.333221	0.292398	0.817025	0.208523	0.276816	0.0375651	0.53322	Mbnl2
341	1.15255e-29	2.66862e-28	0.664953	0.624025	0.650837	0.673118	0.653016	0.472834	0.661304	Meox1
342	1.40721e-38	4.56602e-37	0.679026	0.671933	0.0757128	0.785664	0.643913	0.702504	0.697712	Anxa3
343	1.29591e-43	4.99511e-42	0.900947	0.386368	0.610031	0.693464	0.681398	0.733696	0.737421	Ubald2
343	4.34456e-34	1.19004e-32	0.167436	0.115609	0.790715	0.324468	0.303035	0.116417	0.43117	Smarca2
343	5.75755e-29	1.28649e-27	0.507603	0.502157	0.487967	0.508731	0.492123	0.288929	0.487022	Cmtm8
345	4.33094e-34	1.18729e-32	0.725386	0.66077	0.240706	0.711874	0.712832	0.748618	0.761866	Tpst2
348	3.19314e-36	9.48975e-35	0.511483	0.430635	0.793661	0.676457	0.475172	0.137103	0.866169	Ctnnbip1
348	5.20471e-34	1.41864e-32	0.315479	0.477311	0.784381	0.589112	0.493044	0.527713	0.714597	Kank3
348	1.47503e-30	3.53347e-29	0.562801	0.505448	0.531156	0.567167	0.546781	0.530796	0.543398	Ushbp1
349	4.63244e-30	1.09394e-28	0.594518	0.552402	0.238714	0.484361	0.54033	0.284965	0.346606	Dusp6
350	8.9758e-34	2.42858e-32	0.176519	0.13558	0.806497	0.457514	0.0684469	0.0490575	0.602442	Ybx3
352	9.19264e-36	2.6769e-34	0.183009	0.0142499	0.629183	0.332487	0.174038	0.207877	0.740114	Tmed2
353	1.63505e-27	3.3975e-26	0.518166	0.505562	0.512355	0.477619	0.509164	0.502391	0.511125	Palmd
356	2.82641e-42	1.04928e-40	0.732002	0.0509676	0.698186	0.508668	0.316449	0.288558	0.066168	Hnrnpa2b1
356	3.71938e-40	1.29675e-38	0.624355	0.503401	0.287516	0.798461	0.645413	0.449996	0.529301	Wasf2
357	1.43077e-34	3.99486e-33	0.388062	0.361405	1.02054	0.814534	0.552695	0.191707	1.02561	Gucy1a3
357	2.14033e-28	4.63892e-27	0.447973	0.427027	0.0323151	0.418439	0.408739	0.436353	0.289418	Elmo1
360	1.17107e-35	3.3953e-34	0.825044	0.782907	0.921306	0.95315	0.888814	0.680934	0.933244	Pdgfrb
360	9.39124e-29	2.07331e-27	0.591579	0.561706	0.603443	0.57694	0.576331	0.562513	0.594538	Dok4
361	4.27209e-33	1.13284e-31	0.469747	0.392288	0.75241	0.43804	0.362817	0.266453	0.387591	Ktn1
362	5.81493e-32	1.48051e-30	0.591621	0.550762	0.637017	0.476914	0.517154	0.597156	0.48033	Sorbs2
363	5.04976e-33	1.33373e-31	0.15482	0.124	0.64964	0.459059	0.393917	0.339032	0.324962	Eif1
363	3.49648e-28	7.48544e-27	0.707847	0.648949	0.67697	0.705798	0.692453	0.675657	0.690452	Aplnr
365	1.67563e-37	5.23747e-36	0.640477	0.620242	0.3453	0.788313	0.713851	0.572694	0.636965	Lrrfip1
365	2.14325e-35	6.15485e-34	0.511915	0.397703	0.625828	0.638924	0.517567	0.563848	0.521829	Gm9844
366	2.95909e-35	8.44662e-34	0.489469	0.730919	0.726881	0.702089	0.565306	0.384707	0.878187	Tprgl
367	6.90905e-33	1.8147e-31	0.4458	0.358876	0.573575	0.479473	0.436468	0.364323	0.249225	Arhgap29
371	1.34367e-32	3.4988e-31	0.381462	0.361026	0.587227	0.330702	0.334867	0.227636	0.125406	Mxra7
374	8.65267e-39	2.85212e-37	0.484504	0.382717	0.758525	0.7597	0.528488	0.121162	0.724271	Luzp1
375	4.04276e-32	1.03566e-30	0.512959	0.457574	0.580974	0.504027	0.509074	0.400376	0.209262	Tjp1
376	8.08627e-32	2.04471e-30	0.55881	0.363416	0.282687	0.656295	0.672189	0.582433	0.622556	Sypl
376	4.27052e-28	9.12491e-27	0.562748	0.523422	0.546453	0.572526	0.546848	0.532883	0.554893	Prex2
380	3.86521e-33	1.02823e-31	0.820827	0.727658	0.870755	0.689743	0.582508	0.716423	0.0910903	Smco4
382	6.31156e-32	1.60327e-30	0.274731	0.212743	0.616964	0.434616	0.281458	0.176986	0.465301	Atp2b4
385	5.52937e-29	1.23633e-27	0.557036	0.497696	0.516428	0.422712	0.496952	0.378775	0.540448	Mgll
388	7.27853e-29	1.62089e-27	0.644493	0.62873	0.520202	0.575887	0.633839	0.367566	0.643316	Foxp1
390	1.0566e-39	3.6118e-38	0.76925	0.343072	0.817737	0.345962	0.369431	0.379734	0.276068	Banf1
390	8.35394e-33	2.1873e-31	0.81396	0.712318	0.84456	0.881076	0.830328	0.84558	0.861652	Emid1
396	4.12343e-36	1.22108e-34	0.710969	0.381595	0.816864	0.815584	0.61861	0.120229	0.820911	Lims1
396	1.48471e-32	3.86001e-31	0.482133	0.448491	0.5875	0.525925	0.498444	0.20335	0.59805	Hdac7
398	8.79323e-28	1.84797e-26	0.482958	0.43051	0.453886	0.485731	0.466964	0.453766	0.463898	Pcdh1
400	2.30259e-35	6.60671e-34	0.670894	0.533312	0.310049	0.733403	0.663174	0.649793	0.716789	Raph1
405	2.94703e-30	7.00415e-29	0.915392	0.831753	0.92553	0.97024	0.927451	0.754571	0.937995	Colec11
410	1.41376e-30	3.3916e-29	0.590405	0.274196	0.819484	0.678346	0.499886	0.523667	0.567104	Ppp1r2
410	2.43609e-29	5.55535e-28	0.973992	0.896939	0.960525	0.992571	0.970542	0.962299	0.98171	Ace2
411	2.84967e-26	5.58932e-25	0.472775	0.436813	0.446039	0.464654	0.455493	0.45362	0.456567	Scarf1
412	4.78698e-26	9.27419e-25	0.42849	0.411965	0.417279	0.428381	0.426118	0.420321	0.403939	Cda
414	1.6274e-31	4.06862e-30	0.592963	0.569904	0.317389	0.260952	0.347776	0.504076	0.657987	Reep3
414	2.33262e-30	5.56779e-29	0.264544	0.0756739	0.697758	0.0584246	0.0656124	0.0709786	0.188151	Cfl2
416	9.54953e-26	1.81934e-24	0.431258	0.428177	0.261727	0.435186	0.436797	0.426841	0.430619	Fam43a
418	1.39992e-30	3.36081e-29	0.478203	0.456691	0.536437	0.328354	0.387702	0.553032	0.42276	Pde8a
419	1.838e-38	5.90041e-37	0.845978	0.57824	0.153476	0.444878	0.519303	0.44477	0.563589	Smdt1
420	1.21437e-30	2.92381e-29	0.819946	0.707228	0.802559	0.862868	0.785723	0.653082	0.830691	Notch3
421	4.89094e-28	1.04037e-26	0.51014	0.450578	0.499844	0.459387	0.489847	0.468754	0.424936	Tspan12
422	4.40725e-26	8.55846e-25	0.477323	0.4552	0.472176	0.477955	0.467402	0.470879	0.459734	Pcdh17
426	7.39383e-30	1.72519e-28	0.434488	0.425492	0.530037	0.47296	0.41934	0.191073	0.364117	Tanc1
429	6.75858e-32	1.71551e-30	0.185228	0.212555	0.849156	0.879256	0.695744	0.237315	0.876059	Des
430	1.17529e-30	2.83383e-29	0.475299	0.401964	0.556775	0.484493	0.519075	0.329787	0.568895	Ablim1
430	9.87084e-27	1.98049e-25	0.495756	0.465234	0.333891	0.206087	0.342222	0.388191	0.178662	Itpkb
432	1.07902e-35	3.13386e-34	0.28652	0.527173	0.568567	0.941322	0.766536	0.788982	0.437071	Ifngr2
432	2.13131e-30	5.09828e-29	0.334013	0.186278	0.661518	0.0802428	0.234489	0.25747	0.664608	Ppap2a
433	2.20753e-32	5.70221e-31	0.707062	0.67274	0.696902	0.234002	0.476715	0.544734	0.679254	Prkar1a
434	2.81084e-29	6.38803e-28	0.451348	0.39035	0.546765	0.468297	0.397266	0.338217	0.297034	Mllt4
435	8.38643e-25	1.521e-23	0.461449	0.438555	0.345956	0.459747	0.454236	0.445607	0.451951	Rasgrp3
436	6.89004e-26	1.32405e-24	0.51086	0.495014	0.515034	0.507991	0.508347	0.4761	0.426895	N4bp3
439	3.74739e-29	8.46437e-28	0.500026	0.518806	0.922413	0.487158	0.45814	0.125955	0.0168758	Son
441	2.37748e-30	5.67079e-29	0.521286	0.426567	0.542327	0.56584	0.51044	0.311847	0.513831	F2r
443	3.61249e-37	1.11447e-35	0.731999	0.563242	0.539981	0.624033	0.501117	0.450893	0.289241	Rnf7
443	8.83825e-29	1.95382e-27	0.541989	0.47821	0.526791	0.57966	0.548903	0.530194	0.546998	Tek
445	4.96176e-30	1.16922e-28	0.442856	0.353244	0.442372	0.468462	0.456963	0.449234	0.443472	Sh2d3c
451	1.49999e-31	3.75835e-30	0.519893	0.471957	0.508783	0.60741	0.551259	0.547436	0.593487	Calcrl
451	2.84284e-25	5.27394e-24	0.713458	0.635174	0.674691	0.715509	0.69424	0.677951	0.681984	Cthrc1
452	4.44989e-31	1.09277e-29	0.561324	0.340539	0.18835	0.621308	0.483152	0.481081	0.652475	Iqgap1
452	3.33313e-26	6.52217e-25	0.511441	0.467067	0.520533	0.489911	0.495571	0.451161	0.42104	Snrk
453	1.12321e-28	2.47151e-27	0.504847	0.129807	0.837603	0.502229	0.34515	0.345179	0.352844	Cbx1
459	6.49916e-24	1.13534e-22	0.437732	0.444587	0.472297	0.445117	0.397075	0.363645	0.415806	Hbegf
461	7.83533e-26	1.49705e-24	0.590803	0.49668	0.534041	0.593777	0.562385	0.53559	0.554729	Abcb1a
463	2.03973e-28	4.42666e-27	0.48964	0.446757	0.823344	0.327022	0.335194	0.405511	0.287007	Dynlrb1
463	3.77139e-28	8.06879e-27	0.561707	0.544156	0.650111	0.555422	0.430639	0.320718	0.375182	4931406P16Rik
464	4.0999e-34	1.12488e-32	0.51998	0.196965	0.849141	0.810793	0.524879	0.423113	0.581922	Mtch1
464	2.69462e-25	5.00735e-24	0.510782	0.449191	0.476284	0.512527	0.492138	0.473689	0.486091	Nxpe2
465	5.84946e-28	1.2395e-26	0.451467	0.426635	0.474373	0.398838	0.418092	0.41025	0.470615	Piezo2
471	2.15958e-31	5.37887e-30	0.544702	0.46969	0.00945731	0.691104	0.608821	0.522922	0.666476	Adam15
473	2.80203e-24	4.98395e-23	0.347849	0.316213	0.332137	0.343056	0.340828	0.330449	0.329333	Arhgef15
474	2.97593e-28	6.39575e-27	0.327726	0.368908	0.507569	0.298967	0.373833	0.435063	0.484854	Tspan18
475	6.75335e-26	1.30004e-24	0.634262	0.670219	0.160565	0.271637	0.422013	0.589349	0.137188	Rab11a
477	2.02013e-28	4.38699e-27	0.554416	0.522983	0.59701	0.588177	0.568146	0.531872	0.591899	Grrp1
478	4.81051e-25	8.83061e-24	0.506423	0.45128	0.269638	0.431013	0.471401	0.47572	0.430324	Smpdl3a
480	2.31363e-33	6.18445e-32	0.549171	0.413919	0.540832	0.628463	0.508192	0.337322	0.0514195	Hif1a
482	1.57455e-24	2.83556e-23	0.393186	0.347765	0.366682	0.388876	0.376057	0.365605	0.371553	Olfml2a
485	2.28949e-29	5.22464e-28	0.74655	0.627718	0.78656	0.817551	0.766325	0.640232	0.751518	Gucy1b3
485	4.97739e-24	8.73633e-23	0.503663	0.494298	0.50386	0.405696	0.408877	0.520576	0.529724	Pqlc1
486	3.3292e-35	9.4868e-34	0.718496	0.450587	0.204841	0.725832	0.461419	0.522703	0.682498	Prelid1
486	2.63654e-28	5.67737e-27	0.302948	0.314192	0.479199	0.462468	0.384864	0.296436	0.482773	Pear1
489	6.27671e-28	1.32834e-26	0.713632	0.508047	0.47525	0.758855	0.576275	0.730311	0.124224	Trim47
490	9.58985e-28	2.01284e-26	0.33765	0.299531	0.534383	0.345823	0.281131	0.303499	0.420742	Ptprg
492	1.34675e-24	2.42926e-23	0.508848	0.482769	0.0179619	0.529761	0.512854	0.483788	0.366211	Zfhx3
493	2.63672e-24	4.69999e-23	0.509515	0.437399	0.466856	0.514748	0.486924	0.469532	0.474565	Podxl
495	2.47267e-30	5.89361e-29	0.427724	0.205249	0.168965	0.733548	0.593748	0.613013	0.783534	Rhoa
498	1.80939e-27	3.75743e-26	0.293445	0.393487	0.482495	0.37421	0.300512	0.32425	0.21064	Rab4a
500	5.42976e-27	1.09939e-25	0.578218	0.617525	0.474999	0.579732	0.616639	0.544507	0.688954	Ssbp4
502	4.33932e-22	6.982e-21	0.353099	0.340758	0.348101	0.347737	0.346022	0.348721	0.344066	Stap2
505	8.78255e-29	1.9428e-27	0.0163104	0.368182	0.827507	0.145737	0.0686637	0.144748	0.751894	Rabac1
506	9.00227e-29	1.98876e-27	0.30258	0.198573	0.270572	0.437699	0.277467	0.284085	0.749921	Sri
509	4.35531e-27	8.86701e-26	0.318547	0.176066	0.616687	0.110194	0.0907921	0.16119	0.321626	Arl2bp
512	5.07441e-27	1.02995e-25	0.307062	0.174319	0.632797	0.5222	0.43051	0.410272	0.153738	Arl4a
513	1.40846e-28	3.08081e-27	0.111712	0.194267	0.533991	0.103703	0.0649497	0.0369417	0.559139	Heg1
519	3.97403e-31	9.80261e-30	0.576448	0.371693	0.316294	0.103173	0.241925	0.595443	0.632715	Ppp1ca
520	4.03879e-27	8.2428e-26	0.432581	0.352132	0.553555	0.519492	0.430602	0.377575	0.150226	Sptan1
521	1.32521e-23	2.28497e-22	0.380478	0.339684	0.174674	0.391416	0.371524	0.35942	0.306263	S1pr1
523	1.29564e-25	2.44735e-24	0.580802	0.628017	0.694767	0.206201	0.45089	0.469417	0.392695	Aplp2
524	6.56598e-33	1.72596e-31	0.66466	0.483868	0.63844	0.593713	0.571456	0.107488	0.411407	Macf1
527	9.61588e-31	2.32362e-29	0.544389	0.409985	0.25037	0.594067	0.529723	0.279348	0.406223	Coro1c
530	9.98451e-33	2.60806e-31	0.664901	0.467925	0.612934	0.524096	0.436661	0.523408	0.250648	Arpc5l
530	2.83009e-22	4.59592e-21	0.388613	0.361915	0.376715	0.384289	0.376134	0.363766	0.349314	Efnb2
533	1.56018e-32	4.05305e-31	0.636956	0.579333	0.151994	0.528538	0.528045	0.43667	0.190442	Bax
533	3.60732e-26	7.04213e-25	0.566552	0.5417	0.0123683	0.207577	0.279512	0.465065	0.510972	Tmem160
534	1.66145e-32	4.30939e-31	0.71847	0.433483	0.378779	0.704754	0.584288	0.522473	0.395336	Atp1b3
535	4.84993e-30	1.14367e-28	0.449771	0.362945	0.353223	0.494891	0.446906	0.373104	0.390725	Sema6d
536	1.10934e-27	2.32109e-26	0.850711	0.786649	0.893927	0.957027	0.880186	0.876416	0.906235	Aspn
537	3.91209e-27	7.99403e-26	0.74098	0.632978	0.443572	0.128597	0.475538	0.576644	0.363502	Mgst3
539	1.55458e-21	2.42613e-20	0.330072	0.307882	0.317699	0.33049	0.318638	0.31758	0.319026	Nos3
541	1.55119e-22	2.55022e-21	0.361699	0.337605	0.355183	0.372198	0.346637	0.322117	0.350252	Dysf
542	1.22282e-29	2.82541e-28	0.512805	0.430266	0.403264	0.547701	0.494503	0.477829	0.327671	Notch1
543	4.51447e-26	8.76156e-25	0.25079	0.0567771	0.66188	0.22031	0.104795	0.2431	0.303694	Cfap20
546	5.70351e-24	9.97919e-23	0.446636	0.38757	0.366115	0.455661	0.420498	0.322599	0.0933619	Fryl
547	1.73891e-22	2.85319e-21	0.341998	0.325419	0.342615	0.338349	0.336195	0.32795	0.342329	Cd109
548	7.18501e-26	1.37755e-24	0.448198	0.38429	0.475834	0.472937	0.442385	0.293656	0.455871	Cdc42ep1
549	1.42467e-30	3.41531e-29	0.585738	0.428091	0.615374	0.661579	0.58423	0.575163	0.612046	Tnfaip1
549	7.52234e-26	1.44056e-24	0.345837	0.397537	0.501312	0.104167	0.176324	0.491627	0.344461	Exoc3l
551	8.33616e-26	1.59182e-24	0.121025	0.286288	0.565874	0.121756	0.0840605	0.0118392	0.404892	Dtx3
553	9.64878e-26	1.83614e-24	0.486653	0.416907	0.528601	0.396489	0.42685	0.261249	0.390911	Dnm3
555	5.76934e-30	1.35376e-28	0.634432	0.561862	0.407619	0.237777	0.297794	0.560349	0.649829	Tnfrsf1a
558	1.45931e-25	2.74559e-24	0.372064	0.329484	0.442569	0.232617	0.209739	0.366954	0.248088	9430020K01Rik
561	1.39872e-22	2.30412e-21	0.385438	0.340009	0.335226	0.391891	0.372063	0.344545	0.363878	Arap3
563	2.0927e-25	3.91289e-24	0.240616	0.182959	0.729643	0.0913523	0.0802461	0.0884163	0.294999	Fam162a
567	2.44121e-25	4.54406e-24	0.347669	0.16961	0.821393	0.479789	0.295035	0.342346	0.209277	Arf5
569	1.85115e-23	3.16717e-22	0.686386	0.596568	0.644002	0.691885	0.668026	0.645013	0.664486	Rgs4
570	2.5782e-25	4.79369e-24	0.501648	0.449038	0.567156	0.464244	0.422845	0.446628	0.342458	Znrf1
571	3.12345e-25	5.79128e-24	0.335252	0.293593	0.4519	0.279671	0.345892	0.329304	0.288868	Plekhg1
572	9.9074e-30	2.29876e-28	0.418023	0.382598	0.407116	0.606634	0.475465	0.181335	0.41053	Csnk1e
573	3.41232e-26	6.67321e-25	0.123938	0.0976679	0.328339	0.00727723	0.00366537	0.0579259	0.750071	Selk
573	3.84848e-25	7.11177e-24	0.316077	0.23239	0.406341	0.276238	0.232032	0.168864	0.152093	Rnf144a
573	1.49703e-22	2.46361e-21	0.394226	0.350544	0.0945353	0.399389	0.383902	0.368167	0.379793	Grap
574	4.40792e-25	8.11848e-24	0.329358	0.274663	0.473649	0.258106	0.270706	0.231872	0.352912	Ece1
577	4.66448e-26	9.04212e-25	0.0826121	0.0981677	0.149387	0.501317	0.0781959	0.435342	0.809363	Slc6a6
580	5.47458e-26	1.06001e-24	0.149276	0.0819646	0.605314	0.232408	0.154959	0.215131	0.669777	Tmed9
580	3.24126e-23	5.49459e-22	0.399231	0.36904	0.260243	0.42099	0.346908	0.415744	0.218944	Cbfa2t3
582	3.05446e-21	4.69198e-20	0.34284	0.343004	0.335264	0.366571	0.354429	0.308175	0.367591	Exoc3l4
585	4.54518e-22	7.29909e-21	0.389978	0.347641	0.271538	0.389397	0.376164	0.368729	0.367598	Prkch
586	6.26725e-25	1.1473e-23	0.302452	0.261934	0.594214	0.284308	0.153735	0.288288	0.0443	Fyn
589	7.51907e-25	1.36817e-23	0.62589	0.518526	0.829538	0.184159	0.50665	0.522539	0.516914	mt-Rnr2
591	1.14508e-27	2.39286e-26	1.09011	0.71394	0.898229	0.918507	0.932661	1.01093	0.768756	Fabp5
591	1.66638e-25	3.12455e-24	0.35486	0.411666	0.111033	0.314061	0.299196	0.343638	0.482828	Prcp
592	3.45684e-24	6.1257e-23	0.427916	0.563158	0.712766	0.683484	0.650861	0.701294	0.641765	Igfbp3
593	7.87625e-25	1.4316e-23	0.42942	0.340519	0.514422	0.38257	0.400547	0.315311	0.340889	Rbpms2
598	1.04365e-20	1.55569e-19	0.309575	0.294987	0.298349	0.313687	0.303912	0.305172	0.305477	Thsd1
599	5.15632e-27	1.0453e-25	0.579267	0.511492	0.541791	0.506626	0.493537	0.365306	0.0933951	Map4k4
601	8.61121e-30	2.00361e-28	0.715608	0.509827	0.024174	0.654212	0.46495	0.451354	0.0726054	Qk
605	4.69696e-19	6.45415e-18	0.308893	0.31094	0.305204	0.303577	0.300458	0.305339	0.187491	Bik
606	6.43367e-25	1.17703e-23	0.383232	0.327258	0.318987	0.435447	0.401746	0.321585	0.4446	Fam129b
610	1.06715e-19	1.51982e-18	0.368853	0.354558	0.362659	0.361075	0.355404	0.288082	0.351059	Pde2a
619	3.06868e-29	6.96448e-28	0.613377	0.551995	0.638548	0.0495784	0.200515	0.423904	0.473058	Uqcrfs1
619	1.58049e-24	2.84471e-23	0.297034	0.142485	0.513373	0.3253	0.255249	0.247436	0.665098	Eif4h
619	3.83212e-20	5.56367e-19	0.33305	0.319554	0.223737	0.333787	0.329957	0.321992	0.327817	Adgre5
621	8.91005e-20	1.27496e-18	0.343297	0.321029	0.327692	0.342883	0.335162	0.329252	0.334248	Dll4
622	3.94061e-24	6.95701e-23	0.521081	0.383994	0.691019	0.50857	0.429918	0.408229	0.125658	Hmg20b
624	4.75578e-24	8.35178e-23	0.195632	0.00613187	0.563368	0.292063	0.16534	0.227166	0.194803	Tcf3
624	4.26301e-20	6.17718e-19	0.314232	0.281751	0.296387	0.319109	0.297064	0.261941	0.258076	Slc16a4
626	2.31552e-24	4.13632e-23	0.195077	0.274981	0.315014	0.58679	0.47874	0.385597	0.638497	Cmtm3
627	4.12848e-29	9.30617e-28	0.633589	0.464779	0.635614	0.42922	0.460983	0.344269	0.530624	Mlf2
627	9.04056e-21	1.35429e-19	0.384056	0.341458	0.358167	0.382997	0.371202	0.358867	0.368692	Adgrl4
628	1.47383e-25	2.77133e-24	0.397789	0.342505	0.0594155	0.490006	0.443081	0.413215	0.472156	Mndal
629	6.61905e-24	1.15507e-22	0.39004	0.0137741	0.830612	0.547929	0.363403	0.312507	0.165649	Rdx
629	1.93359e-19	2.71765e-18	0.283034	0.279043	0.281168	0.283524	0.279544	0.276576	0.281329	Pcdh12
630	4.02228e-24	7.09741e-23	0.528319	0.109626	0.825763	0.481936	0.177046	0.302897	0.414777	Erh
632	8.56222e-28	1.8017e-26	0.394477	0.262852	0.423575	0.626512	0.448149	0.128695	0.558781	Rap2a
633	3.54151e-23	5.99136e-22	0.490173	0.432935	0.227888	0.344622	0.383998	0.465564	0.42396	Sipa1
634	9.46334e-28	1.98754e-26	0.581939	0.133934	0.275202	0.702347	0.388242	0.594789	0.530293	Hnrnpf
636	1.46048e-19	2.06934e-18	0.440949	0.429104	0.0810204	0.431975	0.433821	0.430343	0.389578	Hhex
637	4.27994e-24	7.53606e-23	0.502337	0.271971	0.06158	0.563009	0.518101	0.288439	0.687513	Rap1a
638	1.47353e-23	2.53413e-22	0.207485	0.208032	0.815567	0.0445678	0.187187	0.222575	0.0298665	Paip2
642	1.39307e-19	1.97551e-18	0.40656	0.362821	0.380284	0.40892	0.392616	0.38194	0.387126	Mecom
643	2.04069e-27	4.22455e-26	0.576549	0.453291	0.373943	0.798159	0.65916	0.646348	0.38562	Dpysl2
644	8.16702e-18	1.03453e-16	0.398105	0.416438	0.412824	0.403446	0.3989	0.408366	0.405545	C1qtnf9
646	1.04498e-19	1.48951e-18	0.310422	0.287458	0.041076	0.276588	0.24647	0.294994	0.292507	Abi3
647	7.11588e-24	1.24111e-22	0.51845	0.462817	0.545736	0.327021	0.397989	0.413097	0.580443	Rgs3
650	4.24891e-27	8.66631e-26	0.54017	0.381653	0.259276	0.639993	0.535917	0.487555	0.453215	Arf1
650	7.80087e-24	1.35774e-22	0.345891	0.126853	0.484316	0.410133	0.284987	0.121325	0.663059	Rheb
651	2.52424e-18	3.33348e-17	0.327572	0.316585	0.315063	0.322304	0.324125	0.320681	0.308755	Gm11730
653	2.94844e-19	4.10755e-18	0.384612	0.395625	0.287002	0.418817	0.408429	0.343597	0.361035	Sgk1
655	1.24355e-23	2.14752e-22	0.271554	0.234155	0.439545	0.277862	0.229983	0.280241	0.461917	Maoa
657	3.41448e-23	5.7794e-22	0.403799	0.344035	0.321319	0.407651	0.353223	0.29106	0.29274	Hip1
659	6.70523e-27	1.35105e-25	0.418746	0.0820072	0.539468	0.608172	0.346786	0.209747	0.560982	Mettl9
660	6.88832e-27	1.3871e-25	0.336383	0.292647	0.323754	0.498631	0.416137	0.20269	0.212137	Bmpr2
660	7.1209e-22	1.13205e-20	0.489825	0.482522	0.460132	0.515472	0.46398	0.321331	0.303918	Stx6
661	5.78453e-22	9.23579e-21	0.417439	0.479822	0.460455	0.433648	0.419042	0.480141	0.532478	Cdipt
663	5.01789e-23	8.4332e-22	0.333383	0.201761	0.484101	0.417827	0.307995	0.031291	0.464171	Uaca
666	1.00805e-26	2.02132e-25	0.415432	0.300105	0.413833	0.470383	0.413039	0.295388	0.232859	Fnbp1l
666	1.65485e-22	2.71661e-21	0.44867	0.495405	0.265688	0.560408	0.543979	0.331593	0.351515	Ralb
666	1.12798e-20	1.67688e-19	0.357472	0.332858	0.262825	0.377665	0.345289	0.306198	0.254581	Pitpnc1
667	5.50149e-24	9.63587e-23	0.626741	0.487647	0.653754	0.721501	0.565926	0.444556	0.683277	Steap4
667	1.44957e-21	2.26438e-20	0.299802	0.574529	0.736149	0.0471511	0.419905	0.659868	0.395164	Itm2c
668	3.84402e-24	6.79369e-23	0.301041	0.278743	0.447554	0.523512	0.419959	0.168089	0.518109	Smad1
668	7.33658e-23	1.2268e-21	0.241347	0.102837	0.493408	0.241899	0.106824	0.0995256	0.0870895	Bod1
673	5.10054e-19	6.99713e-18	0.475446	0.553718	0.482679	0.530134	0.528262	0.388823	0.558342	Fis1
678	1.08147e-22	1.79486e-21	0.331718	0.294585	0.475284	0.177187	0.257877	0.247247	0.0150352	Myo10
683	1.33209e-22	2.1998e-21	0.389583	0.431163	0.500756	0.462703	0.405473	0.480599	0.513369	Sh3glb2
684	7.84677e-23	1.31013e-21	0.544042	0.458984	0.308893	0.124756	0.256346	0.381257	0.668953	Edf1
687	1.23954e-23	2.1417e-22	0.297935	0.287096	0.0687103	0.395063	0.357245	0.264215	0.388618	Tgfbr2
688	1.77132e-23	3.03683e-22	0.314413	0.282564	0.329858	0.351204	0.323587	0.331327	0.345263	Gm20748
688	4.46983e-18	5.79004e-17	0.323193	0.319404	0.321155	0.318613	0.320879	0.321321	0.320572	Sox7
691	9.42298e-22	1.4909e-20	0.338115	0.291242	0.318722	0.348522	0.334439	0.320969	0.329533	Fgd5
692	2.34017e-22	3.81711e-21	0.304642	0.277871	0.37574	0.199834	0.237537	0.115553	0.175553	Arhgef17
694	3.75338e-24	6.63703e-23	0.413559	0.231218	0.394196	0.423055	0.388307	0.369916	0.389396	Tnfaip8l1
695	2.54134e-22	4.13509e-21	0.110756	0.0970674	0.410156	0.33484	0.170516	0.0910382	0.211073	Adamts9
696	4.51007e-25	8.29744e-24	0.441853	0.330425	0.306112	0.478845	0.43226	0.0195434	0.431293	Myh9
699	1.62348e-22	2.66642e-21	0.305546	0.162934	0.477206	0.276767	0.18409	0.0958289	0.477517	Tbx2
701	3.30701e-22	5.3521e-21	0.38703	0.332052	0.397051	0.129465	0.215271	0.34447	0.303917	Cobll1
706	5.4026e-22	8.63429e-21	0.340005	0.326845	0.381516	0.369452	0.358326	0.316375	0.226754	Crim1
708	3.72841e-27	7.62339e-26	0.547504	0.313146	0.223166	0.385117	0.369919	0.444338	0.421901	Hras
709	2.51531e-18	3.32433e-17	0.274793	0.251783	0.25368	0.276749	0.269438	0.262005	0.258326	Spns2
712	2.88782e-19	4.02478e-18	0.459963	0.396096	0.429511	0.460296	0.437447	0.404346	0.452745	Procr
715	3.12139e-22	5.06156e-21	0.255986	0.237974	0.207078	0.078367	0.185642	0.348544	0.463228	Elovl1
717	4.21927e-22	6.79542e-21	0.21108	0.16128	0.431874	0.21119	0.000390128	0.427048	0.560579	Akt1
717	2.92492e-20	4.26804e-19	0.443227	0.340005	0.384974	0.260764	0.341564	0.469889	0.401441	Arhgap18
727	9.17335e-22	1.45209e-20	0.380057	0.34625	0.531817	0.455451	0.336372	0.257648	0.153485	Ppp2cb
728	6.58189e-22	1.04686e-20	0.507419	0.473408	0.167167	0.242529	0.119412	0.495201	0.610595	Eif5a
729	7.94728e-22	1.26162e-20	0.296671	0.240883	0.287642	0.335205	0.286754	0.205896	0.342481	Itga5
729	1.04579e-20	1.55818e-19	0.394529	0.324776	0.349724	0.385877	0.377145	0.345428	0.369762	Nos1ap
731	1.24763e-26	2.48822e-25	0.578807	0.21367	0.249051	0.483842	0.401455	0.447117	0.19369	Ddx39
732	1.23497e-21	1.94009e-20	0.392162	0.258513	0.435788	0.362104	0.338644	0.340596	0.281631	Utrn
733	1.17074e-21	1.84269e-20	0.377898	0.350949	0.432351	0.399303	0.409202	0.422641	0.499936	Nck1
734	1.41063e-26	2.80655e-25	0.596646	0.365494	0.604467	0.441936	0.40913	0.217654	0.248484	Eif4g2
741	1.11447e-20	1.65827e-19	0.412117	0.345532	0.297923	0.412496	0.389877	0.385874	0.401459	Apold1
742	2.51453e-26	4.93782e-25	0.565986	0.332852	0.472785	0.350304	0.373929	0.400519	0.212038	1700020I14Rik
742	2.17687e-19	3.05147e-18	0.3409	0.299929	0.324911	0.325088	0.33602	0.303505	0.330964	1810011O10Rik
743	7.39263e-18	9.40021e-17	0.273131	0.245253	0.251739	0.273168	0.265492	0.258228	0.255375	Unc45b
747	2.81952e-21	4.3391e-20	0.423724	0.365595	0.452355	0.410318	0.387704	0.403391	0.274249	Ptk2
749	5.51453e-21	8.33982e-20	0.617726	0.588556	0.50139	0.268484	0.136471	0.250739	0.687784	Ppp1r14b
750	6.19945e-22	9.88401e-21	0.531137	0.543594	0.501014	0.308888	0.295325	0.456646	0.238215	Serf2
751	3.33201e-21	5.10182e-20	0.285764	0.224677	0.430398	0.315513	0.273745	0.294677	0.0054228	Pdia5
751	5.49918e-17	6.62494e-16	0.242547	0.227864	0.0876742	0.229781	0.237725	0.229172	0.175395	Chd7
755	1.52944e-16	1.78619e-15	0.30597	0.286638	0.280404	0.283407	0.29441	0.279797	0.20142	Slc2a1
758	3.27534e-21	5.01967e-20	0.35421	0.373335	0.0215112	0.353692	0.328924	0.255284	0.465488	Lpar6
759	3.33106e-24	5.91228e-23	0.387447	0.150548	0.42614	0.465926	0.27178	0.144781	0.0991932	Cdk2ap1
759	3.33812e-21	5.10881e-20	0.294985	0.288701	0.330538	0.328067	0.314941	0.194573	0.33999	Fam13c
760	4.81766e-21	7.30254e-20	0.297163	0.31031	0.617716	0.117537	0.0968559	0.0795542	0.204404	Nxf1
765	7.27784e-21	1.09666e-19	0.363969	0.0206413	0.622963	0.416637	0.273691	0.0152892	0.485779	B230219D22Rik
766	4.34534e-21	6.62286e-20	0.0731831	0.0939606	0.391928	0.248453	0.147405	0.0947177	0.450277	Slc50a1
770	1.07485e-16	1.26867e-15	0.230248	0.216996	0.193459	0.227927	0.223648	0.221527	0.179681	Ica1
771	5.64792e-21	8.53377e-20	0.173212	0.0907518	0.33306	0.370347	0.282547	0.239816	0.431629	Capn2
772	8.75376e-21	1.3137e-19	0.523225	0.445396	0.58005	0.539346	0.532142	0.439511	0.539574	Ctnna1
774	1.52776e-20	2.25807e-19	0.394562	0.317004	0.508838	0.41383	0.394783	0.37886	0.426923	Traf7
774	4.52681e-20	6.55086e-19	0.350763	0.309839	0.0675024	0.333795	0.325352	0.278153	0.309034	Dgkz
775	5.68014e-18	7.30091e-17	0.273389	0.308111	0.137723	0.331313	0.267335	0.00533563	0.209249	Gmpr
778	5.69431e-19	7.79881e-18	0.366379	0.295292	0.214074	0.367436	0.40015	0.314883	0.248478	Exoc5
779	1.25053e-25	2.36754e-24	0.738617	0.473011	0.609578	0.696038	0.49793	0.455131	0.121381	Gnb1
779	1.24118e-18	1.66961e-17	0.456505	0.392757	0.426173	0.467077	0.449963	0.436841	0.451556	Agtr1a
780	2.0373e-17	2.51267e-16	0.284869	0.269744	0.297322	0.166431	0.224909	0.106895	0.179801	Bhlhe40
784	2.51602e-20	3.68108e-19	0.476827	0.35694	0.681531	0.398734	0.31846	0.0364084	0.197378	Arglu1
786	3.90369e-17	4.74584e-16	0.381209	0.37464	0.345882	0.334294	0.348416	0.180951	0.202382	Pfkl
787	2.0819e-20	3.054e-19	0.315202	0.269569	0.31947	0.327687	0.310197	0.213644	0.313839	Sema6a
787	1.03938e-16	1.22855e-15	0.342676	0.33438	0.339548	0.346453	0.340153	0.339934	0.342111	Clec1a
788	3.11076e-14	3.11413e-13	0.412582	0.494993	0.416304	0.0551827	0.144186	0.29625	0.240078	Atp5e
791	2.31412e-20	3.39316e-19	0.357695	0.298801	0.352184	0.369307	0.328283	0.316965	0.282699	Kif26a
793	7.26873e-16	8.11801e-15	0.267982	0.284442	0.289713	0.289879	0.287801	0.287921	0.290066	Kcna5
794	2.70548e-25	5.02472e-24	0.541104	0.334417	0.201378	0.369143	0.374414	0.328609	0.265965	Vdac2
794	2.96557e-15	3.17034e-14	0.232281	0.239332	0.192447	0.233705	0.233873	0.237416	0.236177	Fam167b
795	7.57932e-18	9.62655e-17	0.351474	0.328736	0.317472	0.349928	0.350828	0.310534	0.342239	Ankrd37
797	5.81528e-25	1.06574e-23	0.531191	0.480124	0.279344	0.401514	0.443279	0.330857	0.161429	Lamtor5
797	5.06131e-20	7.30526e-19	0.299467	0.256215	0.376865	0.260204	0.232273	0.215978	0.276375	Taok2
799	1.91081e-20	2.80923e-19	0.306497	0.282698	0.118117	0.213531	0.194487	0.0655894	0.511682	Glud1
806	2.36657e-18	3.13148e-17	0.319901	0.239275	0.238823	0.20821	0.119654	0.384077	0.393655	Zmiz1
809	7.5646e-15	7.90631e-14	0.252542	0.263674	0.267794	0.235158	0.189519	0.258211	0.14371	Tmem255a
811	9.61728e-20	1.37438e-18	0.169761	0.119125	0.332126	0.23006	0.131918	0.121393	0.242717	Ephb4
813	9.85736e-20	1.40688e-18	0.361715	0.240324	0.498937	0.241897	0.330322	0.212453	0.164798	4921524J17Rik
814	1.05673e-23	1.83251e-22	0.521694	0.414621	0.00404273	0.391206	0.416766	0.40028	0.253264	Ptbp3
817	9.64733e-17	1.14398e-15	0.246358	0.239934	0.0516511	0.255098	0.250674	0.255309	0.256238	St8sia4
819	3.0801e-20	4.48858e-19	0.309735	0.242141	0.222328	0.233317	0.276134	0.208577	0.314104	Rassf3
823	1.74721e-17	2.16938e-16	0.260224	0.226799	0.101183	0.252992	0.251413	0.238864	0.190184	Parvb
824	1.64142e-19	2.31681e-18	0.26126	0.282818	0.521005	0.147153	0.0644345	0.0131254	0.161216	Strn3
831	3.33256e-17	4.0634e-16	0.317601	0.302856	0.213855	0.303287	0.304677	0.191789	0.253356	Pdlim5
833	1.57701e-17	1.96467e-16	0.303186	0.292504	0.170372	0.132596	0.229552	0.284875	0.0468539	Nudt14
835	6.8902e-18	8.78487e-17	0.31269	0.328	0.617053	0.501773	0.387361	0.563435	0.485451	Mapk3
836	3.09893e-16	3.53954e-15	0.373748	0.353311	0.372513	0.382265	0.368084	0.287248	0.355843	Unc5b
838	1.81698e-19	2.55809e-18	0.244129	0.231313	0.279235	0.233717	0.227861	0.203952	0.283603	She
839	8.13654e-18	1.03106e-16	0.43602	0.373903	0.413752	0.441094	0.290342	0.557556	0.113755	Eif4a1
839	7.9229e-16	8.80717e-15	0.367969	0.334685	0.349572	0.366212	0.354026	0.34926	0.351582	Vwf
840	1.26966e-19	1.80358e-18	0.252686	0.239484	0.416271	0.379574	0.229852	0.214944	0.397514	Ier5l
843	1.70203e-16	1.98219e-15	0.324859	0.312085	0.127607	0.335856	0.331674	0.331042	0.336485	Isg15
844	1.87791e-17	2.32472e-16	0.271583	0.242866	0.0490785	0.247772	0.254732	0.241373	0.176458	Map3k11
845	4.5027e-22	7.23786e-21	0.378185	0.2423	0.353775	0.419671	0.362276	0.189706	0.227484	Frmd4a
848	3.06163e-19	4.25809e-18	0.256289	0.195201	0.378311	0.369389	0.114285	0.0448705	0.563344	Rexo2
848	7.25066e-19	9.86125e-18	0.302293	0.281244	0.252679	0.33217	0.285293	0.269599	0.138224	Slc30a1
848	1.07322e-17	1.34671e-16	0.332579	0.224629	0.339791	0.288782	0.238639	0.33257	0.241216	Lrrc8c
850	3.33997e-19	4.63356e-18	0.318905	0.289825	0.341671	0.333938	0.304552	0.301518	0.291037	Flnb
851	1.24044e-21	1.94778e-20	0.508359	0.417873	0.591544	0.297933	0.30457	0.288949	0.138793	Pnkd
852	5.79433e-20	8.34877e-19	0.404005	0.290237	0.146678	0.491981	0.355117	0.461979	0.489318	Gipc1
853	4.71992e-24	8.29319e-23	0.58644	0.489513	0.101838	0.266308	0.399403	0.527728	0.189291	Ssu72
854	3.39618e-22	5.49374e-21	0.499377	0.446276	0.363516	0.363224	0.298876	0.306401	0.210633	Tomm22
855	5.52954e-21	8.35871e-20	0.284067	0.222874	0.294108	0.321143	0.288505	0.248284	0.285126	2900026A02Rik
856	4.57763e-16	5.18393e-15	0.390505	0.388524	0.318553	0.31446	0.316607	0.345491	0.284202	Lrp10
858	7.04172e-19	9.5928e-18	0.13305	0.12151	0.305129	0.253558	0.209708	0.128693	0.279698	Lpar4
859	7.096e-19	9.65882e-18	0.103781	0.0353608	0.27366	0.221203	0.1345	0.0888466	0.264979	Stox2
859	4.9172e-17	5.94538e-16	0.307843	0.279686	0.308497	0.313853	0.299776	0.0627749	0.283658	Filip1
860	4.09929e-19	5.65628e-18	0.211273	0.247213	0.41684	0.295555	0.219414	0.153866	0.592213	Cdc37
865	9.41678e-24	1.63385e-22	0.535131	0.337837	0.250904	0.0627498	0.106474	0.347754	0.550391	Atp5f1
867	8.09681e-16	8.98845e-15	0.251638	0.23788	0.248049	0.253085	0.24427	0.242997	0.244674	Rgs16
869	1.13318e-23	1.96406e-22	0.592219	0.401306	0.286888	0.427945	0.341948	0.339	0.036863	Srp9
870	7.27076e-19	9.8805e-18	0.445572	0.324976	0.577287	0.349452	0.349464	0.31756	0.23531	Mtx2
871	8.67527e-14	8.41345e-13	0.258994	0.264162	0.259575	0.163504	0.236471	0.255794	0.0797429	Myzap
873	5.82407e-17	7.0011e-16	0.284911	0.257189	0.28673	0.276871	0.282445	0.23868	0.255582	Ptprm
874	5.56468e-17	6.69898e-16	0.359471	0.317355	0.266263	0.330616	0.301951	0.126388	0.345662	Zak
876	1.53453e-18	2.05342e-17	0.112838	0.0893075	0.299718	0.0618252	0.118181	0.158694	0.141865	Myo6
880	4.07856e-17	4.95663e-16	0.135832	0.139209	0.338303	0.248773	0.215792	0.407598	0.373347	St3gal6
880	7.09738e-16	7.93731e-15	0.219517	0.204831	0.209487	0.229677	0.21891	0.0934532	0.197829	Tmem44
885	6.91575e-18	8.81069e-17	0.312117	0.274907	0.010326	0.312764	0.299114	0.303024	0.271907	Rps6ka1
885	9.71337e-18	1.22434e-16	0.304075	0.238119	0.0644441	0.31426	0.300094	0.289003	0.2998	Sp100
887	2.444e-18	3.23138e-17	0.294104	0.338927	0.530071	0.157049	0.111485	0.0544036	0.185561	Rbbp6
894	5.08646e-15	5.35836e-14	0.217017	0.211907	0.218455	0.215078	0.218056	0.214515	0.203478	Tox3
896	1.827e-18	2.434e-17	0.212276	0.227328	0.355875	0.259268	0.252639	0.29722	0.354327	Hspa12b
896	6.66096e-18	8.51709e-17	0.445864	0.416274	0.312021	0.462274	0.430905	0.14294	0.194241	Mef2a
897	2.00033e-18	2.65958e-17	0.19916	0.198263	0.403189	0.116052	0.24548	0.222166	0.555089	Rab2a
898	7.39829e-18	9.4038e-17	0.389165	0.29699	0.355581	0.424743	0.403617	0.396399	0.402478	Ly6a
900	3.62317e-18	4.72834e-17	0.112066	0.0649057	0.316508	0.155087	0.0977972	0.0451269	0.0456931	Traf4
901	1.90018e-17	2.35141e-16	0.244761	0.224681	0.259836	0.229249	0.230208	0.215266	0.224587	Caskin2
902	6.83478e-23	1.14404e-21	0.527159	0.315587	0.155577	0.428417	0.339091	0.441734	0.200295	Ppp4c
904	3.96723e-18	5.1591e-17	0.265235	0.255001	0.322572	0.278278	0.255934	0.139069	0.310341	Dock6
905	3.27675e-15	3.49177e-14	0.315086	0.297628	0.321185	0.327598	0.310709	0.255514	0.07623	Ajuba
906	4.14568e-18	5.38485e-17	0.309659	0.226381	0.397519	0.34842	0.251314	0.165463	0.20039	Zfp664
906	4.07913e-16	4.63519e-15	0.309651	0.269322	0.306746	0.294271	0.276275	0.305466	0.319204	Thrsp
907	2.91877e-18	3.83619e-17	0.211441	0.109843	0.167321	0.217978	0.0483965	0.019218	0.515228	Cuedc2
908	4.42055e-18	5.72845e-17	0.312799	0.00144418	0.628648	0.212222	0.0480944	0.045475	0.0324337	Eny2
908	3.08992e-16	3.53168e-15	0.269656	0.233067	0.232974	0.273798	0.259909	0.243218	0.258238	Cd300lg
910	3.13553e-19	4.35358e-18	0.127848	0.109915	0.296924	0.324285	0.237237	0.183682	0.238663	Ackr3
910	3.27395e-18	4.29114e-17	0.122846	0.0731072	0.234125	0.31205	0.207643	0.246974	0.455819	Cyp20a1
910	5.59701e-18	7.19683e-17	0.487377	0.350329	0.479569	0.50571	0.370544	0.51905	0.428229	Ywhab
910	6.30653e-18	8.07479e-17	0.313233	0.277832	0.28528	0.330455	0.306237	0.129818	0.057915	Adgrl2
912	3.37463e-18	4.41438e-17	0.190897	0.232663	0.471132	0.197731	0.24912	0.32704	0.478635	Gm12216
913	1.47977e-17	1.84421e-16	0.243208	0.224691	0.264914	0.259247	0.24336	0.25736	0.264036	Fam57a
915	5.50875e-18	7.0861e-17	0.217351	0.193819	0.312999	0.251107	0.184792	0.168466	0.216833	Stxbp1
917	1.73054e-18	2.30745e-17	0.324965	0.19951	0.443349	0.468089	0.408295	0.41453	0.460227	Gpc6
919	1.67786e-18	2.2407e-17	0.307032	0.25255	0.387563	0.378325	0.29892	0.109051	0.262793	Plekhg2
921	3.8452e-18	5.00433e-17	0.352098	0.331747	0.328075	0.123281	0.216938	0.363894	0.446618	Spr
925	9.77064e-21	1.45971e-19	0.537811	0.457906	0.503279	0.195802	0.329516	0.464381	0.491514	Timm10b
928	9.65544e-20	1.37924e-18	0.374153	0.308565	0.307001	0.352899	0.34063	0.33114	0.325602	Ipo11
929	1.88809e-19	2.65483e-18	0.339131	0.336414	0.260115	0.452558	0.411502	0.310607	0.379448	Fez2
930	4.29267e-18	5.5649e-17	0.188783	0.149472	0.213444	0.323181	0.250226	0.126644	0.326875	Itpripl2
930	7.7135e-16	8.58589e-15	0.376022	0.328314	0.357527	0.384158	0.343945	0.279048	0.372365	Abcc9
932	8.2274e-18	1.04178e-16	0.374275	0.181092	0.582655	0.329662	0.185668	0.195792	0.0789517	Rala
934	9.70275e-15	1.00713e-13	0.297607	0.302991	0.230125	0.136057	0.168667	0.320197	0.242045	Cisd3
936	2.45668e-16	2.8254e-15	0.226921	0.260043	0.199319	0.352062	0.321021	0.401193	0.071662	Vat1
936	2.25924e-14	2.28232e-13	0.213931	0.200132	0.151198	0.215388	0.21056	0.206546	0.208647	Pik3r6
937	1.0722e-17	1.34637e-16	0.16652	0.0950789	0.325386	0.153099	0.196186	0.197181	0.31661	Zfp503
939	2.7654e-15	2.96589e-14	0.280573	0.24727	0.202768	0.276594	0.262464	0.240814	0.224165	Sipa1l2
940	6.83788e-18	8.72151e-17	0.26815	0.269603	0.0750616	0.320402	0.242146	0.241708	0.385208	Mgat1
940	1.27501e-17	1.59621e-16	0.167375	0.174038	0.266526	0.0581431	0.134976	0.0919908	0.245153	Rftn2
943	1.39982e-17	1.74851e-16	0.340621	0.305301	0.400361	0.357311	0.331779	0.322342	0.250938	Slc39a10
946	3.4252e-15	3.64645e-14	0.218271	0.199953	0.212858	0.220979	0.213514	0.195518	0.199986	Bcl6b
948	4.8409e-15	5.10778e-14	0.338227	0.312466	0.32354	0.304582	0.326383	0.322469	0.326956	Car2
950	9.56542e-18	1.20661e-16	0.306607	0.18706	0.464866	0.148227	0.150705	0.0975242	0.538342	Tmco1
950	8.64184e-18	1.09343e-16	0.294427	0.273806	0.358914	0.352531	0.329562	0.299005	0.358215	Lurap1l
950	2.14847e-17	2.64291e-16	0.292552	0.245122	0.407904	0.377185	0.385018	0.394268	0.414344	Prss23
953	2.25167e-19	3.15405e-18	0.357419	0.24753	0.288552	0.43794	0.389563	0.29481	0.405425	Nes
956	2.23266e-12	1.95371e-11	0.226648	0.248359	0.0791065	0.0572642	0.0967181	0.175974	0.245237	Fam98c
958	9.84816e-18	1.23945e-16	0.348586	0.291048	0.384388	0.328502	0.283284	0.191812	0.370874	Btbd3
959	1.40911e-17	1.75879e-16	0.284418	0.22659	0.124068	0.350091	0.290873	0.261679	0.362887	Arhgef2
961	2.75292e-17	3.36776e-16	0.286425	0.229947	0.277307	0.29814	0.258421	0.274208	0.197249	Lmo1
961	1.74283e-16	2.02685e-15	0.281891	0.251399	0.162305	0.295317	0.287159	0.269027	0.291176	Snn
963	1.36817e-14	1.40609e-13	0.241671	0.21687	0.227152	0.244603	0.234501	0.22654	0.233629	Ces2e
964	2.22844e-17	2.73723e-16	0.00435787	0.00945231	0.38968	0.378684	0.229371	0.332656	0.383886	Tgfb2
965	3.52924e-15	3.7512e-14	0.271806	0.254371	0.256668	0.275536	0.232997	0.21195	0.0290284	Cdc42bpb
966	1.05268e-21	1.66001e-20	0.455995	0.359079	0.213436	0.298049	0.337201	0.350312	0.149029	Cript
966	1.73424e-17	2.15408e-16	0.361799	0.374315	0.414776	0.548252	0.461471	0.462317	0.592923	Rhob
967	2.30967e-17	2.83386e-16	0.2324	0.195546	0.339608	0.208996	0.192325	0.190103	0.179069	4930402H24Rik
969	2.50089e-15	2.68828e-14	0.346829	0.3096	0.32937	0.348894	0.338617	0.185277	0.332531	Itga1
971	9.7423e-14	9.41803e-13	0.201792	0.195	0.199894	0.198027	0.19427	0.189146	0.200161	Foxc1
972	2.01566e-17	2.4869e-16	0.251642	0.0727391	0.208573	0.216311	0.181923	0.151652	0.340171	Rell1
972	4.65088e-12	3.96028e-11	0.204075	0.225965	0.200532	0.175771	0.193112	0.133109	0.198499	Insr
976	2.1389e-17	2.63212e-16	0.152169	0.121044	0.0699699	0.0953046	0.026592	0.308978	0.448677	Bad
978	1.94974e-16	2.26273e-15	0.240861	0.239888	0.271817	0.270023	0.252151	0.141561	0.267827	Eva1a
979	4.40817e-17	5.34547e-16	0.0982167	0.0732039	0.357321	0.287674	0.254744	0.129542	0.167284	Dbn1
980	4.99686e-17	6.0373e-16	0.187918	0.11842	0.319444	0.272388	0.229682	0.207343	0.284567	Sdc1
981	1.39032e-17	1.7373e-16	0.442705	0.382278	0.202906	0.426891	0.346189	0.396212	0.485285	Ap1s1
981	7.4608e-17	8.92663e-16	0.295273	0.279844	0.0799824	0.291893	0.298074	0.289885	0.32298	Rab11fip5
983	3.09799e-16	3.53954e-15	0.214903	0.181342	0.205855	0.200818	0.197869	0.204994	0.199569	Mmp15
984	8.82382e-15	9.18197e-14	0.241658	0.226246	0.239672	0.241837	0.239606	0.235857	0.242829	Adora2a
985	2.17752e-19	3.05147e-18	0.396196	0.0806196	0.176125	0.513618	0.31059	0.221422	0.17124	H2afy
985	2.66599e-17	3.26502e-16	0.203245	0.188684	0.0353436	0.305706	0.25421	0.249534	0.375524	Pik3r1
988	6.32701e-17	7.5947e-16	0.281139	0.186731	0.603826	0.291137	0.261537	0.155956	0.224019	Ppp1cb
991	4.05826e-13	3.75598e-12	0.268414	0.272481	0.00552488	0.244783	0.246108	0.233773	0.032924	Pxn
993	1.78461e-14	1.81833e-13	0.22983	0.219486	0.236046	0.225072	0.222033	0.198392	0.217573	Asap2
998	3.18969e-17	3.89206e-16	0.397292	0.293452	0.426511	0.414146	0.392471	0.304935	0.447632	Ndfip2
1001	1.52134e-14	1.55965e-13	0.168425	0.148611	0.12844	0.169756	0.162247	0.156673	0.161773	Sigirr
1002	2.61172e-15	2.80468e-14	0.237298	0.217801	0.159096	0.234867	0.233082	0.236119	0.204862	Ahr
1003	1.18298e-14	1.22181e-13	0.318689	0.28588	0.305098	0.325435	0.312864	0.260463	0.296672	Ehd3
1004	4.43037e-13	4.08899e-12	0.285055	0.454974	0.0554936	0.126995	0.213464	0.33086	0.481672	Chmp2a
1005	6.78992e-18	8.667e-17	0.300908	0.256166	0.302151	0.31241	0.284778	0.208265	0.288888	Agrn
1005	3.0546e-17	3.73133e-16	0.259951	0.23578	0.0431785	0.309382	0.286423	0.251291	0.303361	Il13ra1
1006	2.46907e-17	3.02721e-16	0.315894	0.253558	0.186514	0.319849	0.287166	0.282503	0.310522	Slc39a8
1009	5.90796e-17	7.09681e-16	0.152235	0.165367	0.283395	0.267086	0.216996	0.13661	0.310956	Rilpl1
1009	5.71535e-16	6.44159e-15	0.337693	0.286074	0.324697	0.338218	0.310778	0.330287	0.233444	Galnt18
1012	8.37827e-17	9.97765e-16	0.321014	0.277642	0.335087	0.301277	0.283766	0.241656	0.253725	Arhgef7
1017	8.27665e-19	1.12199e-17	0.314216	0.243404	0.281337	0.309861	0.282334	0.23997	0.293861	Fmnl3
1017	1.60583e-16	1.87211e-15	0.1629	0.15283	0.35212	0.166429	0.127853	0.100141	0.0526258	Sntb2
1017	4.23548e-14	4.19958e-13	0.258304	0.21726	0.22884	0.223629	0.236847	0.233745	0.245537	Slco2a1
1018	9.966e-17	1.18008e-15	0.315644	0.283312	0.0576427	0.352652	0.330257	0.292249	0.341781	Ifi203
1022	1.3922e-16	1.63395e-15	0.500772	0.407812	0.532951	0.540877	0.511129	0.492634	0.524046	Serpini1
1023	2.15755e-16	2.49606e-15	0.173782	0.164383	0.291744	0.25108	0.239541	0.124016	0.281936	Snai1
1023	1.62467e-14	1.66096e-13	0.223223	0.229385	0.0396272	0.226888	0.241514	0.249527	0.238081	Xaf1
1024	4.95219e-15	5.22023e-14	0.295598	0.290061	0.297103	0.267272	0.287968	0.309416	0.196508	Rgl2
1026	9.19724e-17	1.09138e-15	0.288947	0.257381	0.0794743	0.265063	0.269125	0.201144	0.307687	Sh2b3
1029	1.91553e-20	2.81492e-19	0.477895	0.111228	0.344166	0.318766	0.196545	0.159703	0.134802	Zfp91
1029	5.94688e-14	5.83553e-13	0.436485	0.403884	0.417096	0.438104	0.425761	0.416661	0.421164	8430408G22Rik
1034	2.16379e-13	2.04477e-12	0.19692	0.199338	0.150413	0.19848	0.198772	0.187508	0.198819	Gm37474
1035	9.62265e-18	1.21337e-16	0.322799	0.267569	0.204832	0.314078	0.283333	0.275519	0.127314	Pald1
1038	1.37309e-17	1.71707e-16	0.311123	0.235478	0.24534	0.318627	0.289541	0.143531	0.185814	Tbc1d1
1041	1.67889e-15	1.82774e-14	0.264784	0.293127	0.327459	0.32508	0.297685	0.156636	0.183804	Nbeal1
1047	4.49746e-16	5.09487e-15	0.261314	0.251266	0.39786	0.158478	0.100171	0.185827	0.391222	Jag1
1048	1.44383e-16	1.69096e-15	0.208479	0.100141	0.544325	0.488352	0.313307	0.190183	0.538506	Sept2
1048	3.10263e-13	2.89329e-12	0.220006	0.201504	0.144781	0.200404	0.210301	0.206337	0.176208	Abca3
1053	5.10533e-17	6.16611e-16	0.103773	0.138444	0.0852297	0.378389	0.307655	0.147554	0.389126	Klf3
1061	4.82385e-20	6.97464e-19	0.454929	0.220976	0.122906	0.299213	0.335495	0.385019	0.366892	Ube2a
1062	3.15538e-18	4.13899e-17	0.304102	0.241723	0.0935512	0.392743	0.335677	0.226051	0.312438	Peli1
1067	1.91589e-16	2.225e-15	0.373557	0.316836	0.271474	0.406422	0.376605	0.234414	0.281577	Filip1l
1067	7.90628e-16	8.79164e-15	0.184456	0.01555	0.436106	0.248307	0.0934154	0.120824	0.207308	Ing1
1070	1.44494e-16	1.69167e-15	0.306452	0.268609	0.245537	0.343825	0.318545	0.227292	0.188219	Plekha1
1070	2.92544e-16	3.34713e-15	0.326438	0.257967	0.322257	0.182222	0.240905	0.176626	0.323127	Lmo7
1072	4.81022e-13	4.42727e-12	0.196886	0.191725	0.194457	0.198254	0.194347	0.187552	0.192029	Nova2
1073	6.77083e-14	6.61475e-13	0.233589	0.21564	0.0472231	0.18734	0.20459	0.0755543	0.194269	Shkbp1
1074	3.48063e-16	3.96596e-15	0.190662	0.0617912	0.135392	0.207926	0.141246	0.111261	0.250223	Nin
1074	2.02945e-14	2.05689e-13	0.240513	0.0209421	0.364106	0.317198	0.233416	0.451143	0.408171	Ywhae
1075	4.39934e-17	5.33671e-16	0.393777	0.298216	0.529563	0.579122	0.506094	0.512436	0.550402	Postn
1076	1.03461e-15	1.14016e-14	0.151605	0.12935	0.279924	0.21253	0.159778	0.193501	0.134786	Igf2r
1079	1.06216e-15	1.16975e-14	0.37461	0.32413	0.45677	0.245012	0.228671	0.196339	0.319226	Nab1
1085	5.37705e-16	6.06442e-15	0.195121	0.155841	0.259244	0.217393	0.214635	0.164245	0.2852	Dusp23
1087	2.88615e-13	2.69899e-12	0.189363	0.195656	0.203331	0.182681	0.18516	0.190805	0.193299	Srgap1
1088	1.79656e-16	2.08862e-15	0.369269	0.336797	0.0641496	0.402718	0.3693	0.349779	0.383217	Tnfrsf21
1089	6.93507e-16	7.76887e-15	0.230009	0.185844	0.236892	0.210993	0.197667	0.139706	0.18314	Spata13
1089	5.4884e-14	5.39999e-13	0.19079	0.178831	0.194835	0.178773	0.182215	0.132224	0.0574202	Hoxb9
1090	5.61312e-17	6.7524e-16	0.420317	0.290051	0.534808	0.165181	0.254762	0.274555	0.311705	Ict1
1090	6.22387e-16	6.99338e-15	0.170961	0.140935	0.289257	0.274896	0.200386	0.0873002	0.301483	Cspg4
1091	6.28523e-16	7.05994e-15	0.320129	0.153893	0.110749	0.252637	0.233649	0.281599	0.37257	Map2k3
1092	1.46081e-15	1.59451e-14	0.287316	0.224177	0.328625	0.251799	0.236774	0.195081	0.125239	Ppfibp1
1092	8.79582e-13	7.91576e-12	0.174508	0.160692	0.166433	0.176176	0.170911	0.166152	0.170049	Ccm2l
1096	2.42913e-13	2.28511e-12	0.190651	0.17935	0.190214	0.194757	0.190251	0.188001	0.168733	Ebf3
1098	6.99773e-16	7.83378e-15	0.13964	0.124088	0.109152	0.188235	0.17834	0.112292	0.260551	Adam19
1098	1.14699e-12	1.02281e-11	0.189791	0.184462	0.134568	0.188126	0.188083	0.183753	0.188273	Prr5l
1099	9.1755e-14	8.88301e-13	0.259536	0.223314	0.238732	0.260453	0.249635	0.237788	0.192709	Fzd6
1103	1.84136e-15	2.00134e-14	0.0827034	0.0286603	0.250986	0.0113935	0.0542001	0.192693	0.14117	C430049B03Rik
1103	1.24181e-12	1.10293e-11	0.180839	0.167412	0.172991	0.179538	0.175701	0.17352	0.157891	Wscd1
1107	2.49756e-14	2.51619e-13	0.391109	0.27923	0.274748	0.340526	0.263601	0.425599	0.361233	Eif6
1109	1.5979e-14	1.6341e-13	0.224947	0.188022	0.0279911	0.201499	0.201668	0.066607	0.144371	Atxn1
1116	8.81718e-18	1.11519e-16	0.386893	0.0244624	0.151369	0.395097	0.257691	0.285884	0.172463	Dnmt1
1117	1.76775e-17	2.19244e-16	0.160981	0.0729036	0.0879357	0.379528	0.189757	0.150385	0.31563	Vti1b
1118	1.69557e-12	1.49594e-11	0.180878	0.195567	0.207281	0.181954	0.18406	0.0418534	0.205941	Rapgef3
1119	3.46073e-16	3.94463e-15	0.416895	0.319949	0.556942	0.419823	0.287394	0.193324	0.266281	Rwdd1
1119	7.32673e-14	7.13685e-13	0.380873	0.278189	0.334497	0.327282	0.276335	0.425887	0.263639	Tsg101
1123	3.47507e-15	3.69598e-14	0.06457	0.0602823	0.226173	0.162042	0.125023	0.180077	0.198184	Sned1
1123	2.33353e-12	2.03876e-11	0.167574	0.159485	0.112195	0.16543	0.165115	0.16096	0.128552	Tes
1127	9.4553e-18	1.19317e-16	0.421821	0.277721	0.298399	0.402985	0.38604	0.365223	0.22585	Adam10
1129	6.10031e-19	8.33425e-18	0.486517	0.408046	0.285376	0.0883985	0.286393	0.310164	0.493219	Psmd8
1129	2.09357e-13	1.97953e-12	0.183521	0.16057	0.169334	0.18727	0.178825	0.169929	0.0456506	Slc35f2
1130	6.77776e-12	5.71859e-11	0.193693	0.196769	0.207877	0.20731	0.193964	0.174384	0.195436	Notch4
1135	5.64584e-15	5.93072e-14	0.226278	0.194322	0.300464	0.153237	0.173051	0.105391	0.184548	Arhgef12
1135	1.84079e-14	1.87326e-13	0.275848	0.224997	0.199168	0.281685	0.269698	0.254747	0.268402	Gm14005
1136	1.11363e-12	9.94133e-12	0.402778	0.372837	0.385211	0.404651	0.394352	0.385575	0.381121	Fabp7
1138	9.46337e-19	1.2813e-17	0.396863	0.217885	0.36375	0.260123	0.170774	0.146603	0.335659	Mbd2
1140	3.34715e-17	4.07969e-16	0.289517	0.0327235	0.315789	0.477051	0.293519	0.398463	0.330712	0610010K14Rik
1142	7.76808e-15	8.11387e-14	0.0962619	0.0841753	0.197712	0.13068	0.0770577	0.0504381	0.195688	Fam171a2
1144	6.13177e-13	5.58942e-12	0.195649	0.173768	0.105394	0.196277	0.18892	0.186237	0.190874	Il2rg
1145	1.21005e-18	1.62905e-17	0.462851	0.0163958	0.543604	0.341771	0.102089	0.176235	0.383266	Snrpb
1149	2.46467e-15	2.65106e-14	0.278915	0.2749	0.273168	0.118131	0.149399	0.230433	0.407336	Nabp2
1150	1.35019e-18	1.80966e-17	0.406244	0.175354	0.30205	0.0892397	0.101663	0.352303	0.123016	Aars
1150	2.59735e-15	2.79016e-14	0.152936	0.149419	0.262647	0.183131	0.186386	0.078491	0.282018	Hk1
1151	2.61261e-15	2.80474e-14	0.183728	0.172873	0.220651	0.202821	0.181264	0.0969198	0.226247	Phxr4
1151	9.4309e-13	8.46209e-12	0.165106	0.168065	0.177795	0.173174	0.173901	0.163834	0.171527	Nxpe4
1152	7.23147e-14	7.04613e-13	0.430429	0.377248	0.436194	0.446407	0.421303	0.417852	0.414373	Nrip2
1153	2.7554e-15	2.95611e-14	0.266002	0.156465	0.0305413	0.18967	0.204815	0.201282	0.280634	H2-Q4
1155	3.23348e-15	3.44676e-14	0.136353	0.0604974	0.235356	0.137383	0.137398	0.14255	0.426899	Hnrnph2
1157	8.03854e-18	1.01981e-16	0.33174	0.269885	0.228658	0.315858	0.294835	0.265616	0.135228	Phc2
1158	9.92762e-15	1.03015e-13	0.209757	0.138598	0.279499	0.206413	0.159641	0.0542374	0.0571723	Cdc42bpa
1158	9.40883e-11	7.27526e-10	0.254282	0.279707	0.0737501	0.158032	0.216226	0.267705	0.116561	Edem2
1160	2.18612e-13	2.06411e-12	0.250552	0.187639	0.174047	0.0719898	0.184603	0.378669	0.156935	Clptm1
1162	3.92924e-15	4.16969e-14	0.172891	0.151181	0.213113	0.222201	0.172113	0.0723712	0.231621	Dchs1
1162	1.03476e-14	1.07206e-13	0.312242	0.183195	0.525269	0.119574	0.136364	0.0199451	0.368822	Atrx
1162	1.10885e-12	9.90123e-12	0.21804	0.19891	0.100679	0.219006	0.214642	0.0958935	0.103233	Pde4b
1165	4.06625e-15	4.31095e-14	0.278121	0.228612	0.526236	0.308088	0.202158	0.128966	0.493063	Fam195b
1166	1.18748e-14	1.22569e-13	0.278896	0.224995	0.467048	0.242963	0.172965	0.150808	0.131248	Vps72
1168	4.39039e-15	4.64423e-14	0.254838	0.131507	0.017268	0.265517	0.152329	0.223606	0.448668	Naa20
1169	7.19041e-17	8.60931e-16	0.384828	0.0624974	0.538299	0.492731	0.162633	0.113305	0.478134	Mbd3
1172	1.33172e-14	1.3699e-13	0.140578	0.100486	0.423238	0.0974649	0.0585856	0.000569217	0.0616753	Krit1
1178	3.99886e-13	3.70203e-12	0.337729	0.320702	0.351517	0.104754	0.149871	0.373651	0.0707905	Tomm40
1179	1.59624e-14	1.6329e-13	0.409659	0.117894	0.575127	0.425598	0.247189	0.223798	0.0251925	Pdap1
1179	9.82043e-13	8.80341e-12	0.184125	0.159493	0.0349279	0.186641	0.171219	0.168298	0.0913781	Atp8a1
1180	1.002e-16	1.18606e-15	0.379532	0.0136456	0.205812	0.440474	0.229617	0.292397	0.118535	Mcm3
1180	2.25013e-15	2.425e-14	0.137509	0.159166	0.276453	0.28597	0.181129	0.195233	0.174897	Ndrg1
1182	1.01559e-16	1.20085e-15	0.257184	0.234851	0.236475	0.352769	0.299066	0.234346	0.293899	Mapre2
1183	4.42995e-13	4.08899e-12	0.27483	0.173731	0.0244517	0.132545	0.169868	0.332572	0.078166	Nipsnap3b
1186	2.29825e-16	2.65237e-15	0.349574	0.211229	0.162038	0.307703	0.326792	0.10235	0.131464	Cux1
1188	4.8521e-18	6.26568e-17	0.451294	0.351345	0.0845626	0.419787	0.415695	0.241805	0.465642	Ube2d3
1190	1.16779e-16	1.37349e-15	0.272054	0.11619	0.315783	0.351832	0.206766	0.187949	0.0668654	Tpgs2
1191	7.80458e-15	8.14943e-14	0.349601	0.0435873	0.23278	0.170512	0.158048	0.191202	0.386629	RP23-110C17.2
1192	5.84283e-13	5.33481e-12	0.194232	0.220244	0.18615	0.22745	0.21126	0.185688	0.240429	Pfkp
1194	8.75243e-16	9.68392e-15	0.371161	0.326514	0.374719	0.279759	0.225418	0.124022	0.361259	Nr2f6
1195	2.29876e-14	2.32013e-13	0.26354	0.216268	0.292119	0.193263	0.16389	0.214238	0.230782	Ift122
1199	2.96268e-16	3.38857e-15	0.262033	0.217688	0.304883	0.321509	0.263128	0.227873	0.307912	Spata6
1199	2.36567e-14	2.38549e-13	0.175896	0.153165	0.32286	0.189916	0.130828	0.0979019	0.149247	Siah1a
1200	7.50201e-13	6.79372e-12	0.275951	0.267928	0.157873	0.231125	0.287347	0.316131	0.292957	Ifi35
1201	2.60265e-14	2.61968e-13	0.20343	0.149529	0.29969	0.261472	0.193537	0.150182	0.23049	Epn2
1206	7.83627e-14	7.61533e-13	0.261054	0.227892	0.256726	0.274695	0.268856	0.269738	0.283243	Tmem51
1210	6.00473e-12	5.08832e-11	0.154793	0.145244	0.14745	0.155793	0.152627	0.149279	0.147833	Irx3
1211	3.61983e-14	3.60854e-13	0.0902556	0.162261	0.429132	0.0299449	0.0632504	0.126926	0.115618	Jkamp
1214	3.72573e-14	3.71076e-13	0.261977	0.226563	0.378292	0.287475	0.249317	0.211227	0.222191	Stk25
1216	1.18991e-14	1.22783e-13	0.228533	0.161696	0.213433	0.231901	0.211432	0.199599	0.214085	Nrgn
1217	1.96274e-14	1.99309e-13	0.0888337	0.107132	0.341662	0.260221	0.196341	0.302127	0.344024	Afap1l2
1218	1.76678e-14	1.80071e-13	0.325705	0.0198792	0.503047	0.399063	0.241712	0.186372	0.489068	Ctbp1
1218	1.90294e-14	1.93473e-13	0.134351	0.0731645	0.264153	0.235814	0.172096	0.0762756	0.26584	Tns2
1219	2.90354e-16	3.32322e-15	0.283672	0.0923592	0.0545429	0.359374	0.221828	0.242588	0.287157	Cebpg
1219	1.82813e-14	1.86152e-13	0.200208	0.204433	0.205116	0.0718507	0.126882	0.175628	0.245432	Impdh1
1219	4.1183e-14	4.08706e-13	0.173908	0.0535704	0.287389	0.155445	0.0658546	0.0630645	0.185135	Wrnip1
1219	1.3699e-11	1.13225e-10	0.175445	0.171119	0.11921	0.175902	0.172329	0.169107	0.169427	Chst7
1223	1.12258e-12	1.00185e-11	0.280224	0.209719	0.275323	0.00434275	0.102388	0.390669	0.423605	Tmed10
1225	1.23243e-17	1.54407e-16	0.501462	0.296237	0.153718	0.305803	0.256397	0.365404	0.291252	D8Ertd738e
1226	8.00195e-11	6.2246e-10	0.236777	0.325186	0.324849	0.103314	0.274734	0.269145	0.344383	Dynlt3
1227	4.84434e-14	4.789e-13	0.142021	0.0766927	0.301997	0.132726	0.191347	0.176069	0.131407	Tspan7
1234	1.61019e-13	1.53164e-12	0.412495	0.304761	0.354961	0.41753	0.385008	0.358361	0.369811	Rbp7
1235	4.60294e-14	4.55849e-13	0.281157	0.235799	0.297191	0.28869	0.279644	0.279841	0.296014	Fam181b
1237	1.80447e-17	2.2363e-16	0.416108	0.278787	0.309966	0.305742	0.285996	0.328698	0.322131	Vps36
1240	9.68342e-14	9.36656e-13	0.241113	0.263497	0.318179	0.339762	0.304426	0.318951	0.327014	Vtn
1242	5.92005e-14	5.81263e-13	0.194028	0.239784	0.419535	0.228888	0.160279	0.180142	0.344231	0610037L13Rik
1244	2.1964e-11	1.78473e-10	0.13762	0.132743	0.133482	0.137014	0.136669	0.131724	0.117308	Susd4
1245	2.05151e-10	1.54671e-09	0.173743	0.199798	0.187305	0.172013	0.181979	0.184898	0.182725	Ccdc42
1246	6.39298e-14	6.25849e-13	0.183861	0.194777	0.307543	0.119978	0.150197	0.174297	0.133826	Foxo1
1247	6.40836e-16	7.19095e-15	0.336127	0.199347	0.312466	0.456667	0.389156	0.339329	0.326815	Dync1i2
1248	2.97622e-17	3.63693e-16	0.416832	0.0982011	0.385341	0.453082	0.295238	0.294359	0.17612	Ube2n
1248	3.09429e-14	3.09951e-13	0.176312	0.15611	0.17537	0.189414	0.190733	0.17356	0.207862	Prkd2
1248	1.21231e-11	1.007e-10	0.14229	0.124083	0.131521	0.0763322	0.125842	0.12449	0.135222	Lcn2
1250	3.28816e-14	3.2848e-13	0.2117	0.235157	0.41026	0.162286	0.0935372	0.128119	0.426495	Sec13
1250	6.59185e-14	6.44368e-13	0.206105	0.174935	0.26594	0.219995	0.21241	0.190319	0.246198	Fam171a1
1253	6.79547e-14	6.63687e-13	0.107158	0.102667	0.43093	0.111097	0.120717	0.11685	0.238414	Rnf167
1254	1.37607e-16	1.6156e-15	0.443553	0.292663	0.4768	0.103235	0.141854	0.404467	0.274937	Gemin7
1254	7.43394e-16	8.29138e-15	0.287702	0.100066	0.304637	0.397391	0.279819	0.127537	0.379852	Rassf1
1254	6.82167e-14	6.6605e-13	0.282407	0.164312	0.498272	0.241721	0.164847	0.149291	0.232485	Polr2c
1256	7.6657e-16	8.53554e-15	0.306744	0.016044	0.248337	0.483931	0.318208	0.193284	0.00465755	Dnajc8
1257	3.88928e-10	2.87678e-09	0.229742	0.24518	0.224195	0.00724215	0.121526	0.217913	0.173084	Tecpr1
1260	3.8788e-12	3.32672e-11	0.205623	0.227772	0.169354	0.173236	0.206092	0.241777	0.033506	Prrg2
1261	2.96957e-12	2.57146e-11	0.268697	0.256763	0.200301	0.22935	0.305108	0.225641	0.22193	Clip1
1262	9.35287e-16	1.03139e-14	0.336585	0.211232	0.398545	0.41467	0.316443	0.282902	0.288342	Rock1
1263	4.09538e-14	4.06552e-13	0.216283	0.0725935	0.0913723	0.362072	0.30197	0.137781	0.381595	Wsb1
1263	2.60984e-11	2.1083e-10	0.179481	0.162579	0.172628	0.173615	0.16631	0.140684	0.164472	Arl15
1264	2.91468e-11	2.34601e-10	0.182238	0.18354	0.180159	0.179666	0.165968	0.149738	0.184224	Ppm1f
1265	4.21933e-14	4.18482e-13	0.141524	0.110814	0.131609	0.217218	0.108458	0.0780205	0.300647	Sept8
1267	1.23987e-15	1.36095e-14	0.240909	0.209161	0.225229	0.26064	0.229317	0.151924	0.244182	Map4k2
1267	4.71205e-13	4.34293e-12	0.278858	0.247549	0.284714	0.110095	0.203131	0.26688	0.29072	Ano1
1268	4.53501e-14	4.49256e-13	0.321712	0.240226	0.313239	0.265377	0.220086	0.256286	0.36705	Arhgef1
1270	1.35923e-15	1.48852e-14	0.308955	0.146656	0.356824	0.364262	0.276683	0.0353732	0.126244	Mesdc1
1271	4.53278e-17	5.48656e-16	0.421953	0.20654	0.41736	0.411464	0.249043	0.315495	0.2221	Actl6a
1271	2.03178e-10	1.53253e-09	0.163591	0.170366	0.149554	0.156395	0.169243	0.121598	0.106244	C130089K02Rik
1272	1.8606e-11	1.52342e-10	0.14561	0.140756	0.143324	0.145098	0.144908	0.143353	0.143524	Gm14207
1277	5.40302e-14	5.31914e-13	0.204157	0.123579	0.315622	0.327625	0.268957	0.313441	0.354153	Acot9
1277	2.63724e-13	2.47109e-12	0.152328	0.160942	0.18812	0.0469621	0.00775313	0.0837902	0.168296	Mtss1l
1279	3.32096e-11	2.65821e-10	0.166196	0.154713	0.0389899	0.166457	0.162982	0.139471	0.159175	Prdm1
1281	6.22109e-14	6.0974e-13	0.34134	0.333027	0.188796	0.0438884	0.165443	0.340893	0.477754	Ndufs7
1283	6.55002e-14	6.40656e-13	0.2094	0.221819	0.168789	0.221386	0.203412	0.208427	0.267141	Ralgds
1286	1.28947e-13	1.23469e-12	0.239525	0.175289	0.318852	0.201533	0.170134	0.158642	0.0973404	1110004E09Rik
1288	8.12407e-12	6.82331e-11	0.187253	0.161332	0.169823	0.189576	0.180184	0.171377	0.162961	Lef1
1289	1.84775e-15	2.00763e-14	0.21	0.277063	0.311175	0.395435	0.301996	0.162569	0.378224	Plscr3
1294	1.84185e-09	1.28809e-08	0.17066	0.185158	0.00275514	0.102882	0.135113	0.140722	0.100799	Klc4
1296	3.43685e-12	2.9622e-11	0.200174	0.190135	0.0437387	0.165033	0.20311	0.193811	0.124251	Arrdc1
1299	2.36042e-15	2.53975e-14	0.394211	0.207293	0.350031	0.456251	0.318808	0.179178	0.121798	Eif1b
1299	1.44793e-12	1.28052e-11	0.210326	0.173945	0.154214	0.212346	0.20522	0.168588	0.207276	Myo1e
1301	1.5509e-14	1.58799e-13	0.392794	0.271234	0.314917	0.387841	0.315742	0.244323	0.378698	Impa2
1305	1.67136e-13	1.58801e-12	0.10571	0.0877119	0.193761	0.131438	0.10361	0.0666929	0.09188	Cdr2l
1306	1.00506e-16	1.18925e-15	0.402973	0.328348	0.336743	0.375209	0.302923	0.249115	0.137259	Fam96b
1307	3.66829e-11	2.92565e-10	0.174308	0.160698	0.166769	0.175284	0.170682	0.167244	0.168175	Magix
1308	1.05601e-16	1.24731e-15	0.444384	0.296495	0.112697	0.335913	0.270727	0.291581	0.0377363	Zfp706
1310	1.96484e-13	1.86099e-12	0.2769	0.240017	0.320426	0.297284	0.251158	0.148072	0.200519	Smad5
1310	7.9287e-13	7.17036e-12	0.172534	0.16731	0.188412	0.196139	0.190519	0.124665	0.199167	Klk8
1311	2.43578e-12	2.12474e-11	0.211951	0.181731	0.196935	0.215072	0.200903	0.170264	0.202252	Syt15
1312	1.3945e-11	1.15172e-10	0.168817	0.153905	0.131326	0.170519	0.16487	0.158328	0.151294	Cd38
1313	1.71771e-09	1.20556e-08	0.189535	0.247323	0.25654	0.213477	0.240711	0.20326	0.192072	Hyal2
1314	2.40075e-13	2.26034e-12	0.210037	0.208206	0.245881	0.191421	0.199707	0.172264	0.0682492	Plcg1
1316	3.39671e-15	3.61844e-14	0.365147	0.176118	0.382547	0.419096	0.339129	0.2719	0.272104	Spag9
1319	1.25421e-13	1.20232e-12	0.0859229	0.070985	0.170014	0.194857	0.0998925	0.0474093	0.249216	Hivep2
1319	2.70371e-12	2.34736e-11	0.18174	0.151592	0.160403	0.183014	0.175335	0.16662	0.166468	Tnfrsf19
1320	2.43944e-13	2.29417e-12	0.114973	0.102636	0.402499	0.184207	0.0704813	0.158312	0.300702	Ext2
1320	1.8804e-11	1.53887e-10	0.170724	0.148048	0.150873	0.161441	0.16114	0.156298	0.16483	Gpr4
1321	6.86168e-14	6.69563e-13	0.277761	0.251366	0.0937171	0.221699	0.23082	0.137297	0.0485895	Ctnnd1
1322	2.48138e-13	2.33294e-12	0.0738645	0.0575205	0.253239	0.196116	0.0818581	0.0217283	0.18068	Slc12a4
1322	1.00253e-11	8.36933e-11	0.15955	0.187572	0.24147	0.200638	0.164663	0.300252	0.117811	Plec
1323	2.52511e-13	2.37339e-12	0.166022	0.174491	0.289977	0.221129	0.202903	0.189186	0.235536	Gm4258
1327	2.5949e-12	2.25702e-11	0.161842	0.146603	0.19581	0.192881	0.190534	0.192847	0.194723	Meox2
1328	4.92465e-13	4.52461e-12	0.179549	0.137196	0.178185	0.180682	0.172389	0.149324	0.179529	Foxd2os
1328	5.69359e-12	4.83083e-11	0.290878	0.234155	0.266625	0.290738	0.272199	0.220363	0.241499	Arvcf
1331	5.21872e-13	4.78469e-12	0.349408	0.328865	0.398177	0.106293	0.229553	0.261063	0.0557932	Cd2ap
1332	4.82492e-12	4.10486e-11	0.250884	0.218448	0.224519	0.25191	0.243012	0.214069	0.234921	Clec2d
1334	2.19092e-16	2.53202e-15	0.47682	0.0179212	0.545899	0.479119	0.292761	0.250337	0.088855	Sfpq
1336	2.08782e-14	2.11364e-13	0.34425	0.274398	0.284431	0.427364	0.372051	0.373519	0.286368	Pdcd10
1339	3.14143e-13	2.92783e-12	0.165714	0.0841155	0.209095	0.159091	0.125241	0.129464	0.016957	Rgs12
1340	3.18971e-13	2.972e-12	0.13912	0.136014	0.19694	0.0316565	0.0406853	0.0476231	0.113712	Pitpnm2
1343	1.68626e-14	1.72234e-13	0.166706	0.16383	0.165532	0.212462	0.187436	0.127892	0.196848	Chst15
1344	3.44516e-13	3.20731e-12	0.277576	0.158074	0.464133	0.165035	0.197743	0.203481	0.279134	Mapk1
1346	3.52842e-13	3.28115e-12	0.119514	0.171601	0.366746	0.0485809	0.0802487	0.119688	0.342647	Nrn1
1347	3.66627e-16	4.17176e-15	0.339632	0.229971	0.213966	0.312353	0.302133	0.270832	0.252077	Bcl7b
1349	3.5923e-13	3.33682e-12	0.0847912	0.0307264	0.207899	0.10196	0.060116	0.0258578	0.169329	Mpdz
1349	5.65331e-13	5.16887e-12	0.17514	0.157544	0.187672	0.184895	0.17528	0.0851938	0.111124	Sox13
1349	2.01752e-11	1.64541e-10	0.180577	0.168923	0.175061	0.184252	0.174836	0.166852	0.18064	Flt4
1350	4.44348e-09	3.00324e-08	0.171168	0.189873	0.0923057	0.132301	0.137679	0.158935	0.161027	Rapgef2
1352	2.90906e-11	2.34205e-10	0.190249	0.161357	0.110783	0.195758	0.181651	0.171498	0.172598	Phf11d
1356	5.55404e-15	5.84167e-14	0.231846	0.183208	0.0993973	0.221041	0.203194	0.166121	0.104356	Rasal2
1358	2.61936e-13	2.45642e-12	0.15463	0.0415162	0.267814	0.252302	0.134669	0.0995903	0.301018	Nkap
1358	1.36456e-12	1.20839e-11	0.233301	0.189471	0.219535	0.236714	0.220351	0.182499	0.212798	St6galnac3
1359	3.90913e-13	3.61997e-12	0.22896	0.249482	0.325981	0.284774	0.228959	0.146371	0.24564	Mkl2
1366	4.75991e-13	4.38218e-12	0.0828634	0.0868683	0.198453	0.143289	0.11688	0.00291646	0.0968581	Bend5
1366	6.69424e-12	5.65098e-11	0.1844	0.16969	0.180419	0.185684	0.181683	0.181988	0.171608	Hoxb7
1367	9.96822e-13	8.92493e-12	0.215017	0.179888	0.258596	0.232706	0.175476	0.240251	0.26327	Akr1c14
1371	3.51909e-12	3.02916e-11	0.240754	0.203273	0.133144	0.251796	0.236598	0.19054	0.233897	Inpp4b
1374	8.03766e-11	6.24846e-10	0.132043	0.119155	0.0917117	0.130388	0.126879	0.114265	0.127421	Arhgap27
1377	4.1827e-11	3.31809e-10	0.23914	0.21239	0.223557	0.2408	0.225269	0.222827	0.2221	Spon1
1379	6.10271e-16	6.86653e-15	0.383245	0.330884	0.316582	0.23683	0.335235	0.323059	0.19674	Bud31
1379	3.95447e-11	3.14408e-10	0.161403	0.190243	0.0381537	0.235943	0.336859	0.319164	0.267201	Tsc22d3
1381	4.37346e-12	3.7365e-11	0.178369	0.158542	0.180294	0.187954	0.178761	0.142445	0.173725	Gata2
1383	6.78184e-16	7.59977e-15	0.374441	0.212339	0.342212	0.381284	0.307607	0.215006	0.339592	Rock2
1389	7.64762e-16	8.51827e-15	0.439268	0.299839	0.334849	0.0358986	0.155722	0.193606	0.0574241	Psmb6
1389	1.70578e-10	1.29368e-09	0.140016	0.139072	0.147457	0.136177	0.133627	0.139221	0.117664	Shroom2
1390	3.70451e-15	3.93371e-14	0.328486	0.249068	0.211242	0.254884	0.267756	0.287928	0.169223	Smim12
1390	6.98396e-13	6.34187e-12	0.0697195	0.0633651	0.198482	0.142445	0.111605	0.00390318	0.164475	Tcf7l1
1393	7.98197e-16	8.8669e-15	0.401419	0.296597	0.307419	0.226192	0.19481	0.17281	0.0659489	Cisd1
1394	2.76745e-14	2.78134e-13	0.363976	0.0560434	0.4692	0.450116	0.186403	0.195319	0.165195	Ewsr1
1395	8.29326e-16	9.19118e-15	0.413935	0.171328	0.0097593	0.113873	0.187333	0.279782	0.417495	Tmem14c
1396	1.63292e-14	1.66888e-13	0.288625	0.232147	0.252797	0.270938	0.251874	0.208427	0.117375	Ptpn12
1397	4.21457e-13	3.89631e-12	0.0800958	0.219145	0.294525	0.301087	0.240598	0.277054	0.299814	Angpt2
1399	2.91507e-13	2.72527e-12	0.268015	0.223055	0.16646	0.275699	0.254608	0.193645	0.24344	Git2
1404	3.71573e-14	3.70192e-13	0.240933	0.166187	0.179729	0.294264	0.229454	0.110451	0.12391	Ppp1r12c
1407	1.0752e-15	1.18332e-14	0.444832	0.246778	0.249652	0.127257	0.0845811	0.284502	0.169324	Mrpl20
1409	7.18747e-13	6.51776e-12	0.184359	0.195437	0.301481	0.232502	0.191737	0.0631744	0.308873	Hspb2
1412	2.40934e-13	2.26714e-12	0.211342	0.176785	0.217289	0.156037	0.171862	0.00694988	0.213571	Arhgef5
1413	1.24614e-12	1.10647e-11	0.156706	0.155202	0.220645	0.133348	0.12565	0.138623	0.0991017	Yes1
1414	2.19018e-10	1.64939e-09	0.170207	0.155871	0.102416	0.123026	0.158125	0.139928	0.0278278	Fam210b
1415	1.22824e-15	1.34907e-14	0.414324	0.0814237	0.451996	0.196516	0.0114349	0.179218	0.0424999	Ppp1cc
1417	5.11661e-14	5.04764e-13	0.34802	0.113826	0.240421	0.447179	0.39172	0.243508	0.207011	Ube2d2a
1418	1.99424e-10	1.50558e-09	0.298236	0.33039	0.198974	0.234768	0.332913	0.214972	0.0730753	Maf1
1422	9.62137e-13	8.63066e-12	0.0663776	0.0391601	0.191182	0.116022	0.0369861	0.0127016	0.217346	Sh3pxd2a
1423	7.88327e-15	8.22385e-14	0.372384	0.0436128	0.064167	0.270844	0.214188	0.338741	0.0527193	Arf6
1423	9.92392e-13	8.88766e-12	0.259236	0.232301	0.273212	0.229911	0.230374	0.167165	0.279585	Chst1
1425	4.97957e-11	3.93276e-10	0.329962	0.316498	0.254036	0.258574	0.364155	0.328893	0.173644	Chmp5
1425	1.37229e-08	8.84323e-08	0.176388	0.194155	0.0104439	0.0991542	0.171674	0.141529	0.106029	Pnpla2
1426	9.29129e-12	7.77809e-11	0.203937	0.180198	0.066056	0.145877	0.15943	0.194808	0.102927	Il3ra
1428	1.04739e-13	1.0093e-12	0.323839	0.232711	0.15551	0.282109	0.263154	0.297723	0.297903	Chmp6
1428	2.40559e-13	2.26426e-12	0.283154	0.222531	0.107775	0.243549	0.208794	0.174527	0.296306	Fam63b
1433	1.92972e-15	2.09122e-14	0.448666	0.297586	0.396378	0.201522	0.201535	0.359538	0.335598	Glrx5
1436	2.00756e-12	1.76417e-11	0.156946	0.143906	0.200829	0.156295	0.0842716	0.0215852	0.199805	Plscr2
1438	5.94603e-15	6.23816e-14	0.362232	0.31155	0.359241	0.250386	0.236269	0.203613	0.350098	Slc35b1
1440	1.34005e-12	1.18764e-11	0.192983	0.177829	0.206354	0.187114	0.170243	0.123435	0.222258	C1qtnf1
1440	2.05087e-12	1.80032e-11	0.301931	0.220389	0.355635	0.259182	0.218826	0.240164	0.0721874	Map4
1441	2.10412e-12	1.84318e-11	0.212866	0.174607	0.361265	0.212912	0.150282	0.0962393	0.0150765	Phf14
1444	9.20204e-13	8.2679e-12	0.155245	0.119079	0.0429029	0.184916	0.166983	0.127713	0.111033	Lfng
1449	1.58055e-12	1.39557e-11	0.0937129	0.0482963	0.00711547	0.176296	0.126323	0.053135	0.19279	Wipf1
1455	1.80998e-12	1.59519e-11	0.0711721	0.308845	0.317724	0.0974462	0.156457	0.0457353	0.451355	Smim14
1457	3.83703e-10	2.83877e-09	0.176461	0.162262	0.105088	0.171567	0.173458	0.158719	0.0573569	Stk10
1458	3.0146e-12	2.60841e-11	0.170688	0.105528	0.201095	0.167196	0.146836	0.085745	0.130374	Dennd5b
1459	1.9341e-09	1.35021e-08	0.137535	0.131495	0.00884964	0.12978	0.129301	0.134127	0.0233189	Exoc6
1460	2.01357e-11	1.643e-10	0.169751	0.156758	0.180026	0.177758	0.173017	0.172721	0.170774	Cttnbp2
1461	4.92604e-11	3.89141e-10	0.255511	0.219068	0.231849	0.256506	0.245648	0.231346	0.244159	Gm13861
1462	3.78021e-15	4.01282e-14	0.452954	0.111577	0.515375	0.250533	0.0880908	0.0958624	0.0804122	Snrpe
1464	1.66443e-10	1.26318e-09	0.167403	0.151422	0.181143	0.185474	0.172108	0.203958	0.166615	Dock9
1467	2.28687e-12	1.99904e-11	0.248368	0.171327	0.084399	0.145031	0.08019	0.0901331	0.317353	Gyg
1472	3.72555e-12	3.20023e-11	0.328643	0.215702	0.520023	0.340851	0.382668	0.193154	0.404234	Rab11b
1474	2.58315e-12	2.24739e-11	0.178497	0.112538	0.0703155	0.217559	0.180874	0.112614	0.217929	Esyt1
1475	4.85114e-11	3.83406e-10	0.137746	0.129993	0.140304	0.141687	0.136671	0.139969	0.141095	Dach1
1478	1.43692e-13	1.37114e-12	0.304956	0.249724	0.309454	0.320949	0.280885	0.241598	0.255802	Actr1b
1481	8.04966e-11	6.25633e-10	0.158486	0.143434	0.1636	0.154601	0.158475	0.139914	0.127958	Magi1
1484	2.28281e-12	1.99601e-11	0.231733	0.196611	0.257733	0.226942	0.195699	0.107248	0.250597	Grk5
1486	3.18831e-12	2.75226e-11	0.132627	0.265728	0.379428	0.0628353	0.130051	0.211603	0.376689	Yipf3
1488	3.03218e-10	2.26195e-09	0.152447	0.136874	0.0365868	0.15648	0.144941	0.141579	0.149382	Il16
1492	7.96728e-15	8.30627e-14	0.41643	0.0336449	0.324815	0.325964	0.20041	0.16857	0.0205794	Lsm5
1494	3.56282e-12	3.06441e-11	0.201974	0.207638	0.137649	0.133641	0.158897	0.171202	0.262874	Ltbr
1494	6.00877e-12	5.09045e-11	0.218557	0.182004	0.223084	0.210461	0.186067	0.0127076	0.21017	Spry4
1496	3.24094e-12	2.79625e-11	0.205311	0.186736	0.219367	0.217535	0.199223	0.0335716	0.170869	Syne1
1496	3.04647e-12	2.63325e-11	0.30025	0.263343	0.340881	0.23893	0.214616	0.224517	0.206221	Mob2
1496	8.4662e-10	6.09538e-09	0.244245	0.230508	0.255659	0.219726	0.198798	0.219729	0.168727	Bcas3
1498	2.98752e-13	2.78908e-12	0.321882	0.152574	0.110114	0.375233	0.234147	0.320764	0.252281	Lrrc59
1506	1.07583e-09	7.67568e-09	0.133379	0.124768	0.129651	0.125136	0.130739	0.129229	0.131454	Gpr182
1507	2.63782e-11	2.12987e-10	0.19691	0.172888	0.142247	0.196246	0.178427	0.156816	0.15004	Cdk17
1509	4.47089e-12	3.81581e-11	0.0303985	0.0568893	0.157054	0.0714932	0.0512446	0.163585	0.342212	Cr1l
1510	1.10234e-14	1.13994e-13	0.437663	0.2393	0.401506	0.220865	0.0764581	0.292974	0.194288	Ube2m
1511	4.56607e-12	3.89305e-11	0.123614	0.102507	0.113865	0.161972	0.133113	0.0521914	0.173815	Maml2
1512	8.30152e-11	6.44605e-10	0.131833	0.111037	0.119108	0.132021	0.125404	0.115846	0.119936	Lhx6
1514	1.1784e-14	1.21746e-13	0.3696	0.244561	0.310058	0.337779	0.278337	0.261985	0.0596616	Xrn2
1517	1.63265e-13	1.55256e-12	0.320634	0.152107	0.225763	0.327685	0.260099	0.194468	0.0320816	Dennd5a
1521	1.54507e-09	1.08741e-08	0.219388	0.208993	0.224636	0.186428	0.195519	0.119127	0.157008	Map4k3
1523	1.43226e-14	1.47059e-13	0.402569	0.304309	0.186582	0.0163382	0.194585	0.240107	0.0757404	2810428I15Rik
1526	8.54114e-12	7.16094e-11	0.206065	0.210135	0.471334	0.210104	0.0555405	0.293426	0.00512194	Timm17a
1526	2.03886e-08	1.28986e-07	0.140755	0.134224	0.132563	0.121886	0.133699	0.131267	0.113848	Mansc1
1529	1.14555e-10	8.79843e-10	0.200472	0.165923	0.187501	0.18487	0.181347	0.170022	0.130545	Fam57b
1530	2.07821e-12	1.8224e-11	0.311143	0.237825	0.00204605	0.362018	0.298446	0.325705	0.256096	Vamp3
1536	2.47955e-12	2.16008e-11	0.233011	0.108129	0.149772	0.117496	0.174691	0.213064	0.160051	Lcorl
1540	1.04142e-11	8.68316e-11	0.234689	0.175951	0.0978218	0.21451	0.21235	0.189266	0.21015	Fam107b
1541	3.50626e-09	2.39365e-08	0.263982	0.291789	0.327695	0.147398	0.206245	0.256547	0.273616	Pim3
1546	4.61483e-12	3.93059e-11	0.196827	0.139198	0.199692	0.233792	0.19319	0.155178	0.225896	C2cd2
1546	1.2156e-11	1.00949e-10	0.107793	0.0929633	0.346983	0.198436	0.115491	0.112616	0.124336	Dhx30
1546	1.20014e-10	9.20917e-10	0.301099	0.231084	0.260988	0.299557	0.279513	0.2579	0.146578	Mfsd2a
1548	8.71189e-11	6.75207e-10	0.169544	0.153453	0.17477	0.163093	0.151159	0.0830485	0.173519	Ptpn14
1551	3.07132e-12	2.65265e-11	0.248162	0.22657	0.217309	0.127031	0.202714	0.195041	0.233981	Homer3
1553	8.34372e-12	7.00072e-11	0.128235	0.078623	0.205088	0.0326228	0.00913419	0.00552338	0.209539	Rapgef4
1553	1.28304e-11	1.06363e-10	0.149843	0.0509861	0.186777	0.0853204	0.0893567	0.0635903	0.180183	Tmem98
1553	1.29102e-10	9.87464e-10	0.237805	0.203135	0.237846	0.260103	0.244968	0.0301009	0.244278	Itga7
1559	3.18855e-09	2.18592e-08	0.156285	0.144479	0.149402	0.155537	0.153242	0.149869	0.150537	Esm1
1563	9.48065e-11	7.32738e-10	0.247042	0.174748	0.0110487	0.228274	0.21499	0.242139	0.170088	Sec14l1
1564	9.0946e-10	6.52933e-09	0.137274	0.130444	0.13861	0.143036	0.138998	0.110037	0.113113	Card10
1565	1.2235e-11	1.01579e-10	0.292991	0.228404	0.332421	0.229542	0.108088	0.238655	0.390463	Glod4
1567	2.20793e-09	1.53336e-08	0.230207	0.236544	0.184671	0.231557	0.242534	0.164788	0.141041	Smox
1569	1.65335e-11	1.36144e-10	0.20135	0.0222556	0.367893	0.24692	0.196796	0.147644	0.238395	1110059E24Rik
1570	4.82562e-12	4.10486e-11	0.235103	0.173878	0.0778313	0.250655	0.225294	0.190963	0.136447	Itsn2
1571	1.6795e-11	1.38058e-10	0.109061	0.067901	0.127447	0.132048	0.113293	0.109223	0.127388	Sema3f
1572	3.26047e-14	3.2591e-13	0.340302	0.0792861	0.254658	0.347804	0.306737	0.305433	0.223934	Stx12
1572	1.31733e-11	1.09069e-10	0.225121	0.162285	0.0801434	0.302678	0.219982	0.309733	0.380671	Slc25a11
1572	8.93174e-09	5.8476e-08	0.128709	0.131502	0.133881	0.137138	0.133563	0.121077	0.124406	Fam131a
1573	3.26981e-14	3.26745e-13	0.339061	0.246602	0.0503798	0.282971	0.273441	0.218157	0.0609275	Pak2
1574	1.35997e-09	9.61001e-09	0.132308	0.127364	0.12011	0.128005	0.127711	0.129642	0.131966	Sema6b
1575	2.8365e-09	1.95449e-08	0.275518	0.237818	0.249283	0.243368	0.253902	0.252649	0.259702	Rcan2
1577	7.47504e-08	4.49205e-07	0.174709	0.214082	0.213565	0.165063	0.110675	0.168292	0.155215	Kti12
1578	1.77953e-11	1.45956e-10	0.0708844	0.0594097	0.184538	0.0952997	0.0708963	0.025172	0.000685682	Msantd3
1581	9.70934e-11	7.4989e-10	0.183585	0.119717	0.101532	0.178697	0.178025	0.157049	0.12841	Frmd8
1585	2.40794e-11	1.95137e-10	0.254486	0.20091	0.122751	0.278389	0.26054	0.252343	0.192311	Lasp1
1586	1.67092e-11	1.37455e-10	0.202992	0.163088	0.171154	0.172799	0.19049	0.0222467	0.257612	Myo1c
1587	1.89306e-09	1.32279e-08	0.259809	0.37655	0.4587	0.137081	0.11694	0.145013	0.0964162	Polr1d
1588	1.08901e-08	7.08088e-08	0.116237	0.12043	0.114513	0.116799	0.119177	0.118778	0.0897806	Upp1
1593	1.087e-11	9.05182e-11	0.24465	0.219728	0.0647634	0.150848	0.127536	0.185414	0.230529	Npepl1
1593	1.09342e-11	9.10294e-11	0.341543	0.304054	0.531735	0.434264	0.267732	0.282578	0.478934	Mtdh
1594	1.86604e-11	1.5275e-10	0.188087	0.134626	0.220227	0.247324	0.182118	0.152492	0.268207	Bicd2
1594	1.06165e-09	7.58423e-09	0.268413	0.231649	0.0684169	0.30239	0.291452	0.301993	0.242642	Commd7
1595	2.37342e-11	1.92387e-10	0.324376	0.344129	0.497246	0.306076	0.196317	0.105907	0.367275	Ccdc23
1600	1.48753e-09	1.04846e-08	0.259504	0.253017	0.256056	0.18971	0.242403	0.303701	0.175567	Ube2g1
1604	2.75253e-11	2.22141e-10	0.270885	0.295521	0.418623	0.36441	0.332512	0.153708	0.25964	Pdcl3
1607	2.69503e-09	1.86048e-08	0.186491	0.169172	0.176217	0.188174	0.180202	0.176885	0.179114	Car4
1609	1.30703e-13	1.25043e-12	0.305832	0.258733	0.0790871	0.267404	0.236904	0.242949	0.269382	Rab1b
1612	2.89634e-10	2.16597e-09	0.125645	0.134042	0.156418	0.153922	0.148308	0.094555	0.145055	Pik3c2b
1613	2.41889e-11	1.95929e-10	0.0918128	0.22069	0.00274139	0.203796	0.122162	0.0242469	0.315875	Xbp1
1615	1.63419e-09	1.14867e-08	0.126743	0.113301	0.118867	0.124712	0.12292	0.117444	0.122139	RP24-370B22.3
1616	1.27429e-11	1.0569e-10	0.255392	0.152454	0.288406	0.275542	0.236173	0.102878	0.282972	Pelo
1616	6.19842e-09	4.1198e-08	0.142593	0.137553	0.139949	0.142088	0.141293	0.139833	0.141034	Gria2
1617	3.64034e-11	2.90545e-10	0.138939	0.133035	0.176277	0.132018	0.119839	0.0976036	0.164323	Adcy6
1618	2.60269e-11	2.10304e-10	0.241975	0.178085	0.231722	0.255527	0.247781	0.187316	0.284689	Mospd1
1619	3.76479e-11	2.9983e-10	0.0452561	0.0572589	0.197213	0.130165	0.0619252	0.0720206	0.1726	Airn
1619	4.35477e-11	3.45079e-10	0.136895	0.203931	0.195859	0.273581	0.246927	0.255539	0.186859	B430010I23Rik
1620	1.9109e-11	1.56229e-10	0.221652	0.165706	0.114384	0.220954	0.177634	0.205716	0.0899594	Mad2l2
1621	1.20106e-09	8.53803e-09	0.13293	0.115628	0.1225	0.134162	0.12686	0.123151	0.126828	Tmem255b
1624	2.03505e-09	1.41833e-08	0.120558	0.120139	0.100115	0.171861	0.178481	0.24329	0.233673	Klf10
1628	3.01559e-11	2.42371e-10	0.0774196	0.0507103	0.0132121	0.0644419	0.0494267	0.0516578	0.265454	H2-T22
1629	8.0207e-14	7.79227e-13	0.354973	0.102212	0.302745	0.294631	0.119318	0.247595	0.147751	Snrpa1
1634	1.0281e-13	9.90994e-13	0.372288	0.286802	0.233044	0.35483	0.301484	0.121242	0.169373	Gpcpd1
1636	3.1776e-09	2.17913e-08	0.207731	0.18586	0.195157	0.204859	0.194325	0.195675	0.199892	Il34
1638	1.78327e-09	1.24923e-08	0.149101	0.122524	0.132899	0.148499	0.140992	0.133349	0.139434	Prom1
1641	2.29008e-09	1.58819e-08	0.179485	0.243663	0.0996635	0.174414	0.231414	0.273456	0.263798	Slc31a2
1643	5.97876e-11	4.69712e-10	0.18321	0.147082	0.207426	0.165002	0.141573	0.135075	0.128854	Ppp1r13b
1643	8.80422e-08	5.2481e-07	0.155017	0.164199	0.0274286	0.0911639	0.135919	0.126942	0.0898951	Trib1
1644	3.83791e-12	3.29335e-11	0.228084	0.166072	0.131857	0.264413	0.203232	0.106351	0.254376	Nuak1
1644	4.03103e-11	3.20112e-10	0.143204	0.12168	0.0979384	0.146814	0.13334	0.111212	0.136316	Chn2
1646	3.59089e-11	2.86736e-10	0.349923	0.283971	0.335791	0.33377	0.333906	0.326735	0.218542	Ddx5
1651	6.591e-11	5.1564e-10	0.159182	0.149422	0.312316	0.211268	0.132867	0.0144078	0.161886	Csnk1g2
1653	4.71048e-11	3.72466e-10	0.259085	0.0701885	0.35027	0.283893	0.156252	0.191635	0.363133	Ppp1r11
1654	6.71403e-11	5.24648e-10	0.157761	0.022195	0.319169	0.236187	0.152328	0.0835103	0.200274	Ppp3cb
1654	7.97171e-08	4.77498e-07	0.140812	0.142058	0.0506862	0.108245	0.1178	0.0420116	0.040321	Tle3
1656	7.0726e-12	5.95827e-11	0.228593	0.20598	0.0917798	0.359307	0.258337	0.309894	0.277983	Nras
1656	7.04145e-11	5.49329e-10	0.117881	0.142383	0.184098	0.130594	0.112016	0.145042	0.154497	Prickle3
1658	1.3028e-11	1.0792e-10	0.246868	0.181126	0.257693	0.219593	0.191436	0.145872	0.222305	Zcchc14
1660	5.3536e-10	3.91717e-09	0.221965	0.21292	0.159898	0.0686684	0.094651	0.200458	0.223033	Ppp2r5a
1660	2.25455e-09	1.56486e-08	0.11991	0.1024	0.116131	0.116194	0.119299	0.102887	0.111657	Gimap9
1661	4.33188e-11	3.43511e-10	0.189532	0.163221	0.143216	0.224294	0.205055	0.0925674	0.170886	Stard5
1664	1.26586e-09	8.96218e-09	0.146548	0.131837	0.134811	0.14332	0.129701	0.117071	0.115626	Zdhhc18
1665	1.37105e-13	1.30941e-12	0.371938	0.234411	0.356129	0.259135	0.236814	0.247182	0.141292	Dcun1d5
1665	7.7887e-11	6.06627e-10	0.0972964	0.0751502	0.180786	0.169063	0.15602	0.104327	0.133415	Sh3bp4
1666	2.78471e-11	2.24684e-10	0.105424	0.072764	0.00661638	0.1831	0.147297	0.0745217	0.178012	Ggta1
1670	5.55e-09	3.70588e-08	0.107458	0.102409	0.0994692	0.107642	0.104879	0.105187	0.106007	Tnfsf10
1672	8.69095e-11	6.73742e-10	0.031987	0.059951	0.305763	0.104885	0.0536078	0.0582101	0.124796	Ppid
1672	3.76386e-09	2.56477e-08	0.300781	0.327321	0.00820506	0.263792	0.173441	0.206289	0.217098	Tsc22d4
1675	1.01775e-12	9.10739e-12	0.311722	0.243545	0.306261	0.315245	0.231919	0.279766	0.0652136	Ciapin1
1675	6.48389e-11	5.07739e-10	0.183389	0.15533	0.177449	0.20811	0.153489	0.105067	0.275774	Ano6
1678	4.60619e-10	3.38371e-09	0.181787	0.16866	0.190819	0.0761335	0.0978276	0.138099	0.190648	Ttll7
1682	2.50033e-09	1.72931e-08	0.133913	0.119879	0.126816	0.132364	0.130327	0.126586	0.129651	Dpp4
1683	6.14983e-12	5.20597e-11	0.290028	0.127773	0.157602	0.31932	0.234401	0.243417	0.311153	Nans
1684	1.06966e-10	8.2422e-10	0.21686	0.170391	0.433314	0.300332	0.174586	0.123925	0.153954	Ppp2r1a
1692	2.50146e-08	1.56966e-07	0.120761	0.117605	0.0841521	0.117085	0.112566	0.0968286	0.05191	Gm37060
1696	8.84735e-11	6.85546e-10	0.163712	0.219551	0.265261	0.160781	0.0676513	0.138178	0.392419	Mydgf
1698	7.9737e-12	6.70041e-11	0.0679477	0.0642518	0.155717	0.199829	0.137877	0.0729994	0.190047	Sh3pxd2b
1698	1.27042e-10	9.726e-10	0.237335	0.125133	0.468232	0.210533	0.104705	0.0882923	0.00815769	Rbm25
1699	9.36893e-10	6.72192e-09	0.190942	0.148567	0.165013	0.192924	0.177842	0.166573	0.173831	Slco1a4
1703	1.02688e-10	7.91991e-10	0.179566	0.156707	0.0666378	0.17679	0.182609	0.159857	0.252755	Nmi
1703	1.32652e-10	1.01368e-09	0.13091	0.0939029	0.189523	0.184919	0.154876	0.154007	0.137346	Farp1
1704	1.39167e-10	1.062e-09	0.215689	0.235049	0.437493	0.14685	0.155414	0.107677	0.374586	Ube2r2
1705	1.60881e-07	9.36156e-07	0.209824	0.249416	0.185915	0.14053	0.0902611	0.111982	0.0307231	Fam114a2
1712	8.89931e-11	6.89411e-10	0.151149	0.0723719	0.299168	0.270289	0.114067	0.118744	0.0706192	Mum1
1712	3.43797e-09	2.34945e-08	0.121307	0.10783	0.0807365	0.122314	0.116563	0.115753	0.119837	6430548M08Rik
1718	5.66934e-10	4.13635e-09	0.133008	0.149285	0.0257649	0.109971	0.121156	0.0797434	0.162852	Tmem173
1720	1.61111e-10	1.22412e-09	0.0650875	0.183535	0.380175	0.0475779	0.0979893	0.181799	0.0379677	Pdrg1
1721	1.64243e-12	1.44944e-11	0.373916	0.24411	0.21076	0.385584	0.299598	0.261967	0.365476	Ccdc124
1721	1.33507e-10	1.01998e-09	0.179989	0.147985	0.135268	0.147695	0.132437	0.114273	0.197461	Kif1c
1724	4.70206e-13	4.33492e-12	0.358781	0.162504	0.409915	0.168833	0.0931968	0.137716	0.217132	Phf5a
1724	1.74935e-10	1.32582e-09	0.215105	0.153507	0.299175	0.0504287	0.131394	0.0943751	0.111668	Wbp1
1724	1.99962e-08	1.26696e-07	0.0929254	0.089238	0.0910762	0.0941958	0.0912611	0.0908428	0.0300055	Wt1os
1726	4.92552e-13	4.52461e-12	0.300563	0.136022	0.279163	0.285481	0.196768	0.186468	0.168745	Phf20l1
1729	1.83394e-10	1.38803e-09	0.133434	0.110143	0.197517	0.154029	0.129106	0.0449192	0.148958	Vangl2
1730	1.75979e-10	1.33312e-09	0.157197	0.144198	0.106283	0.170826	0.152537	0.124953	0.182559	Itpr2
1733	3.39507e-11	2.71622e-10	0.22043	0.180437	0.257433	0.280423	0.243455	0.189186	0.263513	Pde3a
1733	7.50601e-09	4.95224e-08	0.128792	0.110366	0.118465	0.130765	0.123698	0.119152	0.103713	Jag2
1734	2.13343e-09	1.48327e-08	0.123137	0.103866	0.0805416	0.124244	0.11818	0.112168	0.105466	Abcc4
1735	4.58092e-11	3.62654e-10	0.122139	0.10589	0.141884	0.14722	0.124347	0.0563075	0.142394	Stard13
1749	6.912e-13	6.27825e-12	0.322451	0.100718	0.277568	0.194245	0.102133	0.08857	0.0841747	Ptbp1
1752	7.03718e-13	6.38496e-12	0.304273	0.17465	0.25603	0.240335	0.210182	0.214459	0.234541	Crk
1766	4.44883e-09	3.00624e-08	0.106053	0.0943664	0.012255	0.107872	0.104972	0.101395	0.104497	AI467606
1768	1.19102e-08	7.71549e-08	0.209214	0.0984156	0.155922	0.218465	0.223239	0.275045	0.192419	Ube2l6
1772	1.20733e-09	8.57704e-09	0.135198	0.125455	0.0816944	0.134546	0.136825	0.123546	0.144504	Gdpd5
1776	3.31458e-10	2.46708e-09	0.243382	0.190795	0.300155	0.155075	0.167412	0.200257	0.121295	Trappc5
1786	6.2005e-11	4.86235e-10	0.193205	0.163917	0.168279	0.165658	0.150973	0.130634	0.122643	Fam65a
1787	1.20712e-12	1.07355e-11	0.308304	0.103243	0.221023	0.217853	0.119541	0.22384	0.0959445	Slmo2
1791	2.16798e-08	1.36763e-07	0.125026	0.115465	0.0745313	0.126707	0.122885	0.119839	0.122258	Gbp4
1792	3.79609e-10	2.81099e-09	0.127132	0.071358	0.217551	0.20404	0.164721	0.188629	0.223977	Fads3
1795	3.92641e-10	2.90295e-09	0.161381	0.23034	0.433661	0.223675	0.213003	0.179748	0.399686	Ociad1
1797	2.5084e-08	1.57342e-07	0.114204	0.109518	0.111433	0.113897	0.112926	0.110729	0.112638	Gimap8
1798	4.13119e-10	3.04826e-09	0.11783	0.106404	0.131291	0.128805	0.112708	0.0921097	0.113436	Shroom4
1799	1.36135e-12	1.20587e-11	0.303538	0.246251	0.0959373	0.251217	0.240583	0.127676	0.289786	Prkacb
1800	4.43554e-10	3.26196e-09	0.122113	0.129856	0.141948	0.120515	0.127567	0.107758	0.139524	Plxna2
1802	4.25612e-10	3.13556e-09	0.218684	0.0388413	0.361928	0.22749	0.142388	0.0901334	0.0576302	Ilkap
1803	1.1553e-08	7.49432e-08	0.177664	0.156675	0.162442	0.169151	0.174912	0.163156	0.16459	Plcl1
1805	4.50565e-10	3.31132e-09	0.146917	0.111738	0.0996362	0.143331	0.135747	0.0503634	0.159895	St3gal1
1807	3.11202e-07	1.75552e-06	0.134853	0.138408	0.00363585	0.0703439	0.0953822	0.0960521	0.0727824	Trim25
1808	4.64974e-09	3.13435e-08	0.283857	0.0758731	0.257976	0.251572	0.166533	0.308359	0.339359	Psmd13
1812	4.75458e-10	3.48732e-09	0.236527	0.0313424	0.308074	0.109253	0.0400176	0.13336	0.205774	Rbmx
1818	5.81008e-11	4.56697e-10	0.15711	0.101346	0.187749	0.382866	0.240097	0.298764	0.296835	Ralbp1
1819	5.25959e-10	3.85092e-09	0.13774	0.07622	0.0956416	0.176531	0.134301	0.165325	0.1947	Stx2
1822	1.45658e-08	9.36282e-08	0.262303	0.261252	0.285138	0.314122	0.297211	0.268204	0.296518	Mustn1
1824	5.41047e-10	3.95791e-09	0.119571	0.11587	0.168033	0.0895606	0.124969	0.112485	0.0172533	Atp9a
1828	6.07642e-10	4.42364e-09	0.189515	0.0676151	0.0986573	0.147368	0.115914	0.167629	0.390707	Fkbp8
1828	1.09095e-08	7.09215e-08	0.120043	0.121942	0.135966	0.107507	0.0921344	0.0142397	0.0859363	Tcf15
1829	5.65458e-10	4.12649e-09	0.308403	0.252277	0.405012	0.225188	0.198995	0.0766463	0.232123	Lrrc58
1829	1.00826e-08	6.57877e-08	0.157794	0.144105	0.131208	0.165021	0.161789	0.0937413	0.1061	Lrch1
1830	1.02147e-08	6.65868e-08	0.261451	0.239343	0.199607	0.184477	0.212862	0.277377	0.220973	Ufm1
1836	2.47039e-12	2.15266e-11	0.392823	0.220807	0.429943	0.166327	0.133187	0.299501	0.374932	Psmc4
1836	6.19304e-10	4.50263e-09	0.157412	0.132057	0.227535	0.175657	0.139544	0.0985222	0.164524	Map4k5
1836	8.41917e-09	5.5247e-08	0.115014	0.122858	0.154977	0.166869	0.156877	0.152983	0.157435	Ccdc3
1838	1.37685e-07	8.08029e-07	0.0900093	0.0922694	0.0854548	0.0907762	0.0907205	0.0881485	0.080392	Rapgef5
1843	7.1877e-10	5.19962e-09	0.125549	0.088997	0.250721	0.234234	0.180414	0.170553	0.31044	Zfp422
1843	4.95083e-09	3.32584e-08	0.0886164	0.0673256	0.126242	0.105779	0.081577	0.123261	0.126247	Csgalnact1
1844	6.19748e-09	4.1198e-08	0.275207	0.20808	0.239398	0.278727	0.257053	0.240911	0.251697	Olfr558
1847	2.73712e-12	2.37512e-11	0.278027	0.216601	0.216488	0.239503	0.186339	0.229933	0.0930189	Dync1h1
1849	6.78296e-10	4.91432e-09	0.265206	0.074994	0.458907	0.172103	0.0905398	0.0511284	0.0154579	Snrpg
1849	1.49048e-07	8.70192e-07	0.0997833	0.104132	0.102908	0.10083	0.101441	0.0966435	0.000478899	Schip1
1855	4.92017e-12	4.18315e-11	0.231003	0.182767	0.100682	0.216527	0.197267	0.194556	0.218045	Prkab1
1858	7.46357e-10	5.39449e-09	0.135403	0.134034	0.163839	0.121377	0.125225	0.0965079	0.079984	Arhgap23
1859	9.60361e-10	6.88287e-09	0.285794	0.0787419	0.253141	0.0405252	0.0981068	0.269275	0.385104	Psmc3
1860	7.48675e-10	5.41006e-09	0.0312782	0.0560786	0.153499	0.111562	0.0581624	0.0269886	0.142382	Col27a1
1860	1.11319e-08	7.23246e-08	0.250739	0.253737	0.24995	0.232169	0.20631	0.107816	0.227115	Sike1
1863	1.08428e-10	8.34712e-10	0.184965	0.0147378	0.0212465	0.19028	0.122737	0.131226	0.0483857	Dck
1870	7.65246e-07	4.13836e-06	0.214054	0.261102	0.244466	0.125405	0.126751	0.172595	0.189787	Trnau1ap
1877	9.28747e-10	6.66491e-09	0.120364	0.117818	0.185167	0.130625	0.0564302	0.0611054	0.122496	Tnks1bp1
1880	1.40423e-08	9.04205e-08	0.118348	0.111639	0.108875	0.123516	0.120468	0.121574	0.124502	Trim16
1883	1.44537e-10	1.10147e-09	0.259238	0.174755	0.304303	0.301517	0.228526	0.242149	0.144071	Kpna4
1892	1.56385e-10	1.1893e-09	0.199282	0.148889	0.19252	0.245377	0.149556	0.183626	0.113977	Slk
1893	3.20206e-10	2.38493e-09	0.189545	0.163097	0.179617	0.165664	0.148071	0.0785348	0.0460063	Pcnx
1896	3.21723e-09	2.20449e-08	0.14432	0.118814	0.142009	0.151124	0.137188	0.136406	0.143687	Fzd4
1897	1.48536e-09	1.04716e-08	0.123072	0.0783166	0.179492	0.136428	0.0451631	0.037607	0.18449	Armcx4
1897	4.56135e-07	2.53214e-06	0.168164	0.176535	0.190359	0.173338	0.164694	0.077925	0.0279814	Rora
1898	1.16931e-09	8.32296e-09	0.0999429	0.0909544	0.156316	0.152668	0.129874	0.0444811	0.151004	Adgra2
1900	1.21254e-09	8.61037e-09	0.237766	0.147055	0.332297	0.273565	0.240803	0.202901	0.239158	Strn4
1904	1.94239e-10	1.46777e-09	0.192987	0.0805252	0.186514	0.289411	0.235123	0.118881	0.123891	Tsc22d2
1905	2.45078e-10	1.84313e-09	0.26947	0.249328	0.104467	0.208764	0.243928	0.259168	0.0542948	Atg101
1905	1.24439e-09	8.82335e-09	0.119433	0.142676	0.330527	0.00779534	0.0168875	0.0184694	0.0817466	Gtf2i
1906	1.66488e-11	1.37026e-10	0.290046	0.202179	0.202199	0.29593	0.227849	0.181663	0.207708	Api5
1907	1.26138e-09	8.93234e-09	0.191945	0.179248	0.424435	0.176767	0.172219	0.113585	0.130572	Tcf25
1912	5.44588e-08	3.31705e-07	0.174292	0.141827	0.203342	0.198054	0.182927	0.206909	0.100081	Fbln2
1916	4.99942e-08	3.05575e-07	0.116276	0.0694886	0.00923247	0.110848	0.112681	0.0857063	0.103353	Fam219a
1923	1.50885e-09	1.06281e-08	0.120414	0.117652	0.0118157	0.137941	0.119247	0.0929905	0.0926273	Dusp7
1926	5.61434e-10	4.09983e-09	0.219513	0.193444	0.0896092	0.156685	0.135473	0.103676	0.0140566	Ube2q1
1927	1.42244e-07	8.33001e-07	0.109371	0.0985242	0.104273	0.0824403	0.0702799	0.104074	0.00410817	Pcsk6
1929	1.20159e-07	7.08373e-07	0.151998	0.155576	0.214152	0.203788	0.217527	0.135803	0.0468577	Ube2d1
1936	8.80757e-12	7.38059e-11	0.278826	0.157905	0.22202	0.210142	0.183503	0.171511	0.154881	Cnot6l
1940	1.1934e-07	7.03797e-07	0.1076	0.0940168	0.0982481	0.104527	0.100898	0.088988	0.0992154	Gm7694
1946	2.20825e-09	1.53336e-08	0.165758	0.126679	0.371649	0.220155	0.152705	0.189831	0.0903185	Nap1l4
1946	2.89425e-09	1.99387e-08	0.160972	0.275428	0.00700027	0.202422	0.159102	0.287792	0.395685	Txndc17
1948	2.26486e-09	1.57169e-08	0.0986664	0.071137	0.277619	0.102675	0.0342898	0.0380717	0.17017	Ercc1
1951	1.05983e-11	8.83441e-11	0.354213	0.158775	0.393371	0.244288	0.112075	0.162444	0.209815	Hnrnpm
1951	3.88799e-08	2.3936e-07	0.131545	0.128302	0.102033	0.14476	0.114143	0.080094	0.0617163	Iffo2
1955	5.37414e-09	3.59206e-08	0.138517	0.12345	0.1169	0.143147	0.133173	0.120961	0.144525	Adcy4
1956	4.80912e-07	2.66313e-06	0.091735	0.114023	0.122444	0.0315399	0.0440248	0.0780218	0.0624851	Nckap5l
1957	2.68502e-09	1.85434e-08	0.0479831	0.0546219	0.159958	0.0895073	0.0568995	0.00829526	0.0944068	Ick
1957	3.18881e-09	2.18592e-08	0.109882	0.102112	0.103512	0.0936829	0.104596	0.048703	0.127172	Hoxb4
1958	2.7058e-09	1.86753e-08	0.129987	0.224368	0.286918	0.00171743	0.0186337	0.126788	0.0212571	Mrps5
1959	8.14311e-08	4.87325e-07	0.11607	0.115587	0.0933473	0.112378	0.0984417	0.104339	0.016217	D930015E06Rik
1960	8.58212e-08	5.12398e-07	0.165035	0.129652	0.0316619	0.202404	0.181852	0.226729	0.157651	Pacsin2
1961	2.77205e-09	1.91127e-08	0.130404	0.104468	0.137918	0.08828	0.10365	0.0957128	0.00333469	Cnksr3
1965	5.48636e-10	4.00901e-09	0.111367	0.0964583	0.119398	0.141508	0.121453	0.109755	0.0738795	Coro2b
1965	2.83096e-09	1.95108e-08	0.0592911	0.0195466	0.176101	0.139492	0.0858842	0.0795435	0.116436	Pkia
1972	3.0543e-09	2.09934e-08	0.28044	0.271104	0.411989	0.17241	0.0996313	0.284148	0.180685	Nol7
1973	5.3376e-10	3.90633e-09	0.183779	0.0114464	0.100065	0.244553	0.111423	0.169055	0.126438	E2f1
1976	8.75976e-10	6.30255e-09	0.237973	0.200614	0.157107	0.254724	0.218807	0.192231	0.192032	Ifnar1
1979	1.08222e-08	7.03811e-08	0.0961632	0.0994747	0.111395	0.0784275	0.0836464	0.0973589	0.0940716	Stox1
1982	1.61056e-08	1.03047e-07	0.128876	0.0760578	0.0302965	0.146131	0.142787	0.136954	0.152515	Gbp3
1986	1.66882e-11	1.37316e-10	0.300087	0.223713	0.320401	0.301686	0.179739	0.203339	0.141404	Brd4
1987	1.74942e-11	1.43593e-10	0.362449	0.322345	0.460912	0.045998	0.14121	0.100688	0.142678	Eif2s2
1988	6.38668e-10	4.63327e-09	0.178539	0.215253	0.270395	0.25588	0.195081	0.0688866	0.108206	Sertad2
1989	6.39158e-10	4.63581e-09	0.176794	0.151091	0.0915423	0.202166	0.160549	0.0397849	0.18913	Rasa3
1990	3.77546e-09	2.57109e-08	0.0563973	0.0235764	0.132366	0.0528437	0.0330468	0.0106258	0.0775676	Zfp46
1992	1.02094e-08	6.65657e-08	0.15185	0.110368	0.107756	0.144194	0.128977	0.136987	0.0431529	Lrrc8b
1993	7.54139e-08	4.52702e-07	0.124597	0.102505	0.117163	0.1256	0.121041	0.117635	0.120294	Gm12002
1994	1.02364e-07	6.06917e-07	0.108385	0.101014	0.107942	0.11427	0.10146	0.104093	0.109458	Ccdc85a
1995	4.69809e-09	3.16566e-08	0.162756	0.0583555	0.0711655	0.0135424	0.0597535	0.0666547	0.26847	Spred1
1999	7.23294e-10	5.23121e-09	0.131597	0.103828	0.177673	0.209921	0.141136	0.0261214	0.0860093	Gab1
2000	7.78288e-10	5.61794e-09	0.195334	0.114712	0.10588	0.254944	0.211385	0.147128	0.109277	Tbpl1
2004	2.02346e-11	1.64945e-10	0.280861	0.22195	0.308766	0.179377	0.209787	0.097598	0.171397	Rsbn1l
2005	1.7113e-08	1.09262e-07	0.203573	0.194625	0.0877413	0.181245	0.183177	0.187883	0.126773	Nkiras2
2006	1.88686e-08	1.19941e-07	0.131484	0.115457	0.1316	0.135299	0.107765	0.110775	0.0081555	Epha2
2009	2.16561e-11	1.76014e-10	0.279812	0.180746	0.22031	0.0931805	0.114847	0.104264	0.124553	Ogdh
2013	2.30617e-11	1.87118e-10	0.280822	0.178368	0.0958045	0.269753	0.205064	0.177993	0.148648	Rasa1
2013	6.73734e-07	3.66434e-06	0.0829692	0.090392	0.0880464	0.0830134	0.0819441	0.0877652	0.0800202	Gm525
2016	1.20932e-08	7.82641e-08	0.172592	0.124651	0.177562	0.190589	0.174559	0.177717	0.182858	Thy1
2019	1.86043e-07	1.07541e-06	0.245567	0.262997	0.253846	0.262733	0.268286	0.221057	0.19712	Lrrc8a
2021	1.54879e-09	1.0898e-08	0.110233	0.0809387	0.0743578	0.128889	0.112684	0.0849428	0.0855471	Cdr2
2021	4.65092e-09	3.13452e-08	0.179407	0.0408547	0.415968	0.211129	0.124284	0.0541815	0.0212705	Sarnp
2021	1.62275e-07	9.43439e-07	0.0813275	0.071143	0.0750957	0.0818039	0.0781791	0.0754705	0.0775853	Tlx1
2024	4.79348e-09	3.22601e-08	0.144517	0.127188	0.227451	0.168851	0.130766	0.0713191	0.0692639	1300002E11Rik
2026	3.13375e-08	1.94657e-07	0.15693	0.143524	0.141269	0.137665	0.121652	0.119864	0.0263529	Cds2
2026	1.66493e-07	9.66273e-07	0.144153	0.070196	0.070935	0.152743	0.127206	0.173876	0.0371094	Ezr
2027	5.00146e-09	3.35782e-08	0.133202	0.0967026	0.212636	0.18457	0.126638	0.0203242	0.174986	Ankrd50
2027	6.6221e-08	3.99756e-07	0.260128	0.269589	0.257152	0.245358	0.177481	0.214775	0.0722498	Mea1
2030	2.8825e-11	2.32179e-10	0.209412	0.151249	0.0146955	0.150661	0.164302	0.143032	0.162558	Gm37033
2033	5.28455e-09	3.53644e-08	0.0584052	0.0546362	0.130799	0.0419737	0.0311215	0.00316732	0.123357	Arhgef9
2034	5.2891e-09	3.53833e-08	0.0845792	0.111034	0.313366	0.158932	0.17122	0.166459	0.243114	Gnpda2
2035	1.21782e-09	8.64229e-09	0.124865	0.112016	0.0863535	0.132142	0.113639	0.102502	0.0777998	Tmem2
2037	4.24932e-06	2.11422e-05	0.234169	0.285119	0.248181	0.215444	0.1897	0.191369	0.0608702	Selt
2040	1.29424e-09	9.1592e-09	0.15956	0.107291	0.163576	0.203544	0.140925	0.160912	0.159387	Gmds
2040	5.4502e-09	3.6407e-08	0.0765745	0.0517914	0.134261	0.0979157	0.0733135	0.0783491	0.127659	Arhgap28
2040	1.32256e-07	7.77349e-07	0.213015	0.201622	0.204803	0.218094	0.213104	0.212638	0.209544	Fabp4
2041	3.18955e-11	2.5561e-10	0.332342	0.194529	0.371169	0.155344	0.125973	0.124469	0.217506	Tmem134
2043	3.46848e-09	2.36883e-08	0.132156	0.113875	0.138484	0.154403	0.134337	0.0781532	0.14373	Osmr
2046	3.5209e-11	2.81486e-10	0.269979	0.118681	0.139313	0.231761	0.192819	0.219801	0.123493	Txnrd1
2048	5.84667e-09	3.89536e-08	0.128901	0.10645	0.152985	0.100275	0.0818311	0.13532	0.147289	Ankrd29
2051	8.23465e-09	5.41469e-08	0.0641624	0.0347875	0.119282	0.129223	0.108781	0.0831723	0.151553	A4galt
2052	1.38616e-07	8.13e-07	0.103592	0.0801519	0.076528	0.108162	0.105025	0.0784744	0.0576439	Ccnyl1
2054	3.69917e-11	2.94957e-10	0.279941	0.220997	0.271455	0.259062	0.218113	0.218782	0.178666	Mta2
2058	8.31738e-09	5.46368e-08	0.1642	0.136061	0.090702	0.149372	0.130043	0.113294	0.0455159	Arid5a
2058	1.55202e-07	9.04535e-07	0.0994706	0.0863211	0.0346376	0.101193	0.0984305	0.0899538	0.0976791	Gbp9
2059	5.1598e-09	3.45644e-08	0.317945	0.148928	0.441451	0.222216	0.110647	0.254887	0.225097	Gtf2h5
2060	1.55918e-07	9.08548e-07	0.0858656	0.0716292	0.0795545	0.0861276	0.0829367	0.0784912	0.0801137	Ankrd2
2061	5.65157e-10	4.1252e-09	0.185958	0.143129	0.168705	0.187329	0.139161	0.115235	0.172528	Rapgef1
2064	7.86858e-07	4.24901e-06	0.0929749	0.094134	0.0551027	0.0806339	0.0892685	0.0232644	0.0941061	D8Ertd82e
2065	4.33979e-11	3.43974e-10	0.25403	0.117396	0.24802	0.247271	0.204205	0.153082	0.188217	Gtpbp2
2066	1.6388e-09	1.15166e-08	0.138403	0.103793	0.153986	0.166349	0.131798	0.1285	0.155732	Nr2f1
2066	2.76828e-09	1.90907e-08	0.123062	0.126578	0.126865	0.158404	0.136776	0.138078	0.0689402	Rin3
2067	1.90537e-10	1.44078e-09	0.225402	0.185612	0.172527	0.174062	0.178343	0.132283	0.152181	Hipk1
2067	6.7575e-09	4.47706e-08	0.134461	0.124495	0.163554	0.100936	0.090951	0.0960388	0.0633245	Bcr
2068	6.76937e-09	4.48314e-08	0.230731	0.0839094	0.349399	0.275345	0.170669	0.075556	0.105418	Smarce1
2068	3.93045e-07	2.19521e-06	0.09996	0.124302	0.108233	0.131757	0.114216	0.0892251	0.0999583	Wdfy1
2069	1.74195e-09	1.22131e-08	0.0648328	0.0810241	0.0781801	0.135257	0.102689	0.0445908	0.11655	Ldlrad4
2071	6.99553e-09	4.62738e-08	0.0459169	0.0831624	0.197116	0.0360594	0.0413504	0.018739	0.171765	Lgalsl
2071	9.97212e-09	6.50951e-08	0.0323025	0.017715	0.220549	0.193195	0.108793	0.115336	0.234811	Klc1
2072	1.27731e-07	7.51813e-07	0.117555	0.128129	0.12301	0.138707	0.133502	0.0853572	0.0740133	Pde4d
2075	5.06302e-09	3.39641e-08	0.139467	0.106111	0.200253	0.20016	0.175836	0.0126	0.201684	Pgf
2083	7.76318e-09	5.10973e-08	0.0560596	0.0479259	0.157309	0.0968367	0.0828219	0.0513038	0.150678	Meis2
2083	1.10397e-08	7.17538e-08	0.126283	0.156966	0.00112914	0.1453	0.109983	0.177127	0.217196	Trim8
2088	5.79752e-11	4.56033e-10	0.243155	0.14904	0.178298	0.210387	0.161216	0.120838	0.0973844	Creb1
2088	6.38657e-07	3.48498e-06	0.18125	0.192269	0.176611	0.159061	0.113983	0.0616248	0.0962522	Kansl1
2089	8.6928e-08	5.18634e-07	0.111544	0.0882122	0.0961563	0.113503	0.10493	0.100792	0.100228	Rnd1
2090	5.5116e-08	3.35461e-07	0.168502	0.159872	0.000608017	0.161584	0.102489	0.0758863	0.125114	Wdfy3
2091	8.40878e-09	5.51936e-08	0.0677512	0.0640175	0.1153	0.0866972	0.0531885	0.045806	0.0599456	Gm10638
2092	1.17014e-08	7.5847e-08	0.101093	0.0913045	0.0968285	0.107356	0.103338	0.103389	0.116909	Gm37125
2094	8.88125e-09	5.81684e-08	0.119298	0.16035	0.390227	0.0266737	0.0551703	0.153436	0.0929288	Srp19
2098	9.12627e-09	5.97242e-08	0.0213621	0.0815366	0.27054	0.121964	0.0459421	0.154212	0.208944	Gdi1
2099	2.23571e-07	1.28252e-06	0.0942904	0.0771159	0.0838599	0.0932882	0.0891208	0.0842396	0.0791385	Clic5
2103	9.75995e-09	6.37852e-08	0.270355	0.0500424	0.411979	0.063531	0.0152068	0.0746751	0.157895	Sec61g
2104	1.48136e-07	8.65174e-07	0.158528	0.132423	0.14694	0.161173	0.151747	0.144914	0.149944	Msx1
2105	2.39239e-07	1.36815e-06	0.123361	0.116815	0.132678	0.123973	0.125877	0.0842342	0.0684338	Cables2
2110	1.52114e-08	9.7589e-08	0.0666361	0.0697042	0.037178	0.0437249	0.0716666	0.0302713	0.235671	Cat
2111	1.52766e-08	9.79888e-08	0.115468	0.0981466	0.0286087	0.0896597	0.0951079	0.0850388	0.163246	Ppp1r9b
2117	9.48069e-07	5.08245e-06	0.096646	0.106616	0.104772	0.105205	0.105379	0.0981218	0.0756108	Hrct1
2121	1.68894e-08	1.07896e-07	0.101484	0.104244	0.174513	0.103996	0.126675	0.0435605	0.181855	Arfgap3
2129	1.22327e-08	7.91327e-08	0.101862	0.0678313	0.244513	0.078647	0.069119	0.0105096	0.00616109	Ublcp1
2131	1.7675e-08	1.12763e-07	0.190153	0.171203	0.131131	0.201261	0.167567	0.166156	0.150025	Slc12a2
2133	4.35529e-07	2.42271e-06	0.155133	0.160458	0.170209	0.111103	0.157547	0.176292	0.104244	Trappc2
2134	3.76505e-09	2.56505e-08	0.136216	0.0391797	0.139925	0.24337	0.139226	0.0922429	0.120266	Ap1m1
2134	9.95973e-08	5.91037e-07	0.114908	0.118009	0.135671	0.0974295	0.100625	0.0853908	0.120406	Pcdhga8
2134	2.85843e-07	1.62045e-06	0.090429	0.0862729	0.0898475	0.0904734	0.0901352	0.0898824	0.0709425	Ephb1
2135	3.79267e-09	2.58122e-08	0.221782	0.192439	0.176352	0.300512	0.180733	0.0904501	0.106739	Ube2e1
2136	1.93433e-09	1.35021e-08	0.260097	0.067913	0.192646	0.278493	0.13502	0.181425	0.0946139	Kpnb1
2138	1.34888e-08	8.69404e-08	0.104347	0.102911	0.117875	0.106727	0.0989273	0.102371	0.0809362	Dgke
2139	4.30726e-07	2.3972e-06	0.0816129	0.0873702	0.105225	0.108555	0.106812	0.0966059	0.0634457	Dapk2
2141	1.37661e-08	8.86937e-08	0.137344	0.0810813	0.219559	0.103464	0.0695517	0.0545925	0.0605375	Dgcr2
2141	2.03933e-08	1.28991e-07	0.102171	0.0606123	0.0064265	0.217514	0.165123	0.081947	0.263048	Smim15
2145	2.13804e-08	1.35003e-07	0.187917	0.143103	0.21622	0.160088	0.144176	0.14315	0.226856	Lta4h
2147	1.23028e-10	9.4318e-10	0.34475	0.186595	0.0680299	0.142966	0.0684407	0.19595	0.0313664	Mrps14
2153	1.53293e-08	9.82936e-08	0.00874073	0.100798	0.28325	0.0859187	0.0488916	0.142057	0.169331	Ak3
2155	1.57181e-08	1.00723e-07	0.068437	0.028974	0.177699	0.0411599	0.0419427	0.0665237	0.00468119	Gtf2h3
2156	1.38851e-10	1.06008e-09	0.33001	0.0921541	0.170901	0.210009	0.185863	0.281447	0.131417	Cwc15
2156	1.57825e-08	1.01097e-07	0.183707	0.13637	0.242615	0.125904	0.156895	0.14933	0.00393379	Prkrip1
2160	3.79892e-09	2.58495e-08	0.227958	0.188317	0.267627	0.190506	0.164174	0.172348	0.157107	Eif2b2
2160	2.37646e-07	1.35951e-06	0.162809	0.156992	0.140588	0.157867	0.118916	0.0509804	0.069386	Mib1
2161	3.86565e-07	2.16192e-06	0.141018	0.110563	0.128744	0.136998	0.133629	0.0698636	0.128253	Sgip1
2161	9.91069e-07	5.29495e-06	0.0791792	0.0762831	0.0792841	0.0717394	0.0725361	0.074159	0.00946049	Lzts1
2163	5.18236e-09	3.47086e-08	0.0964494	0.0385104	0.0998155	0.163488	0.108704	0.0366686	0.0960675	Mfhas1
2165	3.04065e-08	1.89192e-07	0.167443	0.116804	0.129697	0.191066	0.170453	0.143442	0.184058	Pgm1
2171	1.74285e-10	1.3212e-09	0.283587	0.0055321	0.153592	0.165692	0.0925511	0.156355	0.028721	Ppm1g
2171	5.61245e-09	3.74682e-08	0.205728	0.156819	0.188707	0.266168	0.131564	0.13992	0.201955	E2f4
2171	1.86774e-08	1.18793e-07	0.170719	0.218579	0.409337	0.072254	0.10306	0.297025	0.188329	Polr2e
2172	1.78247e-10	1.34999e-09	0.29389	0.151197	0.305482	0.208566	0.175655	0.218644	0.280005	Babam1
2172	2.88031e-08	1.79653e-07	0.0516562	0.0985801	0.111125	0.0497263	0.0486624	0.000704651	0.158879	Relb
2180	6.54668e-09	4.34172e-08	0.231118	0.107158	0.1932	0.2742	0.117535	0.0505917	0.0381431	Pum2
2180	1.97236e-08	1.25112e-07	0.158136	0.132708	0.300543	0.12425	0.101784	0.0775585	0.126047	Csnk2a1
2181	3.464e-09	2.36675e-08	0.220109	0.192347	0.19485	0.212323	0.160047	0.175058	0.155259	Sdccag3
2181	6.76014e-09	4.47792e-08	0.152063	0.0780606	0.129744	0.206456	0.132107	0.111241	0.159985	Elmo2
2183	1.8998e-07	1.09702e-06	0.107926	0.0917384	0.100663	0.109796	0.102276	0.0968105	0.104052	Eva1c
2183	9.24012e-07	4.95901e-06	0.194569	0.202068	0.210538	0.146069	0.135758	0.16296	0.152033	Rce1
2187	2.01017e-08	1.2734e-07	0.0756909	0.0895884	0.304596	0.105027	0.0787687	0.0795674	0.158373	Tsnax
2189	3.07617e-07	1.73648e-06	0.18716	0.192464	0.0433731	0.178917	0.189417	0.129036	0.210021	Irf2
2192	3.34286e-08	2.07027e-07	0.293383	0.11451	0.306856	0.312335	0.286307	0.182102	0.110634	Elavl1
2200	5.96264e-07	3.26169e-06	0.0826885	0.0635476	0.0716359	0.0844777	0.0804769	0.0616861	0.0270481	Npnt
2205	2.33363e-08	1.46851e-07	0.0713697	0.0263926	0.151619	0.133389	0.0980114	0.0755138	0.132199	Lrrc49
2208	6.85213e-08	4.13192e-07	0.343126	0.00951943	0.39986	0.334926	0.226394	0.331168	0.18961	Uba2
2208	6.73867e-06	3.26717e-05	0.0998881	0.110241	0.0031174	0.111837	0.0904489	0.096651	0.107099	Slc23a2
2210	2.40074e-08	1.50788e-07	0.0444113	0.00220832	0.377228	0.108165	0.0647383	0.032916	0.11644	Pnn
2211	2.49068e-08	1.56339e-07	0.113667	0.124684	0.23651	0.166383	0.127049	0.100329	0.0900057	Rbm18
2214	9.12778e-09	5.97242e-08	0.176307	0.0388496	0.198248	0.200501	0.137559	0.137217	0.11467	Grk6
2214	2.45299e-07	1.39967e-06	0.211773	0.146666	0.242292	0.146354	0.156379	0.212208	0.157732	Abhd17b
2214	6.16992e-07	3.37174e-06	0.157009	0.159126	0.16283	0.0719331	0.0658008	0.155841	0.0947132	Atpaf1
2217	3.12407e-08	1.94092e-07	0.127135	0.103442	0.0902096	0.124571	0.113122	0.0436924	0.0963722	RP24-555M20.3
2220	5.80303e-10	4.23018e-09	0.246867	0.213152	0.172706	0.00549835	0.129413	0.169521	0.0332393	Mdp1
2220	1.24623e-09	8.83447e-09	0.237852	0.0946112	0.260574	0.213165	0.166951	0.164915	0.237265	Alg14
2220	9.78802e-09	6.39309e-08	0.191172	0.154036	0.194875	0.211472	0.182889	0.135952	0.0963632	Exoc6b
2222	4.99373e-08	3.05284e-07	0.122272	0.0730255	0.133485	0.15128	0.115264	0.069661	0.161736	Tram2
2225	2.83246e-08	1.76702e-07	0.173524	0.261244	0.439155	0.11234	0.140761	0.14433	0.104548	Gabarapl2
2226	2.88709e-08	1.80042e-07	0.191435	0.21986	0.325184	0.133215	0.147834	0.125023	0.190091	Zdhhc20
2228	1.27188e-05	5.95707e-05	0.125994	0.149666	0.120883	0.0805219	0.0899702	0.123388	0.139408	2510002D24Rik
2229	1.81851e-08	1.15839e-07	0.220729	0.108449	0.27657	0.178527	0.123705	0.16943	0.0460092	Sf3b3
2230	3.00955e-08	1.87362e-07	0.174611	0.123441	0.266195	0.22252	0.130713	0.107905	0.12755	Abi2
2230	1.56386e-05	7.23287e-05	0.135337	0.171492	0.0103525	0.131036	0.102237	0.0903029	0.0775154	Stk19
2232	3.04786e-08	1.89605e-07	0.112154	0.0772456	0.120004	0.115158	0.107329	0.0733485	0.0778224	Atp10d
2235	4.04671e-07	2.25749e-06	0.0811667	0.0731583	0.091513	0.0981404	0.0921718	0.0728159	0.0921381	RP23-4P1.5
2237	3.19246e-08	1.98104e-07	0.0297868	0.0373813	0.123666	0.0667448	0.0385721	0.0148216	0.03037	Nbea
2239	1.13792e-08	7.38591e-08	0.056671	0.0696664	0.14749	0.165386	0.120044	0.059315	0.0816168	Tmem184b
2244	1.84333e-06	9.56376e-06	0.0926477	0.0852164	0.0907102	0.0855871	0.0865346	0.00935263	0.00397008	Hecw2
2247	3.53871e-08	2.18626e-07	0.0389171	0.0648415	0.0922896	0.0624265	0.0411086	0.0596085	0.0640418	Gm9990
2250	4.16098e-10	3.06955e-09	0.322415	0.155655	0.219254	0.281397	0.138863	0.176686	0.158422	Nedd8
2251	1.7884e-09	1.25256e-08	0.282617	0.0770237	0.0239208	0.102468	0.0628848	0.264589	0.257	Psmb2
2252	4.11501e-08	2.52774e-07	0.162353	0.144848	0.0184408	0.00529535	0.116363	0.0253645	0.0950858	Hes6
2254	6.81214e-06	3.30134e-05	0.0877993	0.0877683	0.0651941	0.0560378	0.0729067	0.0853415	0.077889	Fam84b
2257	1.05071e-07	6.22409e-07	0.223039	0.26993	0.348207	0.0760687	0.0731455	0.0862111	0.264518	Zcchc17
2260	1.43832e-08	9.2508e-08	0.200669	0.0741517	0.17581	0.23224	0.156124	0.182011	0.160785	Actr1a
2260	3.76682e-08	2.32072e-07	0.117417	0.13421	0.237673	0.168983	0.145437	0.135907	0.14344	Aktip
2266	1.51196e-08	9.70191e-08	0.131057	0.0630957	0.0496579	0.140697	0.112191	0.0794395	0.0356743	Git1
2269	5.45017e-10	3.9852e-09	0.243837	0.0694278	0.150605	0.132281	0.109011	0.0464353	0.108729	Cenpb
2269	1.59909e-08	1.02392e-07	0.217096	0.0235487	0.154769	0.286264	0.160211	0.0617915	0.00888735	Wbp11
2270	3.91071e-07	2.18492e-06	0.131323	0.124083	0.127903	0.13359	0.0910464	0.0889843	0.0712395	Zfp598
2270	9.48084e-07	5.08245e-06	0.159845	0.134951	0.0870685	0.16447	0.160454	0.151718	0.144057	Rrad
2271	4.10324e-08	2.5211e-07	0.130397	0.0732149	0.24966	0.125545	0.0404402	0.0331088	0.156934	Zdhhc4
2272	1.72222e-08	1.09917e-07	0.188188	0.0416927	0.286175	0.262792	0.167778	0.161461	0.117448	Creld2
2278	4.34997e-08	2.66861e-07	0.242886	0.187165	0.234591	0.239774	0.222749	0.211651	0.201708	Hey1
2279	3.41073e-08	2.11073e-07	0.177867	0.104379	0.299419	0.252261	0.130465	0.0355075	0.20166	Gorasp2
2279	1.10501e-06	5.87159e-06	0.0935697	0.083533	0.087567	0.093628	0.0907139	0.084378	0.0901079	Vsig2
2284	5.99289e-10	4.36475e-09	0.264615	0.160127	0.214268	0.230181	0.156582	0.177019	0.243691	Dda1
2286	2.01093e-08	1.27364e-07	0.131109	0.0837164	0.0698865	0.155858	0.122265	0.108343	0.135746	Golm1
2286	9.78071e-08	5.80829e-07	0.033326	0.0509755	0.0736375	0.0864652	0.0600405	0.0418255	0.12693	Paqr4
2287	4.95441e-08	3.02991e-07	0.202285	0.151688	0.278086	0.129134	0.0887811	0.127384	0.0025712	Dnttip1
2287	1.12965e-05	5.31867e-05	0.0845863	0.121432	0.0357835	0.0941942	0.0906897	0.0737784	0.121791	Nmrk1
2288	4.95912e-08	3.03223e-07	0.0924472	0.0140299	0.150165	0.063365	0.0405848	0.0119964	0.0458828	Msantd2
2288	1.06794e-07	6.3194e-07	0.169895	0.141575	0.212456	0.160906	0.124776	0.177788	0.096196	Trio
2289	5.02035e-08	3.06798e-07	0.282552	0.18163	0.386907	0.257653	0.202082	0.215037	0.0668747	Rnf187
2291	5.0736e-08	3.09825e-07	0.0859027	0.0512103	0.145522	0.0641502	0.0555145	0.0742942	0.0184865	Arhgap32
2292	6.19949e-10	4.50633e-09	0.200145	0.103385	0.14153	0.177888	0.131642	0.160272	0.0667595	Cdkn2aipnl
2295	4.27588e-07	2.38014e-06	0.0936056	0.0598047	0.154128	0.142092	0.131942	0.148586	0.150838	Epha3
2296	5.36021e-08	3.26606e-07	0.154051	0.109081	0.25135	0.179837	0.137313	0.0844996	0.121965	Zfp639
2299	5.33089e-08	3.24947e-07	0.132376	0.111458	0.0589423	0.218488	0.189827	0.180617	0.0474395	Snx18
2301	7.09517e-10	5.13604e-09	0.296193	0.0914569	0.127241	0.248365	0.0965705	0.023461	0.195841	Cisd2
2302	1.05056e-08	6.83893e-08	0.186775	0.00155239	0.156763	0.171553	0.129269	0.16582	0.0443344	Trim37
2302	1.17378e-08	7.60681e-08	0.231717	0.155875	0.262227	0.224858	0.164557	0.0967847	0.1651	Pik3ca
2303	1.6694e-06	8.71033e-06	0.091084	0.0781153	0.0839555	0.0930818	0.0873291	0.0831417	0.0802241	Klhl4
2304	1.25938e-07	7.41655e-07	0.0342593	0.111685	0.245408	0.135291	0.0537112	0.067381	0.226674	Gpr180
2304	1.07824e-05	5.09032e-05	0.0694259	0.0718462	0.0764366	0.0650973	0.0572231	0.052579	0.072445	Sema4g
2306	5.71569e-08	3.47374e-07	0.170472	0.12752	0.211048	0.177127	0.129492	0.0646976	0.156688	Elk4
2306	1.73316e-06	9.02321e-06	0.0624025	0.0588606	0.0616578	0.0664048	0.0633283	0.061923	0.0634195	Ackr2
2307	1.37695e-07	8.08029e-07	0.0467957	0.0484458	0.139638	0.106618	0.0494191	0.0503643	0.139833	Phldb1
2310	2.50398e-08	1.57094e-07	0.160286	0.0246799	0.201888	0.190791	0.156157	0.111583	0.180955	Pkp4
2310	5.8574e-08	3.55532e-07	0.0958507	0.0508176	0.167782	0.101429	0.091165	0.0533245	0.162834	Nfatc4
2310	1.97148e-06	1.02e-05	0.221784	0.118657	0.300879	0.156824	0.11118	0.266766	0.173571	Gps1
2312	1.21563e-06	6.43073e-06	0.114554	0.0992489	0.105249	0.115431	0.109929	0.104688	0.0999156	Lrrc3b
2313	4.52392e-06	2.24352e-05	0.121238	0.138949	0.0627584	0.0890396	0.0905057	0.0612044	0.145775	Fam49a
2315	2.03126e-06	1.04979e-05	0.141584	0.228899	0.226897	0.145467	0.220229	0.265455	0.164159	Syf2
2316	6.38246e-08	3.85991e-07	0.140632	0.109923	0.148932	0.140477	0.125262	0.0501481	0.107345	Gm15823
2321	7.6632e-09	5.04993e-08	0.141859	0.120472	0.0805177	0.124238	0.121685	0.113329	0.0836865	Trak2
2325	3.76532e-06	1.8847e-05	0.0829226	0.069449	0.0714234	0.0799474	0.0848028	0.0656937	0.0752243	Mir1931
2326	7.04233e-08	4.242e-07	0.20842	0.0598319	0.321415	0.12678	0.0651545	0.0168443	0.0824791	Chtop
2326	1.85719e-06	9.63268e-06	0.110426	0.116453	0.101288	0.127859	0.0921677	0.10369	0.0463485	Mink1
2328	7.23118e-08	4.35496e-07	0.0929256	0.0853573	0.142645	0.0524698	0.0453811	0.0156352	0.0262819	Arhgap35
2331	3.5224e-06	1.77272e-05	0.0533848	0.0522833	0.0538024	0.0563805	0.0533457	0.0531013	0.0513266	Akr1c19
2338	1.56606e-06	8.18915e-06	0.114632	0.188723	0.290188	0.164324	0.103175	0.259105	0.201543	Mcfd2
2339	6.17518e-07	3.37406e-06	0.181136	0.159823	0.0882797	0.170715	0.180578	0.143159	0.158609	Atp2c1
2343	8.55004e-07	4.60129e-06	0.0873574	0.0808318	0.0967528	0.0989409	0.0940957	0.0644673	0.0817986	Stx3
2343	1.53811e-06	8.05059e-06	0.0803658	0.0735374	0.0761876	0.0787709	0.0782549	0.0764389	0.0778568	Gm38197
2345	1.23242e-07	7.26161e-07	0.0700775	0.0833606	0.10759	0.0926416	0.0909472	0.077913	0.106407	Hoxa7
2346	3.41934e-08	2.11566e-07	0.126189	0.0367209	0.081233	0.251558	0.150043	0.157274	0.0260243	Ccm2
2347	1.36254e-09	9.62614e-09	0.290011	0.21398	0.30319	0.24851	0.178806	0.206894	0.107399	Ube2j2
2348	8.78579e-08	5.23899e-07	0.188889	0.0579925	0.229204	0.16958	0.124924	0.0868218	0.0451391	Nfyb
2348	1.43817e-07	8.41573e-07	0.170442	0.0937912	0.250749	0.187213	0.0932733	0.0764909	0.233491	Acd
2349	8.82114e-08	5.2563e-07	0.0919291	0.0577289	0.260781	0.18501	0.129694	0.143901	0.0774986	Nelfb
2350	8.34084e-08	4.98619e-07	0.210113	0.0858066	0.174434	0.128287	0.131084	0.203279	0.218977	Prkag1
2352	1.80924e-06	9.40159e-06	0.192582	0.224397	0.278281	0.0712759	0.125473	0.0740491	0.140309	Apopt1
2356	9.3414e-08	5.55734e-07	0.166332	0.0348435	0.453594	0.11773	0.0057041	0.109465	0.0260782	Ncl
2357	9.35017e-08	5.56124e-07	0.0293734	0.0242879	0.130385	0.0877473	0.0525454	0.0368173	0.0739838	Apbb1
2359	1.69639e-05	7.80778e-05	0.191627	0.217627	0.236939	0.0491954	0.0699547	0.104591	0.0407057	Nrip1
2364	9.63231e-08	5.72323e-07	0.236937	0.101296	0.398927	0.223684	0.104431	0.0562353	0.0138365	Ankrd11
2371	2.4222e-07	1.38424e-06	0.0682032	0.0429218	0.121067	0.12305	0.102337	0.0264192	0.145356	Sema4c
2372	1.49991e-08	9.63012e-08	0.186025	0.142776	0.0483474	0.133846	0.157754	0.109546	0.0548838	Rps6ka3
2373	2.43509e-07	1.39089e-06	0.0997143	0.0885424	0.126421	0.0652715	0.0588515	0.0483916	0.137269	Trim56
2374	2.07966e-07	1.1961e-06	0.118866	0.0992316	0.17123	0.150135	0.104621	0.145846	0.17032	Rdh5
2374	9.53701e-07	5.10762e-06	0.125021	0.117968	0.0106264	0.103313	0.088097	0.0678462	0.0459993	Etv6
2375	4.7072e-07	2.60843e-06	0.108495	0.112839	0.0475878	0.131332	0.110397	0.0883929	0.0956836	Mvb12b
2376	1.05268e-07	6.23466e-07	0.227558	0.152686	0.333264	0.160315	0.140262	0.0786823	0.175234	Ddb1
2380	4.56504e-08	2.79746e-07	0.109284	0.0946738	0.112633	0.0372381	0.0950605	0.0872	0.073933	Cd1d1
2380	1.07393e-07	6.35372e-07	0.104749	0.0614476	0.14815	0.125738	0.0936253	0.082746	0.0439373	2410018L13Rik
2381	3.5189e-06	1.77156e-05	0.0745059	0.0733037	0.0759511	0.0583138	0.0700612	0.0755456	0.053826	1110032F04Rik
2382	1.43222e-06	7.51886e-06	0.127663	0.13782	0.0567195	0.126987	0.130401	0.129777	0.153839	Irf9
2384	1.26092e-07	7.42432e-07	0.0397101	0.0214148	0.097828	0.071261	0.0568204	0.0272167	0.0949669	Mcc
2387	1.896e-07	1.09502e-06	0.120427	0.0845248	0.140697	0.132699	0.125315	0.0831455	0.085924	Mid2
2395	1.1181e-07	6.60209e-07	0.0438868	0.0204845	0.190613	0.0996345	0.047358	0.00482712	0.125968	Ankrd46
2396	1.63186e-05	7.53058e-05	0.121387	0.128001	0.112655	0.102997	0.12291	0.0832506	0.062732	Smg7
2397	1.13496e-07	6.69928e-07	0.104321	0.0333983	0.199522	0.0965336	0.0359315	0.00119212	0.00857415	Mapk8
2397	2.94411e-07	1.66476e-06	0.0832182	0.0878272	0.092179	0.144922	0.140758	0.0375553	0.19281	Arrdc4
2398	4.1636e-06	2.07313e-05	0.12406	0.112289	0.118505	0.109719	0.123152	0.120425	0.117595	Alox12
2401	1.42774e-07	8.35634e-07	0.0884834	0.0825711	0.120304	0.11947	0.0799756	0.0727122	0.11877	Inf2
2403	1.11677e-06	5.92838e-06	0.0929199	0.0740173	0.082295	0.0947493	0.0865622	0.0769743	0.0801876	RP24-303G10.1
2407	4.09692e-06	2.04176e-05	0.0959178	0.0821956	0.100919	0.105093	0.102998	0.0193236	0.0972451	Gcnt2
2409	1.32348e-07	7.77747e-07	0.130473	0.0688235	0.13755	0.131856	0.125794	0.113279	0.134606	St6galnac2
2412	3.36412e-07	1.89067e-06	0.1235	0.157575	0.318233	0.0624176	0.172048	0.164381	0.306603	Dctn2
2412	4.0674e-06	2.02796e-05	0.112056	0.101301	0.107124	0.0888876	0.0977315	0.00557386	0.110791	Jph2
2413	1.34844e-07	7.91997e-07	0.0401609	0.0329865	0.091956	0.0626646	0.0416245	0.0281327	0.070089	Cachd1
2414	6.85556e-08	4.13324e-07	0.148939	0.023271	0.153824	0.255595	0.122865	0.187	0.211305	Tor1a
2420	3.56466e-07	1.99898e-06	0.107708	0.166374	0.205748	0.17375	0.161979	0.0767622	0.196431	Ldb1
2421	3.82798e-09	2.60366e-08	0.24703	0.200344	0.27356	0.171712	0.147	0.0989679	0.243642	Xiap
2422	3.61524e-07	2.02631e-06	0.158603	0.122662	0.131917	0.156381	0.122939	0.0269586	0.223236	Preb
2426	1.5072e-07	8.7949e-07	0.0698176	0.00845091	0.171588	0.108197	0.066951	0.0292836	0.0569082	Erc1
2427	8.29095e-08	4.95727e-07	0.126396	0.136388	0.0545607	0.247519	0.122254	0.0894721	0.170722	Ndel1
2431	1.55017e-07	9.03774e-07	0.0912653	0.0871834	0.234545	0.147155	0.0744985	0.0316363	0.0789038	Gm14698
2432	8.11878e-08	4.86044e-07	0.151398	0.0907908	0.1001	0.164856	0.119427	0.0704533	0.109027	Hmbox1
2438	9.04086e-08	5.3824e-07	0.109223	0.104422	0.133609	0.148151	0.122678	0.0698046	0.137574	Lrrc32
2439	5.89355e-07	3.22548e-06	0.0103363	0.0671047	0.0266777	0.107664	0.09158	0.0961455	0.100779	Slfn5
2440	3.40499e-06	1.71806e-05	0.0817484	0.0771139	0.0807204	0.079847	0.0812658	0.0807867	0.0723511	Krt23
2443	2.84858e-05	0.000127333	0.127957	0.145033	0.154798	0.087536	0.0931564	0.1321	0.117198	Ubxn8
2445	1.03119e-07	6.11175e-07	0.190807	0.174034	0.0737745	0.190355	0.163537	0.117725	0.116736	Agfg1
2455	6.27579e-06	3.05612e-05	0.0963644	0.0945275	0.0329824	0.0370104	0.0802772	0.105686	0.0768669	Parp10
2462	1.47986e-07	8.64447e-07	0.1216	0.108707	0.117685	0.140811	0.113288	0.0834308	0.136826	Trim3
2465	2.02242e-07	1.16439e-06	0.153269	0.0837801	0.237665	0.179312	0.121723	0.0677153	0.15948	Gle1
2466	2.02428e-07	1.16526e-06	0.171192	0.211649	0.314925	0.0686371	0.133326	0.132792	0.129249	Dars
2467	1.78419e-06	9.27433e-06	0.0893852	0.0757069	0.0802761	0.0876685	0.0805735	0.0645464	0.0485751	Als2cl
2467	5.8906e-06	2.87656e-05	0.0807305	0.0675876	0.0726998	0.0800226	0.078168	0.0710135	0.050456	Foxf1
2470	3.57732e-08	2.20807e-07	0.195566	0.168033	0.122946	0.0508786	0.156054	0.101538	0.00770807	Rnf114
2470	3.05241e-06	1.54697e-05	0.108922	0.097376	0.066969	0.110862	0.106121	0.0996206	0.105203	Gm11713
2471	1.1473e-07	6.7697e-07	0.179922	0.0445184	0.168735	0.224018	0.0922668	0.0850508	0.0358253	Eftud2
2475	2.15477e-08	1.35982e-07	0.197773	0.125846	0.0429146	0.170179	0.163354	0.165563	0.130155	Ripk3
2480	3.7066e-06	1.85699e-05	0.133848	0.116942	0.119425	0.135225	0.129009	0.123564	0.12799	Trpc6
2481	4.17858e-07	2.32832e-06	0.207119	0.101626	0.299141	0.215521	0.150997	0.225577	0.11377	Dcps
2484	2.35684e-07	1.34898e-06	0.221771	0.202583	0.368871	0.23763	0.17246	0.232337	0.100193	Mff
2485	1.40114e-07	8.21205e-07	0.198167	0.061175	0.250889	0.305624	0.10499	0.0840523	0.0866222	Khdrbs1
2488	6.406e-07	3.49386e-06	0.0924458	0.0903023	0.103202	0.120068	0.107013	0.102374	0.0490886	Hopx
2490	2.44431e-07	1.3952e-06	0.0789588	0.0698704	0.135253	0.0798828	0.0489042	0.0366773	0.00596157	Smg5
2491	6.36778e-07	3.47529e-06	0.0727892	0.0647302	0.149485	0.0734072	0.0618758	0.0980309	0.151	Inpp1
2494	6.3878e-07	3.48507e-06	0.141272	0.1073	0.169715	0.155538	0.0558632	0.0813626	0.178076	Dock1
2494	1.40077e-05	6.52123e-05	0.0948639	0.0944683	0.0894413	0.0284154	0.0697416	0.0963954	0.0734601	P2ry14
2498	2.54405e-07	1.44939e-06	0.153859	0.0797004	0.231544	0.132009	0.0707998	0.140073	0.196829	Limd1
2500	5.64261e-09	3.7642e-08	0.296207	0.0494284	0.262184	0.241321	0.236556	0.219121	0.25068	Eif4a3
2502	1.39208e-07	8.16184e-07	0.196185	0.122399	0.223629	0.219472	0.138803	0.185422	0.125178	Rfxap
2502	2.58715e-07	1.47294e-06	0.131245	0.114364	0.187038	0.119009	0.142756	0.122477	0.0882412	Fam134c
2503	8.60237e-06	4.12204e-05	0.096579	0.0836928	0.0851791	0.0891901	0.0909016	0.057461	0.0760554	Lama5
2504	4.27206e-06	2.12459e-05	0.119997	0.105581	0.11812	0.110188	0.109241	0.109341	0.112649	Acer2
2506	2.14639e-07	1.23299e-06	0.12665	0.153043	0.130087	0.179704	0.138721	0.129913	0.0819911	Abhd5
2507	6.19511e-09	4.11925e-08	0.236554	0.0165483	0.0829205	0.222729	0.146385	0.179296	0.13465	Uchl5
2510	1.70839e-07	9.89934e-07	0.125686	0.0666455	0.117938	0.176453	0.105413	0.102162	0.0813503	Kctd20
2513	1.75401e-07	1.01566e-06	0.1713	0.203051	0.275498	0.293495	0.192475	0.231405	0.196971	March2
2514	6.32811e-05	0.000269734	0.07992	0.117651	0.0911775	0.0294537	0.0566732	0.107654	0.0836683	Deptor
2518	9.1518e-06	4.37082e-05	0.114832	0.0998088	0.0897619	0.0921386	0.116746	0.100961	0.0322248	Tmc6
2521	2.92763e-07	1.65628e-06	0.131989	0.107936	0.141411	0.0756334	0.105902	0.107608	0.0741958	Slc7a2
2523	7.77458e-07	4.19961e-06	0.0320596	0.0638815	0.180398	0.192247	0.10804	0.125406	0.210262	Sertad1
2523	4.77761e-06	2.36222e-05	0.0634534	0.0567368	0.0489511	0.0631458	0.0614849	0.0551109	0.0610842	Gm37082
2536	1.32896e-05	6.20693e-05	0.0672419	0.0636955	0.0461887	0.0694112	0.0693353	0.0592246	0.0666237	Slc35e4
2539	8.27571e-09	5.43739e-08	0.236089	0.0522731	0.13255	0.117316	0.0682275	0.189908	0.0576636	Timm50
2541	3.31162e-07	1.86242e-06	0.138634	0.0926287	0.191932	0.159836	0.152775	0.136813	0.135822	Daam1
2546	1.14315e-06	6.06357e-06	0.098397	0.0968094	0.108914	0.089197	0.0896128	0.086735	0.109357	Bmp5
2547	5.04994e-08	3.08493e-07	0.141781	0.11379	0.0482836	0.138498	0.120432	0.121366	0.00463004	Rb1
2549	3.51841e-07	1.97371e-06	0.15728	0.102159	0.292178	0.0514828	0.0346805	0.0563281	0.0661316	Msl1
2549	5.00337e-05	0.0002168	0.142296	0.174098	0.189664	0.137304	0.148225	0.0922423	0.12458	Mgrn1
2550	9.61113e-07	5.14483e-06	0.134467	0.0538388	0.123074	0.126344	0.106622	0.0182454	0.139227	Endod1
2551	3.63185e-07	2.0346e-06	0.151097	0.064111	0.343962	0.127153	0.0504097	0.0915958	0.224579	Trp53
2551	2.01517e-05	9.19345e-05	0.0803752	0.103421	0.109464	0.0945283	0.104972	0.0658194	0.0191593	Gne
2552	3.24193e-06	1.63902e-05	0.0861031	0.0784828	0.084183	0.0736419	0.0780512	0.0726036	0.0869106	Kank4
2554	3.50466e-07	1.96666e-06	0.146341	0.125856	0.138699	0.160268	0.138962	0.0958678	0.076609	Strip1
2555	1.34449e-05	6.27416e-05	0.164818	0.170678	0.103442	0.14058	0.149462	0.149467	0.0446525	Rela
2557	1.00047e-06	5.34174e-06	0.200895	0.197191	0.206284	0.266123	0.169273	0.244854	0.306923	Napa
2559	4.72372e-08	2.89256e-07	0.133844	0.11747	0.00578077	0.0892301	0.0964613	0.0729332	0.0152847	Plekhg5
2559	4.88548e-06	2.4116e-05	0.0998389	0.0864177	0.022233	0.103356	0.0979997	0.0995236	0.0428638	Gm38042
2559	5.15655e-06	2.53524e-05	0.093301	0.0727777	0.00524029	0.0934984	0.0916468	0.0740293	0.0966499	Trim30d
2563	3.77446e-06	1.88899e-05	0.0683192	0.0602266	0.0166415	0.069621	0.066645	0.0295589	0.0683089	Cd40
2564	8.34261e-08	4.98635e-07	0.197594	0.16873	0.127424	0.195294	0.144459	0.127327	0.199493	Ppt2
2569	2.18336e-06	1.12507e-05	0.0992	0.0860056	0.0394365	0.0692349	0.0873619	0.0855214	0.0899702	Gm37390
2574	4.08454e-07	2.27821e-06	0.049903	0.0474945	0.129241	0.0776329	0.0580859	0.044185	0.0623914	Ptgfrn
2575	1.12785e-06	5.98434e-06	0.171014	0.152522	0.185885	0.111063	0.140688	0.151034	0.241085	Lypla1
2579	4.17367e-07	2.32597e-06	0.037315	0.0166394	0.188979	0.0550204	0.0266622	0.0898271	0.134569	Yars
2580	2.91996e-07	1.65335e-06	0.1461	0.00671453	0.130209	0.154575	0.102085	0.112396	0.0729498	Timeless
2581	2.92643e-07	1.65589e-06	0.138947	0.00512678	0.0958843	0.159964	0.0954505	0.093465	0.0567685	Aaas
2581	4.18222e-07	2.32995e-06	0.0985672	0.0991582	0.18052	0.0980763	0.0740966	0.0538641	0.0760373	Usp10
2582	0.000122071	0.000498516	0.0681512	0.122503	0.0631727	0.0389557	0.0086676	0.0248043	0.040935	Rhobtb1
2589	2.59253e-06	1.32441e-05	0.0952951	0.0281317	0.132434	0.139507	0.113491	0.128338	0.135983	Lin7a
2592	2.29758e-07	1.31665e-06	0.240558	0.189149	0.28156	0.201282	0.152646	0.0664665	0.261524	Eif4g3
2596	4.56905e-07	2.53568e-06	0.0790145	0.0512355	0.238801	0.119982	0.0805109	0.132641	0.105575	Btbd2
2597	4.57407e-07	2.53804e-06	0.0365957	0.0155343	0.113581	0.0522902	0.0449134	0.00335142	0.0949587	Large
2611	3.84535e-07	2.1513e-06	0.153219	0.121673	0.210062	0.194215	0.152497	0.0338544	0.0731111	Wwc2
2612	1.47254e-06	7.72565e-06	0.0446446	0.00972859	0.0862735	0.0761347	0.0682778	0.0171777	0.107625	Kctd12b
2614	0.000140937	0.000570789	0.0623684	0.120278	0.044642	0.0233076	0.0675574	0.0724132	0.0528259	Creld1
2615	1.40163e-05	6.52341e-05	0.0701736	0.0642973	0.0706043	0.0237314	0.0488015	0.0507349	0.00238768	Myo1d
2617	5.04252e-07	2.78264e-06	0.172006	0.0641682	0.117746	0.182388	0.114279	0.0628191	0.182211	Sav1
2617	2.28953e-05	0.000103739	0.160411	0.167431	0.184812	0.11692	0.155841	0.161716	0.0564825	Wbp1l
2619	4.25159e-07	2.36741e-06	0.192796	0.0685488	0.0154628	0.218947	0.183284	0.135222	0.00120862	Setd3
2619	9.64236e-06	4.59125e-05	0.0711669	0.0662856	0.0699591	0.0712593	0.0705567	0.0696535	0.0624133	Nr5a2
2620	5.2324e-07	2.87977e-06	0.0820261	0.0881631	0.134748	0.0671238	0.0726825	0.0309605	0.0133717	Lsm14b
2620	1.17397e-06	6.22109e-06	0.135367	0.12391	0.0105309	0.120939	0.10883	0.0994242	0.091703	Cpeb4
2621	1.5752e-08	1.00921e-07	0.306531	0.19373	0.148795	0.0748761	0.088813	0.148499	0.166715	Map2k2
2621	1.17299e-05	5.51411e-05	0.0910993	0.0883337	0.0895971	0.0917411	0.0892667	0.0897169	0.0831805	Frem2
2624	6.96667e-06	3.37034e-05	0.10274	0.096442	0.110148	0.0859612	0.0837703	0.0485317	0.04012	Klhl2
2627	5.68953e-07	3.11793e-06	0.138833	0.145172	0.19914	0.0835988	0.106327	0.0955822	0.0489243	Bpgm
2628	1.6826e-08	1.07512e-07	0.17088	0.0568859	0.0782574	0.125019	0.0960959	0.0559614	0.112349	Chek2
2642	3.02688e-06	1.53497e-05	0.0882019	0.0781429	0.0990222	0.104569	0.0952292	0.0692198	0.101662	Ppp1r1a
2643	1.28485e-06	6.7784e-06	0.031858	0.0355837	0.070125	0.0302232	0.0201858	0.0564163	0.0704984	Rnf125
2649	7.0361e-07	3.8182e-06	0.148323	0.05637	0.264407	0.183223	0.0920757	0.0121472	0.00868435	Zc3h13
2650	7.41283e-07	4.01269e-06	0.145024	0.0824313	0.0148292	0.122552	0.127135	0.0877738	0.122657	Diap1
2652	2.16052e-08	1.36319e-07	0.206655	0.159392	0.125935	0.173269	0.136486	0.0378955	0.023162	Zfand3
2652	3.95687e-05	0.000173857	0.0887006	0.0896857	0.0860684	0.0915156	0.0873658	0.085619	0.0907915	Slc16a12
2655	2.24329e-08	1.41326e-07	0.255757	0.0673933	0.198839	0.194804	0.12165	0.098202	0.0985129	Dhx15
2656	1.13456e-05	5.34025e-05	0.0607833	0.0547264	0.0576007	0.0595233	0.0585352	0.0549564	0.0574137	Slc35f1
2656	2.00529e-05	9.15092e-05	0.18865	0.208829	0.198835	0.21354	0.14355	0.227378	0.104322	Eif3b
2657	7.25884e-07	3.93382e-06	0.174035	0.148276	0.331506	0.238361	0.17333	0.035077	0.0466026	Snrpb2
2664	5.16648e-07	2.84758e-06	0.119077	0.0667822	0.0518314	0.125624	0.107546	0.0684804	0.0618056	Slc25a25
2666	1.91723e-06	9.93324e-06	0.189451	0.0683357	0.0632812	0.15496	0.155375	0.082639	0.220322	Ubn1
2671	2.33747e-06	1.20001e-05	0.141389	0.166731	0.212999	0.158118	0.160295	0.0607691	0.276402	Fam103a1
2675	2.40034e-06	1.23095e-05	0.114458	0.10671	0.0966669	0.134064	0.151428	0.0784217	0.174813	Dync1li1
2676	2.54326e-08	1.59469e-07	0.236742	0.171676	0.199884	0.229066	0.157244	0.126244	0.123729	Tulp4
2682	1.01064e-06	5.39169e-06	0.206548	0.153594	0.25175	0.19881	0.198522	0.124009	0.0403868	4833439L19Rik
2684	7.78118e-06	3.74475e-05	0.0855751	0.0734772	0.0838237	0.090832	0.0834144	0.0810214	0.0847109	Vash1
2686	2.5005e-06	1.27956e-05	0.136491	0.151572	0.147284	0.0774536	0.134465	0.101986	0.244904	Cers2
2687	2.81738e-08	1.7586e-07	0.216202	0.0816433	0.106574	0.165748	0.042552	0.0267124	0.105685	Larp4b
2689	2.23213e-05	0.000101346	0.165648	0.19886	0.193698	0.148325	0.12426	0.132355	0.208685	Trpc4ap
2690	2.92393e-08	1.82237e-07	0.309912	0.134689	0.298299	0.189472	0.143487	0.249776	0.0983527	Rbx1
2692	1.58545e-06	8.28536e-06	0.0478597	0.044245	0.0911387	0.0338118	0.0369501	0.0784495	0.0913766	Zfp521
2694	9.76202e-07	5.22139e-06	0.0512243	0.0642934	0.119467	0.0353984	0.0230389	0.0168292	0.0465322	Tmem63b
2695	3.98877e-06	1.99115e-05	0.0946467	0.0818795	0.0829589	0.0823278	0.0934341	0.0896546	0.102305	Tmem120b
2697	5.57848e-08	3.39346e-07	0.236467	0.0535575	0.26702	0.204154	0.154721	0.148194	0.245956	Tial1
2697	1.02901e-05	4.87801e-05	0.103516	0.0925037	0.10295	0.0968292	0.102116	0.0987364	0.105816	4833422C13Rik
2701	3.6925e-08	2.27662e-07	0.214277	0.0134568	0.195421	0.211788	0.114152	0.137123	0.161983	Baz1b
2704	8.02648e-07	4.32935e-06	0.119163	0.110863	0.14023	0.149446	0.125629	0.0656018	0.0890775	Tbc1d12
2704	1.91031e-05	8.73665e-05	0.0514974	0.0496105	0.0207595	0.0519391	0.0511474	0.0505558	0.0510177	Csf2rb2
2706	1.0669e-05	5.04252e-05	0.075673	0.0632182	0.0686755	0.0762078	0.0715867	0.0660661	0.0679282	Usp43
2713	8.7594e-06	4.19305e-05	0.0732398	0.0626249	0.0665523	0.0716674	0.0686559	0.0678082	0.059233	Pabpc1l
2714	1.5761e-07	9.17762e-07	0.193989	0.129312	0.0817295	0.197044	0.166804	0.144787	0.108695	Rfk
2714	6.55164e-07	3.5686e-06	0.184464	0.160092	0.174874	0.163697	0.13062	0.116678	0.0999435	Mtap
2716	1.07187e-06	5.7028e-06	0.0692552	0.0864715	0.105264	0.0755693	0.0808295	0.0641976	0.0777255	Map2k6
2716	9.17054e-06	4.37914e-05	0.0808923	0.0724554	0.0818251	0.0812256	0.0792806	0.0802122	0.0701391	9130017K11Rik
2718	7.7827e-08	4.66765e-07	0.214304	0.00947025	0.0827994	0.212344	0.110071	0.126836	0.174921	Pagr1a
2719	1.49417e-06	7.82924e-06	0.0727012	0.0354448	0.089424	0.0954521	0.0836568	0.0830782	0.0850193	A830082K12Rik
2720	1.10142e-06	5.8553e-06	0.130342	0.0905045	0.182528	0.0882974	0.0848875	0.053921	0.0810658	Arl5a
2725	2.00949e-06	1.03902e-05	0.115981	0.0945283	0.114664	0.126374	0.11158	0.101732	0.118166	Nrxn1
2726	3.04492e-05	0.000135799	0.0535942	0.0499223	0.0514665	0.0507727	0.0493674	0.0507283	0.0359112	Dennd3
2729	3.39501e-07	1.9077e-06	0.226739	0.0358077	0.210256	0.19812	0.138674	0.195989	0.130454	Azin1
2730	6.64158e-06	3.22245e-05	0.0983271	0.0803366	0.0901935	0.0952895	0.0894392	0.0643549	0.0861671	Hapln3
2732	1.63625e-05	7.54977e-05	0.22603	0.225355	0.169207	0.198912	0.205399	0.24162	0.146963	Frg1
2733	1.19878e-06	6.3465e-06	0.186549	0.0924699	0.284692	0.0175559	0.071225	0.0696615	0.139821	Mier1
2733	3.44429e-06	1.73657e-05	0.0607941	0.0609989	0.0627717	0.0322874	0.052729	0.0602344	0.072672	Asb4
2734	8.13892e-07	4.38643e-06	0.221173	0.213639	0.14325	0.25196	0.185884	0.222494	0.0463739	Trappc4
2740	0.000266131	0.00103493	0.0896436	0.131762	0.0855444	0.0586775	0.0833091	0.0794527	0.0272964	Crcp
2744	6.58406e-05	0.000279747	0.13188	0.139897	0.153219	0.0424524	0.0606776	0.0285474	0.113015	Mef2d
2745	1.27229e-06	6.71427e-06	0.131916	0.111652	0.167946	0.104281	0.112057	0.107905	0.107417	Adm
2747	2.82295e-05	0.000126239	0.0952633	0.102102	0.105622	0.104995	0.0959691	0.09221	0.0694538	Ccdc68
2749	1.12344e-06	5.9619e-06	0.058574	0.0128901	0.0946705	0.102707	0.0853212	0.0759703	0.0125983	Magi3
2749	1.3152e-06	6.93082e-06	0.0589927	0.0333606	0.19498	0.104411	0.0383565	0.0865911	0.166716	Rnf215
2749	1.46724e-05	6.80976e-05	0.0711209	0.0598148	0.0709473	0.0777935	0.0724365	0.0640031	0.0581893	Fgfr3
2750	5.36046e-05	0.000231097	0.0588994	0.0616463	0.061004	0.0590405	0.060503	0.0609431	0.0576437	Gm17619
2751	1.34159e-06	7.06207e-06	0.170509	0.0494782	0.24865	0.157565	0.148228	0.102006	0.0681756	Taf11
2751	1.19427e-05	5.61175e-05	0.0837507	0.0725675	0.0757002	0.0871644	0.08113	0.0742864	0.0823938	AW011738
2752	1.36951e-06	7.20333e-06	0.2179	0.101367	0.281346	0.167674	0.179717	0.0214851	0.178834	Top2b
2755	4.04984e-06	2.02011e-05	0.125427	0.0625934	0.0731175	0.102061	0.0913343	0.00480436	0.14845	Msra
2757	2.56243e-06	1.30983e-05	0.212682	0.220692	0.055048	0.0771098	0.148931	0.188544	0.099265	Samm50
2759	4.90682e-08	3.00136e-07	0.203703	0.155422	0.00928193	0.161002	0.109139	0.0914033	0.106595	Mob1a
2759	8.55348e-06	4.0992e-05	0.063455	0.048286	0.0569799	0.0641442	0.0592095	0.0568157	0.0559224	Dlk2
2762	4.20634e-06	2.09346e-05	0.0185376	0.0222875	0.040254	0.016321	0.0083792	0.00495044	0.0599298	Mtmr11
2765	1.26821e-06	6.69381e-06	0.0931644	0.00483444	0.0453691	0.174809	0.119118	0.0654281	0.118298	Cep170
2766	7.60736e-07	4.11464e-06	0.251565	0.120668	0.336591	0.252982	0.140511	0.0957829	0.0522118	Ywhaz
2766	4.16664e-05	0.000182231	0.155201	0.137358	0.143795	0.121115	0.0832059	0.193495	0.000657498	Amfr
2767	5.22936e-08	3.19043e-07	0.161922	0.10951	0.0339997	0.143495	0.10837	0.102966	0.0109455	Dip2b
2769	1.73531e-06	9.03294e-06	0.0533345	0.0553495	0.0849743	0.0213312	0.0417558	0.0695164	0.0830229	Bche
2769	2.0789e-05	9.47382e-05	0.160407	0.16275	0.177475	0.158376	0.161374	0.139045	0.115312	Btbd9
2771	1.58076e-06	8.26214e-06	0.172314	0.11749	0.246827	0.149362	0.136518	0.0260678	0.139954	Nudcd3
2772	1.69863e-05	7.81589e-05	0.096578	0.0882396	0.0959714	0.0961835	0.0954663	0.0943688	0.0898683	Thsd7a
2775	1.64315e-06	8.57608e-06	0.0323998	0.0190158	0.121595	0.0474341	0.0261352	0.0872577	0.11172	Mark1
2775	0.000135208	0.000549124	0.103583	0.115332	0.0712122	0.0282496	0.0617062	0.00972799	0.017725	Rmnd5a
2797	5.08922e-06	2.50399e-05	0.110149	0.0837964	0.0986438	0.111075	0.0942119	0.0790979	0.126102	Kif13a
2805	1.30973e-06	6.9031e-06	0.117083	0.0795928	0.110332	0.110572	0.101112	0.098507	0.0632919	Pla2r1
2810	1.99315e-07	1.14813e-06	0.244702	0.139032	0.28909	0.14748	0.105941	0.0871388	0.138459	Pcif1
2811	2.12943e-07	1.22388e-06	0.154985	0.103254	0.11518	0.119	0.123777	0.132497	0.121769	Eepd1
2817	1.42051e-05	6.60631e-05	0.0528639	0.0555145	0.0627217	0.0620252	0.0543233	0.0601648	0.0608404	Fam107a
2818	1.92882e-06	9.98909e-06	0.124225	0.105555	0.224108	0.228951	0.169352	0.0242745	0.0414086	Nrbp1
2826	2.37556e-06	1.21863e-05	0.0768863	0.0578472	0.143605	0.0702195	0.0259138	0.0436576	0.00470023	Ints7
2827	8.17014e-08	4.88855e-07	0.166242	0.129857	0.0963078	0.109968	0.128168	0.117248	0.0828144	Fbxo7
2834	2.49496e-06	1.27711e-05	0.103032	0.0979573	0.145387	0.111353	0.11115	0.104376	0.096133	Lmbr1
2836	2.12449e-05	9.67227e-05	0.117928	0.114448	0.0870448	0.123442	0.121085	0.00186598	0.128149	Uvrag
2837	2.17578e-06	1.12134e-05	0.0564388	0.0122228	0.10864	0.140117	0.103244	0.0315618	0.0508985	Nsmf
2838	1.54343e-06	8.0759e-06	0.170477	0.138827	0.108455	0.187335	0.132496	0.0545555	0.00454656	Tet3
2843	1.63961e-05	7.56318e-05	0.0915093	0.0764237	0.0837779	0.0907057	0.0856629	0.0834469	0.0746451	Scube2
2843	5.90488e-05	0.000252797	0.115098	0.126104	0.102624	0.0752838	0.112017	0.140857	0.116938	Pisd
2847	2.36623e-05	0.000106923	0.152429	0.0362859	0.0477582	0.0649808	0.0409449	0.154176	0.0345088	Akip1
2850	2.76487e-06	1.40812e-05	0.162728	0.0877067	0.207033	0.147025	0.125893	0.0357804	0.0804344	Zfp131
2851	0.000111916	0.000460042	0.572239	0.592067	0.525094	0.533732	0.557437	0.564876	0.481402	Hbb-bs
2852	2.03696e-06	1.05256e-05	0.12468	0.0987074	0.128568	0.0875307	0.0731385	0.110477	0.113823	Plvap
2857	2.54581e-05	0.000114508	0.0852207	0.0716816	0.0795993	0.0856504	0.0823807	0.0799374	0.081845	Gm16340
2858	3.65456e-06	1.83368e-05	0.0200632	0.00397219	0.102265	0.0796413	0.0482137	0.0574525	0.102417	Wdr86
2862	2.3938e-05	0.00010811	0.0830714	0.0715498	0.0844382	0.0754357	0.0669653	0.0828556	0.0768906	Mapk12
2863	1.54099e-06	8.0644e-06	0.109917	0.0767053	0.120496	0.0449975	0.0582681	0.078917	0.0997879	Phlpp1
2865	2.52383e-06	1.2907e-05	0.203711	0.185165	0.0804515	0.0839832	0.150528	0.146735	0.0526475	Fibp
2865	3.08688e-06	1.56325e-05	0.0578493	0.0553448	0.138901	0.114347	0.110193	0.052064	0.126489	Zdhhc1
2877	2.87286e-06	1.45976e-05	0.213595	0.0763621	0.0289073	0.258888	0.204936	0.201744	0.14018	Krcc1
2877	8.27788e-06	3.97228e-05	0.0255603	0.0115833	0.0134052	0.0597439	0.0295572	0.0577994	0.0906423	Arsa
2881	1.38291e-07	8.11236e-07	0.1794	0.111257	0.0268788	0.125296	0.133788	0.123686	0.155388	Usp25
2885	3.07028e-06	1.55555e-05	0.154996	0.0207566	0.114108	0.198212	0.146858	0.0871763	0.104577	Rpp30
2885	3.47179e-06	1.74937e-05	0.085056	0.0887397	0.190918	0.109401	0.11986	0.095747	0.0892573	Ttc4
2888	3.10236e-06	1.57061e-05	0.158404	0.0752908	0.188901	0.177363	0.114375	0.112699	0.0296779	Rnps1
2889	3.53361e-06	1.77729e-05	0.146077	0.0175681	0.244193	0.142595	0.0679058	0.0595644	0.0590539	Polr2d
2891	3.75666e-05	0.000165455	0.109976	0.0877899	0.0977816	0.112995	0.104774	0.0947021	0.0877877	Sema3g
2893	8.2703e-05	0.0003463	0.0526579	0.0475933	0.0259844	0.0479181	0.0521131	0.0462367	0.03226	Casz1
2896	6.90333e-05	0.000292527	0.118757	0.0951295	0.0726725	0.109076	0.131533	0.123178	0.129185	Zdhhc7
2902	0.000238384	0.000934027	0.074445	0.111444	0.120935	0.0302406	0.0983101	0.0722703	0.0378077	Bsdc1
2906	6.02183e-06	2.93633e-05	0.0608153	0.0746901	0.0892636	0.112076	0.0875306	0.0509261	0.107209	P3h2
2906	2.92261e-05	0.000130537	0.11354	0.101961	0.121262	0.127525	0.122015	0.111176	0.124767	Vegfc
2914	1.66215e-07	9.64827e-07	0.27775	0.118464	0.243193	0.221503	0.226314	0.190477	0.272682	Yif1b
2917	8.24627e-07	4.44357e-06	0.189549	0.141502	0.204112	0.198884	0.144011	0.133595	0.0572481	Ppm1a
2917	3.97941e-06	1.98707e-05	0.101339	0.0689734	0.113194	0.106237	0.0957627	0.059975	0.090779	2610305D13Rik
2917	8.29484e-05	0.000347196	0.0518121	0.0722019	0.0993365	0.0611706	0.0547551	0.133704	0.124254	Prelid2
2922	0.000515541	0.00191595	0.0638427	0.0804215	0.0166153	0.0269297	0.0415293	0.0578743	0.0140471	3110002H16Rik
2926	4.09758e-06	2.04178e-05	0.104459	0.0262247	0.198809	0.123995	0.107164	0.0491491	0.0302139	Ss18
2926	7.35381e-06	3.54729e-05	0.0729212	0.0649946	0.0761079	0.07481	0.0696175	0.0572831	0.0735756	Efr3b
2928	6.68322e-05	0.000283742	0.0635573	0.0611464	0.0392141	0.0560513	0.0551259	0.056973	0.049492	Ccdc125
2936	1.93514e-07	1.11646e-06	0.168779	0.108813	0.145372	0.143076	0.137648	0.089827	0.101284	Hipk3
2937	3.7428e-06	1.874e-05	0.0592637	0.0303389	0.0932817	0.0893398	0.0524403	0.0577552	0.0772381	Gm38399
2937	3.36222e-05	0.00014905	0.0826291	0.0674689	0.0735294	0.0838146	0.078257	0.0739007	0.0751493	Ccdc67
2939	1.19717e-05	5.6238e-05	0.153644	0.101006	0.0656081	0.0934523	0.0801857	0.136707	0.190024	Irak1
2941	4.52489e-05	0.000197069	0.0775985	0.0677276	0.0715997	0.0762641	0.0746202	0.0710822	0.0740385	St8sia6
2945	4.55816e-06	2.25946e-05	0.0528408	0.0649827	0.150824	0.0971998	0.0604996	0.00435951	0.0961838	Trove2
2945	4.8273e-06	2.38466e-05	0.0793401	0.0838788	0.103851	0.0621576	0.0615147	0.08521	0.0723492	Plcb1
2947	7.80557e-05	0.00032833	0.175694	0.143428	0.196708	0.14899	0.201136	0.0495579	0.149864	Mkln1
2949	0.000102717	0.000424066	0.0655818	0.0667811	0.075891	0.0713778	0.07687	0.0324055	0.0740419	Lnx2
2953	1.30735e-05	6.11457e-05	0.185177	0.161053	0.219207	0.18315	0.0979159	0.0883393	0.243672	Tpgs1
2955	2.2816e-07	1.30817e-06	0.267793	0.195293	0.329338	0.170678	0.183269	0.209065	0.26533	Metap2
2956	4.79524e-06	2.36966e-05	0.0716709	0.00854632	0.17414	0.0112554	0.00808213	0.00846932	0.0335622	Scaf1
2956	0.000143461	0.00057997	0.107989	0.165713	0.0255057	0.143092	0.16728	0.156254	0.0459279	2310011J03Rik
2957	3.98268e-05	0.000174807	0.114341	0.0920858	0.100764	0.115492	0.107533	0.101329	0.10623	Map3k7cl
2960	9.93334e-06	4.71763e-05	0.131244	0.126277	0.0867549	0.145499	0.0970357	0.112102	0.135147	Mfsd5
2962	0.000298968	0.00115412	0.0988177	0.107655	0.0442406	0.0952746	0.0833334	0.0490474	0.0338766	Atg16l1
2965	2.43797e-07	1.39206e-06	0.275193	0.0950259	0.271719	0.108472	0.166357	0.188827	0.280359	Tmem234
2965	5.04571e-06	2.48516e-05	0.0550625	0.0401242	0.0912401	0.0808848	0.0668633	0.0415178	0.0445535	Rnf152
2972	3.91175e-05	0.000171921	0.0691622	0.0595557	0.083113	0.0740169	0.0711475	0.0797135	0.0273624	Dusp8
2973	0.000134316	0.000545771	0.464943	0.478033	0.436847	0.451413	0.459875	0.458163	0.439479	Hba-a1
2974	0.000211437	0.000834742	0.0548174	0.0533974	0.0475262	0.0524834	0.0553889	0.0460482	0.0255616	RP24-224A19.1
2976	5.68427e-07	3.11557e-06	0.258154	0.1196	0.335561	0.246274	0.166488	0.139167	0.130547	Ppp2ca
2985	5.49046e-06	2.69144e-05	0.0948529	0.131488	0.170093	0.0894505	0.108203	0.115016	0.11491	Sorbs3
2986	5.51278e-06	2.70159e-05	0.0849173	0.07642	0.0956279	0.0195726	0.0533466	0.0846317	0.0754326	Cyp2d22
2991	5.6395e-06	2.76003e-05	0.0960342	0.0880603	0.146948	0.0527615	0.0727335	0.0349267	0.104445	Ubr1
2991	4.57495e-05	0.000199197	0.0943793	0.0825429	0.0899335	0.0950901	0.0923037	0.0900349	0.0918472	Slc38a11
2993	5.68083e-06	2.7782e-05	0.187902	0.0555671	0.281672	0.184602	0.171741	0.198837	0.091872	Drg1
3004	1.76236e-05	8.08899e-05	0.125801	0.131231	0.153595	0.179499	0.119345	0.058658	0.197158	Acvrl1
3004	6.49077e-05	0.000276039	0.0561343	0.0497584	0.052233	0.0564325	0.0541633	0.0524676	0.0537915	Serpina1e
3006	2.13694e-06	1.10217e-05	0.140152	0.111125	0.109544	0.120644	0.11236	0.0720634	0.0370686	Pcnxl3
3007	5.94046e-06	2.89835e-05	0.178183	0.0938245	0.245762	0.0719264	0.103348	0.0725408	0.137899	Rbm22
3008	0.000125088	0.000510211	0.0735564	0.0707132	0.082187	0.0468895	0.0582771	0.0858497	0.0752646	Gm7180
3009	5.80029e-05	0.0002488	0.0872499	0.0761969	0.0811127	0.084849	0.0777881	0.0674653	0.0842088	Apol10b
3010	6.01942e-06	2.93558e-05	0.138429	0.088849	0.284009	0.175179	0.128678	0.19211	0.0850691	Rab5a
3011	6.04757e-06	2.94844e-05	0.10343	0.0945891	0.171808	0.0652817	0.0372562	0.0181589	0.0112683	Akap11
3012	0.000306086	0.00118025	0.0369753	0.0429498	0.0427382	0.0304877	0.0331049	0.0209217	0.0170597	Chst11
3013	6.24919e-05	0.00026661	0.0496293	0.0491804	0.0443915	0.0498234	0.0496048	0.0494414	0.049569	Rd3
3017	3.31418e-07	1.86351e-06	0.1504	0.0957736	0.153491	0.120984	0.0967216	0.0375894	0.0399924	Dicer1
3020	5.71789e-05	0.000245551	0.0370054	0.0312574	0.0208059	0.0372742	0.0352284	0.0336998	0.0348933	Ifi44
3022	6.36024e-06	3.09408e-05	0.0588118	0.0124532	0.1242	0.0616491	0.0625373	0.0245867	0.0404175	Tmtc3
3024	2.09587e-05	9.54852e-05	0.117978	0.102233	0.128	0.0941696	0.0949213	0.0770341	0.146589	Tet2
3025	6.60843e-06	3.20777e-05	0.110939	0.0808822	0.148159	0.100981	0.0971961	0.0686747	0.0159749	Nomo1
3031	7.23466e-05	0.000305631	0.0553315	0.0485488	0.0512283	0.0549905	0.0533185	0.0514823	0.048463	Galnt15
3033	0.000181795	0.000723738	0.114698	0.115088	0.116183	0.0853213	0.079074	0.0743655	0.0132514	Stim2
3036	6.84228e-06	3.31402e-05	0.0802622	0.0640505	0.125778	0.0793568	0.0510055	0.0436688	0.0881741	Zfp101
3036	8.69672e-06	4.16425e-05	0.0907106	0.0826434	0.0846602	0.0947995	0.084139	0.0724281	0.0452987	Mtmr12
3040	5.37892e-05	0.000231833	0.0971857	0.0908037	0.10102	0.120881	0.11495	0.0907578	0.120968	Otud1
3045	3.87315e-06	1.93605e-05	0.142685	0.0663897	0.121135	0.152991	0.112899	0.121603	0.0841801	Spsb3
3047	7.33816e-06	3.54077e-05	0.037881	0.0673228	0.0838337	0.0451969	0.0286304	0.0453923	0.0289731	Snapc4
3048	0.000434794	0.00163496	0.0539186	0.061655	0.0504321	0.0315199	0.0515875	0.0418393	0.034173	RP24-142B15.5
3052	0.000785525	0.00283355	0.0758823	0.139325	0.131116	0.0151305	0.0452011	0.0729497	0.00269401	Trmt1
3056	7.58286e-06	3.65354e-05	0.0618728	0.0669764	0.0814498	0.0704321	0.043502	0.0590047	0.0509866	Gm37124
3056	8.41031e-06	4.03292e-05	0.168769	0.0496818	0.145668	0.215331	0.139442	0.0915658	0.0182172	Mcmbp
3061	3.42644e-05	0.000151654	0.0642555	0.0700144	0.0778413	0.0750331	0.0622752	0.0192316	0.0774512	RP23-382L1.4
3062	4.79129e-06	2.36827e-05	0.15312	0.134683	0.129519	0.163167	0.126465	0.137781	0.124032	Mitd1
3065	2.48623e-05	0.000112025	0.0567913	0.0550857	0.0626891	0.0632097	0.0687086	0.0589555	0.0775591	9930012K11Rik
3066	9.631e-05	0.0003997	0.101466	0.104044	0.037188	0.138374	0.104511	0.136546	0.124717	Mknk2
3068	8.98815e-06	4.2976e-05	0.153226	0.125385	0.155013	0.176054	0.127355	0.110254	0.104335	Clk3
3069	2.55238e-05	0.000114788	0.0891252	0.0794012	0.0956844	0.101486	0.0876753	0.0361935	0.118086	RP23-326O2.2
3070	0.000608232	0.00223354	0.0446414	0.0647259	0.0503589	0.0522011	0.0391484	0.0619983	0.0544765	Tlr3
3073	6.83036e-06	3.30921e-05	0.0797583	0.0435369	0.154831	0.146762	0.088476	0.0746361	0.074248	Tjap1
3081	5.17586e-05	0.000223719	0.0489647	0.0460234	0.0482478	0.0504808	0.0478439	0.0481698	0.0481895	Ttc9
3083	1.41734e-06	7.44547e-06	0.163213	0.105007	0.18452	0.130502	0.136922	0.0706164	0.0717372	Nf1
3084	8.8573e-06	4.23747e-05	0.108681	0.0530582	0.200487	0.0902762	0.0482841	0.0451104	0.0102118	Supt20
3085	9.71485e-06	4.62245e-05	0.0679098	0.042916	0.0734927	0.136933	0.0874939	0.0869712	0.0564228	B4galt7
3087	7.14037e-05	0.000301955	0.184586	0.161099	0.130931	0.211468	0.205681	0.161422	0.227697	Znhit1
3097	8.27235e-05	0.000346342	0.0465425	0.0447073	0.0454195	0.0466284	0.0459752	0.0454871	0.0458682	Gm38066
3102	4.43382e-06	2.20075e-05	0.21592	0.0669818	0.267272	0.207631	0.203704	0.126765	0.167173	Fbxw2
3105	1.7126e-05	7.87584e-05	0.0587781	0.0412745	0.0553924	0.0569602	0.052844	0.0375063	0.0570238	Shank3
3107	1.47901e-05	6.85951e-05	0.108532	0.0976033	0.0786974	0.0998246	0.0447415	0.0368031	0.107249	Spred2
3111	0.000269888	0.00104881	0.0556954	0.0529276	0.0502827	0.0544232	0.0530825	0.0136286	0.0329654	Shroom3
3112	9.55495e-06	4.55271e-05	0.0506944	0.0813822	0.101023	0.0622983	0.0691606	0.0590712	0.090741	Rarg
3113	1.1059e-05	5.21468e-05	0.0513623	0.00209021	0.114179	0.112016	0.0519985	0.0236049	0.0058312	Gtf2ird1
3114	3.2892e-05	0.000145949	0.12203	0.147643	0.167917	0.117299	0.0916559	0.0509653	0.19605	Hook3
3116	2.06551e-06	1.06699e-05	0.140875	0.0796319	0.15319	0.104415	0.120287	0.0594052	0.0181625	Fam160b1
3117	5.71344e-07	3.13e-06	0.200758	0.162434	0.207074	0.131576	0.125778	0.153094	0.13007	Pop7
3122	0.000336478	0.00128918	0.120788	0.139636	0.0583037	0.136804	0.0782081	0.0712265	0.0132157	Tmem57
3124	2.26474e-05	0.000102672	0.122947	0.105745	0.0678482	0.0822067	0.0831485	0.107739	0.0893594	Usp12
3128	7.63785e-06	3.67897e-05	0.0488329	0.0493258	0.0998798	0.0969625	0.075058	0.0864727	0.0764794	B930095G15Rik
3132	1.08478e-05	5.119e-05	0.0481016	0.0176058	0.105883	0.091307	0.0711408	0.0550441	0.00278193	Prrg1
3133	0.00104532	0.00368939	0.0482901	0.0604401	0.0196189	0.0511912	0.0441388	0.0159806	0.052471	Tbkbp1
3135	1.12645e-05	5.30585e-05	0.0279905	0.0231768	0.104612	0.0404427	0.018275	0.0288297	0.0498671	2610044O15Rik8
3146	2.99998e-05	0.000133903	0.036311	0.0195305	0.0605054	0.0648108	0.0428275	0.0347361	0.0654044	Gm13056
3149	3.9634e-05	0.000174052	0.120199	0.117306	0.167556	0.145581	0.0771802	0.0333232	0.18469	Gls
3151	6.52576e-07	3.55567e-06	0.210819	0.111478	0.197506	0.18595	0.13951	0.0823055	0.137098	Isca2
3152	2.25937e-05	0.00010247	0.134232	0.124791	0.0912076	0.0350769	0.0728025	0.0662292	0.104328	Uckl1
3153	8.13253e-05	0.000340875	0.0539437	0.056553	0.0613217	0.0543443	0.0540168	0.0554873	0.0616757	Tfpi2
3156	0.00112579	0.0039591	0.11607	0.159339	0.00857587	0.0244662	0.110788	0.0759745	0.014211	Pin4
3158	0.000172912	0.000691191	0.0608434	0.0638367	0.0627669	0.0609513	0.0619323	0.0626654	0.0620931	1810006J02Rik
3165	1.32653e-05	6.19644e-05	0.0542723	0.0558969	0.163498	0.0808708	0.05238	0.0397562	0.101082	5031425E22Rik
3165	1.40147e-05	6.52341e-05	0.0419763	0.0643502	0.101434	0.10596	0.0731007	0.046231	0.0526111	Rab6b
3166	6.94138e-07	3.771e-06	0.210934	0.0524939	0.19878	0.0507347	0.058864	0.124876	0.1072	Sltm
3169	0.00119762	0.00419396	0.0605173	0.0642355	0.0401234	0.00536509	0.0411373	0.036055	0.00422041	Nr1d1
3171	1.35887e-05	6.3386e-05	0.167665	0.160225	0.239553	0.156572	0.0744648	0.0919582	0.173557	1700123O20Rik
3171	1.44032e-05	6.68943e-05	0.190067	0.126592	0.219566	0.244266	0.148778	0.0998275	0.0565517	Wtap
3172	0.000264045	0.0010273	0.0295337	0.0126858	0.0152525	0.0253428	0.0106938	0.0560782	0.0421512	Fbxl8
3173	0.000264449	0.00102875	0.119658	0.144605	0.0428189	0.134044	0.127155	0.147196	0.117937	Gga1
3175	7.39961e-07	4.00683e-06	0.236316	0.165089	0.0638906	0.126131	0.0480035	0.155196	0.00741063	Eif2s1
3176	1.47418e-05	6.83809e-05	0.0686237	0.0510029	0.0658249	0.0860416	0.0713117	0.072687	0.0173795	Adcyap1r1
3179	0.000114736	0.000470877	0.0917557	0.064544	0.0743881	0.0873853	0.0855257	0.0809143	0.0849802	Tlr12
3180	9.72431e-05	0.000403244	0.0536535	0.0510213	0.0591736	0.0505895	0.0547103	0.0556904	0.0335434	Cadps2
3184	7.97951e-07	4.30541e-06	0.167192	0.0772159	0.149124	0.0982468	0.122522	0.122844	0.0497354	Nacc1
3185	1.42064e-05	6.60631e-05	0.0639194	0.0701885	0.164913	0.0797579	0.0351443	0.0345577	0.0600929	Gbf1
3186	0.000139228	0.000564418	0.170562	0.11519	0.199996	0.0827664	0.0547707	0.188797	0.177675	Psmd3
3195	1.70589e-05	7.84715e-05	0.13301	0.00760058	0.180304	0.178681	0.148442	0.071679	0.0622522	Rnf14
3197	4.81379e-05	0.000208967	0.0833486	0.129374	0.161885	0.0696466	0.0745153	0.0942097	0.0988917	Mrrf
3199	1.60349e-05	7.40688e-05	0.067072	0.0249264	0.131494	0.0666555	0.0440894	0.0460556	0.0354167	Isg20l2
3203	8.83331e-07	4.74835e-06	0.204796	0.170289	0.187181	0.176696	0.138473	0.10589	0.0189074	Taok1
3211	1.72704e-05	7.94003e-05	0.0860756	0.0448304	0.163215	0.0503198	0.0669726	0.0910729	0.119985	Tmem80
3217	5.72254e-05	0.000245707	0.14406	0.118026	0.0845232	0.159079	0.150602	0.164507	0.214744	Emc2
3217	6.03239e-05	0.000257857	0.122481	0.0955988	0.145003	0.0547235	0.105522	0.118186	0.10514	Tnip1
3219	5.81897e-05	0.000249434	0.035021	0.00232908	0.0342037	0.0646235	0.0636511	0.0167454	0.0951646	Tmem63a
3224	1.78895e-05	8.20764e-05	0.064012	0.016403	0.172673	0.111885	0.0350991	0.0198546	0.058617	Taf3
3229	1.85723e-05	8.50447e-05	0.0909353	0.0769519	0.163758	0.0499183	0.0444458	0.0826385	0.114098	Men1
3231	9.73e-07	5.2051e-06	0.180413	0.0904209	0.0945832	0.129517	0.127136	0.123652	0.139102	Ppp2r5c
3234	5.74761e-05	0.000246699	0.153858	0.166408	0.136966	0.18158	0.142885	0.137038	0.0829679	Ubqln1
3237	3.9734e-05	0.000174445	0.114123	0.107172	0.132148	0.0915882	0.0658428	0.0796977	0.0239327	Gabpa
3238	3.36091e-05	0.000149032	0.056885	0.0448922	0.0157773	0.0612561	0.0528551	0.0398173	0.0327332	Gm37788
3241	1.92145e-05	8.78281e-05	0.168582	0.0631439	0.221391	0.175174	0.13429	0.103895	0.169932	Gt(ROSA)26Sor
3241	2.33121e-05	0.00010547	0.200605	0.130759	0.102135	0.165966	0.189626	0.0758352	0.151647	Chmp3
3243	6.29456e-05	0.000268407	0.113574	0.0948677	0.112576	0.0694729	0.085195	0.0712919	0.136281	Isca1
3246	6.43746e-05	0.000273938	0.00880262	0.00917946	0.108226	0.0979065	0.0374631	0.0301132	0.137716	Plod3
3248	2.10348e-05	9.57927e-05	0.0649066	0.0535008	0.0692368	0.0636595	0.0520621	0.0484712	0.033497	Gramd4
3250	2.14015e-05	9.73958e-05	0.089006	0.0496552	0.228122	0.0974274	0.0883636	0.0807486	0.0526661	Safb
3250	0.000182175	0.000725166	0.0925194	0.0761143	0.0871977	0.0949627	0.0899579	0.0870686	0.0168571	Adamts16
3252	2.3283e-05	0.000105381	0.14308	0.0851349	0.138968	0.171786	0.134096	0.0640531	0.0925794	Ccny
3253	6.56652e-05	0.000279073	0.0712054	0.0632188	0.0556596	0.096408	0.0744204	0.058548	0.104029	Ccdc126
3254	1.10121e-06	5.85515e-06	0.185968	0.0464964	0.131456	0.1123	0.0795506	0.123961	0.0550394	Nudt5
3257	5.45564e-05	0.000234805	0.067782	0.0523436	0.0730223	0.0814445	0.0678966	0.0710072	0.021981	Itpr3
3258	1.13224e-06	6.00665e-06	0.164722	0.121049	0.116877	0.0515804	0.097823	0.123972	0.0678249	Dus1l
3259	2.22705e-05	0.000101129	0.00761756	0.0268421	0.114728	0.0185223	0.0433884	0.0236188	0.0854525	Cyp2j6
3261	2.25415e-05	0.000102262	0.100376	0.069148	0.164475	0.12765	0.0505475	0.0963191	0.107881	Rad1
3264	2.07854e-05	9.47346e-05	0.156482	0.0847369	0.130558	0.171713	0.0778479	0.0160235	0.145213	Ago2
3264	6.89444e-05	0.000292187	0.115035	0.0791923	0.0231583	0.0749414	0.0760211	0.0987459	0.153093	Alkbh3
3265	2.31846e-05	0.000104978	0.0464094	0.0162089	0.0863372	0.0758389	0.0650086	0.027382	0.0285517	Trpc1
3266	1.19491e-06	6.32702e-06	0.133092	0.0887489	0.0560452	0.0671842	0.0370934	0.0932481	0.105036	Galnt10
3267	2.33435e-05	0.000105583	0.124036	0.143435	0.18846	0.119978	0.12317	0.120887	0.0655244	Pef1
3269	2.34256e-05	0.00010594	0.017327	0.042063	0.0906037	0.031349	0.0415501	0.0302416	0.0423803	Ccdc137
3271	1.22099e-06	6.45689e-06	0.209176	0.138271	0.188864	0.197736	0.10011	0.12854	0.0786444	Clns1a
3277	0.0011906	0.00417193	0.090021	0.12482	0.0589402	0.0725034	0.033107	0.114322	0.0851879	Pus1
3278	0.0016301	0.0055929	0.0829506	0.0872479	0.0598901	0.082025	0.0620287	0.0449947	0.025073	Parp8
3279	0.000421324	0.00158826	0.0413773	0.0423107	0.123736	0.12445	0.12669	0.0451524	0.052781	Ube2g2
3280	1.25075e-06	6.60689e-06	0.161609	0.107355	0.162142	0.142478	0.0600452	0.0746229	0.0279117	Atxn2l
3282	2.5375e-05	0.000114165	0.0484178	0.0521676	0.0819649	0.0581188	0.0612344	0.0133433	0.00562242	Slc39a14
3282	0.000206281	0.000815844	0.049822	0.0544868	0.0526764	0.0496038	0.0512641	0.0525047	0.0515361	Nos2
3283	7.20461e-05	0.000304439	0.150625	0.129727	0.164469	0.114282	0.114052	0.148079	0.0550217	Shmt2
3283	0.000136142	0.000552585	0.0916417	0.0755153	0.0853597	0.0945003	0.0865701	0.0793343	0.0857572	Cpm
3288	0.000562495	0.00207916	0.0870455	0.0875953	0.0737888	0.0419521	0.0861301	0.0281278	0.022943	Kdm3a
3290	0.00121241	0.00424037	0.053967	0.058952	0.0605247	0.0385588	0.0460776	0.038747	0.018052	Zfp384
3291	1.33948e-06	7.05317e-06	0.179714	0.104759	0.18931	0.163286	0.0585198	0.11803	0.114785	Hmces
3296	1.34932e-05	6.29583e-05	0.189355	0.155182	0.117803	0.142546	0.172629	0.112241	0.125962	Wdr45b
3296	2.6811e-05	0.000120187	0.0671512	0.0524235	0.0677651	0.0188969	0.016911	0.0572701	0.0501222	RP23-363M4.2
3297	0.000197621	0.000783362	0.0543677	0.049225	0.0357417	0.0546082	0.0527779	0.0514102	0.052478	RP23-239A13.1
3298	1.55621e-05	7.19949e-05	0.0631886	0.0175742	0.0622145	0.06338	0.0513194	0.0550469	0.0227509	4930452B06Rik
3299	0.000768344	0.00277519	0.112636	0.137341	0.142737	0.116327	0.0634211	0.0594725	0.0298884	Psmg3
3301	2.72308e-05	0.000121937	0.0270642	0.00562097	0.110532	0.0457884	0.042516	0.0681795	0.0859224	Vegfa
3302	6.33429e-05	0.000269963	0.0471708	0.0314246	0.0594252	0.0573362	0.0523221	0.048043	0.0601759	Tmem26
3306	2.79943e-05	0.00012522	0.128169	0.103314	0.208393	0.100618	0.109637	0.132293	0.0333601	Tbcc
3315	1.57259e-05	7.27122e-05	0.118608	0.093661	0.0789482	0.107048	0.101092	0.046481	0.0020657	Rnf38
3317	3.14561e-05	0.000140046	0.0634078	0.0516554	0.0685783	0.0920562	0.0746959	0.021808	0.0818553	Clip2
3319	0.000962933	0.00341784	0.0928437	0.103074	0.063312	0.0248304	0.049902	0.0485821	0.0526103	Zzef1
3321	3.05694e-05	0.00013628	0.107032	0.0693188	0.131974	0.0601858	0.0743183	0.0117577	0.0421253	Atrn
3321	3.19667e-05	0.000142129	0.153009	0.0870048	0.133042	0.182942	0.145422	0.0934323	0.0849369	Rab22a
3322	4.32512e-05	0.000188913	0.0961376	0.0798855	0.112008	0.122526	0.0894908	0.10596	0.115758	Ngf
3324	0.000125264	0.000510866	0.0654182	0.0788773	0.0939617	0.0579375	0.0552985	0.0379203	0.0228076	Zfp746
3328	1.65267e-05	7.61919e-05	0.130111	0.0469212	0.21987	0.192844	0.0780663	0.0985083	0.131041	BC005561
3328	0.000194126	0.000770519	0.0704614	0.0465451	0.0561335	0.0686794	0.0694836	0.0352036	0.0765726	Lrp4
3329	6.73157e-06	3.2642e-05	0.224196	0.0185291	0.290738	0.180062	0.0953325	0.023198	0.114496	Syncrip
3331	9.0457e-05	0.000376726	0.0879129	0.166335	0.215326	0.0630456	0.0928883	0.159901	0.229953	Txndc15
3337	9.50138e-05	0.000394813	0.0585211	0.054996	0.0535963	0.0490902	0.0536778	0.0240721	0.0681272	Il1rl2
3341	3.36149e-05	0.000149038	0.0633089	0.0664941	0.146583	0.0445644	0.0244186	0.0509615	0.0859732	Tgds
3342	1.43275e-05	6.65982e-05	0.178149	0.0304205	0.205942	0.184937	0.0613797	0.0771879	0.0259359	Tcerg1
3342	0.000415763	0.00156908	0.049053	0.0387538	0.0362588	0.0547095	0.0527262	0.0466899	0.0462545	Cfap45
3346	7.80258e-06	3.75396e-05	0.165213	0.0962941	0.182217	0.162092	0.143242	0.077678	0.0537458	Erf
3346	9.85283e-05	0.00040801	0.0846182	0.0533049	0.0231196	0.08981	0.0745304	0.0446513	0.084474	Crybg3
3347	0.000296942	0.00114657	0.0939322	0.0861128	0.0903279	0.093139	0.0927785	0.0388701	0.0873563	Cap2
3348	0.000651281	0.0023777	0.0615884	0.0534973	0.0369052	0.0586754	0.0548449	0.0504481	0.0325555	Pik3cb
3351	0.000162624	0.000653072	0.126771	0.0409034	0.0153537	0.0953086	0.0599816	0.121408	0.0590022	Pithd1
3352	2.78439e-06	1.41784e-05	0.246403	0.21414	0.233221	0.10261	0.126695	0.154688	0.103146	Eif3c
3353	3.14855e-05	0.000140158	0.0466668	0.0408655	0.0791202	0.0771119	0.0599402	0.00278388	0.0653979	RP23-372C7.2
3356	0.000456902	0.00171324	0.393368	0.401377	0.383205	0.375726	0.40186	0.37683	0.375302	Hba-a2
3357	3.65616e-05	0.000161327	0.0663042	0.074978	0.149055	0.115443	0.0753783	0.023635	0.117877	Acot7
3358	3.67323e-05	0.000161973	0.0409279	0.0405358	0.0906892	0.0436632	0.0126359	0.026509	0.0528387	A430027C01Rik
3359	0.000290347	0.00112334	0.0449373	0.0375688	0.0345293	0.0437909	0.0440738	0.0420401	0.0438156	Ankrd33b
3361	3.46521e-05	0.000153248	0.0749908	0.0588337	0.0738908	0.071072	0.0647068	0.0660393	0.0604994	Hip1r
3365	0.00010334	0.000426477	0.0851484	0.0795404	0.0249898	0.0922757	0.076249	0.0383131	0.105016	Prkx
3370	3.86832e-05	0.000170237	0.0692413	0.0624599	0.161155	0.0874353	0.0519017	0.0557736	0.0693812	Zscan21
3372	0.000105973	0.000436802	0.160137	0.153377	0.183204	0.147587	0.146978	0.0410065	0.127561	Arhgap1
3374	0.002167	0.00726968	0.0588285	0.11298	0.0951698	0.0475775	0.0154807	0.0897125	0.0594945	Snd1
3379	4.97672e-05	0.000215701	0.0909427	0.0860753	0.107699	0.0552335	0.0537871	0.0536399	0.0370915	Tmem201
3382	0.000256289	0.000999115	0.043008	0.044979	0.0417	0.043652	0.044569	0.0447863	0.0447192	Gm37642
3384	1.37045e-05	6.38721e-05	0.151459	0.128184	0.123226	0.0901576	0.0636867	0.0376757	0.0106119	Xpr1
3388	4.07018e-05	0.000178294	0.129097	0.136145	0.226882	0.0515118	0.0199518	0.0106358	0.0582638	Upf3a
3391	5.53165e-06	2.71004e-05	0.160427	0.100832	0.1777	0.115411	0.108747	0.139207	0.0148351	Rtca
3394	4.55854e-05	0.000198508	0.120257	0.0134382	0.14216	0.138269	0.0882432	0.0384652	0.101463	Ttc9c
3394	0.00233871	0.00779945	0.113856	0.172535	0.172687	0.0491444	0.00903871	0.061355	0.0260393	Mrps10
3399	0.000118072	0.000483435	0.109976	0.0960607	0.070267	0.088829	0.0884482	0.108629	0.146905	Zfand2b
3401	4.71284e-05	0.000204825	0.0682212	0.0509081	0.0677132	0.080196	0.0655791	0.0477929	0.0473622	Amigo2
3404	4.4058e-05	0.00019221	0.041582	0.0404148	0.0664464	0.036072	0.0474573	0.0041064	0.0194511	Arhgef28
3409	0.000635524	0.00232503	0.0989273	0.0736639	0.0217006	0.0207393	0.0486934	0.150375	0.146794	Nudt16l1
3410	0.00122607	0.00428543	0.0692768	0.114043	0.127442	0.0736873	0.0852085	0.079822	0.0314924	Sft2d3
3413	2.5402e-06	1.29887e-05	0.161629	0.111991	0.129954	0.138927	0.112949	0.0835683	0.134915	Rab21
3417	0.000651521	0.00237832	0.0662731	0.0733012	0.0706159	0.0645318	0.0669241	0.0703612	0.0689245	Clec4g
3418	0.00046589	0.00174419	0.0633788	0.0526247	0.0214817	0.065952	0.0627963	0.0586267	0.0581979	Ppargc1b
3426	2.65839e-05	0.000119249	0.0861027	0.0471311	0.0736138	0.0874657	0.068714	0.070704	0.0602831	Sacs
3430	4.8269e-05	0.000209454	0.0523528	0.0234659	0.073365	0.0542821	0.0387785	0.0162134	0.0345243	Lrrk2
3432	2.79073e-06	1.42085e-05	0.171486	0.0458717	0.148901	0.156245	0.096134	0.0483715	0.13786	Cpd
3439	5.59059e-05	0.000240395	0.124229	0.123536	0.151516	0.148735	0.119085	0.0415738	0.0301509	Furin
3439	0.000140255	0.000568239	0.136097	0.156187	0.162722	0.0638808	0.0560059	0.0351835	0.188284	Mrpl23
3442	1.68121e-05	7.74219e-05	0.134763	0.0885894	0.0628434	0.13545	0.106873	0.0835741	0.0569465	Gabpb1
3449	0.0001468	0.000592585	0.0343326	0.0353101	0.0217937	0.0200831	0.00239096	0.0387049	0.0407902	Gm37121
3450	2.41572e-05	0.000109056	0.087374	0.0672114	0.0704561	0.0763244	0.0665744	0.0738199	0.0406345	Gm10138
3451	6.75905e-05	0.000286779	0.0811718	0.0689411	0.104625	0.0360677	0.0775945	0.016529	0.100573	Hoxb2
3451	0.00017438	0.000696474	0.0441073	0.0468679	0.0650079	0.0761894	0.0632653	0.0693243	0.0551189	Egln3
3452	3.01566e-06	1.52951e-05	0.137022	0.0392332	0.146014	0.129589	0.0816418	0.0719816	0.0011535	Zcchc8
3452	0.000549915	0.00203536	0.0464349	0.0451332	0.00525292	0.0448298	0.0468003	0.0446614	0.046068	H2-Q6
3453	5.25543e-05	0.000226893	0.132581	0.0998425	0.210808	0.128452	0.148973	0.0341057	0.102317	Synj2bp
3456	0.000171349	0.000685354	0.0293381	0.0262306	0.0761523	0.0821749	0.0701549	0.0741505	0.0753321	Cdh13
3458	6.04497e-05	0.000258361	0.045494	0.0181034	0.0808011	0.114774	0.0675052	0.0518291	0.0827282	Mical1
3462	6.12244e-05	0.000261471	0.0322586	0.0387121	0.00332684	0.0900104	0.0757318	0.0535497	0.0338916	Pwwp2b
3464	3.14215e-05	0.00013991	0.0853302	0.074861	0.089777	0.0200228	0.0368726	0.0543176	0.0218729	Ttc7b
3464	5.56698e-05	0.000239451	0.0296255	0.0148417	0.0633498	0.031083	0.0115153	0.049208	0.0548373	A930004D18Rik
3472	0.000165272	0.000662882	0.102324	0.0980226	0.00939199	0.0895708	0.0966993	0.0310691	0.0348679	Ssfa2
3475	3.52573e-06	1.77413e-05	0.235217	0.0493719	0.0901766	0.14028	0.136007	0.0254882	0.0277629	Commd3
3476	3.28388e-05	0.000145752	0.148412	0.0774673	0.220626	0.197173	0.122631	0.071518	0.0709071	Armc1
3480	0.000211521	0.000834879	0.0890287	0.0394738	0.122923	0.107178	0.053957	0.102493	0.0359595	Cactin
3483	5.69139e-05	0.000244539	0.136769	0.0871544	0.184388	0.10267	0.0758271	0.0813404	0.143425	Mettl5
3486	0.000467495	0.0017498	0.0325193	0.031764	0.0299741	0.0333305	0.0327979	0.0323999	0.0284009	Hoxb8
3489	8.04017e-05	0.00033739	0.0926415	0.0623227	0.0948009	0.0910378	0.0851869	0.0786646	0.0539592	Smad6
3489	0.000174245	0.0006961	0.064779	0.0359349	0.0416685	0.0696811	0.0597454	0.0242914	0.0820589	Camta2
3493	0.000699053	0.00254094	0.0871876	0.0656351	0.0821052	0.0717208	0.0909511	0.083533	0.0162036	Iffo1
3496	3.97855e-06	1.98694e-05	0.172078	0.0106527	0.107516	0.119071	0.0931208	0.0966932	0.0271352	Taf12
3497	6.36133e-05	0.000270976	0.112027	0.0484294	0.168716	0.0105547	0.0338316	0.115332	0.0629718	Xrcc6
3499	0.000382097	0.00145159	0.0603208	0.0600851	0.00942469	0.061476	0.0542979	0.0565367	0.053686	Nfkbie
3501	7.21187e-05	0.000304707	0.105153	0.0935067	0.0860779	0.115959	0.0749088	0.0500185	0.0233346	Smurf2
3504	0.00170194	0.00581955	0.0876489	0.10362	0.0806474	0.0863485	0.0674071	0.0883024	0.080456	Tomm40l
3507	1.36048e-05	6.3452e-05	0.160175	0.044534	0.121076	0.124233	0.08456	0.0929225	0.163181	Zc3h7a
3508	5.34239e-05	0.000230378	0.105967	0.0803288	0.112048	0.0770625	0.0840113	0.0357225	0.103112	Jak2
3508	0.000940356	0.0033445	0.325991	0.342019	0.294669	0.313717	0.332243	0.321895	0.305808	Hbb-bt
3510	6.63492e-05	0.0002818	0.136584	0.0840627	0.178687	0.125607	0.112116	0.0845021	0.0343277	Tdg
3512	4.29855e-06	2.13744e-05	0.193014	0.0826915	0.196827	0.0808873	0.0423129	0.0453672	0.115119	Kcmf1
3516	6.77544e-05	0.000287401	0.044705	0.00969472	0.0903048	0.0465102	0.0596568	0.0450153	0.0418748	Gm12328
3516	0.000422339	0.00159154	0.0463257	0.0520473	0.0551615	0.0548578	0.0434816	0.0338169	0.0551867	Adamts17
3522	9.9544e-05	0.000411886	0.0684427	0.0595091	0.0752785	0.0819149	0.0682034	0.0375605	0.078309	Hrc
3523	0.000199614	0.000790792	0.0331938	0.0578053	0.00694952	0.00833123	0.0164349	0.0307097	0.0746909	Ddx58
3523	0.000399152	0.00151171	0.0634951	0.0678821	0.0696885	0.067568	0.0678303	0.0695701	0.0676255	Lgi1
3525	4.54415e-06	2.25316e-05	0.1489	0.113979	0.0601815	0.106303	0.11533	0.0972892	0.132747	Trabd
3529	7.04145e-05	0.000298075	0.149939	0.0767266	0.217527	0.125422	0.086994	0.0309529	0.0940237	Rfwd2
3536	0.000235127	0.000922026	0.0776418	0.0602858	0.0716043	0.0489858	0.0699686	0.0699516	0.00927277	Bend7
3538	4.87415e-06	2.40655e-05	0.199445	0.0753206	0.155197	0.0772614	0.131208	0.106949	0.0786792	U2af1l4
3538	0.000242593	0.000948953	0.0650327	0.133804	0.110413	0.15523	0.0932543	0.142852	0.153652	Lypla2
3539	4.87453e-06	2.40655e-05	0.154157	0.121607	0.071763	0.141379	0.0759951	0.0716858	0.0151409	Rapgef6
3540	0.00363733	0.0117363	0.0447975	0.0536803	0.0433567	0.045803	0.0362627	0.00442173	0.048086	Gm22107
3545	0.000479954	0.0017932	0.0726269	0.061206	0.0661154	0.0744473	0.0699452	0.066581	0.0680194	Tusc5
3555	4.65681e-05	0.000202549	0.167319	0.0639947	0.21405	0.108012	0.0790706	0.113089	0.0499158	Fam204a
3557	5.90745e-05	0.000252874	0.200208	0.166799	0.0951805	0.129511	0.0172692	0.182988	0.0683832	Gm16286
3561	4.05547e-05	0.000177743	0.152348	0.0657632	0.184275	0.125751	0.133166	0.117685	0.1308	Lrrfip2
3566	3.1391e-05	0.000139793	0.133894	0.111428	0.0701246	0.0896039	0.0832124	0.0804425	0.133062	Psme4
3568	7.95921e-05	0.000334158	0.0478934	0.0434262	0.107969	0.0884537	0.0693278	0.0846894	0.0994734	Galnt16
3569	5.31225e-06	2.60832e-05	0.213824	0.119533	0.138414	0.199195	0.162862	0.156874	0.125071	Commd2
3570	8.05039e-05	0.000337773	0.0837841	0.0871502	0.107476	0.0771626	0.0780168	0.0312086	0.0274635	Nmb
3571	0.000881613	0.00315312	0.0269994	0.0259677	0.0272037	0.0215619	0.0204928	0.0268318	0.0177245	RP24-317M4.6
3575	0.000762343	0.00275442	0.0394372	0.0338749	0.0368611	0.0316574	0.0385844	0.03568	0.0225526	Pitpnm3
3576	8.23695e-05	0.000345034	0.104397	0.0652506	0.199182	0.134542	0.117394	0.0499895	0.110753	Cnot2
3580	5.64376e-06	2.7617e-05	0.249942	0.103427	0.248031	0.127174	0.113773	0.166039	0.108709	Sap18
3583	0.000256376	0.000999222	0.0480527	0.0462447	0.0184251	0.0534595	0.0317671	0.00810344	0.0848949	Arrb1
3588	5.90363e-06	2.8817e-05	0.234243	0.0482812	0.304784	0.139901	0.137622	0.130301	0.227444	Sf3b6
3593	9.77206e-06	4.6478e-05	0.165528	0.129645	0.144291	0.124436	0.0996222	0.0872537	0.087436	Fam188a
3595	0.00103102	0.00364122	0.0610324	0.0557868	0.0603097	0.0435624	0.0614494	0.0150118	0.0316613	2200002D01Rik
3600	0.000668046	0.0024357	0.0289313	0.0293969	0.0470816	0.0484236	0.0453046	0.0317712	0.0478242	Gm13470
3603	0.000277307	0.00107676	0.0758675	0.0819844	0.0475517	0.0522263	0.0507725	0.0538964	0.0993804	Whamm
3607	4.59301e-05	0.000199957	0.176002	0.154373	0.227532	0.141694	0.129995	0.0582387	0.108342	Ddx6
3609	9.22947e-05	0.000384236	0.0982778	0.0239326	0.189738	0.114568	0.0630524	0.0562911	0.0824374	Chtf8
3613	0.000288556	0.00111704	0.0662671	0.0673691	0.0728642	0.0241883	0.0702369	0.0624376	0.0887671	9330133O14Rik
3614	3.98952e-05	0.000175061	0.0762406	0.0593763	0.0686437	0.0550193	0.0450959	0.0588369	0.0509767	Cdc14a
3617	0.00117498	0.0041216	0.0466894	0.0527971	0.0559489	0.0461239	0.0360254	0.0458066	0.0502825	RP24-309H3.1
3621	6.70041e-06	3.25004e-05	0.162032	0.0558296	0.0993268	0.110111	0.0845644	0.0807637	0.108334	Memo1
3621	9.59283e-05	0.000398364	0.0807252	0.0418461	0.250289	0.0507124	0.0645827	0.00604063	0.132425	Rbm5
3622	0.000194242	0.000770888	0.0505714	0.0547628	0.054688	0.0589285	0.0478582	0.0538281	0.0610458	Pglyrp1
3627	0.00011341	0.000465895	0.0725802	0.0644709	0.0619467	0.0981882	0.0784382	0.0678997	0.0473866	Asb6
3630	0.00033658	0.00128943	0.063412	0.0363955	0.0854723	0.0870802	0.0809035	0.0849184	0.084775	Pcdh19
3634	8.7787e-05	0.000366112	0.0789462	0.0605361	0.0715057	0.0610594	0.0602874	0.0607635	0.00648186	Nck2
3640	0.000318465	0.00122469	0.0645178	0.0525215	0.0630144	0.0630587	0.0530536	0.0634304	0.0693606	Angpt1
3647	0.000101693	0.000420202	0.072425	0.0643411	0.0900283	0.0407454	0.0342257	0.0525695	0.0311014	Hic2
3648	0.000125312	0.000510997	0.0936906	0.0501681	0.0694123	0.121359	0.0838648	0.0672904	0.0905665	Foxn2
3654	2.92783e-05	0.000130753	0.105372	0.0893042	0.0772372	0.0873778	0.0815426	0.0692942	0.0214889	Polg
3655	0.00240623	0.00801017	0.0798564	0.103336	0.108008	0.0909255	0.058793	0.0645006	0.0350817	Lrch3
3659	0.000128845	0.000524826	0.041788	0.014924	0.0471436	0.0496656	0.0423364	0.0433141	0.04472	Wnt11
3663	0.000108351	0.000446106	0.0756303	0.0597354	0.143441	0.119426	0.0719587	0.0838295	0.040496	Med27
3663	0.000213128	0.00084052	0.0473346	0.0386529	0.0596069	0.0557349	0.0427668	0.0527777	0.0309171	Gm3788
3667	9.77234e-06	4.6478e-05	0.149335	0.0705311	0.149446	0.095748	0.0775808	0.0882	0.0991642	Gm9800
3670	0.00149662	0.00516265	0.075515	0.0568314	0.0397149	0.0808117	0.0582849	0.0977973	0.00766068	Ncstn
3672	0.00011362	0.000466586	0.0446102	0.0473974	0.0757842	0.024593	0.0236444	0.0437785	0.0478693	Dnaja4
3674	0.00075309	0.00272454	0.0496357	0.0426377	0.0456459	0.0480515	0.0428987	0.0374169	0.0435142	Synpo2
3677	9.79572e-05	0.000405826	0.053052	0.0360538	0.0448923	0.0537229	0.0385341	0.0464964	0.0529911	Il20rb
3681	0.000371514	0.00141461	0.0140598	0.00443344	0.0381551	0.0446194	0.0226336	0.0487396	0.0696981	Acap3
3681	0.00141536	0.00490374	0.0576319	0.0570653	0.050703	0.044514	0.0403781	0.0333503	0.0402789	Zfp407
3690	0.000386892	0.00146863	0.0303276	0.0567628	0.00437235	0.0617486	0.0485517	0.0404074	0.0753174	Parp3
3690	0.000421686	0.00158944	0.12206	0.109086	0.120391	0.100509	0.0924176	0.121303	0.132721	Ptcd2
3691	0.000282793	0.00109691	0.0639452	0.0534875	0.0584502	0.0646612	0.058739	0.0596705	0.0633625	Syt5
3698	0.000122445	0.000499919	0.106381	0.0746013	0.123444	0.0912234	0.0998181	0.0764441	0.0670847	Taf9b
3700	5.10338e-05	0.000220874	0.117299	0.104438	0.110652	0.0927014	0.0959297	0.0594694	0.0324878	Bmi1
3702	0.00399985	0.0128145	0.090176	0.112091	0.108722	0.10247	0.0591663	0.0712321	0.00788749	Aen
3704	0.00166627	0.00570582	0.0657968	0.0727786	0.0515015	0.0714566	0.0778753	0.0775348	0.0750104	Tfeb
3705	0.000165621	0.000664158	0.0536111	0.0540806	0.0627424	0.0718843	0.0551619	0.0336728	0.061657	Anpep
3711	0.000168639	0.000675326	0.152071	0.121346	0.00846447	0.154466	0.129169	0.0520565	0.165986	Gapvd1
3712	0.000209437	0.000827633	0.0487985	0.047465	0.0249141	0.0716464	0.0625486	0.0400603	0.0713583	Gm37954
3712	0.00083057	0.00298179	0.0696257	0.0707781	0.0664323	0.0695821	0.0717725	0.066482	0.0720027	Ffar2
3714	0.000170394	0.000681618	0.0325478	0.00183931	0.0709165	0.0781714	0.056512	0.0343058	0.0225591	Gtdc1
3726	0.000135514	0.000550236	0.0452243	0.035788	0.155748	0.12348	0.0624048	0.000754514	0.134645	Dirc2
3729	1.11013e-05	5.23343e-05	0.14676	0.0515073	0.093021	0.0958624	0.00946991	0.032869	0.0171531	Raver1
3736	0.000906251	0.00323288	0.0275402	0.025822	0.0264889	0.0256763	0.0263676	0.0265521	0.0269089	Has3
3738	0.000451027	0.00169198	0.0269326	0.0186086	0.0215884	0.0205345	0.0288427	0.0256102	0.0377589	9530082P21Rik
3739	0.000141319	0.000572267	0.0508705	0.0036061	0.138653	0.0526793	0.00329471	0.0312502	0.0344829	Ccdc91
3746	0.000143242	0.00057935	0.0904152	0.0620439	0.153939	0.050195	0.0953112	0.106452	0.0613923	Zfp191
3747	0.000475023	0.00177558	0.0461094	0.0263653	0.117412	0.0417546	0.0792561	0.0636093	0.136398	Drg2
3747	0.00176443	0.00601774	0.0815101	0.0350284	0.0414762	0.0715092	0.054027	0.0873638	0.0234404	Fadd
3748	1.22047e-05	5.73084e-05	0.140468	0.0695089	0.0827077	0.031867	0.0200274	0.0346636	0.0288295	Atp5g2
3750	0.000144567	0.00058414	0.128331	0.0817263	0.193797	0.0808907	0.0501136	0.0239771	0.000833808	Kdm2a
3751	0.000484021	0.00180718	0.0911248	0.0302294	0.0228267	0.109201	0.101719	0.100954	0.13315	Plekhf2
3757	0.000487868	0.00182052	0.0298032	0.0262343	0.0508807	0.0502163	0.0442363	0.00945195	0.0702316	Pld1
3760	0.00621674	0.0191932	0.0691534	0.115979	0.115852	0.0200794	0.0147104	0.0157707	0.053941	Txndc11
3761	2.78861e-05	0.00012477	0.107717	0.0786702	0.0780515	0.10394	0.0644833	0.0784672	0.0417389	Pvr
3761	0.000810568	0.00291597	0.024641	0.0235144	0.0240853	0.0250544	0.0245308	0.0236795	0.024445	Gm30074
3763	0.000875898	0.00313538	0.0464505	0.0401612	0.0505527	0.0513676	0.0489632	0.0483173	0.0464557	Gm9917
3764	9.69901e-05	0.000402271	0.148285	0.110203	0.17984	0.158396	0.115669	0.0815784	0.136211	Ap2b1
3764	0.000494973	0.00184413	0.0646863	0.0219798	0.0186674	0.0512799	0.0639737	0.0495865	0.0755503	Soga1
3764	0.000363149	0.00138451	0.0828169	0.0807865	0.087323	0.0830906	0.0783212	0.0810175	0.087765	Ccl11
3767	0.000155242	0.00062492	0.0110616	0.045198	0.0760283	0.0360344	0.00783854	0.00262265	0.00173814	Zfp105
3767	0.00049618	0.00184801	0.0538787	0.0565298	0.0680411	0.0511076	0.0455639	0.0420618	0.0702104	D430040D24Rik
3769	0.000156544	0.000630084	0.0574457	0.0472909	0.142352	0.0519047	0.0638034	0.0502847	0.0614851	Bnip1
3771	1.3412e-05	6.25969e-05	0.163123	0.132488	0.141539	0.157555	0.123677	0.0971484	0.0909254	Ist1
3771	0.000158276	0.000636513	0.0761355	0.0566099	0.0948141	0.0537229	0.0555869	0.0187192	0.0436658	Pan2
3771	0.000504344	0.00187736	0.0276957	0.0525721	0.0133807	0.0142847	0.00936792	0.0472818	0.0814701	Abcd4
3774	0.000159515	0.000641186	0.115325	0.0920799	0.175475	0.0487973	0.0702245	0.0646021	0.0261509	Fbxo22
3775	0.000159671	0.000641658	0.040896	0.0414759	0.0640081	0.0369742	0.038786	0.0345413	0.0397289	Atl1
3775	0.000214968	0.000847575	0.0932249	0.0571306	0.0587462	0.106987	0.071576	0.0650475	0.0550149	Mbd1
3783	0.00052943	0.00196348	0.0704816	0.0524313	0.0745592	0.0629349	0.0460254	0.0518219	0.0883708	Cd276
3784	0.000164381	0.000659709	0.123697	0.0880737	0.222054	0.140478	0.0414929	0.0424859	0.00513905	Prpf4b
3786	0.000806183	0.00290209	0.0979601	0.0866104	0.061357	0.085283	0.0924521	0.0782418	0.0630197	Dpp8
3790	0.000544563	0.00201691	0.128833	0.120117	0.0327923	0.0441013	0.0575677	0.103647	0.0939174	Cgrrf1
3795	0.000229996	0.000903292	0.0405408	0.038142	0.063328	0.0639116	0.0488867	0.0148597	0.0389761	Aplp1
3797	3.961e-05	0.000173993	0.153988	0.123212	0.178406	0.0796713	0.109202	0.11239	0.00511255	Nemf
3797	0.000231317	0.000907834	0.0729921	0.0648638	0.0505216	0.0987632	0.0643367	0.0301285	0.0569601	Sik2
3797	0.000550766	0.00203829	0.0676939	0.0303444	0.0247614	0.0181424	0.0171392	0.0440714	0.0907697	Eml3
3800	1.4632e-05	6.79376e-05	0.126596	0.0438294	0.0877042	0.110378	0.0850266	0.0899741	0.0765038	Traf2
3800	0.00226244	0.00756484	0.0381565	0.0372352	0.0327067	0.0340127	0.0356166	0.0374383	0.0340997	Gchfr
3803	0.00018797	0.000746889	0.0871306	0.0568682	0.0457024	0.0656699	0.0658693	0.0646081	0.0869208	Ift172
3804	0.000471205	0.0017623	0.0331168	0.023779	0.0304949	0.0334138	0.0306201	0.030658	0.0315782	Ccser1
3812	1.53319e-05	7.09695e-05	0.12201	0.0973649	0.0403674	0.0838573	0.045968	0.058596	0.0301694	Tmem131
3813	0.000179738	0.000716494	0.101	0.11324	0.161988	0.104414	0.0446211	0.0469295	0.0697615	Ino80d
3817	0.000332955	0.00127642	0.0546752	0.0543236	0.064782	0.0627612	0.0522406	0.0312963	0.065509	Thsd4
3818	0.000931757	0.00331604	0.0741004	0.0594962	0.0666461	0.0749836	0.0697714	0.0632222	0.0594434	Nxph4
3824	0.00362788	0.0117102	0.0102658	0.0313545	0.0298734	0.0611391	0.0821319	0.0122867	0.00671825	Nudt18
3824	0.00720568	0.0220072	0.0662506	0.112063	0.000423877	0.0392469	0.0586628	0.0879365	0.0540389	Polb
3836	0.000625048	0.00229023	0.0896717	0.0830772	0.135313	0.0622671	0.0680709	0.116794	0.138128	Apmap
3841	0.000632112	0.00231306	0.0490569	0.0534195	0.0347689	0.0460379	0.0550632	0.0468751	0.0670792	Gprc5c
3845	0.00064466	0.00235457	0.0740274	0.068795	0.0210522	0.0415942	0.0365937	0.113858	0.135429	Flii
3850	0.000200194	0.0007929	0.0501389	0.0395153	0.0518681	0.00198893	0.0391198	0.0225005	0.0421064	Dok7
3855	0.00364358	0.0117536	0.0655362	0.0700208	0.047675	0.0402138	0.0362252	0.0363717	0.0307372	Fem1a
3862	0.000207014	0.000818546	0.127591	0.0704389	0.182983	0.150625	0.0801487	0.0682825	0.0786941	Tra2a
3864	0.000348774	0.00133353	0.0521964	0.042829	0.0722367	0.0972111	0.0563851	0.053239	0.0937187	Fhod1
3865	0.000308965	0.00119036	0.0816915	0.0607038	0.0655309	0.0907286	0.0546844	0.0715104	0.0613263	Cptp
3869	0.000210521	0.000831525	0.0780187	0.0638335	0.112156	0.0755767	0.0540698	0.0375405	0.0273212	Fbxl17
3876	0.00114024	0.00400735	0.0395187	0.0306006	0.0290871	0.0407536	0.0374531	0.0339963	0.0369125	Rhbdl2
3876	0.00281066	0.0092499	0.0628505	0.0675857	0.039477	0.0498725	0.069956	0.0611508	0.0616759	Ppapdc2
3882	0.000277426	0.00107709	0.120819	0.0705495	0.110737	0.107641	0.110018	0.0582465	0.0495594	Kat6a
3883	0.000218855	0.000862286	0.055114	0.0105344	0.0581051	0.0495499	0.0412368	0.0487952	0.00705949	Fign
3883	0.000963297	0.00341877	0.0319301	0.0276553	0.0294202	0.0324154	0.030797	0.0295876	0.0305318	4930578C19Rik
3886	0.000143331	0.00057964	0.168197	0.0018857	0.22784	0.10737	0.0223588	0.0313549	0.0288495	Cpsf6
3889	0.00211777	0.00711838	0.0707053	0.060183	0.0621795	0.0650725	0.0668525	0.0475179	0.0467429	Tmem178
3892	6.35962e-05	0.000270938	0.100846	0.0875189	0.0979746	0.0141709	0.0506149	0.0536631	0.000781864	Mtfr1
3895	0.000949779	0.00337512	0.0392687	0.0338675	0.0367794	0.0373611	0.0379487	0.0369956	0.0382158	Ntf3
3902	0.000406997	0.00153914	0.0475198	0.0282116	0.0731963	0.0217018	0.0115101	0.0195695	0.0744806	Gdf11
3908	0.00107061	0.00377464	0.0328868	0.0315897	0.0320932	0.0329475	0.0324859	0.0321409	0.0324102	Scgb3a1
3910	0.00194134	0.00657588	0.101646	0.102964	0.102386	0.0809819	0.0747509	0.0460299	0.0770438	Kidins220
3917	0.00087761	0.00314015	0.0342776	0.0386345	0.039392	0.0412286	0.0327842	0.0170862	0.0519046	Dnajb5
3919	0.00151216	0.00521247	0.0334176	0.0307742	0.0321939	0.0336824	0.0328781	0.0315504	0.0057364	Gm27538
3920	0.000868846	0.00311248	0.0304546	0.021655	0.0306663	0.0287685	0.0222037	0.0299104	0.0313505	Slc35g2
3923	0.00240023	0.0079918	0.0487904	0.0540769	0.0584648	0.0457213	0.0425998	0.0387014	0.047916	Gjc2
3929	0.000252838	0.000986355	0.0422909	0.0274684	0.0885093	0.0349592	0.0483909	0.019834	0.0145851	Zfp213
3933	0.00195557	0.00662208	0.0322038	0.0318063	0.0329045	0.0304343	0.0301552	0.031023	0.0240616	Dusp26
3934	0.00322571	0.0105127	0.0367424	0.0589376	0.0677885	0.0750872	0.0544983	0.0883945	0.0578977	Fam219b
3937	0.000258318	0.00100643	0.0127046	0.00731972	0.0951087	0.0505751	0.022973	0.0446318	0.0141673	Prr7
3938	0.000260141	0.0010133	0.0417741	0.0554352	0.0708986	0.0368807	0.0225126	0.00105638	0.0249914	Mfsd4
3938	0.000932026	0.00331664	0.121073	0.120298	0.16077	0.0565327	0.127867	0.0810608	0.191218	Ppp6c
3940	0.000261325	0.00101743	0.0838303	0.0585701	0.110858	0.0590037	0.0804268	0.0346782	0.0648859	Nr2c2
3941	0.00295156	0.0096829	0.113155	0.127152	0.115971	0.105768	0.117773	0.11651	0.0970443	Alas2
3946	0.000263763	0.00102632	0.0248248	0.0108074	0.0596078	0.0446174	0.0150476	0.00551049	0.0362924	Gm37598
3947	0.000657212	0.00239751	0.0861803	0.0819189	0.0299811	0.0497112	0.0723133	0.0827644	0.0951671	Ldlrap1
3947	0.00122685	0.00428772	0.0402289	0.0389049	0.0448598	0.0443165	0.0415058	0.0314816	0.0377735	Ppm1j
3948	0.000960834	0.00341112	0.048086	0.0562517	0.00187145	0.0634095	0.0480027	0.0409515	0.0808088	Nfkb2
3949	0.0034085	0.0110607	0.0836642	0.00869898	0.0908914	0.0882419	0.0790823	0.0979523	0.048288	Mad2l1bp
3951	0.000414175	0.00156379	0.0322561	0.03627	0.0602407	0.0989679	0.0553509	0.0485734	0.0443943	Mllt11
3953	0.00481436	0.0152041	0.0989524	0.115567	0.115834	0.0972448	0.0659968	0.00678655	0.0609413	Rsbn1
3955	0.0010015	0.00354564	0.0366504	0.0307256	0.0349079	0.0370717	0.0343384	0.0342525	0.0304464	Ablim3
3957	0.00174174	0.00594403	0.0363406	0.0345404	0.0409257	0.00692015	0.0259004	0.0397299	0.0134315	Rph3al
3959	0.000988674	0.00350285	0.122544	0.0777958	0.0612585	0.12023	0.0258968	0.147406	0.187497	BC004004
3969	0.000287371	0.00111297	0.0415154	0.0484902	0.0702683	0.038757	0.0413652	0.0111696	0.00789077	Lrrc28
3972	0.000434025	0.00163225	0.115132	0.0880174	0.0330322	0.135555	0.115845	0.106768	0.124928	Cant1
3979	0.000524272	0.00194609	0.0707402	0.0674963	0.0830622	0.0175711	0.0422827	0.0502192	0.081492	Scn3a
3998	0.000158771	0.000638426	0.114204	0.0888084	0.129996	0.117713	0.0480771	0.0277054	0.0294688	Zfp362
4002	0.00037372	0.00142252	0.142278	0.139367	0.0725827	0.110393	0.0932996	0.110163	0.15723	Itgb1bp1
4002	0.00193995	0.00657185	0.0765295	0.0935709	0.054803	0.0480796	0.0501482	0.0458173	0.108407	Mrpl23-ps1
4003	0.000923401	0.00328912	0.043007	0.041363	0.0482519	0.0476799	0.0435052	0.0372496	0.0482255	Asxl3
4008	0.000323015	0.00124061	0.115791	0.111681	0.156844	0.0862171	0.0840157	0.0359656	0.0753453	Zfp511
4009	8.57952e-05	0.000358254	0.154545	0.0493545	0.175618	0.0614101	0.0415804	0.0551716	0.157622	Stag2
4010	0.003431	0.0111272	0.0202051	0.0210049	0.0284163	0.0088457	0.0285502	0.0221662	0.0114725	Camk4
4013	0.000325518	0.00124935	0.0675259	0.0741143	0.112043	0.0231144	0.0349934	0.0839969	0.0134327	2510046G10Rik
4014	0.00267945	0.00885315	0.022733	0.0249039	0.0156203	0.0211352	0.0229035	0.0200261	0.0236844	Saa3
4018	0.000330041	0.00126598	0.0248044	0.0616862	0.0883768	0.0666307	0.0440121	0.0408611	0.0319139	Ephb6
4019	0.00769384	0.023382	0.0485134	0.0525159	0.0388294	0.0472807	0.0507176	0.0168789	0.0488492	Gm5915
4020	0.000104684	0.000431755	0.139459	0.0171223	0.156975	0.136426	0.0739679	0.106601	0.115213	Ubr7
4020	0.000511284	0.00190096	0.106962	0.104331	0.0157188	0.0599921	0.0739041	0.0611947	0.0243852	Nfkbib
4031	0.000338555	0.00129654	0.0555261	0.0413803	0.0925723	0.0456749	0.0231182	0.00216734	0.0490664	Sh3rf1
4032	3.23882e-05	0.000143849	0.152907	0.0454727	0.0683904	0.0453798	0.0348321	0.09666	0.0742974	Ppp1r35
4037	8.85828e-05	0.000369199	0.0992522	0.0750058	0.0336473	0.0950307	0.0716357	0.0582838	0.0564012	Slc35a3
4039	0.000538029	0.00199315	0.107363	0.0955019	0.11076	0.123626	0.0620949	0.0759766	0.0817359	Hsf1
4041	0.000438083	0.00164695	0.168382	0.168761	0.230439	0.195342	0.0254466	0.0362022	0.0259689	Eif4g1
4042	0.0104455	0.0308527	0.0645627	0.0879053	0.0623639	0.048555	0.0689273	0.0762873	0.019314	Vps52
4043	0.00165116	0.00565992	0.042684	0.0359946	0.0148126	0.0502095	0.0460787	0.0338715	0.0397063	Disc1
4045	0.00117541	0.00412269	0.0506871	0.0391979	0.0436766	0.0498992	0.0463787	0.0441013	0.0454483	F2rl3
4054	0.000357619	0.0013639	0.0687563	0.0640097	0.0821042	0.0449973	0.0420964	0.054737	0.0192376	Usp6nl
4059	4.36555e-05	0.000190579	0.172428	0.0162679	0.035932	0.128363	0.0263295	0.122008	0.166017	Gps2
4068	0.000586615	0.00216157	0.0733298	0.00173285	0.0868112	0.0906287	0.0563434	0.0688044	0.036837	Chek1
4068	0.00401864	0.0128672	0.0989508	0.110704	0.0167663	0.0512526	0.0776936	0.11077	0.0439628	Atp6v1h
4072	0.000378501	0.00143875	0.0617209	0.052592	0.0655864	0.00625931	0.0262701	0.0294551	0.0357052	Cacna1h
4074	0.00219157	0.00734267	0.0313446	0.0270118	0.0247097	0.0337336	0.0281838	0.032921	0.00648624	Txk
4074	0.00376122	0.0121048	0.0231164	0.0240347	0.0284187	0.0269677	0.0288685	0.0211563	0.0246988	Gm10575
4078	0.000600112	0.00220738	0.0591489	0.0332389	0.101293	0.110089	0.0687747	0.00782004	0.0601613	Ice1
4083	0.000392918	0.00149014	0.0635293	0.0673745	0.126051	0.0343695	0.062823	0.0250738	0.0637426	Spopl
4084	0.000394269	0.00149492	0.187607	0.159452	0.292625	0.0608013	0.10342	0.103526	0.0565115	Hsbp1
4085	0.00248349	0.00824505	0.0339725	0.0299591	0.0321685	0.0339782	0.0308556	0.0294796	0.0035554	Syn2
4095	0.00241605	0.00804043	0.0508941	0.0468166	0.0486261	0.0491743	0.0500377	0.0214029	0.047298	Gm10687
4099	0.000640156	0.00233966	0.0780824	0.0523214	0.0508679	0.0888244	0.0588694	0.0713351	0.0747252	Gpd2
4099	0.00166185	0.00569186	0.039356	0.0340864	0.00336994	0.0433671	0.0415387	0.0417269	0.0421235	Ifit1
4102	4.05702e-05	0.000177788	0.169647	0.0335418	0.14229	0.132849	0.0522548	0.0606706	0.0832169	Ctdnep1
[truncated: 593 more rows]

## Sheet: Fetal_Leydig_1
Top	p.value	FDR	logFC.Endothelial_cells	logFC.Fetal_Leydig_2	logFC.Interstitial_tMg	logFC.Leydig_1	logFC.Leydig_2	logFC.PTM	logFC.Sertoli	GeneName
2	0	0	1.53933	0.0167559	0.934411	1.52195	0.393455	0.314798	1.75536	Olfml3
2	0	0	2.35987	0.255406	2.67832	2.61383	1.36125	1.08663	2.66301	Adamts5
2	0	0	3.64805	0.0990368	4.46188	3.86389	2.07403	4.07913	4.45439	Dlk1
2	0	0	2.35417	0.240235	0.974671	2.56364	1.47672	1.54419	2.67869	Igf1
3	0	0	1.71627	0.262963	2.11006	1.57789	0.982475	1.98567	2.07487	Inhba
3	0	0	2.78077	0.288626	2.85333	1.00889	0.130382	1.12941	2.85161	Smoc2
4	0	0	1.62888	0.237837	1.77781	1.67686	0.818954	0.416529	1.78907	Islr
5	0	0	0.703394	0.215541	2.48827	1.91846	0.983542	1.47057	2.52649	Ebf1
5	0	0	0.580859	0.194988	1.26119	1.34468	0.763975	0.662861	1.29829	Ifitm1
5	0	0	1.34983	0.257599	1.34195	1.02793	0.302228	1.20014	1.35143	S100b
6	0	0	1.46606	0.760896	1.48125	0.91428	0.60211	0.768654	1.50921	Ogn
6	0	0	1.43368	0.116229	1.24128	1.47261	0.992686	0.944651	1.31382	Clec3b
7	0	0	1.1064	0.172966	1.29661	0.648379	0.476939	0.218618	1.29616	Itih5
7	0	0	4.37403	0.273061	4.73786	3.57115	1.93386	2.93973	4.80326	Dcn
7	0	0	3.67559	0.554613	3.8516	3.6641	1.5895	0.311471	3.87311	Mfap4
9	0	0	1.1705	0.00501848	1.11053	1.25096	0.669315	0.560491	1.14356	Entpd2
9	0	0	3.75849	0.596767	5.26503	2.28797	1.65301	2.88684	5.23529	Meg3
9	1.70516e-218	1.60045e-216	0.393632	0.134283	0.378929	0.203291	0.077487	0.00311913	0.379856	Bdh2
10	0	0	1.21928	0.0492821	1.33049	0.789895	0.511512	0.987325	1.33868	Osr1
11	0	0	0.814508	0.164665	0.922972	0.88232	0.617289	0.915143	0.909409	Dpt
13	0	0	0.392115	0.0330573	0.956335	0.766464	0.333059	0.324404	0.928119	Gas1
15	0	0	3.31287	0.233985	3.65512	3.34085	1.4472	1.18461	3.68485	Col1a1
15	0	0	0.561232	0.0694388	0.751239	0.483949	0.45686	0.866301	0.713245	Agtr2
15	3.67474e-214	3.34512e-212	1.00454	0.0536653	0.936252	0.470999	0.0387135	0.221777	0.621428	Pdpn
16	0	0	1.89411	0.32436	1.90912	0.924865	0.53248	1.34825	1.76778	Serpinf1
18	0	0	2.099	0.12099	2.48236	1.57155	0.733413	1.3446	2.47662	Nrk
19	0	0	0.879644	0.0083589	0.976289	0.95475	0.432644	0.468475	0.823257	Arhgap20
19	0	0	3.13643	0.519332	3.23193	1.92901	0.875336	0.939259	3.26397	Igfbp6
20	0	0	2.70963	0.0727661	3.71636	1.64163	0.675544	1.60799	3.80818	Col3a1
20	0	0	0.704599	0.13061	0.664083	0.719049	0.454466	0.415817	0.665652	Ntrk1
21	0	0	1.8771	0.368472	2.95593	2.34255	1.30543	1.30635	2.80687	Ppap2b
23	0	0	0.440782	0.102315	2.0089	2.01011	1.05046	1.62104	1.70793	Anxa2
23	0	0	0.964137	0.213029	0.964492	0.206115	0.251439	0.381313	0.962049	Cpxm1
27	0	0	1.15745	0.144214	1.79129	1.58503	0.863002	0.705646	1.80128	Rarres2
27	1.18217e-229	1.1831e-227	0.670648	0.0737517	0.685245	0.572356	0.271429	0.102037	0.551524	Adamts2
28	0	0	1.35467	0.207296	1.82025	1.33721	0.614766	0.531734	1.8633	Serping1
28	0	0	0.536693	0.0546269	0.839262	0.620862	0.356131	0.34806	0.826595	Dpysl3
28	0	0	0.0941075	0.00739081	2.09443	2.2035	1.06752	1.51438	1.94766	Vim
30	0	0	1.65524	0.191701	2.61602	2.01793	1.15264	0.391986	2.58694	Mfap2
30	0	0	2.105	0.135602	2.34429	0.995159	0.100118	0.329424	2.23928	Col6a1
32	0	0	0.71433	0.200116	1.03465	0.359265	0.329828	0.769911	0.596748	Gpm6b
33	0	0	0.811781	0.222472	2.04527	1.17586	0.578357	0.838232	1.82781	Ndn
35	0	0	0.524729	0.0807955	0.65996	0.474595	0.2591	0.506067	0.66122	Slc1a3
37	3.94094e-231	4.01662e-229	0.693262	0.162127	0.380657	0.134093	0.134176	0.438548	0.625359	C2
39	0	0	1.36814	0.0192367	1.19744	0.796281	0.256468	0.262811	1.41079	Sulf2
41	0	0	0.471233	0.00199945	0.834628	0.814149	0.394081	0.128228	0.856742	Kdelr3
41	0	0	0.0150364	0.0726335	0.560843	0.34876	0.262072	0.244314	0.442799	Slc16a2
44	0	0	0.645748	0.293802	1.13288	0.654492	0.500296	0.0906308	1.15786	Mxra8
48	0	0	1.39582	0.0948565	1.63109	1.10851	0.209879	0.14723	1.58532	Col6a2
50	0	0	0.96729	0.0637781	1.02935	0.868294	0.377196	0.640682	1.07842	Plac8
50	2.08238e-184	1.49437e-182	0.2624	0.039873	0.239555	0.254901	0.133273	0.104171	0.220539	Nrg2
51	0	0	0.583354	0.0403865	0.724894	0.544903	0.292476	0.347741	0.706494	Efna5
52	0	0	0.981291	0.106229	1.14802	1.19928	0.547388	0.908044	2.49658	Klf2
52	0	0	0.316958	0.116867	0.617255	0.0827866	0.0814847	0.0134301	0.470094	Sod3
52	1.67284e-257	1.95023e-255	1.52021	0.0548092	1.73869	1.01946	0.138096	0.477376	1.63385	Peg3
54	0	0	0.00303958	0.105895	0.714529	0.311785	0.228657	0.323644	0.480595	Fkbp10
55	3.01706e-108	1.14696e-106	1.14814	0.185151	0.454862	0.441312	0.270879	0.147806	0.509443	Celf2
56	3.63567e-175	2.42082e-173	1.20076	0.0487862	1.18258	0.810504	0.401582	0.249856	1.24886	Mir99ahg
57	0	0	0.219119	0.135503	0.70405	0.618466	0.404775	0.119485	0.707883	Ccdc80
59	9.03135e-263	1.09918e-260	1.15651	0.253261	1.32711	0.645371	0.65226	1.40765	1.67471	Jun
62	0	0	0.870565	0.153473	1.53814	1.09185	0.385678	0.809921	1.47111	Plagl1
65	0	0	0.298032	0.0419323	0.671956	0.386083	0.159228	0.274371	0.676745	Egflam
65	6.19125e-228	6.12234e-226	2.00802	0.170957	2.52704	0.233201	0.156935	1.08145	2.27634	Pgrmc1
66	0	0	1.50932	0.377731	3.31846	1.58593	0.708017	1.06373	3.17475	Itm2a
66	1.11355e-237	1.16715e-235	0.580314	0.164066	0.480926	0.499211	0.290818	0.116491	0.593258	Cyp27a1
70	0	0	0.439538	0.0276477	0.818952	0.554454	0.247474	0.213394	0.783877	P3h3
72	0	0	1.03111	0.195142	0.809379	0.442233	0.162671	0.187911	1.10566	Selenbp1
72	1.61075e-301	2.47772e-299	2.68248	0.129842	3.9405	2.33326	0.786904	0.54082	3.89353	Col1a2
73	2.76742e-187	2.04334e-185	0.506544	0.726702	1.64686	1.22189	0.825686	0.151738	0.244776	Ccnd2
73	6.79663e-97	2.30199e-95	0.652485	0.179462	0.52277	0.113067	0.107728	0.314914	0.50796	Gaa
74	0	0	0.770956	0.133516	1.23164	0.984865	0.547783	0.733514	0.691856	Akap12
75	0	0	0.955722	0.096151	0.950319	0.999712	0.376223	0.06011	1.02436	Thbd
78	0	0	0.571689	0.205789	0.729595	0.612694	0.40513	0.180959	0.711607	6330403K07Rik
80	0	0	0.344617	0.105366	0.591371	0.436003	0.193487	0.383061	0.61259	Cdc42ep2
80	1.79692e-135	8.56593e-134	0.580271	0.431632	1.44379	0.349739	0.0919539	0.0224544	1.64931	Eef1a1
81	0	0	0.692255	0.253314	1.14656	0.32097	0.398952	0.555718	1.17904	Ndrg2
81	0	0	0.771418	0.00864773	1.00689	0.600611	0.202251	0.705299	0.998137	Rian
82	0	0	0.290755	0.139378	0.763341	0.117927	0.0609696	0.305476	0.783512	C1s1
84	9.88131e-324	1.70947e-321	0.0726648	0.000145496	0.377414	0.358499	0.183881	0.277072	0.364599	Hmcn1
85	0	0	1.19505	0.215609	2.00675	0.518883	0.165638	0.379897	2.08648	Rcn3
85	2.21004e-195	1.75252e-193	1.76367	0.519966	0.484979	0.0691953	0.107829	1.40687	2.95481	Fos
86	1.6135e-229	1.60991e-227	0.962485	0.148756	1.05008	1.35097	0.683452	0.741654	1.4461	Klf4
91	3.05661e-215	2.81326e-213	0.273126	0.0188614	0.270722	0.274746	0.210827	0.251626	0.27223	Spon2
94	6.03099e-280	8.14575e-278	0.272226	0.00818672	0.311305	0.305302	0.190873	0.149644	0.285553	Tmod2
94	1.85782e-141	9.3104e-140	0.929386	0.334615	1.77616	0.530801	0.507963	0.37133	2.18333	Laptm4a
100	2.96162e-180	2.07164e-178	0.158549	0.0034329	0.220322	0.200038	0.130505	0.247725	0.2181	2900055J20Rik
101	0	0	0.321447	0.107367	0.457092	0.338247	0.160729	0.203453	0.463769	Ntrk2
101	3.83132e-208	3.30647e-206	0.350358	0.0893979	0.299197	0.332809	0.0976875	0.0110297	0.31807	Dpep1
104	9.16154e-158	5.2483e-156	1.68003	0.513044	2.66721	0.855843	0.704542	0.619672	1.99976	Maged2
105	7.69227e-128	3.45383e-126	0.497172	0.0712262	0.478004	0.318022	0.135707	0.122805	0.500489	Gm37606
106	0	0	0.317176	0.121506	0.409304	0.187607	0.110119	0.105282	0.423583	B3gnt9
108	0	0	0.282102	0.185034	0.379065	0.244907	0.188759	0.319301	0.462966	Ggt5
109	5.18248e-291	7.43123e-289	0.409864	0.0573756	0.475337	0.380145	0.138082	0.0744122	0.474605	D630033O11Rik
110	1.07249e-289	1.52284e-287	0.228953	0.0565708	0.311835	0.200579	0.0869559	0.256271	0.308588	Gm37899
110	2.53771e-224	2.48726e-222	1.10765	0.283982	0.386915	0.48967	0.20291	0.247166	1.26136	Cd302
111	1.17987e-240	1.26052e-238	0.331453	0.0536416	0.331119	0.244637	0.129931	0.254829	0.333182	Ankrd35
112	1.57383e-242	1.70889e-240	0.311372	0.0845523	0.333448	0.241587	0.126066	0.175115	0.343252	Calml4
116	5.96976e-117	2.4278e-115	0.222103	0.00552867	0.178266	0.214821	0.140155	0.122879	0.180672	Pi16
119	1.24933e-108	4.7658e-107	0.308033	0.0147918	0.314926	0.218666	0.107628	0.076436	0.307928	C130023A14Rik
124	4.36069e-153	2.4148e-151	1.1079	0.13132	2.03472	0.304889	0.0644083	0.722532	1.19025	Nenf
130	9.24139e-270	1.17645e-267	0.173584	0.0287806	0.512551	0.235936	0.212228	0.000571086	0.228675	Klf9
134	1.03668e-197	8.42171e-196	0.341246	0.0314132	0.296091	0.239993	0.0923439	0.0689475	0.297508	Paqr6
134	1.20203e-158	6.95794e-157	0.181559	0.0212894	0.268767	0.155338	0.0264618	0.25167	0.281205	Adam12
135	5.54589e-320	9.40177e-318	0.356498	0.0232477	0.534676	0.408827	0.135364	0.109235	0.556366	Glipr2
135	3.02997e-72	7.39162e-71	0.159364	0.0402999	0.122765	0.151002	0.0914105	0.0612154	0.130537	Krt20
138	4.58651e-262	5.5415e-260	0.298095	0.0036563	0.371508	0.277679	0.137035	0.23211	0.264741	Tenm4
140	3.32682e-127	1.48771e-125	1.18332	0.301909	1.47748	0.619829	0.283171	0.231961	0.809697	Gstm5
141	6.03455e-79	1.61566e-77	0.50116	0.340462	1.08497	0.300646	0.00311444	0.0113248	1.0378	Rpl14
142	2.61056e-139	1.28122e-137	0.761382	0.0389282	1.39342	0.545025	0.218326	0.708226	0.639107	Sfr1
146	3.81065e-185	2.76447e-183	0.259634	0.0923454	0.52414	0.391261	0.118127	0.381209	0.501843	Angptl2
149	3.91672e-113	1.54191e-111	0.130126	0.00692861	0.131338	0.137435	0.101507	0.116711	0.126642	Glt8d2
157	7.54497e-248	8.49793e-246	0.353009	0.0714047	0.396932	0.373645	0.166888	0.192355	0.390977	Ptch2
157	2.54291e-198	2.07085e-196	0.268037	0.0406864	0.158421	0.198768	0.0482405	0.0736212	0.264575	Rassf5
160	6.99685e-245	7.77516e-243	0.374706	0.0981005	0.40859	0.388749	0.270446	0.193877	0.420989	Ecm2
169	5.29546e-239	5.60341e-237	0.0852176	0.0241341	0.35835	0.0858256	0.0627863	0.00887134	0.251048	Armcx1
174	1.12667e-257	1.32278e-255	1.00834	0.107025	0.300337	0.0539347	0.0156436	0.306436	1.68137	Glul
174	2.54629e-145	1.32192e-143	0.0339806	0.0104206	0.193322	0.19321	0.133369	0.0567257	0.189898	Mn1
177	4.87561e-118	2.00491e-116	1.00283	0.251225	1.73188	1.00908	0.530106	0.832966	1.03293	Jund
177	3.57065e-84	1.02363e-82	0.101453	0.0482926	0.0972648	0.0322657	0.00211511	0.0622	0.0908752	Gm16201
181	1.74263e-245	1.94297e-243	0.406988	0.0471509	0.636237	0.390521	0.265469	0.0458094	0.754594	Ssbp2
181	3.13663e-83	8.87714e-82	0.536114	0.519913	1.27775	0.0418121	0.018011	0.0276144	1.1169	Eef2
182	5.42121e-159	3.14904e-157	0.164636	0.0163704	0.183111	0.176262	0.131214	0.180498	0.186105	Fgf7
182	3.45028e-61	7.04603e-60	0.906857	0.451744	0.961223	0.168831	0.0978688	0.211702	0.741072	Rps26
183	2.89322e-114	1.14851e-112	0.270322	0.0653596	0.683418	0.613011	0.209697	0.647097	1.66211	Anxa5
184	2.258e-223	2.1937e-221	0.251728	0.142253	0.734852	0.0955308	0.125242	0.178317	0.68473	C1qtnf6
188	5.21816e-60	1.04319e-58	0.169315	0.0282703	0.138812	0.158768	0.0985203	0.110187	0.146684	Ahnak2
191	9.26336e-234	9.5883e-232	0.283072	0.0437243	0.186522	0.198932	0.0225652	0.192183	0.360716	Rac3
192	5.49602e-146	2.87576e-144	1.80027	0.248801	1.09513	0.528127	0.26171	0.120971	2.30869	Cd63
195	4.04895e-61	8.25846e-60	0.575902	0.425079	1.25732	0.152115	0.043762	0.189561	0.585362	Rpl23a
196	2.67724e-92	8.57802e-91	0.147173	0.151571	0.151542	0.00867121	0.110983	0.0622586	0.217139	Tcp11l2
200	2.1455e-214	1.96381e-212	0.197972	0.00858254	0.232642	0.220875	0.115191	0.0764289	0.223921	Lgi2
202	2.50011e-187	1.85008e-185	0.195011	0.0314256	0.210087	0.0718187	0.0137819	0.11088	0.205445	Robo2
207	1.5134e-184	1.09076e-182	0.178504	0.0557493	0.203543	0.162057	0.0855702	0.138341	0.195766	Flrt3
207	2.35452e-130	1.08204e-128	0.116195	0.0180731	0.13839	0.11998	0.0543101	0.138539	0.136999	Nrg1
209	4.21368e-118	1.73487e-116	0.113745	0.0466044	0.125687	0.112947	0.0642831	0.0478655	0.122911	Trpm5
212	6.97617e-222	6.67983e-220	0.743484	0.194061	1.24011	0.535018	0.195789	0.0202475	1.21538	Rcn1
212	3.91805e-157	2.24064e-155	0.212838	0.000478574	0.241932	0.220466	0.0436504	0.117366	0.212578	St8sia2
215	1.41944e-217	1.32107e-215	0.732212	0.0204872	1.28379	0.565317	0.109086	0.132541	1.52536	Ccnd3
216	5.71544e-68	1.29625e-66	0.0959252	0.00774384	0.0861217	0.00217639	0.0292958	0.061464	0.0560602	Fam198a
222	1.07429e-211	9.56955e-210	0.182826	0.163569	0.388387	0.160899	0.114088	0.0175193	0.486814	Cnrip1
224	3.42835e-211	3.0215e-209	0.175998	0.00563982	0.226068	0.14523	0.0724618	0.0705095	0.243513	Arhgap24
225	1.60839e-210	1.41377e-208	0.132499	0.184937	0.621773	0.0163536	0.0517562	0.131885	0.742179	Tfpi
229	2.20246e-206	1.89583e-204	0.0623564	0.026722	0.209369	0.175416	0.0890419	0.142955	0.213019	Fat4
229	1.39291e-54	2.52762e-53	0.0774263	0.0114867	0.0667992	0.0285499	0.0307898	0.0365096	0.0624892	Naaladl2
229	1.63263e-48	2.63586e-47	0.23049	0.389149	1.05986	0.163318	0.0818628	0.247523	0.339019	Hsp90ab1
233	1.10913e-138	5.42739e-137	0.285072	0.0149985	0.301775	0.278142	0.178479	0.10168	0.307499	P4ha2
236	1.45314e-90	4.5549e-89	0.231405	0.0379834	0.778979	0.601162	0.421163	0.205894	0.633974	Mmp14
237	3.70502e-196	2.95921e-194	0.461647	0.108463	0.212533	0.335088	0.0410451	0.298281	0.541428	Nupr1
238	4.75321e-193	3.716e-191	0.183077	0.000719469	0.24383	0.255607	0.106229	0.0197845	0.244387	Kcnip3
238	1.05303e-176	7.16964e-175	0.185642	0.0323962	0.216756	0.215653	0.160317	0.0148643	0.218872	Srpx
243	4.96844e-194	3.90264e-192	0.111922	0.0313993	0.280751	0.189482	0.102829	0.0913688	0.228643	Naalad2
245	5.54174e-188	4.11924e-186	0.100478	0.162946	1.22936	0.635915	0.141985	0.220218	2.43252	Sepw1
247	6.97703e-90	2.15645e-88	0.016662	0.216343	0.965128	0.474209	0.273328	0.554608	0.784858	App
248	6.70469e-192	5.15672e-190	0.266767	0.103178	0.463175	0.16238	0.0552921	0.0862458	0.206257	P3h1
259	1.09622e-52	1.91096e-51	0.0848374	0.0385024	0.0807715	0.0803222	0.0502509	0.0090345	0.0872106	Wfikkn2
260	6.86903e-66	1.51447e-64	0.936734	0.0776283	0.30005	0.26535	0.420585	0.176779	0.799515	Id2
265	2.96568e-183	2.11909e-181	0.135652	0.0267091	0.365788	0.163219	0.175509	0.0919834	0.359419	Ghr
268	1.24483e-182	8.78145e-181	0.267836	0.0620367	0.62298	0.403495	0.185305	0.181548	0.343923	Lysmd2
270	1.68487e-104	6.21326e-103	0.124449	0.00351325	0.191831	0.205529	0.151963	0.176087	0.111147	Creb5
275	3.19371e-175	2.1394e-173	0.188586	0.0422799	0.201526	0.191051	0.0783077	0.161224	0.196982	Col5a3
279	1.08192e-167	6.8212e-166	0.0467918	0.0439616	0.323741	0.31918	0.149078	0.250484	0.447705	Nid2
291	9.91467e-151	5.43606e-149	0.13541	0.0153181	0.156948	0.116757	0.0340036	0.143104	0.160124	Mirg
291	2.64088e-52	4.58442e-51	0.0758451	0.0178639	0.0732152	0.0729396	0.0370446	0.0658839	0.0699169	Kcnc2
296	2.76916e-76	7.13242e-75	0.974308	0.424447	0.645781	0.208943	0.152487	0.430515	1.13784	Prdx5
297	6.35184e-168	4.01993e-166	0.0570178	0.0413539	0.178936	0.0646485	0.00976154	0.011403	0.131815	Pabpc4l
298	2.54675e-54	4.58885e-53	0.253093	0.0213657	0.213178	0.159087	0.0692223	0.0716218	0.240336	Gm36963
301	1.13551e-115	4.59542e-114	0.105931	0.0324706	0.18546	0.183979	0.0968574	0.0182689	0.1825	Serpine1
302	1.03443e-73	2.58227e-72	0.294636	0.15659	0.411134	0.044109	0.115689	0.318327	0.557466	Hspa1a
303	1.27068e-164	7.77525e-163	0.11859	0.00427803	0.183515	0.121666	0.0922309	0.10846	0.163677	Mmp16
311	4.58756e-87	1.37942e-85	0.97284	0.394513	1.48344	0.372597	0.394979	0.303291	0.780277	Eif4a2
312	4.33359e-104	1.59103e-102	0.0998156	0.0130939	0.112466	0.0305128	0.033094	0.0767667	0.0962138	Frmd5
313	4.28389e-162	2.56925e-160	0.185968	0.0496312	1.0876	0.516907	0.117918	0.125877	0.760005	Fkbp9
313	2.36544e-119	9.87365e-118	0.0368079	0.00662201	0.146429	0.170313	0.101319	0.108837	0.15725	Gm9780
319	5.85914e-160	3.4395e-158	0.100802	0.069285	0.179017	0.0666993	0.028624	0.108694	0.176622	Tbxa2r
319	1.55105e-68	3.54682e-67	0.0918835	0.00292167	0.0858533	0.0389356	0.00730419	0.000232739	0.0904628	Nipal2
326	5.91302e-69	1.3653e-67	0.207805	0.0272825	0.0842504	0.19587	0.15638	0.183168	0.167846	Naaa
331	4.1256e-155	2.31549e-153	0.112041	0.0124181	0.159412	0.0621552	0.0357336	0.0394958	0.140234	Ntn3
332	5.6622e-155	3.17255e-153	0.620848	0.0417978	1.21802	0.542014	0.194148	0.170307	0.0763135	Thra
334	9.09759e-132	4.23356e-130	0.142052	0.00187725	0.196739	0.0747697	0.00819295	0.138426	0.202907	Gm26802
335	1.13028e-153	6.28006e-152	0.117107	0.0083027	0.167682	0.0906975	0.0521076	0.0791224	0.144524	D430019H16Rik
338	6.53195e-106	2.44404e-104	0.153689	0.0472328	0.168026	0.164593	0.0793536	0.110184	0.167788	Nlgn1
341	1.63193e-89	5.02061e-88	0.717169	0.153454	0.866844	0.2979	0.0430336	0.205781	0.870376	Vkorc1
342	1.77774e-145	9.2582e-144	0.117422	0.0688874	0.155537	0.109824	0.0760463	0.123193	0.152366	Slitrk5
345	6.89387e-149	3.73055e-147	0.212306	0.0429077	0.251285	0.111744	0.0413585	0.0074143	0.176846	Gm10115
347	4.68767e-125	2.06295e-123	0.0352469	0.00695278	0.146267	0.144312	0.0775824	0.0241754	0.152005	Casp12
362	3.38326e-79	9.1022e-78	0.33128	0.040517	0.316787	0.0126927	0.0045207	0.155988	0.330162	Tlcd2
374	2.93066e-125	1.29143e-123	0.739293	0.0580441	1.02034	0.340435	0.0550556	0.133715	0.690099	Rab34
380	2.23719e-126	9.96418e-125	0.207837	0.0575569	0.112382	0.123496	0.0548438	0.132402	0.234034	Pygl
388	3.48228e-134	1.65763e-132	0.230294	0.0406375	0.732808	0.363548	0.131815	0.0439876	0.471803	Trip6
388	1.85018e-59	3.66791e-58	0.04374	0.00386892	0.0655285	0.0748252	0.0518603	0.0745579	0.068242	Adamtsl5
391	7.46315e-74	1.86725e-72	0.0731118	0.00788239	0.0792755	0.0689849	0.0410208	0.0752718	0.0648352	Lppr1
393	1.55654e-121	6.62196e-120	0.0809075	0.0137111	0.142117	0.0957155	0.0579343	0.108349	0.14071	B830012L14Rik
395	1.63386e-121	6.93316e-120	0.0300066	0.0408068	0.139505	0.100008	0.0541574	0.060756	0.140857	6430573F11Rik
398	1.81098e-39	2.38965e-38	0.0515455	0.00845243	0.0461841	0.0438355	0.0274148	0.0324414	0.0329267	Card14
400	1.10866e-131	5.15192e-130	0.22056	0.0182746	0.300223	0.0940727	0.0690415	0.145967	0.166579	Cacna2d1
401	1.52809e-131	7.08122e-130	0.0578954	0.000526649	0.230562	0.134619	0.0403705	0.0595719	0.184208	Palm
406	2.18897e-117	8.924e-116	0.297211	0.0314876	0.317494	0.277941	0.15705	0.213158	0.435301	Plxdc2
406	2.86492e-75	7.2775e-74	0.0456714	0.012997	0.101631	0.110915	0.0733351	0.0610378	0.0990666	Gm14964
407	6.17399e-130	2.82558e-128	0.162697	0.10855	0.517511	0.307562	0.175141	0.01561	0.452476	Mageh1
412	7.67965e-45	1.14167e-43	0.0615453	0.000502748	0.0556262	0.060228	0.0376089	0.0340679	0.0545814	Wnt2
418	6.0618e-42	8.47683e-41	0.0484835	0.0163248	0.0415593	0.0461648	0.0254328	0.0453652	0.0473654	Slc7a10
438	8.40106e-123	3.61572e-121	0.105356	0.022208	0.176438	0.122219	0.0618568	0.0739485	0.142989	Fam189b
444	5.48671e-43	7.82746e-42	0.619904	0.117297	0.642408	0.155193	0.16323	0.340457	0.527792	Lrpap1
445	5.15374e-37	6.41822e-36	0.214248	0.0548253	0.11128	0.0977378	0.00151274	0.0904464	0.175256	Capn1
446	5.7307e-83	1.615e-81	0.104686	0.0154529	0.177002	0.223735	0.140057	0.0409968	0.185052	Lims2
451	2.22145e-119	9.28427e-118	0.0865498	0.0359918	0.134626	0.0460088	0.01402	0.00438806	0.0785628	Evc2
455	2.06445e-46	3.18004e-45	0.0411253	0.00225097	0.0483557	0.0427378	0.0395909	0.0533125	0.0457258	2900022M07Rik
458	4.01399e-52	6.94992e-51	0.566782	0.340464	0.746942	0.0859654	0.117006	0.255298	0.500138	Ogt
459	4.44464e-101	1.57607e-99	0.247344	0.0377939	0.309681	0.230363	0.0702603	0.0878586	0.305851	Numbl
461	5.96276e-93	1.9291e-91	0.673193	0.287549	1.21317	0.120861	0.0192259	0.146599	1.4008	Rpl39
462	2.16838e-67	4.87459e-66	0.10201	0.0125051	0.117145	0.123452	0.0599019	0.0540991	0.0474883	Ank3
463	1.17829e-100	4.16046e-99	0.133083	0.088638	0.221256	0.153241	0.0452353	0.110977	0.23762	Gatsl3
467	9.37888e-100	3.29063e-98	0.0754593	0.0229762	0.164977	0.113351	0.047162	0.0538497	0.249631	Sepn1
470	7.58632e-46	1.15678e-44	0.301795	0.231444	0.410306	0.128679	0.0332781	0.118608	0.229262	Mettl1
478	3.79143e-113	1.49435e-111	0.094635	0.0238488	0.134328	0.115915	0.026615	0.0479157	0.0736774	Tnxb
480	6.25426e-113	2.45922e-111	0.0892954	0.013558	0.138538	0.0372989	0.030642	0.0399385	0.104389	Dmpk
481	1.07295e-64	2.31043e-63	0.236008	0.00840587	0.221451	0.265119	0.126879	0.145989	0.252488	Steap3
481	3.38062e-34	3.95788e-33	0.84417	0.36833	0.355575	0.013191	0.206831	0.325457	0.769121	Rsrp1
482	2.4169e-106	9.07387e-105	0.206884	0.0408711	0.262066	0.166348	0.00517931	0.0701109	0.25291	Ncs1
491	1.8653e-79	5.03873e-78	0.319986	0.00273093	0.489138	0.433206	0.200901	0.0333494	0.528159	Kdelc2
495	3.45828e-83	9.77914e-82	0.207316	0.0788703	0.359558	0.364369	0.203311	0.119041	0.477794	Tnfsf12
503	2.14307e-106	8.05495e-105	0.120508	0.0151629	0.206279	0.0851988	0.029911	0.0655988	0.202767	Il17rc
508	2.10364e-92	6.75318e-91	0.11968	0.0260895	0.409875	0.201057	0.0280101	0.0171082	0.389242	Praf2
514	3.57987e-104	1.31576e-102	0.0704866	0.0399808	0.142268	0.061813	0.0401049	0.027204	0.0909531	Mapk8ip1
516	4.76231e-38	6.07886e-37	0.040568	0.0202471	0.0498912	0.0392124	0.0261124	0.0539832	0.0486709	Myoc
519	3.75373e-47	5.88864e-46	0.0405872	0.0072975	0.0620944	0.0567744	0.0534511	0.0722586	0.0218076	Cadm3
522	1.88769e-102	6.80263e-101	0.138988	0.0647672	0.883943	0.394935	0.171785	0.0470212	0.636381	Calu
525	2.58884e-59	5.10486e-58	0.0549817	0.0525184	0.179892	0.220351	0.0628612	0.0124576	0.216883	Aig1
532	4.84196e-83	1.36686e-81	0.102605	0.0156112	0.106397	0.10486	0.0656994	0.0281233	0.104048	Slc24a2
541	9.93402e-99	3.44538e-97	0.00259074	0.0205319	0.10885	0.0704115	0.0252457	0.0615702	0.100472	RP24-496C22.5
541	7.20331e-45	1.07182e-43	0.108836	0.0329824	0.019153	0.0941211	0.0817626	0.0881654	0.0914995	Ak1
546	3.52312e-85	1.02864e-83	0.0161547	0.0135349	0.202103	0.050908	0.0883946	0.0500229	0.306954	Ecm1
558	1.09907e-56	2.0737e-55	0.456039	0.270645	0.959565	0.830725	0.456327	0.35241	1.06272	Ier2
566	2.84216e-46	4.3699e-45	0.0594181	0.00898237	0.0563378	0.0246184	0.016005	0.00225168	0.051141	Gpld1
568	4.80074e-31	5.17216e-30	0.0454465	0.000364822	0.0392396	0.037812	0.023206	0.0323246	0.0404567	Msc
570	2.44916e-95	8.14571e-94	0.078821	0.0225437	0.101298	0.0842478	0.0491208	0.0811023	0.0714709	Sdk2
573	3.0937e-34	3.62451e-33	0.521641	0.173409	0.480383	0.127449	0.0650627	0.285931	0.461877	Plin3
578	2.70487e-94	8.88942e-93	0.222922	0.0583759	0.352293	0.156304	0.108068	0.0602739	0.235753	Fkbp14
580	6.03046e-55	1.10335e-53	0.0537256	0.0193164	0.0630587	0.0539051	0.0409515	0.0633898	0.0432596	Nell2
591	9.04952e-51	1.52474e-49	0.111455	0.0315466	0.102498	0.118372	0.091926	0.0944387	0.115965	Lag3
596	6.78925e-50	1.12565e-48	0.0958792	0.036815	0.0815401	0.0732806	0.0451161	0.0221005	0.0806445	Omd
599	7.61398e-72	1.84121e-70	0.0299754	0.0161906	0.0811958	0.0762931	0.0441204	0.0278743	0.0571655	Cyp7b1
615	9.15256e-63	1.9126e-61	0.00459812	0.000673568	0.0686415	0.0662474	0.036822	0.0119475	0.0631025	RP23-372C7.4
618	2.21913e-27	2.13039e-26	0.194532	0.203632	0.265388	0.0277276	0.0723264	0.0771232	0.313368	Cbr1
627	1.49993e-86	4.48576e-85	0.0585986	0.0305552	0.110697	0.110165	0.0564944	0.00833951	0.108028	Susd2
629	3.85616e-73	9.54019e-72	0.232687	0.0617893	1.22326	0.288099	0.115869	0.10807	1.18158	Ppib
635	5.65771e-72	1.37314e-70	0.509853	0.187659	1.24294	0.559846	0.290226	0.16501	0.580782	Atxn7l3b
647	1.72382e-71	4.12945e-70	0.0890547	0.0213989	0.0859683	0.0902292	0.0577226	0.060373	0.0852251	Wnt9a
659	4.42434e-56	8.23087e-55	0.357824	0.0775517	0.891749	0.476846	0.235263	0.3175	0.428423	Eid1
664	1.00571e-58	1.96331e-57	0.495117	0.274456	0.0444274	0.112508	0.262162	0.28821	0.767929	Lamp2
673	1.74621e-46	2.69482e-45	0.0379498	0.0141427	0.0479582	0.0353565	0.0238142	0.0521189	0.0463717	Il1rapl2
680	4.53198e-68	1.02925e-66	0.0231265	0.0319172	0.0387349	0.0768301	0.0489108	0.0458904	0.0898348	Fas
681	5.59168e-47	8.74302e-46	0.0449723	0.0131686	0.0387918	0.0788438	0.0404965	0.0298772	0.0601683	Irak3
682	2.72977e-43	3.92129e-42	0.0503505	0.027714	0.0526707	0.0294333	0.0298105	0.0122995	0.048539	2310040G07Rik
700	7.62851e-33	8.60078e-32	0.0549701	0.000548803	0.0466194	0.0443574	0.0327252	0.0292056	0.0492798	Traf1
706	1.97067e-35	2.36466e-34	0.0584063	0.0298245	0.0519861	0.0573415	0.0338131	0.0533319	0.0615263	Trim9
720	1.53267e-45	2.31476e-44	0.0843156	0.0113803	0.0868132	0.107464	0.0725595	0.0464463	0.0892841	Mrgprf
731	2.8189e-75	7.16609e-74	0.0779181	0.022409	0.123329	0.0772159	0.0447444	0.0706667	0.114577	Pycr1
739	6.07972e-74	1.52572e-72	0.103273	0.00884242	0.128669	0.0317444	0.0395409	0.0164711	0.017753	Prkd1
747	2.40277e-73	5.96224e-72	0.0668485	0.0137696	0.0869683	0.0329299	0.0304836	0.0174352	0.074359	Lynx1
754	4.91149e-44	7.16198e-43	0.0419408	0.00856004	0.0568378	0.0640179	0.0162562	0.00206139	0.0564669	Gm22613
756	7.47015e-60	1.4925e-58	0.14317	0.0118545	0.121349	0.12571	0.0464744	0.051887	0.131581	Avpr1a
788	1.59701e-25	1.43878e-24	0.0566482	0.00694922	0.0437111	0.0515934	0.0288435	0.0216594	0.0409125	Hhatl
790	1.6889e-25	1.52116e-24	0.0341703	0.00165951	0.0298547	0.0266323	0.0185251	0.0244788	0.02985	Ccdc81
791	1.64611e-56	3.09353e-55	0.122382	0.00794826	0.164446	0.0798228	0.0331711	0.0304309	0.178182	Antxr2
792	1.67364e-56	3.14171e-55	0.0493611	0.0111165	0.0593368	0.0408341	0.0289806	0.0165158	0.0609235	Rhof
813	1.06125e-68	2.43516e-67	0.118557	0.0277687	0.145207	0.0805449	0.00235417	0.00945795	0.0053664	Zfhx4
823	1.10633e-54	2.01529e-53	0.0492353	0.00643907	0.0590632	0.0505851	0.0325054	0.0199778	0.0591593	8030423F21Rik
824	2.06827e-32	2.3107e-31	0.0284847	0.0198924	0.0344953	0.0271791	0.0185581	0.0279603	0.0333167	Nrsn2
827	1.71445e-39	2.26318e-38	0.0335985	0.0136468	0.0441898	0.0319361	0.0342528	0.0494882	0.042489	Vstm2a
830	1.88106e-41	2.588e-40	0.0394434	0.0139536	0.0445725	0.0256808	0.0103922	0.016703	0.0245617	Efhc1
841	3.89953e-38	4.99097e-37	0.029286	0.0194256	0.0423849	0.0331565	0.031137	0.0484997	0.040488	Brinp3
845	1.73307e-37	2.18697e-36	0.217716	0.0393541	0.287043	0.276857	0.145263	0.161544	0.186007	Ctso
862	7.19963e-24	6.15423e-23	0.0278211	0.00492605	0.0258544	0.0167739	0.00783111	0.0109643	0.0100864	Mapk10
868	2.24208e-41	3.07833e-40	0.201992	0.0473681	0.343374	0.187364	0.0614604	0.182578	0.0296407	Prmt2
881	2.10775e-23	1.77207e-22	0.0353943	0.0114174	0.0281152	0.018472	0.0118315	0.00342795	0.0299605	Acot6
891	6.46317e-48	1.03094e-46	0.373478	0.010612	0.814232	0.482709	0.14514	0.252618	0.816863	Pdia6
892	2.04003e-62	4.24966e-61	0.290186	0.127086	0.474574	0.0984305	0.00591875	0.0945095	0.370852	Abhd14a
895	2.98961e-62	6.21996e-61	0.0511959	0.0217951	0.0655955	0.0440938	0.0117327	0.0241623	0.0580769	Gm16365
899	1.15421e-44	1.71052e-43	0.0127187	0.019517	0.0482377	0.0477274	0.0262715	0.0374944	0.0485229	Kcnq4
905	7.1664e-50	1.18759e-48	0.22769	0.0630206	0.952218	0.237452	0.172495	0.111062	0.790717	Arf4
912	2.56663e-61	5.25116e-60	0.0495033	0.0400918	0.0731146	0.0680268	0.0351732	0.0202468	0.0564075	Car11
919	8.26949e-49	1.34292e-47	0.0750116	0.0114363	0.0830963	0.0812486	0.0529805	0.0128468	0.0743959	Rabgap1l
921	4.39877e-29	4.46953e-28	0.0588425	0.00273431	0.0660081	0.0686939	0.0331512	0.0315783	0.0662236	Adamtsl4
925	2.39813e-24	2.07988e-23	0.0286579	0.0104937	0.0272243	0.0225777	0.0151208	0.0238601	0.0275054	Lamb3
938	4.80865e-28	4.6978e-27	0.0241447	0.0072456	0.0280001	0.0223788	0.0129747	0.0290854	0.0239209	Thsd7b
946	4.24901e-51	7.21398e-50	0.0165148	0.0053853	0.0535523	0.0340132	0.00514152	0.021734	0.0524148	RP24-188E19.3
948	2.5347e-59	5.00404e-58	0.0384011	0.030724	0.065422	0.0125591	0.0145955	0.0235177	0.0301115	Gm38391
948	1.09785e-23	9.32922e-23	0.105027	0.128354	0.302563	0.113063	0.115584	0.0682585	0.197456	Bet1l
968	4.78783e-16	3.00436e-15	0.0933134	0.0633711	0.0972262	0.00225863	0.0431112	0.0411612	0.0542177	Thnsl2
971	3.90934e-46	5.98303e-45	0.126477	0.101424	0.319338	0.0447424	0.00598166	0.0327501	0.34534	Thap3
973	1.04955e-57	2.01341e-56	0.26571	0.0670076	0.420785	0.14438	0.0664645	0.0173371	0.301496	Tceal1
979	8.08391e-17	5.28108e-16	0.157171	0.0980987	0.163078	0.00987344	0.00136708	0.0727326	0.150872	Pecr
980	2.16872e-31	2.35637e-30	0.212578	0.0236301	0.323902	0.258524	0.0997739	0.137527	0.236116	Slc35f5
980	2.38149e-31	2.58333e-30	0.439205	0.148618	0.787737	0.263112	0.00611015	0.0966267	0.542906	Eef1d
994	9.78612e-34	1.12705e-32	0.0282524	0.0200493	0.0366841	0.0301819	0.0255882	0.0390751	0.0292276	Cldn23
1001	4.64352e-51	7.87171e-50	0.0454489	0.0142477	0.0567394	0.0441644	0.0392569	0.0514001	0.0545905	Krt1
1018	2.59605e-44	3.81665e-43	0.288691	0.0175662	0.596337	0.187231	0.121993	0.028651	0.560182	Spop
1022	3.26355e-44	4.7874e-43	0.0487211	0.0173647	0.0625944	0.0534104	0.00914895	0.0248673	0.0686382	Otub2
1028	5.02648e-54	8.99837e-53	0.0740541	0.0179721	0.0884196	0.0733494	0.0394379	0.0515821	0.0666184	Efnb3
1029	8.64824e-44	1.25479e-42	0.0506659	0.010625	0.0512044	0.0503431	0.0381063	0.0410545	0.0539783	Gm10369
1039	1.30807e-36	1.61508e-35	0.0293001	0.00679495	0.0382692	0.0337209	0.0238783	0.0382061	0.0363534	Gm38260
1044	1.39632e-54	2.53242e-53	0.0393328	0.0159387	0.0655329	0.0576648	0.0285624	0.0316108	0.0628514	Cyp2j9
1058	2.83912e-30	2.99184e-29	0.0221117	0.00682846	0.0297467	0.0122448	0.00984818	0.0292992	0.0295255	RP23-219K16.2
1059	1.38331e-42	1.95749e-41	0.0427896	0.0106311	0.0377366	0.101349	0.0157932	0.0793603	0.211694	Gm26532
1067	1.32244e-21	1.04792e-20	0.0254621	0.00791097	0.0246107	0.0231677	0.0141767	0.0216198	0.0222763	Hpca
1077	1.06231e-41	1.47252e-40	0.179833	0.0012958	0.178422	0.116128	0.0181207	0.0379103	0.584462	Tram1
1079	1.70631e-25	1.53601e-24	0.0225192	0.00875821	0.0270494	0.0216664	0.0215562	0.0301582	0.0261611	Ptger3
1079	5.32403e-13	2.83488e-12	0.0109926	0.00247836	0.0439652	0.0866957	0.0912076	0.0604959	0.0877621	Bbc3
1093	5.49362e-22	4.3994e-21	0.0300927	0.00452769	0.0272701	0.00548584	0.00835019	0.0100458	0.0274034	Gm26981
1094	3.77557e-52	6.54051e-51	0.0493832	0.0369728	0.122485	0.0714089	0.0257966	0.0392773	0.0869069	Rtkn
1104	1.42558e-51	2.44787e-50	0.0716547	0.010544	0.0781171	0.0338282	0.0194078	0.0145923	0.051756	Bfsp1
1105	1.18904e-40	1.60598e-39	0.13438	0.118301	0.476307	0.169103	0.132809	0.0682214	0.489003	2700089E24Rik
1108	4.66057e-49	7.5998e-48	0.0151326	0.018962	0.0591449	0.0530949	0.0271519	0.0319531	0.0561299	Fam174b
1117	7.25088e-38	9.2235e-37	0.14604	0.0337748	0.414723	0.279395	0.11877	0.16112	0.324739	Phactr2
1119	1.98623e-19	1.45139e-18	0.0278632	0.00171582	0.0230902	0.0267988	0.0124966	0.0128017	0.024026	Insrr
1133	3.57241e-40	4.78424e-39	0.0535375	0.014891	0.0506107	0.0316432	0.0177607	0.0313334	0.0485596	Gm34294
1139	6.32525e-27	5.97393e-26	0.0122675	0.0073892	0.0286478	0.0236721	0.0134458	0.0325606	0.0273921	Shisa9
1139	1.42967e-26	1.33771e-25	0.101036	0.0314329	0.117273	0.142571	0.06677	0.0716744	0.0793851	Calhm2
1140	1.41232e-39	1.86881e-38	0.0730336	0.0109284	0.0857826	0.0558956	0.0160849	0.0582137	0.101192	Fam109b
1143	1.90841e-48	3.0766e-47	0.274702	0.0651835	0.380194	0.159923	0.0933229	0.12084	0.128042	Snap47
1146	7.31704e-12	3.65039e-11	0.00535525	0.011205	0.0127372	0.0045625	0.00305216	0.000579036	0.0127533	Pcdhb8
1153	1.20877e-21	9.59449e-21	0.0172201	0.010133	0.0226946	0.0196078	0.0192124	0.0264724	0.0219156	Krtap17-1
1159	2.82087e-48	4.53661e-47	0.0423993	0.0118678	0.0556521	0.00824495	0.0134234	0.0189157	0.0167354	1700088E04Rik
1160	1.44189e-24	1.25743e-23	0.0778419	0.0440451	0.078815	0.0137614	0.0216013	0.0184601	0.0477577	4933431E20Rik
1169	7.79035e-48	1.24026e-46	0.220783	0.106927	0.961989	0.0800894	0.128784	0.1739	0.236653	Sec62
1223	1.0932e-45	1.65781e-44	0.337364	0.0867808	0.586685	0.182769	0.110641	0.153496	0.381081	Pttg1ip
1230	4.81257e-19	3.44841e-18	0.0216903	0.00361956	0.0208408	0.00690857	0.00579888	0.00340875	0.0210073	9530003O04Rik
1236	1.31212e-39	1.7383e-38	0.0424307	0.0259401	0.0620467	0.0246974	0.0307328	0.0418077	0.0593935	1810010H24Rik
1244	4.77049e-45	7.1302e-44	0.0423966	0.00392777	0.0524098	0.0336207	0.0218431	0.0102503	0.0478194	RP23-477N9.2
1245	5.87552e-21	4.56122e-20	0.0153131	0.000822808	0.0209962	0.0192761	0.0081989	0.0227998	0.0205621	Gm37211
1246	6.59598e-45	9.8233e-44	0.0511013	0.0152668	0.061923	0.0116536	0.0181925	0.00555763	0.0466458	Zfr2
1247	7.1831e-24	6.14312e-23	0.0261178	0.00997552	0.0340484	0.0418539	0.0234202	0.0219667	0.0362796	Sprn
1248	7.22748e-45	1.07493e-43	0.23989	0.00154111	0.547948	0.117721	0.125874	0.117714	0.096369	Zfr
1280	1.14111e-24	9.98278e-24	0.0994216	0.0110643	0.247942	0.20773	0.0270185	0.0250151	0.229698	Kifap3
1288	9.04328e-38	1.14772e-36	0.0662317	0.0138548	0.0593521	0.0142427	0.025299	0.0385846	0.0543003	Lgi4
1298	4.96391e-31	5.34448e-30	0.0261126	0.0137132	0.0273046	0.0339163	0.0193366	0.0124306	0.0338422	A730056A06Rik
1313	1.82355e-22	1.48576e-21	0.0332696	0.00665928	0.0304922	0.0370267	0.0222986	0.0113313	0.0275382	Fmo2
1317	1.10383e-18	7.78348e-18	0.0328996	0.00256668	0.0259471	0.032542	0.0212015	0.01292	0.0276114	Apod
1334	8.5149e-33	9.58387e-32	0.0549664	0.0042478	0.0714999	0.0430931	0.0245993	0.00204234	0.0853522	Ggcx
1335	9.26973e-33	1.04299e-31	0.033086	0.0198004	0.0399314	0.0174816	0.0171441	0.0319323	0.0409304	Gm3336
1337	5.32196e-22	4.26399e-21	0.0456709	0.0178619	0.057494	0.0474811	0.0184488	0.0462108	0.0386186	Pcdh9
1339	6.7844e-42	9.47137e-41	0.0296245	0.028314	0.044731	0.0147941	0.00751986	0.0230653	0.0419028	Tmem151a
1339	3.14333e-18	2.17857e-17	0.105183	0.0581455	0.118845	0.148244	0.0475512	0.110915	0.0527462	Eif2b3
1341	3.64914e-18	2.52386e-17	0.0229987	0.100525	0.0472153	0.00449084	0.0651235	0.16361	0.261235	Os9
1348	3.08846e-22	2.49859e-21	0.0240313	0.0105478	0.0245597	0.0145553	0.00335989	5.29334e-05	0.0201392	1700012C14Rik
1360	1.99144e-41	2.73645e-40	0.0490833	0.0135072	0.0566046	0.0262828	0.00183151	0.0192538	0.0497168	Gm26615
1360	7.0492e-19	5.01213e-18	0.0186618	0.0158941	0.0195123	0.0188515	0.010176	0.0193464	0.0193455	Gm266
1361	7.05064e-32	7.75711e-31	0.0358452	0.0174026	0.0361185	0.0309362	0.0191324	0.0087589	0.0327322	4930570G19Rik
1367	6.47762e-32	7.13376e-31	0.0994997	0.0857328	0.320041	0.147092	0.0676971	0.209871	0.441053	Ppp3ca
1380	1.22447e-40	1.65316e-39	0.0317586	0.000776819	0.0423809	0.0183969	0.0117861	0.0102209	0.0362743	Gm16835
1381	4.15146e-24	3.57348e-23	0.0337687	0.00378445	0.033299	0.0369864	0.0215786	0.0204651	0.0350568	Podn
1403	1.69084e-10	7.79519e-10	0.0774942	0.0614697	0.0706102	0.0610403	0.0412268	0.00010021	0.0868524	2310015A10Rik
1410	1.06658e-20	8.20135e-20	0.260381	0.0219727	0.373994	0.343484	0.0503285	0.0891035	0.152372	Polr2f
1413	2.76805e-34	3.24528e-33	0.225283	0.0496849	0.419033	0.133154	0.0284189	0.0647572	0.369868	Ift27
1417	1.1739e-32	1.31725e-31	0.0188938	0.0126219	0.0413679	0.0186646	0.0199561	0.00534051	0.040445	Pcdhb7
1429	4.23198e-30	4.4385e-29	0.00441771	0.0139133	0.0202505	0.0503693	0.0300141	0.00262013	0.0648177	Galnt4
1435	1.03853e-06	3.66737e-06	0.0667494	0.121549	0.193459	0.0259154	0.0884256	0.0806811	0.0416421	Ube2w
1443	9.07371e-30	9.442e-29	0.106348	0.0192899	0.233933	0.0526953	0.00980714	0.0928998	0.265946	B4gat1
1451	2.80344e-38	3.5992e-37	0.00179538	0.0172883	0.0424467	0.0134011	0.00235341	0.00952327	0.0189614	Ccdc64
1462	1.7557e-31	1.91262e-30	0.0286909	0.0151284	0.0605772	0.0455368	0.0265933	0.0278408	0.0605819	Tspyl3
1482	3.83236e-16	2.41575e-15	0.0401678	0.010846	0.0899957	0.0403986	0.0481604	0.114224	0.104086	Tmem65
1485	1.87388e-37	2.36108e-36	0.0468505	0.00234333	0.048118	0.0486075	0.0305285	0.0273382	0.0431229	Asap3
1504	1.09906e-28	1.09761e-27	0.118791	0.0161406	0.164073	0.0370815	0.0240368	0.0266223	0.154788	Uvssa
1506	5.90837e-37	7.34424e-36	0.0953933	0.0795486	0.228448	0.103929	0.0496863	0.0580793	0.14869	Guf1
1509	1.42882e-28	1.42095e-27	0.187787	0.0278527	0.221107	0.0759698	0.0522028	0.0865265	0.223502	Blcap
1511	4.20581e-25	3.74043e-24	0.0266563	0.0031214	0.0282087	0.0271246	0.012304	0.00756699	0.0232729	Stx1b
1515	1.72984e-36	2.12952e-35	0.0334127	0.0131663	0.0507024	0.0382077	0.0345901	0.0276006	0.0323166	1700029J07Rik
1521	2.76576e-36	3.38099e-35	0.211913	0.0506362	0.372735	0.103939	0.0628844	0.148172	0.267154	Glt8d1
1530	1.53723e-15	9.41317e-15	0.176492	0.0436702	0.230468	0.105836	0.0259044	0.131424	0.122894	Abhd11
1534	1.29595e-35	1.56069e-34	0.018858	0.0307795	0.0494638	0.0211468	0.0176773	0.0146248	0.022492	Cox20-ps
1540	2.07466e-18	1.44604e-17	0.0231393	0.0116071	0.0665093	0.0892286	0.0304327	0.046559	0.0208125	Limk1
1542	2.36454e-35	2.83114e-34	0.032785	0.0174658	0.0385972	0.0185104	0.0226061	0.0251323	0.0329145	Rai2
1550	2.66157e-14	1.52656e-13	0.0820469	0.0927713	0.123608	0.093401	0.0181756	0.106935	0.0228066	Ltv1
1551	2.25655e-19	1.64385e-18	0.0141894	0.0066304	0.0197156	0.0202929	0.015254	0.0161716	0.0198613	4833412C05Rik
1563	1.20147e-34	1.41661e-33	0.110366	0.00132433	0.144106	0.0862552	0.0495927	0.0212016	0.123285	Zfp383
1565	2.37573e-09	1.02077e-08	0.00766857	0.00341105	0.00935762	0.00804525	0.00942885	0.00915205	0.00902644	Gm37602
1585	5.66458e-27	5.36214e-26	0.0194081	0.00506042	0.045856	0.0413927	0.0154758	0.0218823	0.0462129	Clcf1
1607	1.8105e-33	2.07076e-32	0.0955863	0.00191521	0.0945851	0.0715572	0.0136192	0.0410257	0.0800942	Gm15446
1612	1.84846e-26	1.72133e-25	0.0275297	0.00375798	0.03471	0.0329969	0.00163732	0.0247283	0.0408311	Kbtbd11
1613	8.61299e-19	6.10182e-18	0.00955405	0.00582218	0.0190933	0.0182081	0.005631	0.00601801	0.0174546	Dnah1
1623	1.53229e-16	9.8628e-16	0.00090079	0.0126639	0.0186903	0.00584472	0.00506559	0.00358975	0.0148591	Gm26664
1626	6.48076e-33	7.32165e-32	0.0222929	0.00393722	0.0335669	0.0225879	0.0144081	0.00262677	0.026701	Srsf12
1626	1.75747e-19	1.28819e-18	0.016039	0.00979079	0.0195619	0.0178507	0.0153862	0.0199097	0.0139262	Dok5
1628	2.8467e-09	1.21542e-08	0.00769197	0.0118438	0.0103118	0.00827622	0.00728227	0.0128031	0.00879516	Fam227b
1629	4.9311e-26	4.52723e-25	0.0539811	0.0149737	0.149902	0.0598936	0.0264721	0.0118026	0.19801	Csad
1667	1.35584e-14	7.89225e-14	0.012901	0.00174772	0.0144961	0.0132567	0.00769362	0.0160129	0.0125023	Gm37628
1682	2.76806e-16	1.76022e-15	0.0275141	0.00986414	0.025074	0.00604659	0.00451967	0.00865496	0.0177283	Letm2
1687	5.86108e-16	3.66674e-15	0.0126658	0.00584932	0.0161634	0.0149355	0.0100244	0.0170707	0.0158536	Frmpd4
1713	4.65152e-31	5.01302e-30	0.0261398	0.0278627	0.0751931	0.0062966	0.0238952	0.00862151	0.051484	Zfp286
1728	1.2985e-07	4.90828e-07	0.00435986	0.00678597	0.00864693	0.00816965	0.00106828	0.00513877	0.00894813	E030025P04Rik
1732	4.21906e-13	2.25773e-12	0.0214136	0.0167525	0.00679652	0.00207802	0.00964661	0.0171226	0.0200099	1500026H17Rik
1735	3.63653e-27	3.46706e-26	0.0226295	0.0109004	0.0315148	0.0207786	0.00898673	0.0120347	0.0307417	Fam181a
1737	1.12811e-15	6.9541e-15	0.0194571	0.00489397	0.0188564	0.0207176	0.00992071	0.0147767	0.0183625	Scgb1a1
1744	1.99548e-30	2.11153e-29	0.166471	0.0551242	0.405081	0.0372679	0.0169641	0.102269	0.00917907	Hddc2
1759	9.63934e-24	8.20381e-23	0.0950051	0.0324621	0.240331	0.0721605	0.0731629	0.101857	0.323245	Rraga
1762	1.19094e-23	1.01022e-22	0.0426496	0.00251353	0.0323528	0.0244182	0.00602744	0.00931845	0.0373978	Gm13305
1764	4.96299e-30	5.19535e-29	0.0197276	0.00299915	0.0322556	0.0079904	0.00213713	0.00936846	0.00175575	Saxo2
1770	6.30095e-30	6.57729e-29	0.0318314	0.0211928	0.203782	0.069058	0.0440828	0.0550457	0.0104093	Lztfl1
1770	8.77595e-13	4.60429e-12	0.0218063	0.00745743	0.0106725	0.0180932	0.0120477	0.0100904	0.0159992	Rnf112
1777	1.05557e-29	1.09772e-28	0.0928222	0.0336451	0.143733	0.0488136	0.0518372	0.0619863	0.119018	Proca1
1783	2.97228e-26	2.7486e-25	0.046813	0.0172241	0.0609134	0.0457405	0.0254581	0.000691222	0.048576	Lppr3
1786	1.59577e-14	9.26618e-14	0.0972208	0.0542879	0.128014	0.0362489	0.00593863	0.0121132	0.00827419	Txnrd3
1789	1.03825e-26	9.76421e-26	0.0161159	0.00697386	0.0264746	0.0194099	0.0110137	0.0212721	0.0249299	Efcab1
1797	4.58407e-23	3.80681e-22	0.0169394	0.0166114	0.0258315	0.0217483	0.00941234	8.06591e-05	0.0262707	Camk1g
1810	3.81677e-15	2.29158e-14	0.0054992	0.0047541	0.0167859	0.0108599	0.00689307	0.018833	0.0158478	Tenm1
1813	2.76192e-08	1.09736e-07	0.00375308	0.00763633	0.00835729	0.00838643	0.00527103	0.00690652	0.00707819	Pdzrn4
1818	7.55644e-23	6.22385e-22	0.0225296	0.0110555	0.0250429	0.0189987	0.0151084	0.0199068	0.0254104	Ankrd55
1845	1.88274e-28	1.86456e-27	0.0123077	0.0187516	0.0466664	0.0271843	0.0140236	0.00293328	0.0403248	Hif3a
1853	3.95464e-22	3.18461e-21	0.00656519	0.00197221	0.0231089	0.0157815	0.00274297	0.0116799	0.0234262	1700054O19Rik
1865	5.8742e-22	4.69851e-21	0.331874	0.01134	0.500426	0.129712	0.0663914	0.0669729	0.397079	Atxn10
1867	9.23605e-28	8.94685e-27	0.0127445	0.0171509	0.0389712	0.0237853	0.00623566	0.0265533	0.0172881	Myom3
1923	1.05022e-13	5.81343e-13	0.00587168	0.0117716	0.0103354	0.0140532	0.0108042	0.00668504	0.0129231	Cgref1
1928	2.04731e-11	9.94648e-11	0.0135222	0.0105481	0.0128187	0.00250991	0.00760942	0.00229447	0.012124	Pcdhb12
1943	5.2308e-21	4.07023e-20	0.210718	0.0849533	0.147084	0.0228851	0.10909	0.23853	0.517911	Hspa5
1943	4.75064e-19	3.40476e-18	0.0487989	0.00595259	0.0498316	0.0143092	0.0047186	0.0192267	0.0459866	5430403G16Rik
1957	3.91965e-23	3.2632e-22	0.0370658	0.0484705	0.133298	0.0197126	0.0164428	0.036635	0.04384	Dnajb2
1966	2.05236e-14	1.18471e-13	0.00134651	0.00123291	0.0133957	0.0117476	0.0116742	0.00590499	0.00586275	Clstn2
1981	6.94232e-26	6.34394e-25	0.00227259	0.0592176	0.375866	0.0111134	0.0391195	0.00704768	0.175736	Srpr
1991	7.72337e-12	3.84617e-11	0.00538659	0.00584732	0.0114435	0.0101825	0.00886786	0.0129868	0.0111253	Gm37895
2014	2.38946e-13	1.29789e-12	0.033205	0.0185611	0.183512	0.141727	0.0467588	0.0253952	0.0449526	Slc44a1
2025	2.92385e-15	1.76472e-14	0.021775	0.0342763	0.181972	0.13412	0.0747333	0.0504358	0.139727	Trip10
2035	4.53943e-20	3.40621e-19	0.0167539	0.0067522	0.0210705	0.0123046	0.00358677	0.0101537	0.0208973	Magee2
2049	1.16834e-24	1.02129e-23	0.0286153	0.0172099	0.157532	0.049025	0.0276937	0.029756	0.0251915	Sun1
2056	3.45402e-24	2.98241e-23	0.142083	0.0521166	0.259594	0.0188322	0.00262048	0.0169883	0.216975	Dexi
2059	2.67283e-17	1.78579e-16	0.0108102	0.00765728	0.0113968	0.0181115	0.0060765	0.00616112	0.019389	Adamts12
2060	3.18358e-20	2.40459e-19	0.0208638	0.00579961	0.0235038	0.000955658	0.000444882	0.00024284	0.00320092	Dnah7b
2071	2.95735e-20	2.23727e-19	0.164832	0.0377549	0.4086	0.221538	0.00869011	0.0246057	0.259525	Lman1
2101	2.32282e-11	1.12455e-10	0.0887578	0.0210585	0.103111	0.0459264	0.0477945	0.0710973	0.10427	Tcta
2111	8.0359e-11	3.77813e-10	0.0140529	0.00666309	0.0119559	0.0120592	0.00442207	0.00563201	0.010355	Ypel4
2114	3.57191e-09	1.51533e-08	0.00737092	0.0075611	0.00872136	0.000329085	0.00485572	0.00071554	0.00869256	Gm17435
2121	3.76358e-14	2.13795e-13	0.060686	0.0394078	0.0722897	0.00149743	0.00998597	0.020676	0.062416	6430590A07Rik
2122	3.36336e-10	1.52457e-09	0.131562	0.0989671	0.133924	0.0744097	0.101536	0.116424	0.167891	Dnajb9
2142	4.81962e-07	1.74612e-06	0.00186339	0.00402895	0.00639466	0.0047277	0.00639	0.0014212	0.00641631	RP24-270K7.3
2159	5.47575e-20	4.09861e-19	0.0170238	0.00707577	0.0214197	0.01412	0.00805922	0.0103772	0.0129924	Eda
2165	1.48851e-11	7.29136e-11	0.00983047	0.0039934	0.0118376	0.0034405	0.00387469	0.0131755	0.011444	Pdzph1
2169	8.15157e-13	4.28551e-12	0.0108978	0.00213564	0.0120691	0.00993694	0.0056777	0.0021351	0.0118394	Has2os
2179	1.8392e-13	1.00625e-12	0.00653727	0.00261626	0.01304	0.00970237	0.00423299	0.0137896	0.012671	Gm20172
2184	8.66585e-13	4.54796e-12	0.00724327	0.000854306	0.0124664	0.0118004	0.00695913	0.00613968	0.0122983	C130026L21Rik
2201	3.36788e-08	1.33004e-07	0.00733463	0.00616698	0.00821973	0.00856954	0.00504152	0.000252833	0.00508152	9330121J05Rik
2208	3.67212e-11	1.75478e-10	0.0497229	0.0406042	0.166425	0.144992	0.0857891	0.0496046	0.118983	Bag5
2209	2.19541e-22	1.78392e-21	0.0349159	0.0326467	0.0745512	0.0170719	0.000973921	0.0258764	0.023674	Tsacc
2223	3.24112e-10	1.46976e-09	0.124961	0.0142693	0.0372464	0.098318	0.0652443	0.0916769	0.114259	Fndc3a
2236	3.77858e-15	2.26982e-14	0.0169568	0.00763363	0.0206914	0.0172381	0.00537387	0.0175992	0.025961	5031434O11Rik
2251	1.26046e-12	6.56324e-12	0.0106723	0.00717927	0.0123632	0.0110494	0.0071388	0.0124373	0.0120317	Gm37331
2278	1.05908e-10	4.94436e-10	0.00900056	0.00583918	0.0116748	0.0131902	0.0107777	0.00200583	0.0120572	Gm11232
2280	1.71378e-11	8.36032e-11	0.00749868	0.000244969	0.0106784	0.0083114	0.00439842	0.0113921	0.0104568	RP23-60D3.4
2282	2.93271e-17	1.95393e-16	0.0308889	0.00621349	0.0272719	0.021483	0.00209443	0.00980724	0.0291513	Itih3
2289	3.41315e-17	2.26765e-16	0.00108309	0.00556636	0.0134099	0.00383537	0.0024952	0.00577326	0.0186601	1500002C15Rik
2314	8.83866e-10	3.90212e-09	0.0133845	0.00487137	0.0112496	0.0105704	0.00560622	0.00473529	0.00949782	Gm15050
2318	7.68192e-17	5.02341e-16	0.00612771	0.00347843	0.0116652	0.0119799	0.00946867	0.000959373	0.0178076	Gm38186
2328	1.69813e-06	5.88344e-06	0.00583169	0.00122314	0.00576626	0.000445265	0.0057635	0.00541339	0.00577909	Plekhg6
2329	1.11702e-09	4.90215e-09	0.0142609	0.00385688	0.0115604	0.0116668	0.0025181	4.86261e-05	0.0105168	4831440E17Rik
2331	6.63785e-21	5.1422e-20	0.0835436	0.0320762	0.213076	0.0918585	0.0500633	0.0298987	0.0734167	Kif3a
2337	2.35455e-09	1.0118e-08	0.00836667	0.00123209	0.00906802	0.00852308	0.00833334	0.00850259	0.0089305	Cpb1
2343	8.7516e-21	6.75292e-20	0.025108	0.00871672	0.0309363	0.0106929	0.00403667	0.000172841	0.0256643	Gm4468
2345	1.30964e-16	8.46416e-16	0.0218778	0.00144434	0.0248533	0.0147574	0.0195255	0.00865746	0.0248643	Gm26631
2368	0.000945465	0.00251776	0.00582178	0.0191797	0.00600601	0.0174121	0.0141573	0.011168	0.0125589	Rpl31-ps1
2371	2.0053e-16	1.28477e-15	0.076095	0.0155524	0.0628662	0.0582301	0.0158973	0.0439199	0.139983	C1galt1c1
2395	7.7168e-12	3.84348e-11	0.135813	0.0331487	0.130757	0.0945276	0.0610163	0.0586844	0.130355	Arsk
2440	1.2275e-09	5.37139e-09	0.0113171	0.0102817	0.0134351	0.015365	0.000607187	0.00771515	0.0181898	Wdr5b
2441	3.5974e-17	2.3872e-16	0.116808	0.0267963	0.374076	0.0430379	0.0309814	0.0676622	0.304971	Fnta
2454	3.97047e-16	2.50138e-15	0.00775729	0.00651643	0.0159952	0.0116657	0.009073	0.0141802	0.0154676	Kcnn3
2463	1.54909e-19	1.13822e-18	0.0429677	0.0363435	0.115996	0.0357925	0.0111455	0.0136507	0.0980578	Slc39a13
2475	2.17395e-11	1.05463e-10	0.00721848	0.00208375	0.0125386	0.0104495	0.00494671	0.0106463	0.0129287	Gm37310
2476	1.2126e-09	5.30899e-09	0.0113989	0.0020451	0.0126256	0.014386	0.00248772	0.00054924	0.00174691	Gm6276
2503	3.31854e-19	2.40117e-18	0.0849742	0.0105398	0.146338	0.0781544	0.0502815	0.0351906	0.0472998	Wdr60
2505	1.06307e-17	7.23654e-17	0.0245809	0.00253321	0.0222175	0.0171212	0.00394162	0.00636779	0.0181044	Kcnu1
2513	4.49661e-15	2.69246e-14	0.0188706	0.000372562	0.0159202	0.0151894	0.000722401	0.00895387	0.0187634	Gm14812
2528	4.82461e-19	3.45629e-18	0.000651419	0.0155554	0.0335887	0.0185737	0.0129285	0.00983753	0.0234418	D830025C05Rik
2531	1.46025e-09	6.35887e-09	0.00938302	0.000565831	0.0120262	0.0132738	0.00597052	0.00468576	0.00451434	Gm12976
2539	1.1979e-09	5.24878e-09	0.00688107	0.00711819	0.00929834	0.00941676	0.00281228	0.00173258	0.00804944	Gm16070
2539	4.58241e-06	1.52575e-05	0.0564441	0.0460884	0.0589953	0.0583617	0.0256163	0.017418	0.0852133	Gopc
2551	1.19219e-10	5.54862e-10	0.0083038	0.00806063	0.0015118	0.000251548	0.000232971	0.00545046	0.0124795	Gm7670
2564	1.26745e-18	8.91643e-18	0.0409199	0.132636	0.644437	0.194234	0.115216	0.0827618	0.363963	Capns1
2582	4.48208e-08	1.75553e-07	0.0971486	0.0702478	0.186849	0.182585	0.137777	0.0751453	0.190269	Serinc1
2584	1.13871e-08	4.66119e-08	0.0132417	0.00313979	0.010349	0.00259993	0.00875298	0.00491907	0.00474968	Crygn
2612	6.24378e-06	2.05667e-05	0.005966	0.00146012	0.00547805	0.00585718	0.00545748	0.000588423	0.00557373	Mchr1
2615	4.77946e-06	1.58993e-05	0.00380382	0.00359627	0.00577209	0.00557689	0.00475212	0.00502515	0.00572283	Parvaos
2617	3.79716e-14	2.15629e-13	0.00888476	0.0105377	0.0144231	0.00413142	0.00572672	0.00454501	0.00375368	Gm5113
2621	2.68062e-14	1.53642e-13	0.00865759	0.00464949	0.0158319	0.0166477	0.00684923	0.00740105	0.0183089	Tspan32
2622	9.07507e-10	4.0033e-09	0.00842137	0.00202308	0.00907414	0.00856694	0.00571773	0.00932982	0.00894614	Gm36952
2630	9.76534e-09	4.01265e-08	0.0116409	0.00461486	0.0107339	0.0127652	0.00185901	0.00716455	0.0112465	Gm11469
2695	4.15986e-16	2.61623e-15	0.00722391	0.00775513	0.0190947	0.0123733	0.0009391	0.00154444	0.0184022	Cd46
2703	0.00107865	0.00285344	0.0024825	0.00309294	0.00275853	0.00254406	0.00167652	0.00268266	0.00270441	Gpc5
2708	1.16594e-15	7.18198e-15	0.0326044	0.0061197	0.170691	0.101654	0.0310661	0.0081972	0.0669663	Ncoa1
2708	4.18375e-05	0.000127567	0.000267455	0.00357044	0.00492285	0.00171992	0.000984524	0.00252684	0.00499497	Rapgef3os2
2718	3.03867e-08	1.20395e-07	0.0139759	0.00221503	0.0104665	0.0122147	0.00177774	0.00980654	0.00249244	Gm17484
2719	1.52754e-09	6.64232e-09	0.0088543	0.00130926	0.00907223	0.00718269	0.00623826	0.00579512	0.0090295	4930463O16Rik
2723	5.29097e-05	0.0001597	0.0065316	0.00373907	0.00526885	0.0012943	0.00406407	0.00322024	0.00551644	Gm14446
2731	3.87928e-08	1.52554e-07	0.0404464	0.0180697	0.0311535	0.0240371	0.0186325	0.0136262	0.00547725	Kbtbd7
2753	1.5154e-05	4.81964e-05	0.00539121	0.00253432	0.00507539	0.00532078	0.00506207	0.0023238	0.00513731	RP23-358D12.3
2779	0.000109353	0.000321623	0.00321989	0.00717734	0.00578398	0.00198019	0.00455484	0.00193071	0.00517838	Gm10785
2783	1.2446e-16	8.05474e-16	0.0297837	0.0159969	0.0412168	0.0158885	0.00767406	0.0115493	0.0284651	6330562C20Rik
2790	1.37983e-16	8.90912e-16	0.0165366	0.00292122	0.0208703	0.00634682	0.00775557	0.0107874	0.00161879	Zfp202
2810	3.77916e-15	2.26982e-14	0.136804	0.0496292	0.202932	0.119218	0.00406386	0.0475454	0.0744423	Fbxo31
2810	3.58239e-13	1.92509e-12	0.0091822	0.00158148	0.00992714	0.00875719	0.00131819	0.00226257	0.0131957	Cdhr4
2815	1.91533e-13	1.04704e-12	0.00841618	0.00315295	0.0149654	0.00243969	0.00393635	0.00492511	0.0149651	Pcdhb11
2816	1.96101e-16	1.25663e-15	0.00445006	0.00868449	0.0586315	0.0301356	0.014459	0.0139128	0.0193189	Zfp623
2823	6.06041e-09	2.5281e-08	0.00782569	0.00257773	0.008615	0.00800171	0.00512838	0.00581362	0.00846023	Il1rapl1
2828	9.96808e-08	3.80427e-07	0.00772795	0.00470431	0.003342	0.00777602	0.00427119	0.00663343	0.00411152	Gm19569
2832	2.5984e-05	8.09891e-05	0.00423202	0.00181695	0.00432764	0.00425334	0.00433167	0.0033461	0.00430889	Gm26906
2835	2.78461e-16	1.76939e-15	0.0244518	0.0201349	0.0535293	0.0172333	0.0007665	0.0155423	0.0324769	Mlh3
2855	1.3059e-07	4.9346e-07	0.00904046	0.00452034	0.00902243	0.0105296	0.00397092	0.00373939	0.00940278	Cacng1
2866	0.000388707	0.00108086	0.00384571	0.0031642	0.00353754	0.00377698	0.00268182	0.00123806	0.00359796	Tsga10ip
2891	1.45699e-07	5.47995e-07	0.0110098	0.00717261	0.00804913	0.00718139	0.00681602	0.00477306	7.07092e-05	Gm37174
2909	2.79528e-05	8.68487e-05	0.00514333	0.00356205	0.00477036	0.00506016	0.00475464	0.00261015	0.00484349	Gm15567
2911	8.24323e-16	5.11847e-15	0.0219421	0.0117239	0.0480649	0.00903173	0.0127114	0.0112726	0.036401	Zfp874a
2922	1.08648e-12	5.67599e-12	0.00595876	0.00377439	0.0132211	0.0128131	0.00783503	0.0107758	0.0133892	Lvrn
2922	2.10749e-08	8.45285e-08	0.00321999	0.00558745	0.00806944	0.00739995	0.00540795	0.00536321	0.00633855	Gm4577
2930	2.19487e-09	9.44893e-09	0.00950084	0.0246291	0.170668	0.120774	0.0173772	0.0115349	0.155391	Bloc1s1
2932	6.93364e-05	0.000207603	0.00549917	0.00502806	0.00124758	0.00294367	9.81966e-06	0.0028556	0.00441893	Nckap5los
2953	2.80632e-07	1.03373e-06	0.005454	0.00483982	0.00663969	0.00311796	0.00539999	0.00776722	0.00368718	Asphd1
2963	2.64537e-08	1.05276e-07	0.000549403	0.0818334	0.0257138	0.09784	0.0841643	0.0784339	0.193008	Anxa7
2975	2.3345e-12	1.19701e-11	0.0125179	0.000947729	0.0138321	0.0103613	0.000522696	0.0090609	0.0141329	Fgf10
2994	1.44445e-11	7.08179e-11	0.0113199	0.00819553	0.0174967	0.00996369	0.00502714	0.0133154	0.00813042	Gm29358
2999	9.98684e-10	4.39617e-09	0.0127009	0.00100799	0.0141339	0.0132287	0.00292462	0.0101258	0.00472342	Ccdc170
3023	0.000568861	0.00155321	0.00191	0.0029993	0.00323824	0.00339149	0.00211143	0.00224791	0.00327691	Slc38a8
3033	3.34154e-07	1.22518e-06	0.00884375	0.00474082	0.00732435	0.00850491	0.00650432	0.00395376	0.00590744	RP23-354G14.4
3039	2.67387e-14	1.53287e-13	0.091001	0.00547113	0.149584	0.066977	0.0374454	0.0619123	0.121074	Extl2
3039	9.73141e-05	0.000287231	0.00350357	0.001986	0.00446571	0.00203307	0.00450629	0.00372847	3.46169e-05	Gm15415
3043	6.66442e-15	3.9485e-14	0.0196411	0.0361102	0.129478	0.0663198	0.0555445	0.00337383	0.0796882	B4galt4
3045	6.8319e-15	4.04629e-14	0.0107303	0.00693174	0.0161288	0.00786776	0.00785165	0.0110021	0.0130776	Zfp112
3059	2.83843e-08	1.12676e-07	0.00791139	0.00555765	0.0110385	0.0108291	0.0021502	0.00350023	0.0116844	Gm26827
3062	4.37318e-07	1.58853e-06	0.0115411	0.00835977	0.010664	0.0131695	0.0125929	0.00703246	0.0165126	Zfp874b
3082	1.1888e-07	4.50749e-07	0.0073224	0.00277642	0.00759249	0.00738263	0.00464989	0.00759416	0.00753953	Gm37479
3090	1.21284e-14	7.07478e-14	0.0296169	0.0149668	0.0439447	0.024192	0.0160089	0.0192688	0.0196788	Gm13604
3101	2.67396e-14	1.53287e-13	0.0347425	0.00669103	0.0332919	0.0185568	0.00400168	0.00575133	0.0403048	Hist2h4
3116	1.02786e-06	3.63161e-06	0.0256549	0.00335996	0.0422944	0.0391559	0.00379586	0.0263092	0.0220108	Sfxn4
3119	8.44916e-05	0.000250967	0.00822635	0.00720721	0.00814103	0.00644108	0.000709669	0.00899089	0.00815086	Gm10814
3123	2.00571e-14	1.15899e-13	0.00279045	0.000457875	0.0141142	0.0108654	0.00462016	0.0119354	0.0105699	Pde1c
3136	8.91612e-05	0.000264129	0.0138358	0.0343406	0.0574656	0.0584647	0.0333198	0.0509414	0.034777	BC023829
3146	1.17256e-07	4.44693e-07	0.00314364	0.00413256	0.00696497	0.00644441	0.00329752	0.00660151	0.0068336	Gm37777
3174	7.33435e-07	2.62146e-06	0.0313964	0.0130312	0.0136407	0.0200233	0.00405282	0.00025469	0.0295301	Gm38257
3183	2.93742e-09	1.25368e-08	0.102528	0.00577459	0.0823576	0.0137882	0.0109319	0.0384305	0.139468	BC003331
3184	1.21328e-05	3.89266e-05	0.00108443	0.0186004	0.026429	0.00618452	0.00704776	0.0240825	0.00589455	Mcmdc2
3217	4.37885e-07	1.59025e-06	0.00849372	0.000769194	0.00803292	0.00358171	7.32668e-06	0.00328394	0.00224126	Gm10311
3221	0.000126178	0.000369082	0.003725	0.00189199	0.00387888	0.00208933	0.00388537	0.00364214	0.00384871	Cxx1c
3223	0.00417318	0.0102082	0.00181605	0.00264402	0.00219045	0.00189955	0.00220624	0.000135293	0.00124206	Pak7
3226	0.000711631	0.0019217	0.00106707	0.00296517	0.00386085	0.00443531	0.00128051	0.00143495	0.00400582	Pcdhga1
3243	2.19512e-11	1.06428e-10	0.0131438	0.00841167	0.0407893	0.00177674	0.00625145	0.0220721	0.0186949	Slc24a3
3244	1.90318e-06	6.56374e-06	0.0690659	0.0238349	0.165208	0.115932	0.0733752	0.0433036	0.0682624	Rnf146
3245	7.88847e-14	4.39621e-13	0.0489801	0.0162689	0.0847557	0.0352426	0.0217314	0.0305644	0.0542975	5730409E04Rik
3248	1.26621e-06	4.43741e-06	0.00719828	0.00383447	0.00883879	0.0102864	0.00608928	0.00552316	0.00958114	Tmem147os
3262	3.03366e-11	1.45913e-10	0.00549966	0.006995	0.0119828	0.00851764	0.00351433	0.00173448	0.0119895	Pcdhb6
3269	1.81687e-07	6.78893e-07	0.00964237	0.00276737	0.00889975	0.00722275	0.00437387	0.00529518	0.00150665	Doc2a
3271	5.70905e-07	2.05736e-06	0.0063487	0.00100676	0.00628296	0.00633404	0.00518005	0.00622045	0.00629585	Gm36951
3276	0.00477776	0.0115966	0.001824	0.00258755	0.00216927	0.001901	0.00218383	0.00147337	0.000744064	Gm16958
3286	1.63453e-06	5.67254e-06	0.00976075	0.00238427	0.00255812	0.00631616	0.00643943	0.00479163	0.00807275	Ugt1a6a
3293	1.70744e-08	6.90161e-08	0.00666977	0.0038845	0.0106289	0.0109242	0.00751198	0.00746585	0.0111366	Gm7676
3303	0.00519279	0.0125471	7.36345e-05	0.00286449	0.00239088	0.00208712	0.00240736	0.00169926	4.49308e-05	Dnmt3aos
3305	1.91516e-06	6.60369e-06	0.00486173	0.000418354	0.00583874	0.00507961	0.00416735	0.00676784	0.00564717	Gm37862
3317	3.92607e-10	1.77094e-09	0.00804549	0.00516793	0.0101024	0.00310672	0.00686738	0.00660192	0.0069311	Efhb
3325	3.93977e-08	1.5486e-07	0.0061226	0.00388088	0.00721624	0.00143928	0.00589053	0.00764907	0.00237375	Ackr1
3330	0.00222827	0.00564904	0.00314481	0.00265977	0.00292548	0.000730569	0.00217953	0.00198633	0.00296848	Ap3b2
3339	0.001146	0.00302176	0.00122989	0.00155589	0.00281703	0.000386694	0.00149577	0.000978111	0.00279534	Gm12898
3350	1.27087e-10	5.90407e-10	0.0136982	0.00350539	0.0249352	0.0156405	0.0110454	0.000997808	0.022958	Zfp583
3371	9.21359e-09	3.79109e-08	0.0526554	0.0499112	0.162318	0.0514583	0.033732	0.0362323	0.0807063	1110012L19Rik
3374	0.000224985	0.000641598	0.00490929	0.00315253	0.0043301	0.00267089	0.00430567	0.00115709	0.00241731	Gm11285
3384	4.39372e-13	2.34817e-12	0.00702086	0.004123	0.0297153	0.00438883	0.0125136	0.000718678	0.0245771	A130050O07Rik
3387	1.14062e-08	4.66786e-08	0.00378099	0.00385533	0.0104572	0.00974296	0.00307306	0.00546227	0.00624526	Gm14703
3394	4.75254e-13	2.53586e-12	0.00777383	0.00303217	0.012461	0.00410647	0.008751	0.00342059	0.00590132	Dzank1
3394	1.86635e-10	8.58409e-10	0.00560387	0.00470386	0.00958672	0.0123643	0.00734783	0.00456284	0.0138503	Gm13524
3404	0.00400096	0.00980859	0.00120014	0.00220995	0.00245227	0.00149802	0.00244383	0.00160536	0.000964219	Tmem40
3417	0.000265736	0.000751818	0.00397724	0.00256328	0.00389518	0.00209184	0.00389172	0.00333605	0.00391127	Gm26876
3425	1.90469e-10	8.75679e-10	0.00961705	0.0041184	0.0114368	0.00410566	0.00665747	0.00688489	0.0116779	CR974586.5
3427	7.19575e-13	3.792e-12	0.00947606	0.00246603	0.0130557	0.00107034	0.000339744	0.000666513	0.00513824	Gm8520
3442	5.46445e-10	2.44396e-09	0.00649364	0.00703241	0.00959842	0.00856166	0.00148369	0.00842532	0.00954608	Ankdd1b
3455	3.30781e-06	1.11568e-05	0.00671726	0.0010685	0.00602861	0.00656368	0.00154906	0.00451722	0.00616364	Fam150b
3479	2.17885e-06	7.47491e-06	0.00224529	0.00113143	0.0056724	0.00559638	0.00242458	0.00419128	0.00565322	Gm26867
3486	1.45478e-12	7.54318e-12	0.00269923	0.024879	0.0843835	0.0350998	0.0204935	0.0162033	0.0503764	Rufy2
3488	6.38762e-06	2.10196e-05	0.00751188	0.000565091	0.00148936	0.00722045	0.00260022	0.00343957	0.00350018	4933406I18Rik
3526	0.000371233	0.00103435	0.00456921	0.00164057	0.00400669	0.00261076	0.00398297	0.00105345	0.00117091	Gm4221
3546	7.96031e-06	2.59762e-05	0.00750936	0.00075978	0.00601595	0.00717631	0.00481871	0.00149214	0.00630877	Gm38284
3607	4.2809e-05	0.000130409	0.00322088	0.00648045	0.00555276	0.00218408	0.00213876	0.00330295	0.0058811	D630036G22Rik
3618	1.16845e-06	4.1046e-06	0.00676855	0.00345438	0.0066124	0.00477419	0.00501438	0.00462601	0.00664302	Gm10032
3624	1.72838e-09	7.48724e-09	0.0716496	0.0236405	0.00942478	0.0775626	0.0497949	0.0329992	0.14898	Cept1
3639	1.62071e-05	5.14374e-05	0.0120084	0.00363055	0.00708916	0.014473	0.0118126	0.00982372	0.0137146	Kcnn1
3655	5.64891e-06	1.86776e-05	0.00509555	0.000248083	0.00552958	0.00519235	0.00208902	0.00566791	0.00207224	Gm9885
3670	7.05919e-11	3.32882e-10	0.00987291	0.00227429	0.0117513	0.0107097	0.00398855	0.00246886	0.00875919	Tex26
3673	8.79265e-06	2.858e-05	0.012464	0.00312227	0.00716242	0.00407809	0.00105752	0.00561581	0.00491271	Gm15860
3676	1.11736e-11	5.50984e-11	0.00543472	0.0108227	0.0868598	0.0356564	0.0458025	0.0184408	0.0119075	Poglut1
3677	3.15287e-11	1.51449e-10	0.0293681	0.00635413	0.0325371	0.0370934	0.00918016	0.0156191	0.0329388	Ssu2
3698	1.30641e-11	6.4211e-11	0.00941836	0.00486677	0.0123505	0.00331877	0.00497273	0.000901014	0.00501709	Nme5
3706	1.72648e-05	5.46532e-05	0.00672033	0.00177075	0.0054917	0.00644633	0.00180027	0.00346596	0.0050133	Fam151a
3707	1.00542e-05	3.24867e-05	0.0101029	5.86039e-05	0.00730243	0.00450872	0.00453565	0.0036272	0.00785153	Has1
3711	1.79447e-09	7.76543e-09	0.00358047	0.000950624	0.0096046	0.000941064	0.00183603	0.00455148	0.0095506	Cib3
3727	0.00013654	0.0003982	0.00462482	0.00325275	0.00422132	0.00325007	0.0029411	0.0022009	0.00430044	Gm27022
3733	4.99581e-11	2.37537e-10	0.00400231	0.0203772	0.0451184	0.00778948	0.00945338	0.00736191	0.0257127	Zscan12
3760	3.08268e-09	1.31399e-08	0.0016617	0.000580239	0.0100587	0.00768037	0.0031664	0.00306886	0.00906802	Gm26541
3760	1.27863e-05	4.09246e-05	0.106038	0.0398633	0.0174337	0.00393403	0.0156981	0.0436819	0.0638602	Pcyox1
3766	2.32732e-11	1.12624e-10	0.0152665	0.00383321	0.0202674	0.00691362	0.0105293	0.00731524	0.00947935	Zfp85
3781	1.35955e-05	4.34058e-05	0.00762709	0.00315632	0.00630227	0.00469188	0.00195783	0.00219464	0.00412002	Gm37499
3789	0.00074811	0.00201661	0.000276523	0.00223601	0.00347177	0.00120486	0.00344532	0.00173842	0.00359476	Gm8826
3826	5.47265e-05	0.000165019	0.0138962	0.0080201	0.0208811	0.032974	0.0217742	0.0194235	0.0259492	Gm9776
3845	5.1476e-11	2.44439e-10	0.00422447	0.00325015	0.0125068	0.00388645	0.00156172	0.00445071	0.00564169	Zfp300
3860	7.47513e-09	3.10267e-08	0.00104893	0.00122967	0.0086862	0.00381867	0.00232922	0.00561697	0.00884071	Gm17334
3883	0.00338248	0.00838453	0.00272983	0.00207904	0.00243555	0.0026642	0.000555699	0.0021557	0.00249325	4933406G16Rik
3895	0.00100553	0.00266937	0.00301713	0.00154978	0.00310691	0.00303715	0.0031107	0.0031923	0.00308931	Gm29502
3905	1.62243e-07	6.07812e-07	0.00393197	0.000891442	0.0076319	0.00695544	0.00187703	0.00611067	0.00787179	Rasgef1a
3929	0.00355568	0.00878894	0.00293234	0.00252336	0.0027474	0.00289109	0.0027396	0.00227865	0.000546125	Wdr27
3936	8.9349e-05	0.000264638	0.00176679	0.00383332	0.00158045	0.00553744	4.22894e-05	0.00334459	0.000465758	Ccdc40
3937	5.25029e-08	2.04317e-07	0.0220498	0.0127907	0.104148	0.0144424	0.0194922	0.0439041	0.107231	BC029214
3940	0.0372616	0.0797869	0.00127492	0.00239891	0.00178318	0.00138827	0.00180461	0.00196337	0.00168352	Tgm5
3961	2.5872e-05	8.06476e-05	0.059427	0.016314	0.04869	0.0277825	0.00971184	0.0273516	0.047114	Ppapdc3
3976	0.00126856	0.00332406	0.00290908	0.00184136	0.00294247	0.00291653	0.00294388	0.00297422	0.00293592	Nodal
4003	1.6815e-06	5.82946e-06	0.0123594	0.00263388	0.0127734	0.0137763	0.0116352	0.00761929	0.0126648	Smim5
4003	0.0264386	0.0578611	0.00135332	0.00201568	0.00165284	0.00142012	0.000356203	0.00148368	0.000756845	Prrxl1
4009	5.63219e-05	0.000169691	0.0737174	0.00243179	0.104616	0.0750722	0.0109359	0.0488742	0.0778426	Mapk7
4018	1.91904e-06	6.6157e-06	0.0133374	0.00404283	0.00785141	0.00406381	0.000392876	0.00528788	0.00873341	Gm973
4027	3.05218e-10	1.38559e-09	0.0595082	0.0185957	0.10331	0.0309726	0.0508082	0.031401	0.023923	Gm6710
4060	6.01591e-05	0.000180875	0.00491441	4.97389e-09	0.004394	0.00479835	0.000553117	0.00292509	0.00320959	Gm28723
4069	4.90057e-08	1.91245e-07	0.00341535	0.00122406	0.000421892	0.00176003	0.00519683	0.00481811	0.0081272	RP24-295A5.2
4073	3.72185e-05	0.000114143	0.00836081	0.000824475	0.0061539	0.00633485	0.00241022	0.00126519	0.00658663	2310069B03Rik
4084	1.94145e-05	6.12075e-05	0.00594108	0.0028201	0.00539153	0.0029032	0.0026856	0.00165849	0.00364819	B230319C09Rik
4104	0.000166225	0.000480052	0.00434426	0.00494824	0.0235139	0.0287797	0.00560653	0.00117489	0.0150548	Gm37423
4105	0.00127913	0.00334993	0.00231205	0.00249924	0.00323378	0.00251761	0.00327264	0.00411029	0.00305305	1700025D23Rik
4107	3.97929e-06	1.33309e-05	0.0371106	0.00299322	0.0369398	0.0171948	0.0143115	0.00686217	0.00455228	Zfp867
4113	4.1675e-05	0.000127106	0.00461483	0.00230594	0.0051866	0.00492067	0.00348439	0.000939537	0.00402348	Gm13039
4130	0.000196151	0.000562224	0.0640585	0.00428177	0.0568526	0.0309611	0.0208356	0.0454113	0.027232	Col4a3bp
4150	6.17511e-05	0.000185527	0.00510016	0.00153091	0.0046931	0.00500938	0.00188673	0.00430601	0.00477292	1700011L22Rik
4180	6.19524e-07	2.22605e-06	0.0165673	0.0156503	0.0331407	0.0204155	0.0147257	0.0170941	0.00893747	Pafah2
4186	2.7841e-05	8.65336e-05	0.00101056	0.00342194	0.001679	0.00729068	0.00308047	0.00464489	0.00731181	Rpl26-ps4
4187	7.69349e-08	2.96101e-07	0.00403806	0.000704848	0.00769573	0.00583571	0.0023481	0.00471453	0.00454946	Gm27253
4190	7.56824e-06	2.47283e-05	0.00224361	0.00494742	0.00662574	0.00384623	0.00221089	0.00168929	0.00573381	Gm8129
4199	0.000244976	0.00069569	0.0582553	0.0413089	0.117713	0.0839475	0.0381233	0.00812035	0.0571415	Fbxo18
4237	1.76349e-09	7.63535e-09	0.00823919	0.00455837	0.010449	0.00561372	0.000488881	0.00366595	0.00855811	Fam26e
4241	0.000288066	0.00081209	0.0154881	0.0091555	0.0934459	0.0555633	0.0621154	0.0495047	0.0883495	1110059G10Rik
4249	0.0087708	0.0205717	0.000696706	0.00194088	0.00202147	0.00207316	0.00201867	0.000936216	0.00203452	Wnk2
4251	1.93799e-09	8.36691e-09	0.00564054	0.0104079	0.0252519	0.0191233	0.0125211	0.018276	0.00575304	Plag1
4257	0.000158814	0.000459769	0.0076143	0.00224007	0.00546188	0.00713429	0.00463582	0.00341504	0.00588392	Gm10522
4270	0.00011077	0.00032556	0.00490073	0.00317942	0.00439665	0.00478831	0.00166751	0.00206321	0.00449549	Gm17057
4286	8.13421e-05	0.000242066	0.00594468	0.00340713	0.00150925	7.35577e-07	0.003162	0.00049552	0.00445694	Kcnip2
4315	2.53175e-05	7.90305e-05	0.00326673	0.00249433	0.00432905	0.00350364	0.00351125	0.000248004	0.00412075	Adamtsl3
4338	3.18478e-05	9.83524e-05	0.00550803	0.000896364	0.0048563	0.00393725	0.00407286	0.0036953	0.00498409	RP23-181F22.3
4370	8.76155e-05	0.000259758	0.0425773	0.00624209	0.0560703	0.0304626	0.01224	0.0192951	0.00531381	Rpp38
4373	1.96781e-07	7.33151e-07	0.00275098	9.11217e-06	0.00792631	0.00298357	0.000127633	0.00289861	0.00810038	Gm11517
4384	8.75437e-05	0.000259569	0.00381434	0.00196325	0.00420103	0.00390057	0.00201688	0.00380941	0.00412521	Gpr149
4384	0.00641367	0.0153167	0.00307644	0.00205318	0.00261373	0.00210231	0.00139077	0.00157177	0.00270446	Mir1192
4386	0.00352151	0.00870967	0.00278397	0.00190274	0.000782217	0.00384239	0.0016723	0.000410885	0.00230588	Gm12244
4402	0.000168964	0.000487539	0.00351714	0.0017245	0.00340745	0.00349268	0.00211927	0.00158532	0.00342896	Gm16183
4404	0.00430854	0.0105161	2.68651e-05	0.00219882	0.00250205	0.00152021	0.00251058	0.0026945	0.00144588	Tmem30b
4419	3.67272e-07	1.34261e-06	0.0159237	0.00254528	0.0196214	0.0103254	0.000454855	0.00764418	0.0145885	Fam178b
4436	0.00013053	0.000381474	0.13734	0.0391144	0.115789	0.0158173	0.0263514	0.0416417	0.0920632	Pddc1
4441	0.0124669	0.0286521	0.00168946	0.00168682	0.00168827	0.0016892	0.00168822	0.00168713	0.0016885	Rpl26-ps2
4447	1.23823e-06	4.3421e-06	0.00743887	0.00595417	0.00755087	0.00624231	0.001128	0.0014302	0.00846925	Gm4724
4452	0.0180573	0.0405578	0.00121303	0.00151093	0.00134774	0.00124307	0.00135342	0.00147584	0.00132132	Gm14136
4463	0.0140777	0.0320901	0.00242094	0.00186025	0.0021674	0.000422638	0.00132178	0.0019263	0.000643994	Gm22656
4465	0.000143462	0.000417296	0.017834	0.00879551	0.0134212	0.013651	0.00405777	0.0019905	0.0073453	Plxna3
4497	2.87555e-05	8.92509e-05	0.00425334	0.00371928	0.00594898	0.00266093	0.00260664	0.00650718	0.0056165	Aqp9
4501	0.0082222	0.0193588	0.00241556	0.0020821	0.00226477	0.00238193	0.00225841	0.00212138	0.00229434	B130046B21Rik
4505	0.000650731	0.00176399	0.0319447	0.0151511	0.00542104	0.00912411	0.0172608	0.0247897	0.00732406	Zfp84
4508	0.000346772	0.000969201	0.0065221	0.00166681	0.00473582	0.00612374	0.0016387	0.00303717	0.00508607	Ddo
4508	0.0191444	0.0428373	0.00158285	0.00149302	0.00154223	0.00157379	0.00154052	0.000708006	0.000338029	Gm26696
4513	0.000353959	0.000988311	0.00513152	0.00198318	0.00416159	0.00491521	0.00191035	0.00224517	0.00435177	Sspnos
4515	5.13628e-06	1.70521e-05	0.00430934	0.000705161	0.00541372	0.00168038	0.0019681	0.00333373	0.00324712	Gm26559
4570	6.14461e-05	0.000184627	0.00496468	0.000535053	0.00446916	5.06629e-05	0.00120916	0.0028965	0.00456632	Gm20387
4593	5.59592e-07	2.01791e-06	0.00497775	0.00041102	0.00673924	0.00140873	0.00447565	0.00298798	0.00678444	Pabpc5
4630	2.47091e-08	9.85931e-08	0.00144486	0.00197781	0.0085537	0.000372769	0.00132138	0.00256216	0.00564289	Gm15834
4645	2.72492e-08	1.08347e-07	0.00208959	0.000108172	0.00976352	0.00516385	0.0040308	0.00393959	0.00503054	RP24-220P21.4
4654	0.00515698	0.0124651	0.00225874	4.75447e-05	0.00231272	0.00227078	0.00231499	0.00166812	0.00230213	9330132A10Rik
4662	0.000342898	0.000958856	0.00316377	0.00187735	0.00342519	0.00322207	0.00240595	0.00367379	0.00337393	Gm38286
4681	0.00651364	0.0155386	0.00651	0.0207959	0.0335839	0.0302093	0.0101257	0.0182816	0.0341155	Tmem198b
4686	7.42877e-05	0.000221649	0.00369213	0.00220966	0.00511895	0.00473037	0.00142654	0.00300064	0.00123496	Gm37214
4717	0.0118095	0.0272317	0.00186175	0.0014178	0.001661	0.00181698	0.00165253	0.00125232	0.000336708	Gm16938
4724	4.18571e-08	1.64235e-07	0.00538841	0.00291152	0.00820806	0.0029529	0.00089255	0.00493718	0.00527931	5930403N24Rik
4748	5.60733e-05	0.000168972	0.0116888	0.00171992	0.00905133	0.00686611	0.00183063	0.000485579	0.00991296	Gm3261
4773	0.000335192	0.00093786	0.00763388	0.00232773	0.00523449	0.00618556	0.00087829	0.000777418	0.00262832	Foxo6os
4778	0.0224399	0.049666	0.00143534	0.00155082	0.00148756	0.000784318	0.00148976	0.000299888	0.00147732	Gm23722
4789	0.00927232	0.0216624	0.0126503	0.000876311	0.00493547	0.00293668	0.0160366	0.0068064	0.0170786	Eif3j2
4795	0.000511664	0.00140535	0.00365844	0.00217297	0.00345927	0.00361402	0.00174386	0.000168723	0.00349832	A830009L08Rik
4805	0.00555555	0.0133799	0.00180615	0.00166031	0.00218013	0.00188955	0.0021959	0.00253577	0.0021068	Fam92b
4806	0.00712773	0.0169186	0.00498043	0.00250785	0.00462336	0.00491005	0.00273184	0.00142884	0.0037811	Serpinf2
4818	2.79765e-06	9.5036e-06	0.00204764	0.00565656	0.000628163	0.00274872	9.96268e-05	0.00229913	0.0082057	Gm8172
4833	0.000730956	0.00197197	0.00350635	0.000435811	0.00323615	0.00344609	0.00106928	0.00180283	0.00215723	RP23-258C13.1
4835	0.000563385	0.0015394	0.00433012	0.00153024	0.00362044	0.00417186	0.00175915	0.00045418	0.00375959	4930439D14Rik
4844	0.000436719	0.0012086	0.0030329	0.00218664	0.00334957	0.00310352	0.00195893	0.000547217	0.00328748	Gm16181
4845	9.36033e-05	0.000276696	0.00418189	0.00163019	0.00448738	0.00257405	0.000717334	0.00396978	0.00299069	RP23-350E1.2
4865	0.0319851	0.0692066	0.00118473	0.00152867	0.00134026	0.00121942	0.00134682	0.000837091	0.00130976	Vmn2r29
4868	3.53215e-06	1.18773e-05	0.00025148	0.00284284	0.00148033	0.00142578	0.00162641	0.0020842	0.00601792	Gm28151
4872	0.00123792	0.00324967	0.00209448	0.00255345	0.00261648	0.00142734	0.0015992	0.00311288	0.00166325	Kcna4
4879	0.000954775	0.00254031	0.00405274	0.000151208	0.00350229	0.00392998	0.00181044	0.00213986	0.000539897	RP24-535M14.1
4934	0.00220581	0.00559681	0.00271555	0.00057321	0.00134276	0.00425147	2.03725e-05	0.00261261	0.00439241	Gm12571
4955	8.37191e-05	0.000248784	0.00430373	0.000465608	0.00427721	0.00352976	0.00349913	0.00364694	0.00428241	Folh1
4956	0.00893596	0.0209281	0.00158121	0.00178587	0.00184988	0.00164113	0.00186121	0.00146336	0.0017972	Gm26562
4997	0.00118742	0.00312576	0.00316537	0.00194708	0.00309319	0.00314927	0.000779542	0.00146091	0.00189518	RP24-315J23.1
4997	0.00152732	0.00396118	0.00395011	0.00117144	0.00320763	0.00378453	0.00186652	0.00250158	0.00335321	F630040K05Rik
5002	6.57718e-06	2.16156e-05	0.00342557	0.000609486	0.00552689	0.00531962	0.00507558	0.00391661	0.00751159	Gm38142
5012	0.00019498	0.000559109	0.00438999	0.00137601	0.00440246	0.00138035	0.0016576	0.00245388	0.00173435	AV039307
5032	0.000505944	0.00139102	0.00373149	0.0020549	0.00381737	0.00135462	0.00204894	0.00215723	0.00127086	Zfp869
5039	0.0207259	0.0460937	0.00183659	0.0015255	0.00169592	0.00180522	0.00168999	0.000562098	0.0017235	Gm7212
5042	0.00664726	0.0158369	0.00415915	0.0019208	0.00314699	0.00314774	0.00310431	0.000554466	0.00334545	Gm38224
5126	0.00872406	0.0204707	0.00275741	0.00139689	0.00214219	0.00262021	0.00211625	0.00155716	0.00226282	Gm17455
5131	4.64552e-07	1.68506e-06	0.00131503	0.00359799	0.0074967	0.00540748	0.00543374	0.00461132	0.00645875	Lrrc75aos2
5134	0.0312312	0.0676547	0.000957344	0.000879111	0.000921968	0.000949455	0.000920476	0.000888327	0.000928904	Gm8464
5140	0.000346649	0.000968936	0.00487589	0.000444905	0.00611025	0.00639842	0.00276525	0.00265331	0.00657436	Amd2
5141	0.00329878	0.00818989	0.00214848	0.0029377	0.00300499	0.00233949	0.00231938	0.00381949	0.00283705	Dcc
5143	0.000755478	0.00203564	0.00268998	0.00208844	0.00294169	0.00274612	0.000250222	0.00255872	0.00289234	Gm26578
5147	1.95114e-05	6.14838e-05	0.0295485	0.0238989	0.0629633	0.0407837	0.0106776	0.0285504	0.0572287	Gm12669
5149	0.000822724	0.00220717	0.00610977	0.00216382	0.00506771	0.00362385	0.00168077	0.00332489	0.00385668	Olfr39
5181	0.0185301	0.0415581	0.00128155	9.05168e-07	0.00142316	0.00131313	0.00142913	0.00155782	0.0013954	Gm37543
5182	0.000677012	0.00183194	0.0406055	0.024133	0.0709453	0.0486224	0.0331337	0.0183247	0.0501093	Stoml1
5199	0.00203635	0.00519501	0.0043901	0.0016483	0.00340985	0.0041715	0.0022753	0.00247768	0.00360206	RP24-274H19.3
5205	0.0388503	0.0829642	0.00123207	0.00149391	0.00135047	0.00125848	0.00135547	0.000306586	0.00132726	Thpo
5208	0.0001803	0.000518762	0.00362829	0.00159965	0.00378615	0.000826354	0.00190448	0.00323197	0.00375519	Caps2
5220	2.64473e-05	8.2379e-05	0.00375238	0.00131833	0.00481007	0.00246849	0.00384086	0.0032075	0.00460268	Nkain3
5220	0.00014574	0.000423542	0.0133735	0.0113693	0.0219413	0.00664558	0.0098865	0.00186306	0.00561454	Zfp420
5226	0.00100652	0.00267179	0.00675275	0.00375424	0.00398848	0.00179218	0.00520286	0.000644271	0.00185847	Gm4535
5243	1.06944e-05	3.44683e-05	0.00315701	0.001586	0.00600496	0.00443124	0.00364669	0.00493738	0.00440844	Gm4613
5270	0.00728703	0.0172843	0.00328488	7.85365e-05	0.00264335	0.00314181	0.0026163	0.00137353	0.00276914	6530403H02Rik
5274	8.95733e-07	3.18102e-06	0.0178687	0.0115016	0.0340137	0.0102911	0.00957555	0.0121234	0.0223532	Tmco6
5283	0.0404349	0.0860495	0.00104435	0.00109174	0.00106578	0.00104913	0.00106669	0.000294619	0.00106158	RP24-274H19.5
5295	0.013464	0.0307798	0.00148506	0.000505353	0.00207709	0.00161709	0.00210205	0.00264008	0.00196101	Gm4660
5301	0.0148147	0.0336777	0.00185605	0.000179679	0.0018407	0.00185263	0.00184005	0.00155301	0.000760472	Ankrd61
5302	0.0375983	0.0804612	0.000157154	0.0016152	0.00196597	0.00131859	1.36665e-07	0.000381815	0.00202275	Wbscr25
5307	0.0148832	0.0338194	0.0025287	0.00159044	0.00210443	0.00147418	0.00208654	0.00126409	0.00218762	Gm15883
5342	1.15377e-06	4.05491e-06	0.0042961	0.00157151	0.00711011	0.00626497	0.00315568	0.00262578	0.00300691	AA914427
5364	0.0150541	0.0341892	0.00234175	0.00137096	0.00190277	0.00224385	0.000223846	0.00148531	0.00198884	Arhgap15os
5370	0.0203638	0.0453552	0.00195619	0.00141023	0.00170931	0.00190113	0.000753033	0.000235067	0.00175772	Gm18355
5388	0.0018295	0.00469663	0.00304065	0.00139427	0.00281522	0.00299038	0.000544179	0.00260086	0.00285942	3110079O15Rik
5420	0.0166061	0.0374859	0.00229628	0.00143426	0.00190648	0.000737447	0.00189005	0.000645397	0.00198291	Gm13301
5436	0.0261303	0.0572317	0.00161352	0.00128882	0.0014667	0.00158078	0.0014605	0.00104902	0.00149548	Gm13376
5457	0.0154567	0.0350388	0.00983442	0.0188298	0.0421484	0.0169536	0.00210635	0.0195742	0.000258137	Snupn
5476	0.0343772	0.0740635	0.00136789	0.00209795	0.00191321	0.0014895	0.000900374	0.00059392	0.00180629	Spata20
5482	0.00024403	0.000693299	0.00337499	0.00140566	0.00365536	0.00172421	0.00196038	0.000429637	0.00360038	Spem1
5494	0.00180506	0.00463843	0.00484079	0.00178098	0.00379428	0.00355961	0.0018698	0.00135595	0.00280382	RP23-336O18.1
5498	3.9841e-05	0.000121792	0.00292673	0.000474389	0.00558146	0.0051561	0.00478361	0.00143207	0.0074843	Gm11604
5515	2.09639e-05	6.58487e-05	0.00200547	0.000836781	0.00491151	0.00263982	0.00385521	0.000809267	0.00478154	Ak5
5545	0.0173206	0.0389768	0.000128281	0.000159964	0.00190919	0.00209465	0.00189913	0.000619394	0.000668866	Gm38250
5549	2.27207e-05	7.11718e-05	0.0666396	0.0132036	0.185088	0.0912138	0.0389436	0.022091	0.139235	Copb2
5611	9.58128e-05	0.000282948	0.00179093	0.000499706	0.00593295	0.00543363	0.00388583	0.00319434	0.00625932	Gm12703
5636	0.0150143	0.0341105	0.00258787	0.0014821	0.00208785	0.00247636	0.00206676	7.4755e-05	0.00218589	Gm28901
5639	0.0316239	0.0684653	0.00198752	0.00137589	0.00171095	0.00105348	0.000565017	0.00144794	0.00176518	Pdzd3
5660	0.0473817	0.0996836	0.00108564	0.00124532	0.00115784	0.00110174	7.6144e-05	0.00122651	0.00114368	Gm11341
5661	0.0358967	0.0770928	0.00168937	0.00125086	0.00149108	0.000820551	0.00148272	0.000919484	0.00152996	Tpt1-ps6
5705	0.0310354	0.0672568	0.000536798	0.0003312	0.000163288	0.000954146	0.00185164	0.00115753	0.00185632	1600014C23Rik
5711	7.8436e-05	0.000233648	0.0232437	0.0238008	0.000971446	0.00723194	0.00173164	0.0175616	0.0624496	Ctbs
5749	0.00445124	0.0108508	0.0029697	0.00100333	0.00249694	0.00286427	0.000566981	0.000674921	0.00258964	RP24-163F11.1
5767	0.022086	0.0489187	0.000336396	0.000113019	0.00150562	0.000146567	0.00150305	0.0014477	0.00151756	Ctf2
5784	0.0243184	0.0535419	0.00117511	0.000150295	0.00137252	0.00121914	0.00138085	0.000961375	0.00133382	Gm2109
5793	0.0039749	0.00975046	0.00241864	0.000215033	0.00260189	0.0024595	0.000163515	0.00277615	0.00256596	Tll1
5799	0.00109147	0.0028862	0.0033263	0.00255146	0.00413333	0.00383959	0.00104572	0.00334892	0.00429507	RP24-496C22.3
5804	0.00413628	0.0101224	0.00232818	0.00128959	0.00226283	0.00231361	0.00132575	0.000851615	0.00227564	Hand2
5887	6.65712e-05	0.000199648	0.00231403	0.00284701	0.00549422	0.00388197	0.000631041	0.00162006	0.000944961	Gm10154
5904	0.00802168	0.0189161	0.00365246	0.000162898	0.00268535	0.00343679	0.00155247	0.00107672	0.00287498	Gm12295
5941	0.0335826	0.0724246	0.000878867	0.000273804	0.00234405	0.00127597	0.000132972	0.000162495	0.00135751	4930470G03Rik
5995	0.000521658	0.00143103	0.00298918	0.00117289	0.00337763	0.00197555	0.00257916	0.00174365	0.00330146	Kctd16
6028	0.0017471	0.00449854	0.00970578	0.0063413	0.0627724	0.0718705	0.0310446	0.0133832	0.0878357	Uba5
6109	0.00238254	0.00601355	0.0030115	0.000214389	0.00302288	0.0020551	0.000601495	0.00209487	0.00213746	Gm13375
6140	0.00130922	0.00342594	0.00314748	0.000805575	0.00314092	0.00105905	0.00175849	0.00112162	0.00314221	Rpl23a-ps5
6218	0.0288221	0.0627468	0.00216899	0.00136264	0.00180437	0.00208768	0.00178899	0.00145763	0.00187586	Duxbl3
6244	0.0136227	0.0311192	0.00287674	0.000323642	0.00237019	0.00276377	0.000814096	0.000349478	0.00112775	Gm19552
6264	4.41632e-05	0.000134337	0.000243049	0.00408672	0.00746245	0.00280092	0.00593009	0.00307639	0.00182243	Kctd21
6269	0.0395209	0.084277	0.000881642	0.00028752	0.000896881	0.00088504	0.000897523	0.000911372	4.03476e-06	Rmst
6374	0.0002784	0.000786039	0.00116895	0.00214513	0.00368167	0.000318037	0.000783869	0.0026962	0.00376023	Gm11963
6570	0.0464357	0.097836	0.00146781	0.000929683	0.00122448	0.00141355	0.00121422	0.000462215	0.00127219	Gm11456
6597	0.000139567	0.000406519	0.0141514	0.000827872	0.0795226	0.0284738	0.00147702	0.0223554	0.0585606	Arl16
6608	0.00436665	0.0106517	0.00210965	0.00265637	0.00295069	0.00229721	0.00193722	0.00246195	0.00278578	Gm14776
6615	0.000874474	0.00233939	0.0316415	0.0135346	0.0356277	0.00679244	0.0145279	0.00448372	0.040936	Polg2
6630	0.00414143	0.0101343	0.00273978	0.00104235	0.00249656	0.00161551	0.00163796	0.000227639	0.00254425	Rps2-ps4
6722	0.00481292	0.0116768	0.00307356	0.000284413	0.00275964	0.0013279	0.00202927	0.0017762	0.00282119	Gm29100
6740	0.0397618	0.0847363	0.00241634	0.000799535	0.00271788	0.00350959	0.00151328	0.00135455	0.00291767	Gm15635
6778	0.000232741	0.000662701	0.0357933	0.00962883	0.120394	0.00683136	0.0150382	0.0283491	0.0551921	Rb1cc1
6803	0.00669119	0.0159313	0.00208576	0.000145183	0.00221175	0.000308759	0.00102411	0.00106862	0.00218705	Gm5449
6826	0.0109515	0.0253588	0.00343961	0.000983255	0.00260663	0.00212689	0.0011431	0.000885355	0.00276995	Gm37742
6873	0.0175621	0.0394935	0.00223596	0.000815959	0.00199567	0.00218238	0.00110594	0.00176717	0.00204279	Mir1946b
6892	0.018228	0.0409273	0.00406886	0.000309391	0.00294679	0.00122404	0.00170007	0.000711603	0.0031668	Bglap2
6947	0.00102906	0.00272879	0.00172328	0.00108701	0.00401497	0.00165813	0.00228354	0.000236822	0.0041741	Bdkrb1
6955	0.0397381	0.0847023	0.00155374	0.000689443	0.0014372	0.00152775	0.00143229	0.000939444	0.00146005	RP24-511F2.2
6980	0.00677284	0.0161199	0.00282721	0.000316273	0.00264616	0.000698281	0.00126297	0.000584454	0.00268166	Gm12524
6985	0.0407252	0.0866229	0.00270839	0.00128403	0.00206431	0.00256475	0.00203715	0.00145182	0.0021906	C1ql2
7062	0.0428932	0.0909026	0.00227836	0.000107309	0.0017541	0.00216144	0.001732	0.00125557	0.0018569	Gm37985
7126	0.0448386	0.0947172	0.00137234	9.09274e-06	0.00123643	0.00134203	0.0012307	0.00110719	0.00126308	4930408O17Rik
7236	0.0139585	0.0318358	0.00206052	0.000548349	0.00195491	8.7067e-05	0.00130664	0.000742094	0.0011201	Asic3
7240	0.0028729	0.0071787	0.0170524	0.00342352	0.0320446	0.0107061	0.0188259	0.0162058	0.0303851	Xkr8
7988	0.0116546	0.026895	0.00190314	0.00131295	0.00220726	0.000777285	0.000962372	0.00135888	0.00214763	Rps12l2
8079	0.0369406	0.0791507	0.0022308	0.00117431	0.00284249	0.00254298	1.93049e-05	0.00100429	0.00221387	Ankef1
8163	0.0129352	0.0296505	0.0147202	0.0110552	0.0285541	0.0110107	0.00828724	0.00648878	0.0336239	Asb13
9820	0.0439021	0.0929042	0.0256151	0.000898504	0.0523986	0.0211907	0.0108506	0.00447952	0.0157866	Trmt11

## Sheet: Fetal_Leydig_2
Top	p.value	FDR	logFC.Endothelial_cells	logFC.Fetal_Leydig_1	logFC.Interstitial_tMg	logFC.Leydig_1	logFC.Leydig_2	logFC.PTM	logFC.Sertoli	GeneName
1	0	0	0.90926	2.72253	1.50656	2.35046	1.58971	1.50752	1.07657	H2afz
1	0	0	1.53769	2.78121	2.32298	3.60305	2.34155	2.26704	1.56972	Stmn1
3	0	0	1.18732	2.90283	2.31073	3.13219	2.11517	1.85959	1.81443	Hmgb2
3	1.50949e-304	1.35552e-301	1.12281	1.41801	1.96986	2.13677	1.46254	1.16108	2.18596	Tubb6
4	0	0	1.08866	1.73728	1.41572	2.11907	1.39509	1.66436	1.40938	Tuba1b
5	3.06974e-302	2.61526e-299	0.88269	1.80297	2.10255	1.83444	1.21471	0.829445	0.784271	H2afv
6	1.10578e-300	9.18515e-298	0.736927	1.58582	1.67871	2.55539	1.54454	1.51006	0.885199	Tubb5
6	2.07125e-198	6.19993e-196	1.96141	0.602591	0.816164	2.19347	1.16713	0.918953	2.11569	Lgals1
7	6.57778e-286	4.75116e-283	0.434301	1.32536	0.937813	1.08757	0.611434	0.75675	0.791246	Ran
7	1.90426e-209	6.20303e-207	1.42697	0.193606	1.52029	1.49026	0.962558	1.12094	1.50439	Penk
8	1.66772e-291	1.28864e-288	0.976785	0.589832	3.26286	2.75339	1.632	1.90392	2.16104	Tuba1a
8	8.18158e-284	5.78386e-281	1.127	2.10074	1.57931	2.21526	1.57622	1.49571	1.80252	2810417H13Rik
9	8.53688e-258	4.72744e-255	1.27956	1.45892	1.91618	1.63173	1.08532	1.04701	1.31764	Hmgn2
11	5.33339e-224	2.06055e-221	1.24175	1.91692	1.90885	1.96895	1.32491	1.50624	1.37362	H2afx
12	4.31435e-238	2.01899e-235	0.913002	1.82217	1.25119	1.89068	1.30826	1.34175	1.24813	Birc5
13	3.11079e-236	1.41588e-233	1.11591	1.85424	1.53828	1.92029	1.34049	1.31294	1.03122	Top2a
14	4.88098e-205	1.51566e-202	0.551894	1.48895	1.51491	1.41128	0.825474	0.961258	0.494697	Ube2s
14	4.65992e-101	3.77635e-99	0.784188	0.055136	0.769597	0.687351	0.434654	0.626784	0.752157	Efemp1
15	1.02227e-306	9.43497e-304	1.63368	0.0482143	2.34965	1.96301	1.24492	1.41546	2.32209	Cxcl12
15	1.19569e-196	3.48493e-194	1.00639	1.84206	1.59314	1.86475	1.34778	1.30061	0.706482	Cks2
16	1.91426e-197	5.67886e-195	0.668542	1.53112	1.15522	1.60821	1.11773	1.07079	0.937983	Cdk1
17	5.69682e-249	2.95754e-246	1.86638	0.27018	2.02039	2.21729	1.44324	0.597177	2.2798	S100a6
17	1.87703e-192	5.33043e-190	0.667089	1.30424	1.18046	1.54325	1.08652	0.887984	0.890518	Dek
17	7.22127e-147	1.10569e-144	1.85199	0.16738	2.6744	1.85311	1.14175	0.128362	2.62798	S100a10
18	1.41279e-221	5.33424e-219	0.652573	1.31626	1.06834	1.467	1.09192	1.05705	0.907956	Smc2
19	2.97499e-188	7.97153e-186	0.68569	1.32424	1.42921	1.46916	1.04812	0.927426	1.16145	Tmpo
21	1.67894e-184	4.19433e-182	0.107199	0.849344	0.277643	0.901873	0.584797	0.445413	0.88057	Rbm3
22	3.83933e-183	9.37981e-181	0.516321	1.21541	1.09061	1.10216	0.609422	0.792883	0.461571	2700094K13Rik
23	3.97549e-187	1.03195e-184	0.746576	1.27741	1.07152	1.32766	0.915764	0.901077	0.953854	Spc24
24	2.87197e-220	1.06027e-217	0.799652	1.10145	1.24092	1.49795	0.929541	0.828703	0.746724	Ccdc34
24	1.51883e-178	3.52899e-176	0.701965	1.13441	1.25253	1.35962	1.05376	0.838953	1.34023	Hmgb1
25	2.49478e-229	1.04926e-226	0.570823	0.380923	1.57732	1.52166	0.999631	0.821296	1.57011	Mest
25	1.19392e-178	2.7936e-176	0.755612	1.28029	0.978802	1.33911	1.00223	1.00707	0.754037	Cdca8
26	1.65513e-177	3.79265e-175	0.96841	1.45678	1.13044	1.51086	1.00993	1.04694	1.09086	Cdca3
27	2.1208e-179	5.03326e-177	0.904057	1.29661	1.23434	1.38978	1.0447	0.933104	1.00199	Spc25
28	1.68598e-168	3.50115e-166	0.852918	1.3474	1.22929	1.40025	1.1092	1.05169	0.833709	Prc1
28	2.56253e-168	5.28835e-166	0.801626	1.1017	1.0047	1.13036	0.712672	0.772205	0.963923	Cenpm
29	3.69567e-167	7.44197e-165	0.747543	1.25698	1.12471	1.29934	0.906406	0.898508	0.804053	Smc4
32	4.67441e-224	1.8272e-221	0.556493	0.233299	1.69856	1.03224	0.570497	0.385047	1.50137	Hmgn3
33	7.83122e-161	1.47841e-158	0.928803	1.32421	1.19465	1.38796	1.07943	1.03513	0.980323	Nusap1
34	4.26196e-154	7.61333e-152	0.522444	1.13881	1.1005	1.09974	0.712902	0.736057	0.726281	Nucks1
34	1.74886e-147	2.71531e-145	0.654977	0.819599	1.02304	1.62843	1.08341	0.927255	0.959085	Ywhah
35	2.78136e-149	4.46442e-147	0.139964	1.17028	0.266304	1.22512	1.08261	0.796812	0.612057	Calm2
36	9.95437e-159	1.83747e-156	0.751555	1.1108	1.10672	1.16495	0.8642	0.888201	1.11418	Mxd3
37	2.94394e-148	4.65788e-146	0.959975	1.18443	1.02085	1.08824	0.874669	0.803359	1.08629	Cdkn2c
37	7.82468e-140	1.10631e-137	0.80955	0.0611974	0.886275	0.450425	0.243913	0.240313	0.883876	Arx
38	6.21993e-159	1.15454e-156	0.649591	1.17067	0.94609	1.23515	0.901138	0.852422	0.815746	Ccna2
39	1.85591e-147	2.86811e-145	0.792491	1.15583	1.09347	1.19541	0.840131	0.891019	0.925704	1190002F15Rik
40	7.45291e-222	2.84633e-219	1.36758	0.193339	1.24104	1.04341	0.616485	0.684142	1.68649	Pmp22
40	2.87935e-146	4.32892e-144	0.663223	1.09862	0.955223	1.19336	0.820487	0.770949	0.69152	Lmnb1
41	2.62029e-144	3.90411e-142	0.74337	1.3861	1.47288	1.41903	1.05367	1.46054	0.946698	Tubb4b
41	1.78568e-90	1.20592e-88	0.979712	0.111817	0.926534	0.90878	0.615609	0.740897	0.93408	Mfap5
42	5.62156e-144	8.33847e-142	0.757968	1.32337	1.07743	1.36975	0.970005	0.968525	0.853169	Ccnb2
43	8.27495e-169	1.7292e-166	1.14548	0.09287	1.30988	0.56634	0.0460847	0.460319	1.11219	Ddit4l
43	5.79288e-148	9.12201e-146	0.608504	1.01455	0.787677	1.04666	0.762403	0.785981	0.789453	Mki67
44	2.0935e-218	7.56073e-216	1.40799	0.481057	0.843244	0.50819	0.444584	0.777595	2.65375	Emp3
45	4.40866e-152	7.47358e-150	0.451078	1.03996	0.673728	1.11041	0.759433	0.820018	0.816813	Tk1
46	1.37283e-147	2.14149e-145	0.613996	1.05018	0.882247	1.12724	0.795772	0.841354	0.537719	Pbk
47	2.99986e-209	9.67704e-207	1.03398	0.161606	1.504	0.966221	0.594276	1.27771	1.51705	Cdkn1c
47	5.72095e-151	9.55197e-149	0.644715	1.06763	0.935865	1.14467	0.830572	0.803516	0.619368	Tpx2
48	3.09629e-136	4.23363e-134	0.871792	1.41476	1.21511	1.43762	1.06516	1.028	0.66505	Cenpf
49	8.22823e-135	1.10238e-132	0.807705	1.49066	1.14443	1.54821	1.12159	1.10271	0.627176	Ube2c
50	1.34586e-195	3.88847e-193	0.868881	0.223035	1.36137	0.720528	0.413561	0.418186	1.15785	Gpx7
50	1.50427e-128	1.85803e-126	0.4646	1.0012	0.874552	1.07087	0.667876	0.725141	0.725153	Tyms
51	3.38304e-131	4.3067e-129	0.773278	0.0720632	0.835818	0.761338	0.471801	0.171502	0.827384	Loxl1
52	2.23873e-123	2.58278e-121	0.487615	0.846428	0.411533	0.764969	0.551357	0.623087	0.55707	Pmf1
53	1.56892e-132	2.06043e-130	0.948914	1.07461	0.856591	1.20938	0.800995	1.31103	0.395866	Hn1
54	1.17078e-122	1.32766e-120	0.499894	0.889348	1.11703	1.31359	0.762976	0.688534	0.461965	Cks1b
55	8.64871e-123	9.87498e-121	0.644487	0.942597	0.81949	1.0273	0.753982	0.732141	0.451027	Racgap1
56	6.34305e-115	6.5249e-113	0.549408	0.816081	0.940916	0.916268	0.416625	0.500108	0.480975	Anp32b
58	3.07603e-189	8.37739e-187	0.547202	0.00618659	0.0821508	0.682559	0.552154	0.539325	1.26055	Timp2
59	1.2281e-187	3.23848e-185	0.442238	0.388529	0.950293	1.25457	0.816348	0.55818	1.51466	Lmna
59	3.01538e-113	3.02686e-111	0.543475	0.869494	0.634359	0.814348	0.651667	0.6964	0.521864	Anp32e
59	1.15145e-87	7.37151e-86	1.11737	0.0279219	1.16822	0.790647	0.348803	0.0982965	1.01524	Ralgps2
60	6.51916e-182	1.5696e-179	0.610386	0.821171	1.28172	0.969129	0.551625	0.506889	0.797489	H1fx
60	5.28843e-115	5.45694e-113	0.485086	0.843284	0.920358	0.88863	0.609335	0.57856	0.673556	Hjurp
62	9.15565e-184	2.25338e-181	0.414074	0.0747059	1.16543	0.634334	0.389087	0.319999	1.57854	Slc29a1
63	4.30368e-176	9.79412e-174	0.939019	0.0501713	1.18712	0.422081	0.366932	0.515655	0.769085	Pfn2
63	3.25986e-107	2.89604e-105	0.503802	0.813509	0.694572	0.867861	0.647386	0.662951	0.6719	Aurkb
64	2.3416e-131	2.99238e-129	0.684308	0.00148451	0.805895	0.685215	0.390349	0.527153	0.794199	Lhx9
64	5.20671e-106	4.52875e-104	0.496286	1.27351	0.950764	1.21723	0.790299	0.765105	0.507347	Hist1h2ap
66	1.96927e-109	1.81249e-107	0.465377	0.793522	0.651966	0.860722	0.658044	0.625755	0.610566	Tacc3
68	3.59645e-149	5.74498e-147	0.769186	0.114173	0.90191	0.536557	0.265259	0.245748	0.905707	C1qtnf7
69	4.39485e-165	8.5896e-163	0.451661	0.324773	1.68129	1.21924	0.652259	0.689135	1.38686	Ddah2
69	6.45392e-105	5.52676e-103	0.446317	1.21871	0.667372	1.27242	0.848171	0.75512	0.445409	Cenpa
70	5.46852e-136	7.4466e-134	0.731998	0.238985	1.39541	1.36236	0.984785	1.32263	1.35346	Tppp3
70	2.02164e-132	2.64452e-130	0.805152	0.773884	1.41712	1.10237	0.72597	0.994773	1.25581	Prdx4
71	9.65337e-108	8.66873e-106	0.744885	1.20443	1.01939	1.28118	0.908422	0.918094	0.80236	Cdc20
71	3.27302e-90	2.19696e-88	1.22941	0.137706	1.82827	1.04073	0.69143	0.517943	1.03278	Morf4l2
73	2.29682e-107	2.05145e-105	0.526972	0.86609	0.817739	0.933839	0.732725	0.676547	0.811239	Fam64a
74	1.79563e-164	3.48899e-162	0.793601	0.057241	1.03627	0.514022	0.298728	0.213904	1.05111	Gpc3
74	1.098e-100	8.85486e-99	0.534405	0.788684	0.723872	0.864156	0.586607	0.621381	0.728563	Dnajc9
75	1.05082e-99	8.37283e-98	0.41368	0.838905	0.649723	0.88037	0.574221	0.697658	0.68295	Rrm2
76	9.42019e-164	1.80922e-161	1.29368	0.0325575	1.58234	1.3527	0.916223	0.807913	1.99272	Gsn
76	4.18128e-101	3.39675e-99	0.673821	1.03926	0.826153	1.09737	0.842865	0.814866	0.625174	Ccnb1
79	1.6553e-152	2.835e-150	0.835615	0.0308831	1.23766	0.923771	0.595314	0.734508	0.818483	Nbl1
79	1.68093e-95	1.25507e-93	0.401697	0.687091	0.624689	0.705171	0.525992	0.535469	0.447499	Kif22
80	4.7651e-86	2.94285e-84	0.526814	0.166203	0.567589	0.508834	0.253599	0.256447	0.566619	Sapcd1
81	1.20944e-63	4.95499e-62	0.507255	0.193887	0.505092	0.459588	0.341662	0.159163	0.393792	Tnfaip6
82	7.60187e-103	6.34623e-101	0.452533	1.18945	0.189192	1.45984	1.11335	1.07392	0.438297	Arl6ip1
83	8.95901e-91	6.09984e-89	0.176827	0.7288	0.666909	0.886094	0.475579	0.439269	0.273338	Lsm2
85	1.6883e-89	1.11967e-87	0.566517	0.702071	0.689652	0.528676	0.460387	0.594391	0.444229	Cmc2
86	1.54375e-122	1.74465e-120	0.359827	0.342839	0.867367	0.66127	0.385059	0.902263	0.949424	Txn1
86	4.34592e-95	3.22316e-93	0.491019	0.704283	0.609726	0.751872	0.59273	0.54666	0.4445	Kif23
87	1.5064e-88	9.91124e-87	0.528543	0.738518	0.597764	0.770235	0.54358	0.536727	0.534503	Knstrn
88	7.04708e-88	4.57317e-86	0.340959	0.632001	0.381706	0.605286	0.456538	0.480138	0.326281	Incenp
89	8.30273e-88	5.36705e-86	0.433252	0.711831	0.923781	0.738638	0.353706	0.521002	0.483873	Dtymk
90	2.59449e-87	1.64827e-85	0.38173	0.715797	0.63253	0.70357	0.556071	0.561426	0.490788	Cdkn2d
91	6.46613e-87	4.06131e-85	0.547053	0.875551	0.890784	0.89417	0.683967	0.710815	0.579768	Slbp
92	8.53185e-98	6.59254e-96	0.723587	0.727779	1.29593	0.942172	0.673675	0.643225	0.377574	Psip1
93	3.59772e-121	3.94514e-119	0.547559	0.285511	0.574454	0.958594	0.48758	1.03078	1.70607	Marcks
94	6.79609e-87	4.2605e-85	0.490184	0.741887	0.601639	0.786126	0.572129	0.530497	0.538452	Cenpe
96	2.04192e-85	1.24486e-83	0.196082	0.774407	0.759683	0.801842	0.415846	0.693882	0.261355	Ranbp1
97	6.42279e-138	8.92903e-136	0.2531	0.00549379	0.616849	0.768147	0.285722	0.637825	1.04402	Ahnak
97	2.4686e-91	1.69818e-89	0.393134	0.778665	0.648877	0.86138	0.598617	0.608249	0.52685	Lig1
98	1.03782e-84	6.281e-83	0.244275	0.606776	0.553944	0.613127	0.386734	0.438744	0.114962	Cenpw
99	3.67618e-86	2.27458e-84	0.484069	0.656199	0.618594	0.694542	0.495746	0.512952	0.403842	Mis18bp1
100	3.47513e-133	4.58193e-131	0.499761	0.0104989	0.84189	0.71788	0.362036	0.638738	0.846214	Cd248
100	1.6353e-84	9.87902e-83	0.0632486	0.70151	0.752406	0.659395	0.482575	0.268371	0.542584	Hnrnpa3
100	6.2193e-73	2.99048e-71	0.510467	0.00495282	0.52218	0.510502	0.345266	0.442791	0.518362	Thbs3
101	2.61799e-121	2.8803e-119	0.516805	0.08596	2.15248	1.58436	0.867481	0.262948	1.39403	S100a11
103	2.11477e-83	1.2525e-81	0.416779	0.62793	0.554093	0.645879	0.465025	0.488498	0.398869	Fbxo5
104	2.96582e-124	3.45762e-122	0.664509	0.202747	0.798525	0.637141	0.301768	0.518355	0.810003	Twist1
104	1.06646e-87	6.86709e-86	0.440861	0.657606	0.531176	0.686509	0.490127	0.506542	0.488122	Hmmr
105	1.11952e-87	7.18092e-86	0.426032	0.597567	0.577265	0.644275	0.486548	0.466605	0.544999	Neil3
106	1.77665e-81	1.01778e-79	0.18332	0.60079	0.212441	0.604155	0.420939	0.468064	0.100415	Gmnn
107	2.16747e-81	1.23952e-79	0.358942	0.667739	0.638588	0.690047	0.490215	0.429063	0.226208	Rad21
108	5.23322e-81	2.96722e-79	0.538398	0.695981	0.82913	0.713004	0.459184	0.560971	0.365164	Snrpd1
109	9.47461e-126	1.12833e-123	0.112643	0.255951	0.238356	0.94108	0.656147	0.725088	0.999348	Tubb2a
109	1.82072e-80	1.01332e-78	0.357018	0.578643	0.518689	0.601849	0.465427	0.427955	0.421963	Ckap2l
110	3.85594e-129	4.81645e-127	0.0152291	0.157084	1.17646	0.645676	0.241545	0.0125516	0.99117	Id1
110	9.76011e-95	7.20643e-93	0.371534	0.626096	0.593409	0.703123	0.526157	0.51921	0.565491	Tcf19
111	5.92368e-80	3.27488e-78	0.436809	0.629453	0.510373	0.660229	0.512406	0.503131	0.405458	Plk1
114	1.58011e-85	9.65084e-84	0.522621	0.649632	0.590818	0.699396	0.523275	0.515448	0.512568	Kif20a
115	4.44345e-78	2.35468e-76	0.382668	0.542359	0.300399	0.589334	0.388151	0.472412	0.373877	Asf1b
118	9.26765e-120	1.0096e-117	0.158865	0.194873	0.775116	0.681339	0.367862	0.576624	0.962771	Anxa1
118	1.64225e-77	8.48605e-76	0.396681	0.759003	0.67873	0.778614	0.591134	0.588249	0.664544	Bub3
119	1.11579e-47	3.3042e-46	0.328923	0.186436	0.327927	0.313592	0.241041	0.0606476	0.32157	Fbln7
120	2.05539e-76	1.04743e-74	0.195342	0.692859	0.798812	0.696152	0.339876	0.289933	0.367598	Srsf3
122	4.17994e-82	2.42802e-80	0.382523	0.530927	0.536421	0.566755	0.435167	0.404447	0.261217	Mns1
125	3.79007e-75	1.88799e-73	0.547932	0.562652	0.58995	0.631923	0.472164	0.482964	0.518874	Kif20b
126	3.18389e-75	1.5908e-73	0.65888	0.120484	0.538053	0.598001	0.282726	0.051735	0.697286	Arap1
126	3.39988e-74	1.66369e-72	0.30499	0.45478	0.596654	0.589551	0.359476	0.0310834	0.708128	H3f3a
127	2.07063e-116	2.17718e-114	0.416582	0.265988	0.77312	0.530113	0.441164	0.612298	0.784685	Ptn
128	4.83802e-73	2.33645e-71	0.161318	0.495065	1.15273	0.652735	0.425012	0.284073	0.330244	Sumo2
129	7.84394e-86	4.81743e-84	0.308404	0.601293	0.510964	0.70814	0.480088	0.457974	0.341208	Rrm1
130	3.9992e-79	2.1536e-77	0.296634	0.489386	0.418043	0.536891	0.391112	0.381369	0.380495	Nuf2
131	8.37559e-80	4.60741e-78	0.419419	0.526038	0.481347	0.567484	0.414001	0.44646	0.305007	Esco2
132	1.26164e-115	1.30998e-113	0.576185	0.207837	1.21844	0.746963	0.395557	0.330186	1.13036	Ckap4
133	1.65573e-78	8.85883e-77	0.35572	0.544293	0.559472	0.594041	0.483031	0.430834	0.456031	Depdc1a
134	2.45598e-71	1.15912e-69	0.349251	0.566438	0.504202	0.643036	0.417511	0.424008	0.303133	Ezh2
135	7.6297e-82	4.41645e-80	0.313939	0.50197	0.427908	0.547504	0.389316	0.407881	0.381234	Rad51ap1
136	8.92193e-78	4.6831e-76	0.395703	0.539853	0.54187	0.593915	0.419016	0.41511	0.439563	Ckap2
137	6.89608e-114	6.98565e-112	0.458255	0.423857	0.725728	0.576854	0.346682	0.299064	0.717426	Nsg1
137	1.80634e-79	9.83892e-78	0.629865	0.678745	1.11272	0.675557	0.40361	0.796735	0.20859	Hsp90aa1
138	1.53475e-73	7.45521e-72	0.367283	0.547321	0.414843	0.620714	0.401124	0.465842	0.305982	Rangap1
139	1.49534e-112	1.48311e-110	0.117414	0.159718	0.785986	0.448107	0.286799	0.257275	0.654878	Sgce
141	5.36749e-106	4.6564e-104	0.532242	0.0832873	0.657517	0.63598	0.40713	0.662469	0.660041	Maob
142	2.5621e-76	1.29967e-74	0.393212	0.485258	0.448998	0.538906	0.391491	0.410689	0.412369	Melk
143	2.99599e-74	1.47038e-72	0.443688	0.541985	0.592583	0.665952	0.45772	0.278585	0.625597	Slc43a3
144	5.01859e-68	2.24123e-66	0.314652	0.471989	0.386714	0.49703	0.329639	0.366465	0.281454	Cdca2
145	1.75974e-109	1.62414e-107	0.552455	0.066976	0.654839	0.595335	0.3397	0.21369	0.65067	Fxyd7
145	1.67916e-67	7.37013e-66	0.217485	0.658173	0.784543	0.701757	0.354849	0.399748	0.606816	Hdgf
146	4.71193e-107	4.1749e-105	0.755822	0.027975	1.11077	0.602978	0.224733	0.532674	1.31983	Tmed3
146	2.35618e-79	1.2771e-77	0.690276	0.409673	0.763479	0.582298	0.373891	0.501036	0.620231	Tmem107
147	9.33571e-67	4.07071e-65	0.271529	0.577044	0.317131	0.430849	0.285818	0.415829	0.273488	Rnaseh2c
149	8.65453e-69	3.93911e-67	0.389513	0.495444	0.483323	0.55441	0.426433	0.335665	0.430268	Anln
150	9.58574e-78	5.01568e-76	0.40817	0.455457	0.409807	0.310027	0.0916629	0.609514	0.499947	Hint1
152	1.12113e-66	4.87575e-65	0.423377	0.555453	0.422067	0.616658	0.440156	0.411465	0.424288	Cdkn3
153	3.93113e-110	3.63832e-108	0.307059	0.658997	1.60025	0.648005	0.254732	0.391272	1.12337	H1f0
153	2.59157e-71	1.22138e-69	0.314917	0.460116	0.413942	0.500066	0.344705	0.346085	0.248237	Ncapd2
154	8.3997e-69	3.83363e-67	0.316587	0.452997	0.355495	0.467556	0.310179	0.364309	0.297697	Cenph
155	2.45768e-97	1.88588e-95	0.609145	0.197882	0.706005	0.539985	0.32101	0.260191	0.620737	Wnt5a
155	4.60235e-65	1.93567e-63	0.243941	0.463409	0.461291	0.503432	0.402295	0.337237	0.316433	Cenpq
156	5.31656e-73	2.56383e-71	0.25268	0.47688	0.374922	0.538772	0.3543	0.370893	0.375123	Mad2l1
157	1.41186e-86	8.81773e-85	0.516385	0.219765	0.572675	0.285814	0.118034	0.5037	0.570981	Figf
157	2.88418e-79	1.56075e-77	0.559119	0.516055	0.595973	0.643571	0.499106	0.422502	0.565381	4930579G24Rik
158	9.88356e-64	4.06425e-62	0.396267	0.54297	0.682603	0.619188	0.35153	0.374171	0.487402	Usp1
160	1.05355e-63	4.32698e-62	0.251382	0.426334	0.34341	0.441604	0.328017	0.336251	0.32777	Ska1
161	2.03025e-64	8.45327e-63	0.164589	0.415368	0.279509	0.418995	0.298122	0.314534	0.157774	Dbf4
162	2.72593e-63	1.10723e-61	0.347132	0.179573	0.409766	0.415786	0.284892	0.271858	0.412065	Ly6h
163	1.70443e-105	1.47094e-103	0.520187	0.0372039	0.717428	0.583092	0.326412	0.454679	0.70999	Col5a2
163	1.56553e-63	6.40597e-62	0.329128	0.413827	0.43482	0.444047	0.302078	0.313416	0.377559	Cenpp
164	2.80514e-87	1.7787e-85	0.411891	0.564716	0.946905	1.05764	0.472272	0.506755	1.00717	Anapc11
165	5.15623e-99	4.05014e-97	0.162584	0.117972	0.613331	0.530564	0.198631	0.164487	0.781424	Myadm
165	5.53169e-62	2.20908e-60	0.524046	0.590316	0.317258	0.297415	0.223212	0.414483	0.501543	Fkbp2
166	2.12102e-68	9.58816e-67	0.295487	0.434241	0.398531	0.472191	0.364569	0.337054	0.206687	Sgol1
166	8.63824e-57	3.11972e-55	0.555456	0.0868854	0.576616	0.575451	0.435513	0.536542	0.58335	Lum
167	2.90744e-104	2.46435e-102	0.413348	0.0638218	0.695713	0.503738	0.306017	0.241301	0.564417	Gnai1
167	5.35186e-65	2.24805e-63	0.298235	0.42703	0.345535	0.459617	0.351009	0.358763	0.362371	Ndc80
168	2.25503e-66	9.74327e-65	0.340943	0.5169	0.424035	0.569604	0.414983	0.413557	0.341451	Aurka
169	4.47462e-67	1.95623e-65	0.368392	0.459706	0.46887	0.516289	0.368028	0.351218	0.397167	Casc5
170	5.79342e-62	2.31083e-60	0.317868	0.429097	0.370073	0.464692	0.36533	0.360145	0.31838	Ncapg
172	1.02496e-102	8.53514e-101	0.0433617	0.403667	0.716054	0.655443	0.43343	0.333546	0.690119	Sox11
174	3.94296e-62	1.58223e-60	0.334751	0.437162	0.359448	0.481566	0.345485	0.327568	0.305639	Bub1b
174	7.23116e-48	2.15482e-46	0.367635	0.043334	0.379733	0.0933932	0.0851535	0.133733	0.0617629	Mum1l1
175	1.15687e-64	4.82892e-63	0.330234	0.467058	0.409188	0.533723	0.337988	0.361603	0.247961	Atad2
177	3.16485e-66	1.36388e-64	0.269905	0.439609	0.383251	0.491874	0.354333	0.327437	0.338444	Kif11
178	1.16321e-87	7.43248e-86	0.400159	0.0117669	0.505375	0.465957	0.242175	0.214419	0.183687	Prrx2
178	1.30718e-59	5.02107e-58	0.212425	0.457895	0.366764	0.52196	0.367017	0.360251	0.355841	Haus4
179	6.17858e-60	2.38987e-58	0.35719	0.400497	0.364168	0.43581	0.339071	0.326575	0.296518	Sgol2a
180	1.4352e-57	5.29257e-56	0.416746	0.485692	0.505087	0.543945	0.400255	0.370541	0.462832	Rnf26
185	3.06446e-61	1.20782e-59	0.359343	0.412416	0.395526	0.466563	0.332898	0.322555	0.370238	Diap3
186	3.5311e-98	2.74765e-96	0.413261	0.0374765	0.687524	0.465011	0.26849	0.375854	0.497639	Bace2
186	6.54746e-56	2.32421e-54	0.271968	0.504005	0.373517	0.536675	0.391438	0.409953	0.345603	Kpna2
187	1.61531e-61	6.38931e-60	0.233431	0.405655	0.36218	0.445382	0.304898	0.313959	0.222679	Ube2t
187	5.10828e-48	1.53046e-46	0.297607	0.0297128	0.298872	0.264589	0.0686716	0.129858	0.300763	Syt13
189	9.45064e-55	3.28803e-53	0.260522	0.570646	0.726516	0.59124	0.39487	0.266478	0.438084	Srsf2
190	9.58758e-91	6.50117e-89	0.446812	0.0205084	0.680413	0.478306	0.188037	0.242348	0.68272	Matn2
193	1.6394e-65	6.9745e-64	0.453975	0.0477603	0.495311	0.466613	0.25481	0.475606	0.494697	Sbspon
194	7.52696e-96	5.65817e-94	0.690554	0.0578653	0.975258	0.473992	0.14992	0.215656	0.858112	Tpst1
194	8.98265e-92	6.24388e-90	0.239902	0.0551982	0.54666	0.416824	0.206786	0.0173666	0.557829	Fgfr1
194	2.81288e-37	6.37958e-36	0.297863	0.0641461	0.288958	0.287052	0.206838	0.231863	0.287519	Vit
197	3.56674e-54	1.22553e-52	0.364362	0.564038	0.757474	0.672349	0.404394	0.468123	0.52934	Ssrp1
200	2.11684e-94	1.54581e-92	0.71356	0.0539794	1.21679	0.807313	0.326361	0.212058	1.02034	Rcn2
201	7.03455e-54	2.39477e-52	0.126975	0.457939	0.30868	0.268225	0.208727	0.267089	0.359365	Dleu2
202	4.33273e-94	3.14322e-92	0.0719235	0.0958326	0.75508	0.479984	0.327092	0.0627567	0.688213	Adamts1
203	2.80289e-53	9.45949e-52	0.126075	0.527408	0.594945	0.540441	0.251663	0.349719	0.181011	Srsf7
205	1.26269e-59	4.85579e-58	0.384902	0.4082	0.37908	0.487548	0.34974	0.32523	0.405395	Shcbp1
207	1.3979e-69	6.4689e-68	0.410232	0.491944	0.48408	0.620297	0.420526	0.452315	0.317914	Rpa2
210	1.34061e-54	4.64474e-53	0.327108	0.396504	0.424118	0.444744	0.34076	0.286324	0.365422	Psrc1
211	8.33861e-54	2.83581e-52	0.198387	0.364693	0.294315	0.397858	0.285928	0.276786	0.199233	Uhrf1
214	1.95749e-90	1.31926e-88	0.436189	0.087298	0.615661	0.516953	0.380607	0.3986	0.603154	Emp2
215	9.72787e-56	3.43849e-54	0.392273	0.45956	0.528331	0.556476	0.321856	0.385398	0.469688	Prim1
216	2.50183e-50	7.90921e-49	0.129326	0.491912	0.456775	0.579655	0.313862	0.439989	0.437454	Ssna1
219	6.62422e-69	3.02746e-67	0.301268	0.436904	0.255568	0.551006	0.388905	0.395209	0.509574	Fam111a
220	2.9023e-49	8.96702e-48	0.323541	0.527552	0.644011	0.568086	0.29582	0.318939	0.588759	Stub1
221	3.98676e-49	1.22766e-47	0.0900642	0.546124	0.647558	0.680194	0.323426	0.31318	0.167843	Tipin
223	4.66539e-49	1.43397e-47	0.312216	0.489919	0.610242	0.622438	0.497349	0.440284	0.386077	Sae1
224	4.76566e-49	1.46344e-47	0.276635	0.376509	0.375483	0.388711	0.323493	0.293438	0.0446984	Trim59
226	1.46817e-87	9.36306e-86	0.353447	0.267789	0.664371	0.555913	0.430262	0.397178	0.611028	Fbln1
227	1.52689e-52	5.07326e-51	0.345496	0.391872	0.398409	0.422463	0.317666	0.304747	0.274136	Aspm
229	3.06409e-68	1.37764e-66	0.188102	0.153831	1.24137	0.335763	0.405441	0.367706	0.653039	Ubb
229	9.74415e-33	1.88781e-31	0.202915	0.0475173	0.203336	0.194158	0.138694	0.145985	0.202196	AW551984
230	1.6344e-48	4.96386e-47	0.103202	0.431107	0.371786	0.408159	0.261555	0.31355	0.271353	Nxt1
231	7.45048e-68	3.30507e-66	0.405344	0.0240106	0.240607	0.382813	0.220205	0.290576	0.436735	B3gnt8
231	1.82673e-50	5.80256e-49	0.249304	0.348378	0.251746	0.359553	0.298848	0.281427	0.251683	Dlgap5
233	3.84573e-48	1.15741e-46	0.252125	0.346599	0.292317	0.348539	0.256642	0.26699	0.245465	Cenpl
234	4.84367e-48	1.4538e-46	0.127257	0.490574	0.626524	0.445754	0.266563	0.283994	0.0875158	Nudt21
235	8.42892e-48	2.505e-46	0.0268169	0.383624	0.388491	0.415585	0.325691	0.259677	0.388253	Lbr
238	2.87723e-47	8.43768e-46	0.108878	0.422496	0.386957	0.423533	0.321125	0.348531	0.358067	Nde1
241	2.89757e-41	7.36609e-40	0.770187	0.447572	0.834743	0.537393	0.209567	0.269083	0.525448	Gm1673
242	5.90665e-47	1.70953e-45	0.0873337	0.319492	0.269794	0.334876	0.232474	0.200829	0.207907	Cit
245	2.939e-46	8.41821e-45	0.329409	0.380965	0.385857	0.413887	0.261717	0.321612	0.344758	Hirip3
246	3.72435e-46	1.0631e-44	0.260864	0.351083	0.33539	0.387055	0.306506	0.282169	0.216184	Ect2
247	7.94199e-51	2.5422e-49	0.375194	0.36202	0.419158	0.434469	0.293493	0.304986	0.369392	Cenpk
250	1.62827e-61	6.43291e-60	0.342519	0.357831	0.42858	0.406492	0.327846	0.12282	0.383867	Ncam1
252	5.33588e-45	1.47251e-43	0.266819	0.362194	0.329927	0.378489	0.294301	0.274329	0.245269	Cdca4
253	1.69474e-81	9.7253e-80	0.624249	0.0797779	0.856934	0.564247	0.159658	0.0486866	0.536813	Nfix
253	3.72157e-48	1.12106e-46	0.237319	0.321783	0.285554	0.355257	0.250332	0.253431	0.262969	Kif15
256	1.42587e-66	6.18486e-65	0.301257	0.129119	0.424788	0.456158	0.327399	0.479218	0.34361	Tubb2b
256	4.79612e-51	1.54715e-49	0.284011	0.346574	0.301267	0.396911	0.293514	0.302085	0.279174	Rad51
256	9.81736e-40	2.37922e-38	0.220643	0.0344999	0.235857	0.229729	0.134088	0.239259	0.241797	Sostdc1
259	2.72475e-52	9.0172e-51	0.245043	0.342802	0.343263	0.407655	0.31573	0.285469	0.328822	Pkmyt1
260	2.18121e-47	6.41352e-46	0.182042	0.301955	0.271529	0.331437	0.236189	0.232899	0.235883	Cenpn
262	5.43538e-71	2.55079e-69	0.469986	0.00231493	0.535979	0.150473	0.031515	0.208142	0.535076	Tmem38a
262	3.82655e-44	1.03704e-42	0.135474	0.433435	0.281799	0.522837	0.275378	0.330233	0.418404	Rfc2
263	1.44824e-46	4.16617e-45	0.222039	0.305307	0.286259	0.338351	0.248762	0.250484	0.185048	Bub1
264	7.73304e-48	2.30025e-46	0.331548	0.347873	0.339855	0.404786	0.306675	0.291708	0.316109	Kifc1
265	1.08486e-43	2.90456e-42	0.2046	0.340679	0.356034	0.332287	0.247437	0.239762	0.105947	Fam83d
267	1.89128e-43	5.02717e-42	0.00424419	0.4755	0.504763	0.513954	0.163585	0.0743975	0.346481	Hnrnpd
268	2.03279e-43	5.39901e-42	0.30625	0.437107	0.204291	0.426493	0.267162	0.223885	0.128458	2700029M09Rik
270	5.92645e-42	1.52764e-40	0.208892	0.0173975	0.229235	0.196325	0.134063	0.210902	0.224174	Arsj
271	6.40548e-43	1.68377e-41	0.213888	0.369712	0.390359	0.409175	0.236692	0.289642	0.26153	Dhfr
274	4.82966e-79	2.59241e-77	0.264912	0.175544	0.479739	0.386217	0.25904	0.179222	0.341754	Shisa4
275	2.57662e-78	1.37197e-76	0.182579	0.0387605	0.454677	0.240653	0.150198	0.260287	0.42459	Ldb2
275	3.18234e-47	9.29144e-46	0.246956	0.311764	0.267427	0.353798	0.225012	0.232322	0.227766	Ncapg2
276	4.85814e-42	1.25518e-40	0.284908	0.343627	0.307167	0.213493	0.254373	0.26168	0.211789	Kif2c
277	3.02055e-51	9.78176e-50	0.224126	0.39301	0.212907	0.472158	0.289264	0.287235	0.208002	Gins2
278	2.41942e-43	6.41562e-42	0.251951	0.312268	0.320762	0.341661	0.262647	0.233735	0.212961	Cdc25c
279	3.18353e-41	8.08684e-40	0.200473	0.435221	0.662652	0.502882	0.323392	0.379941	0.388518	Rpa3
280	6.75232e-41	1.70222e-39	0.542577	0.463249	0.800513	0.488207	0.218921	0.0799606	0.143652	Smc6
281	8.71735e-45	2.40168e-43	0.211132	0.355291	0.31928	0.430155	0.246193	0.30764	0.349891	Rfc5
284	1.17149e-40	2.93324e-39	0.227878	0.373636	0.373947	0.431195	0.241581	0.293877	0.290793	Rfc4
286	2.18637e-40	5.41314e-39	0.134204	0.389982	0.339893	0.431607	0.241598	0.278993	0.163256	Mcm7
287	2.20962e-43	5.86396e-42	0.291569	0.341173	0.36094	0.389622	0.301416	0.327125	0.429129	Brip1os
290	1.27207e-39	3.07164e-38	0.141798	0.338587	0.323085	0.207793	0.178041	0.28112	0.184754	Tubg1
291	1.72967e-63	7.06021e-62	0.467064	0.24789	0.78852	0.719136	0.383062	0.122411	0.55112	Cbx5
291	1.65672e-39	3.98886e-38	0.0981056	0.315191	0.301532	0.304223	0.186522	0.190437	0.109781	Whsc1
293	2.72928e-39	6.53806e-38	0.201262	0.265786	0.248472	0.28793	0.215072	0.201151	0.201568	Spdl1
294	4.10316e-73	1.98445e-71	0.408326	0.00538454	0.709098	0.306734	0.0856281	0.120041	0.707184	Crtap
294	3.07748e-39	7.36158e-38	0.00815439	0.411171	0.504955	0.391255	0.257731	0.232634	0.477318	Smc1a
295	4.49855e-39	1.07069e-37	0.164549	0.428054	0.42926	0.472309	0.334393	0.305844	0.0481331	Nasp
296	1.3841e-57	5.10979e-56	0.407413	0.318217	0.375623	0.0182077	0.019763	0.651197	1.01515	Tpi1
296	5.23742e-39	1.2421e-37	0.0640519	0.429504	0.523109	0.309451	0.235836	0.332933	0.120389	Nsmce4a
297	1.16146e-58	4.37537e-57	0.301165	0.419398	0.597858	0.696608	0.418648	0.358437	0.186661	Lsm3
300	3.2192e-44	8.73152e-43	0.15825	0.485566	1.06048	0.682196	0.404819	0.17143	1.01127	Ptms
301	3.27493e-64	1.35508e-62	0.439691	0.0841425	0.630889	0.079696	0.0120545	0.198401	1.00231	Rtn4
304	1.69292e-37	3.8659e-36	0.121063	0.367304	0.300901	0.444712	0.268543	0.275694	0.170235	Exosc8
305	3.0874e-42	8.00172e-41	0.196044	0.297807	0.233703	0.340606	0.250405	0.213055	0.262438	Gas2l3
306	3.13561e-37	7.09215e-36	0.183396	0.277344	0.240948	0.293721	0.231353	0.21193	0.161008	C330027C09Rik
307	3.65345e-37	8.24097e-36	0.142811	0.255815	0.243246	0.264329	0.18754	0.181334	0.124928	Kif4
309	7.97736e-49	2.43842e-47	0.11093	0.301636	0.146632	0.392638	0.247681	0.239978	0.203489	Mis18a
312	8.5993e-44	2.30978e-42	0.20734	0.261294	0.221679	0.297031	0.22317	0.224946	0.186465	Ncaph
313	1.959e-71	9.25885e-70	0.275354	0.146592	0.533041	0.228615	0.126971	0.0645339	0.134993	Hdgfrp3
315	1.24039e-38	2.91878e-37	0.257644	0.317479	0.288116	0.35662	0.260496	0.271674	0.229915	Ccne2
317	2.18332e-61	8.61555e-60	0.377626	0.0402915	0.626649	0.448097	0.114944	0.0477395	0.60834	Il6st
317	1.78055e-42	4.64734e-41	0.13633	0.342754	0.156276	0.419642	0.248714	0.224171	0.114411	Mcm5
319	7.22945e-36	1.56079e-34	0.0813077	0.293713	0.29383	0.305099	0.204186	0.204203	0.135553	Ncapd3
320	3.00529e-70	1.39851e-68	0.362111	0.0263524	0.623322	0.365853	0.105081	0.129123	0.55457	Cbx6
320	5.72994e-61	2.25039e-59	0.264342	0.00167845	0.37556	0.239874	0.070994	0.323963	0.375657	Slit2
320	7.80235e-36	1.68229e-34	0.241719	0.354462	0.249769	0.36833	0.247562	0.252704	0.244484	Ncaph2
320	1.69884e-26	2.62783e-25	0.328932	0.0593365	0.324178	0.269549	0.163191	0.196087	0.341945	Atf5
321	1.27364e-36	2.82308e-35	0.0977965	0.380163	0.149941	0.448096	0.254337	0.307356	0.320824	Pcna
322	8.67194e-36	1.86615e-34	0.177092	0.27794	0.199093	0.311374	0.190257	0.213395	0.140874	Haus8
324	6.30956e-52	2.07566e-50	0.497551	0.365574	0.610753	0.483997	0.362726	0.34661	0.473791	Tmem237
326	1.09454e-54	3.80013e-53	0.402356	0.378799	0.526	0.524921	0.282632	0.288463	0.292189	Dtl
328	3.79467e-40	9.3118e-39	0.236555	0.273412	0.285223	0.319607	0.241848	0.224964	0.266608	Sapcd2
328	2.82488e-33	5.5902e-32	0.203848	0.0516016	0.213119	0.172384	0.119867	0.0725338	0.213125	Olfml1
329	5.92637e-35	1.24155e-33	0.123513	0.256314	0.227777	0.263123	0.168709	0.181234	0.144373	Hist1h1b
330	6.66587e-35	1.39208e-33	0.136724	0.389843	0.381254	0.385176	0.212957	0.18139	0.211406	Ptges3
331	8.64916e-67	3.77631e-65	0.439105	0.380445	0.690454	0.521934	0.303085	0.297426	0.517701	Cntln
333	1.46199e-40	3.64138e-39	0.0117812	0.309729	0.123282	0.382599	0.227085	0.29981	0.257437	Nrm
334	1.74845e-35	3.72637e-34	0.141454	0.237224	0.213478	0.256216	0.185025	0.178642	0.141783	Spag5
335	4.77497e-68	2.1353e-66	0.36917	0.411266	1.2175	0.609059	0.295062	0.318172	1.02314	Tsen34
335	2.71827e-34	5.57859e-33	0.188957	0.341508	0.353738	0.329017	0.180773	0.218335	0.0947148	Maz
336	3.36121e-34	6.8853e-33	0.167246	0.244416	0.222931	0.253499	0.175565	0.195505	0.136042	Nek2
337	2.32501e-58	8.72889e-57	0.252092	0.013938	0.322666	0.259447	0.0495759	0.160868	0.323723	Col23a1
338	3.58759e-34	7.34449e-33	0.216396	0.262029	0.225659	0.287383	0.18701	0.201971	0.18213	Trip13
340	1.77887e-38	4.16525e-37	0.217955	0.361403	0.309845	0.436509	0.253011	0.206795	0.230359	Rfc3
342	6.59656e-36	1.42973e-34	0.178792	0.222734	0.168709	0.241249	0.168014	0.196693	0.163547	Ccnf
344	1.18903e-33	2.38135e-32	0.12849	0.230061	0.1416	0.229557	0.18111	0.152661	0.131741	Arhgap11a
345	1.30797e-65	5.57162e-64	0.0157596	0.0945491	0.560405	0.332221	0.107857	0.181508	0.541948	Cryab
345	1.20016e-41	3.07689e-40	0.167025	0.299897	0.278545	0.36857	0.258583	0.253134	0.224373	Reep4
346	1.75408e-33	3.48989e-32	0.271525	0.361215	0.299115	0.138972	0.1918	0.343279	0.239408	Cbfb
347	1.1646e-35	2.49485e-34	0.265245	0.287868	0.299918	0.351757	0.230828	0.217602	0.234575	Cenpc1
348	2.43161e-33	4.8177e-32	0.139037	0.279099	0.301602	0.272562	0.199689	0.20679	0.110961	G2e3
349	5.286e-66	2.26623e-64	0.463889	0.13999	0.801149	0.528316	0.287579	0.188184	0.323006	Mesdc2
350	9.13427e-50	2.84438e-48	0.289214	0.345402	0.570607	0.461616	0.235261	0.464736	0.633044	Plp2
350	4.091e-33	8.0478e-32	0.209854	0.252429	0.261582	0.2812	0.213659	0.216889	0.197298	Lmnb2
351	7.11669e-66	3.04715e-64	0.320923	0.146621	0.753766	0.280566	0.202564	0.140403	0.60918	Tusc3
351	4.10904e-33	8.07851e-32	0.127814	0.361504	0.40327	0.356881	0.173389	0.131791	0.225118	Ctcf
352	6.86313e-33	1.33902e-31	0.0351283	0.405571	0.256372	0.252464	0.149782	0.257962	0.122702	Mrpl18
354	9.58741e-55	3.33213e-53	0.504342	0.292433	0.530183	0.570983	0.406354	0.354841	0.618425	Ugdh
355	1.29719e-32	2.50003e-31	0.180055	0.312254	0.330646	0.327738	0.200722	0.214352	0.221125	Cep57
358	9.94713e-46	2.79614e-44	0.426761	0.41057	0.757093	0.764232	0.231079	0.0189287	0.827946	Nap1l1
359	5.34178e-38	1.23426e-36	0.23959	0.275847	0.308233	0.353208	0.272305	0.272989	0.269957	Cenpt
359	4.32849e-36	9.44311e-35	0.227852	0.0143809	0.237621	0.204837	0.0959016	0.0143354	0.227569	Twist2
360	6.7085e-32	1.26287e-30	0.120819	0.354956	0.260655	0.224513	0.246314	0.220716	0.284901	Nsmce1
363	4.04172e-54	1.38443e-52	0.310456	0.104809	0.471485	0.59824	0.297633	0.373993	0.609652	Asap1
364	3.84169e-64	1.58761e-62	0.244602	0.319876	0.608433	0.3648	0.311813	0.258104	0.281012	Sept10
364	4.40943e-36	9.61337e-35	0.214263	0.237047	0.252465	0.279481	0.204275	0.209134	0.0298038	Aunip
366	2.98097e-38	6.93111e-37	0.200139	0.264271	0.282999	0.316891	0.19849	0.177912	0.182284	Zfp367
369	1.31598e-57	4.86913e-56	0.264113	0.196569	0.389769	0.249031	0.19386	0.357177	0.0133626	Zdhhc2
369	5.25891e-31	9.54822e-30	0.210513	0.218968	0.228387	0.237434	0.183786	0.177539	0.186182	2700099C18Rik
370	1.37452e-30	2.46066e-29	0.0721928	0.363566	0.219899	0.125112	0.0685234	0.298119	0.203713	Mrpl51
373	2.14638e-53	7.2623e-52	0.24073	0.0155784	0.307185	0.132212	0.119641	0.273955	0.472829	Pros1
373	7.05695e-48	2.1048e-46	0.215454	0.266954	0.372029	0.31562	0.191702	0.256205	0.318893	2610034B18Rik
375	1.71943e-30	3.06491e-29	0.241406	0.24631	0.280587	0.267956	0.187135	0.19136	0.252052	Eldr
377	2.13132e-30	3.78287e-29	0.203992	0.260589	0.247504	0.294507	0.166214	0.192256	0.170964	Skp2
378	3.20682e-62	1.28995e-60	0.57178	0.169596	0.724367	0.577419	0.34667	0.432319	0.493975	Add3
378	3.75763e-32	7.15068e-31	0.0993796	0.236283	0.155722	0.268082	0.164139	0.180274	0.147925	Clspn
379	2.04626e-55	7.187e-54	0.0697014	0.0865006	0.342691	0.336198	0.203512	0.257932	0.340182	Pi15
379	3.71891e-30	6.56211e-29	0.228638	0.486303	0.829335	0.499127	0.318316	0.0894882	0.446752	Cbx3
380	8.98147e-34	1.8075e-32	0.0674376	0.266425	0.0702962	0.327665	0.209725	0.224095	0.075456	Fen1
383	2.72252e-32	5.19279e-31	0.171089	0.207057	0.192432	0.236259	0.163517	0.156784	0.167234	Plk4
386	1.73907e-33	3.4621e-32	0.171699	0.257327	0.24493	0.315448	0.242026	0.24799	0.177326	Fignl1
389	1.03705e-34	2.15627e-33	0.169891	0.2561	0.303762	0.304864	0.207931	0.190434	0.18557	Ska2
391	4.84596e-34	9.87197e-33	0.215654	0.0400981	0.218703	0.0821129	0.116667	0.0664799	0.214031	Tspan11
392	6.62114e-29	1.11672e-27	0.129358	0.218829	0.211295	0.226848	0.17729	0.136441	0.162533	Cdc25b
393	2.11115e-37	4.81105e-36	0.217072	0.0552743	0.232694	0.223194	0.14482	0.193081	0.232563	Kcns3
394	4.50848e-33	8.84289e-32	0.159547	0.201716	0.195416	0.231913	0.166586	0.16446	0.171945	Ska3
395	1.16536e-28	1.94868e-27	0.148755	0.220269	0.19186	0.248002	0.180286	0.178875	0.148976	Cdca5
396	2.31334e-39	5.54568e-38	0.22732	0.0616072	0.238168	0.205346	0.0975898	0.184925	0.235787	Arsi
397	4.85272e-46	1.38045e-44	0.343015	0.28379	0.414305	0.397782	0.288055	0.213926	0.338904	Gpsm2
399	2.19636e-28	3.64152e-27	0.169355	0.317862	0.436782	0.385828	0.229446	0.244867	0.168905	Brd8
400	2.219e-28	3.67722e-27	0.16413	0.214326	0.116622	0.225215	0.169143	0.157016	0.189271	Ccne1
402	1.85117e-49	5.74296e-48	0.173045	0.356893	0.306403	0.561175	0.293345	0.32893	0.252274	Mcm6
403	3.85377e-28	6.33888e-27	0.0487621	0.20283	0.114727	0.222046	0.145911	0.133646	0.0518084	Cep55
404	4.52772e-28	7.43638e-27	0.0832022	0.392345	0.796766	0.414901	0.105076	0.101105	0.476422	Cdk4
405	3.94729e-59	1.50405e-57	0.189764	0.181118	0.664152	0.222999	0.141742	0.00902863	0.268709	Fam92a
405	4.67653e-28	7.66389e-27	0.181553	0.369039	0.397173	0.272421	0.211856	0.0854177	0.124231	Hp1bp3
406	6.10697e-28	9.96123e-27	0.28933	0.300078	0.280154	0.329426	0.239975	0.26352	0.156763	Pole3
407	6.20626e-28	1.01133e-26	0.125351	0.175332	0.118813	0.189186	0.131826	0.136307	0.177315	E2f8
409	4.22359e-34	8.6412e-33	0.229798	0.239562	0.291825	0.280619	0.196709	0.220179	0.135675	Zcwpw1
410	4.49523e-42	1.16232e-40	0.232092	0.342478	0.60354	0.484257	0.280039	0.190327	0.431825	Ccdc88a
411	9.30681e-28	1.50696e-26	0.107842	0.301818	0.197476	0.322666	0.184973	0.207485	0.278974	Pih1d1
412	2.0272e-27	3.25076e-26	0.175531	0.348931	0.254154	0.355572	0.198892	0.332833	0.196876	Hat1
415	2.33175e-27	3.73552e-26	0.247249	0.356808	0.617948	0.330221	0.198571	0.28212	0.241045	Ddx39b
416	2.36583e-27	3.78828e-26	0.0667113	0.245927	0.150077	0.24049	0.164421	0.219151	0.139068	Hn1l
418	4.18741e-48	1.25797e-46	0.270679	0.147721	0.275123	0.255119	0.182449	0.217662	0.343675	B3glct
420	5.0261e-27	7.94468e-26	0.111893	0.263272	0.308414	0.170681	0.0934306	0.18928	0.140432	Sac3d1
421	6.88254e-58	2.56655e-56	0.18991	0.196502	0.483756	0.184165	0.0660465	0.191016	0.14844	Fam216a
422	5.91988e-27	9.34413e-26	0.142271	0.191671	0.186126	0.20247	0.165618	0.152486	0.138203	Bora
424	1.41459e-47	4.17418e-46	0.305633	0.056666	0.331641	0.226216	0.0860802	0.0716958	0.332302	Gli1
424	3.78219e-27	6.01853e-26	0.220213	0.27903	0.389591	0.347609	0.220614	0.192203	0.208575	Rhno1
425	8.97137e-32	1.68332e-30	0.0323576	0.231947	0.0999135	0.269675	0.143582	0.178862	0.173626	Chaf1b
427	2.81068e-36	6.16827e-35	0.316427	0.0388033	0.36582	0.249674	0.115147	0.136656	0.235389	Rev3l
429	1.83703e-26	2.83894e-25	0.0190333	0.27062	0.244018	0.321743	0.168889	0.246411	0.0974616	Ppil1
431	4.75325e-26	7.2082e-25	0.248388	0.267271	0.272867	0.31197	0.190293	0.268657	0.262094	Nup37
432	5.17926e-26	7.82565e-25	0.176855	0.201684	0.151941	0.197648	0.12184	0.157583	0.177142	Hist1h4i
434	6.44097e-26	9.68799e-25	0.0831001	0.283599	0.303799	0.323443	0.134779	0.171164	0.178142	Alyref
435	7.10159e-26	1.0672e-24	0.142354	0.261352	0.262107	0.289323	0.191995	0.183385	0.0893802	Ppih
436	6.01269e-30	1.05591e-28	0.053264	0.173137	0.181411	0.189542	0.133114	0.145745	0.126399	E2f7
437	4.50569e-49	1.38617e-47	0.365944	0.132674	0.421971	0.2537	0.058338	0.188621	0.240276	Hs6st2
437	1.88245e-29	3.24579e-28	0.0255582	0.19834	0.19456	0.218868	0.164476	0.185297	0.177802	Fam122b
439	1.42542e-25	2.12382e-24	0.0688491	0.30345	0.429648	0.382689	0.227455	0.278759	0.228477	Orc6
440	1.82314e-27	2.92636e-26	0.10243	0.167363	0.152371	0.184264	0.137374	0.13039	0.100005	Foxm1
440	1.90878e-23	2.62505e-22	0.135779	0.0663771	0.119982	0.139578	0.110999	0.127094	0.140573	Qprt
443	3.25572e-25	4.79072e-24	0.147313	0.229975	0.247657	0.232516	0.200469	0.20027	0.133423	Terf1
444	7.20286e-30	1.26291e-28	0.155636	0.280319	0.157798	0.390723	0.206925	0.167864	0.203143	Smchd1
448	1.64709e-26	2.55252e-25	0.129204	0.18286	0.165819	0.195839	0.14321	0.145763	0.125964	Troap
451	6.58872e-51	2.11514e-49	0.217943	0.0269794	0.421106	0.389645	0.206593	0.215673	0.418061	Tmem158
452	8.81256e-46	2.48562e-44	0.0704889	0.0234205	0.16247	0.156162	0.0120491	0.0320174	0.267824	Zcchc24
453	9.69758e-28	1.5687e-26	0.158957	0.173058	0.169596	0.192306	0.147313	0.144493	0.160765	Ankle1
455	6.2272e-27	9.81523e-26	0.0320667	0.197878	0.174353	0.216423	0.133604	0.129602	0.099469	Hist1h1e
457	1.24217e-24	1.79055e-23	0.156329	0.278269	0.354904	0.224506	0.108388	0.198434	0.296407	Pold2
459	4.14183e-44	1.12065e-42	0.373393	0.355192	0.900396	0.75486	0.337356	0.45298	0.476563	Anapc5
462	2.09418e-24	2.99919e-23	0.16549	0.214453	0.23238	0.176659	0.138284	0.217784	0.198691	3010026O09Rik
466	4.86114e-26	7.36844e-25	0.126073	0.166191	0.164841	0.185834	0.128539	0.143703	0.132279	Cenpi
467	4.44381e-50	1.39688e-48	0.112144	0.0417181	0.316002	0.269887	0.140355	0.0976136	0.306717	Pcdh18
469	1.63006e-44	4.44665e-43	0.143738	0.160937	0.495631	0.291319	0.153176	0.153103	0.657601	Ntan1
469	8.28016e-24	1.15498e-22	0.160094	0.173813	0.133468	0.148906	0.0208239	0.0939081	0.141962	Dnph1
472	1.33875e-24	1.92559e-23	0.0865099	0.160595	0.125222	0.167673	0.117465	0.123864	0.123039	Mybl2
473	1.56809e-23	2.16457e-22	0.239338	0.30595	0.0678773	0.281966	0.201388	0.208095	0.101107	Naa50
475	7.08067e-25	1.03005e-23	0.103642	0.223425	0.254947	0.25703	0.147392	0.180762	0.0288526	Psmc3ip
476	6.84904e-53	2.30097e-51	0.234401	0.267577	0.862279	0.405226	0.196215	0.132115	0.218848	Hnrnpr
478	9.44648e-48	2.80491e-46	0.28811	0.0861441	0.587354	0.481729	0.284726	0.392246	0.384266	Tle1
479	1.00111e-27	1.61863e-26	0.157706	0.174842	0.158984	0.203444	0.138953	0.140037	0.152824	Prr11
482	4.43534e-52	1.4649e-50	0.129453	0.251284	0.778544	0.408109	0.179105	0.12114	0.26265	Ilf2
482	3.84808e-23	5.22289e-22	0.147837	0.263708	0.332079	0.294299	0.213107	0.147884	0.102346	Larp7
483	7.60453e-26	1.14226e-24	0.0969692	0.163181	0.136198	0.183804	0.129156	0.149817	0.116039	Oip5
484	4.03876e-43	1.06586e-41	0.0880825	0.0461039	0.173707	0.280253	0.12285	0.133209	0.484583	Nr3c1
485	4.75573e-52	1.56604e-50	0.166225	0.00195048	0.354314	0.172555	0.0729302	0.06033	0.30392	Fam114a1
485	2.08652e-26	3.21553e-25	0.0821245	0.182416	0.133978	0.206919	0.10838	0.128907	0.036368	Mms22l
486	4.14444e-26	6.31665e-25	0.16355	0.318478	0.576943	0.370343	0.141869	0.166854	0.295959	Pbrm1
488	9.31918e-23	1.24353e-21	0.0923271	0.153475	0.123977	0.159517	0.120436	0.120317	0.116014	Brip1
493	3.19937e-26	4.89196e-25	0.0737655	0.142209	0.11458	0.156642	0.101454	0.11902	0.106922	Ttk
496	4.13241e-27	6.56327e-26	0.102922	0.178982	0.174108	0.209059	0.131654	0.147799	0.117482	Cdc45
500	3.9921e-51	1.28903e-49	0.244837	0.0141829	0.31823	0.298535	0.109534	0.0460465	0.308382	Thbs2
501	1.14168e-26	1.78091e-25	0.278992	0.296177	0.464836	0.312957	0.273101	0.237533	0.305832	Mzt1
503	2.12376e-22	2.79019e-21	0.192268	0.284588	0.348277	0.327561	0.244926	0.274952	0.164184	Pbdc1
507	2.65531e-31	4.89325e-30	0.135599	0.199222	0.183307	0.253488	0.147188	0.144907	0.108563	Chaf1a
508	1.31892e-23	1.82517e-22	0.172916	0.183888	0.214632	0.206317	0.139721	0.11711	0.132551	Rad18
509	1.13424e-50	3.61326e-49	0.0673786	0.0519771	0.62386	0.133974	0.0851508	0.139243	0.576129	Armcx3
509	3.8336e-29	6.52871e-28	0.077555	0.164192	0.193222	0.133261	0.117397	0.137566	0.131154	Cyp39a1
511	6.90078e-28	1.12065e-26	0.0958327	0.177932	0.153854	0.213365	0.152816	0.138166	0.128129	Dscc1
512	1.63384e-21	2.06331e-20	0.190405	0.317105	0.306918	0.390575	0.262567	0.271547	0.323389	Tpr
514	3.82747e-23	5.19704e-22	0.0174846	0.28268	0.336736	0.42126	0.229535	0.275807	0.351005	Pcmt1
517	1.35474e-21	1.71607e-20	0.146655	0.27347	0.433756	0.108937	0.194982	0.160636	0.334276	Pnrc2
519	3.59084e-41	9.09369e-40	0.241854	0.17313	0.272563	0.230603	0.163202	0.199734	0.271754	Mamstr
520	1.15818e-23	1.60742e-22	0.064676	0.137026	0.129125	0.154284	0.112332	0.120527	0.0907404	Iqgap3
521	2.20594e-22	2.89588e-21	0.112543	0.146553	0.136187	0.16676	0.119954	0.100095	0.109968	Arhgef39
526	1.54509e-40	3.83685e-39	0.262165	0.0240715	0.265656	0.260971	0.162089	0.0188745	0.267196	Pcdh7
527	3.23784e-21	4.03831e-20	0.246791	0.325342	0.603339	0.353468	0.191218	0.121366	0.328964	Tra2b
529	3.85567e-40	9.45451e-39	0.211927	0.0675339	0.150962	0.248018	0.129122	0.0711446	0.316351	Fam102b
529	1.45543e-20	1.77071e-19	0.0865288	0.167217	0.139373	0.173092	0.13951	0.146991	0.0898887	Mis12
530	6.3959e-24	8.97045e-23	0.0988718	0.160698	0.139781	0.17624	0.107823	0.133527	0.0745062	Rad54l
531	1.60228e-20	1.94439e-19	0.100717	0.152654	0.0837826	0.171429	0.089853	0.116797	0.14151	Poc1a
532	1.63045e-20	1.97785e-19	0.124104	0.313467	0.532449	0.340215	0.166397	0.203205	0.433461	Dazap1
533	1.70956e-20	2.07004e-19	0.102933	0.250994	0.155941	0.329376	0.148124	0.224239	0.174106	Hspa14
534	1.6508e-26	2.55709e-25	0.0732735	0.307851	0.68114	0.348422	0.153823	0.19357	0.488665	U2af1
536	2.189e-20	2.63616e-19	0.146109	0.164739	0.135173	0.183478	0.100795	0.125807	0.0547766	Ndc1
537	2.84354e-48	8.60469e-47	0.291546	0.267469	0.547849	0.321236	0.171487	0.189596	0.318486	Tsen15
539	2.07738e-38	4.84712e-37	0.252337	0.252588	0.403723	0.41469	0.273652	0.246144	0.362976	Ccng2
540	4.20882e-20	5.01047e-19	0.09534	0.132406	0.128449	0.140886	0.101746	0.108794	0.112962	Gtse1
545	6.51246e-20	7.68405e-19	0.113141	0.146358	0.12812	0.153002	0.103697	0.116129	0.0900403	Bard1
548	3.99445e-27	6.35022e-26	0.166731	0.202428	0.29814	0.241616	0.182435	0.160732	0.191915	Itgb3bp
554	1.06107e-22	1.41134e-21	0.0360965	0.250398	0.416829	0.151263	0.121979	0.242464	0.300608	Txndc12
556	2.32327e-24	3.31871e-23	0.182783	0.292696	0.551121	0.415574	0.173224	0.191562	0.214209	Smc3
558	2.02858e-19	2.33466e-18	0.191589	0.30219	0.48298	0.382769	0.251593	0.245077	0.491092	Snrpc
561	6.71676e-28	1.0913e-26	0.0690439	0.184428	0.121441	0.241778	0.144352	0.143186	0.0975236	Apitd1
563	5.96147e-38	1.37648e-36	0.229532	0.00689753	0.292647	0.246535	0.153654	0.221306	0.272678	C630043F03Rik
563	1.59749e-20	1.93928e-19	0.107145	0.207561	0.272621	0.268515	0.160371	0.182474	0.300845	Lmf2
564	9.44602e-32	1.77018e-30	0.430779	0.229952	0.382729	0.379863	0.320078	0.424137	0.213696	Zwint
564	4.62162e-28	7.58685e-27	0.149813	0.188616	0.236232	0.196676	0.128381	0.17143	0.145984	Chd3os
565	3.52567e-19	4.0228e-18	0.345068	0.273862	0.260884	0.275942	0.19833	0.233028	0.288457	Cdc123
566	3.6641e-19	4.17788e-18	0.103132	0.220229	0.180783	0.24098	0.147547	0.194942	0.16905	Rpa1
567	1.92487e-40	4.77282e-39	0.152299	0.0920071	0.337285	0.307419	0.155962	0.0548566	0.331965	Map2
568	4.72897e-19	5.37363e-18	0.0650457	0.134955	0.0788881	0.144886	0.0921164	0.0743487	0.0808662	Cenpu
569	1.83433e-19	2.11549e-18	0.0893742	0.115938	0.107076	0.110863	0.0917514	0.0929024	0.0904902	Gm38037
572	7.84561e-38	1.804e-36	0.176227	0.164615	0.231021	0.20191	0.139065	0.109172	0.219254	Cnih2
573	1.64604e-28	2.74279e-27	0.134489	0.297948	0.440131	0.456868	0.270256	0.176465	0.62578	Commd1
577	5.32481e-21	6.57948e-20	0.130648	0.121025	0.12642	0.140209	0.0978867	0.101632	0.097236	Kif14
578	5.07948e-19	5.75803e-18	0.120319	0.17963	0.167521	0.213806	0.14882	0.151098	0.160896	Prim2
581	1.60904e-45	4.49638e-44	0.156098	0.0134752	0.521073	0.430145	0.187126	0.0417219	0.402973	Golim4
582	1.36747e-18	1.51755e-17	0.0544929	0.230736	0.18413	0.254655	0.124658	0.155633	0.0850502	Mcm2
585	4.03211e-31	7.36508e-30	0.313708	0.252114	0.441018	0.375454	0.196205	0.394225	0.464135	Tmx1
588	6.74249e-20	7.94982e-19	0.123572	0.172676	0.178094	0.210212	0.122924	0.146465	0.113936	Pola2
591	7.36788e-36	1.58964e-34	0.374432	0.112473	0.542204	0.19667	0.0719953	0.0833762	0.34004	2610524H06Rik
592	9.3913e-20	1.09949e-18	0.000781028	0.164271	0.08911	0.199084	0.123735	0.131602	0.0364395	Rbbp8
594	8.90652e-38	2.04512e-36	0.0550665	0.222595	0.410169	0.331948	0.229066	0.100415	0.357018	Myh10
595	3.40176e-37	7.67845e-36	0.0908095	0.0168769	0.256309	0.21271	0.139123	0.203414	0.253865	Npr3
596	2.33953e-44	6.36636e-43	0.40611	0.128527	0.927621	0.208859	0.0895899	0.317249	0.74193	Ssr2
597	8.44735e-37	1.88497e-35	0.283021	0.25338	0.557499	0.355775	0.157021	0.18381	0.638543	Adprh
597	3.31383e-21	4.13154e-20	0.108398	0.120315	0.099426	0.134085	0.082648	0.103359	0.0660799	Eme1
598	1.76091e-19	2.03577e-18	0.108356	0.24424	0.206991	0.327484	0.195131	0.180786	0.0623848	Med30
600	2.74741e-44	7.45797e-43	0.0962902	0.225699	0.833871	0.132044	0.0789263	0.327419	0.303264	Fkbp3
607	1.14889e-17	1.21997e-16	0.129223	0.223843	0.053049	0.149116	0.0178097	0.159313	0.084933	Ubl4
608	1.15753e-17	1.22875e-16	0.156283	0.270756	0.227188	0.18721	0.0352377	0.108202	0.171372	Mrpl42
609	7.46616e-44	2.00867e-42	0.184423	0.0165095	0.302036	0.211812	0.0729394	0.086119	0.198152	Sspn
609	1.18971e-17	1.2617e-16	0.0854667	0.214536	0.177393	0.206438	0.182216	0.186769	0.11718	Fzr1
611	4.76491e-18	5.17044e-17	0.111403	0.126192	0.145246	0.136226	0.121108	0.103064	0.0992927	Efcab11
612	1.31085e-17	1.38487e-16	0.077376	0.170261	0.0950126	0.172682	0.095291	0.117664	0.075078	Eri1
613	2.54026e-18	2.79387e-17	0.0128719	0.266701	0.455269	0.132096	0.0779714	0.214768	0.49358	Rer1
614	7.07902e-36	1.5303e-34	0.167361	0.0616832	0.334425	0.189331	0.0427829	0.0687932	0.441491	Abhd16a
614	5.63524e-19	6.36859e-18	0.0948587	0.119158	0.124118	0.132501	0.107427	0.100806	0.0810173	Parpbp
616	3.24505e-35	6.8719e-34	0.324591	0.20213	0.220671	0.537393	0.302132	0.217196	0.569933	Nptn
617	1.25351e-19	1.45728e-18	0.254492	0.235972	0.355225	0.1867	0.12917	0.163369	0.116368	Smarcc1
619	1.94621e-17	2.03732e-16	0.12333	0.27497	0.471404	0.337044	0.145779	0.0633475	0.157246	Srrm1
621	1.9694e-17	2.06031e-16	0.0172361	0.237318	0.315566	0.209793	0.123144	0.211959	0.196019	Nudcd2
624	1.93598e-29	3.33635e-28	0.292043	0.13441	0.459846	0.262825	0.0701111	0.401434	0.433082	Dnajb1
626	1.3417e-32	2.57983e-31	0.127972	0.0623334	0.422002	0.170637	0.0998721	0.303527	0.137071	Olfml2b
626	1.24499e-21	1.57825e-20	0.241304	0.194149	0.223849	0.266925	0.15809	0.175342	0.117545	Gemin6
628	3.40861e-17	3.5216e-16	0.0891682	0.166919	0.164682	0.18039	0.139821	0.117471	0.0570866	Dnaaf2
629	1.0069e-35	2.16398e-34	0.438384	0.0763865	0.794379	0.597644	0.223468	0.296903	0.635699	Acp1
631	4.01984e-17	4.13508e-16	0.152836	0.171396	0.190843	0.194323	0.126138	0.10392	0.111126	Cep89
634	1.44059e-29	2.49557e-28	0.407776	0.233761	0.386529	0.0855814	0.0766628	0.440055	0.6478	Rpn2
634	5.80497e-17	5.93647e-16	0.0841957	0.265809	0.2309	0.163433	0.138331	0.0861228	0.0683297	Ube2k
635	2.0453e-22	2.69137e-21	0.115007	0.00352149	0.12172	0.124231	0.0478955	0.0764782	0.128326	Adgrl3
636	1.71541e-26	2.65222e-25	0.33502	0.273058	0.531227	0.381592	0.265238	0.229951	0.546703	Vbp1
638	2.19922e-18	2.4252e-17	0.254521	0.24121	0.112238	0.313221	0.178116	0.2695	0.288746	Gclm
639	8.38534e-25	1.21611e-23	0.046796	0.134728	0.148951	0.169098	0.104122	0.103124	0.0814683	Cdc7
641	1.85482e-17	1.94473e-16	0.108942	0.0214519	0.105468	0.106577	0.0730496	0.0904685	0.106582	Syt1
642	8.88418e-17	9.0133e-16	0.0881525	0.218335	0.310365	0.239938	0.126401	0.0998689	0.0611768	Srsf4
643	9.40588e-17	9.52513e-16	0.143806	0.137939	0.162017	0.153294	0.115398	0.112196	0.126171	Cntrob
645	9.67674e-17	9.79048e-16	0.127068	0.163682	0.201734	0.205509	0.153939	0.162153	0.145115	Nup35
646	1.04613e-16	1.05618e-15	0.114677	0.131819	0.134334	0.148176	0.11524	0.106016	0.0978298	Kif18a
647	1.18496e-16	1.19199e-15	0.274202	0.234471	0.207459	0.281925	0.151263	0.0214528	0.30995	Rnaseh2b
650	3.66527e-20	4.37436e-19	0.141669	0.125421	0.151073	0.150483	0.10773	0.0971144	0.0893516	Ccdc18
652	1.0852e-31	2.0268e-30	0.188193	0.256995	0.602974	0.374672	0.0848281	0.0854035	0.326118	Lyar
654	1.82797e-16	1.82445e-15	0.155846	0.143093	0.154691	0.144238	0.0990996	0.113286	0.0441355	Cep70
656	7.67178e-30	1.34301e-28	0.207488	0.0613407	0.226087	0.20485	0.118606	0.120229	0.212123	Cacng4
656	2.02835e-16	2.02081e-15	0.104979	0.122034	0.139852	0.125727	0.077179	0.0928988	0.064182	Tmem194
659	1.29276e-17	1.36707e-16	0.0700468	0.110426	0.0861791	0.121263	0.0956179	0.0757616	0.0641922	Nsl1
662	9.80095e-35	2.03911e-33	0.116883	0.0221756	0.200302	0.0764624	0.00254533	0.107258	0.196166	Map1a
663	1.77447e-17	1.86282e-16	0.123089	0.220873	0.302637	0.303715	0.127452	0.116915	0.179973	Uhrf2
665	3.40477e-16	3.35191e-15	0.0234821	0.244447	0.222435	0.265302	0.123765	0.171016	0.141968	Elof1
666	5.26205e-22	6.79878e-21	0.139098	0.20234	0.282875	0.235851	0.179438	0.178647	0.339681	Rdm1
667	2.8288e-23	3.85678e-22	0.118866	0.0438249	0.128584	0.121019	0.0652385	0.126612	0.13223	Lrfn5
670	9.66756e-22	1.23118e-20	0.132415	0.262527	0.529872	0.244578	0.00366264	0.161889	0.052152	Trim28
673	6.36883e-16	6.18564e-15	0.0661121	0.102997	0.0734611	0.107123	0.071231	0.0744955	0.0767848	Gsg2
676	1.9286e-17	2.0208e-16	0.0783627	0.135278	0.122128	0.160642	0.116598	0.104851	0.10067	Lin9
679	1.29952e-15	1.23931e-14	0.0871026	0.126924	0.0997471	0.138096	0.108949	0.0736254	0.11777	Lin54
680	7.70003e-40	1.87429e-38	0.273017	0.111006	0.48176	0.130863	0.0649544	0.11018	0.300779	Snhg5
682	1.36088e-15	1.29672e-14	0.0552901	0.173254	0.191988	0.17203	0.0882663	0.154046	0.169642	Pradc1
683	1.40666e-15	1.33765e-14	0.11498	0.181453	0.200131	0.177864	0.104921	0.166063	0.0722173	Haus1
684	8.4125e-22	1.07505e-20	0.0538758	0.14317	0.0653334	0.177561	0.100915	0.0965874	0.0607023	Cdt1
685	9.51023e-16	9.14049e-15	0.179441	0.271369	0.485944	0.341423	0.165298	0.192751	0.495848	Sf3b2
686	1.25458e-39	3.03161e-38	0.194972	0.0117221	0.278659	0.187147	0.0906045	0.0883984	0.190444	Antxr1
686	1.61994e-15	1.53389e-14	0.0418811	0.14982	0.0734829	0.168676	0.115459	0.136792	0.0372273	Pold3
688	5.52255e-17	5.65113e-16	0.0722322	0.113723	0.0917827	0.120343	0.0682131	0.073257	0.0462474	Zwilch
690	5.83442e-35	1.22383e-33	0.0406978	0.0381069	0.204244	0.192992	0.122621	0.026405	0.191398	Pth1r
692	4.8435e-18	5.25229e-17	0.0952938	0.103024	0.112651	0.106467	0.0837046	0.0688184	0.0730643	Gm3550
693	4.66143e-20	5.53936e-19	0.0286886	0.108797	0.0537338	0.128255	0.0738329	0.0769448	0.0431955	2810408I11Rik
696	6.76059e-21	8.32261e-20	0.0903559	0.129655	0.184085	0.127901	0.106528	0.112612	0.0133907	Siah1b
697	2.27325e-15	2.13666e-14	0.101283	0.11961	0.110856	0.131718	0.0927906	0.108522	0.0474028	Chtf18
699	4.16709e-26	6.34828e-25	0.00882428	0.121736	0.399452	0.294273	0.241777	0.324005	0.409225	Triobp
700	6.98786e-22	8.96442e-21	0.151247	0.184382	0.230591	0.261766	0.133148	0.168773	0.179788	Nup85
704	2.37923e-25	3.51812e-24	0.114573	0.133643	0.180139	0.144296	0.134288	0.114247	0.0823506	Eri2
708	1.17403e-18	1.30857e-17	0.0994266	0.00071856	0.111107	0.104816	0.0530369	0.114943	0.112229	Rspo1
708	4.1537e-15	3.84753e-14	0.238498	0.260003	0.182067	0.15551	0.0940652	0.185527	0.187877	Eif4e
709	6.13828e-16	5.96346e-15	0.107006	0.134074	0.101229	0.15417	0.101425	0.106417	0.0935761	Atad5
710	5.83023e-15	5.36756e-14	0.0644711	0.177599	0.191981	0.0741108	0.106786	0.0679857	0.105537	Pank2
711	5.86542e-15	5.39846e-14	0.131487	0.224372	0.311023	0.244687	0.130211	0.0964794	0.18824	Coq7
714	2.96315e-31	5.44243e-30	0.107072	0.0517991	0.0549206	0.21276	0.100108	0.126664	0.217542	Itga4
715	2.81144e-38	6.5461e-37	0.312076	0.102924	0.729937	0.49837	0.23503	0.297736	0.662152	Tmem165
716	6.65216e-15	6.10396e-14	0.0487179	0.134344	0.112592	0.143962	0.0940062	0.0988403	0.0657991	Wdr76
721	1.11475e-19	1.30006e-18	0.0598812	0.115791	0.0880645	0.136306	0.0535415	0.0820665	0.0187303	Exo1
722	3.95786e-25	5.80536e-24	0.207489	0.167211	0.275749	0.217751	0.157637	0.16325	0.18854	Cep57l1
723	3.21815e-17	3.32896e-16	0.149967	0.245722	0.470605	0.286381	0.183731	0.198495	0.419314	Hdac1
724	3.1174e-37	7.05578e-36	0.169272	0.154014	0.23754	0.21469	0.139031	0.0614584	0.227249	Tmem121
726	2.88533e-18	3.1676e-17	0.230931	0.248055	0.496949	0.0444107	0.0756854	0.0974351	0.223676	Btf3l4
727	1.13037e-14	1.02392e-13	0.17724	0.248826	0.404383	0.283409	0.11046	0.258335	0.196405	Nop56
728	1.20366e-14	1.08854e-13	0.129547	0.19456	0.215189	0.173029	0.0738047	0.133625	0.143315	Nelfe
729	2.22822e-17	2.32594e-16	0.0825275	0.114166	0.116159	0.123394	0.083656	0.098454	0.0543564	Brca1
731	8.52492e-16	8.22203e-15	0.142378	0.191009	0.293895	0.162889	0.202489	0.190038	0.178927	Cby1
732	1.42836e-14	1.28719e-13	0.104878	0.194645	0.101022	0.219374	0.12469	0.12955	0.164676	Hnrnpul2
735	1.1549e-37	2.6464e-36	0.112013	0.236775	0.636479	0.243882	0.123215	0.202172	0.0606327	Hdac2
735	1.62199e-14	1.45734e-13	0.104271	0.143367	0.16819	0.139987	0.114862	0.0743851	0.0477957	Cep295
737	6.12361e-15	5.63454e-14	0.133283	0.0524172	0.127687	0.0696261	0.0125745	0.0408273	0.0808241	Nrtn
740	5.53558e-15	5.10053e-14	0.027333	0.0882261	0.0729131	0.0872477	0.0660034	0.0619611	0.0379875	Pif1
742	1.70935e-30	3.04856e-29	0.0257706	0.0418683	0.173675	0.140464	0.103972	0.0530567	0.191191	Gypc
742	4.2133e-25	6.16972e-24	0.15005	0.243335	0.490371	0.397091	0.256249	0.362101	0.628084	Sptssa
744	4.63366e-37	1.04166e-35	0.100412	0.145147	0.712542	0.277988	0.120741	0.0916607	0.0874206	Polr2m
744	2.52095e-14	2.2414e-13	0.0222026	0.196247	0.295857	0.203451	0.0759928	0.186461	0.194851	Ruvbl2
745	7.52786e-15	6.88658e-14	0.0404466	0.10294	0.0952472	0.116993	0.0732086	0.0744526	0.058311	Traip
746	8.97238e-32	1.68332e-30	0.138849	0.0615143	0.184891	0.158699	0.0859158	0.0850377	0.182866	Zfp575
746	2.94104e-14	2.60932e-13	0.131762	0.206368	0.276038	0.215945	0.0871394	0.109311	0.0584899	Stag1
748	3.45736e-14	3.04868e-13	0.0597385	0.120343	0.137473	0.128215	0.106457	0.0799305	0.0169629	Taf5
751	2.00189e-30	3.55884e-29	0.137221	0.0506092	0.177285	0.136086	0.104787	0.135508	0.177283	Gm38211
751	2.20784e-24	3.15789e-23	0.175455	0.139874	0.0315154	0.183662	0.122073	0.206568	0.242639	Dnase1l1
751	9.1342e-20	1.07052e-18	0.0772881	0.124628	0.0355888	0.134458	0.0898793	0.0988779	0.152969	Mb21d1
753	5.27639e-15	4.86711e-14	0.155777	0.267842	0.425649	0.189	0.11177	0.298678	0.285457	Mrpl33
754	5.18652e-31	9.4271e-30	0.468144	0.182035	0.630707	0.220219	0.123592	0.022936	0.228247	Oat
754	1.14947e-27	1.854e-26	0.140869	0.0103776	0.166076	0.1667	0.12132	0.170504	0.166072	Ndp
755	4.23499e-14	3.71369e-13	0.0992268	0.14436	0.177043	0.135899	0.132004	0.126519	0.14769	Ppp2r5d
757	4.51667e-14	3.9534e-13	0.0623906	0.0885094	0.0448623	0.090739	0.0592957	0.0641658	0.0279588	Espl1
762	5.07976e-14	4.43575e-13	0.103661	0.170946	0.193103	0.15763	0.127153	0.061282	0.152518	Sephs1
765	4.66743e-33	9.13849e-32	0.137474	0.0662214	0.227808	0.202727	0.132391	0.00547294	0.218186	Cacnb3
766	2.16272e-36	4.76516e-35	0.0961548	0.0108633	0.233594	0.0618392	0.0694675	0.0463414	0.214817	Plscr4
766	6.2768e-14	5.45379e-13	0.148622	0.133958	0.123889	0.157418	0.110087	0.117284	0.125021	Tbc1d31
767	4.12896e-21	5.13047e-20	0.129189	0.154975	0.244424	0.232676	0.178018	0.14059	0.170007	Lnp
771	3.34875e-36	7.32975e-35	0.156087	0.103733	0.37799	0.155195	0.0836355	0.0638023	0.207642	Ccdc127
772	1.32517e-32	2.55098e-31	0.158612	0.0333857	0.190516	0.16952	0.102597	0.139869	0.161064	Cpne5
773	7.67205e-14	6.62796e-13	0.091274	0.155447	0.034761	0.178902	0.10642	0.15611	0.188827	Nmral1
774	2.70267e-16	2.67338e-15	0.0785525	0.110647	0.0974186	0.130754	0.0951809	0.0898999	0.107095	Slfn9
776	3.87169e-23	5.25279e-22	0.249622	0.244366	0.507723	0.412048	0.157505	0.0439753	0.222769	Rbmxl1
778	7.46002e-25	1.08476e-23	0.103989	0.188478	0.229185	0.302933	0.157569	0.163278	0.163484	Mcm4
780	2.45593e-15	2.30315e-14	0.04894	0.0833923	0.0816574	0.0893589	0.0626864	0.0565574	0.0614705	Kif18b
782	3.61484e-33	7.12377e-32	0.459168	0.194627	0.708993	0.487604	0.184678	0.144719	0.517719	Nfic
784	1.3098e-26	2.03553e-25	0.348387	0.00581827	0.627062	0.337454	0.277674	0.262978	0.589458	Morf4l1
784	5.06825e-17	5.18945e-16	0.205729	0.226926	0.394755	0.329245	0.183461	0.152375	0.160504	Rfc1
805	6.51513e-14	5.65348e-13	0.0809187	0.117419	0.110742	0.145363	0.0794937	0.0863292	0.0810109	Donson
808	2.6194e-29	4.48851e-28	0.194695	0.225043	0.657829	0.199306	0.0370914	0.0888817	0.154006	Matr3
808	1.32947e-27	2.1412e-26	0.152955	0.115275	0.129875	0.19184	0.131431	0.0762229	0.192491	Batf3
808	4.69093e-17	4.80755e-16	0.0811377	0.0205305	0.0920423	0.0875821	0.0573369	0.0953783	0.0901459	Fam19a1
811	6.67144e-13	5.42765e-12	0.0135209	0.126404	0.150282	0.130523	0.0875712	0.115942	0.0246734	Nup93
815	3.19973e-28	5.27614e-27	0.192861	0.0241901	0.269925	0.0835937	0.00467175	0.210023	0.216604	Gas2
815	3.52778e-13	2.92231e-12	0.0874518	0.0934015	0.0875615	0.105587	0.0871847	0.0735306	0.0731454	Rtkn2
817	2.43422e-27	3.89218e-26	0.065604	0.121021	0.185971	0.207691	0.106566	0.126446	0.198653	Pbx3
817	7.90106e-13	6.39826e-12	0.121119	0.212494	0.118542	0.223646	0.142436	0.197349	0.227485	Psmd14
819	4.85582e-21	6.01116e-20	0.143923	0.0528079	0.15534	0.149552	0.133553	0.130097	0.158733	Cd55
820	1.27851e-12	1.02534e-11	0.0707101	0.100232	0.0631606	0.104616	0.0893059	0.0729242	0.0515185	Sass6
823	1.31123e-12	1.05031e-11	0.0121281	0.132843	0.133571	0.114221	0.105945	0.0848216	0.0619605	Cep83
825	4.97236e-13	4.0793e-12	0.0671678	0.0942558	0.0907969	0.110083	0.0772393	0.0653179	0.0298475	Mcm10
828	3.78029e-25	5.55033e-24	0.133275	0.0150771	0.169479	0.169176	0.125236	0.168937	0.116349	Fst
828	1.60963e-12	1.27946e-11	0.109439	0.192845	0.119602	0.241767	0.112041	0.169389	0.00185852	Nsmce2
829	1.46811e-28	2.44754e-27	0.0645041	0.175905	0.351222	0.175286	0.0719335	0.0259088	0.199038	Zbed3
830	6.04043e-27	9.52535e-26	0.0835157	0.0296999	0.171244	0.167656	0.0914803	0.0674131	0.172697	Ngfr
831	1.75673e-12	1.39373e-11	0.127979	0.199422	0.15531	0.239066	0.12788	0.0757917	0.111352	Supt16
834	4.54065e-14	3.97334e-13	0.0831472	0.0815952	0.0876366	0.0903381	0.0673069	0.0669952	0.0670844	Xkr5
835	7.77094e-34	1.56673e-32	0.118936	0.0908155	0.283036	0.114868	0.0561406	0.0707299	0.175119	Zcchc3
835	3.52432e-27	5.62165e-26	0.139138	0.132397	0.214308	0.188559	0.144831	0.115232	0.164556	Cep112
839	2.40342e-12	1.88696e-11	0.0369194	0.223453	0.194902	0.27514	0.21295	0.151288	0.144629	Akirin2
841	6.81791e-14	5.90542e-13	0.254899	0.228626	0.214187	0.363712	0.156581	0.240588	0.149287	Pole4
843	3.31882e-13	2.75609e-12	0.0532983	0.111355	0.122739	0.134613	0.0959442	0.0894501	0.0268959	Haus3
845	7.0717e-32	1.33049e-30	0.167184	0.0486759	0.214873	0.199189	0.0874377	0.0600536	0.15854	Ltbp1
845	3.62003e-12	2.80764e-11	0.0459861	0.0966522	0.0805646	0.102652	0.0604725	0.0701625	0.0342932	Ttf2
849	4.77051e-12	3.66909e-11	0.00600763	0.225173	0.338107	0.180013	0.0959434	0.0778664	0.0936827	Snrnp70
856	1.2278e-19	1.42839e-18	0.0758693	0.191054	0.355911	0.328571	0.133092	0.156553	0.155111	Fmr1
857	1.04268e-14	9.46823e-14	0.164549	0.16111	0.25336	0.175851	0.139803	0.152822	0.176618	Msl3
858	6.11429e-12	4.66376e-11	0.0532128	0.111964	0.0914505	0.136531	0.089944	0.0841158	0.0743064	Hist1h2ae
859	6.32542e-12	4.82037e-11	0.120984	0.153046	0.186299	0.139249	0.127042	0.0971597	0.0115638	Rbm15
860	6.36511e-12	4.84951e-11	0.0458003	0.111019	0.109945	0.102706	0.037359	0.110654	0.0428098	Haus5
862	9.26883e-22	1.1813e-20	0.0780309	0.115941	0.141634	0.161504	0.0928304	0.1007	0.00020513	Brca2
871	1.23383e-11	9.23107e-11	0.119461	0.127581	0.14687	0.157459	0.109285	0.106654	0.142163	Pola1
872	6.21738e-33	1.21445e-31	0.149831	0.0158697	0.220812	0.0429683	0.0332059	0.134837	0.105003	Kank1
872	6.98259e-12	5.30658e-11	0.0255044	0.179514	0.205089	0.196491	0.136505	0.156064	0.244147	Utp3
873	1.27107e-11	9.4947e-11	0.0467954	0.103889	0.108711	0.106696	0.060113	0.0685567	0.0327517	Cdca7l
874	1.59886e-25	2.3801e-24	0.133768	0.0154274	0.279754	0.221127	0.0420038	0.214883	0.370512	Smarcd2
875	1.3235e-11	9.87748e-11	0.0914892	0.113756	0.0111039	0.0211049	0.034682	0.0916187	0.0461097	Slc25a10
876	7.90035e-33	1.53687e-31	0.00174551	0.179467	0.728102	0.224841	0.26435	0.122212	0.418401	Hnrnpk
877	1.37241e-26	2.13182e-25	0.150286	0.0374368	0.168209	0.149569	0.106704	0.0974751	0.0506415	Zfp385b
882	1.22805e-32	2.36814e-31	0.187559	0.0605485	0.243116	0.108631	0.072894	0.0860839	0.175183	1810055G02Rik
882	4.57525e-22	5.9266e-21	0.176093	0.185982	0.368491	0.262705	0.155007	0.113205	0.243119	Ctdspl2
883	1.32516e-32	2.55098e-31	0.159524	0.0960163	0.619223	0.221579	0.0850031	0.0441647	0.414945	Cldnd1
885	6.7033e-18	7.18928e-17	0.23673	0.220471	0.533394	0.306569	0.226325	0.231672	0.375996	1110004F10Rik
887	1.4481e-32	2.7828e-31	0.264837	0.222637	0.798942	0.328908	0.172472	0.0840983	0.167435	Kdelr2
890	1.05894e-16	1.06846e-15	0.0700789	0.110772	0.14674	0.145254	0.0708131	0.0876302	0.0844726	Cchcr1
892	2.27611e-11	1.67351e-10	0.0532424	0.137599	0.196636	0.147947	0.0729736	0.0964406	0.0945747	Odf2
893	2.41634e-11	1.77308e-10	0.0720652	0.1089	0.105023	0.108446	0.0806956	0.0853028	0.0071457	Ctc1
896	8.15899e-17	8.29531e-16	0.132105	0.1394	0.22335	0.192909	0.119837	0.0899275	0.145585	Tdp1
897	2.67667e-11	1.95763e-10	0.00729229	0.144942	0.119204	0.158489	0.0654293	0.0375001	0.0775755	Oard1
900	1.79002e-15	1.69156e-14	0.019857	0.0796281	0.0246974	0.0685954	0.0726739	0.0788101	0.0880041	Mboat1
901	1.27837e-24	1.84114e-23	0.250675	0.101689	0.597264	0.261463	0.0146234	0.292876	0.613252	Ddost
902	3.01563e-11	2.19779e-10	0.0581368	0.134608	0.173421	0.148745	0.0879353	0.0671729	0.0338056	Casp8ap2
903	2.97985e-16	2.94231e-15	0.144617	0.19106	0.382413	0.292006	0.212522	0.166497	0.259607	Cnep1r1
909	3.53436e-11	2.56404e-10	0.0994996	0.145716	0.133455	0.145073	0.100765	0.132533	0.131978	Trappc13
915	6.1134e-20	7.22346e-19	0.116048	0.0391023	0.125332	0.118784	0.0638512	0.0259011	0.112246	Gxylt2
916	1.16419e-31	2.1719e-30	0.0957612	0.0424297	0.197747	0.067959	0.0627235	0.0622654	0.075378	Meis1
918	3.72449e-19	4.24528e-18	0.27205	0.0441465	0.175921	0.132708	0.0993577	0.308355	0.17102	Nudt9
918	3.27319e-17	3.38484e-16	0.0726567	0.0956803	0.136204	0.107107	0.0729774	0.051709	0.0894681	Ift80
920	5.9108e-11	4.21442e-10	0.028898	0.0735461	0.0640799	0.0708904	0.0559463	0.0503766	0.0162036	Rtel1
921	3.31461e-17	3.42661e-16	0.111393	0.158912	0.284654	0.038233	0.0114265	0.150906	0.31009	Pck2
929	8.32576e-11	5.87453e-10	0.0592617	0.0720183	0.066622	0.0764351	0.0536223	0.0581446	0.0179433	Fancd2
931	4.60541e-11	3.30996e-10	0.05161	0.104645	0.0885099	0.131709	0.0504288	0.0750682	0.0814651	Rcc1
932	1.5714e-12	1.25059e-11	0.122672	0.163164	0.233816	0.228542	0.132674	0.0484503	0.112822	Meaf6
935	3.10394e-16	3.06119e-15	0.103665	0.0882808	0.123345	0.120496	0.10061	0.0727173	0.111026	Slc2a4
938	5.90916e-18	6.37253e-17	0.0809799	0.22112	0.561396	0.355136	0.125912	0.200037	0.161583	G3bp1
942	4.55379e-13	3.74701e-12	0.0829843	0.108635	0.116365	0.155413	0.121629	0.12439	0.0450109	Gm28875
943	1.1573e-10	8.08161e-10	0.0384891	0.159	0.217874	0.139264	0.0912599	0.0759511	0.0236847	Stk11
946	5.16458e-31	9.39235e-30	0.125102	0.0701947	0.3188	0.21217	0.0606725	0.0645778	0.288352	Trp53i13
952	7.077e-11	5.019e-10	0.0478261	0.0860071	0.065654	0.098177	0.0523672	0.0465428	0.0569629	Cep192
953	1.47073e-10	1.01826e-09	0.0716052	0.0792493	0.0738178	0.0809445	0.065746	0.0673092	0.0687815	Zfand4
954	6.23392e-23	8.38576e-22	0.338937	0.205369	0.525857	0.352447	0.210368	0.207434	0.112579	Phip
959	1.25893e-11	9.41037e-11	0.113663	0.190635	0.348939	0.187096	0.0864211	0.0279406	0.121596	Ergic2
960	6.29979e-23	8.47094e-22	0.203455	0.0884326	0.487829	0.478843	0.193933	0.0110175	0.0156985	Chic2
961	6.72851e-24	9.429e-23	0.0904476	0.0377321	0.212153	0.0872819	0.0527586	0.147181	0.206615	Pir
964	1.19939e-20	1.46511e-19	0.103562	0.0221336	0.122987	0.111273	0.0541582	0.0331345	0.11908	Igsf10
965	2.77676e-19	3.1825e-18	0.171889	0.167332	0.298895	0.290817	0.183832	0.215658	0.295268	Aida
967	2.36524e-12	1.85962e-11	0.068987	0.0685494	0.0578129	0.0802066	0.0530748	0.0597554	0.0403016	Kifc5b
968	4.28333e-12	3.30511e-11	0.0765117	0.0474915	0.0783228	0.0381148	0.0315443	0.0585541	0.0580164	Insl6
973	1.20411e-10	8.39091e-10	0.129086	0.149414	0.262476	0.166306	0.109692	0.125215	0.0573616	Tdp2
976	2.27638e-10	1.55308e-09	0.0488212	0.0756139	0.0690456	0.0755345	0.0656549	0.0497766	0.0557282	Mastl
983	5.80335e-12	4.43881e-11	0.171925	0.0742619	0.165206	0.0814943	0.066421	0.0737447	0.13878	Chac2
984	2.7819e-10	1.8852e-09	0.111706	0.107869	0.137461	0.089993	0.057133	0.0882212	0.0552071	Lrrc40
986	3.10747e-13	2.58898e-12	0.12388	0.109288	0.162511	0.123941	0.101305	0.0871144	0.054271	Ccdc77
987	3.02225e-10	2.04473e-09	0.00955848	0.163428	0.0758204	0.146486	0.126575	0.105988	0.120168	Ppp2r4
988	6.70947e-30	1.17703e-28	0.158973	0.0239228	0.229198	0.15922	0.0560306	0.103321	0.0572719	Efna2
989	3.60315e-22	4.68564e-21	0.0369286	0.0843184	0.278358	0.311568	0.176614	0.137222	0.316373	Fam69a
989	6.8084e-12	5.18012e-11	0.121218	0.00916717	0.0339464	0.0622379	0.0207685	0.0141947	0.102543	Gm38071
989	3.25838e-10	2.20002e-09	0.0249988	0.171709	0.209775	0.147467	0.0481547	0.0549252	0.0771991	Srrt
990	1.6583e-13	1.4045e-12	0.0337174	0.0919033	0.0764701	0.11631	0.0733165	0.0701863	0.00813926	Wdhd1
992	3.56341e-10	2.39963e-09	0.163625	0.135533	0.185565	0.0933954	0.0706087	0.0972858	0.165316	Nudt1
993	3.23255e-11	2.3497e-10	0.240776	0.20642	0.368448	0.300046	0.12904	0.141401	0.28324	l7Rn6
994	7.29991e-12	5.53886e-11	0.178369	0.0491468	0.164855	0.0450418	0.0509546	0.0209982	0.147109	Tmem184c
999	5.90119e-22	7.59384e-21	0.0537424	0.0898117	0.306388	0.343444	0.216807	0.211021	0.297609	Tmod3
1003	1.25071e-12	1.00328e-11	0.00961815	0.0684668	0.0763648	0.0672211	0.0602055	0.061021	0.0628865	Fam81a
1006	2.6402e-22	3.4564e-21	0.13532	0.0231675	0.106311	0.181751	0.117565	0.146861	0.262244	Chst12
1007	3.04305e-22	3.9697e-21	0.0244809	0.0468165	0.198021	0.130466	0.0841878	0.0565699	0.198675	Arl13b
1007	6.32139e-13	5.15169e-12	0.0480017	0.0786257	0.082445	0.100068	0.0697417	0.0667018	0.0522387	BC030867
1008	1.72839e-18	1.90916e-17	0.0913708	0.0353204	0.109624	0.105652	0.0886343	0.110077	0.0334281	Prss12
1012	9.94561e-15	9.04112e-14	0.0123304	0.0727633	0.0881731	0.0882787	0.0296521	0.0619527	0.065085	Neurl1b
1019	3.51177e-20	4.19569e-19	0.189149	0.143911	0.258508	0.13639	0.0511497	0.194333	0.294551	Uap1
1021	1.54979e-19	1.79544e-18	0.00428297	0.149258	0.136045	0.184377	0.0655149	0.107767	0.284258	Ppp5c
1022	1.17397e-21	1.48936e-20	0.141366	0.122622	0.2281	0.205413	0.110368	0.0983296	0.135872	Sclt1
1023	9.66159e-18	1.03055e-16	0.032213	0.0841966	0.0757533	0.109765	0.0644461	0.0766084	0.0477082	Rmi2
1024	5.47911e-11	3.91587e-10	0.0287837	0.123352	0.185877	0.167043	0.130997	0.101571	0.10403	Nedd1
1026	7.11003e-29	1.19796e-27	0.150538	0.0343224	0.235683	0.130773	0.0902742	0.0709731	0.188435	Ttc8
1027	5.11776e-11	3.66077e-10	0.220766	0.175107	0.279608	0.148586	0.130056	0.172266	0.286767	Apip
1033	3.8431e-10	2.57909e-09	0.102507	0.2009	0.381098	0.244184	0.185576	0.216809	0.206036	Txnl1
1041	1.218e-09	7.86421e-09	0.0238002	0.058014	0.0262875	0.053353	0.033436	0.0432241	0.0484271	E2f2
1042	1.014e-19	1.18464e-18	0.0517873	0.167233	0.370521	0.185763	0.0354829	0.0931119	0.253989	Tssc4
1044	1.85522e-11	1.37134e-10	0.0162141	0.0901869	0.0438174	0.121813	0.0542128	0.0666679	0.0509102	Rbl1
1045	1.41585e-09	9.09926e-09	0.0420822	0.199662	0.232438	0.0702897	0.0105918	0.00476047	0.167601	Cggbp1
1046	1.42841e-09	9.17288e-09	0.0272142	0.215034	0.192913	0.127133	0.0628511	0.101949	0.0882399	Tceb1
1047	8.3023e-11	5.85923e-10	0.079929	0.0734154	0.0896175	0.0824036	0.0799408	0.0578457	0.0543567	Tube1
1055	4.62761e-28	7.59294e-27	0.211146	0.103304	0.335057	0.224055	0.159954	0.113887	0.152999	Ift74
1056	1.59304e-09	1.01927e-08	0.0826154	0.126997	0.168089	0.147608	0.11362	0.0797163	0.0900647	Taf1
1057	1.63947e-09	1.04736e-08	0.143196	0.174947	0.103405	0.109621	0.0621834	0.0927164	0.119755	Osgep
1059	2.82873e-21	3.53735e-20	0.0276365	0.021031	0.129351	0.0836063	0.0154857	0.0142312	0.155684	Gm15210
1060	2.89482e-21	3.61591e-20	0.0935282	0.00675068	0.152293	0.110639	0.0501626	0.0618652	0.163829	Loxl3
1060	1.17439e-17	1.24626e-16	0.171763	0.0993528	0.221991	0.199985	0.140415	0.0776063	0.0679139	Ccdc112
1061	3.53781e-21	4.40087e-20	0.126413	0.108032	0.301464	0.192415	0.0069388	0.101551	0.255235	Chchd6
1061	5.22235e-13	4.2791e-12	0.00718001	0.167165	0.300193	0.176441	0.0746688	0.00635968	0.0104904	Cnot6
1062	1.58792e-12	1.26311e-11	0.160255	0.208438	0.230571	0.334385	0.0696324	0.164849	0.243449	Sf3b5
1064	1.50642e-20	1.83073e-19	0.0765514	0.130821	0.25706	0.266272	0.161048	0.160076	0.235439	Arf2
1064	2.53474e-13	2.12246e-12	0.0464632	0.0663373	0.0370577	0.0790818	0.0466385	0.0572094	0.0518978	Ercc6l
1065	9.31488e-22	1.18672e-20	0.17879	0.0677598	0.196144	0.121498	0.0730771	0.0875774	0.152751	Fut10
1071	2.25847e-20	2.71785e-19	0.366298	0.200476	0.385253	0.445055	0.174737	0.222077	0.347795	Tmem167
1071	2.16817e-09	1.37401e-08	0.075109	0.0799814	0.069236	0.0790662	0.0395383	0.0585589	0.0499577	Mcph1
1072	1.79632e-11	1.32957e-10	0.0588034	0.0767028	0.0816783	0.0911435	0.0690141	0.0640324	0.0471654	Rad54b
1073	2.68383e-11	1.96243e-10	0.0548002	0.0789778	0.0658727	0.0980265	0.0795613	0.0764936	0.0460698	Dsn1
1079	8.35952e-21	1.02568e-19	0.00181	0.128068	0.0210859	0.146491	0.0530672	0.0781969	0.298747	Tmed5
1082	8.88481e-18	9.48608e-17	0.0424922	0.139386	0.153827	0.0997192	0.0431614	0.115	0.234184	Serhl
1084	4.74321e-11	3.40605e-10	0.0733462	0.048031	0.0668969	0.0652264	0.0556673	0.0456058	0.065083	Cep112os2
1084	2.63435e-09	1.65711e-08	0.0489212	0.102681	0.128183	0.0978819	0.0194269	0.0642078	0.0160183	Cdc27
1085	4.45439e-13	3.66885e-12	0.0748251	0.0344956	0.0700499	0.07042	0.0117438	0.0135787	0.0773901	Gfra4
1087	2.7836e-09	1.74604e-08	0.037592	0.0899434	0.0987591	0.0993729	0.0632778	0.0713878	0.0351546	Pole2
1088	2.95539e-09	1.85031e-08	0.151519	0.150234	0.102759	0.0454449	0.0274638	0.134526	0.0690521	Mrps25
1089	1.4046e-20	1.71201e-19	0.0403935	0.121048	0.16332	0.244527	0.0926001	0.189029	0.391519	Mgat2
1091	4.28018e-27	6.78499e-26	0.0905828	0.0344841	0.193984	0.0912519	0.0378379	0.0575006	0.0979635	Nicn1
1094	2.37653e-14	2.11639e-13	0.0104694	0.149346	0.188405	0.100334	0.0744394	0.0768652	0.298766	Tmem30a
1097	1.04569e-09	6.79656e-09	0.0141628	0.1792	0.147074	0.251387	0.132095	0.202774	0.298008	Rtn3
1101	6.80551e-27	1.07217e-25	0.0559646	0.108799	0.295736	0.145878	0.0450573	0.0989427	0.00536916	Tshz1
1101	4.01592e-09	2.49221e-08	0.0340705	0.104548	0.129549	0.0848119	0.101105	0.0688482	0.0809254	Asrgl1
1106	2.70361e-10	1.83477e-09	0.0392092	0.0701446	0.041803	0.0822592	0.0553249	0.0505695	0.0580169	Cep128
1109	1.85705e-19	2.14021e-18	0.0530079	0.00234218	0.0589499	0.140632	0.0987747	0.00973926	0.132616	Palld
1111	4.12419e-20	4.91325e-19	0.0819191	0.0311263	0.121688	0.119493	0.075045	0.0356962	0.111829	Nrxn2
1111	3.93536e-12	3.04296e-11	0.178364	0.188109	0.359456	0.170338	0.108522	0.0839109	0.186834	Thrap3
1112	5.93549e-19	6.70335e-18	0.108353	0.124359	0.213929	0.178316	0.135744	0.0437465	0.198802	Pknox1
1118	3.309e-19	3.77947e-18	0.0706854	0.0479547	0.148048	0.157648	0.085556	0.0186282	0.0661025	Cdk14
1124	6.74629e-15	6.18693e-14	0.10247	0.144696	0.231046	0.211223	0.179053	0.164718	0.2758	Hiatl1
1126	8.22829e-11	5.80946e-10	0.0415763	0.0714853	0.080377	0.0883618	0.0555032	0.0629267	0.0690896	Kntc1
1126	1.04672e-10	7.33259e-10	0.0807062	0.00915896	0.0700318	0.0652949	0.0160758	0.0115441	0.0593076	Stk26
1130	3.51379e-09	2.18918e-08	0.190248	0.146879	0.236109	0.187785	0.0744399	0.0994237	0.00845785	Thoc3
1132	2.91215e-11	2.12377e-10	0.0419515	0.0820759	0.103469	0.103623	0.0763973	0.0706863	0.0606155	Gins3
1134	2.4469e-26	3.75697e-25	0.14998	0.0823753	0.236245	0.128339	0.102033	0.0850481	0.136398	Arl6
1136	5.46635e-20	6.47043e-19	0.0600706	0.0270888	0.116407	0.079756	0.0288235	0.0366529	0.115765	Atp10a
1136	7.82542e-09	4.73394e-08	0.0454636	0.168679	0.266598	0.170894	0.0154584	0.0839861	0.300609	Lage3
1137	3.4804e-13	2.88522e-12	0.0542204	0.122544	0.21515	0.129707	0.104714	0.0865897	0.112963	Hmgxb4
1138	8.69004e-10	5.67929e-09	0.0523774	0.209234	0.403422	0.219725	0.136323	0.0839807	0.219805	Sumo3
1139	8.0491e-09	4.86077e-08	0.153427	0.134295	0.0388762	0.101121	0.0993325	0.130624	0.0479495	Umps
1140	8.29903e-09	5.00897e-08	0.034974	0.120455	0.194802	0.138054	0.0996189	0.0821689	0.11315	Tmem138
1141	8.70402e-09	5.24483e-08	0.0295086	0.126358	0.0178882	0.121393	0.0886515	0.133365	0.043818	Eed
1142	7.45789e-12	5.65615e-11	0.0232947	0.0601128	0.0409854	0.0724195	0.0413974	0.0316269	0.0114367	Stil
1143	3.71016e-09	2.30807e-08	0.0606639	0.117513	0.176525	0.137794	0.0778165	0.0688476	0.0808799	Taf6
1145	5.11931e-09	3.14698e-08	0.093158	0.130028	0.170562	0.172861	0.0708569	0.147111	0.125112	Fam134a
1147	1.98959e-10	1.36386e-09	0.0478213	0.0600933	0.0674709	0.0570542	0.0369217	0.0328441	0.0587499	9630013D21Rik
1151	1.27943e-18	1.42365e-17	0.0425623	0.0305963	0.358977	0.400963	0.00654404	0.0313907	0.411631	Klf13
1154	1.10328e-14	9.99931e-14	0.227971	0.113912	0.342225	0.2266	0.130088	0.226528	0.165752	Exosc7
1159	6.64014e-19	7.48136e-18	0.10465	0.0664869	0.123806	0.119984	0.0852298	0.0237893	0.117178	Cys1
1160	1.0532e-25	1.57558e-24	0.0799595	0.00209346	0.166386	0.0969182	0.0153776	0.0356517	0.154828	Igf2bp2
1161	1.19697e-16	1.20371e-15	0.0833969	0.0735953	0.100619	0.0980307	0.0758504	0.0613746	0.0994562	Nptxr
1162	1.31353e-08	7.79765e-08	0.0802579	0.123947	0.0110672	0.0548728	0.0207026	0.109032	0.113664	Gpaa1
1164	4.52701e-19	5.15118e-18	0.135238	0.118819	0.216386	0.157544	0.0589847	0.151472	0.327778	Arl2
1164	3.1628e-11	2.30152e-10	0.101382	0.0929016	0.108911	0.126862	0.0671754	0.0655609	0.0257432	Nup107
1165	1.13862e-11	8.53219e-11	0.0831909	0.019953	0.0763913	0.0119682	0.0155222	0.00936511	0.0579319	Gnaz
1167	1.20446e-09	7.77979e-09	0.0502175	0.0619289	0.0625578	0.0793991	0.0455988	0.048502	0.0261164	4930427A07Rik
1168	1.4683e-08	8.68345e-08	0.0149036	0.0945251	0.090539	0.0739505	0.0706907	0.0613759	0.0826226	Mad1l1
1169	5.14657e-19	5.82425e-18	0.00722077	0.000187082	0.0699079	0.0762453	0.0411559	0.0219954	0.114766	Meis3
1169	2.85979e-18	3.14217e-17	0.0932037	0.0591876	0.151108	0.14879	0.0685046	0.0303925	0.124365	Cacna1a
1173	7.85841e-17	7.99704e-16	0.211012	0.172398	0.15596	0.113146	0.038779	0.101473	0.387807	Pcbd2
1174	1.48121e-15	1.40573e-14	0.0187768	0.192438	0.455993	0.0394257	0.0589415	0.135072	0.206081	Thoc7
1178	1.69461e-12	1.3454e-11	0.0463198	0.0618786	0.0672573	0.0696907	0.0484837	0.0521973	0.0744758	Phf19
1180	5.98144e-13	4.88303e-12	0.0321778	0.11274	0.197393	0.14279	0.0820793	0.118896	0.028639	2810006K23Rik
1183	7.32218e-24	1.0248e-22	0.173954	0.0337739	0.185468	0.139552	0.0376345	0.122677	0.168373	Aldh1a3
1185	2.1493e-21	2.69991e-20	0.113978	0.0485589	0.139822	0.132662	0.0774815	0.0800313	0.136473	3632451O06Rik
1189	4.46711e-25	6.53563e-24	0.283943	0.113478	0.483711	0.311085	0.153498	0.190281	0.212409	Fip1l1
1192	1.13648e-18	1.26756e-17	0.224502	0.0960027	0.524939	0.11496	0.116517	0.0989433	0.501714	Ssr3
1197	2.67326e-08	1.54742e-07	0.107209	0.153144	0.137246	0.158358	0.0677502	0.0350483	0.107256	A430005L14Rik
1198	2.68519e-08	1.55351e-07	0.0167955	0.0649135	0.0258435	0.068891	0.0480836	0.0472944	0.0227685	Dna2
1199	2.68841e-08	1.5551e-07	0.0493671	0.0921184	0.0484317	0.117224	0.0823904	0.0860494	0.0385497	Mtmr14
1201	7.43214e-19	8.35386e-18	0.0618756	0.00536805	0.166444	0.160722	0.0984771	0.109986	0.166459	Plac9b
1202	2.91219e-08	1.68045e-07	0.137591	0.144538	0.0722777	0.0991512	0.0880706	0.152775	0.185616	Derl2
1204	1.49769e-10	1.03628e-09	0.0139805	0.0707596	0.0349543	0.0804109	0.0442404	0.0379625	0.0399755	Cdc6
1208	6.19432e-11	4.41279e-10	0.127773	0.112724	0.0630925	0.16127	0.0986683	0.143156	0.136369	Igsf8
1217	6.61418e-14	5.73494e-13	0.268889	0.184725	0.474566	0.276377	0.132682	0.115403	0.0876648	Tsn
1220	4.60461e-11	3.30996e-10	0.0507376	0.0382664	0.0553173	0.054664	0.0416404	0.0535777	0.0504091	Adgrb1
1220	3.73161e-08	2.13634e-07	0.0972683	0.129096	0.0829835	0.125487	0.122319	0.100471	0.04584	Parp2
1221	2.19423e-23	3.01386e-22	0.100419	0.0318662	0.15801	0.134884	0.0923236	0.119228	0.112437	Klhl8
1224	3.0957e-18	3.38682e-17	0.111362	0.0207639	0.119727	0.112299	0.0763198	0.0962132	0.118485	Klf5
1225	1.29332e-14	1.16803e-13	0.0822005	0.0732801	0.104323	0.0678504	0.0112281	0.0672018	0.0572959	Neto2
1233	4.15872e-14	3.64874e-13	0.0350867	0.0769339	0.0721955	0.105824	0.0631635	0.0517764	0.00371508	Blm
1240	8.09318e-10	5.2986e-09	0.0536906	0.0103652	0.0475881	0.0273	0.00121688	0.0112357	0.0570184	Gm37311
1245	6.35448e-20	7.50565e-19	0.0666054	0.121418	0.268048	0.088247	0.0303383	0.0808004	0.114168	Abhd8
1246	1.03749e-10	7.27099e-10	0.0273213	0.0901951	0.132792	0.0928618	0.0528251	0.043258	0.0211497	Ankrd32
1249	5.55451e-08	3.12592e-07	0.055483	0.103172	0.1336	0.128236	0.0793818	0.0659631	0.012294	Smc5
1251	1.73435e-21	2.18693e-20	0.0985653	0.0435876	0.257485	0.020233	0.0601714	0.117121	0.234004	Btd
1251	4.89604e-09	3.01196e-08	0.0860706	0.162375	0.272221	0.239618	0.166673	0.134674	0.0258666	Wbp4
1253	9.01281e-17	9.13822e-16	0.0754618	0.0191441	0.0898204	0.0931357	0.0636536	0.0768283	0.0955381	Fat3
1253	5.79168e-08	3.25278e-07	0.126484	0.138923	0.202853	0.155669	0.0908939	0.0781017	0.144848	Atf1
1256	6.01747e-08	3.37446e-07	0.0447684	0.061888	0.0519491	0.0598316	0.0509227	0.0540638	0.0506303	Cenpo
1257	2.38578e-12	1.87533e-11	0.0187765	0.0632002	0.076618	0.0631008	0.0436885	0.0530013	0.0461875	Klhl32
1258	6.29545e-08	3.52321e-07	0.0480897	0.127547	0.00632123	0.112525	0.1004	0.108222	0.0751741	Rpain
1259	1.13295e-23	1.57307e-22	0.139623	0.0592886	0.178905	0.0854256	0.0301731	0.110325	0.158144	Cspg5
1262	6.89822e-08	3.85146e-07	0.0422667	0.135829	0.217908	0.125335	0.0419089	0.0345579	0.0762323	Hnrnpll
1265	1.50956e-23	2.08551e-22	0.113165	0.0857255	0.373553	0.221993	0.162026	0.134564	0.243407	Tcf7l2
1265	2.87464e-20	3.44687e-19	0.0352701	0.0426996	0.124551	0.061078	0.0189929	0.044716	0.119419	Rnf165
1266	7.19944e-08	4.00886e-07	0.0557525	0.0729211	0.0640337	0.0818407	0.0376463	0.0514904	0.0394519	Mtbp
1267	3.92211e-18	4.27406e-17	0.0959859	0.0210799	0.103416	0.100722	0.0733144	0.0432924	0.0972834	Ephb2
1268	2.66827e-20	3.2052e-19	0.151313	0.140653	0.321362	0.173402	0.0663571	0.132737	0.193436	Psmg2
1272	7.52724e-08	4.18158e-07	0.0284357	0.0820741	0.0562433	0.097865	0.063512	0.0555099	0.010282	Fgfr1op
1275	1.77809e-16	1.7752e-15	0.133318	0.0416234	0.192287	0.183196	0.0686088	0.0884268	0.120828	Arhgap21
1276	2.7074e-23	3.69429e-22	0.0983892	0.037346	0.131857	0.0806467	0.0249555	0.00169387	0.123106	Zfp9
1277	2.1759e-16	2.16198e-15	0.207183	0.125144	0.0194267	0.241489	0.139228	0.0591365	0.233922	B3galnt1
1279	1.66806e-14	1.49791e-13	0.18228	0.119315	0.222221	0.217413	0.145235	0.171081	0.262314	Cast
1281	2.09578e-10	1.43399e-09	0.0667814	0.012529	0.0661367	0.0619832	0.0474587	0.0518111	0.0652968	Edn3
1283	3.25895e-23	4.4396e-22	0.148841	0.0269678	0.186999	0.119616	0.031107	0.0942538	0.0151277	Lgr4
1283	1.13392e-17	1.20446e-16	0.0192361	0.00635757	0.103934	0.0546252	0.00877161	0.0471112	0.103331	RP24-247A21.1
1286	1.80698e-08	1.06008e-07	0.0252963	0.0507593	0.0515015	0.050329	0.0435628	0.0427673	0.0300377	Gen1
1288	1.10965e-07	6.07904e-07	0.0638123	0.129493	0.177129	0.128322	0.0641793	0.0702764	0.071367	Prpf38a
1291	4.16176e-23	5.63483e-22	0.0861253	0.0215478	0.140437	0.0693687	0.0470492	0.041199	0.125508	Cpt1c
1292	5.81543e-08	3.26501e-07	0.0776834	0.0657885	0.0889819	0.0765231	0.0467559	0.0524484	0.0688595	Zranb3
1293	1.26147e-09	8.13543e-09	0.0841489	0.0863932	0.0699628	0.128299	0.0712691	0.067007	0.0944985	Spidr
1294	3.17857e-17	3.29007e-16	0.0814893	0.124347	0.239164	0.144367	0.0673544	0.024901	0.325833	Mospd3
1295	6.77827e-10	4.47476e-09	0.0685785	0.0295057	0.0625384	0.0612162	0.047303	0.0544283	0.0625413	Col9a1
1300	4.57887e-13	3.76671e-12	0.0212029	0.0931606	0.158245	0.161808	0.112937	0.143954	0.14338	Casp7
1300	1.54705e-11	1.1502e-10	0.0891191	0.076505	0.0993356	0.101585	0.061747	0.0518025	0.00794743	2610020C07Rik
1303	1.61741e-07	8.73964e-07	0.0377914	0.0906521	0.127112	0.0679554	0.0333503	0.021769	0.0709775	Ipo9
1304	1.63308e-07	8.81717e-07	0.0244604	0.0440479	0.0323497	0.0385376	0.037163	0.0156103	0.0286898	C1ql1
1306	6.54881e-23	8.79509e-22	0.0650001	0.0617195	0.141505	0.0294698	0.0365034	0.0303025	0.0830448	Heph
1310	7.67086e-17	7.81337e-16	0.0965968	0.0143482	0.361133	0.295396	0.148051	0.00487453	0.439912	Arl1
1314	9.11847e-16	8.77158e-15	0.07954	0.120384	0.242826	0.183479	0.0773224	0.151989	0.161832	Xrcc1
1319	2.01305e-07	1.07637e-06	0.031209	0.0913261	0.0917625	0.0447327	0.0442927	0.0166286	0.0403557	Opa3
1324	1.22623e-17	1.29836e-16	0.164833	0.149025	0.348763	0.258052	0.117902	0.119534	0.199127	Pcm1
1325	1.15721e-16	1.16584e-15	0.26032	0.0447789	0.290054	0.241646	0.145014	0.159531	0.345982	Ugp2
1325	2.24963e-07	1.19882e-06	0.039081	0.17938	0.171278	0.139798	0.0787732	0.128922	0.125324	Prpf40a
1327	1.45131e-22	1.9204e-21	0.0718975	0.0186159	0.376256	0.185546	0.0264641	0.00553681	0.214762	Zfp637
1328	2.36299e-07	1.25701e-06	0.0923987	0.123909	0.129593	0.0570006	0.0612699	0.104338	0.0875467	Rad50
1338	5.6814e-09	3.48156e-08	0.0601631	0.100779	0.114421	0.132728	0.0819524	0.126377	0.122997	Tubgcp2
1341	2.24024e-22	2.93974e-21	0.084102	0.112427	0.373888	0.0940614	0.0273855	0.0157463	0.0773568	Ndufaf2
1352	3.30117e-08	1.897e-07	0.0583519	0.0544948	0.0718968	0.0713984	0.06635	0.043691	0.0345351	Raet1e
1357	4.53064e-22	5.8711e-21	0.144011	0.0497378	0.228021	0.155609	0.0587192	0.018507	0.0750556	Twsg1
1357	2.8919e-08	1.66903e-07	0.0321563	0.0956721	0.147536	0.126091	0.085543	0.0635435	0.100014	Ccdc61
1359	3.71902e-07	1.94534e-06	0.0770788	0.114737	0.0986935	0.0910971	0.0231062	0.0830177	0.108224	Vars
1362	9.78013e-08	5.38807e-07	0.0810695	0.060555	0.0739627	0.0809145	0.0509585	0.0480664	0.0412774	Ddias
1363	7.62101e-10	5.0119e-09	0.00755655	0.067757	0.0931409	0.0872227	0.0577224	0.0524168	0.0288482	Slc25a40
1364	5.66323e-22	7.30176e-21	0.287452	0.0148923	0.511506	0.17125	0.0122517	0.0193577	0.368985	9530068E07Rik
1365	3.99019e-07	2.08064e-06	0.171719	0.115125	0.0961282	0.143185	0.0998549	0.0488048	0.0408236	Hnrnpul1
1368	4.11499e-07	2.14268e-06	0.0308046	0.0476448	0.0378471	0.0484974	0.0363244	0.0378932	0.0172187	Gm10184
1371	7.72433e-22	9.8863e-21	0.0107715	0.138938	0.372976	0.0801852	0.0520817	0.0879797	0.0424357	Asf1a
1373	4.11978e-16	4.03074e-15	0.123038	0.0978688	0.284882	0.152637	0.0250893	0.0323861	0.315457	Mfsd10
1373	4.28334e-07	2.2272e-06	0.130689	0.117329	0.119763	0.031838	0.00514106	0.0826768	0.13866	Hist1h1c
1379	2.39067e-12	1.87872e-11	0.19551	0.116841	0.227837	0.195287	0.101587	0.134397	0.123831	Tmx4
1381	7.77081e-22	9.94197e-21	0.0402431	0.034624	0.134039	0.0909454	0.0533968	0.0519931	0.081195	Reck
1382	2.04478e-17	2.13849e-16	0.0689098	0.145598	0.365361	0.23836	0.158116	0.0945945	0.0243199	Zranb2
1383	8.48102e-22	1.08298e-20	0.042287	0.0258821	0.209313	0.125029	0.0564404	0.0668267	0.141752	Kazn
1383	7.77135e-11	5.49619e-10	0.133107	0.147293	0.350088	0.258448	0.0114772	0.130943	0.34575	Paics
1388	1.4552e-10	1.00814e-09	0.117843	0.0118097	0.117506	0.0866862	0.0647354	0.0629778	0.0890369	Zfp449
1390	5.11647e-07	2.64467e-06	0.0213353	0.114	0.1504	0.112866	0.0724146	0.0979857	0.11434	Nelfcd
1391	8.26822e-17	8.40379e-16	0.042039	0.0180999	0.110237	0.0904505	0.0433451	0.0110187	0.11096	5330426P16Rik
1397	9.25969e-14	7.94994e-13	0.000578709	0.185984	0.518572	0.193331	0.0601967	0.0919706	0.202827	Nono
1398	7.51747e-16	7.26725e-15	0.132815	0.00801998	0.0604762	0.13148	0.0948421	0.0893676	0.145571	Zfp385a
1398	9.55856e-15	8.6964e-14	0.109982	0.138051	0.302182	0.320119	0.14975	0.134263	0.259524	Stt3b
1401	2.45976e-15	2.3061e-14	0.0524402	0.0776238	0.162972	0.170904	0.129943	0.11077	0.201768	Tmem43
1403	1.72536e-21	2.17724e-20	0.025863	0.00698484	0.252432	0.0356017	0.0508741	0.0288744	0.0732318	Sec23a
1405	9.00286e-16	8.66789e-15	0.0903204	0.0159977	0.0241673	0.053064	0.031301	0.022543	0.159668	Chd9
1413	1.34087e-13	1.14031e-12	0.0750634	0.00725265	0.085466	0.0832154	0.0518557	0.0755495	0.0854687	Adgrb3
1414	4.46995e-12	3.44431e-11	0.00191284	0.0960136	0.325249	0.181669	0.112141	0.20011	0.227303	Pde6d
1420	2.716e-12	2.12334e-11	0.0280359	0.0636572	0.028624	0.0879817	0.0605586	0.021625	0.0890587	Tnfsf9
1426	2.5039e-16	2.4812e-15	0.0691746	0.0222093	0.102777	0.0586627	0.0333984	0.0113713	0.100944	RP23-15G1.3
1427	6.97372e-16	6.75931e-15	0.0794404	0.0123606	0.0915897	0.078226	0.041716	0.0772514	0.0915908	Adamts19
1428	5.75681e-07	2.96001e-06	0.0448832	0.0720543	0.104994	0.0818197	0.0525457	0.0765263	0.0963435	Tubd1
1436	1.04859e-06	5.25099e-06	0.0968602	0.0801909	0.0850675	0.0814685	0.0691425	0.0761026	0.00177958	Ppwd1
1442	4.90734e-12	3.77172e-11	0.120134	0.121272	0.155626	0.199432	0.134009	0.133513	0.182646	Ift22
1443	2.88718e-13	2.4109e-12	0.145235	0.0327555	0.170201	0.0611014	0.0141014	0.0966243	0.164126	Wwox
1443	5.52735e-07	2.84511e-06	0.0217449	0.0946547	0.154178	0.0237328	0.0203604	0.0679213	0.0824183	0610009O20Rik
1444	1.11622e-06	5.57876e-06	0.024477	0.163638	0.162959	0.150513	0.0802667	0.119422	0.107708	Cacybp
1447	6.78074e-09	4.12805e-08	0.0898829	0.0809475	0.0921351	0.114323	0.065894	0.0781939	0.0706121	Poc5
1448	1.39244e-12	1.11321e-11	0.240426	0.155648	0.386393	0.284783	0.210552	0.219527	0.395793	C1d
1450	7.24173e-21	8.89843e-20	0.0260982	0.0201346	0.157409	0.0546368	0.0252026	0.0292572	0.061861	Flywch1
1451	1.17853e-06	5.87424e-06	0.0146822	0.0539437	0.0614475	0.0513178	0.0433494	0.0445179	0.0470568	1700066M21Rik
1454	1.34119e-08	7.95574e-08	0.0533357	0.0590784	0.0525779	0.0687616	0.0372	0.0407278	0.0229112	Mcm8
1460	1.13811e-20	1.39076e-19	0.183845	0.0140415	0.223589	0.179762	0.0297542	0.0378202	0.192362	Socs1
1460	3.94387e-18	4.29496e-17	0.0617518	0.0345804	0.112678	0.0498879	0.0560548	0.0609543	0.105312	Dusp10
1464	2.30353e-12	1.81368e-11	0.0561421	0.0298471	0.0660151	0.0662487	0.0473813	0.0681384	0.0660134	Galnt13
1464	1.37845e-06	6.82363e-06	0.0280121	0.0912466	0.0992508	0.0972883	0.0376514	0.0467432	0.0986111	B9d2
1465	1.40807e-06	6.96508e-06	0.0672791	0.0656065	0.085148	0.0623181	0.0190903	0.0697784	0.0632481	Dars2
1470	3.16077e-09	1.9748e-08	0.0483021	0.0270367	0.0503243	0.0353599	0.0372995	0.0412035	0.0429905	Coch
1471	1.40912e-20	1.71625e-19	0.0208452	0.0795511	0.163538	0.088843	0.0531064	0.0535212	0.0308173	Cep44
1474	1.70949e-20	2.07004e-19	0.111575	0.0109924	0.156384	0.124939	0.0302048	0.00848312	0.138422	Rgma
1478	9.44744e-07	4.75031e-06	0.0543052	0.0629406	0.0694404	0.0667664	0.0630493	0.0650526	0.0563799	C230052I12Rik
1480	4.23515e-15	3.92079e-14	0.061279	0.024534	0.111181	0.0782231	0.0328948	0.049473	0.142437	Slc25a24
1481	1.58469e-06	7.80043e-06	0.00350246	0.135275	0.222363	0.0909029	0.0660889	0.036681	0.118627	Lsm14a
1482	1.14425e-10	7.9972e-10	0.0148279	0.0779319	0.089729	0.0923874	0.0555305	0.131625	0.094636	Flot2
1485	6.11902e-09	3.74008e-08	0.0544409	0.0398772	0.0539958	0.0533256	0.0288495	0.0333966	0.04485	Usp51
1485	5.10079e-08	2.8823e-07	0.0914259	0.0778298	0.0357427	0.109769	0.0687358	0.0756428	0.0614609	Alg8
1488	1.63226e-06	8.02508e-06	0.0844244	0.0967339	0.0973587	0.118452	0.0102254	0.0365113	0.031243	Nup43
1491	1.17975e-06	5.87948e-06	0.142729	0.136833	0.243682	0.118453	0.072665	0.132122	0.116289	Hdac3
1493	2.80509e-20	3.3659e-19	0.112707	0.0748143	0.357608	0.161659	0.0950503	0.0983805	0.285276	Cdc16
1497	3.46984e-16	3.41293e-15	0.146335	0.0558951	0.391842	0.00588257	0.0709583	0.0522091	0.3499	Yipf4
1503	3.85939e-20	4.60108e-19	0.00945169	0.0467687	0.129044	0.0711793	0.0384023	0.0317252	0.0429082	Serp2
1506	2.12112e-06	1.03171e-05	0.0410052	0.102159	0.15592	0.0859796	0.0546689	0.0714172	0.0371612	Txlna
1514	2.41552e-06	1.16722e-05	0.0506685	0.0488024	0.0459268	0.0543707	0.0292587	0.0289753	0.0325868	Rad51c
1518	2.12675e-14	1.90006e-13	0.0759297	0.00852306	0.0792158	0.0803107	0.0487574	0.0380835	0.0821061	A830012C17Rik
1518	5.45863e-08	3.07404e-07	0.0337385	0.0487149	0.0609445	0.0590207	0.0399299	0.0424254	0.022972	Xrcc2
1520	5.6613e-07	2.9118e-06	0.0684384	0.064596	0.0854476	0.0533753	0.0535173	0.0497975	0.037099	Piga
1522	2.75731e-06	1.32391e-05	0.0692144	0.126415	0.142656	0.136263	0.0806317	0.0750933	0.023312	Ccar1
1523	1.0903e-14	9.88441e-14	0.0203722	0.0299325	0.101942	0.0971811	0.0584426	0.0104296	0.0938324	Arhgef26
1525	2.39127e-12	1.87875e-11	0.256228	0.170146	0.343002	0.347843	0.17715	0.116489	0.218981	Bcas2
1526	6.82787e-20	8.04478e-19	0.077448	0.00979027	0.247803	0.0358982	0.0334609	0.0657564	0.162031	Ptdss2
1529	7.57504e-20	8.91247e-19	0.0774625	0.109078	0.464166	0.0715418	0.002951	0.0504142	0.237428	Smarcb1
1530	7.8462e-20	9.22171e-19	0.0720055	0.0129039	0.120525	0.0980805	0.0521333	0.0263388	0.107926	Gm10125
1531	1.59731e-14	1.43594e-13	0.0293551	0.0116172	0.0742842	0.0610441	0.0361468	0.0545846	0.0749125	Vldlr
1532	8.2086e-20	9.64083e-19	0.0898655	0.0737488	0.203823	0.168054	0.073595	0.0419948	0.146125	Qser1
1533	2.48409e-08	1.44294e-07	0.0462304	0.0517326	0.0489724	0.0521033	0.0459567	0.0442706	0.0606363	A330040F15Rik
1534	4.26741e-14	3.74015e-13	0.0229821	0.0217005	0.102491	0.102353	0.0653317	0.0229055	0.110664	Sncaip
1536	2.37152e-09	1.49831e-08	0.0131307	0.0497706	0.0404248	0.0616689	0.0390367	0.0358163	0.0364381	Zgrf1
1538	1.48916e-17	1.56876e-16	0.0715784	0.0120881	0.134658	0.12252	0.0718819	0.0886052	0.12681	Mamdc2
1539	4.60451e-09	2.84155e-08	0.129388	0.0531068	0.142745	0.0611684	0.0492685	0.0719295	0.0283569	Wdr34
1545	1.73114e-09	1.1038e-08	0.0304306	0.0541705	0.0665326	0.0754099	0.0526697	0.045556	0.0688749	Ccsap
1546	3.03746e-09	1.8999e-08	0.0435465	0.0360616	0.048271	0.0463736	0.0352569	0.0419922	0.0482694	Spink2
1552	8.02239e-09	4.8464e-08	0.0494088	0.0176456	0.0517437	0.041154	0.0359493	0.0305531	0.0462645	Tekt2
1555	2.58941e-11	1.89506e-10	0.0749273	0.0520446	0.0702597	0.0777726	0.0519014	0.0359506	0.0638276	Raet1d
1560	3.33317e-14	2.94699e-13	0.228215	0.0042402	0.265756	0.158896	0.0237584	0.141307	0.345662	Ccdc53
1564	3.4743e-14	3.0628e-13	0.0361967	0.0482555	0.133251	0.0590166	0.0254423	0.185818	0.38375	Bcap31
1564	2.55395e-10	1.73533e-09	0.025629	0.0459166	0.0613184	0.0481558	0.0433133	0.0346196	0.0345375	Pbx4
1572	4.31749e-06	2.03133e-05	0.0489197	0.0635159	0.0821561	0.0625992	0.0490333	0.0440788	0.0539072	Odf2l
1575	3.15072e-06	1.50389e-05	0.000210979	0.101833	0.051573	0.129462	0.0758607	0.0382298	0.0674665	Arid4a
1579	5.48665e-14	4.781e-13	0.154661	0.104828	0.0825559	0.209216	0.0949706	0.0675752	0.272543	Rcbtb2
1584	4.65053e-07	2.41322e-06	0.145839	0.111699	0.195199	0.173702	0.106089	0.0991271	0.0673432	Tbc1d15
1587	7.52138e-07	3.82294e-06	0.0303437	0.0825866	0.126596	0.0915149	0.0562382	0.0456247	0.0332359	Phf6
1589	5.13669e-19	5.81505e-18	0.11154	0.0478942	0.141973	0.0601916	0.0498023	0.0212115	0.0548445	Dync2h1
1595	5.53258e-06	2.57206e-05	0.0692055	0.0623953	0.0500308	0.0765391	0.0540982	0.0531509	0.0461361	Mdc1
1597	5.64293e-06	2.6219e-05	0.0460072	0.0908098	0.0894869	0.0943017	0.0600354	0.0374101	0.0515864	Kpna3
1598	5.67246e-06	2.63488e-05	0.063186	0.0643797	0.085901	0.0769381	0.0442506	0.0506697	0.041874	Enkd1
1600	6.84928e-19	7.70916e-18	0.0763071	0.10548	0.28744	0.137043	0.0897921	0.00910515	0.1573	Dnajc10
1603	7.68047e-09	4.64999e-08	0.0360356	0.0530334	0.0311639	0.0691737	0.0492454	0.0404742	0.0199069	Fancg
1604	8.83702e-10	5.76854e-09	0.126893	0.15928	0.389591	0.115778	0.0239087	0.118256	0.229219	Strap
1609	1.11149e-13	9.50342e-13	0.0691101	0.0327798	0.0859959	0.129463	0.065964	0.0662898	0.192593	Zdhhc3
1611	5.70266e-10	3.7851e-09	0.0204151	0.0688294	0.101331	0.0586713	0.0658366	0.0671558	0.0676211	Lancl2
1637	8.36247e-09	5.04634e-08	0.0572132	0.0154013	0.0578778	0.0608111	0.0473182	0.0177087	0.0603331	RP24-231P10.2
1639	7.48562e-13	6.06923e-12	0.213898	0.146677	0.450184	0.331121	0.21566	0.0283541	0.211661	Cetn3
1639	1.67347e-06	8.21797e-06	0.0355297	0.0333896	0.0343388	0.0376529	0.031155	0.0278664	0.0259912	4930558J18Rik
1645	2.35652e-18	2.59522e-17	0.101022	0.13673	0.591791	0.00795983	0.0464667	0.0890959	0.15124	Sumo1
1646	1.47205e-07	7.97624e-07	0.0794173	0.150652	0.307183	0.0358462	0.116888	0.00392695	0.156062	Luc7l2
1651	9.09963e-09	5.47032e-08	0.0410887	0.0193102	0.0446518	0.0419296	0.0263777	0.0406069	0.0446511	Glrb
1652	9.74229e-06	4.40704e-05	0.0435413	0.0432818	0.0407128	0.0368936	0.0212854	0.0430024	0.0331883	Xrcc3
1653	1.44561e-07	7.84065e-07	0.133694	0.112954	0.198543	0.187166	0.128417	0.0868425	0.212997	Sp3
1656	1.24002e-08	7.38237e-08	0.0385231	0.00820167	0.0377871	0.0420315	0.0208072	0.0449713	0.0418758	Pgr
1657	1.94026e-17	2.03238e-16	0.105641	0.116218	0.315488	0.157554	0.01507	0.0340657	0.138355	Rps6kb1
1658	7.10317e-16	6.88276e-15	0.109047	0.0268306	0.135536	0.118662	0.0504141	0.0346372	0.11169	Lrig3
1660	3.2911e-18	3.59586e-17	0.0210638	0.0469178	0.092111	0.0634808	0.038316	0.0336908	0.0560172	Gli3
1662	1.08537e-05	4.88387e-05	0.035938	0.0681574	0.0763908	0.0836102	0.0443538	0.041564	0.0127193	Mre11a
1671	3.70457e-15	3.44206e-14	0.142298	0.11101	0.323096	0.254681	0.141668	0.12879	0.218778	Tiprl
1672	1.67693e-12	1.332e-11	0.313947	0.168753	0.461941	0.0997316	0.0225202	0.193375	0.219502	Ssr1
1672	6.91594e-12	5.25833e-11	0.00655603	0.0204833	0.143084	0.129691	0.0642495	0.0529697	0.0645724	Cdc42ep4
1673	4.90691e-18	5.31585e-17	0.0388253	0.0454557	0.13508	0.0983336	0.0469915	0.0144822	0.0647281	Rab23
1675	4.26202e-13	3.51302e-12	0.0353458	0.0335763	0.0979241	0.0288288	0.0495243	0.026024	0.205193	Exoc7
1678	1.05079e-07	5.76987e-07	0.0422191	0.05207	0.0604802	0.0687014	0.0449156	0.0429362	0.0349151	Cenpj
1682	4.05066e-07	2.11084e-06	0.0115988	0.0492175	0.0409112	0.062649	0.0334654	0.0409917	0.0551149	Cep152
1683	2.71103e-15	2.53523e-14	0.248117	0.0800815	0.380698	0.263629	0.0777771	0.0220182	0.296924	Rab28
1686	2.0173e-06	9.83086e-06	0.0299467	0.034398	0.0139989	0.0371971	0.0203017	0.0289658	0.0366468	Gm2788
1695	1.4403e-05	6.39097e-05	0.00863041	0.0328797	0.0186128	0.0223623	0.0229058	0.0292079	0.0209751	Mtfr2
1704	1.04163e-17	1.10785e-16	0.0415109	0.0814957	0.184425	0.124696	0.0264056	0.0439124	0.0747566	Mtcp1
1705	1.06084e-17	1.12791e-16	0.0584638	0.126809	0.39065	0.110109	0.015644	0.0689263	0.0120019	Nop58
1709	1.24816e-12	1.00148e-11	0.0369608	0.0308791	0.0789151	0.03352	0.0246845	0.041764	0.0767234	D330041H03Rik
1709	1.95922e-07	1.04911e-06	0.0421256	0.0447995	0.0552401	0.0466601	0.0350572	0.0338831	0.00872887	Gm26737
1710	1.7404e-05	7.64498e-05	0.0229988	0.03055	0.00726109	0.0191787	0.0201209	0.0216687	0.00311865	Arhgap22
1711	1.29829e-17	1.37248e-16	0.0438992	0.023078	0.101257	0.0582952	0.0328447	0.00484818	0.0901321	Spin4
1714	1.39433e-17	1.47167e-16	0.013824	0.0174086	0.121929	0.0464978	0.0724613	0.0377802	0.00815029	Tgfb3
1715	1.40341e-17	1.48077e-16	0.0675114	0.0203631	0.103541	0.0893112	0.0513523	0.0153161	0.0576669	Npr2
1722	1.92889e-05	8.43837e-05	0.0214867	0.057291	0.00707105	0.0667607	0.0448577	0.0271057	0.00381503	Pde7a
1725	1.7798e-12	1.41135e-11	0.0479729	0.0279458	0.0597045	0.0413847	0.0211512	0.0207587	0.111358	Psd3
1731	1.74623e-17	1.83493e-16	0.0538172	0.119749	0.470022	0.0652244	0.0852577	0.206287	0.115355	Puf60
1733	1.14394e-14	1.03565e-13	0.0672012	0.0748398	0.15302	0.0913227	0.0161222	0.00946458	0.0400538	Gm20604
1737	2.23629e-12	1.76282e-11	0.115622	0.0325444	0.194929	0.132734	0.0279908	0.00873539	0.262488	R3hdm4
1737	2.84651e-08	1.64341e-07	0.123668	0.109205	0.201929	0.114179	0.0647898	0.111773	0.0771433	Ubac1
1739	1.10031e-05	4.94776e-05	0.0548063	0.10478	0.0994847	0.100596	0.0721409	0.115298	0.0115285	Gtf2b
1740	4.72168e-07	2.44861e-06	0.0450503	0.0215016	0.0170739	0.037506	0.0130366	0.0143163	0.00904577	Cdk20
1744	4.01568e-10	2.69056e-09	0.0321962	0.0448529	0.0630227	0.0423638	0.0229073	0.0323236	0.0263543	Gm38248
1748	5.08185e-07	2.62719e-06	0.0501928	0.0170142	0.0488039	0.0328155	0.00725122	0.0237444	0.0341723	9230116N13Rik
1749	2.87983e-12	2.24666e-11	0.00374415	0.0323286	0.0306333	0.0669714	0.0422914	0.0352113	0.0674578	4930599N23Rik
1749	2.35333e-10	1.60361e-09	0.0474264	0.0851943	0.180323	0.0798795	0.0204484	0.0559341	0.125	Saal1
1751	1.59377e-09	1.01953e-08	0.0639293	0.049921	0.0716976	0.0693444	0.0433131	0.0164545	0.0732961	4933404O12Rik
1754	1.89369e-07	1.01582e-06	0.0363764	0.018678	0.0360985	0.0305372	0.0228727	0.0221147	0.0355676	Gm10069
1755	3.36765e-07	1.76879e-06	0.0245637	0.0404454	0.0455976	0.0382543	0.025555	0.035819	0.01773	1700101E01Rik
1756	2.52609e-05	0.000108819	0.0883467	0.145645	0.185351	0.0919394	0.0389727	0.139326	0.241921	Psmc1
1764	4.33057e-12	3.34078e-11	0.0155498	0.0197762	0.0621414	0.0583659	0.0352824	0.0584173	0.0597048	Lrrn3
1766	5.36298e-09	3.29216e-08	0.0694544	0.0345465	0.0703378	0.0582157	0.0397266	0.027274	0.0566018	Zik1
1776	5.28598e-06	2.46442e-05	0.0697482	0.0877431	0.144558	0.122254	0.0680527	0.0772538	0.0338535	Exoc4
1787	3.16816e-05	0.000134783	0.0435071	0.0502213	0.0510834	0.0487246	0.0376759	0.029726	0.0188816	Fam221a
1790	3.64723e-06	1.72896e-05	0.0186751	0.0490061	0.0549631	0.0635493	0.0506506	0.0570863	0.0632815	Gm14150
1795	2.38766e-06	1.15443e-05	0.0823446	0.125189	0.187095	0.226675	0.0625809	0.0433091	0.168503	Sf3b4
1796	2.09626e-07	1.11906e-06	0.0502007	0.0525855	0.0803521	0.0490328	0.0311834	0.0431464	0.0366859	Proser3
1800	2.38952e-07	1.27031e-06	0.00306296	0.0842996	0.277349	0.230593	0.174649	0.17901	0.0958991	Med21
1801	1.90282e-08	1.11426e-07	0.0869808	0.0644872	0.113351	0.079207	0.0689803	0.0660568	0.057457	Aplf
1804	3.46664e-12	2.69055e-11	0.115664	0.0665353	0.175579	0.121854	0.0917129	0.0501952	0.180786	Csgalnact2
1813	1.15164e-11	8.6278e-11	0.0524147	0.034707	0.0791406	0.0195387	0.0249377	0.0335288	0.0860553	Pxylp1
1818	1.277e-11	9.53648e-11	0.00637385	0.0953799	0.0081508	0.12624	0.0169351	0.0161932	0.302782	Lamtor3
1821	2.04403e-16	2.03582e-15	0.118067	0.0317698	0.279592	0.119249	0.0822897	0.0390238	0.169734	Slc25a17
1828	3.63034e-11	2.63021e-10	0.0473596	0.0239224	0.0880356	0.0857377	0.062009	0.0632739	0.0874462	Gap43
1829	7.24885e-12	5.50263e-11	0.0674668	0.0786747	0.155218	0.10725	0.08633	0.0386761	0.116471	Phtf1
1832	3.82329e-05	0.000161066	0.0294533	0.0677982	0.0987939	0.0553654	0.012564	0.0452824	0.0319318	Vkorc1l1
1835	1.28732e-10	8.95011e-10	0.0716418	0.049359	0.0642365	0.0872597	0.050321	0.0408785	0.087225	Ifit2
1836	1.18205e-05	5.29094e-05	0.0134506	0.0280088	0.0137816	0.0297625	0.0209284	0.0223101	0.0255373	Crnde
1837	4.13097e-05	0.000173259	0.0357001	0.0596855	0.0810707	0.0478916	0.0558663	0.0597547	0.0233182	Tmem209
1843	2.99949e-16	2.96082e-15	0.127926	0.0539816	0.25317	0.10405	0.0190007	0.0170732	0.141716	Scmh1
1847	3.13746e-16	3.09333e-15	0.0749606	0.00936938	0.122364	0.0999119	0.0509797	0.0109519	0.0992175	Gm12854
1849	2.07216e-09	1.31442e-08	0.048885	0.0651285	0.121491	0.0660105	0.0738019	0.0562422	0.059504	Zfp212
1853	2.15551e-11	1.58589e-10	0.0138401	0.0180658	0.0353484	0.0595744	0.0600547	0.0603422	0.106	Cbr3
1856	1.69814e-10	1.17059e-09	0.00351857	0.0606189	0.110953	0.131361	0.0897102	0.0743613	0.0725947	Shoc2
1862	1.12771e-06	5.63363e-06	0.098563	0.09113	0.155496	0.150819	0.101715	0.0176171	0.117571	Pias1
1865	4.35955e-11	3.13801e-10	0.0591182	0.0594667	0.113011	0.0489789	0.0462131	0.0429343	0.080113	Mettl15
1868	1.42187e-11	1.0595e-10	0.0558539	0.0099597	0.0707218	0.0433958	0.0279522	0.00960843	0.0716795	Gm37802
1873	4.93672e-14	4.31198e-13	0.252149	0.0233613	0.339189	0.0871955	0.0775294	0.161647	0.237818	Aga
1874	7.01982e-10	4.62779e-09	0.0462536	0.00203552	0.0506178	0.0523947	0.0161821	0.049219	0.054709	Zim1
1876	6.08425e-16	5.9127e-15	0.0827153	0.0257291	0.125822	0.0927237	0.0245719	0.0597662	0.0920625	Polk
1876	1.26619e-11	9.46121e-11	0.0395852	0.0104567	0.0717266	0.0465117	0.0166003	0.00744673	0.0684115	Begain
1878	1.61847e-07	8.74395e-07	0.032486	0.0763732	0.111369	0.119135	0.0594531	0.0361478	0.0884638	Pdzd8
1886	1.68608e-12	1.33895e-11	0.0598852	0.0186048	0.10311	0.048097	0.0122485	0.0804015	0.0601333	Tmtc4
1890	7.86504e-16	7.59883e-15	0.208295	0.0628185	0.27814	0.0637415	0.0182846	0.0449641	0.14694	Dnajc25
1893	1.88997e-08	1.10713e-07	0.0389782	0.030296	0.0427115	0.0410183	0.0371894	0.0442657	0.0427107	2610028E06Rik
1896	4.02568e-11	2.90461e-10	0.0675783	0.00427259	0.0685788	0.0818729	0.0183546	0.00687044	0.0985363	Icosl
1899	1.08826e-11	8.164e-11	0.0622376	0.0174321	0.0739978	0.0542928	0.0361145	0.0511099	0.0187491	Dixdc1
1901	6.78184e-05	0.00027747	0.0527372	0.0818582	0.0630024	0.0786482	0.0170637	0.0238833	0.0392153	Tarbp2
1903	1.09974e-15	1.05424e-14	0.0449705	0.0563095	0.111214	0.0338146	0.0590024	0.0299465	0.000739863	Tex9
1903	2.59204e-06	1.24852e-05	0.111526	0.0527093	0.125509	0.104151	0.0886562	0.0574477	0.109442	Alg6
1904	2.60375e-06	1.25362e-05	0.00611984	0.0789727	0.144702	0.0955957	0.042893	0.0343663	0.0284557	Cnot10
1907	6.9636e-05	0.000284311	0.0467155	0.0823923	0.112768	0.066582	0.0383156	0.0720121	0.0343727	Psmd5
1908	7.39206e-12	5.6075e-11	0.0440513	0.039286	0.0797633	0.0590737	0.0424644	0.0288705	0.0669393	Ptpdc1
1913	7.25305e-05	0.000295512	0.0753243	0.113352	0.0572582	0.0881486	0.0742342	0.080063	0.0417141	Usp14
1918	2.10661e-10	1.4408e-09	0.0534735	0.0661692	0.121489	0.0959353	0.0570132	0.0590338	0.114609	Zbtb8a
1922	1.41038e-09	9.06757e-09	0.0869165	0.0595897	0.107291	0.0818487	0.0304413	0.0575462	0.0753313	Oscp1
1924	1.48389e-15	1.40788e-14	0.0383004	0.0203983	0.14034	0.0843073	0.0461866	0.00718002	0.100525	Pias3
1930	4.1194e-06	1.94199e-05	0.0560528	0.0756337	0.0684499	0.108711	0.0736988	0.0586111	0.0391743	Lrwd1
1939	2.27239e-09	1.43814e-08	0.0578633	0.019818	0.0588287	0.0406273	0.0194329	0.0169779	0.058085	Cand2
1941	7.60358e-11	5.37982e-10	0.0353106	0.0528975	0.0693843	0.0709037	0.0402976	0.0292151	0.0914985	Mmgt1
1943	2.31209e-06	1.11903e-05	0.0477593	0.00585753	0.0565306	0.0311413	0.01175	0.0186342	0.0382691	Gstt3
1947	3.80443e-08	2.17566e-07	0.0322183	0.0124553	0.0430784	0.0434978	0.0215076	0.0490394	0.0430753	Gabra1
1948	2.62392e-15	2.45653e-14	0.0353226	0.0213681	0.0857404	0.0788396	0.0472017	0.0467501	0.0620718	Tmcc2
1952	2.71972e-15	2.54264e-14	0.22615	0.0907306	0.336295	0.0934435	0.0554154	0.146287	0.149304	Gmps
1952	9.89154e-05	0.000396736	0.00723877	0.0790116	0.10621	0.0950892	0.0705984	0.0798379	0.0997979	Usp5
1953	1.64378e-07	8.87347e-07	0.137401	0.0749779	0.102962	0.0493937	0.0634099	0.118179	0.0585738	Ctps2
1960	1.06465e-07	5.84407e-07	0.0300655	0.0183963	0.035172	0.0341607	0.0158299	0.0405901	0.0351695	Pdyn
1964	6.26922e-13	5.11168e-12	0.105484	0.0463518	0.108027	0.105332	0.0611499	0.0314142	0.0110152	Efcab2
1965	1.94565e-07	1.04234e-06	0.0355028	0.0579153	0.120472	0.100308	0.0772564	0.100908	0.113634	Obfc1
1967	0.000104431	0.000417499	0.0301124	0.043438	0.0295861	0.0397744	0.0337805	0.0352688	0.00235744	Nup160
1968	9.63236e-05	0.000386668	0.0501376	0.0511903	0.0737071	0.0601864	0.0499553	0.0506454	0.0511451	Cep83os
1969	3.79273e-15	3.52102e-14	0.0351471	0.0142641	0.0916934	0.030989	0.00618725	0.0256701	0.0733865	Sh3d21
1969	8.7356e-10	5.7057e-09	0.0933716	0.0853915	0.183952	0.133865	0.0469559	0.0732458	0.0968014	Agpat6
1970	4.40431e-08	2.50449e-07	0.187195	0.100751	0.12298	0.185478	0.0515191	0.101634	0.163592	Asnsd1
1972	4.3977e-15	4.069e-14	0.0406186	0.0169053	0.0924435	0.0508089	0.0203105	0.0276282	0.073123	Evc
1972	1.72645e-07	9.2956e-07	0.0954457	0.090993	0.16115	0.130372	0.0483427	0.0717276	0.0853511	Cinp
1977	2.25924e-07	1.20355e-06	0.0415826	0.0324047	0.0662964	0.0759678	0.0486921	0.0741329	0.056772	Mthfd1l
1977	3.39627e-07	1.78354e-06	0.0173324	0.113626	0.0896811	0.1666	0.081412	0.135982	0.233643	Magt1
1978	2.92596e-06	1.40063e-05	0.0496861	0.0285125	0.0435577	0.0326548	0.0238618	0.0267518	0.039664	Thbs4
1979	3.62241e-11	2.62561e-10	0.0461794	0.00929903	0.0600312	0.0524548	0.0450434	0.0323988	0.00677978	Col9a2
1981	5.57589e-07	2.86921e-06	0.13949	0.00574701	0.128528	0.0317001	0.0239665	0.0752009	0.106215	Chid1
1990	6.81201e-07	3.47567e-06	0.0406404	0.0171917	0.0426184	0.0401131	0.0330243	0.0381023	0.0402635	Dclk1
1994	1.18429e-05	5.29957e-05	0.0238238	0.0673602	0.0631953	0.0528022	0.0355856	0.0809314	0.00880986	Vps16
1998	1.54336e-07	8.35036e-07	0.0405674	0.0711555	0.047571	0.111828	0.0535231	0.0380206	0.0276961	Gins1
2001	0.000135302	0.000534292	0.0518214	0.0583489	0.0788781	0.0633667	0.0515795	0.056905	0.0482709	Cep162
2004	1.1747e-06	5.85692e-06	0.0359727	0.00346591	0.0339171	0.0153315	0.0118815	0.00535904	0.033918	Usp29
2012	3.01537e-05	0.000128728	0.0101017	0.0377918	0.0332803	0.044566	0.0585426	0.0117836	0.0173461	Zfp143
2015	1.25854e-06	6.25151e-06	0.0826813	0.110245	0.243392	0.162288	0.0930517	0.0401186	0.0544808	Dcakd
2016	9.89917e-10	6.44164e-09	0.115849	0.105448	0.253601	0.0735958	0.0167025	0.0693297	0.00642972	Fopnl
2025	2.49025e-05	0.000107386	0.0234225	0.033094	0.0375495	0.0376301	0.0308602	0.036357	0.00341321	Ddx43
2032	0.000161588	0.000631416	0.0466501	0.0789048	0.111352	0.101047	0.0401618	0.0389711	0.0732422	Lzic
2035	6.2259e-05	0.0002557	0.0160381	0.0269581	0.0271579	0.0242664	0.0181682	0.0181207	0.00948638	Polq
2040	1.10749e-08	6.60974e-08	0.0310508	0.0234398	0.042245	0.0408968	0.0375353	0.036703	0.0125377	Tmem132c
2041	1.8493e-14	1.65664e-13	0.099871	0.00598756	0.227228	0.106071	0.0144903	0.00708712	0.0527412	Habp4
2048	3.56643e-10	2.40118e-09	0.0556381	0.0812811	0.272844	0.123638	0.0923765	0.0621304	0.246464	Yipf5
2051	2.54444e-08	1.47619e-07	0.0383502	0.0562847	0.110536	0.0639155	0.0465531	0.0531946	0.0665585	Tmem129
2059	6.08729e-07	3.12172e-06	0.0968417	0.0586798	0.0904264	0.0955754	0.051045	0.093597	0.0875435	Acy1
2060	1.63655e-06	8.04379e-06	0.0479852	0.014319	0.0390252	0.0445564	0.0401646	0.0390488	0.044255	Krtdap
2062	1.52869e-09	9.79409e-09	0.0395152	0.0192206	0.0514202	0.0508621	0.0358801	0.0336736	0.0275407	Negr1
2070	3.34456e-14	2.95549e-13	0.101524	0.0635127	0.169069	0.0689392	0.0708642	0.0724607	0.0912658	Wbscr27
2072	3.46616e-12	2.69055e-11	0.134495	0.0866189	0.196728	0.12632	0.0816841	0.0548487	0.148854	Ppm1d
2073	3.3745e-14	2.97957e-13	0.0656163	0.0153255	0.130951	0.0970723	0.0189744	0.0250377	0.0913019	Rassf8
2078	3.58163e-14	3.15491e-13	0.0296993	0.0310107	0.112695	0.0462626	0.0458919	0.0302052	0.0994129	Fam149a
2079	4.47511e-11	3.2191e-10	0.0741867	0.00791696	0.0811629	0.044341	0.0304118	0.0207617	0.0611137	Gm37943
2082	1.00941e-10	7.08312e-10	0.0557796	0.0688762	0.155759	0.135622	0.076489	0.0484313	0.0413463	Eefsec
2084	4.04364e-14	3.5534e-13	0.0697141	0.0845054	0.339334	0.196996	0.126187	0.128477	0.00473471	Pafah1b2
2085	5.9675e-10	3.95366e-09	0.0338543	0.0336094	0.0394456	0.0298024	0.0337713	0.0111361	0.0524116	Stx11
2093	2.43836e-08	1.41762e-07	0.0917482	0.0686056	0.130654	0.117101	0.0680269	0.0549176	0.106796	Hace1
2098	5.13418e-14	4.48209e-13	0.0551219	0.0162218	0.126013	0.0360513	0.0187588	0.0231826	0.0868047	Cc2d2a
2105	2.28729e-09	1.44702e-08	0.0709113	0.00668754	0.116043	0.143204	0.0510956	0.0268222	0.128145	Spg20
2110	7.70485e-10	5.06032e-09	0.015212	0.0018761	0.0993771	0.0592141	0.0336669	0.0372171	0.0947246	4933439C10Rik
2110	6.76761e-06	3.11744e-05	0.0373969	0.018082	0.0394672	0.0078024	0.00834626	0.00389074	0.0164473	Tmem231
2111	7.80505e-10	5.12005e-09	0.0148221	0.061374	0.0700507	0.117893	0.0596852	0.0758406	0.135495	Lpcat1
2112	6.19504e-10	4.10114e-09	0.104673	0.116132	0.334205	0.113057	0.102184	0.0445343	0.134544	Hnrnpl
2118	0.00026161	0.000994765	0.0706936	0.0651443	0.0968168	0.0690567	0.0264926	0.0416907	0.0386627	2700049A03Rik
2121	7.5146e-06	3.44576e-05	0.0270988	0.00447106	0.0247002	0.0162265	0.0166391	0.0209043	0.0013068	Zcchc18
2125	8.67927e-14	7.46512e-13	0.0772453	0.0474681	0.158212	0.05037	0.016768	0.0643607	0.0449867	Thop1
2127	9.1084e-14	7.82206e-13	0.176117	0.00627175	0.355777	0.125341	0.0774111	0.0140884	0.120813	Sec22b
2134	0.000145159	0.00057071	0.0356908	0.0712657	0.0976984	0.093583	0.0507449	0.0628734	0.0862225	Man1b1
2138	1.13479e-09	7.35413e-09	0.0680736	0.0414179	0.066869	0.0502503	0.0386618	0.0205951	0.0664378	Wdr35
2138	0.000262957	0.000999314	0.0112578	0.0968195	0.169363	0.072617	0.00983908	0.0795124	0.0192687	Sf3a3
2141	5.54179e-07	2.8521e-06	0.0275279	0.0657605	0.152571	0.0807242	0.088085	0.032626	0.028936	Nup54
2154	9.50929e-06	4.3128e-05	0.0387005	0.0149937	0.00159772	0.0239349	0.0176305	0.0266891	0.018029	Gm13212
2163	4.6346e-07	2.40533e-06	0.0159311	0.031715	0.0407247	0.0452751	0.0432867	0.0162341	0.0486896	Nedd4l
2165	1.86863e-06	9.13316e-06	0.018343	0.0313957	0.0329147	0.0370573	0.0243786	0.0240717	0.0253441	Lrrc56
2168	0.000354396	0.00132369	0.0436839	0.0389343	0.0345244	0.0436443	0.0322588	0.0272138	0.0094629	Cep72
2170	1.62885e-11	1.20939e-10	0.09807	0.0246417	0.112924	0.0677814	0.0293752	0.0418484	0.0962835	Cetn4
2170	1.12603e-08	6.71696e-08	0.0192036	0.0176643	0.0305604	0.0437177	0.0301994	0.0239732	0.0348037	Ifitm5
2179	1.10261e-05	4.95673e-05	0.0933882	0.0571534	0.067626	0.0735792	0.0470144	0.0603521	0.0586235	Rmi1
2188	3.05817e-13	2.54855e-12	0.0889135	0.0394676	0.199083	0.0798651	0.0139933	0.0254566	0.115454	Ift57
2194	7.53326e-11	5.33348e-10	0.0517441	0.00723792	0.104525	0.0577912	0.0412001	0.0671104	0.0839758	Ces2g
2196	1.8786e-09	1.19392e-08	0.0107788	0.0161789	0.0677997	0.0271757	0.00461732	0.0125336	0.0758357	Ttl
2199	1.91211e-09	1.21499e-08	0.0184566	0.0511052	0.0732871	0.0823536	0.0617937	0.0602127	0.201852	Tmem55a
2206	3.691e-13	3.05448e-12	0.0122571	0.0415241	0.12131	0.0498458	0.0273896	0.0344274	0.0324944	Mnd1
2212	4.0442e-13	3.33928e-12	0.0470445	0.0277963	0.089022	0.053677	0.0230408	0.0352789	0.0356285	Spice1
2216	0.000230472	0.00088283	0.0303824	0.0320628	0.0390199	0.0296478	0.0304329	0.0264454	0.0279413	Med9os
2221	2.30722e-08	1.3442e-07	0.0253717	0.0351029	0.0234542	0.0522279	0.0359078	0.043723	0.0401733	Gm5620
2224	4.95161e-13	4.06529e-12	0.0746602	0.00670802	0.0835385	0.0156654	0.0035452	0.0287882	0.0689524	Rab30
2224	5.02879e-06	2.34969e-05	0.0345576	0.00825559	0.033089	0.0305936	0.0193138	0.023714	0.0318225	Gm28913
2229	1.47628e-09	9.47109e-09	0.0465015	0.0138574	0.0512901	0.0446635	0.00226283	0.0397551	0.0512906	Mc4r
2232	4.0605e-10	2.7195e-09	0.0443725	0.0193086	0.0620678	0.0384992	0.000345333	0.0482413	0.0598136	Scube1
2233	7.66287e-07	3.89188e-06	0.0548925	0.0444107	0.0417276	0.0570847	0.0366135	0.0353761	0.0732191	Galm
2237	1.55129e-10	1.07248e-09	0.0583174	0.0137933	0.107088	0.0882454	0.0359679	0.0103824	0.102042	Magee1
2238	2.89622e-06	1.3872e-05	0.123528	0.0451218	0.135306	0.0643483	0.0186764	0.0169887	0.0217657	Dvl2
2239	5.89175e-13	4.81336e-12	0.0865958	0.00504321	0.10168	0.0747587	0.0374752	0.0584985	0.0795859	Fam124a
2241	8.38926e-06	3.82624e-05	0.0339407	0.00835337	0.0279205	0.0174217	0.0159332	0.0248378	0.0328196	Hgf
2248	7.35936e-07	3.74402e-06	0.0513286	0.0432872	0.0700118	0.0632188	0.032542	0.0479656	0.0633783	9330159M07Rik
2252	3.1991e-08	1.84185e-07	0.0431508	0.0237474	0.0190618	0.0553469	0.0334344	0.0245528	0.0413381	Depdc7
2252	0.000173216	0.000673842	0.0404089	0.0548755	0.0399801	0.0767745	0.0494921	0.03534	0.0483939	Gmeb1
2258	3.41956e-08	1.96232e-07	0.0404165	0.0335771	0.0525813	0.0565942	0.0356174	0.0193455	0.0335636	Ccdc14
2258	8.30485e-05	0.000336017	0.0664818	0.0962754	0.172547	0.132244	0.0768037	0.0800687	0.126434	Topors
2265	4.035e-06	1.90463e-05	0.0448478	0.00224878	0.0444808	0.0315512	0.0247881	0.00468858	0.0444834	Pcdhb9
2268	1.38795e-06	6.86964e-06	0.0394066	0.0308745	0.0391647	0.0342272	0.0347944	0.0275349	0.0249714	Gm10282
2274	2.71962e-06	1.30694e-05	0.000793717	0.0487607	0.0753353	0.0385218	0.0411598	0.0403031	0.066007	9230114K14Rik
2276	5.33062e-09	3.27385e-08	0.0507535	0.0147943	0.0477802	0.0378567	0.018445	0.0474156	0.062314	Abhd11os
2289	8.55987e-07	4.32958e-06	0.0433576	0.0253768	0.0369022	0.0414636	0.0366959	0.0245845	0.042663	Gramd1c
2294	1.18464e-05	5.30041e-05	0.0481884	0.0120823	0.0524968	0.0522788	0.0282419	0.044625	0.0296513	Ndrg4
2303	1.38256e-10	9.59217e-10	0.0202752	0.0370997	0.0614066	0.0523084	0.0366973	0.0364374	0.00734838	2810408A11Rik
2304	1.35683e-12	1.08579e-11	0.0321601	0.0246224	0.0761601	0.051171	0.0137469	0.0277197	0.0680566	Zdhhc15
2312	1.34467e-06	6.6644e-06	0.00188119	0.0460659	0.0561815	0.0719543	0.0496618	0.0478627	0.0431909	Gstcd
2317	0.00076948	0.00274027	0.0102287	0.0993644	0.176235	0.0429193	0.0130991	0.0722005	0.0364904	Trim27
2320	1.31337e-05	5.85117e-05	0.0624255	0.0925313	0.211682	0.121671	0.0611357	0.0481989	0.0874035	Psmd9
2325	7.90445e-06	3.61654e-05	0.0395938	0.00941381	0.0355913	0.0353229	0.0269586	0.0293356	0.0355933	Wnt2b
2326	0.000248757	0.000948931	0.0377865	0.0452312	0.0303149	0.0622718	0.000212213	0.0296798	0.0191037	Nup205
2328	6.39656e-06	2.95594e-05	0.0126449	0.0796671	0.0952856	0.147946	0.158245	0.164851	0.169769	Leprot
2333	1.07492e-05	4.84014e-05	0.0379973	0.0144505	0.0387285	0.0150069	0.00482337	0.0115203	0.0120653	Mettl24
2341	2.34355e-12	1.843e-11	0.121634	0.00768584	0.422429	0.132065	0.130352	0.0881608	0.221767	Rab18
2341	7.82149e-10	5.12982e-09	0.0527498	0.0616855	0.155193	0.121473	0.0361535	0.0663639	0.0945508	Macrod2
2346	3.42478e-05	0.000145068	0.0893714	0.0346986	0.0463319	0.0584422	0.00256321	0.0390412	0.0357381	Tcp11l1
2347	2.65321e-08	1.53715e-07	0.0596955	0.054945	0.106834	0.102943	0.032053	0.0692917	0.0249219	Pi4k2b
2362	5.71877e-08	3.21346e-07	0.047241	0.0166701	0.0517403	0.0501928	0.0335428	0.044942	0.0517415	Ptchd4
2362	4.0287e-05	0.000169119	0.0617348	0.0296133	0.0496613	0.0450587	0.0147452	0.0410722	0.0279679	Bcdin3d
2363	1.72622e-05	7.58367e-05	0.0258137	0.00516394	0.0113558	0.0180995	0.0144435	0.0125529	0.0290209	Tsku
2370	0.000478432	0.0017507	0.057069	0.0642819	0.105232	0.0990024	0.0506395	0.0256619	0.0649312	Rnf103
2373	0.000960147	0.00337514	0.00946071	0.0493569	0.0490892	0.0242112	0.0175396	0.0186571	0.0514601	Nbn
2377	3.2235e-07	1.69764e-06	0.0227829	0.0698348	0.151445	0.11185	0.0378644	0.00175617	0.066586	Cdc23
2382	5.24482e-07	2.70681e-06	0.068057	0.0821309	0.204194	0.158612	0.145464	0.0669738	0.244576	Tmed7
2383	1.55594e-08	9.18906e-08	0.0221401	0.00760592	0.0475635	0.0244251	0.000540132	0.0126746	0.0449805	Gm2415
2385	1.75765e-05	7.71767e-05	0.00695667	0.0262878	0.0251218	0.0358149	0.0230294	0.0205244	0.0177097	Fanci
2390	4.10259e-12	3.17006e-11	0.0286388	0.0117989	0.119358	0.0431678	0.0165664	0.0233894	0.0818752	Nthl1
[truncated: 485 more rows]

## Sheet: Interstitial_tMg
Top	p.value	FDR	logFC.Endothelial_cells	logFC.Fetal_Leydig_1	logFC.Fetal_Leydig_2	logFC.Leydig_1	logFC.Leydig_2	logFC.PTM	logFC.Sertoli	GeneName
[truncated: 1,402 more rows]

[truncated: 4 more sheets: Leydig_1, Leydig_2, PTM, Sertoli]
