# Supplementary material for: Staged developmental mapping and X chromosome transcriptional dynamics during mouse spermatogenesis
Source: Nat Commun. 2019 Mar 19;10:1251. doi: 10.1038/s41467-019-09182-1 (PMC6424977; doi:10.1038/s41467-019-09182-1)
Supplement: Supplementary file 5 — Supplementary Data 4 [file 41467_2019_9182_MOESM5_ESM.xlsx]

## Sheet: Group_Sertoli_P5
Supplementary Data 4: Differential expression within each somatic cell-type between P5 and P10.
logFC	unshrunk.logFC	logCPM	PValue	FDR	Genename
5.22481	5.23576	8.17504	5.37046e-06	0.022782	Ptgds
3.35655	3.36029	7.77668	7.92795e-06	0.022782	Hsd17b1
2.88019	2.88174	8.63913	1.48074e-05	0.022782	Serpine2
2.04276	2.04292	11.0788	1.66737e-05	0.022782	Rps4x
3.01284	3.01582	7.74457	1.70002e-05	0.022782	Gm2694
5.41865	5.46821	5.88706	1.833e-05	0.022782	Cbln1
2.03212	2.03244	10.0635	2.21451e-05	0.022782	Kctd14
3.40179	3.40459	8.30607	2.35815e-05	0.022782	Mdk
2.871	2.87558	6.87868	2.38855e-05	0.022782	Ccnb2
2.95908	2.96115	8.2728	2.39735e-05	0.022782	Ifitm2
1.8678	1.86797	10.7838	2.5127e-05	0.022782	Lgals1
3.26707	3.2707	7.72073	2.62078e-05	0.022782	Hsd17b3
5.59539	5.68127	5.22098	2.89311e-05	0.0231251	Mmp2
5.85323	5.9394	5.49625	3.27169e-05	0.0238898	1190002F15Rik
1.70857	1.70871	10.8665	3.70798e-05	0.0247926	Rpl10
2.2516	2.25225	9.26087	4.32858e-05	0.0255443	Akr1cl
1.83232	1.83301	8.64179	4.33784e-05	0.0255443	Socs2
2.32892	2.33041	8.04631	4.77995e-05	0.0261938	Tesc
2.60177	2.60549	6.90206	4.97147e-05	0.0261938	Pbk
3.43329	3.44011	6.87802	5.93255e-05	0.0270823	Idh2
2.19049	2.19236	7.51833	6.21079e-05	0.0270823	Ldha
5.41488	5.50052	5.03328	6.24209e-05	0.0270823	Foxs1
1.60477	1.60484	11.6399	6.25849e-05	0.0270823	Rps9
2.3852	2.38712	7.70993	6.44659e-05	0.0270823	Serpinh1
4.5234	4.52724	9.07416	7.03905e-05	0.0270823	Lgals7
1.51265	1.5127	12.1555	7.05588e-05	0.0270823	Rpl37
5.39115	5.44069	5.85625	7.33419e-05	0.0273236	Tspan15
1.66748	1.66792	9.10974	8.13626e-05	0.0287565	Pdlim4
2.60807	2.60906	9.02112	8.23994e-05	0.0287565	Ccnd2
1.30791	1.30798	11.4184	8.34891e-05	0.0287565	Rpl9
1.97395	1.97518	7.91182	9.57817e-05	0.0312231	Hist1h2ap
1.62742	1.6281	8.39278	0.000114062	0.0350536	Ly6e
1.18173	1.18175	12.8733	0.000115213	0.0350536	Rps29
1.61717	1.61769	8.77551	0.000130164	0.0357893	Gja1
1.75049	1.7507	10.3434	0.000135388	0.0357893	Gm10076
1.31565	1.31575	10.7877	0.000136898	0.0357893	Rpl38
2.04869	2.05099	7.01266	0.000137608	0.0357893	2410006H16Rik
5.5699	5.73677	4.24337	0.000138236	0.0357893	Ptges
2.00695	2.00914	7.04149	0.00013856	0.0357893	Fdxr
2.52541	2.52597	9.80477	0.000142427	0.0361112	Amh
2.79426	2.79917	6.6805	0.000148357	0.0361508	Prc1
2.86925	2.87897	5.67617	0.000152577	0.0361508	Mmp23
2.78078	2.7904	5.59664	0.000158134	0.0361508	Tk1
1.55397	1.55411	10.6806	0.000162033	0.0361508	Rpl36a
1.66151	1.66183	9.5694	0.000164014	0.0361508	Gas5
3.0962	3.09838	8.3476	0.000165093	0.0361508	Ube2c
5.01214	5.1244	4.23966	0.000165395	0.0361508	Cbln4
1.36545	1.36557	10.6083	0.000166347	0.0361508	Rps26
1.20538	1.2055	10.3197	0.000171595	0.0368525	Naca
1.77265	1.77278	11.1328	0.000177893	0.0372705	H2afz
3.25617	3.27225	5.30832	0.000180031	0.0372705	Nnat
1.90537	1.90775	6.78061	0.000181708	0.0372705	Lmnb1
8.43631	1.44269e+08	3.90723	0.000187748	0.0379063	Adamts16
2.16046	2.1638	6.55914	0.000191564	0.0379063	Ccnb1
2.89568	2.89923	7.32278	0.000193113	0.0379063	Pdgfa
2.17046	2.17447	6.28144	0.000203865	0.0389703	Cox6b2
1.64111	1.6428	6.98158	0.000212782	0.0389703	Sept11
2.85135	2.86328	5.34221	0.000214422	0.0389703	Fam83d
2.04103	2.04293	7.30842	0.0002221	0.0391001	Birc5
2.74969	2.75991	5.47075	0.000223507	0.0391001	Knstrn
4.04392	4.05744	6.44979	0.00022704	0.0391001	2810417H13Rik
2.18375	2.18789	6.24763	0.000230419	0.0391827	Ccna2
1.70548	1.70678	7.48052	0.000231812	0.0391827	Arhgdig
3.86713	3.8928	5.2331	0.000257244	0.0419284	Spata21
1.79768	1.79914	7.42266	0.000260725	0.0420922	Slc24a5
1.64028	1.64175	7.2009	0.000276932	0.0436528	Tmpo
2.00005	2.00258	6.80274	0.000282559	0.0440864	Smad7
2.35732	2.36638	5.23932	0.000291195	0.0441851	Gpx7
1.05593	1.05598	11.3687	0.000296194	0.0441851	Rpl11
1.06741	1.06748	10.9125	0.000303292	0.0441851	Tubb5
2.51945	2.52622	5.8588	0.000310117	0.0441851	Tmem176b
3.93153	3.96858	4.7495	0.000312948	0.0441851	Bace2
3.1909	3.21545	4.61626	0.000317578	0.0441851	Tspan9
2.20804	2.21528	5.41576	0.000319098	0.0441851	Kif22
2.82706	2.83851	5.37842	0.000319476	0.0441851	Camk1
2.40903	2.41817	5.28098	0.00032691	0.0441851	Trim62
2.30368	2.31265	5.1967	0.000326957	0.0441851	Aurka
1.37312	1.37401	7.61267	0.000329775	0.0441851	Dag1
1.5533	1.55427	7.71969	0.000330779	0.0441851	Cxxc5
8.14026	1.44269e+08	3.63121	0.000334705	0.0441851	Krt8
1.6278	1.62985	6.66463	0.000335223	0.0441851	Tpi1
1.08546	1.08551	11.3199	0.000337439	0.0441851	Rps3a1
1.22453	1.22477	9.383	0.000340475	0.0441851	Ngfrap1
2.38173	2.38441	7.17342	0.000341638	0.0441851	Nr4a1
1.33145	1.33199	8.3238	0.000345677	0.0441851	Dut
3.98339	4.03874	4.22852	0.000348543	0.0441851	Tubb2b
1.20552	1.20556	11.8449	0.00035209	0.0443269	Rps8
4.67146	4.7282	4.87164	0.000373914	0.0459105	Aqp12
1.54023	1.54115	7.7955	0.000375418	0.0459105	Myef2
5.06237	5.10554	5.71046	0.000396979	0.0474163	Prrx2
2.65652	2.66298	6.08395	0.000397408	0.0474163	Nusap1
2.2348	2.24247	5.35812	0.000404552	0.047875	Serpinf1
2.18565	2.18757	7.47132	0.000421332	0.0492742	Cdk1
2.59817	2.60419	6.12789	0.000423777	0.0492742	Greb1
3.28558	3.29192	6.82449	0.000435348	0.0495749	Rgcc
4.09719	4.12527	5.33622	0.000436082	0.0495749	Islr2
1.25683	1.25687	12.1308	0.000436294	0.0495749	Rpl37a
1.34313	1.34318	12.0331	0.000437226	0.0495749	Rpl35
1.37997	1.38053	8.34407	0.000450529	0.0497267	Nucks1
2.84073	2.84934	5.83363	0.000453356	0.0497267	Tagln2
2.98818	3.00908	4.64954	0.000454651	0.0497267	Htra1
6.49761	6.81693	4.29837	0.00046359	0.0497267	Cdh3
1.08123	1.08143	9.40841	0.00046384	0.0497267	Hnrnpa1
2.41258	2.41924	5.76686	0.000468175	0.0497267	Cst8
1.11599	1.11628	8.91837	0.000471817	0.0497863	Eef1b2
1.4867	1.48748	7.96958	0.000485597	0.0506547	H2afx
1.23338	1.2337	8.96151	0.000496388	0.0510092	2700094K13Rik
2.00238	2.00883	5.36745	0.000497378	0.0510092	Rab13
3.52261	3.56328	4.22106	0.000512746	0.052001	Fbln2
1.56601	1.56811	6.55095	0.000520199	0.0524199	Tpm4
2.01868	2.02458	5.51547	0.00052262	0.0524199	Nav1
1.19903	1.19937	8.81354	0.000549757	0.0542476	Serpinb6a
2.22213	2.22555	6.59424	0.000572558	0.0558933	Lpl
1.09873	1.09883	10.4359	0.000576082	0.0559322	Rpl7
1.42953	1.43012	8.3418	0.000585716	0.0559322	Bok
1.72907	1.72961	8.87227	0.000586191	0.0559322	Kazald1
1.25956	1.26018	8.0046	0.00059102	0.0559322	Eif4ebp1
2.98271	3.00878	4.33142	0.000599012	0.0560767	Rtn4rl1
1.94001	1.94244	6.79528	0.000607674	0.0563101	Sel1l3
2.28438	2.29582	4.82161	0.000627492	0.0573178	Spats2l
1.72876	1.73258	5.83985	0.000654059	0.0582432	Pgpep1
1.93727	1.93847	7.91481	0.000662302	0.0586196	Cenpa
3.94307	4.00912	3.95088	0.00066792	0.0586196	Depdc1a
2.12837	2.13569	5.31495	0.000709419	0.061087	Plk1
1.16541	1.16607	7.75266	0.000723492	0.0617002	Snhg8
1.55906	1.56045	7.18124	0.000735077	0.0618648	Rnaseh2c
1.10871	1.10874	12.1257	0.000764594	0.0630919	Rps27
1.12275	1.12309	8.67098	0.000767264	0.0630919	Cd63
1.69633	1.69989	5.9046	0.000772571	0.0632434	Eva1b
8.73825	1.44269e+08	4.19847	0.000786536	0.0637633	Ccl17
1.59161	1.59413	6.30678	0.000787549	0.0637633	E330017L17Rik
0.945227	0.945272	11.3532	0.000797061	0.0640984	Rps3
1.84493	1.84706	6.87815	0.000808628	0.0645158	Pcolce
1.62707	1.62884	6.8934	0.000828159	0.0645158	Fam195a
1.97164	1.97577	6.00302	0.00082893	0.0645158	Slc27a3
4.01295	4.06838	4.25438	0.000834058	0.0645158	Alpl
1.29369	1.29462	7.40979	0.000841458	0.0648136	Anxa5
1.0309	1.03095	11.3	0.000847399	0.0648961	Rpl8
0.958704	0.958812	10.0977	0.000859215	0.0648961	Hint1
1.30076	1.302	6.99204	0.000871769	0.0648961	Acat1
0.979493	0.979524	11.9472	0.000883357	0.0648961	Rps27a
1.11857	1.1189	8.72491	0.000888744	0.0648961	Hmgb1
5.44779	5.76367	3.34054	0.00090785	0.0655051	Epha5
1.79371	1.79906	5.41135	0.000929222	0.0665213	Arhgef17
2.31789	2.33096	4.6641	0.000940521	0.0670497	Tcf19
1.42711	1.42759	8.61887	0.000950363	0.0672144	Cks2
4.70724	4.77513	4.64563	0.000960499	0.0672144	Gdf15
2.07677	2.08694	4.77856	0.00097154	0.0672144	Cables1
1.68438	1.68629	6.84657	0.000972666	0.0672144	Smc2
8.13267	8.45416	6.04661	0.000982407	0.0674205	Pnmt
3.01247	3.04097	4.23573	0.000996572	0.0677771	Fam64a
2.01655	2.02158	5.75601	0.000998743	0.0677771	Lbh
4.01426	4.09662	3.72517	0.00100321	0.0678284	Adcyap1r1
2.39612	2.41324	4.36088	0.00101253	0.0682055	Ppp1r1b
5.49988	5.816	3.38475	0.00102041	0.0682332	Gpc1
0.914433	0.914492	10.9131	0.0010562	0.0693389	Rpl6
0.981442	0.981516	10.7013	0.00105974	0.0693389	Rps6
1.14993	1.15061	7.67445	0.00106516	0.0694444	Atp5l
1.81527	1.821	5.33158	0.00108819	0.0699468	Sgol1
1.74639	1.75156	5.40799	0.00110495	0.0707747	Itm2a
3.29467	3.33029	4.19116	0.00114682	0.0721905	Spsb1
2.95602	2.97168	5.04112	0.00117194	0.0735183	E030030I06Rik
1.05292	1.05331	8.36695	0.00119539	0.0741246	Bmyc
4.05512	4.13763	3.75984	0.00120859	0.0741246	Kcne1
1.85865	1.86681	4.8672	0.00120992	0.0741246	Kif20a
1.5972	1.6008	5.76691	0.00122123	0.0741246	Slc1a6
2.10192	2.11215	4.79673	0.0012224	0.0741246	Epha2
1.24576	1.24702	6.89805	0.0012284	0.0741246	Slc38a5
5.51561	5.68235	4.19097	0.00123271	0.0741246	Miox
5.39346	5.70909	3.29503	0.00124163	0.0741246	Krt18
1.23539	1.23681	6.68631	0.00124676	0.0741246	Cox20
1.1616	1.1624	7.44566	0.00125816	0.0741246	Reep5
0.854761	0.85478	12.4349	0.00125817	0.0741246	Rpl32
1.67314	1.67877	5.19899	0.00126007	0.0741246	Rora
1.94682	1.95635	4.73823	0.00126871	0.0741246	Gmpr
5.49961	5.81573	3.38472	0.00128059	0.0741246	Zg16
1.61744	1.61925	6.85167	0.00128084	0.0741246	Gata4
1.10121	1.10196	7.43776	0.00128142	0.0741246	Pafah1b3
1.50545	1.5077	6.36513	0.00128482	0.0741246	Chchd5
1.20447	1.20467	9.60096	0.00131539	0.0749997	Gnb2l1
1.85425	1.86149	5.0335	0.00134053	0.0749997	Ltbp3
2.31494	2.3309	4.38063	0.00134058	0.0749997	Tmem176a
1.65032	1.65429	5.68893	0.00134431	0.0749997	Atad2
1.04476	1.0451	8.57603	0.00135168	0.0749997	Ucp2
1.28067	1.28215	6.69748	0.00136053	0.0750646	Pak3
0.920044	0.92006	12.7668	0.00136107	0.0750646	Rps14
1.30883	1.30972	7.50649	0.0013654	0.0750764	Sec61g
3.09895	3.13831	3.87729	0.00137134	0.0751765	Neil3
0.924347	0.92437	12.3008	0.0013919	0.0755539	Rps5
2.8572	2.88294	4.23205	0.00139674	0.0755539	Hist1h1b
1.6408	1.64625	5.20965	0.00139892	0.0755539	Nde1
3.04736	3.07879	4.13399	0.00141984	0.0756276	Fuom
2.70027	2.71351	5.03066	0.0014288	0.0756276	Csrp2
0.892513	0.892632	9.84446	0.00144248	0.0760191	Rpl7a
1.11748	1.11812	7.72679	0.00145225	0.0760191	Trim47
0.960413	0.960643	8.9863	0.00146194	0.0760335	Hspb1
1.84634	1.84871	6.71765	0.00148055	0.0763486	Cdc20
0.857754	0.857812	10.8243	0.00149336	0.0764522	Rps13
2.46089	2.4749	4.70647	0.00152014	0.0770838	Tnni1
0.994632	0.994698	10.8938	0.00152559	0.0771456	Rps15
1.70958	1.7124	6.28065	0.00156357	0.0785587	Cmtm7
1.19801	1.19819	9.79095	0.00157086	0.0785647	Rpl39
0.861836	0.861858	12.2024	0.00157675	0.0785753	Rps18
1.5082	1.51083	6.13031	0.00159679	0.0785753	Pdlim7
2.28268	2.29854	4.35732	0.0015989	0.0785753	Tns1
0.991038	0.991232	9.30322	0.00160139	0.0785753	Eif3k
1.31643	1.31739	7.42021	0.00160431	0.0785753	1500012F01Rik
1.61643	1.62101	5.43231	0.00163131	0.0787222	Wls
0.845375	0.845436	10.7209	0.00163644	0.0787222	Tpt1
1.65254	1.65316	8.54893	0.00163709	0.0787222	Cks1b
1.94336	1.95038	5.17624	0.00163715	0.0787222	Aurkb
1.26579	1.2668	7.25547	0.00163894	0.0787222	Smim11
0.854722	0.854742	12.3439	0.00166236	0.0790269	Rpl18a
0.968037	0.96809	11.1584	0.00166798	0.0790885	Rps17
2.86589	2.89674	3.99249	0.00169351	0.0794326	Slc43a3
1.59531	1.59745	6.55986	0.00169577	0.0794326	0610011F06Rik
2.07668	2.07981	6.5608	0.00169828	0.0794326	Cdca3
1.38597	1.38814	6.26421	0.00171945	0.0800729	Cuedc2
1.22659	1.22784	6.86584	0.0017442	0.0809248	Map3k1
2.20932	2.22214	4.58404	0.00174661	0.0809248	Pcbd1
2.0405	2.04396	6.36145	0.00181719	0.0832181	Tyms
2.01765	2.02343	5.54729	0.0018189	0.0832181	Fbxo5
1.19826	1.199	7.63007	0.00182467	0.0832736	Smim20
0.912173	0.912355	9.24288	0.00188929	0.0849483	Eif3f
1.08457	1.08561	6.92305	0.00189954	0.0851994	Unc13b
0.842979	0.843069	10.1406	0.00196131	0.0865079	Rpsa
1.5326	1.53715	5.34744	0.00196438	0.0865079	Ccnd3
1.07609	1.0766	7.99258	0.00196663	0.0865079	Smco4
2.50688	2.5147	5.62248	0.0019801	0.0865502	Cdkn2c
1.4462	1.44654	9.19524	0.00199042	0.0865502	Uba52
0.907487	0.907555	10.6746	0.00200368	0.0868817	Gstm2
1.45699	1.46037	5.69139	0.00200986	0.0869433	Pmepa1
0.986044	0.986591	7.73151	0.00203711	0.0876049	Ptms
2.04135	2.04893	5.16889	0.00206547	0.0883026	Lpcat2
0.955511	0.955564	11.1246	0.00207126	0.0883431	Rpl34
1.88795	1.89769	4.64632	0.00210983	0.0891548	Efemp2
0.970729	0.971236	7.81881	0.002123	0.0893717	Bcl7c
3.32379	3.38743	3.45468	0.00214293	0.0899293	Cx3cl1
1.65399	1.66101	4.85691	0.00216762	0.0907566	Sbk1
1.06567	1.06636	7.50999	0.00217693	0.090938	Dpysl2
1.52585	1.52798	6.47957	0.00219591	0.0913128	Mpst
2.1747	2.18509	4.85009	0.00220596	0.0915224	Fam46c
2.24907	2.25888	5.00989	0.00221957	0.0918782	Hmmr
1.75378	1.75574	6.90233	0.00223144	0.0921605	Hist1h2bc
1.11709	1.11837	6.66523	0.00225601	0.0927555	Fam173a
1.78604	1.79486	4.67818	0.00229863	0.093136	Armcx3
0.990802	0.991245	8.05793	0.00230241	0.093136	Cyr61
4.56199	4.67297	3.8313	0.00231568	0.093136	Cebpa
2.13106	2.13858	5.27762	0.00232184	0.0931543	Svil
1.3606	1.36246	6.46479	0.00233252	0.0933776	Pmf1
1.41947	1.41967	9.953	0.00236022	0.0935161	Stmn1
4.01503	4.12384	3.37715	0.00237056	0.0935161	Ctf1
0.963136	0.963329	9.25427	0.00239375	0.0936928	Cited2
2.07637	2.08655	4.77839	0.00239692	0.0936928	Bub1b
2.02318	2.03167	4.98388	0.00240978	0.0937964	Col6a1
0.793665	0.793711	11.0347	0.00243672	0.0941694	Hsp90ab1
1.4755	1.47955	5.44368	0.00245005	0.0941694	Ckap4
5.08684	5.40083	3.04579	0.00249231	0.095102	Stil
1.75458	1.76126	5.04227	0.00249542	0.095102	Zfhx2
0.806572	0.806617	11.0722	0.00252363	0.0957613	Fau
1.55896	1.56383	5.27846	0.00252845	0.0957613	Zfp467
1.7961	1.7994	6.14523	0.00255377	0.0963327	Rbms1
1.44152	1.44627	5.17152	0.0025541	0.0963327	Cdca2
0.836667	0.836712	11.1582	0.00257758	0.096771	Rpl19
1.5025	1.50757	5.14952	0.0025951	0.096771	Zbed3
1.66481	1.67167	4.90423	0.00260652	0.096771	Gm6274
1.8072	1.81639	4.64293	0.00260761	0.096771	Plp2
0.821145	0.821179	11.5122	0.00261461	0.0967923	Rpl3
1.45367	1.45807	5.29528	0.00262461	0.0967923	Epdr1
1.29075	1.29286	6.16859	0.00263398	0.0968274	Mcm7
1.2522	1.25281	8.01677	0.00263617	0.0968274	Spp1
1.37356	1.37578	6.21089	0.00266908	0.097448	Bcan
2.31072	2.31698	5.74976	0.00267492	0.0974665	Cd200
1.99473	2.00891	4.23209	0.00268358	0.0975873	Bmp1
1.25097	1.25114	9.97039	0.00272998	0.0986233	H2afv
2.9749	3.00953	3.93607	0.00274252	0.0986233	Mdfi
1.20129	1.20339	6.04831	0.00277198	0.0989586	Hjurp
2.84866	2.88283	3.84137	0.00280117	0.0994853	Smpdl3a
1.04062	1.04068	11.1054	0.00280764	0.0995211	Inha
1.31051	1.31368	5.59424	0.00283491	0.0999407	Psmc3ip
2.00041	2.00836	5.05558	0.00283817	0.0999407	Tspan6
1.12954	1.12987	8.75879	0.00284245	0.0999407	Gadd45gip1
1.55829	1.56529	4.75419	0.002855	0.0999407	Adamts2
2.09561	2.10873	4.4381	0.00285872	0.0999407	Zfp367
0.816376	0.816474	9.97459	0.00286327	0.0999407	Rpl15
1.01989	1.0204	7.90139	0.00287407	0.0999761	Top2a
1.70886	1.71545	5.01108	0.00290795	0.0999761	2200002J24Rik
1.80684	1.81603	4.64279	0.00291308	0.0999761	Nuf2
2.37388	2.39614	3.98143	0.00291316	0.0999761	Efs
2.63015	2.64688	4.6188	0.00291516	0.0999761	Sox18
1.88941	1.90192	4.29886	0.00291871	0.0999761	Cenpl
1.49847	1.50377	5.08283	0.00291905	0.0999761	4930486L24Rik

## Sheet: Group_Sertoli_P10
logFC	unshrunk.logFC	logCPM	PValue	FDR	Genename
-4.75791	-4.7751	6.99784	1.00405e-05	0.022782	Sycp3
-4.54647	-4.55788	7.32085	1.21727e-05	0.022782	Sycp1
-2.27362	-2.27406	9.47405	1.30511e-05	0.022782	Basp1
-4.60624	-4.61849	7.28519	1.48639e-05	0.022782	Tex101
-3.75225	-3.76261	6.74794	2.10218e-05	0.022782	Eppin
-2.76409	-2.76682	7.53815	2.13602e-05	0.022782	Dazl
-6.08018	-6.16605	6.16891	2.41764e-05	0.022782	Klf9
-3.46318	-3.46798	7.45557	2.60077e-05	0.022782	mt-Atp6
-2.35859	-2.3588	10.5337	2.60927e-05	0.022782	Tmsb4x
-2.44912	-2.45005	8.63271	2.9136e-05	0.0231251	Cldn11
-7.96379	-8.05057	7.77176	3.07274e-05	0.023372	Pcsk1n
-4.05563	-4.07089	6.53096	3.51096e-05	0.024651	Dmrtc1a
-3.30913	-3.31613	6.84295	3.80275e-05	0.0247926	Tuba3a
-7.71748	-7.88599	6.78106	4.32755e-05	0.0255443	Stra8
-2.9994	-3.00376	7.16107	5.007e-05	0.0261938	Gas2l1
-7.56758	-7.736	6.65279	5.02208e-05	0.0261938	Ly6k
-2.99209	-2.99812	6.74403	5.72193e-05	0.0270823	Mum1l1
-4.27736	-4.28948	7.01408	5.80159e-05	0.0270823	Smc1b
-5.38984	-5.47494	5.57054	6.79141e-05	0.0270823	Mageb16
-4.03603	-4.0528	6.39594	6.8408e-05	0.0270823	Taf7l
-1.60079	-1.60111	9.18189	6.90073e-05	0.0270823	Defb36
-3.12587	-3.13577	6.23606	7.12107e-05	0.0270823	Syce3
-2.41994	-2.42411	6.6751	7.90581e-05	0.0287565	Pfn1
-1.63103	-1.6315	8.70556	8.9e-05	0.0300869	Mt1
-2.77	-2.77333	7.29346	9.44741e-05	0.0312231	Tspan17
-5.0973	-5.15428	5.80842	0.000106922	0.0341752	Rhox5
-2.92829	-2.93607	6.35989	0.000108582	0.0341752	Mier3
-3.10546	-3.11535	6.21932	0.000123168	0.0357893	H2-Q10
-2.21622	-2.21826	7.39392	0.000125866	0.0357893	Atp1b1
-4.1877	-4.22953	5.37939	0.00012827	0.0357893	1700013H16Rik
-3.75375	-3.7812	5.51694	0.000132076	0.0357893	Vsig1
-2.96052	-2.97166	5.93116	0.000139197	0.0357893	Slc25a31
-4.07877	-4.12041	5.28589	0.000152554	0.0361508	Fam84a
-1.17597	-1.176	12.3288	0.000155939	0.0361508	mt-Cytb
-10.5098	-1.44269e+08	6.44719	0.00015795	0.0361508	Prss50
-3.29979	-3.31318	6.01336	0.00016266	0.0361508	Rasl10a
-1.85511	-1.85682	7.25831	0.000179451	0.0372705	1700027J19Rik
-2.00566	-2.00825	6.87388	0.000189781	0.0379063	Akap12
-2.77276	-2.78367	5.77827	0.000202585	0.0389703	Tex12
-3.93985	-3.97304	5.44604	0.000205959	0.0389703	Rhox13
-3.95783	-3.99105	5.46153	0.000211749	0.0389703	Nxf3
-1.67833	-1.67936	7.74421	0.000213841	0.0389703	Susd3
-3.86875	-3.90999	5.106	0.000215612	0.0389703	Rbp4
-2.31316	-2.31828	6.3052	0.00022456	0.0391001	Tpgs2
-1.48636	-1.48722	7.75013	0.000225946	0.0391001	mt-Nd5
-2.80278	-2.81554	5.60493	0.000244158	0.0408909	Arap2
-3.36184	-3.37337	6.26007	0.000246757	0.0409504	Timp2
-1.19921	-1.19924	12.1006	0.000252651	0.0415508	Aard
-2.11741	-2.12159	6.36758	0.00026286	0.0420922	Add3
-2.69625	-2.70634	5.8048	0.000277388	0.0436528	Trim7
-9.96428	-1.44269e+08	5.97338	0.000293718	0.0441851	Drd4
-3.3408	-3.36374	5.36314	0.000300575	0.0441851	Rnf138rt1
-1.23497	-1.23523	9.06067	0.000301594	0.0441851	Arpc1b
-2.55685	-2.56746	5.60351	0.000321723	0.0441851	Cdkn2a
-2.32878	-2.3341	6.27063	0.000326281	0.0441851	Mael
-4.26941	-4.32508	5.09278	0.000327534	0.0441851	Syce1
-2.98287	-3.00235	5.23428	0.000329823	0.0441851	Epas1
-1.38958	-1.39011	8.26737	0.000347709	0.0441851	Tubb3
-2.90024	-2.91057	5.97044	0.00035537	0.0444334	Ctsf
-2.43998	-2.44297	7.12118	0.000370728	0.0459105	Fkbp6
-4.20854	-4.26409	5.04044	0.000377244	0.0459105	M1ap
-2.71077	-2.718	6.24792	0.000382135	0.0461978	Clstn1
-2.9333	-2.95054	5.34362	0.000406498	0.047875	Alcam
-1.18059	-1.1807	10.0784	0.000443722	0.0497267	mt-Nd2
-2.07287	-2.07857	5.91937	0.000448326	0.0497267	Meig1
-3.10384	-3.12634	5.16475	0.000456877	0.0497267	Map7d2
-2.72728	-2.74107	5.4316	0.000458986	0.0497267	Stk31
-4.06514	-4.12036	4.91703	0.000468528	0.0497267	Hormad1
-3.18759	-3.20085	5.92062	0.000479305	0.0502857	Zcwpw1
-5.83594	-6.00241	5.14701	0.000494838	0.0510092	Dpep3
-3.392	-3.42413	4.98066	0.000503698	0.0513687	Stag3
-2.75348	-2.77248	5.04479	0.000526026	0.0524733	Nxf2
-4.34403	-4.37221	6.01805	0.000530575	0.0526394	Art3
-5.74376	-5.91004	5.06612	0.000555594	0.0545288	Rassf2
-1.44596	-1.44731	7.10445	0.000589399	0.0559322	Laptm4b
-4.11834	-4.20058	4.46794	0.000591341	0.0559322	Wfdc18
-2.05565	-2.05914	6.53728	0.000597485	0.0560767	Mxd4
-1.99285	-1.99748	6.1044	0.000602868	0.0561498	Fam102a
-1.72975	-1.73156	7.04249	0.00061743	0.0569252	Rbp1
-5.64528	-5.81135	4.97974	0.000628387	0.0573178	Sycp2
-1.38607	-1.38729	7.16978	0.000633032	0.0573178	Mtfr1l
-2.10816	-2.11581	5.57224	0.000634248	0.0573178	Cep83
-2.40885	-2.42002	5.38868	0.000643835	0.0578976	Sesn2
-3.85931	-3.914	4.74051	0.000651553	0.0582432	Inca1
-2.47472	-2.48937	5.1035	0.000666072	0.0586196	Spryd3
-3.22248	-3.2542	4.83799	0.000683219	0.0596755	Cited4
-9.07654	-1.44269e+08	5.19217	0.000690691	0.0600408	Lrp8
-2.28279	-2.29028	5.77948	0.000703419	0.0608574	Dmrta1
-1.54878	-1.55057	6.85654	0.000721067	0.0617002	Npr1
-2.60185	-2.62048	4.92058	0.00072668	0.0617002	Rsph1
-2.55586	-2.56369	5.99588	0.000735396	0.0618648	Wnk3
-1.89883	-1.90136	6.7957	0.000748873	0.0627095	Micu1
-5.52572	-5.69152	4.87505	0.000752845	0.0627543	Esx1
-1.25282	-1.25299	9.64653	0.000757004	0.0628141	Wfdc10
-8.9425	-1.44269e+08	5.07356	0.000789401	0.0637633	Sncb
-2.64299	-2.658	5.24013	0.000813281	0.0645158	Cox7b2
-1.1513	-1.15192	7.76328	0.000817998	0.0645158	Shisa8
-3.21838	-3.25791	4.55498	0.000819176	0.0645158	Tmem255a
-8.8949	-1.44269e+08	5.03143	0.000827988	0.0645158	Gm1564
-1.64513	-1.64655	7.27284	0.000831938	0.0645158	Fam213a
-5.42554	-5.59108	4.78723	0.000853289	0.0648961	Cpne8
-2.10508	-2.11317	5.49537	0.000856933	0.0648961	Epb4.1l3
-4.17622	-4.20025	6.06865	0.000862655	0.0648961	Tex15
-5.42545	-5.59099	4.78726	0.000880297	0.0648961	Dnm3
-3.16873	-3.18461	5.67348	0.000882393	0.0648961	Wfdc1
-2.77812	-2.78661	6.10514	0.000882595	0.0648961	Wfdc9
-2.33794	-2.34639	5.67941	0.00088355	0.0648961	Gm14569
-1.06664	-1.06668	11.3148	0.000885931	0.0648961	mt-Nd4
-2.86658	-2.88582	5.13813	0.000896614	0.0652099	Scml2
-2.47051	-2.47824	5.92793	0.000904861	0.0655051	4930447C04Rik
-1.76322	-1.76706	6.10029	0.000918646	0.0660232	Pcgf5
-1.83567	-1.83936	6.23138	0.000943948	0.0670497	Tuba3b
-5.11603	-5.20071	5.332	0.000954687	0.0672144	Defb45
-1.76029	-1.76156	7.54937	0.000972508	0.0672144	mt-Rnr2
-5.36485	-5.53024	4.73427	0.000974223	0.0672144	Dmc1
-3.65091	-3.69166	4.92005	0.000975723	0.0672144	1700019B21Rik
-1.33444	-1.33489	8.44311	0.000992028	0.0677771	Gm2a
-1.89263	-1.89378	7.81246	0.00101971	0.0682332	4933402E13Rik
-1.11015	-1.11075	7.73768	0.00103332	0.0686575	Mt2
-1.60745	-1.611	6.0243	0.00103428	0.0686575	Plat
-1.29916	-1.30068	6.76201	0.00104027	0.0688051	Slc25a1
-2.49133	-2.50764	4.98163	0.00104681	0.0689873	Macrod2
-1.52041	-1.52224	6.79656	0.00107498	0.0696814	Hdac6
-2.26974	-2.2839	4.93857	0.00107643	0.0696814	Mov10l1
-2.70297	-2.72809	4.63723	0.00108332	0.0698798	Tceal6
-1.2734	-1.27492	6.72532	0.00111959	0.0714617	Tomm34
-2.48751	-2.50219	5.11373	0.00112418	0.0714977	Ddx4
-1.18327	-1.18357	8.81526	0.00112798	0.0714977	Amhr2
-2.46903	-2.4803	5.43733	0.00114322	0.0721905	Cd302
-2.10895	-2.1204	5.04617	0.00119945	0.0741246	Rgl1
-3.06066	-3.09965	4.42361	0.00120356	0.0741246	Fam134b
-3.58107	-3.63492	4.50403	0.00121948	0.0741246	Pet2
-1.36391	-1.36548	6.80657	0.00123464	0.0741246	Daam2
-1.64245	-1.64455	6.75328	0.00124618	0.0741246	Kctd13
-1.15912	-1.15977	7.71661	0.00125057	0.0741246	Uchl1
-1.62394	-1.62485	7.831	0.00125917	0.0741246	Qpct
-2.60547	-2.62676	4.75311	0.00127248	0.0741246	Selm
-1.18426	-1.18501	7.55383	0.00128718	0.0741246	Kdm7a
-2.70615	-2.71877	5.52637	0.00130464	0.0748936	Garnl3
-1.0593	-1.05985	7.78873	0.00131276	0.0749997	Cadm1
-3.5225	-3.57615	4.45444	0.00132283	0.0749997	Fam169a
-1.31577	-1.31745	6.65423	0.00132371	0.0749997	Nr0b1
-2.25247	-2.26425	5.15998	0.0013369	0.0749997	Gnai1
-2.56239	-2.57589	5.29744	0.00133865	0.0749997	Rbmxl2
-2.20551	-2.21824	5.01018	0.00135104	0.0749997	Pla2g7
-1.32346	-1.32458	7.21317	0.00137768	0.0752983	Ttyh1
-1.22085	-1.22206	6.96827	0.00138672	0.0755539	Lrpap1
-1.3413	-1.3432	6.51756	0.00140308	0.0755554	Dhx32
-1.46368	-1.46486	7.30737	0.00140724	0.0755561	Yam1
-1.27158	-1.27261	7.24576	0.0014143	0.0756276	Mid1ip1
-1.87778	-1.88593	5.23932	0.00142872	0.0756276	Tdrkh
-3.54379	-3.57626	5.10893	0.00142928	0.0756276	Zfp385b
-1.54086	-1.54396	6.12249	0.00145287	0.0760191	Rpl39l
-1.59328	-1.5967	6.05193	0.00145472	0.0760191	Gadd45g
-5.13015	-5.29485	4.52963	0.0014575	0.0760191	Shc4
-1.75661	-1.7621	5.62159	0.00147379	0.0762154	Epb4.1l5
-1.75661	-1.7621	5.62159	0.00147379	0.0762154	Foxq1
-3.56724	-3.59976	5.1292	0.00149134	0.0764522	Fmr1nb
-2.12797	-2.13783	5.2612	0.00149512	0.0764522	Ecsit
-3.46133	-3.51475	4.40293	0.00151043	0.0770192	Esyt3
-1.10998	-1.11066	7.58496	0.00151971	0.0770838	Cyth2
-1.95912	-1.96316	6.24787	0.00155708	0.0785205	Nfatc2ip
-1.65524	-1.65961	5.80374	0.00156644	0.0785587	Spata5
-1.61947	-1.6235	5.86803	0.00158128	0.0785753	Glb1l3
-1.84103	-1.84909	5.21093	0.00158833	0.0785753	1700018B24Rik
-5.07447	-5.23899	4.48125	0.00160551	0.0785753	Tex11
-2.14841	-2.16099	4.96493	0.0016347	0.0787222	Adarb1
-1.90232	-1.91168	5.08434	0.00164301	0.0787222	Arhgap31
-1.90232	-1.91168	5.08434	0.00164301	0.0787222	Rnaset2b
-2.62492	-2.64154	5.09008	0.00164951	0.0788267	Ar
-3.41905	-3.47232	4.36743	0.00165651	0.0789548	Rec8
-1.14545	-1.14601	7.89691	0.00169048	0.0794326	Suclg1
-1.07784	-1.07861	7.38224	0.00169456	0.0794326	Atp2b1
-4.66234	-4.74611	4.93728	0.00170135	0.0794326	B4galnt1
-1.78414	-1.78967	5.64223	0.00176803	0.0817098	Vti1b
-2.80709	-2.83252	4.72266	0.00178383	0.0822318	Rab11fip3
-1.21627	-1.21769	6.74354	0.00180309	0.0829103	Rnf138
-0.953577	-0.953672	10.0509	0.0018394	0.0837365	Marcksl1
-2.23188	-2.2475	4.77284	0.00185661	0.0842649	Gm8624
-1.19712	-1.19873	6.5519	0.00186024	0.0842649	Xpnpep1
-1.78475	-1.7861	7.48523	0.00187848	0.0848628	Clec12b
-1.39978	-1.40215	6.30263	0.00188274	0.0848628	Gclm
-1.80308	-1.8106	5.26086	0.00192142	0.0859695	Gna14
-1.52942	-1.53287	5.96716	0.0019265	0.0859862	Tnik
-1.71174	-1.71767	5.46813	0.00193382	0.0861023	Lactb
-1.95294	-1.96315	5.02738	0.00193972	0.0861546	Simc1
-3.5835	-3.66355	4.01612	0.00196454	0.0865079	Xlr4a
-8.21138	-1.44269e+08	4.42776	0.00197175	0.086525	Mybpc1
-1.26565	-1.26746	6.48853	0.0019893	0.0865502	Ppp3ca
-4.55372	-4.5877	5.97078	0.00199129	0.0865502	Lpar3
-2.46462	-2.48289	4.80914	0.00203678	0.0876049	Ins2
-1.4543	-1.4573	6.05974	0.00203956	0.0876049	Man2a1
-2.82026	-2.84212	4.92926	0.00204483	0.0876253	Slc7a6
-3.55507	-3.63498	3.9925	0.00209325	0.0887547	Ank3
-2.02726	-2.03952	4.86922	0.002094	0.0887547	Rragd
-1.92024	-1.92683	5.56335	0.0020955	0.0887547	Uba6
-0.875878	-0.876059	9.02348	0.00212475	0.0893717	Map1lc3b
-1.24663	-1.24816	6.68742	0.00218856	0.0912152	Tspyl2
-1.76652	-1.77396	5.23293	0.00225349	0.0927555	Inpp5b
-1.72477	-1.73258	5.12166	0.00226255	0.0928153	Slc7a4
-2.8111	-2.8491	4.21836	0.00227079	0.0929445	Ddx25
-4.87163	-5.03544	4.30575	0.00229752	0.093136	Sulf1
-2.72641	-2.75659	4.4269	0.00230216	0.093136	Bik
-1.37389	-1.37664	6.06977	0.00231037	0.093136	Ddx10
-1.61198	-1.61723	5.51251	0.00231102	0.093136	Gadd45a
-1.43387	-1.43628	6.32694	0.00231628	0.093136	Ciapin1
-8.08982	-1.44269e+08	4.32109	0.00233929	0.0934436	Spdya
-1.41459	-1.41607	6.9498	0.0023472	0.0935161	Colgalt1
-1.85511	-1.86193	5.44658	0.00235202	0.0935161	Nup62cl
-2.80319	-2.81596	5.60483	0.00237057	0.0935161	Crabp1
-2.05295	-2.06426	5.00213	0.00237184	0.0935161	Slc16a1
-4.46235	-4.54562	4.76417	0.00238645	0.0936928	Gm364
-2.02881	-2.03422	5.93812	0.00239191	0.0936928	Klc2
-1.15565	-1.15642	7.47394	0.00240198	0.0936928	Tex30
-1.34094	-1.34325	6.26102	0.00242206	0.0940737	Hypk
-1.37517	-1.37684	6.73633	0.00243804	0.0941694	Jam3
-1.30623	-1.30647	9.25099	0.00244885	0.0941694	Tuba1a
-1.7181	-1.72434	5.40898	0.00245031	0.0941694	Notch1
-1.1281	-1.12922	6.93832	0.00246977	0.0946419	Helz
-1.58823	-1.59235	5.80048	0.00247298	0.0946419	Atr
-1.19416	-1.19587	6.46222	0.00252409	0.0957613	Btg3
-2.08034	-2.08889	5.39742	0.00259704	0.096771	Etnk1
-3.23616	-3.28871	4.21504	0.00260185	0.096771	Pak1
-1.27926	-1.28058	6.92615	0.00260282	0.096771	Gm26917
-2.33333	-2.35375	4.53307	0.00260813	0.096771	Gm13251
-3.17689	-3.20848	4.79966	0.00262191	0.0967923	Tsx
-3.66841	-3.67159	8.1483	0.00264289	0.0968793	1700011M02Rik
-2.11496	-2.12871	4.81537	0.00265642	0.0971804	Vps8
-2.08733	-2.09786	5.13303	0.00269374	0.0977617	Capn10
-1.38399	-1.38691	6.00911	0.00272841	0.0986233	Tsc22d3
-1.9948	-2.00597	4.95647	0.00274202	0.0986233	Gm10053
-2.37516	-2.39118	4.88755	0.00274449	0.0986233	Fam189a2
-0.982299	-0.982797	7.81247	0.00275726	0.0988877	Polr2k
-2.31325	-2.33107	4.68701	0.00277079	0.0989586	Arid5a
-1.26929	-1.26987	8.00309	0.0027755	0.0989586	Smpx
-2.73482	-2.77248	4.15636	0.00279198	0.0993522	Gcat
-1.32113	-1.32293	6.5716	0.00282177	0.0998285	Med31
-1.32569	-1.3286	5.93172	0.00285354	0.0999407	Tdrp
-1.11345	-1.11464	6.83274	0.00288064	0.0999761	Sucla2
-2.3131	-2.33345	4.51702	0.00288967	0.0999761	Dgat2
-1.22509	-1.22628	6.98718	0.00289912	0.0999761	Bbx

## Sheet: Group_Leydig_1_P5
logFC	unshrunk.logFC	logCPM	PValue	FDR	Genename
3.07191	3.072	12.5456	1.40721e-111	2.5548e-107	Ren1
6.88124	6.99863	5.85293	7.54681e-34	4.56708e-30	Aqp5
3.50738	3.51504	6.40111	4.03123e-26	1.46374e-22	Vsnl1
3.5921	3.60417	5.76643	1.56414e-23	3.54962e-20	C1qtnf2
3.07699	3.08684	5.49826	2.30721e-17	3.22211e-14	H19
2.09616	2.09701	8.14211	1.45138e-16	1.75666e-13	Cyp26b1
1.75549	1.75595	8.61563	2.60002e-13	1.88813e-10	Htra3
1.95675	1.95771	7.78132	3.69508e-13	2.58016e-10	Wfdc1
2.90503	2.91731	4.946	4.12582e-13	2.77423e-10	Gpha2
3.30764	3.32966	4.47146	9.28e-13	5.43479e-10	Enpep
3.30764	3.32966	4.47146	9.28e-13	5.43479e-10	Hsd11b2
1.80793	1.80851	8.31634	1.06622e-12	5.86584e-10	Aqp2
1.26269	1.26273	11.5442	1.67965e-12	8.47889e-10	Cyp11a1
2.41404	2.42016	5.48232	8.63699e-12	3.92012e-09	Cldn1
4.1157	4.17262	3.85483	1.04197e-11	4.61388e-09	Pde10a
2.12425	2.12722	6.26933	4.30114e-11	1.69755e-08	Traf3ip2
2.59526	2.60519	4.92839	5.77003e-11	2.21482e-08	Nppc
2.01764	2.01961	6.7628	5.85577e-11	2.21482e-08	Cdkn1c
3.06115	3.08138	4.33392	9.37369e-11	3.40359e-08	Col25a1
1.71184	1.71244	8.15723	2.34291e-10	8.34031e-08	Star
4.27464	4.35981	3.43526	3.80914e-10	1.25736e-07	Hbegf
1.28831	1.2884	10.2837	5.47248e-10	1.71298e-07	Sct
2.55356	2.56489	4.67337	1.19021e-09	3.3596e-07	Gsg1l
4.50272	4.61606	3.25668	1.20283e-09	3.3596e-07	Timp4
2.21929	2.22099	7.23697	1.22699e-09	3.37515e-07	Prkar2b
2.12964	2.13447	5.51327	1.30388e-09	3.53313e-07	Ppp1r16b
1.51741	1.51784	8.38358	3.25371e-09	8.68692e-07	Sfrp1
1.84634	1.84818	6.65317	4.00979e-09	1.02532e-06	Bok
2.36156	2.37085	4.76486	7.01522e-09	1.7211e-06	Asb2
2.25014	2.25781	4.93303	9.01389e-09	2.12529e-06	Necab3
4.74931	4.9173	2.96344	1.31864e-08	3.03036e-06	C4a
3.64315	3.6988	3.41378	1.63881e-08	3.71907e-06	Hhip
2.11732	2.12364	5.07934	2.28928e-08	5.06851e-06	Fkbp11
3.15439	3.18686	3.70622	3.0391e-08	6.56844e-06	Tgm2
1.73434	1.73598	6.68557	3.6157e-08	7.63292e-06	Fabp5
2.33477	2.34533	4.53438	5.85162e-08	1.19366e-05	Rad51ap2
2.77905	2.79996	3.97199	6.38942e-08	1.28889e-05	Lrrn2
3.28574	3.32666	3.49968	7.01182e-08	1.3989e-05	Stk32a
1.45553	1.45602	8.11056	7.4938e-08	1.4788e-05	Dlk1
1.69267	1.69423	6.70804	7.64672e-08	1.49275e-05	Wisp1
2.70607	2.72553	4.00757	9.21341e-08	1.74239e-05	Sds
1.36231	1.36264	8.5773	1.0111e-07	1.89243e-05	Mdk
5.24346	5.5651	2.61219	1.23784e-07	2.29315e-05	Mical2
3.24077	3.28156	3.46216	1.29352e-07	2.37211e-05	Slc6a15
1.21891	1.21905	9.61374	1.33386e-07	2.42162e-05	Calm1
3.05484	3.08701	3.61494	1.35897e-07	2.44278e-05	Cxcl13
1.83069	1.83444	5.53949	1.8543e-07	3.30047e-05	Sfrp2
7.64262	1.44269e+08	2.63893	1.96742e-07	3.46781e-05	Alas2
1.59208	1.59323	7.02748	2.28379e-07	3.76929e-05	Fam129a
1.81703	1.82087	5.48361	2.87586e-07	4.57994e-05	Rhox8
3.59431	3.66061	3.11359	3.40404e-07	5.37395e-05	Sapcd1
1.81359	1.81753	5.43526	3.73426e-07	5.79449e-05	Olfml3
2.4233	2.43759	4.17369	3.78755e-07	5.82738e-05	Mcf2l
4.06949	4.18103	2.85948	4.31913e-07	6.53448e-05	Col27a1
1.39662	1.39713	7.9723	5.15617e-07	7.67297e-05	Nr4a1
3.73519	3.8183	2.94283	7.72727e-07	0.000113136	Ctrl
1.4615	1.46228	7.43567	8.04569e-07	0.000115934	Peg3
3.72689	3.80999	2.93981	8.26778e-07	0.000118038	Amh
1.47231	1.47313	7.36667	8.32213e-07	0.000118038	Cpz
1.49122	1.49218	7.17257	1.06971e-06	0.000148249	Iqgap2
1.7496	1.75379	5.26206	2.03028e-06	0.000267099	AI427809
1.31855	1.31898	8.10466	2.04573e-06	0.000267196	Pgp
0.982847	0.982877	11.4307	2.06126e-06	0.000267302	Hsd3b1
1.86538	1.87134	4.86536	2.56785e-06	0.000328305	Bcor
2.25294	2.26617	4.09892	3.22414e-06	0.000397932	Cdh17
1.96686	1.97469	4.56426	3.62236e-06	0.000441369	Sptb
4.19538	4.36049	2.48447	5.63664e-06	0.000664501	Kcnh1
3.79806	3.90828	2.64287	6.31511e-06	0.000739683	Zbtb7c
2.49343	2.51501	3.6309	7.26696e-06	0.00083501	Rwdd2a
1.9516	1.95988	4.46254	7.3438e-06	0.000838533	Adam8
1.63591	1.63965	5.288	8.92501e-06	0.00100642	Nr0b1
3.73835	3.84818	2.58997	1.12296e-05	0.00123477	Aldh3b2
1.65288	1.65702	5.1583	1.12901e-05	0.00123477	Fstl1
1.36282	1.36365	7.18595	1.14998e-05	0.00125017	Acot1
1.94984	1.95868	4.36788	1.2035e-05	0.00129288	Enho
1.46824	1.47003	6.18724	1.26012e-05	0.00133777	Plagl1
1.23789	1.2383	8.05703	1.32699e-05	0.00139257	Copz2
1.43676	1.43824	6.42427	1.39363e-05	0.00144579	Espn
2.96549	3.01085	3.04448	1.40525e-05	0.00144956	Nrtn
1.38237	1.38358	6.65477	2.2743e-05	0.00229389	Hipk2
4.70685	5.02491	2.1648	2.31505e-05	0.00232208	Slc38a4
2.37035	2.39153	3.53348	2.88235e-05	0.00273975	Igfbp3
2.77116	2.81012	3.07352	3.24645e-05	0.00300711	Mal
2.77116	2.81012	3.07352	3.24645e-05	0.00300711	Sept12
2.03312	2.04523	3.98927	3.8057e-05	0.00347198	Mmp23
1.04892	1.04906	9.32578	3.93686e-05	0.00357368	Dynll1
1.90097	1.91026	4.22756	4.022e-05	0.00363281	Ahi1
3.58696	3.69585	2.47187	4.09181e-05	0.00367756	Grin2a
2.65411	2.68832	3.14389	4.1534e-05	0.00371453	Aif1l
1.04729	1.04744	9.24107	4.89104e-05	0.00430628	Smoc2
4.60647	4.92372	2.08936	5.2502e-05	0.00456455	Prokr2
3.11618	3.18023	2.72981	5.2547e-05	0.00456455	Khdc3
1.93757	1.94803	4.09333	5.48838e-05	0.00472235	Fbln1
1.41796	1.42027	5.72493	5.52188e-05	0.00472876	Fndc4
3.2828	3.3635	2.57943	6.22523e-05	0.00528126	Cpa1
2.60358	2.63756	3.10372	6.73319e-05	0.00563323	Epb4.1l3
2.27609	2.29694	3.46314	7.55293e-05	0.00623288	Hck
1.96947	1.9814	3.93966	7.93081e-05	0.0065151	Mest
2.77633	2.82082	2.90332	8.53294e-05	0.00686863	Wfdc3
1.91761	1.92846	4.02228	8.55031e-05	0.00686863	Ctgf
6.54142	1.44269e+08	1.7618	9.01128e-05	0.00720704	Gjb5
1.58867	1.59369	4.77519	9.46196e-05	0.00753429	Rac3
3.85909	4.02182	2.22347	9.84995e-05	0.00780899	Kcnk5
1.33448	1.33619	6.06875	0.000103596	0.00814194	Hmgcr
1.99507	2.00821	3.82616	0.000106062	0.00824182	Cystm1
4.50849	4.82482	2.01342	0.000113123	0.00873939	Dact2
4.48584	4.80214	2.00684	0.000125376	0.00956387	Mylk3
2.85887	2.91113	2.76779	0.000130315	0.00985777	Gm16152
2.85586	2.90812	2.76681	0.000132632	0.00999144	2610307P16Rik
1.6654	1.67205	4.45155	0.000133879	0.0100437	S100a6
1.60725	1.61302	4.59251	0.000140437	0.0104493	Agtr2
0.969017	0.969115	9.68179	0.000141593	0.0104924	Cst8
1.49571	1.4999	4.93169	0.000151813	0.0111136	Thbd
1.29434	1.29597	6.07093	0.000181263	0.0130072	Inhba
1.7856	1.79496	4.08966	0.000193006	0.013477	Gng2
2.79019	2.84205	2.71657	0.000221047	0.0150528	Naaladl2
1.35176	1.35439	5.44349	0.000224803	0.0151159	Jag1
1.72066	1.72892	4.18897	0.000229515	0.0153758	Tbxa2r
2.3188	2.34549	3.16275	0.000239788	0.0159464	Gm17971
1.66097	1.66839	4.283	0.000261077	0.0169001	Tmprss13
1.41267	1.41622	5.06769	0.000265934	0.0170001	Pltp
2.44221	2.47535	2.97846	0.000289995	0.018317	Rnf165
2.13484	2.15514	3.35823	0.000290942	0.018317	Dnm3os
3.33288	3.43989	2.28137	0.000293006	0.0183432	Twist2
2.36488	2.39433	3.05868	0.00029755	0.0185	Sox11
1.27888	1.28088	5.7467	0.000325963	0.0200605	Rgs10
1.47331	1.47795	4.74766	0.000331117	0.0202405	Rab27a
1.21246	1.21356	6.54101	0.000336262	0.020486	Klf6
2.15667	2.17855	3.26581	0.000388339	0.0231917	Pard6g
1.22386	1.22523	6.22466	0.000404768	0.0240936	6030408B16Rik
0.883208	0.883264	10.3319	0.00041794	0.0245557	Rpl12
1.27642	1.27859	5.61482	0.00042654	0.0249801	Arxes1
1.30983	1.31245	5.3772	0.000434653	0.0252169	Gna14
3.65408	3.81507	2.07655	0.000436159	0.0252169	Cpa2
1.19444	1.19553	6.5266	0.000436623	0.0252169	Rgs2
1.32612	1.329	5.25824	0.00046111	0.0264043	Rpp25
1.9981	2.01535	3.44371	0.000470757	0.0267409	Lsp1
1.16444	1.16532	6.81409	0.000479845	0.02699	Nkain4
1.82039	1.83238	3.76302	0.000480185	0.02699	2700038G22Rik
1.59104	1.59809	4.27447	0.000485108	0.0271825	Nnat
1.33289	1.33594	5.18272	0.000497106	0.0276839	Gstk1
1.57315	1.57997	4.30341	0.000507964	0.0282021	Amotl2
1.56432	1.57108	4.29578	0.000572459	0.0313042	Serpine2
1.36867	1.37238	4.93905	0.000576044	0.0314056	Bex2
3.23251	3.33871	2.21172	0.000587134	0.0316975	Rhbg
1.39448	1.39856	4.83015	0.000588382	0.0316975	Mphosph10
3.22943	3.33562	2.21078	0.00059539	0.0319249	Cacna1s
1.15131	1.15221	6.75879	0.000610546	0.0325057	Osr1
1.16769	1.16878	6.48884	0.00064957	0.0343817	Gpc3
1.69397	1.70376	3.9137	0.000696534	0.0365479	Tmsb15l
2.94651	3.02483	2.33587	0.000724464	0.037795	Tmsb15b2
2.51322	2.55617	2.70823	0.000734685	0.0382184	Rftn1
1.14485	1.14582	6.63007	0.000762114	0.039532	Tpd52l1
1.66285	1.67222	3.94833	0.000773469	0.0399877	Ccnb2
1.29382	1.29682	5.15339	0.000794964	0.0406552	Fscn1
1.21044	1.21235	5.70837	0.00080139	0.0408686	Cnn2
1.09447	1.09509	7.18409	0.0008371	0.0420985	Gm10073
1.31285	1.3163	4.96958	0.000931379	0.0463266	Hsd17b7
1.2713	1.27413	5.19845	0.000944224	0.0466672	Tmem120a
1.20676	1.20879	5.62082	0.000945939	0.0466672	Pcnt
1.34041	1.34426	4.84295	0.000958704	0.0471688	Tbcd
1.22568	1.22798	5.45055	0.000967012	0.0474489	Sept11
1.21822	1.22044	5.49381	0.00099977	0.0487925	Fam213b
1.10975	1.11059	6.78303	0.00103922	0.0503121	Dnajb1
2.56432	2.61469	2.55465	0.00108288	0.0521478	Nptx2
1.14385	1.14511	6.22068	0.00111197	0.0528476	Srm
1.11369	1.11464	6.59805	0.00117538	0.0548559	Mid1ip1
0.83355	0.833598	10.4412	0.00121094	0.0560831	Rps12
1.02805	1.02849	7.60289	0.00122281	0.0564887	Cnn3
0.925746	0.925913	8.82925	0.00124868	0.0572437	Pja1
1.4336	1.43925	4.3945	0.00124905	0.0572437	1810055G02Rik
3.10599	3.21124	2.13367	0.0012958	0.0591087	Rhox5
1.43403	1.43984	4.35853	0.00136034	0.0612672	Sh3tc1
4.13649	4.44892	1.75533	0.00137733	0.0615078	Fbp1
2.10316	2.12868	3.00274	0.00137902	0.0615078	Rhd
2.16362	2.19205	2.92139	0.00140862	0.0625271	Camk2n2
4.12548	4.4379	1.75256	0.00143116	0.0633724	Tnnt3
1.2708	1.2742	4.9389	0.00149199	0.0654276	Piezo1
2.14615	2.17456	2.91557	0.00154925	0.0667837	Tnfaip6
1.21224	1.21485	5.24852	0.00155142	0.0667837	Pdlim3
1.03734	1.03787	7.31296	0.00156789	0.0667837	Tpm4
2.64211	2.70293	2.38812	0.00158542	0.0669704	Slc39a4
1.78533	1.79986	3.45797	0.00158619	0.0669704	Rasgrp4
1.78533	1.79986	3.45797	0.00158619	0.0669704	6330403K07Rik
1.91752	1.93687	3.2074	0.00173707	0.0721659	Otof
1.389	1.39444	4.39875	0.00175094	0.0724205	Cd248
3.42535	3.58399	1.91906	0.00180577	0.0740257	Hsd17b1
1.17678	1.17908	5.38102	0.00181792	0.074334	Hspb1
3.42194	3.58057	1.91813	0.00182822	0.0745872	Steap1
1.54412	1.55278	3.91681	0.00193398	0.0776799	Hsph1
0.861212	0.861254	10.7054	0.00214497	0.0846564	Hspe1
2.34114	2.38302	2.59641	0.00218089	0.0850402	Fbp2
1.2446	1.24805	4.87366	0.00218748	0.0850402	Ltv1
1.71532	1.72879	3.4839	0.002207	0.0854004	Igsf3
0.945918	0.946208	8.06277	0.00240171	0.0916029	Gsta4
1.15489	1.15725	5.29856	0.0026096	0.0980898	Acbd3
2.73848	2.81506	2.19911	0.00263934	0.0988129	Mycn

## Sheet: Group_Leydig_1_P10
logFC	unshrunk.logFC	logCPM	PValue	FDR	Genename
-12.5101	-1.44269e+08	7.34704	1.2171e-97	1.10482e-93	Hsd3b6
-4.19988	-4.20995	6.36561	1.28854e-32	5.84834e-29	mt-Atp6
-1.695	-1.69507	10.8711	2.52453e-25	7.63882e-22	Aldh1a1
-2.64688	-2.64846	7.36453	1.39766e-23	3.54962e-20	Smpx
-2.4366	-2.43771	7.66597	2.39011e-22	4.82138e-19	Tmem159
-1.85566	-1.85586	9.46614	8.20672e-22	1.48993e-18	Mgarp
-2.35958	-2.3606	7.69694	3.33738e-21	5.5082e-18	Txnip
-1.76432	-1.76446	9.91186	1.50461e-19	2.27635e-16	Gstm1
-1.40944	-1.40948	11.2115	4.74963e-17	6.15925e-14	Cst3
-1.58869	-1.58882	9.82129	1.86182e-16	2.11258e-13	Serinc3
-2.39595	-2.39811	6.75059	9.1048e-16	9.7234e-13	Srd5a1
-2.39808	-2.40032	6.69806	1.42884e-15	1.44115e-12	Pfn1
-1.78613	-1.78653	8.39586	1.34125e-14	1.2816e-11	Cpe
-2.02957	-2.03054	7.44459	2.8436e-14	2.58127e-11	Serpina5
-1.86529	-1.8659	7.93055	8.19877e-14	7.08803e-11	Mt2
-1.62576	-1.62601	8.93432	8.97111e-14	7.4032e-11	Uqcrb
-1.94044	-1.94125	7.5969	1.22937e-13	9.70397e-11	Zbtb20
-2.1726	-2.1743	6.83222	1.65217e-13	1.2498e-10	Dhcr24
-1.55659	-1.5568	9.1173	4.70398e-13	3.05003e-10	mt-Nd2
-4.11868	-4.15841	4.64475	8.35033e-13	5.2276e-10	Kcnd2
-2.22918	-2.23154	6.46098	1.02939e-12	5.84019e-10	2010007H06Rik
-2.26551	-2.26816	6.34941	1.14309e-12	6.10374e-10	Hpgd
-2.96325	-2.97385	5.24277	1.6813e-12	8.47889e-10	Sphk1
-3.38659	-3.40578	4.88266	3.54093e-12	1.73745e-09	Trf
-2.32403	-2.32753	6.05323	4.42007e-12	2.11175e-09	Rasl11a
-2.39311	-2.39743	5.84616	5.8688e-12	2.732e-09	Mt3
-2.2494	-2.25253	6.13278	1.16576e-11	5.03913e-09	Rnaset2a
-2.22272	-2.2257	6.16134	1.51282e-11	6.38726e-09	Hypk
-3.92305	-3.96243	4.48383	3.61862e-11	1.49309e-08	Nrp2
-2.57922	-2.58632	5.39636	4.28473e-11	1.69755e-08	Bhmt
-1.96711	-1.96871	6.72213	7.83953e-11	2.90463e-08	Bex4
-2.2552	-2.25955	5.70961	2.94635e-10	1.02867e-07	mt-Nd3
-1.92662	-1.92823	6.66135	3.04607e-10	1.04342e-07	Serpina3c
-1.46166	-1.46191	8.73551	3.46266e-10	1.16416e-07	Chchd10
-1.69836	-1.69908	7.52574	4.46003e-10	1.44593e-07	Abhd4
-1.44425	-1.44448	8.79405	4.58047e-10	1.45892e-07	Gstm2
-1.57073	-1.57116	8.09042	5.96965e-10	1.83693e-07	Id2
-2.23421	-2.23869	5.65758	6.94282e-10	2.10078e-07	Cpne2
-2.32439	-2.32985	5.4889	7.12224e-10	2.11974e-07	Nupr1
-1.68799	-1.68874	7.44468	9.95317e-10	2.91451e-07	Pfn2
-2.23408	-2.23872	5.60434	1.03533e-09	2.98355e-07	Mast4
-1.33311	-1.33328	9.17717	3.67605e-09	9.67227e-07	Dnajc15
-1.54713	-1.54761	7.88843	3.7738e-09	9.78761e-07	Id3
-1.79169	-1.79309	6.72751	4.73156e-09	1.19308e-06	Htra1
-2.19	-2.19494	5.48597	5.32032e-09	1.32316e-06	Ecm1
-7.99104	-1.44269e+08	3.55007	7.78479e-09	1.88444e-06	Klk1b24
-2.06332	-2.06714	5.69077	8.2423e-09	1.96893e-06	Klf9
-1.90425	-1.90675	6.08349	1.28652e-08	2.99445e-06	Rnaset2b
-2.37478	-2.38287	5.04376	2.10597e-08	4.72023e-06	Nim1k
-1.45995	-1.46014	9.11144	2.58905e-08	5.66315e-06	Vcam1
-1.91539	-1.91845	5.82794	3.47975e-08	7.43234e-06	Mgp
-2.07245	-2.07709	5.44055	3.90894e-08	8.15711e-06	Cxcl1
-1.58513	-1.58596	7.20791	5.40982e-08	1.11608e-05	Ndrg2
-3.43439	-3.47267	4.09289	7.77217e-08	1.5011e-05	Svs5
-2.52345	-2.53517	4.71465	8.67997e-08	1.65879e-05	Coro2a
-1.46867	-1.46927	7.50678	2.02246e-07	3.49908e-05	mt-Nd5
-1.68113	-1.68279	6.38715	2.03349e-07	3.49908e-05	Sparcl1
-1.42768	-1.42817	7.73941	2.04297e-07	3.49908e-05	mt-Rnr2
-1.61261	-1.61381	6.72307	2.0841e-07	3.53615e-05	Hes1
-0.822526	-0.822527	15.2023	2.22477e-07	3.73255e-05	Malat1
-1.07928	-1.07933	10.6045	2.24097e-07	3.73255e-05	Mt1
-2.39695	-2.40757	4.72246	2.66396e-07	4.31823e-05	Mafb
-2.39695	-2.40757	4.72246	2.66396e-07	4.31823e-05	Ermp1
-1.6496	-1.65111	6.46784	2.71602e-07	4.36365e-05	Sod3
-2.04822	-2.05384	5.18014	3.4877e-07	5.45855e-05	Col26a1
-2.41935	-2.43089	4.64291	4.14227e-07	6.31958e-05	Sorbs2
-1.94855	-1.95324	5.32446	5.10773e-07	7.66371e-05	mt-Rnr1
-1.61433	-1.61585	6.44632	5.92311e-07	8.7426e-05	Gm37350
-1.76691	-1.76993	5.69594	8.04612e-07	0.000115934	Gm17167
-1.56857	-1.56991	6.53695	9.52996e-07	0.000134121	Stard7
-1.78407	-1.78734	5.60593	9.89815e-07	0.000138231	St3gal6
-2.1057	-2.11297	4.91295	1.09521e-06	0.000150633	Ins2
-1.11817	-1.11828	9.56067	1.56125e-06	0.000213117	Me1
-2.97798	-3.00753	4.00267	1.74133e-06	0.000235924	Rassf3
-0.928551	-0.928565	12.1053	1.83259e-06	0.000246449	mt-Cytb
-1.61591	-1.6179	6.08718	1.89191e-06	0.000252556	Ifitm3
-1.78299	-1.78666	5.45076	2.01833e-06	0.000267099	Adck3
-1.00125	-1.00129	10.8242	2.53405e-06	0.000326281	mt-Nd4
-2.47463	-2.49013	4.33957	2.89235e-06	0.000367207	Ly6d
-1.59684	-1.59888	6.01688	2.99532e-06	0.000377639	Pcsk5
-2.55404	-2.57166	4.24754	3.19467e-06	0.000397932	Lmcd1
-7.32954	-1.44269e+08	3.01057	3.23035e-06	0.000397932	Pf4
-1.85265	-1.8574	5.20492	3.24395e-06	0.000397932	Gm21955
-1.07677	-1.07686	9.66518	4.33088e-06	0.000524181	Prss35
-3.71853	-3.79542	3.51117	4.82659e-06	0.000580309	Ldhd
-2.6132	-2.63349	4.12849	5.31976e-06	0.000635397	Itga6
-7.25785	-1.44269e+08	2.95299	5.39079e-06	0.000639672	Klk1b21
-2.27384	-2.28612	4.42612	6.40872e-06	0.000745835	Mia
-1.58176	-1.58414	5.81336	7.15421e-06	0.000827291	Adam23
-1.80588	-1.81075	5.12332	8.39604e-06	0.000952688	Gm5805
-7.18241	-1.44269e+08	2.89265	9.16752e-06	0.00102738	Thrsp
-2.67104	-2.69486	3.98442	9.8464e-06	0.0010967	Pxylp1
-1.42403	-1.42517	6.58579	1.09254e-05	0.00120946	Dbp
-2.65383	-2.67759	3.97127	1.17459e-05	0.00126933	Gm14226
-1.47237	-1.47394	6.22888	1.21863e-05	0.00130142	Klhdc8b
-2.97532	-3.01216	3.73882	1.2674e-05	0.00133777	mt-Co3
-1.17879	-1.17906	8.27552	1.36325e-05	0.0014224	Unc119
-2.93882	-2.97551	3.70485	1.82532e-05	0.00187224	Pak6
-1.3496	-1.35045	6.88196	2.07261e-05	0.00211241	Serpinb6b
-1.5877	-1.59069	5.49915	2.08274e-05	0.00211241	Cox7a1
-1.78859	-1.7941	4.94569	2.34234e-05	0.00233655	Art3
-2.37573	-2.39288	4.11328	2.42026e-05	0.00240108	Gadd45a
-2.57824	-2.60177	3.91884	2.46889e-05	0.00243601	N4bp2l1
-1.63392	-1.63753	5.31619	2.48541e-05	0.00243906	Tcea3
-4.22597	-4.37934	3.15304	2.54015e-05	0.00247938	Sftpc
-1.43284	-1.43442	6.16543	2.61125e-05	0.00253515	Il10rb
-7.01855	-1.44269e+08	2.76258	2.688e-05	0.00256845	Pcp4l1
-7.01855	-1.44269e+08	2.76258	2.688e-05	0.00256845	Acvr1c
-7.01855	-1.44269e+08	2.76258	2.688e-05	0.00256845	Zbtb16
-1.89753	-1.90487	4.70058	2.90655e-05	0.00274836	Lrp6
-1.03293	-1.03304	9.3968	3.04119e-05	0.00286077	Rpl24
-1.57431	-1.57746	5.43565	3.21504e-05	0.00300711	Npr1
-1.09448	-1.09467	8.66107	3.49521e-05	0.0032211	Socs3
-2.33175	-2.34877	4.0755	3.78576e-05	0.00347123	Paqr6
-1.81229	-1.81871	4.77705	4.22186e-05	0.00375724	Gm10080
-2.16258	-2.1758	4.23158	4.62933e-05	0.00409978	Ntrk2
-2.39464	-2.41429	3.96827	4.90995e-05	0.00430628	Gm10600
-1.4936	-1.49622	5.57615	5.42312e-05	0.00468842	Slc30a2
-1.36178	-1.36313	6.2941	5.68613e-05	0.00484656	Phpt1
-4.09251	-4.24508	3.04771	6.35287e-05	0.00536448	Prss23
-1.46087	-1.46329	5.6629	6.53385e-05	0.00549176	Gpt2
-2.12371	-2.13681	4.19614	7.02633e-05	0.00585152	Aldh1a7
-1.74477	-1.75076	4.79957	7.11111e-05	0.00589508	Hapln1
-2.3403	-2.35978	3.92755	8.1292e-05	0.006648	Eif2s3x
-1.63571	-1.64035	5.00799	8.19081e-05	0.00666835	Gm10221
-2.44709	-2.47018	3.81697	8.3992e-05	0.00680747	Tmem200a
-1.57873	-1.58279	5.11576	9.91349e-05	0.0078252	Ormdl2
-6.7835	-1.44269e+08	2.57872	0.000104171	0.0081518	Faah
-2.22152	-2.23822	4.00323	0.000106229	0.00824182	Lgals3bp
-1.80775	-1.81536	4.55951	0.000115283	0.00885694	Gm37376
-1.57964	-1.58385	5.06331	0.000115621	0.00885694	Rps2-ps10
-2.7104	-2.74615	3.52912	0.000127994	0.00972271	Lnx1
-6.73152	-1.44269e+08	2.53855	0.000138172	0.0103231	Akr1c13
-2.3859	-2.40876	3.77092	0.000143581	0.0105964	Gm15421
-2.18595	-2.20254	3.9769	0.000146302	0.0107535	Osbpl3
-1.81431	-1.82244	4.48388	0.000152455	0.0111158	Acsf2
-1.50714	-1.51071	5.20174	0.000156856	0.0113909	Tbx3
-1.63199	-1.63724	4.83732	0.000164536	0.011901	Plekhg1
-1.49931	-1.50287	5.18769	0.000173917	0.0125296	Tcp11l2
-6.67759	-1.44269e+08	2.49708	0.000183547	0.0131193	Esam
-3.27372	-3.34838	3.16221	0.000185355	0.0131966	Fgl2
-1.44644	-1.44945	5.34948	0.000186522	0.0132278	Foxp1
-1.51516	-1.51898	5.10495	0.000188521	0.0132846	Gm8624
-3.27041	-3.34507	3.16306	0.000188788	0.0132846	Gm6211
-0.864343	-0.864371	11.0166	0.000192431	0.013477	Hmgcs2
-1.59923	-1.60419	4.86898	0.000194598	0.0135361	Cacna2d1
-1.37211	-1.37434	5.64932	0.000195828	0.0135697	Ddx26b
-2.34864	-2.37135	3.7375	0.000198805	0.0137236	Nr1h3
-1.55979	-1.5643	4.95273	0.000207513	0.0142704	Ghr
-1.22743	-1.22833	6.66105	0.000214855	0.0147196	Slc16a1
-2.46768	-2.49542	3.61179	0.000221677	0.0150528	Csf1
-1.03723	-1.03744	8.40185	0.000222207	0.0150528	Ifi27
-1.81356	-1.82227	4.39148	0.000223074	0.0150554	Klhl5
-3.24076	-3.31523	3.13675	0.000232112	0.0154926	Ets1
-2.32453	-2.34715	3.72217	0.000241982	0.0160335	Cst6
-1.19971	-1.20048	6.8439	0.000242915	0.0160368	C1s1
-1.28309	-1.28455	6.10381	0.000243931	0.0160456	Slc27a1
-6.62157	-1.44269e+08	2.45423	0.000245862	0.0161142	Tmie
-1.41341	-1.41629	5.35585	0.000257236	0.016769	Glrx
-1.19373	-1.19449	6.86355	0.000257701	0.016769	Slc7a8
-0.97656	-0.976691	9.01472	0.000261577	0.0169001	Ass1
-2.11886	-2.13521	3.91986	0.000264338	0.0170001	Ccbe1
-1.18797	-1.1887	6.88545	0.00026515	0.0170001	Nrp1
-2.60784	-2.64313	3.45103	0.000281386	0.0179248	Gm4876
-2.60498	-2.64027	3.45189	0.000286233	0.0181698	Pdia4
-1.78642	-1.79506	4.37218	0.000291579	0.018317	Ifi27l2a
-2.84197	-2.89018	3.29121	0.000296867	0.0185	Bcl3
-1.47538	-1.47915	5.08725	0.000299997	0.0185885	Hjurp
-1.71498	-1.72239	4.48817	0.000306506	0.0189272	Lmo7
-6.56329	-1.44269e+08	2.40991	0.000329591	0.0202153	Strip2
-3.82438	-3.97511	2.83896	0.000342104	0.0207723	Cntfr
-1.89891	-1.91022	4.14493	0.000354799	0.0214086	Nr1d2
-2.57526	-2.61041	3.43241	0.000354943	0.0214086	Gm13340
-3.1725	-3.24656	3.0842	0.000365185	0.0219534	Fjx1
-1.27756	-1.27932	5.82845	0.000383175	0.0229589	Wwp1
-1.22741	-1.22865	6.23874	0.000406161	0.0240976	Cav2
-1.49974	-1.50415	4.90672	0.000412842	0.0243354	Cml1
-1.43696	-1.44054	5.10296	0.00041285	0.0243354	Ocrl
-1.92754	-1.94009	4.05528	0.000434057	0.0252169	Deptor
-1.46556	-1.46959	4.99017	0.000437834	0.0252169	Atp6v0e2
-1.62604	-1.63243	4.5678	0.000438918	0.0252169	Tbc1d4
-0.981404	-0.981577	8.61603	0.000462493	0.0264043	Akr1b3
-1.25779	-1.2595	5.84971	0.000471334	0.0267409	Appl2
-1.1586	-1.15937	6.80318	0.000475243	0.0268786	Itih5
-1.12126	-1.12183	7.15835	0.000490081	0.0273767	Gm1673
-2.22686	-2.24911	3.65777	0.000515629	0.0285404	Grtp1
-0.979719	-0.979898	8.56214	0.000522537	0.0288348	mt-Co1
-1.22724	-1.22868	6.06359	0.000534528	0.0294072	Adipor2
-1.80137	-1.81149	4.18933	0.000544073	0.0298418	RP24-291E8.2
-2.21139	-2.23356	3.63785	0.000583011	0.0315957	Dapp1
-2.21139	-2.23356	3.63785	0.000583011	0.0315957	Spsb1
-2.10472	-2.12334	3.74744	0.000596118	0.0319249	Myzap
-2.20611	-2.22827	3.63957	0.000602271	0.0321595	Ankrd63
-1.08549	-1.08597	7.33681	0.000634904	0.0337037	Qsox1
-1.41683	-1.42064	5.00028	0.000654057	0.0345186	Hsd3b7
-1.87461	-1.88699	4.01702	0.000671892	0.0353571	4930481A15Rik
-1.16017	-1.16114	6.49508	0.000707358	0.0370089	Rps11-ps1
-2.46547	-2.50006	3.34669	0.000775305	0.0399877	mt-Nd4l
-2.46247	-2.49705	3.34754	0.000787994	0.040527	Tspan12
-1.13139	-1.13219	6.70359	0.000792738	0.0406552	Polr2l
-2.16619	-2.18815	3.60154	0.000810069	0.0411955	Mertk
-1.34731	-1.35045	5.16878	0.000820172	0.0415928	Cacnb2
-6.37282	-1.44269e+08	2.26705	0.000828643	0.0419053	Jph2
-2.16086	-2.18282	3.60326	0.000836201	0.0420985	Yipf2
-2.05797	-2.07642	3.7158	0.000849755	0.0426169	Spryd3
-1.70349	-1.71256	4.21907	0.000885778	0.0441794	Atf6
-1.70349	-1.71256	4.21907	0.000885778	0.0441794	Sowahc
-2.27145	-2.29828	3.45892	0.000936532	0.0464556	Il18
-1.59166	-1.59879	4.40804	0.000979119	0.0479135	Sdc4
-1.77297	-1.78393	4.06381	0.00101104	0.0492103	Lbh
-1.61653	-1.62419	4.34059	0.00102398	0.0497068	Gm11808
-2.64736	-2.69446	3.14686	0.00107572	0.0519405	Apln
-1.46939	-1.47458	4.66396	0.00108795	0.0522532	Gm26802
-2.98274	-3.05554	2.94311	0.00110518	0.0528476	Glb1l2
-0.98254	-0.982796	8.07337	0.00110768	0.0528476	Ctsf
-1.50494	-1.51076	4.56196	0.00111151	0.0528476	Cp
-1.93776	-1.95346	3.78728	0.00111498	0.0528522	Gm13594
-6.3033	-1.44269e+08	2.21572	0.00113734	0.0537719	Ccl2
-3.59676	-3.74563	2.66542	0.00114391	0.0538487	Sdpr
-1.54779	-1.55439	4.4516	0.0011449	0.0538487	Flywch2
-3.59305	-3.74191	2.66627	0.00116043	0.0544232	Arhgap26
-0.771287	-0.771301	11.7997	0.00116311	0.0544232	mt-Nd1
-1.10823	-1.10907	6.61448	0.00119706	0.0557247	Efhd1
-1.6661	-1.67509	4.19933	0.00120566	0.0559815	Lix1
-1.28544	-1.28825	5.25872	0.00123941	0.0571102	Tubb3
-1.42542	-1.43007	4.74015	0.00125176	0.0572437	Ppp2r3a
-1.99673	-2.0149	3.66275	0.00133901	0.0609267	Polk
-1.25213	-1.25461	5.35501	0.0013474	0.0611289	Tmem106c
-1.31768	-1.32097	5.06281	0.00135019	0.0611289	Cxcl16
-2.94593	-3.01845	2.91183	0.00136111	0.0612672	mt-Co2
-1.44484	-1.44998	4.6492	0.00136461	0.0612672	Enpp5
-1.90887	-1.92448	3.77418	0.00136674	0.0612672	Dock8
-0.82208	-0.822121	10.4016	0.00138227	0.0615078	Rpl22l1
-1.22909	-1.23136	5.42817	0.00144312	0.0636986	Kcnk1
-1.77523	-1.7873	3.95294	0.00144554	0.0636986	Akr1b7
-3.54288	-3.6913	2.62853	0.0014818	0.0651384	Avpr1a
-1.45181	-1.45722	4.59612	0.00150009	0.0656245	Tpd52
-1.71937	-1.73015	4.02565	0.00153107	0.0667837	Trib1
-1.56734	-1.57489	4.31264	0.00154963	0.0667837	Scd1
-1.31184	-1.31524	5.02769	0.00155891	0.0667837	Aifm2
-6.23026	-1.44269e+08	2.16228	0.00157073	0.0667837	Mansc1
-6.23026	-1.44269e+08	2.16228	0.00157073	0.0667837	Rrad
-6.23026	-1.44269e+08	2.16228	0.00157073	0.0667837	Lrrc2
-6.23026	-1.44269e+08	2.16228	0.00157073	0.0667837	Ly6c1
-6.23026	-1.44269e+08	2.16228	0.00157073	0.0667837	Dtx3l
-6.23026	-1.44269e+08	2.16228	0.00157073	0.0667837	Pcdhb7
-1.36748	-1.37166	4.82364	0.00159658	0.0672527	Tead1
-1.50893	-1.51544	4.42282	0.00161191	0.0677411	Gm16124
-2.06546	-2.08697	3.52735	0.00161845	0.067859	Sept4
-1.39316	-1.39776	4.73138	0.00163705	0.0683256	Paqr7
-1.46125	-1.46697	4.53984	0.0016371	0.0683256	Hfe
-1.32219	-1.32585	4.94134	0.00173574	0.0721659	Lbx2
-2.89727	-2.96947	2.88236	0.00175481	0.0724205	Slc16a11
-2.05181	-2.0733	3.53166	0.00175516	0.0724205	RP23-24K16.2
-1.2385	-1.24109	5.28914	0.00177519	0.0730806	Cpt1a
-1.69678	-1.7075	4.01437	0.0018063	0.0740257	Cyb561
-3.49459	-3.64252	2.58878	0.0018762	0.0762024	Gabrb1
-3.49459	-3.64252	2.58878	0.0018762	0.0762024	Rcan2
-1.64965	-1.65932	4.08393	0.00188694	0.0764672	Gm3244
-1.16998	-1.17184	5.63025	0.00191578	0.0774634	Il6st
-1.73631	-1.74824	3.92519	0.00192611	0.0776799	9530077C05Rik
-1.1418	-1.14338	5.8037	0.00193361	0.0776799	Erdr1
-1.10492	-1.10606	6.18192	0.00196436	0.0787262	Yae1d1
-0.923153	-0.92335	8.34393	0.00203526	0.081388	Ndufa1
-1.30167	-1.3053	4.92966	0.00211514	0.0840729	Snx10
-1.45322	-1.45924	4.45854	0.00212056	0.0840729	Mthfs
-2.311	-2.34474	3.2316	0.00212093	0.0840729	Npas2
-2.311	-2.34474	3.2316	0.00212093	0.0840729	Slc46a3
-1.52937	-1.53679	4.27787	0.00213473	0.0844357	Col4a3bp
-0.885007	-0.88514	8.82737	0.00216477	0.0850402	Zfp36l1
-6.15333	-1.44269e+08	2.10657	0.00217161	0.0850402	Klk1b27
-1.13817	-1.1398	5.75707	0.00217272	0.0850402	Dlgap1
-1.16238	-1.16427	5.59356	0.00217684	0.0850402	Rere
-1.3915	-1.39653	4.62074	0.0021859	0.0850402	mmu-mir-703
-1.84185	-1.85719	3.72586	0.00220418	0.0854004	Zfyve27
-1.10567	-1.10694	6.03567	0.00221086	0.0854004	Nubpl
-1.07454	-1.07549	6.40518	0.00223644	0.0862049	Amhr2
-1.13625	-1.13788	5.73363	0.0022686	0.0872595	Tlcd2
-0.871161	-0.871278	9.00438	0.00231034	0.0886769	Csrp2
-1.55067	-1.55869	4.2042	0.00231659	0.0887294	2700046A07Rik
-1.38406	-1.38907	4.6101	0.0023396	0.089422	Pithd1
-3.437	-3.58441	2.54952	0.00243969	0.0926219	Rwdd3
-3.437	-3.58441	2.54952	0.00243969	0.0926219	Fermt3
-1.19046	-1.1928	5.3544	0.00244373	0.0926219	Spint2
-2.50392	-2.5501	3.03965	0.00249637	0.09442	Cacna1c
-1.47756	-1.48439	4.32925	0.0025715	0.0970593	Dync1i1
-1.29168	-1.29541	4.86788	0.00259496	0.0977418	Prcp
-1.74961	-1.76289	3.79549	0.00263973	0.0988129	Nr1d1
-1.89147	-1.90921	3.59457	0.00267941	0.0998864	2900092N22Rik
-1.89147	-1.90921	3.59457	0.00267941	0.0998864	Ttpa

## Sheet: Group_Leydig_2_P5
logFC	unshrunk.logFC	logCPM	PValue	FDR	Genename
3.86665	3.86724	10.4194	4.99359e-08	0.000376501	Cyp17a1
3.00868	3.00894	10.698	2.17786e-07	0.000713725	Ren1
2.64614	2.64768	7.73412	7.97211e-07	0.00164598	H19
2.74731	2.74846	8.26072	8.80013e-07	0.00164598	Inhba
3.14243	3.14947	6.07604	1.57134e-06	0.00267185	6330403K07Rik
2.50161	2.50175	10.9405	3.18733e-06	0.00405627	Dlk1
1.91392	1.91432	8.83377	3.68631e-06	0.00405627	Mfap2
1.95944	1.95975	9.26889	5.29569e-06	0.00511105	Hsd3b1
2.71867	2.72288	6.35512	5.54124e-06	0.00511105	Lsp1
1.59111	1.5916	8.11776	9.38138e-06	0.00737664	Plagl1
2.57587	2.57833	6.96627	1.09264e-05	0.00756915	Mest
1.71816	1.71901	7.49108	1.1736e-05	0.00783963	Cdkn1c
3.20767	3.21871	5.50114	1.34853e-05	0.00869757	Vsnl1
1.64727	1.64745	9.6084	1.43522e-05	0.0089481	Cyp11a1
4.24267	4.30412	4.16421	1.66291e-05	0.00971969	2900055J20Rik
4.69466	4.78721	4.05619	1.71849e-05	0.00974017	Mical2
1.62586	1.62681	7.19371	2.2911e-05	0.0122436	Ramp2
1.27157	1.27168	9.86654	2.44214e-05	0.0124162	Mdk
1.90099	1.90438	5.72555	2.80003e-05	0.013782	Fxyd7
2.30819	2.31285	5.7491	3.0967e-05	0.0140774	Sapcd1
3.13045	3.13844	5.8823	3.35775e-05	0.0146054	Agtr2
5.24396	5.42562	3.70662	4.50536e-05	0.0175559	Gpha2
2.38718	2.39661	4.83986	4.61395e-05	0.0176121	Fam212a
1.35858	1.35931	7.20382	4.82283e-05	0.0178576	Hist1h2ap
3.11296	3.13478	4.44694	6.03586e-05	0.0197689	Itga4
2.03116	2.0357	5.46218	6.37443e-05	0.0197689	Gm16152
1.92306	1.92496	6.5796	7.24389e-05	0.0213292	Serpine2
1.81063	1.81447	5.43435	7.67392e-05	0.0216848	Col23a1
2.81607	2.83022	4.73784	8.89874e-05	0.0232323	Tubb2b
1.03641	1.03646	10.6341	9.61579e-05	0.0243045	Rpl12
1.21827	1.21886	7.29808	0.000110854	0.0265822	Osr1
2.08876	2.0923	5.88959	0.000117044	0.0273649	Dpt
1.36522	1.36629	6.66841	0.000121131	0.0279707	Arhgap20
2.83528	2.84947	4.75524	0.000123129	0.0280853	Ly6h
2.67215	2.68407	4.82288	0.000131582	0.0292927	Vcan
1.07899	1.07909	9.68938	0.00013312	0.0292927	Tshz2
2.14103	2.14583	5.5147	0.000136595	0.0297079	Sox11
1.83867	1.84265	5.41927	0.000162648	0.0334326	Nr0b1
2.06996	2.07484	5.40741	0.0001636	0.0334326	Prrx2
1.61149	1.61446	5.54377	0.000164446	0.0334326	Col25a1
3.06928	3.10389	3.77522	0.000167189	0.0336247	Ngfr
1.14682	1.14715	7.99004	0.000179495	0.0357156	Cst8
1.06491	1.06508	8.86265	0.000182288	0.0358897	Ppap2b
1.77158	1.77378	6.18222	0.000192067	0.0371467	Nkain4
2.16986	2.17687	5.01018	0.000209097	0.0391095	Hsd11b2
7.25588	1.44269e+08	2.7549	0.000215722	0.0399492	Gjb5
1.03517	1.03521	10.9419	0.00022308	0.0405095	Rps12
1.10226	1.10273	7.43911	0.000235102	0.0410966	Pkdcc
2.71237	2.74018	3.70493	0.000276572	0.0457788	Uba7
7.17288	1.44269e+08	2.6839	0.000280608	0.0460394	Fat3
1.26365	1.2646	6.68234	0.000296232	0.0473567	Gsta4
1.75312	1.75506	6.3357	0.000313777	0.0497364	Efna5
3.88099	3.97081	3.3181	0.000326109	0.0506049	Hoxc10
1.33612	1.33621	10.2423	0.000332265	0.0507665	Vim
1.32907	1.32955	7.78149	0.000355545	0.051954	Gm10073
1.68836	1.68909	7.67034	0.000401397	0.0548009	S100a6
2.9086	2.93705	3.87504	0.000425613	0.0572709	Cpne5
2.51502	2.53828	3.73984	0.000454331	0.0598373	Kcne1l
2.24258	2.25374	4.44463	0.000488122	0.0634017	Lrrn2
1.23778	1.23841	7.23703	0.000497746	0.0642059	Pdlim3
4.32574	4.50328	2.88646	0.000529605	0.0673859	Pcsk6
2.49424	2.51742	3.72217	0.000545355	0.068477	Dchs1
1.15653	1.15679	8.38386	0.000545502	0.068477	Igf1
1.23992	1.24108	6.36332	0.00055964	0.0697834	Spats2l
3.37943	3.43813	3.38617	0.00057519	0.0706271	Vav3
1.37434	1.37673	5.52576	0.00058317	0.0706271	Hoxd10
0.877459	0.877506	10.351	0.000585287	0.0706271	Gnb2l1
1.04108	1.04144	7.73954	0.000597489	0.0710634	Bmyc
2.01155	2.02396	4.03781	0.000633842	0.0739663	Sostdc1
2.06423	2.07366	4.47602	0.000636686	0.0739663	Mirg
1.3591	1.36179	5.33596	0.000646977	0.0746979	Espn
1.15915	1.16044	6.07998	0.000717542	0.0798928	Chsy1
2.21978	2.23916	3.66793	0.000737944	0.0798928	Pycr1
6.73385	1.44269e+08	2.31512	0.000758046	0.0814855	Crhr1
3.00165	3.05852	3.06315	0.000766213	0.0815862	Nes
1.11858	1.11961	6.33635	0.000770261	0.0815862	Fabp5
1.01383	1.01413	7.95727	0.000772067	0.0815862	Cxcl12
2.01198	2.02344	4.14701	0.000854177	0.0882681	Tro
1.85459	1.85819	5.58287	0.000878144	0.0902461	Maob
3.99579	4.17108	2.60935	0.000896422	0.0910345	Lin7a

## Sheet: Group_Leydig_2_P10
logFC	unshrunk.logFC	logCPM	PValue	FDR	Genename
-7.31581	-7.47653	5.06502	4.1006e-08	0.000376501	Hsd3b6
-4.19598	-4.20672	5.79167	6.49638e-08	0.000376501	mt-Atp6
-2.86231	-2.86459	6.71333	8.05177e-08	0.000376501	Pfn1
-2.41879	-2.42024	6.93977	2.59594e-07	0.000713725	Htra1
-1.99489	-1.99536	8.15145	2.67113e-07	0.000713725	Mgarp
-2.16205	-2.16289	7.46499	5.51537e-07	0.00128949	Cpe
-2.70745	-2.71418	5.06451	2.25652e-06	0.00330498	Nrp2
-2.06045	-2.06063	9.55352	2.29709e-06	0.00330498	Aldh1a1
-3.49272	-3.51482	4.15768	3.57074e-06	0.00405627	Bhmt
-2.77723	-2.78201	5.60249	3.68673e-06	0.00405627	Smpx
-1.61932	-1.61959	8.49735	4.69886e-06	0.00488264	Uqcrb
-1.38735	-1.38752	8.94649	5.73846e-06	0.00511105	Serinc3
-2.0126	-2.0157	5.48042	9.35669e-06	0.00737664	Rasl11a
-1.80099	-1.80129	8.5699	9.71392e-06	0.00737664	Vcam1
-2.39165	-2.39395	6.26182	9.85971e-06	0.00737664	Nupr1
-3.3631	-3.38667	3.9547	1.05237e-05	0.00756915	Mt3
-1.63398	-1.63548	6.10372	1.6309e-05	0.00971969	C2
-2.69481	-2.69882	5.77146	2.04856e-05	0.0112695	C1qtnf3
-1.84378	-1.84699	5.26598	2.45615e-05	0.0124162	Serpina3c
-1.39358	-1.39429	6.90933	3.06882e-05	0.0140774	mt-Nd5
-1.46117	-1.46214	6.54243	3.08542e-05	0.0140774	Tmem159
-1.23689	-1.2372	7.9134	3.16109e-05	0.0140774	Tmem109
-2.13428	-2.13861	5.13408	3.49524e-05	0.014858	Mast4
-1.4178	-1.41845	7.03458	3.71334e-05	0.0154343	Ctsf
-3.60608	-3.65749	3.154	3.85819e-05	0.0156877	Gm21596
-1.18596	-1.18617	8.34791	4.26307e-05	0.0169652	Me1
-1.29142	-1.29161	8.63948	4.9717e-05	0.0178576	mt-Nd2
-1.34902	-1.34987	6.5801	5.05082e-05	0.0178576	Col4a4
-1.18432	-1.18446	8.92503	5.06017e-05	0.0178576	Mmd2
-1.60603	-1.60831	5.49569	5.43664e-05	0.0185837	Dhcr24
-3.39139	-3.43495	3.17975	5.51994e-05	0.0185837	Ccbe1
-1.70123	-1.70405	5.29617	5.56399e-05	0.0185837	Rnaset2b
-2.9405	-2.96731	3.41223	6.21916e-05	0.0197689	Hsd11b1
-1.82332	-1.82585	5.57586	6.2601e-05	0.0197689	Cav2
-2.0974	-2.10509	4.30799	6.44731e-05	0.0197689	Cox7a1
-1.46259	-1.4642	5.8261	7.17598e-05	0.0213292	Slc16a1
-1.08142	-1.08153	9.17856	7.29827e-05	0.0213292	Prss35
-1.80321	-1.80727	4.8936	7.45503e-05	0.0214521	Cav3
-1.44786	-1.44958	5.71081	7.76776e-05	0.0216848	Slc27a3
-1.26738	-1.26809	6.74976	7.95982e-05	0.0218942	Txnip
-1.63396	-1.63693	5.15244	8.65523e-05	0.0232323	Serpina5
-1.29158	-1.29229	6.76771	8.77087e-05	0.0232323	C1s1
-1.22436	-1.22488	7.13096	8.94316e-05	0.0232323	Mgp
-1.36337	-1.36473	5.93503	9.52722e-05	0.0243045	Abhd4
-2.97276	-3.00556	3.18045	0.000101211	0.0252406	Lyz2
-1.97848	-1.98266	5.02918	0.000107506	0.0264579	mt-Nd3
-1.7783	-1.78262	4.7836	0.000110098	0.0265822	Ecm1
-1.67222	-1.67595	4.8798	0.000116574	0.0273649	Npr1
-1.48815	-1.4892	6.45568	0.000125446	0.0282692	Mt2
-1.37398	-1.37551	5.7952	0.000148145	0.0318494	Nsdhl
-2.27057	-2.28231	3.89906	0.000150497	0.0319874	Nabp1
-1.58725	-1.5906	4.93324	0.000161083	0.0334326	F11r
-1.078	-1.07805	10.2995	0.000192645	0.0371467	mt-Nd4
-1.57744	-1.57994	5.33136	0.000195595	0.0373307	Col14a1
-1.68974	-1.6938	4.77559	0.000197734	0.0373577	Dpep1
-2.2754	-2.28962	3.65042	0.000220709	0.0404719	Cdk2
-1.70718	-1.71106	4.85571	0.000228296	0.0406933	Gm5805
-1.19352	-1.19444	6.28067	0.000228443	0.0406933	Cmbl
-3.66097	-3.73767	2.70688	0.000231084	0.0407754	Pf4
-2.33073	-2.34437	3.75463	0.00025359	0.0439181	Hspb2
-0.968278	-0.968422	8.6086	0.00025689	0.0440813	Gas6
-4.15354	-4.30659	2.3053	0.000260095	0.0442256	Glb1l2
-0.963426	-0.963483	9.93617	0.00026641	0.0448914	Acsbg1
-4.62709	-4.78256	2.67089	0.000270324	0.0451441	Trf
-1.61407	-1.61858	4.55301	0.000289904	0.0471468	Stard8
-1.46072	-1.4637	4.95659	0.000292399	0.0471468	Glrx
-1.34186	-1.34248	7.01157	0.000320591	0.0503893	mt-Rnr2
-1.37638	-1.37876	5.16783	0.000327374	0.0506049	Slc27a1
-1.06926	-1.06933	9.78081	0.00033651	0.0507665	Hmgcs2
-1.60966	-1.61192	5.50955	0.000336562	0.0507665	Rnaset2a
-1.19245	-1.19354	6.03769	0.000342818	0.0512966	Sult1a1
-1.98716	-1.99181	4.89143	0.000350147	0.051954	Fgl2
-4.53435	-4.68941	2.59738	0.000354358	0.051954	Svs5
-1.07163	-1.07224	6.69423	0.000359838	0.0521737	Plod2
-1.23248	-1.23286	7.58805	0.000370424	0.0532955	Cav1
-2.15276	-2.16742	3.49777	0.000376879	0.0538102	Lix1
-0.962849	-0.96309	7.86753	0.000382963	0.0542646	2010107E04Rik
-1.949	-1.95998	3.68738	0.00039419	0.0548009	Guca1b
-1.42466	-1.42768	4.89736	0.000394246	0.0548009	Gm8624
-0.946294	-0.946462	8.35446	0.000399276	0.0548009	Cd47
-1.98544	-1.99273	4.27443	0.000401257	0.0548009	Slc30a2
-1.94219	-1.9527	3.73971	0.000419962	0.0569201	Cxcl1
-2.12182	-2.13639	3.47754	0.000433852	0.0579627	Gm37376
-1.10552	-1.1064	6.2198	0.000441743	0.0585984	Cryab
-1.29541	-1.29748	5.27218	0.000457482	0.0598373	Vgll3
-0.984095	-0.984463	7.28889	0.000514144	0.0658668	Rtn4rl1
-3.55704	-3.6578	2.30567	0.00057617	0.0706271	Thrsp
-2.53596	-2.56709	2.87388	0.000582196	0.0706271	Rgs11
-0.967966	-0.968159	8.19091	0.000594884	0.0710634	Ass1
-2.20485	-2.22386	3.20726	0.0006003	0.0710634	Avpr1a
-0.9712	-0.971218	11.5811	0.000624268	0.073436	mt-Cytb
-1.46231	-1.46538	4.92009	0.000659391	0.0753084	2010007H06Rik
-1.61161	-1.61782	4.11492	0.000660318	0.0753084	Gprc5b
-1.20517	-1.20642	5.86613	0.000682625	0.0773807	Phpt1
-1.36475	-1.36744	4.99401	0.000693675	0.0781596	Ms4a4d
-0.941231	-0.941437	8.05293	0.000719342	0.0798928	Gstm2
-2.25435	-2.26365	4.20093	0.000725007	0.0798928	Col4a3
-1.17675	-1.17797	5.85774	0.000730388	0.0798928	Stard7
-2.08839	-2.10465	3.30353	0.000731105	0.0798928	Deptor
-0.866228	-0.866299	9.46434	0.000738957	0.0798928	Rpl24
-6.95816	-1.44269e+08	1.87588	0.00078799	0.082801	Prss50
-1.26378	-1.26581	5.25507	0.00079256	0.0828159	Il10rb
-0.969168	-0.96947	7.55056	0.000820226	0.0852306	Fhl2
-1.24916	-1.25147	5.06454	0.000894124	0.0910345	Bcl2l12
-2.63542	-2.67586	2.63663	0.000900416	0.0910345	Depdc7
-1.60528	-1.60898	4.81806	0.000917263	0.0922391	Srd5a1
-0.919883	-0.920241	7.23116	0.000922507	0.0922705	Selenbp1
-1.44143	-1.44592	4.36862	0.000933293	0.0928527	Cp
-1.17029	-1.17197	5.40288	0.000944294	0.0934501	Gm3571
-1.77262	-1.7831	3.57772	0.000952756	0.0937913	Nr1d2
-4.65727	-4.95331	1.99603	0.000958076	0.0938212	mt-Co2
-2.55488	-2.58994	2.74327	0.00100298	0.0972688	Sycp3
-1.50104	-1.50618	4.25358	0.00100368	0.0972688	mmu-mir-703

## Sheet: Group_Fetal_Leydig_1_P5
logFC	unshrunk.logFC	logCPM	PValue	FDR	Genename
3.14333	3.14609	5.24571	7.28933e-14	1.31658e-10	Zdhhc2
2.16897	2.16904	9.55033	4.27511e-13	5.08493e-10	Inhba
2.51247	2.51376	5.6515	7.20736e-13	7.10313e-10	Ly6h
2.92013	2.92288	5.01135	1.39636e-11	8.9014e-09	Itga4
2.33459	2.33661	4.79751	1.75812e-11	1.02988e-08	Cpne5
1.8115	1.81173	7.32977	2.89637e-11	1.45991e-08	6330403K07Rik
1.80778	1.80793	7.8488	3.39915e-11	1.67439e-08	Lsp1
2.01381	2.01493	5.26498	5.74471e-11	2.64917e-08	Col25a1
1.89329	1.89386	6.08946	7.32289e-11	3.11208e-08	Tubb2b
1.99511	1.99606	5.48475	7.59267e-11	3.12722e-08	2900055J20Rik
2.97964	2.98654	3.76649	1.44177e-10	5.68163e-08	Hist1h2ap
2.88608	2.89262	3.74224	1.89943e-10	7.35148e-08	Hoxc10
5.33009	5.4127	2.69161	2.37535e-10	8.63999e-08	Ptgds
3.32357	3.33278	3.72422	2.67984e-10	9.52177e-08	Fat3
2.16751	2.16939	4.70834	2.85928e-10	9.99549e-08	Ndp
2.93181	2.93901	3.65683	3.76136e-10	1.23521e-07	Serinc2
3.10861	3.11821	3.4377	4.18373e-10	1.33949e-07	Amh
2.3187	2.32088	4.67575	4.25748e-10	1.33949e-07	Aspn
1.97077	1.97231	4.75363	4.2662e-10	1.33949e-07	Hbb-bs
1.57365	1.57374	8.44891	4.86693e-10	1.46508e-07	H19
1.98585	1.98738	4.78374	5.43498e-10	1.59186e-07	2810417H13Rik
3.58142	3.59587	3.3541	6.17167e-10	1.74612e-07	Myoc
4.4968	4.53787	2.82483	8.08128e-10	2.24556e-07	Tesc
1.63565	1.63596	6.62848	8.21882e-10	2.25487e-07	Ptn
2.89904	2.901	5.47201	9.57967e-10	2.56333e-07	Rhox8
1.66179	1.66251	5.44118	1.2627e-09	3.29731e-07	Vcan
1.48246	1.48252	8.72944	1.86405e-09	4.59106e-07	Plagl1
2.96147	2.97094	3.30243	2.13555e-09	5.14952e-07	Pdgfc
3.45993	3.47744	2.96332	2.30014e-09	5.41883e-07	Brinp3
1.85803	1.85912	5.10345	2.78602e-09	6.42386e-07	Mex3a
3.0596	3.07136	3.10299	4.64779e-09	1.00736e-06	Gm14396
4.29106	4.33184	2.62993	4.89962e-09	1.05143e-06	Hsd17b1
3.38219	3.3996	2.8913	5.83378e-09	1.2155e-06	Aplp1
3.08962	3.10141	3.13103	5.88853e-09	1.2155e-06	Hba-a1
8.67765	1.44269e+08	1.92637	9.66187e-09	1.83694e-06	Tenm1
1.60447	1.6054	5.02617	1.01483e-08	1.91264e-06	Tln2
1.52519	1.52567	5.82784	1.09177e-08	2.03992e-06	Hoxd10
1.87687	1.87891	4.23878	1.47646e-08	2.68914e-06	Hsd11b2
5.53292	5.69417	2.00325	1.51292e-08	2.73215e-06	Pdyn
4.80267	4.88437	2.19107	1.53641e-08	2.73215e-06	Mical2
1.37336	1.37357	6.83089	1.54971e-08	2.73215e-06	Pafah1b3
1.36841	1.36853	7.62255	1.5505e-08	2.73215e-06	Basp1
2.69343	2.70078	3.37033	1.59133e-08	2.78148e-06	Rbfox1
1.85038	1.85204	4.50578	2.06519e-08	3.52449e-06	Adgrl3
1.77242	1.77406	4.4192	2.12471e-08	3.59774e-06	Cd44
1.53318	1.53405	5.02074	2.23306e-08	3.75189e-06	Fam69b
1.31615	1.31617	10.3162	2.38033e-08	3.96856e-06	Mdk
1.55886	1.55971	5.08519	2.40671e-08	3.98191e-06	Sept9
4.1832	4.23711	2.14564	2.69661e-08	4.42775e-06	Vstm2b
1.52298	1.52386	4.97922	2.80329e-08	4.54191e-06	Kcne1l
1.49112	1.49198	4.96332	4.65939e-08	7.16224e-06	Lrrn2
1.32313	1.32321	8.20614	6.92512e-08	9.81014e-06	Mest
1.39897	1.3996	5.30292	7.565e-08	1.05783e-05	Lig1
4.462	4.54291	1.87451	7.72441e-08	1.0732e-05	St8sia4
2.14939	2.15324	3.66893	8.06846e-08	1.11386e-05	Filip1l
2.11857	2.1224	3.64163	8.8974e-08	1.22052e-05	Cadm3
1.8883	1.89014	4.40135	9.65124e-08	1.29415e-05	Sfrp2
1.55201	1.55315	4.65449	1.10622e-07	1.44435e-05	AW551984
1.85114	1.85361	3.93899	1.11604e-07	1.44845e-05	Cnih2
1.325	1.32514	7.27109	1.18734e-07	1.52275e-05	Efna5
1.27479	1.27488	7.93119	1.20341e-07	1.53427e-05	Stmn1
1.80366	1.80625	3.8124	1.56506e-07	1.89705e-05	Tmem121
2.52134	2.5289	3.14048	1.65071e-07	1.97666e-05	Klk8
1.26574	1.26601	6.32029	1.75997e-07	2.08446e-05	Map1b
2.29864	2.30377	3.43617	1.77492e-07	2.09075e-05	Adgrb3
1.41493	1.41582	4.82017	2.08582e-07	2.43055e-05	Ntn3
1.23863	1.2387	8.30278	2.18452e-07	2.53194e-05	Pdlim3
2.86029	2.8769	2.4126	2.62659e-07	2.99625e-05	Sh3gl3
2.31093	2.31725	3.15967	3.09456e-07	3.47521e-05	Il1rapl2
1.35185	1.35244	5.3121	3.60564e-07	4.02828e-05	Inha
2.42927	2.4387	2.7303	4.37944e-07	4.74599e-05	Nrsn2
5.05074	5.21065	1.55548	4.57808e-07	4.93659e-05	Lrrtm4
1.43298	1.4341	4.51108	4.82408e-07	5.12535e-05	Pycr1
1.238	1.23826	6.31237	4.96108e-07	5.24519e-05	Sapcd1
1.2954	1.29592	5.38724	5.18895e-07	5.38112e-05	Nr0b1
1.71732	1.7198	3.76697	6.39171e-07	6.47355e-05	Wdr66
1.4918	1.49279	4.77637	6.60311e-07	6.65655e-05	Slitrk5
2.82752	2.84613	2.2228	7.67443e-07	7.4755e-05	Ptchd4
2.05112	2.05187	5.8911	8.02443e-07	7.69564e-05	Sox11
1.30114	1.30183	4.99953	8.31982e-07	7.93455e-05	Raph1
1.217	1.21733	5.90407	8.38337e-07	7.93455e-05	Col23a1
2.8613	2.87998	2.25378	8.97471e-07	8.4573e-05	Bdnf
1.1627	1.16291	6.53366	9.85466e-07	9.20647e-05	Nkain4
7.88642	1.44269e+08	1.19096	9.98795e-07	9.25123e-05	Lamp5
7.73662	1.44269e+08	1.05418	1.00599e-06	9.27826e-05	Gabrb2
1.6666	1.66909	3.69483	1.02194e-06	9.38543e-05	Gins1
2.37078	2.38013	2.67772	1.0502e-06	9.56386e-05	Galnt13
1.91041	1.91467	3.24225	1.15786e-06	0.00010413	Tk1
1.6791	1.67996	5.21938	1.20421e-06	0.000107621	Arsj
3.16027	3.19091	1.88824	1.23488e-06	0.00010962	Tmem132c
1.15281	1.15308	6.1344	1.50965e-06	0.000128314	Gm16152
1.75065	1.7532	3.7674	1.52137e-06	0.000128805	Fibin
2.27511	2.27988	3.51591	1.5344e-06	0.000129403	Lin7a
1.87026	1.87421	3.29846	1.61792e-06	0.000135918	Abcb5
1.51001	1.51175	3.99182	1.63406e-06	0.000136744	Hoxc9
1.17085	1.1709	8.69876	1.70893e-06	0.000142459	Uba52
3.28794	3.28851	7.66548	1.87116e-06	0.000155385	Agtr2
3.18743	3.21815	1.91391	1.92094e-06	0.00015891	Cited4
2.26802	2.27721	2.58829	2.234e-06	0.000181347	Magel2
4.78858	4.94756	1.31648	2.2763e-06	0.000184091	Pnmt
2.86962	2.89096	2.07819	2.33271e-06	0.000187953	Gm2694
1.46818	1.46975	4.08212	2.60644e-06	0.000207691	Enah
3.29329	3.31549	2.46521	2.63421e-06	0.000209135	Shisa9
1.76569	1.76884	3.48708	2.6519e-06	0.000209771	Snn
2.04791	2.0534	3.04759	2.77017e-06	0.00021833	Clec4d
1.39841	1.39931	4.77119	3.06223e-06	0.000237888	B830012L14Rik
1.58798	1.59036	3.65693	3.11208e-06	0.000240845	Ube2c
1.08968	1.0897	10.0846	3.15834e-06	0.000242744	Mfap2
1.75818	1.7601	4.18162	3.42537e-06	0.000261413	Sncaip
1.24455	1.24524	4.91395	3.48827e-06	0.00026528	Lgr4
5.59422	5.75562	2.0626	3.596e-06	0.000271567	Tmem26
1.92032	1.92506	3.10367	3.714e-06	0.000279267	2900022M07Rik
1.64705	1.65002	3.42085	3.91249e-06	0.000291543	Krt1
1.27262	1.27339	4.80279	3.91663e-06	0.000291543	Gins2
1.67989	1.68275	3.51813	3.95308e-06	0.00029242	Alcam
1.50434	1.50457	6.91008	3.98152e-06	0.000292527	Maob
3.84879	3.92773	1.31746	4.04301e-06	0.000296041	Rprm
1.14336	1.14345	7.63865	4.27715e-06	0.000312131	Gm10073
1.55787	1.56009	3.71541	4.33155e-06	0.00031504	Cib2
1.08717	1.08734	6.63691	4.64231e-06	0.000333171	Spats2l
1.56128	1.56342	3.77159	4.78179e-06	0.000342048	Kazald1
4.52514	4.68298	1.07865	4.92204e-06	0.000347909	Fam227b
4.55003	4.70799	1.10161	4.93946e-06	0.000347909	Vsnl1
1.10982	1.11008	6.0752	5.13174e-06	0.000357638	Hhip
1.40848	1.41008	3.97071	5.15824e-06	0.000358332	Nmral1
1.25203	1.25284	4.69666	5.34976e-06	0.000369552	Ngfr
3.80316	3.88191	1.27688	5.35671e-06	0.000369552	Tmsb15b2
1.54544	1.54788	3.56248	5.88708e-06	0.000398215	Ncald
1.11427	1.1146	5.75027	5.88741e-06	0.000398215	Shisa4
1.42293	1.42428	4.23162	5.8972e-06	0.000398215	Sdk2
3.51677	3.56887	1.53861	6.10791e-06	0.000411127	Bcl11a
1.66113	1.66444	3.28452	6.2086e-06	0.00041661	2410018L13Rik
1.42492	1.42629	4.21562	6.49579e-06	0.000430298	Samd14
1.44395	1.44567	3.91456	6.51185e-06	0.000430298	Ctxn1
2.16016	2.1681	2.66786	6.66537e-06	0.000437385	Cldn23
1.06873	1.06874	11.2318	6.67963e-06	0.000437385	Vim
1.15311	1.15322	7.3665	6.71417e-06	0.000438322	Lhx9
1.06212	1.06223	7.31978	7.49905e-06	0.000483733	Sec61g
2.5547	2.57267	1.98015	7.62781e-06	0.000489924	Melk
1.35115	1.35164	5.57277	7.64022e-06	0.000489924	Bex2
1.06411	1.06425	6.88421	7.77546e-06	0.000497125	Fxyd7
1.27319	1.27422	4.40727	8.29579e-06	0.00052574	Adcy2
3.09849	3.13649	1.53943	8.41072e-06	0.000531469	Pgm5
2.61459	2.62315	3.07232	8.98174e-06	0.000564261	Vstm2a
1.49858	1.50074	3.6655	1.01023e-05	0.000630999	Efna4
1.14215	1.14273	5.03236	1.06569e-05	0.00066183	Tro
3.7776	3.85625	1.25543	1.10386e-05	0.000681623	Wnt11
2.34782	2.36176	2.10138	1.11567e-05	0.000686962	Piezo2
1.1554	1.15604	4.89911	1.22876e-05	0.000743912	Mirg
3.70896	3.78731	1.19266	1.24468e-05	0.000749364	Scx
1.12508	1.12559	5.16501	1.35858e-05	0.000808955	Tyms
1.03889	1.0391	6.26144	1.40411e-05	0.000831492	Notch2
1.0828	1.08302	6.32073	1.44931e-05	0.000846695	Gsta4
2.49312	2.51094	1.92763	1.54183e-05	0.000896372	Col12a1
1.73538	1.73958	3.04503	1.62248e-05	0.000935257	Cyp17a1
2.43344	2.4511	1.87493	1.79662e-05	0.00102744	Prtn3
1.28939	1.29071	4.06686	1.83745e-05	0.00104527	Nes
2.84094	2.87065	1.60609	1.89771e-05	0.00107163	Hoxd11
1.49791	1.50026	3.55283	1.89861e-05	0.00107163	Top2a
1.96351	1.9716	2.41304	1.9688e-05	0.00109979	Fkbp1b
1.54367	1.54653	3.33407	2.05632e-05	0.00114572	Notch3
1.03897	1.03909	7.06096	2.14627e-05	0.00119278	Gpx3
1.4783	1.48058	3.56553	2.19123e-05	0.00121465	Lppr3
1.87063	1.87227	4.54154	2.22767e-05	0.0012317	Kctd14
3.55048	3.62809	1.05483	2.46692e-05	0.00135362	Chrm2
2.14089	2.15049	2.38332	2.49832e-05	0.00136739	Ptger3
2.49176	2.5121	1.74697	2.5418e-05	0.00138768	Fgf13
1.00987	1.01008	6.26212	2.63179e-05	0.0014332	H2afx
1.84216	1.84877	2.54681	2.65827e-05	0.00144038	Capn6
1.97673	1.98538	2.3359	2.78308e-05	0.00149896	Ifitm5
1.0761	1.07657	5.17862	2.85264e-05	0.0015304	Flrt3
1.54337	1.54646	3.22317	2.88377e-05	0.00153996	Nuak2
1.08229	1.08267	5.54454	3.10585e-05	0.00163786	St8sia2
7.03279	1.44269e+08	0.434186	3.16035e-05	0.00166256	Gm26771
3.12525	3.17582	1.19231	3.37573e-05	0.00175457	Epha5
0.997098	0.997197	7.29251	3.50517e-05	0.00181749	Nrep
3.12444	3.175	1.19205	3.57051e-05	0.00184695	Cd52
1.84814	1.85413	2.69147	3.58121e-05	0.00184807	Hba-a2
1.06562	1.06613	5.06983	3.65229e-05	0.00188028	Dtl
2.36813	2.3856	1.81906	3.8e-05	0.00194707	Ydjc
1.00526	1.00553	5.85422	4.09308e-05	0.00208247	Fkbp11
2.33032	2.34576	1.94262	4.61627e-05	0.00232681	Hsd17b3
1.75493	1.7605	2.67649	4.69878e-05	0.00235744	Pdgfrl
0.960014	0.960027	10.0976	4.95362e-05	0.00247384	Gnb2l1
1.00717	1.00717	12.4899	5.14876e-05	0.00256538	Dlk1
1.26149	1.26267	4.18255	5.20287e-05	0.0025864	Metrn
3.43687	3.51391	0.955835	5.56285e-05	0.00271552	D430041D05Rik
2.13154	2.14493	1.91539	5.60431e-05	0.00272961	Rps12-ps3
1.09823	1.09884	4.85283	5.71072e-05	0.002769	Gpc6
7.07171	1.44269e+08	0.469633	5.83075e-05	0.0028146	Csmd3
1.84211	1.84949	2.3937	6.03513e-05	0.00290034	Thsd7b
1.50119	1.5045	3.07012	6.09318e-05	0.00292176	Ncam1
1.25405	1.25546	3.92405	6.18324e-05	0.0029584	Tcf19
1.3573	1.35943	3.49333	6.46341e-05	0.00307886	Vldlr
1.38998	1.39243	3.33995	6.82088e-05	0.00324201	Parm1
1.06398	1.06461	4.75738	7.25239e-05	0.00343206	Hells
1.0115	1.01191	5.28218	7.35113e-05	0.00347121	Rfc3
1.67874	1.68444	2.54713	7.45213e-05	0.00351125	Ntng1
1.38788	1.39039	3.30561	7.48763e-05	0.00352032	Etd
2.08455	2.08825	3.65199	7.53716e-05	0.00353341	Epha3
1.10614	1.10686	4.6343	7.78384e-05	0.00362032	Col27a1
0.964208	0.964422	6.13116	8.08267e-05	0.00374324	Gm6274
6.89346	1.44269e+08	0.318051	8.17554e-05	0.00377274	Aqp9
1.52673	1.52999	3.13273	8.40028e-05	0.00385736	Fam84a
0.931422	0.931432	10.5422	8.64458e-05	0.00393847	Rpl12
1.70752	1.71387	2.43243	8.6496e-05	0.00393847	Elovl4
0.95279	0.952986	6.24018	8.7329e-05	0.00396807	Chsy1
2.77541	2.81216	1.25699	8.82906e-05	0.00399685	Ppfia2
2.22101	2.23614	1.84869	8.83312e-05	0.00399685	Adgrb1
1.18993	1.19117	4.0036	8.93863e-05	0.00403616	Cenpm
1.53192	1.53585	2.87338	9.29708e-05	0.0041806	Chaf1b
1.39444	1.3969	3.34403	9.33874e-05	0.00419064	Cacng7
2.9451	2.96186	2.49175	9.4763e-05	0.00422612	Gabra1
1.14748	1.14848	4.24659	9.7218e-05	0.00431783	Frmd5
2.36491	2.38486	1.63855	0.0001006	0.00444075	Kcnn3
1.32963	1.33147	3.65473	0.000101934	0.00448138	Dynlt1a
0.934425	0.934506	7.45801	0.000103102	0.00452357	Hmgb2
1.07266	1.07333	4.68268	0.000107228	0.00464811	Zdbf2
1.54352	1.54733	2.92888	0.000112541	0.00482892	Stra6
1.16611	1.16733	3.98437	0.00011359	0.00483683	Fam101b
1.02295	1.02346	4.99508	0.000116719	0.00495061	Jag1
1.76183	1.76905	2.32593	0.000118897	0.00503315	Epha7
2.747	2.78364	1.2347	0.00012057	0.005094	Doc2b
3.27748	3.35362	0.820608	0.000121532	0.00512467	Gata3
1.12918	1.13023	4.13974	0.000128567	0.00538685	Gng2
1.03104	1.03165	4.74088	0.000130479	0.00543846	Ccdc112
1.07117	1.07197	4.42976	0.000130776	0.00544037	Trpm5
0.960855	0.961067	6.14289	0.000131671	0.00545964	Tenm4
2.17825	2.19513	1.6556	0.000131859	0.00545964	Cgref1
1.40654	1.40956	3.07122	0.000131995	0.00545964	Uhrf1
6.691	1.44269e+08	0.148836	0.000133939	0.00552951	Aqp12
1.80267	1.80957	2.43968	0.000134973	0.0055616	Dock10
1.01483	1.01534	4.98037	0.000136224	0.00558977	Mmp16
2.07058	2.0838	1.86245	0.000136229	0.00558977	Fam19a5
2.14653	2.15875	2.05545	0.000138938	0.00567108	Krtap17-1
0.999291	0.999789	4.98441	0.00014144	0.00575156	Cdk1
0.975105	0.975297	6.31028	0.000152562	0.0061115	Tril
1.69055	1.69762	2.26572	0.000164513	0.00651856	Shd
1.54808	1.55266	2.67883	0.000164843	0.0065197	Rad51ap1
1.49036	1.4941	2.8865	0.000169115	0.00666438	Lrfn4
0.929165	0.92927	7.07836	0.000169624	0.00667229	Nt5dc2
1.444	1.44767	2.84711	0.000174867	0.00685366	1190002F15Rik
1.21225	1.21382	3.7007	0.000175629	0.00686973	Enho
0.920413	0.920465	8.07163	0.000175911	0.00686973	Serpine2
0.931604	0.931846	5.89533	0.000177373	0.00690193	Acot1
0.931761	0.931857	7.21729	0.000184401	0.00714457	Fn1
1.66869	1.67412	2.60426	0.000189052	0.00727799	Mc4r
1.2837	1.28567	3.48848	0.00019976	0.00764948	Nell2
1.01841	1.01895	4.91547	0.00020051	0.00766463	Cks2
1.22283	1.22442	3.70999	0.000204642	0.00779508	Dchs1
0.957086	0.957105	9.6447	0.000207967	0.00790785	Gm10076
1.54017	1.54514	2.55678	0.000212842	0.00803683	Pbk
6.57668	1.44269e+08	0.0558027	0.000213583	0.00805079	Lhfpl3
2.59303	2.62894	1.10257	0.000216481	0.00811128	Slc9b2
2.81762	2.86666	0.929727	0.000216685	0.00811128	Gsg1l
1.089	1.08972	4.60942	0.000217385	0.00812346	Palld
0.929878	0.930053	6.35566	0.000220953	0.00824259	Emilin1
1.633	1.63955	2.29643	0.000222628	0.00829079	Efcab1
2.12203	2.13872	1.60765	0.00022497	0.00836364	Ebf4
2.6443	2.68047	1.14737	0.000233223	0.00862637	Gm37077
1.22788	1.22969	3.52135	0.000233231	0.00862637	Gm17501
2.38268	2.40598	1.45058	0.000235111	0.0086731	Pde1c
1.27179	1.27368	3.53084	0.000235295	0.0086731	Nnat
0.920754	0.921027	5.70401	0.00024782	0.00907306	Vegfb
1.21804	1.21981	3.53876	0.000260327	0.00949886	Apitd1
1.72657	1.73524	2.03008	0.000268807	0.00977538	Zcchc18
1.23124	1.23321	3.41762	0.000277509	0.0100581	Ccnb2
6.5749	1.44269e+08	0.055378	0.000279433	0.0101109	Trbc2
1.16469	1.1662	3.68469	0.000281495	0.0101685	Mthfd1l
1.27898	1.28131	3.24887	0.000282767	0.0101849	Hif3a
0.956261	0.956705	5.0679	0.000284701	0.0102162	Snrnp25
1.47028	1.47473	2.61483	0.000286132	0.0102168	Enpp2
2.6493	2.68548	1.14897	0.000292175	0.0103984	Kcnmb4
1.6423	1.64925	2.22466	0.000294137	0.010451	Spp1
1.34892	1.35194	2.98498	0.000297892	0.0105449	Gli3
1.52767	1.53284	2.48605	0.000298238	0.0105449	Plag1
1.31358	1.31632	3.071	0.000304005	0.0107313	Amot
1.56808	1.57415	2.31683	0.00030475	0.0107401	Tle2
2.19264	2.20958	1.66987	0.000314261	0.0110573	Lepr
0.957852	0.958249	5.23278	0.000320893	0.0112178	Postn
0.953365	0.953839	4.97226	0.000323034	0.0112744	Prim1
1.67738	1.68485	2.1705	0.000332578	0.0115149	Prc1
2.36033	2.38814	1.19282	0.000336256	0.0116118	Coro1a
6.51441	1.44269e+08	0.00657667	0.000336788	0.0116118	Ptprcap
0.951597	0.952076	4.95469	0.000342314	0.011758	Pabpc4l
0.869148	0.869155	10.8721	0.000352763	0.0120028	Rps12
1.72435	1.73244	2.12344	0.000356398	0.0120726	Glrb
0.958249	0.958765	4.85896	0.00036262	0.0122421	Sms
6.51745	1.44269e+08	0.00728592	0.000373354	0.0125458	Areg
0.895886	0.896096	6.03303	0.000380176	0.0127212	1810022K09Rik
3.77637	3.92957	0.43452	0.000380333	0.0127212	Cbln2
3.73015	3.88299	0.396874	0.000382541	0.0127753	Gm4425
1.03421	1.03509	4.22762	0.000389722	0.0129752	Cacna1a
1.47379	1.47885	2.44136	0.000424416	0.0140654	Taco1os
1.15341	1.15496	3.63036	0.000440554	0.0145336	Birc5
1.93475	1.94898	1.6077	0.000449561	0.0147857	Exph5
2.38272	2.41064	1.21335	0.000467605	0.0152634	Pdzph1
1.66754	1.67605	1.98082	0.000470977	0.0153503	B3gnt5
1.49509	1.5007	2.32713	0.000474541	0.0154017	Egfl6
1.02125	1.02209	4.27256	0.000474685	0.0154017	Tram1l1
1.2219	1.22411	3.23379	0.000501807	0.0161367	Scube1
1.69472	1.70396	1.90283	0.000503396	0.0161639	Morn4
0.856816	0.856835	9.45643	0.000513198	0.0163334	Eef1b2
1.36308	1.36595	3.07289	0.000514758	0.0163397	Bex4
1.06729	1.06838	3.99182	0.000522255	0.0165488	Batf3
3.68085	3.83329	0.357809	0.000524264	0.016579	Sept3
0.890092	0.89016	7.64119	0.000533413	0.0167554	Lhfp
0.953428	0.953951	4.82873	0.000561173	0.0175005	Syce2
1.50809	1.51403	2.26676	0.000573596	0.0178366	Pcbd1
1.25096	1.25306	3.34743	0.000579622	0.0179845	Spc24
1.76085	1.77198	1.73269	0.000580013	0.0179845	Ccnjl
1.0501	1.05109	4.09222	0.000582888	0.0180479	Stbd1
1.96318	1.96678	3.54576	0.000601763	0.0185613	Elavl2
1.78417	1.79366	1.97893	0.000608831	0.018744	Ptx3
1.76191	1.77304	1.73307	0.000611115	0.0187877	Gm15823
0.92317	0.923375	6.12017	0.000617185	0.0189474	Slit2
1.30813	1.31128	2.86851	0.000619467	0.0189906	Clec4n
0.893469	0.89353	7.78657	0.000629257	0.0192092	Dpt
1.3596	1.36303	2.82472	0.000636491	0.0193754	Gm38260
1.85222	1.86617	1.54021	0.000687044	0.0207975	Kirrel3
0.854039	0.854094	7.85588	0.00069025	0.0208654	Imp3
0.858625	0.858846	5.88324	0.000727048	0.021692	Tspan9
1.91181	1.92773	1.43344	0.00073718	0.0218872	Gm10941
2.30882	2.33639	1.14903	0.000740231	0.0219477	Gpr174
2.38575	2.42058	0.930052	0.000762571	0.0224565	Stxbp6
1.91259	1.92851	1.4337	0.00076479	0.0224913	Bean1
1.74127	1.75234	1.71717	0.000769762	0.0225457	Cacna1g
1.00102	1.00194	4.1141	0.000778561	0.0227277	Sdc3
1.19498	1.19721	3.18025	0.000790653	0.0230022	Golm1
1.14414	1.14575	3.55248	0.000806553	0.0233706	Lingo1
1.2043	1.20624	3.39674	0.000814094	0.0235576	Cd276
1.60037	1.60813	2.0188	0.000817126	0.0235718	Ankrd9
1.11537	1.11702	3.48128	0.000823161	0.0236916	1700017B05Rik
0.904735	0.905197	4.91773	0.000824982	0.0236916	E2f1
1.11203	1.11365	3.50323	0.000825702	0.0236916	Arhgef26
1.98389	2.00238	1.31785	0.000830211	0.0237486	Ajap1
1.33766	1.34156	2.61403	0.000830553	0.0237486	Agrn
1.43538	1.4406	2.34618	0.000837977	0.0238978	Zfp711
1.2043	1.20665	3.12306	0.000843782	0.0240317	Cdca8
0.965272	0.965374	7.20658	0.000856374	0.024321	Gm8186
0.94252	0.943154	4.53649	0.000868404	0.0245715	2310015A10Rik
6.24325	1.44269e+08	-0.207111	0.000876927	0.0247159	Emb
1.8007	1.81309	1.63896	0.000908316	0.0255673	Gabrb1
3.53205	3.68315	0.236421	0.000909853	0.0255774	Slain1
1.20827	1.21033	3.31279	0.000927346	0.0260017	Necab2
1.70425	1.71519	1.68667	0.000950658	0.0265865	Kcnd2
1.42228	1.42632	2.68408	0.000960424	0.0266967	Arl4c
1.2688	1.27172	2.92018	0.000960757	0.0266967	Gm16835
1.36516	1.36979	2.41394	0.000962425	0.0266978	Speg
2.93955	3.01345	0.540478	0.000978385	0.0270134	Rxfp1
0.848857	0.849087	5.80919	0.000984716	0.0271103	Limd2
1.26577	1.26885	2.8341	0.000985614	0.0271103	Gale
1.26565	1.26883	2.79125	0.000985648	0.0271103	Dennd5b
0.849213	0.849409	6.03326	0.000993846	0.0272705	Myef2
3.58158	3.73315	0.277572	0.00100954	0.0275591	Fam131b
1.27501	1.27842	2.70925	0.00101034	0.0275591	Nrde2
1.1099	1.1116	3.42657	0.00101379	0.0276041	Pnmal1
3.53039	3.68148	0.235999	0.00101989	0.0277007	Pla2g5
0.820174	0.820179	11.1563	0.00102452	0.0277916	Rps20
0.883221	0.883538	5.41485	0.00103141	0.0278738	Ptprs
1.86539	1.88112	1.39577	0.00104531	0.0281791	Cdc6
2.32009	2.35454	0.876549	0.0010472	0.0281951	Pla2g1b
0.851346	0.851592	5.71452	0.0010646	0.0285924	Smoc1
1.40708	1.4125	2.25565	0.00106818	0.0286533	Epb4.1
1.76165	1.7739	1.60673	0.00107374	0.0287668	8030445P17Rik
1.59506	1.60282	2.01672	0.00109447	0.0292137	Gm37211
1.55441	1.5626	1.88894	0.00110427	0.0293669	Dok5
2.00624	2.02484	1.33713	0.00111436	0.0295744	Gm20172
0.852579	0.852723	6.49064	0.00113066	0.0299217	Spry2
1.24842	1.25147	2.82008	0.00117771	0.0308653	Eldr
3.52983	3.68093	0.235858	0.00118153	0.0308908	Trpc4
6.16592	1.44269e+08	-0.266038	0.00120993	0.0315191	Gm14776
6.16592	1.44269e+08	-0.266038	0.00120993	0.0315191	Adamts16
1.18298	1.18482	3.43383	0.00121635	0.0316105	Tmem200a
6.1674	1.44269e+08	-0.265751	0.00125252	0.032395	Adora1
2.50468	2.55178	0.672047	0.00125408	0.0323968	Wscd2
1.8621	1.87356	1.81846	0.00126631	0.0326011	Mxd3
0.874251	0.874677	4.97287	0.00131805	0.0337278	Ezh2
1.53917	1.54677	1.96874	0.00132076	0.0337574	Sipa1l1
0.931105	0.93179	4.40329	0.00134028	0.0341757	Igfbp5
2.64907	2.69714	0.791378	0.001352	0.034434	2610316D01Rik
1.31282	1.31682	2.54035	0.00135976	0.0345908	Snap91
1.00333	1.00445	3.83585	0.00140167	0.035449	Mapk13
2.13514	2.16182	1.00682	0.001411	0.0356191	Rgs17
1.66883	1.67965	1.65639	0.00141168	0.0356191	Kcnma1
1.30619	1.31003	2.58894	0.00142507	0.0358733	Shf
3.52928	3.68037	0.235718	0.001434	0.0360563	Nkain3
2.80854	2.88141	0.434019	0.00143668	0.0360819	Gm37880
1.93311	1.95139	1.27688	0.00144444	0.0362347	Adamts17
1.40709	1.41181	2.44933	0.00146445	0.0365674	Cybrd1
0.808776	0.808833	7.74112	0.00149696	0.0371225	Sh3bgrl3
0.81549	0.815537	8.04613	0.00150372	0.0372475	Siva1
2.81011	2.88298	0.434437	0.0015141	0.0374618	Miox
6.16444	1.44269e+08	-0.266324	0.00159498	0.0391501	Slc26a7
0.89891	0.899496	4.56556	0.00159869	0.0391967	Uba7
0.909501	0.910153	4.43274	0.00160669	0.0393041	Zmynd19
0.815868	0.815871	11.99	0.00162474	0.0396561	Rps29
1.79592	1.81135	1.33836	0.0016271	0.0396691	A930011G23Rik
6.08578	1.44269e+08	-0.327184	0.00164136	0.0399718	1700025D23Rik
0.881558	0.882075	4.70866	0.00164397	0.0399903	Mapk8ip1
0.953762	0.954649	4.07667	0.0016584	0.0402061	Gmnn
1.65946	1.67133	1.52295	0.00171099	0.0413422	Trnp1
1.99203	2.01362	1.12513	0.00172048	0.041479	Gimap5
1.13494	1.13541	5.29892	0.00174491	0.0419282	Fat4
1.15294	1.15546	2.94117	0.00177995	0.0426442	Sox18
1.05172	1.05328	3.45486	0.00178112	0.0426442	Satb1
1.96422	1.98568	1.10228	0.0017834	0.0426442	Gm37895
1.13591	1.13774	3.36727	0.00178455	0.0426442	Gstk1
1.03864	1.04004	3.58399	0.00180198	0.0430135	Pard6g
0.872624	0.872799	6.24215	0.00180565	0.0430485	Traf3ip2
1.45702	1.46439	1.90293	0.00180743	0.0430485	Chrd
3.42325	3.57327	0.149316	0.00181174	0.0431039	Adamtsl3
1.34174	1.34701	2.20274	0.00182142	0.0432397	Usp29
0.845999	0.846307	5.38002	0.00182144	0.0432397	Gm15270
2.07053	2.09686	0.955592	0.00186106	0.044132	Pcdh10
1.53594	1.54408	1.87474	0.00186661	0.0441605	Ccne1
1.74022	1.75239	1.58983	0.00187271	0.0442147	RP23-371A16.4
0.858061	0.858488	4.93695	0.00188693	0.0444053	Flnc
2.46417	2.511	0.64003	0.00192897	0.0452473	Spata21
1.20823	1.21132	2.74606	0.00195579	0.0457772	RP23-378O9.2
0.843887	0.844105	5.87169	0.0020058	0.0467962	Gm37899
1.43989	1.44721	1.88936	0.00202221	0.0470695	RP24-423L4.4
1.08202	1.08318	3.91611	0.00203518	0.0472781	Cited1
1.42428	1.42973	2.26787	0.00206286	0.0476656	Tmem8c
0.877563	0.878033	4.83839	0.00208869	0.0481301	Lox
2.38971	2.41764	1.2156	0.00208962	0.0481301	Slfn9
0.937761	0.938638	4.06417	0.00210206	0.0483567	Tmtc4
1.0312	1.03268	3.48643	0.00210392	0.0483567	Cenpq
0.816534	0.816796	5.54929	0.00211148	0.0484568	Fndc4
0.804518	0.804525	10.6961	0.00212092	0.0485929	Rpl38
1.62168	1.63145	1.734	0.00213242	0.0487785	Aurkb
0.785387	0.785395	10.514	0.00213495	0.0487785	Rpl7a
0.851594	0.851931	5.26539	0.00213578	0.0487785	Tbx2
0.868591	0.869116	4.6609	0.00213804	0.0487789	Dnmt1
1.19764	1.20092	2.64707	0.00215624	0.0490907	Jph4
1.19789	1.20116	2.64718	0.00216499	0.0492381	RP23-372C7.2
1.05652	1.05822	3.33151	0.00216803	0.0492556	Kif21b
0.803298	0.803311	9.94213	0.00218089	0.0494959	Rps21
1.63996	1.65175	1.50621	0.00219395	0.0495847	Greb1
1.09537	1.09719	3.30766	0.00220479	0.0497777	Fhl1
2.25364	2.28768	0.821672	0.00224531	0.0505872	Gsg1
1.13061	1.13304	2.96004	0.00226551	0.0508835	Syt11
1.08105	1.08289	3.26956	0.002328	0.0520553	Emilin2
1.15017	1.15262	2.97452	0.00232969	0.0520553	Tmem184a
2.76029	2.83277	0.396233	0.00234868	0.0524256	Adamts20
1.18804	1.19068	2.93302	0.00236541	0.0527447	Mex3b
1.02238	1.02383	3.50316	0.00236942	0.0527798	Gpc1
3.30247	3.45123	0.0558593	0.0023763	0.0528684	Dcaf12l2
3.48066	3.63125	0.194024	0.00237827	0.0528684	4930486L24Rik
1.90665	1.92481	1.25583	0.00239093	0.0530409	Gpr37
1.50588	1.51454	1.74853	0.00241394	0.0534966	Gata6
1.54332	1.5521	1.77828	0.00242136	0.0536062	Frem1
1.72035	1.73545	1.27773	0.00244244	0.0540179	Gm37331
1.05995	1.06169	3.30712	0.00245017	0.0541336	Fjx1
1.09771	1.09973	3.16444	0.00246388	0.0543256	Trpt1
3.30187	3.45063	0.0557177	0.00247968	0.0545077	Igf2bp1
1.65152	1.66467	1.37708	0.00249511	0.0547914	Gria4
0.777182	0.777186	11.4069	0.00251881	0.0552	Rpl7
2.1782	2.21178	0.762937	0.00259197	0.0566314	Rab33a
0.876869	0.877365	4.75957	0.00263282	0.0573996	2810025M15Rik
1.35835	1.3646	1.9936	0.0026498	0.0574893	Sgcd
1.19357	1.19707	2.54813	0.00266457	0.0577518	RP23-370G17.3
1.33063	1.3354	2.32594	0.00271181	0.0586001	6720427I07Rik
2.14215	2.17548	0.733567	0.0027189	0.0586364	Corin
0.830614	0.830784	6.20605	0.00274273	0.0590913	Fbln1
1.77498	1.79251	1.14833	0.002802	0.0601013	Ckap2l
0.888362	0.889059	4.29734	0.00282041	0.0602856	Mcm5
1.02439	1.02582	3.52697	0.00284035	0.060652	Arhgdig
0.786082	0.786204	6.58511	0.00293966	0.0625876	1110038B12Rik
0.972904	0.97406	3.73747	0.00297189	0.0632117	Lppr1
5.99669	1.44269e+08	-0.391779	0.00298858	0.0633182	Cntn3
5.99669	1.44269e+08	-0.391779	0.00298858	0.0633182	Gm16029
2.42305	2.46959	0.607438	0.00299588	0.0634108	Tube1
2.14119	2.17452	0.733293	0.00301841	0.0637218	Gm37602
1.87516	1.89615	1.03076	0.0030612	0.0643536	Stard10
1.0053	1.00673	3.48974	0.00310767	0.0651495	Ccdc136
2.66481	2.73643	0.319143	0.00312558	0.0654194	Npffr2
1.27352	1.27838	2.21433	0.003127	0.0654194	Npas3
1.05061	1.05253	3.15787	0.00319886	0.066794	Samd4
0.789424	0.789657	5.66183	0.00324051	0.0675335	Piezo1
3.23997	3.38801	0.00720072	0.00327485	0.0681038	Stk33
5.90892	1.44269e+08	-0.458206	0.00335761	0.0693736	Ppp2r2b
5.90892	1.44269e+08	-0.458206	0.00335761	0.0693736	Exoc6
0.766734	0.766741	10.662	0.0034118	0.0702922	Itm2a
0.815858	0.816211	5.12138	0.00343555	0.0705802	Stox2
2.61146	2.68259	0.278189	0.0035035	0.0717043	Gm26559
1.16981	1.17284	2.71567	0.00351165	0.071796	Tmem240
0.803996	0.804249	5.57415	0.00351461	0.071796	Gjc1
2.29696	2.34253	0.50629	0.00352743	0.0719902	Artn
2.10319	2.13626	0.703024	0.00354862	0.0722187	Syt4
1.602	1.61494	1.33789	0.0035591	0.0723638	Crabp2
1.11667	1.11867	3.20925	0.00357432	0.0726052	Rgcc
3.24058	3.38862	0.0073426	0.00362073	0.0732048	Eme1
0.833724	0.834007	5.48036	0.00362552	0.0732233	Ier5l
1.12846	1.13089	2.95899	0.0036284	0.0732233	Kcnh2
1.16977	1.17335	2.47857	0.00364173	0.0734241	Cenph
0.838239	0.838685	4.83282	0.00364863	0.0734477	Prelid2
5.90547	1.44269e+08	-0.458782	0.00371844	0.0746237	Gm34267
1.18708	1.19099	2.38603	0.00372762	0.0747387	Enkd1
0.855626	0.856018	5.055	0.00374526	0.0749535	C430049B03Rik
1.02574	1.0272	3.5063	0.00375804	0.0751401	Tmcc2
5.99584	1.44269e+08	-0.391922	0.00381525	0.0760035	Tmem169
3.23752	3.38555	0.00663332	0.0038736	0.0770243	Lrrc4c
1.05782	1.05998	3.00538	0.00394034	0.0782078	Rrm2
1.07284	1.07354	4.61859	0.0039595	0.0783727	Nrg1
1.71711	1.73435	1.10247	0.00403563	0.079589	Pde10a
3.53539	3.68649	0.237264	0.00406533	0.079884	Slc5a7
0.833703	0.83419	4.69886	0.00409544	0.0803299	Rgs10
0.870597	0.871296	4.25851	0.00415599	0.0813512	Fnbp1l
1.93927	1.96482	0.849499	0.00417588	0.0816123	Usp51
0.753307	0.753313	10.9908	0.00418423	0.0816282	Rpsa
1.37342	1.38053	1.83527	0.0041994	0.081777	Tacr3
1.42105	1.42268	3.96091	0.00424139	0.0824466	Lrfn5
5.80893	1.44269e+08	-0.528917	0.00424957	0.0824991	Gm38198
0.777147	0.777307	6.18043	0.00426733	0.0827282	Bod1
1.05521	1.05747	2.93514	0.00435296	0.0840507	Mfsd4
1.27677	1.28245	2.00629	0.00436007	0.0840572	Grin2a
5.81068	1.44269e+08	-0.528628	0.00436303	0.0840572	Dcc
0.973398	0.974715	3.55445	0.00440866	0.0847855	Pgf
1.90225	1.92757	0.821045	0.00444633	0.0853608	Gm26733
0.756255	0.756328	7.25788	0.00444837	0.0853608	Bmyc
0.745349	0.745351	12.4675	0.00445039	0.0853608	Rps8
3.17396	3.32122	-0.0433155	0.00451243	0.0863979	St6galnac3
1.15233	1.15575	2.51459	0.00457094	0.0872101	Knstrn
0.843003	0.843601	4.42572	0.0045787	0.0872205	Cspg5
1.90178	1.9271	0.820908	0.00458363	0.0872205	Megf6
1.90178	1.9271	0.820908	0.00458363	0.0872205	Dhh
1.08579	1.0885	2.73234	0.00462947	0.0877858	Rel
0.849812	0.850442	4.36302	0.00466607	0.0884025	Ahi1
1.44046	1.44961	1.59057	0.00472795	0.0894185	Frmpd4
1.55158	1.56429	1.29788	0.00482812	0.091154	Jph1
0.750544	0.750574	8.52705	0.00484797	0.091449	Prdx4
1.16154	1.16486	2.57229	0.00486621	0.0917132	Syt7
1.23334	1.2381	2.18206	0.00492168	0.0926781	Ank
0.910764	0.911242	4.88128	0.0049385	0.0929098	Fst
0.827183	0.827488	5.35962	0.00504118	0.0940356	Traf4
2.34433	2.39025	0.541919	0.00521166	0.096793	Gm11549
0.787117	0.787343	5.70043	0.00528148	0.0977548	Etl4
2.02355	2.05605	0.640361	0.0053293	0.0983878	Ercc6l
1.34082	1.34834	1.71771	0.00536812	0.0989697	Gm17709
0.824227	0.824758	4.55815	0.00539078	0.0992691	Gm38211
0.753547	0.753706	6.1303	0.0054207	0.0996508	Rac3

## Sheet: Group_Fetal_Leydig_1_P10
logFC	unshrunk.logFC	logCPM	PValue	FDR	Genename
-3.96429	-3.96663	5.45367	4.88326e-17	6.00915e-13	mt-Atp6
-2.82193	-2.82242	6.65557	5.54503e-17	6.00915e-13	Pfn1
-2.70541	-2.70588	6.59146	1.1187e-16	8.04397e-13	Fgl2
-3.22335	-3.22509	5.18385	1.48454e-16	8.04397e-13	Tgfbi
-3.96603	-3.97249	3.99854	9.0349e-16	3.91645e-12	Fcgr2b
-2.92313	-2.92525	4.61593	2.12989e-15	7.69388e-12	Lims2
-2.98497	-2.98722	4.58728	4.73172e-15	1.38055e-11	Lpl
-3.36266	-3.36707	3.97711	5.09571e-15	1.38055e-11	Avpr1a
-2.2861	-2.28619	8.62514	9.44226e-15	2.27391e-11	Clec3b
-3.28508	-3.28964	3.85582	2.33552e-14	5.062e-11	Prss23
-2.10467	-2.10487	7.21924	6.72732e-14	1.31658e-10	Htra1
-2.14965	-2.14968	9.90499	1.04153e-13	1.73647e-10	Gsn
-2.06463	-2.06502	6.22275	1.50911e-13	2.33632e-10	Cpe
-2.00738	-2.00771	6.44102	2.3567e-13	3.40528e-10	Agt
-2.23927	-2.24023	5.11037	2.89782e-13	3.92546e-10	Ms4a4d
-2.24625	-2.24746	4.78271	4.41947e-13	5.08493e-10	Cav2
-1.93804	-1.93815	7.84588	4.45758e-13	5.08493e-10	Vcam1
-3.1601	-3.16526	3.5647	4.70361e-13	5.0973e-10	Arhgdib
-1.98567	-1.9858	7.76322	7.20997e-13	7.10313e-10	Thbd
-2.45514	-2.45737	4.10031	1.39687e-12	1.31634e-09	Krt20
-2.4215	-2.42339	4.30486	2.21672e-12	2.00188e-09	Exoc3l
-4.67121	-4.70983	2.14657	3.67422e-12	3.1854e-09	Ssu2
-4.27616	-4.30266	2.29788	4.08765e-12	3.40753e-09	Mustn1
-2.41512	-2.41748	3.98282	4.78176e-12	3.81541e-09	Ces2g
-1.89746	-1.89792	5.82608	4.92902e-12	3.81541e-09	Rasl11a
-2.13292	-2.1337	5.31182	6.62528e-12	4.8088e-09	Fmo1
-4.05318	-4.0669	3.00694	6.65608e-12	4.8088e-09	Slfn5
-1.76977	-1.77013	6.08087	6.94124e-12	4.85305e-09	Cav1
-1.95754	-1.95855	4.75592	1.22479e-11	8.29567e-09	Lnx1
-1.90221	-1.90289	5.28269	1.35136e-11	8.87556e-09	Mgarp
-1.73248	-1.73294	5.64828	1.47097e-11	9.10906e-09	Rnaset2a
-1.67703	-1.67731	6.28287	1.69857e-11	1.02264e-08	Col15a1
-2.67287	-2.67683	3.4874	1.89965e-11	1.0835e-08	Guca1b
-1.75577	-1.75627	5.57202	1.98617e-11	1.08809e-08	Fam69a
-3.09083	-3.0987	2.90099	2.00809e-11	1.08809e-08	Prelp
-1.64057	-1.64066	7.89299	2.48864e-11	1.31558e-08	Entpd2
-1.90285	-1.9039	4.63862	2.867e-11	1.45991e-08	F11r
-1.68698	-1.68744	5.61019	3.78407e-11	1.82257e-08	Ecm1
-1.66126	-1.66174	5.52067	4.99568e-11	2.35383e-08	Hypk
-3.06291	-3.07096	2.84618	5.90488e-11	2.6663e-08	Arhgap15
-1.72471	-1.72539	5.08703	7.03975e-11	3.11208e-08	Vamp5
-1.58183	-1.58194	7.57449	7.30086e-11	3.11208e-08	Cd9
-1.65228	-1.65278	5.43324	7.64708e-11	3.12722e-08	Kitl
-1.78946	-1.79032	4.81865	1.02684e-10	4.12143e-08	Pi16
-1.50994	-1.51012	6.80036	2.05024e-10	7.79596e-08	Dhrs7
-1.71603	-1.71689	4.7354	2.25152e-10	8.41371e-08	Aoc3
-1.61319	-1.6136	5.69263	2.3918e-10	8.63999e-08	Cebpb
-4.02	-4.054	1.72558	3.22626e-10	1.09267e-07	Sfrp5
-2.57196	-2.57695	3.06569	3.22649e-10	1.09267e-07	Epas1
-3.46829	-3.4867	2.06353	3.70914e-10	1.23521e-07	Ifi204
-1.69853	-1.69947	4.59811	4.32612e-10	1.33949e-07	mt-Nd3
-1.98558	-1.98743	3.91851	4.72409e-10	1.44211e-07	Hspb2
-4.80967	-4.87871	1.49536	5.2656e-10	1.56338e-07	Bhmt
-2.06437	-2.0666	3.72991	6.16707e-10	1.74612e-07	Cxcl1
-1.91091	-1.91238	4.17604	6.20333e-10	1.74612e-07	Efhd1
-1.45863	-1.45893	5.9638	8.40115e-10	2.27608e-07	Ier3
-1.76668	-1.76728	5.32579	1.13538e-09	3.001e-07	Rnaset2b
-1.55938	-1.55989	5.32881	1.49577e-09	3.85944e-07	Cdc42ep3
-1.40812	-1.40825	7.12782	1.58784e-09	4.0488e-07	C1s1
-2.69873	-2.70532	2.7955	1.79144e-09	4.51324e-07	mt-Co3
-1.48043	-1.48086	5.51059	1.81163e-09	4.51324e-07	Paqr6
-1.84154	-1.84322	3.91153	2.13831e-09	5.14952e-07	Lbp
-1.46294	-1.46337	5.45866	2.21013e-09	5.26399e-07	Gatm
-3.76105	-3.79461	1.51236	2.69917e-09	6.29052e-07	Sycp3
-1.54607	-1.54671	4.97281	3.54104e-09	8.074e-07	Gadd45g
-1.36176	-1.36192	6.79485	3.57619e-09	8.074e-07	Slmap
-1.37348	-1.37357	7.60832	3.87207e-09	8.65188e-07	Mfap5
-1.39421	-1.39436	6.9279	3.92909e-09	8.6897e-07	mt-Rnr2
-3.73853	-3.77205	1.49471	4.19139e-09	9.17617e-07	mt-Co2
-2.11644	-2.11923	3.46384	5.25934e-09	1.11756e-06	Omd
-1.73498	-1.73641	4.03866	5.77008e-09	1.21418e-06	Cfh
-1.43309	-1.43361	5.14244	6.61338e-09	1.35225e-06	Tcp11l2
-2.84575	-2.85739	2.1329	6.8985e-09	1.39736e-06	AI607873
-1.59873	-1.5998	4.30167	7.07534e-09	1.41497e-06	Npr1
-1.37209	-1.37213	9.15845	7.11599e-09	1.41497e-06	Apoe
-2.48801	-2.49485	2.54921	7.27548e-09	1.42948e-06	Plscr2
-1.76641	-1.76808	3.84543	7.32087e-09	1.42948e-06	Gm37376
-1.54405	-1.54496	4.48395	7.64237e-09	1.47893e-06	Csf1
-1.3869	-1.38732	5.4055	8.58352e-09	1.64636e-06	Per3
-1.81696	-1.81892	3.67091	1.30736e-08	2.42185e-06	Paqr7
-2.41161	-2.41807	2.55774	1.45797e-08	2.67796e-06	Hhatl
-1.84336	-1.84556	3.5287	1.74622e-08	3.0278e-06	Nrp2
-1.87667	-1.87861	3.74156	1.89114e-08	3.25307e-06	Cav3
-2.60089	-2.61073	2.14394	2.80804e-08	4.54191e-06	Xdh
-2.21512	-2.21983	2.8147	2.9248e-08	4.69571e-06	Hist4h4
-2.69916	-2.71104	1.97546	3.21485e-08	5.12343e-06	Arl4d
-3.31739	-3.34462	1.40219	3.3825e-08	5.35127e-06	Car14
-3.14294	-3.16445	1.56402	3.60801e-08	5.66666e-06	Thrsp
-1.46245	-1.46337	4.37081	4.37617e-08	6.82367e-06	Gpr88
-2.5085	-2.51408	2.85239	4.60066e-08	7.12247e-06	Vnn1
-1.24036	-1.24039	8.95961	4.82296e-08	7.36146e-06	Glul
-3.50912	-3.54581	1.17609	4.87455e-08	7.38818e-06	Adra1b
-2.64567	-2.65747	1.93619	4.98811e-08	7.5078e-06	Lgals3
-1.24683	-1.24688	8.19219	5.33655e-08	7.97686e-06	Hmgcs2
-3.31123	-3.3409	1.28302	5.46946e-08	8.11952e-06	Tex101
-2.04733	-2.05108	2.97778	5.5516e-08	8.1854e-06	Tmem37
-1.36769	-1.36834	4.74805	5.70632e-08	8.35668e-06	Gm5805
-1.23606	-1.23625	6.30406	5.89294e-08	8.57205e-06	Slc1a5
-1.27871	-1.27903	5.66721	5.99916e-08	8.63391e-06	Dpep1
-4.99221	-5.15967	0.545027	6.01514e-08	8.63391e-06	Ntn4
-1.49521	-1.4962	4.30467	6.64895e-08	9.48088e-06	Slc27a3
-3.45092	-3.48747	1.13072	7.43021e-08	1.04573e-05	Adap2
-3.42062	-3.45709	1.10756	9.50167e-08	1.29415e-05	Lrat
-2.29777	-2.30506	2.2846	9.64006e-08	1.29415e-05	Ccbe1
-1.38091	-1.38155	4.78291	9.67296e-08	1.29415e-05	Rps2-ps10
-2.37746	-2.38589	2.15512	9.74287e-08	1.2955e-05	Sh2d4a
-1.27868	-1.27912	5.20301	9.84279e-08	1.30081e-05	Dab2
-1.54165	-1.54173	7.96233	1.0433e-07	1.37046e-05	Acsbg1
-1.36193	-1.36268	4.55371	1.17378e-07	1.51432e-05	Cp
-1.35769	-1.35835	4.7321	1.22029e-07	1.54669e-05	F3
-2.24305	-2.24992	2.31517	1.2806e-07	1.60636e-05	Gm21596
-1.20913	-1.2092	7.80651	1.28593e-07	1.60636e-05	Mt1
-2.97771	-2.99889	1.43913	1.28959e-07	1.60636e-05	Adgrd1
-1.20052	-1.20068	6.54736	1.33076e-07	1.64816e-05	Cryab
-2.40221	-2.41147	2.04984	1.52275e-07	1.87523e-05	Slc25a35
-2.77514	-2.78997	1.73906	1.53319e-07	1.87742e-05	P2ry6
-1.35717	-1.35789	4.60555	1.56672e-07	1.89705e-05	Slc27a1
-1.50778	-1.50785	8.18441	1.59426e-07	1.91966e-05	Mgp
-1.33751	-1.33822	4.59533	1.70936e-07	2.03564e-05	Hsd3b7
-1.87225	-1.87531	3.09421	2.00109e-07	2.34442e-05	Irak3
-1.80893	-1.80919	6.54673	2.22632e-07	2.56666e-05	Nupr1
-1.42745	-1.42844	4.21726	2.49084e-07	2.85643e-05	Eml2
-1.22709	-1.22733	6.02112	2.67972e-07	3.04085e-05	Ecm2
-1.16162	-1.16169	7.84846	3.00941e-07	3.39719e-05	Selenbp1
-2.40342	-2.414	1.86875	3.73055e-07	4.14646e-05	Itih3
-1.16022	-1.16046	5.94864	3.7659e-07	4.16439e-05	Cd151
-1.29388	-1.29459	4.54442	3.99089e-07	4.38192e-05	Snx10
-2.20762	-2.21112	3.23127	4.00305e-07	4.38192e-05	Osgin1
-1.73482	-1.73755	3.11618	4.08494e-07	4.4491e-05	Tinagl1
-1.16557	-1.16561	8.35718	4.66543e-07	5.00587e-05	Uqcrb
-1.63612	-1.63821	3.39	4.78539e-07	5.10929e-05	Eif2s3x
-2.57294	-2.58739	1.59664	5.00134e-07	5.2516e-05	Dapk2
-1.26931	-1.26989	4.78552	5.0156e-07	5.2516e-05	Gm8624
-1.17686	-1.17691	8.14667	5.06172e-07	5.27441e-05	Mmd2
-2.48114	-2.49313	1.76925	5.56898e-07	5.74772e-05	Fxyd3
-1.18635	-1.18649	6.77701	5.67843e-07	5.8329e-05	mt-Nd5
-1.93009	-1.93459	2.60634	5.74557e-07	5.87404e-05	Pfkp
-2.37211	-2.38303	1.79806	6.15602e-07	6.26411e-05	Crybb3
-2.55455	-2.56831	1.64546	6.76901e-07	6.7922e-05	2410080I02Rik
-1.1437	-1.14375	8.14643	6.89159e-07	6.88333e-05	mt-Nd2
-2.01048	-2.01587	2.43085	7.23761e-07	7.1789e-05	Ifit3
-2.63955	-2.65655	1.43911	7.2577e-07	7.1789e-05	mt-Nd4l
-1.25297	-1.25315	6.45626	7.28688e-07	7.1789e-05	Klf9
-1.38781	-1.38858	4.54654	7.44847e-07	7.3049e-05	Mt2
-2.29721	-2.3066	1.93606	7.69141e-07	7.4755e-05	Csgalnact1
-1.31552	-1.3164	4.26141	7.84568e-07	7.59139e-05	Ncstn
-1.70395	-1.70583	3.60787	8.02226e-07	7.69564e-05	Mrgprf
-1.15461	-1.15474	6.79703	8.38126e-07	7.93455e-05	Ppp1r15a
-1.80461	-1.8084	2.72561	9.75444e-07	9.15228e-05	Cox7a1
-1.73666	-1.73961	3.00721	9.89944e-07	9.2086e-05	Deptor
-1.14024	-1.1403	7.91778	1.04187e-06	9.52809e-05	Cyp26b1
-2.02099	-2.02685	2.32435	1.09186e-06	9.90167e-05	Fmod
-2.01645	-2.02271	2.23125	1.12979e-06	0.000102029	Sprn
-1.27203	-1.27281	4.38394	1.20661e-06	0.000107621	mmu-mir-703
-1.10864	-1.10867	8.72293	1.23913e-06	0.00010962	Sparcl1
-1.10723	-1.10743	6.07058	1.24901e-06	0.000110045	St3gal6
-1.85672	-1.86121	2.53905	1.25942e-06	0.000110513	Kbtbd11
-1.95306	-1.95828	2.42128	1.29259e-06	0.000112966	Ccdc3
-1.15809	-1.15845	5.34103	1.32332e-06	0.000115187	Steap3
-1.11696	-1.11718	6.03302	1.3503e-06	0.000117065	Klhdc8b
-2.27761	-2.28797	1.78306	1.39455e-06	0.000120421	Pf4
-1.11881	-1.1191	5.56893	1.40452e-06	0.0001208	Sat1
-1.51865	-1.52033	3.57575	1.46345e-06	0.000125371	Neat1
-1.32309	-1.32411	4.05518	1.49719e-06	0.000127756	Ephx1
-3.84666	-3.92953	0.437756	1.98668e-06	0.000163724	Gm3261
-1.25252	-1.25311	4.74041	2.1538e-06	0.000176824	Dact1
-2.73995	-2.76373	1.08367	2.1788e-06	0.000178019	Kcnn1
-1.2922	-1.29308	4.23267	2.18479e-06	0.000178019	mt-Rnr1
-1.11351	-1.11357	7.75785	2.43747e-06	0.000195666	Serpinb1a
-3.79753	-3.88018	0.399919	2.57516e-06	0.000205956	Npas2
-1.72944	-1.73326	2.63909	2.81724e-06	0.000221235	Hist2h4
-2.10809	-2.11686	1.85417	2.98029e-06	0.000233194	Apod
-3.11904	-3.15903	0.737548	3.00104e-06	0.000233973	Smim5
-2.04632	-2.05382	2.0117	3.12251e-06	0.000240845	Gm13340
-2.70636	-2.73004	1.05948	3.36238e-06	0.000257513	Hr
-1.6151	-1.61801	2.90322	3.54888e-06	0.000268946	As3mt
-1.3171	-1.31827	3.86084	3.72373e-06	0.000279267	Cbr3
-2.66806	-2.68997	1.13045	3.92777e-06	0.000291543	Nr1h3
-2.18995	-2.20051	1.67693	3.97839e-06	0.000292527	Gm4631
-1.50265	-1.50473	3.25455	4.3795e-06	0.000317463	Vill
-1.47212	-1.47406	3.32144	4.55534e-06	0.000329108	Gm11808
-1.81134	-1.8161	2.41145	4.61628e-06	0.000332403	Ly6c1
-4.18251	-4.29361	0.361838	4.88482e-06	0.000347909	Adap2os
-1.07026	-1.07027	10.1405	4.93638e-06	0.000347909	Gstm1
-1.07339	-1.07353	6.52065	4.95842e-06	0.000347909	Nr3c1
-1.25627	-1.25724	4.05148	4.96004e-06	0.000347909	Nudt18
-2.19448	-2.20546	1.62893	5.10291e-06	0.000356776	Medag
-1.1347	-1.13513	5.0523	5.3709e-06	0.000369552	Klf10
-1.199	-1.1997	4.44447	5.51329e-06	0.000378149	Rpl21-ps8
-1.32006	-1.32023	6.69936	5.73756e-06	0.00039229	C2
-1.19004	-1.19064	4.65926	5.89771e-06	0.000398215	Tspan7
-2.50305	-2.52304	1.10683	6.36944e-06	0.000426084	Il2
-1.34667	-1.34786	3.86663	6.4173e-06	0.000427965	Fancc
-2.37767	-2.39402	1.26141	6.45271e-06	0.000429006	I830012O16Rik
-5.07652	-5.39452	-0.0935938	6.6065e-06	0.000435226	C130074G19Rik
-1.45566	-1.45738	3.46362	7.01979e-06	0.000456897	Mndal
-7.14623	-1.44269e+08	-0.325062	7.26353e-06	0.000471346	Hsd3b6
-2.24787	-2.2594	1.61338	7.3006e-06	0.000472338	Tmem61
-1.22955	-1.23046	4.10893	8.03551e-06	0.00051224	Mansc4
-1.88161	-1.88795	2.08511	8.12795e-06	0.000516613	Fmo2
-1.03363	-1.03364	10.5891	8.86858e-06	0.000558772	Junb
-1.12236	-1.12276	5.16149	9.48772e-06	0.000594326	Gfpt2
-1.0172	-1.0174	6.0308	1.06021e-05	0.000660316	Plod2
-2.94033	-2.97965	0.611417	1.09831e-05	0.000680135	Slco2b1
-1.91255	-1.92023	1.8539	1.1275e-05	0.000692276	Hotairm1
-1.07211	-1.07255	4.94559	1.15671e-05	0.000706269	Ltbp1
-1.12664	-1.12724	4.55678	1.1568e-05	0.000706269	Ace
-1.12693	-1.12757	4.46988	1.19563e-05	0.000727926	Prcp
-7.0594	-1.44269e+08	-0.389279	1.19934e-05	0.000728138	Prss50
-1.17421	-1.1748	4.65133	1.24214e-05	0.000749364	Aldh1b1
-1.1564	-1.15716	4.26016	1.2672e-05	0.000760814	Gbe1
-1.02084	-1.02088	8.46353	1.30923e-05	0.000783873	Fhl2
-2.43165	-2.45142	1.05924	1.34653e-05	0.000803987	AI661453
-2.15165	-2.16395	1.43819	1.36346e-05	0.000809631	Lypd2
-1.14033	-1.14096	4.50295	1.41847e-05	0.000837707	Gm17167
-2.45297	-2.47422	0.985322	1.44261e-05	0.000846406	Fitm1
-1.34665	-1.34827	3.42765	1.44464e-05	0.000846406	Nr1d2
-1.2032	-1.20415	4.01183	1.44491e-05	0.000846406	Sdpr
-1.51517	-1.51814	2.76213	1.54262e-05	0.000896372	Cxcl14
-1.22634	-1.22727	4.07683	1.54837e-05	0.000897307	Slc16a1
-1.55651	-1.55987	2.63853	1.56672e-05	0.000905523	Bcl3
-0.995579	-0.995774	5.99702	1.68143e-05	0.000966668	Heg1
-1.57816	-1.58136	2.72387	1.75772e-05	0.00100785	Traf1
-1.40025	-1.40233	3.1324	1.83404e-05	0.00104527	Art3
-1.61191	-1.61608	2.39237	1.87884e-05	0.00106602	Gm13305
-1.60613	-1.6097	2.60503	1.94641e-05	0.00109576	Cd27
-1.46742	-1.46988	2.97459	1.96621e-05	0.00109979	Adck3
-3.51377	-3.59507	0.19625	1.96647e-05	0.00109979	Lpar3
-2.16225	-2.17642	1.26117	2.38419e-05	0.00131488	Them6
-1.08102	-1.08156	4.66036	2.41167e-05	0.00132666	Gm29257
-3.07754	-3.13043	0.36139	2.6484e-05	0.00143863	Usf1
-1.0298	-1.03006	5.63509	2.74506e-05	0.0014837	Gm12216
-2.26655	-2.27912	1.51012	2.78712e-05	0.00149896	Tmem140
-1.93261	-1.93595	3.02583	2.88467e-05	0.00153996	Lgi4
-3.27191	-3.33619	0.280828	2.93833e-05	0.00156475	Gm20634
-0.96314	-0.963162	9.09957	3.00444e-05	0.00159604	Sepp1
-1.11598	-1.11664	4.42044	3.01586e-05	0.00159818	Spryd3
-1.37377	-1.37554	3.33665	3.07449e-05	0.00162528	Khdrbs3
-1.66067	-1.66578	2.16526	3.24717e-05	0.0017041	Dpep2
-1.49467	-1.49791	2.62159	3.27195e-05	0.00170858	Lrrc36
-6.8683	-1.44269e+08	-0.526956	3.27936e-05	0.00170858	Prm2
-6.8683	-1.44269e+08	-0.526956	3.27936e-05	0.00170858	Btnl2
-1.16875	-1.16951	4.27483	3.78423e-05	0.00194359	Folr1
-1.42574	-1.42761	3.31434	3.88029e-05	0.00198352	Slc8b1
-0.96994	-0.970123	6.05159	4.00237e-05	0.00204111	Klf3
-1.22625	-1.22746	3.70363	4.35101e-05	0.00220852	Stard8
-0.973999	-0.974218	5.80056	4.47952e-05	0.00226844	Tlcd2
-3.07944	-3.13233	0.36097	4.59297e-05	0.00232046	S1pr1
-1.85149	-1.85884	1.8531	4.6874e-05	0.00235719	Aspa
-0.95955	-0.959775	5.74106	4.84684e-05	0.00242611	Phpt1
-1.43595	-1.43899	2.64601	5.2502e-05	0.00260396	Gm17066
-1.17817	-1.17929	3.74789	5.38412e-05	0.00266197	Rin2
-2.15684	-2.16971	1.38104	5.39174e-05	0.00266197	Myo1a
-1.49416	-1.49785	2.43947	5.46417e-05	0.00268698	Fzd9
-1.32538	-1.3271	3.32136	5.47221e-05	0.00268698	Rarres1
-1.00326	-1.00369	4.8781	5.47959e-05	0.00268698	Il10rb
-1.60009	-1.60464	2.26162	5.53934e-05	0.00271015	Gngt2
-0.985581	-0.985917	5.20133	5.69151e-05	0.00276587	Ifngr1
-0.947031	-0.9471	7.42547	5.81122e-05	0.00281144	Csrp1
-1.1393	-1.14008	4.22139	6.02992e-05	0.00290034	Espn
-1.04332	-1.04392	4.45615	6.26822e-05	0.00299245	Abhd17c
-1.27234	-1.27396	3.33588	7.15934e-05	0.00339544	Rnf135
-2.30328	-2.3256	0.795917	7.54806e-05	0.00353341	Stra8
-1.09492	-1.09575	4.0634	7.68516e-05	0.00358983	Guca1a
-1.1267	-1.12765	3.90356	7.73076e-05	0.00360336	Gm8797
-1.30981	-1.31179	3.09786	7.92302e-05	0.00367716	RP23-326O2.2
-1.41797	-1.42084	2.70951	8.18117e-05	0.00377274	Thrb
-1.95787	-1.97019	1.26094	8.35417e-05	0.00384434	Rnf112
-4.66347	-4.97859	-0.389336	8.48363e-05	0.0038874	Gpr39
-3.91048	-4.0722	-0.263833	8.55835e-05	0.00391337	Gm29560
-1.37681	-1.37962	2.68545	9.03149e-05	0.00406962	Cdk5rap1
-1.26924	-1.27111	3.13772	9.39002e-05	0.00420494	Igdcc3
-2.89404	-2.94598	0.239149	9.42593e-05	0.00421232	Ly6k
-1.07728	-1.0781	4.05392	9.66035e-05	0.00429935	Dok1
-1.09744	-1.09828	4.05005	9.7603e-05	0.00432607	Cd55
-0.956384	-0.956408	8.941	9.96599e-05	0.00440822	Serping1
-2.05878	-2.07337	1.12925	0.000100999	0.00444931	Crabp1
-0.938569	-0.938797	5.68357	0.000104578	0.00457903	Slit3
-0.91223	-0.91237	6.33999	0.000105125	0.00459371	Pltp
-0.909489	-0.909564	7.24725	0.000105632	0.00460656	Cyb5r3
-1.05178	-1.05236	4.51519	0.000105987	0.00461276	Sned1
-1.1529	-1.15407	3.6549	0.000106484	0.00462512	Myd88
-0.964946	-0.96527	5.21999	0.000107754	0.0046616	Stk25
-1.07309	-1.07383	4.17766	0.000109489	0.00472721	Stat6
-1.36187	-1.36466	2.67768	0.000110226	0.00474959	Sept4
-0.924726	-0.924828	6.83369	0.000110586	0.00475565	Txnip
-1.18206	-1.18212	8.13841	0.000112736	0.00482892	Gstm2
-1.40769	-1.41105	2.47561	0.000113107	0.00483494	Ccar2
-1.88804	-1.89665	1.67736	0.000113322	0.00483494	Fkbp6
-0.981606	-0.982004	4.94735	0.000116188	0.00493777	Ccpg1
-1.56125	-1.56675	1.96044	0.000123277	0.00518817	Zc3h11a
-1.75952	-1.76841	1.5102	0.000125536	0.00527302	Hopx
-1.72408	-1.7323	1.57898	0.000128744	0.00538685	Kcnk5
-1.12523	-1.12629	3.75118	0.00012965	0.00541431	Pdia4
-1.00675	-1.00678	8.85628	0.00013643	0.00558977	Klf4
-1.37166	-1.37474	2.55446	0.000137849	0.00563722	Pqlc3
-1.55303	-1.55363	5.09794	0.000139376	0.00567826	Fxyd5
-1.54241	-1.54763	2.01137	0.000141763	0.00575389	Sh3bgr
-4.56476	-4.87905	-0.456537	0.000143571	0.00580552	Wfdc9
-4.56476	-4.87905	-0.456537	0.000143571	0.00580552	Cbr2
-0.93616	-0.93648	5.19794	0.000149076	0.00601179	Nrg2
-0.912371	-0.912529	6.16948	0.000149227	0.00601179	Tmem158
-1.39426	-1.39764	2.4485	0.000151322	0.00607502	Myom3
-1.91466	-1.92743	1.17465	0.000151357	0.00607502	C1qa
-1.07096	-1.07184	3.9372	0.00015283	0.0061115	Tnik
-0.897564	-0.897723	6.13211	0.000156548	0.00624864	Dbp
-2.20745	-2.22938	0.736861	0.000157796	0.00628691	Timm23
-0.954638	-0.955058	4.83075	0.000160524	0.00638384	Pik3ip1
-2.01786	-2.03233	1.10675	0.000160873	0.00638602	Rilp
-1.32378	-1.32625	2.80452	0.000168777	0.00666314	Trib1
-0.890313	-0.890339	8.72292	0.000171273	0.00672496	Slc29a1
-3.90961	-4.07133	-0.26369	0.000176827	0.00689306	C1qtnf9
-2.618	-2.65587	0.399835	0.000180766	0.00702137	Has1
-1.16979	-1.17103	3.59947	0.000184726	0.00714457	Pla2g7
-0.989215	-0.989781	4.45497	0.000184927	0.00714457	Bmp4
-1.38845	-1.39033	3.26559	0.000186399	0.00718863	Chrdl1
-1.13387	-1.13514	3.51679	0.00019373	0.00744485	Fads6
-0.895314	-0.895352	8.2092	0.000196171	0.00752531	Serinc3
-0.91863	-0.918936	5.22972	0.000203699	0.00777284	Nab1
-1.17388	-1.17541	3.30474	0.000210298	0.0079791	Mutyh
-3.38036	-3.48682	-0.204911	0.000210945	0.0079791	Foxo6os
-3.38036	-3.48682	-0.204911	0.000210945	0.0079791	Anxa8
-1.59616	-1.60296	1.70714	0.000214645	0.00807677	C1qb
-1.27873	-1.28067	3.09016	0.000216109	0.00811128	Abhd11os
-3.081	-3.15964	-0.0939072	0.000227426	0.00844045	Gm17025
-1.70986	-1.71832	1.52797	0.000239246	0.00880377	Nr1d1
-2.10334	-2.1233	0.766361	0.000243239	0.00893551	Xpnpep2
-1.00452	-1.00509	4.45658	0.000247025	0.00905927	Aldh1a3
-2.51134	-2.54455	0.473945	0.000251333	0.00918617	AU021092
-0.918227	-0.918582	5.01654	0.000263366	0.0095936	Gadd45b
-0.954076	-0.954559	4.62939	0.000272427	0.00989041	Snx18
-0.990883	-0.991548	4.22962	0.000283224	0.0101849	Serpina3c
-3.81902	-3.98002	-0.325464	0.000283357	0.0101849	E230013L22Rik
-0.920001	-0.920348	5.04799	0.000285662	0.0102168	Gm26802
-3.08174	-3.16039	-0.0940498	0.000285852	0.0102168	Gimap6
-1.83792	-1.85044	1.12914	0.000287804	0.0102596	Prkaa2
-0.969651	-0.97017	4.55192	0.000296096	0.0105034	Plac9b
-1.75259	-1.76247	1.36217	0.000318035	0.0111458	Gm5879
-0.874633	-0.874767	6.34904	0.000318206	0.0111458	Tmem30a
-1.8968	-1.91084	1.03483	0.00031832	0.0111458	Gm38227
-1.00016	-1.00089	4.09208	0.000324086	0.0112767	Cyb561
-1.79671	-1.80755	1.28193	0.000324139	0.0112767	Taf7l
-1.051	-1.05146	4.86172	0.000328636	0.0114148	Lmod1
-0.875912	-0.876101	5.84755	0.000330187	0.0114504	Cdk2ap2
-1.23338	-1.23567	2.80472	0.000336985	0.0116118	Mafk
-2.10479	-2.12628	0.675297	0.000339016	0.0116632	Acer1
-1.13021	-1.13131	3.71914	0.000343687	0.0117865	Ndufa4l2
-1.68339	-1.69238	1.41871	0.000346722	0.0118718	Fam110c
-0.864132	-0.864156	8.79933	0.000349102	0.0119345	Prss35
-0.93813	-0.938581	4.7041	0.000350265	0.0119553	Bcl2l12
-2.00524	-2.02347	0.795534	0.000352354	0.0120028	Syce1
-1.0984	-1.09957	3.56788	0.000355267	0.0120691	Tspan17
-1.03355	-1.03431	4.09956	0.000356487	0.0120726	mt-Atp8
-0.886449	-0.886724	5.33174	0.000361997	0.0122401	Tbc1d10a
-0.92705	-0.927509	4.66025	0.000368923	0.0124191	Cmbl
-1.04181	-1.04277	3.78443	0.00036901	0.0124191	Suv420h2
-1.79641	-1.80879	1.10624	0.000379085	0.0127187	Slc22a5
-2.67909	-2.72263	0.281137	0.000388496	0.0129543	Rgs4
-0.864578	-0.864614	8.22699	0.000401017	0.0133307	Nbl1
-1.20684	-1.20851	3.20869	0.000415904	0.0138044	Emid1
-1.17	-1.17183	3.03707	0.000432955	0.0143265	Gm26615
-1.46384	-1.46953	1.81077	0.000437138	0.0144429	Stat5a
-0.894418	-0.894767	5.00236	0.000446063	0.0146929	Lamc1
-1.16974	-1.17157	3.03717	0.000453837	0.0149037	Tfeb
-1.35317	-1.35722	2.15283	0.000454803	0.0149129	Sag
-2.77604	-2.83734	-0.041411	0.00046076	0.0150854	Amd2
-1.76982	-1.78156	1.15229	0.000466358	0.0152456	Galnt12
-1.64501	-1.6503	2.09489	0.00047367	0.0154017	Map3k8
-0.849703	-0.84983	6.37531	0.00047753	0.0154708	Tmem159
-2.05117	-2.07241	0.643368	0.0004884	0.0157994	Bcl6
-0.906971	-0.907103	6.41819	0.000493873	0.0159393	Kank3
-1.37795	-1.38176	2.26091	0.000494197	0.0159393	Podn
-1.64793	-1.6575	1.30171	0.000499407	0.0160834	C1qc
-3.71837	-3.87854	-0.389393	0.000507851	0.0162828	Gzmc
-1.36833	-1.37264	2.08329	0.00050908	0.0162981	Gm5436
-1.53164	-1.53868	1.59545	0.00050994	0.0163015	Pced1b
-1.39539	-1.40022	1.96004	0.000510864	0.016307	Rrad
-1.17817	-1.17918	3.88559	0.000511904	0.0163162	RP24-291E8.2
-1.4418	-1.44705	1.89369	0.000514905	0.0163397	Fam83f
-1.194	-1.19603	2.92806	0.000524739	0.016579	Rgs7bp
-1.64696	-1.65653	1.30197	0.000528603	0.0166402	Sds
-0.847288	-0.847297	10.1261	0.000528753	0.0166402	Pgrmc1
-1.27305	-1.27604	2.48471	0.000528978	0.0166402	Parp3
-0.877032	-0.877271	5.5148	0.000534787	0.0167742	Abca1
-0.899185	-0.899591	4.79141	0.000536062	0.0167899	Glrx
-6.38781	-1.44269e+08	-0.849234	0.000546314	0.0170863	Gm15963
-2.4701	-2.5124	0.15132	0.000553138	0.0172748	Plekha7
-1.73133	-1.74293	1.12895	0.000566423	0.0176389	Gja4
-1.01776	-1.01873	3.74374	0.000595199	0.0184028	4930523C07Rik
-1.80965	-1.82338	0.984916	0.000602037	0.0185613	Ccdc170
-1.85647	-1.87037	1.00941	0.000626776	0.0191875	Dapp1
-1.24244	-1.24331	4.18861	0.0006284	0.0192092	Icam1
-1.50115	-1.50811	1.57857	0.000634619	0.0193456	Tenm2
-0.856058	-0.856267	5.676	0.000647148	0.0196722	Foxn3
-1.03676	-1.03784	3.60635	0.000661158	0.0200699	Rgl1
-1.502	-1.5084	1.69107	0.00066546	0.0201723	Il6ra
-0.830911	-0.83093	9.14866	0.000691954	0.0208878	Cd200
-0.835211	-0.835312	6.68652	0.000693872	0.0209165	Calm3
-0.993473	-0.99435	3.83773	0.000695169	0.0209265	Lama4
-2.33093	-2.3632	0.360522	0.000696397	0.0209344	1700011M02Rik
-1.95593	-1.97396	0.766032	0.000701408	0.0210558	Ptk7
-0.831206	-0.831284	7.05203	0.000714029	0.0213854	Phlda3
-2.18073	-2.20903	0.399444	0.000714359	0.0213854	3830403N18Rik
-1.03711	-1.03751	5.03037	0.000724922	0.0216717	Erdr1
-1.64617	-1.65653	1.19646	0.000727605	0.021692	RP23-348H21.2
-2.04973	-2.07271	0.543639	0.000735172	0.0218575	Lpin3
-2.04973	-2.07271	0.543639	0.000735172	0.0218575	RP24-363A3.1
-1.99427	-2.01524	0.611002	0.000746064	0.0220904	Pex5l
-1.48337	-1.4894	1.75177	0.000747354	0.0220933	Ifih1
-0.901103	-0.90159	4.53747	0.000748201	0.0220933	Ahnak2
-0.963089	-0.963404	5.26564	0.000755291	0.0222724	Pdlim1
-1.3253	-1.32923	2.16468	0.000769417	0.0225457	Ankrd29
-3.28967	-3.3954	-0.264177	0.000769481	0.0225457	1200007C13Rik
-0.957099	-0.957734	4.24689	0.000778572	0.0227277	Hnmt
-1.48944	-1.49617	1.61209	0.000779121	0.0227277	Arrdc2
-1.7941	-1.80853	0.906727	0.000789703	0.0230022	Sycp1
-1.60006	-1.6085	1.4184	0.000798075	0.023187	Gm4876
-1.30042	-1.30424	2.1756	0.000802542	0.0232855	Smpdl3a
-3.61441	-3.77364	-0.456883	0.000815685	0.0235718	Gm16053
-0.823987	-0.824009	8.84635	0.000817847	0.0235718	Pcolce
-1.3302	-1.33461	2.01081	0.000826374	0.0236916	Cap1
-1.09356	-1.09513	3.15413	0.000834288	0.0238239	Sp2
-3.49904	-3.65716	-0.527215	0.000848031	0.024121	Dpep3
-2.90097	-2.97826	-0.204968	0.000857305	0.024321	M1ap
-1.0943	-1.09581	3.20888	0.00086366	0.0244692	Gm3244
-0.978108	-0.978975	3.83093	0.000871889	0.0246376	Ggcx
-0.90096	-0.901462	4.49065	0.000873013	0.0246376	Gm9780
-1.58861	-1.59837	1.21792	0.000917673	0.0257638	Gm12183
-1.09511	-1.09669	3.14224	0.000936405	0.0262218	Pparg
-1.29255	-1.29622	2.21962	0.000953055	0.0266192	Tnnt2
-0.825808	-0.825845	8.10715	0.000957004	0.0266951	Zbtb20
-1.25177	-1.25499	2.35328	0.000959112	0.0266967	Nmnat3
-4.22019	-4.53112	-0.679191	0.00096326	0.0266978	F13a1
-0.998165	-0.999045	3.84261	0.000966687	0.0267586	Gria3
-0.818211	-0.818262	7.63547	0.000975695	0.0269735	Pdpn
-1.60566	-1.61588	1.17436	0.000993987	0.0272705	Itgbl1
-1.10787	-1.10964	3.00599	0.00100712	0.0275591	Depdc7
-1.3957	-1.40151	1.70686	0.00100811	0.0275591	Ano1
-0.976479	-0.977367	3.79475	0.00101087	0.0275591	Coq10a
-1.18705	-1.18949	2.65259	0.00101973	0.0277007	Gm37694
-2.04738	-2.07243	0.436667	0.00102629	0.0278047	Cracr2b
-1.06279	-1.06411	3.3581	0.00102757	0.0278048	Adamtsl4
-1.27813	-1.28184	2.18572	0.00104187	0.0281214	Slco3a1
-0.827819	-0.827987	5.93696	0.00106002	0.0285049	Olfml2b
-0.858354	-0.858724	4.85842	0.00107692	0.0288163	Gna14
-1.8107	-1.82699	0.766251	0.00107841	0.0288205	Gpr146
-1.41027	-1.41503	1.99921	0.00109864	0.02927	1700112E06Rik
-1.88962	-1.90861	0.643313	0.00109928	0.02927	Cd83
-1.13776	-1.13943	3.13276	0.00111481	0.0295744	Lhcgr
-0.814132	-0.814298	5.93536	0.00112547	0.0298208	Elovl5
-1.41227	-1.41747	1.88132	0.00113831	0.0300212	Tm4sf1
-6.23772	-1.44269e+08	-0.942432	0.00113996	0.0300212	Esx1
-6.23772	-1.44269e+08	-0.942432	0.00113996	0.0300212	Cyp2f2
-6.23772	-1.44269e+08	-0.942432	0.00113996	0.0300212	Comp
-0.922324	-0.922832	4.5128	0.00115193	0.0302764	Tm6sf1
-1.32459	-1.32937	1.89409	0.00115244	0.0302764	Ampd3
-2.39193	-2.43372	0.105573	0.00115529	0.0303144	Ccdc68
-1.1816	-1.18437	2.4751	0.00117967	0.0308794	Cobll1
-1.40215	-1.40814	1.67611	0.00118363	0.0309085	Osmr
-0.939517	-0.940283	3.94939	0.00121301	0.0315615	Kdelc1
-0.804402	-0.804486	6.8969	0.00122087	0.0316899	Tspan4
-1.79304	-1.80747	0.906998	0.00122863	0.0318533	Anxa9
-1.04986	-1.05127	3.2412	0.00124872	0.0323355	Hdac9
-0.876482	-0.876949	4.55496	0.00126058	0.0325259	Ddit4
-1.07173	-1.07331	3.11925	0.0012665	0.0326011	Gm22613
-0.93376	-0.934224	4.65229	0.00126806	0.0326026	Gm13611
-0.810176	-0.810359	5.78721	0.00128866	0.0330929	Ctsf
-1.50749	-1.51408	1.66101	0.0012939	0.033159	Srgn
-0.902302	-0.902836	4.4069	0.00129429	0.033159	Pqlc1
-1.52168	-1.52913	1.51043	0.00133029	0.0339608	A830008E24Rik
-1.23553	-1.23923	2.14134	0.00137085	0.0348322	RP23-56M18.8
-0.986202	-0.986877	4.19831	0.00137899	0.0349961	Hist1h1c
-0.854673	-0.855003	5.01627	0.00138053	0.0349961	Cdc42ep4
-1.62196	-1.6337	1.00971	0.00139655	0.0353609	Gsap
-0.979828	-0.980769	3.7161	0.00142192	0.0358356	Hspa12a
-0.916472	-0.917106	4.18222	0.00144798	0.0362712	Ttc5
-0.884823	-0.885324	4.4653	0.00144924	0.0362712	Pla2g16
-1.02987	-1.03112	3.38389	0.00145918	0.0364779	Tmem63a
-2.80222	-2.87868	-0.263948	0.00147506	0.0366906	L3mbtl4
-2.43892	-2.48792	-0.0417524	0.00147616	0.0366906	4932418E24Rik
-2.43892	-2.48792	-0.0417524	0.00147616	0.0366906	2310069B03Rik
-2.43892	-2.48792	-0.0417524	0.00147616	0.0366906	Ms4a15
-1.29817	-1.30289	1.88047	0.0014807	0.0367614	6820431F20Rik
-2.11944	-2.15046	0.238558	0.00152087	0.0375488	Il2ra
-0.813223	-0.813392	5.90099	0.00152108	0.0375488	Ak3
-1.19743	-1.19975	2.73732	0.00155087	0.0382406	Cdk2
-2.1188	-2.14983	0.238699	0.00155874	0.0383912	Ccl7
-1.44283	-1.45054	1.38075	0.00156648	0.0385379	Gm20696
-1.50041	-1.50804	1.45649	0.00157414	0.0386824	Adm
-0.811434	-0.811518	6.91542	0.00160564	0.0393041	Sarnp
-1.79207	-1.80935	0.674911	0.00161188	0.0393865	Tmem62
-1.10002	-1.10192	2.89428	0.00165253	0.040142	Cntfr
-1.50272	-1.51117	1.32225	0.00165391	0.040142	Nnmt
-1.03644	-1.03792	3.15939	0.00166818	0.0403979	Nxnl2
-2.31206	-2.35329	0.0577567	0.00170378	0.0412141	Gm20731
-1.46533	-1.47366	1.30173	0.00171374	0.0413627	Eppin
-0.835846	-0.835857	9.93546	0.00172627	0.0415724	mt-Nd4
-0.887932	-0.888441	4.44895	0.00173975	0.0418505	Gm21955
-0.968218	-0.969248	3.57213	0.00174803	0.0419565	Cul4b
-0.822916	-0.823222	5.073	0.00186588	0.0441605	Mir22hg
-0.804512	-0.804734	5.49806	0.00186838	0.0441605	Wnt5b
-2.59604	-2.65598	-0.148355	0.00187685	0.0442364	Gm10522
-0.925433	-0.925823	4.89682	0.00187771	0.0442364	Tubb3
-0.983592	-0.984588	3.64127	0.00189449	0.0445349	Gm21988
-1.08584	-1.08754	3.02921	0.00192107	0.0451108	Galnt16
-4.08426	-4.39361	-0.761741	0.00194863	0.045659	Plau
-2.39126	-2.43305	0.105714	0.00196032	0.0458339	Alox12
-0.783993	-0.784001	10.3587	0.00197451	0.0461158	Rpl22l1
-1.38689	-1.39395	1.43733	0.00201734	0.0470148	Rgs11
-1.26507	-1.26903	2.08416	0.00202403	0.0470695	Cldn11
-1.22508	-1.22911	2.01059	0.0020505	0.0475831	Nceh1
-1.01605	-1.01739	3.26839	0.00205456	0.0476262	Gm12122
-1.49329	-1.50236	1.21747	0.00205734	0.0476398	Oxtr
-2.20792	-2.24339	0.15084	0.00206197	0.0476656	Prex2
-0.817317	-0.817594	5.2012	0.00208906	0.0481301	Abhd4
-1.40595	-1.41354	1.36117	0.00211275	0.0484568	B930036N10Rik
-1.08681	-1.08892	2.73024	0.00214823	0.0489598	Irf7
-0.939149	-0.940058	3.70477	0.00218684	0.0495791	Pdk2
-0.777934	-0.777947	9.50711	0.00218965	0.0495847	Rpl24
-1.77384	-1.78558	1.15122	0.00219292	0.0495847	Slc37a2
-1.40642	-1.41401	1.36104	0.00221951	0.0500579	Lrrc16b
-2.15975	-2.16074	4.98519	0.00225072	0.0506134	Col4a3
-1.39708	-1.4044	1.39949	0.00225115	0.0506134	Snora57
-1.23048	-1.23468	1.96002	0.00229932	0.0515895	Pnpo
-2.22455	-2.26515	0.008903	0.00230236	0.0516044	Asz1
-0.952438	-0.953427	3.60616	0.00232363	0.0520272	Tuba1c
-1.46352	-1.47284	1.15159	0.00238188	0.0528944	Pdlim5
-1.10611	-1.1085	2.57873	0.00246019	0.0542995	Stom
-1.04283	-1.04464	2.8811	0.00246919	0.0543874	Gm13157
-1.91006	-1.93432	0.36069	0.00247175	0.0543885	Syce3
-0.933339	-0.934111	3.92495	0.00251197	0.0551058	Paox
-2.69618	-2.77169	-0.325435	0.00257851	0.0564511	2900035J10Rik
-0.788851	-0.789071	5.4867	0.00258605	0.0565591	Stk3
-1.6422	-1.65598	0.824157	0.00261449	0.057066	Stox1
-1.49321	-1.50345	1.05827	0.00263508	0.0573996	Dbndd2
-0.798683	-0.798884	5.6348	0.00264474	0.0574893	Dcaf11
-1.85692	-1.87888	0.436751	0.00264869	0.0574893	RP24-511F2.4
-1.85692	-1.87888	0.436751	0.00264869	0.0574893	Hrct1
-0.819652	-0.819655	11.3388	0.00266741	0.0577557	mt-Cytb
-0.857849	-0.858399	4.29269	0.00270479	0.0585066	Fahd1
-1.55435	-1.56531	1.03467	0.00271671	0.0586364	Faah
-1.02993	-1.0316	2.98061	0.00274642	0.0591121	Sybu
-1.20849	-1.21272	1.92031	0.00276107	0.0593685	Kdm1b
-1.25074	-1.25557	1.79632	0.00278016	0.0597198	Plxdc1
-1.08855	-1.09092	2.57037	0.00280347	0.0601013	Gm27803
-0.79483	-0.795104	5.17689	0.00280751	0.0601284	Fam129a
-1.4917	-1.50194	1.05867	0.00281948	0.0602856	Pkd2l2
-1.17538	-1.17767	2.73235	0.002864	0.0610968	Dazl
-1.8102	-1.83022	0.509012	0.00287943	0.0613655	Crtac1
-2.04066	-2.07118	0.195686	0.00298531	0.0633182	Mmp17
-0.897781	-0.898582	3.81994	0.00298761	0.0633182	Ngef
-1.06902	-1.07125	2.62909	0.00300357	0.0635117	Grrp1
-0.763906	-0.763979	7.02892	0.00301939	0.0637218	Fbln5
-1.38638	-1.39445	1.26009	0.00302344	0.0637451	Pcp4l1
-1.25033	-1.25515	1.79644	0.00303423	0.0639105	Gm9774
-1.35187	-1.35882	1.41824	0.00305618	0.0643103	Procr
-0.774606	-0.774805	5.60444	0.00309099	0.0649169	Rps13-ps2
-1.19207	-1.19581	2.07192	0.00310808	0.0651495	Arhgef6
-0.920528	-0.921483	3.6052	0.00319566	0.0667915	Rpl36-ps3
-0.771614	-0.771783	5.83781	0.00323878	0.0675335	Pon2
-2.80476	-2.88123	-0.264378	0.00325468	0.0677636	Mnd1-ps
-0.844205	-0.844728	4.33819	0.00327963	0.0681038	Lefty1
-0.946358	-0.947291	3.67668	0.00328044	0.0681038	Naglu
-1.64157	-1.65706	0.674856	0.00329948	0.0684335	Gm16089
-0.763914	-0.764061	6.01734	0.00333151	0.0690317	Aqp2
-1.06904	-1.07141	2.54547	0.0033562	0.0693736	Tuba3a
-1.04124	-1.0432	2.76734	0.00336956	0.0695542	Pla2g15
-1.59014	-1.60368	0.794959	0.00340269	0.0701711	Gm33051
-1.30183	-1.30726	1.69054	0.00342312	0.070402	Ddx60
-1.43171	-1.44129	1.08228	0.00342363	0.070402	Trf
-0.994394	-0.995967	3.01124	0.00344631	0.0707342	Pxylp1
-3.23888	-3.39412	-0.679394	0.00346164	0.0709816	Bglap2
-1.0686	-1.07094	2.56274	0.00349377	0.0715727	Lipe
-2.34729	-2.39556	-0.0944487	0.00353386	0.0720535	Gm5859
-1.29962	-1.30601	1.4739	0.00354737	0.0722187	Gm12166
-0.82345	-0.823809	4.84255	0.0035821	0.0726952	Antxr2
-0.947003	-0.948134	3.40594	0.0036035	0.0730084	Gm15421
-1.05325	-1.05551	2.5873	0.00360427	0.0730084	Lrch1
-1.70614	-1.72419	0.543528	0.00361524	0.0731621	Smagp
-0.857051	-0.8577	4.05233	0.00364968	0.0734477	Mttp
-1.01649	-1.01824	2.89415	0.00367099	0.073808	Irf8
-1.44609	-1.45615	1.03394	0.00367473	0.0738146	Gm6276
-0.991953	-0.993551	2.98651	0.00374335	0.0749535	Ino80c
-1.31265	-1.31948	1.39983	0.00376702	0.0752502	Zfp825
-1.06793	-1.07018	2.61315	0.00379129	0.0756653	Rassf3
-2.96783	-3.07068	-0.456652	0.00380146	0.0757984	Tnnc2
-0.822798	-0.823293	4.38151	0.00385871	0.0767986	Gas7
-0.925161	-0.926055	3.70386	0.00392833	0.0780409	Hfe
-3.93416	-4.24161	-0.849292	0.00395337	0.078323	Cldn5
-3.93416	-4.24161	-0.849292	0.00395337	0.078323	Tnf
-0.980975	-0.982533	3.00505	0.00401366	0.0793722	Gm14419
-0.753919	-0.754008	6.71614	0.00401941	0.0794136	Rps23-ps1
-1.78694	-1.80848	0.399192	0.00402388	0.0794295	Znf41-ps
-0.813594	-0.814056	4.46353	0.00404845	0.0797444	Runx1t1
-1.4466	-1.45665	1.0338	0.00405087	0.0797444	Slc47a2
-0.895125	-0.896012	3.66969	0.0040642	0.079884	Cyp4f13
-1.12891	-1.13184	2.33352	0.00409171	0.0803295	Rnf125
-0.753836	-0.753931	6.62415	0.00410534	0.0804512	Hibadh
-1.23481	-1.23493	6.98202	0.00415877	0.0813512	Col4a4
-0.75443	-0.754576	6.01205	0.00418127	0.0816282	Gstt1
-1.14891	-1.15271	1.99736	0.00419248	0.0817156	Meox2
-0.760032	-0.76011	6.92089	0.00421046	0.0819189	Crip1
-1.29871	-1.3051	1.47416	0.00425171	0.0824991	Spg11
-1.34375	-1.35166	1.23921	0.00429562	0.0832022	Mfsd7c
-1.57278	-1.58433	0.985078	0.00431142	0.0834337	Sohlh1
-1.45903	-1.46959	0.984618	0.00434361	0.0839816	Itpr3
-0.888037	-0.888879	3.73112	0.00435494	0.0840507	Rab30
-0.866616	-0.867372	3.85126	0.00439956	0.0846857	Gprc5b
-0.761583	-0.7618	5.45336	0.00448908	0.0860268	Stxbp3a
-2.58174	-2.65615	-0.389652	0.00452329	0.0865293	Serpinf2
-0.815982	-0.816487	4.34226	0.00454904	0.0868964	Lgals8
-0.757714	-0.75789	5.7479	0.0045505	0.0868964	Dpm1
-1.58745	-1.60098	0.795643	0.00458759	0.0872205	Gm3081
-0.891694	-0.892526	3.75328	0.00460769	0.087526	Gsr
-1.70498	-1.72302	0.543805	0.00462768	0.0877858	Sncg
-1.09237	-1.09556	2.16359	0.00472559	0.0894185	Gm10320
-0.880145	-0.880879	3.91732	0.00476115	0.0899679	Fam53b
-0.994248	-0.995862	2.97258	0.00494256	0.0929098	Grk5
-0.741493	-0.741552	7.2857	0.00495251	0.0930161	Kdelr3
-1.08489	-1.08734	2.52028	0.00500396	0.0939012	Lyz2
-5.8806	-1.44269e+08	-1.14906	0.00504583	0.0940356	Fam71a
-5.8806	-1.44269e+08	-1.14906	0.00504583	0.0940356	1700013H16Rik
-5.8806	-1.44269e+08	-1.14906	0.00504583	0.0940356	Tex13
-5.8806	-1.44269e+08	-1.14906	0.00504583	0.0940356	5031434C07Rik
-5.8806	-1.44269e+08	-1.14906	0.00504583	0.0940356	Zbtb32
-5.8806	-1.44269e+08	-1.14906	0.00504583	0.0940356	Prm1
-5.8806	-1.44269e+08	-1.14906	0.00504583	0.0940356	1700066B19Rik
-1.45828	-1.4644	1.70805	0.00513591	0.0956321	Slc25a31
-1.05387	-1.05625	2.5183	0.00514388	0.0956983	D830025C05Rik
-0.769045	-0.769302	5.22116	0.00519812	0.0966245	Kcnip3
-0.757338	-0.757573	5.33219	0.00522071	0.0968781	Gatsl3
-0.939219	-0.94048	3.24169	0.00523046	0.0969761	Gorasp1
-0.866715	-0.866746	8.47356	0.00526965	0.0976192	Id2
-2.39124	-2.44941	-0.264005	0.00530229	0.0980562	Speer4a
-0.992651	-0.994569	2.73022	0.00532598	0.0983878	Tgfa
-1.17883	-1.18301	1.90781	0.00536995	0.0989697	Hlf
-0.797798	-0.798169	4.74918	0.00540104	0.0993737	Pon3

## Sheet: Group_Fetal_Leydig_2_P5
logFC	unshrunk.logFC	logCPM	PValue	FDR	Genename

## Sheet: Group_Fetal_Leydig_2_P10
logFC	unshrunk.logFC	logCPM	PValue	FDR	Genename

[truncated: 6 more sheets: Group_PTM_P5, Group_PTM_P10, Group_Endothelial_cells_P5, Group_Endothelial_cells_P10, Group_Interstitial_tMg_P5, Group_Interstitial_tMg_P10]
