# Supplementary material for: Staged developmental mapping and X chromosome transcriptional dynamics during mouse spermatogenesis
Source: Nat Commun. 2019 Mar 19;10:1251. doi: 10.1038/s41467-019-09182-1 (PMC6424977; doi:10.1038/s41467-019-09182-1)
Supplement: Supplementary file 6 — Supplementary Data 5 [file 41467_2019_9182_MOESM6_ESM.xlsx]

## Sheet: Diff
Supplementary Data 5: Cluster-specific marker genes for spermatogonia enriched in P5.
Top	p.value	FDR	logFC.Prospermatogonia	logFC.Undiff_1	logFC.Undiff_2	GeneName
1	8.70774e-38	1.48009e-33	1.7065	0.222732	0.199314	Rcc2
2	1.54967e-37	1.48009e-33	1.15097	0.249104	0.0889279	Yam1
3	9.04712e-21	4.76567e-18	0.204945	1.31166	1.3669	Stra8
4	5.70517e-34	2.7245e-30	1.39687	0.141162	0.0451976	Hnrnpa0
4	9.04757e-24	8.22985e-21	0.794612	1.05419	0.938773	Sohlh1
6	2.45341e-31	7.81085e-28	1.10056	0.203382	0.202984	Rbmxl2
8	1.33024e-28	2.82336e-25	0.954936	0.190381	0.0578883	Ppp2cb
8	8.93485e-18	2.94265e-15	0.653545	0.745964	0.684475	Uchl1
9	9.97258e-28	1.73178e-24	1.18159	0.121502	0.104418	P4hb
10	4.10417e-27	6.53315e-24	0.710137	0.0365814	0.00685357	Mga
10	6.58812e-23	5.03385e-20	1.17514	0.770213	0.754229	Igfbp2
12	2.012e-26	2.56222e-23	1.28533	0.517939	0.616295	Ppp1r14b
16	7.11841e-24	7.15662e-21	0.847594	0.0274265	0.141278	Enah
19	1.66369e-23	1.38173e-20	0.776522	0.0478672	0.105473	Acsl3
19	3.095e-13	3.88952e-11	0.629592	0.558277	0.595752	Siva1
22	5.1617e-22	3.65181e-19	1.51155	0.155428	0.217104	Gnb1
24	8.74766e-22	5.76199e-19	0.975714	0.186494	0.187587	Dnajb11
27	1.70131e-21	1.01558e-18	0.930292	0.00938443	0.114892	Ptp4a2
28	1.97477e-21	1.14309e-18	0.81678	0.219767	0.0911576	Auts2
29	2.26205e-21	1.27087e-18	1.30947	0.132169	0.126758	Ddost
32	1.0063e-20	5.05852e-18	0.616735	0.0468357	0.0480234	Glg1
33	1.09532e-20	5.36484e-18	1.229	0.128213	0.251139	Taf10
34	2.87546e-10	1.80681e-08	0.314375	0.392738	0.341165	Lmo1
35	7.09541e-20	3.30577e-17	0.501781	0.055938	0.118007	Mbd2
35	3.00726e-10	1.87727e-08	0.334474	0.331594	0.276285	Ndrg4
36	1.6171e-12	1.70662e-10	0.762125	0.48009	0.566776	Camk2n1
37	1.08333e-19	4.81248e-17	0.878414	0.26458	0.146488	Cenpv
37	6.02298e-10	3.40387e-08	0.502638	0.597931	0.603481	Eno1
41	2.19616e-19	8.92574e-17	0.578703	0.0626408	0.162355	Ptprf
44	4.43408e-09	1.96064e-07	0.697245	0.546785	0.530576	Iah1
46	1.69464e-08	6.51327e-07	0.618151	0.533745	0.393776	Asb9
47	3.10388e-18	1.09797e-15	1.01005	0.0883454	0.147914	Brd3
47	2.95536e-14	4.85613e-12	0.629471	0.433709	0.426881	Galnt12
51	5.10656e-09	2.19203e-07	0.432246	0.36124	0.415239	Sox3
51	2.52301e-08	9.23266e-07	0.298623	0.495591	0.370385	Pfdn6
55	3.45683e-13	4.26827e-11	0.513005	0.3805	0.302013	Lonrf3
56	3.80184e-17	1.10034e-14	0.772405	0.130123	0.126484	Sec61a1
57	1.1709e-08	4.6694e-07	0.219767	0.135622	0.336778	Stmn1
57	4.71645e-08	1.57881e-06	0.417239	0.409112	0.359656	Rnd2
58	4.5044e-17	1.26534e-14	0.812632	0.171166	0.120723	Ero1l
59	5.1809e-17	1.41379e-14	0.906316	0.150808	0.0028243	Mov10l1
59	1.40619e-08	5.51562e-07	0.411174	0.387184	0.504541	Rbm46
59	7.14219e-08	2.27384e-06	0.303665	0.551049	0.196251	Dynll2
60	6.65728e-11	4.89105e-09	0.869688	0.239279	0.358672	Marcksl1
63	1.28267e-16	3.26687e-14	0.66882	0.208981	0.166573	Gm7120
63	1.04079e-07	3.13583e-06	0.00816644	0.263498	0.235634	Gng13
66	5.26142e-08	1.74183e-06	0.161612	0.274233	0.320308	Crip2
68	1.9613e-16	4.6831e-14	0.655862	0.121558	0.0609236	Ep400
71	4.3939e-16	1.01123e-13	0.822881	0.0206005	0.00128511	Btbd1
72	4.94893e-16	1.11803e-13	0.484377	0.131435	0.0738133	Slk
73	4.97498e-16	1.11803e-13	0.620468	0.151489	0.166148	Pigt
73	2.81131e-07	7.50238e-06	0.295483	0.49365	0.3795	Akr1b3
74	5.58063e-16	1.23955e-13	0.951529	0.446369	0.466962	Bcl7c
75	5.90395e-16	1.29629e-13	1.19538	0.0421219	0.174022	Bsg
77	6.28214e-16	1.34833e-13	0.914795	0.0171634	0.172079	Tram1
77	3.73003e-07	9.68085e-06	0.170312	0.23479	0.171261	Cdk6
83	2.6932e-15	5.30365e-13	0.364359	0.0542762	0.0333719	Atr
83	5.99584e-07	1.45162e-05	0.4177	0.358688	0.177364	Ube2i
84	6.18734e-07	1.49042e-05	0.379099	0.363841	0.348002	Bnip3
85	1.69966e-07	4.83858e-06	0.638573	0.450044	0.308285	Tpgs2
86	2.63833e-12	2.61126e-10	0.93931	0.354062	0.468625	Dmrt1
87	2.85022e-07	7.59343e-06	0.335693	0.280365	0.312431	Polr3e
89	4.11886e-07	1.05467e-05	0.353336	0.391676	0.398091	Cited1
90	5.41724e-15	9.95002e-13	0.738062	0.321114	0.294038	Bri3bp
91	5.51633e-15	1.00355e-12	0.682786	0.0877758	0.0733922	Kcmf1
94	1.19741e-14	2.11265e-12	1.25615	0.0282553	0.0536537	Srsf9
94	5.50339e-11	4.13881e-09	0.928147	0.440468	0.214278	Pcgf5
94	5.76887e-07	1.40557e-05	0.0542095	0.428758	0.498193	Crabp1
96	1.36237e-14	2.36581e-12	0.420572	0.0145531	0.0227555	Ncor2
97	1.48856e-06	3.15587e-05	0.350879	0.347389	0.323145	Dnmt3b
99	2.29517e-14	3.87985e-12	0.73096	0.148365	0.175991	Surf4
99	1.01195e-06	2.27148e-05	0.561839	0.408102	0.404644	Hras
101	2.06766e-06	4.20623e-05	0.331519	0.464041	0.225245	Calm3
103	4.17795e-14	6.70649e-12	0.921001	0.107519	0.23993	Ssr1
103	2.38589e-06	4.76231e-05	0.306665	0.341228	0.270691	Coa5
104	4.25751e-14	6.77725e-12	0.625432	0.0843172	0.0770139	Taf1
104	2.40216e-06	4.78978e-05	0.411053	0.369332	0.107191	Gpn3
106	2.29367e-06	4.61197e-05	0.417668	0.36109	0.2269	Serpine2
108	6.37208e-14	9.74453e-12	0.586311	0.110381	0.0793108	Ube2r2
109	6.37664e-14	9.74453e-12	0.974847	0.176558	0.131433	Cdc34
112	7.19109e-14	1.07316e-11	0.91816	0.0736094	0.0938957	Cadm1
114	8.80629e-14	1.29017e-11	0.52746	0.065065	0.175857	Acvr2b
115	8.84791e-14	1.29017e-11	0.536183	0.160203	0.143217	Hiat1
117	1.017e-13	1.46065e-11	0.570057	0.0925068	0.0659686	Rnf130
118	3.42545e-10	2.09721e-08	0.310738	0.234591	0.21056	Kit
119	5.74117e-06	9.89782e-05	0.240171	0.439882	0.090916	Sar1a
123	1.8284e-13	2.51267e-11	0.468067	0.00321647	0.160548	Ylpm1
124	2.04282e-13	2.78729e-11	0.714971	0.144101	0.29407	Gjc1
125	1.71949e-10	1.14445e-08	0.438656	0.11498	0.298731	Metrn
126	2.45506e-13	3.27948e-11	0.436944	0.189194	0.0284269	Setd8
126	6.11369e-09	2.57801e-07	0.333713	0.230679	0.252356	Trnp1
127	4.04963e-06	7.47402e-05	0.331868	0.293719	0.299349	Uap1l1
128	2.66124e-13	3.50586e-11	0.441651	0.178576	0.233043	Suclg2
129	2.69576e-13	3.52701e-11	1.01644	0.203473	0.151673	Ube2e3
129	1.45231e-09	7.25613e-08	0.63984	0.398093	0.285022	Larp1b
130	4.56708e-06	8.238e-05	0.355418	0.278407	0.424373	Alad
130	1.19882e-05	0.000187719	0.513365	0.428422	0.20547	Yrdc
132	2.97409e-13	3.81282e-11	0.465982	0.0850532	0.0875754	Ahctf1
134	5.50304e-06	9.54759e-05	0.518002	0.0688907	0.38906	Pgp
135	6.95331e-09	2.89373e-07	0.789513	0.311038	0.428565	Spg21
135	1.3621e-05	0.000209323	0.376018	0.384062	0.219954	Ccng1
137	3.89024e-13	4.75659e-11	0.327132	0.081009	0.11288	Slc9a6
138	3.70042e-09	1.66319e-07	0.370897	0.262	0.146403	Neto2
139	1.29749e-05	0.000201501	0.164076	0.153231	0.133215	Trp53i11
140	4.54423e-13	5.45937e-11	0.536078	0.00954527	0.11638	Zfp318
140	1.53725e-05	0.0002314	0.345345	0.376411	0.118311	Mrps16
142	5.51035e-13	6.5378e-11	0.444904	0.0857071	0.116486	Msl1
146	6.90038e-13	7.89288e-11	0.653831	0.0726478	0.175716	Ankrd12
149	9.06272e-13	1.01833e-10	0.86804	0.176687	0.028471	Ppp2ca
149	1.15743e-05	0.000181669	0.235394	0.250967	0.257789	Rbp1
151	9.23254e-10	4.88532e-08	0.376815	0.255379	0.208616	Rab11fip4
152	1.23388e-12	1.34703e-10	0.663753	0.0220538	0.12736	Gatad1
152	9.6482e-08	2.94409e-06	0.488429	0.20443	0.317668	Maz
153	1.40621e-05	0.000215064	0.336907	0.293749	0.35247	Arhgdig
154	1.3055e-12	1.41692e-10	0.510961	0.120114	0.0330622	Ccdc88a
155	1.91921e-05	0.000278577	0.316891	0.274157	0.152526	D16Ertd472e
157	1.47829e-12	1.57756e-10	0.821071	0.00830779	0.112646	Emc10
163	3.06587e-05	0.000414737	0.249681	0.307594	0.233529	Ptp4a3
164	2.10367e-12	2.13746e-10	0.289102	0.0604023	5.557e-05	Pom121
165	2.32937e-12	2.34188e-10	0.969056	0.0317667	0.0978566	Sbno1
165	3.13674e-05	0.000422768	0.151979	0.35267	0.172893	Psmb3
166	3.32337e-05	0.000445495	0.160884	0.215858	0.0876371	Lrrc28
169	2.70693e-12	2.66535e-10	0.914491	0.143975	0.160952	Tmed9
169	1.41132e-05	0.000215672	0.39514	0.198308	0.313655	1700037H04Rik
169	3.74724e-05	0.000492573	0.251998	0.271281	0.254729	Prkag2
170	2.76339e-12	2.70698e-10	1.06002	0.101904	0.27066	Lamp1
172	2.99888e-05	0.00040714	0.42981	0.296946	0.37189	Nmt2
174	2.24795e-07	6.14312e-06	0.533648	0.267466	0.338035	Gna11
175	4.35513e-05	0.000560771	0.221171	0.232287	0.157687	Fkbp9
177	4.82328e-12	4.537e-10	0.351254	0.0852549	0.0988871	Wtip
179	5.08876e-12	4.74173e-10	0.317094	0.108551	0.041495	Bnc2
181	5.36628e-05	0.000664764	0.379288	0.349272	0.321764	Xrcc6bp1
182	5.81236e-12	5.33787e-10	0.916363	0.152134	0.0306023	Anapc5
182	4.09281e-05	0.000530949	0.128043	0.0351825	0.363302	Gmnn
185	7.61827e-12	6.89688e-10	0.311438	0.14454	0.121648	Sdc1
187	4.37774e-05	0.000562743	0.192868	0.191007	0.197901	Eef2k
188	8.52383e-12	7.57313e-10	0.418314	0.149265	0.135499	Abhd17c
188	1.59385e-08	6.1756e-07	0.197888	0.157463	0.0979337	Gm527
189	8.80897e-12	7.76821e-10	0.795321	0.141658	0.218854	Alkbh5
189	4.61071e-05	0.000586767	0.404407	0.339911	0.368716	Psme3
190	4.62123e-05	0.000587715	0.204438	0.299295	0.331069	Polr3h
191	9.17868e-12	8.04271e-10	0.335931	0.135481	0.0937875	Dmwd
195	1.14866e-11	9.83931e-10	0.309219	0.0045265	0.0668831	Actn4
195	9.75029e-06	0.000157173	0.480762	0.196666	0.321138	Fen1
196	1.58336e-11	1.3324e-09	0.871063	0.130981	0.0796169	Creld2
196	5.39362e-05	0.000667718	0.233607	0.204333	0.248749	Ninj1
196	7.84355e-05	0.000922584	0.156724	0.153805	0.118123	Prtg
198	1.65757e-11	1.38266e-09	0.458069	0.0908521	0.0111644	Hs2st1
200	1.88688e-11	1.55358e-09	0.314661	0.146205	0.123586	Il11
204	2.21521e-11	1.78544e-09	0.521893	0.246766	0.196049	Mob1b
205	9.28798e-10	4.90108e-08	0.280854	0.0281525	0.20388	Tmem64
205	9.75177e-05	0.00110921	0.0603305	0.401639	0.344244	Psme2
207	2.84075e-11	2.261e-09	0.817484	0.296562	0.0642571	Rbbp6
209	3.33142e-11	2.62962e-09	0.96377	0.0925986	0.087912	Mael
209	8.15447e-05	0.000952702	0.486051	0.297781	0.368887	Gfer
209	0.000108664	0.00120821	0.135454	0.190377	0.128302	Dnajc17
212	3.74709e-11	2.90963e-09	0.630684	0.0192215	0.0063507	4933434E20Rik
212	2.83958e-05	0.000388829	0.173	0.104238	0.152663	Jph1
213	0.000117503	0.00128922	0.191169	0.221141	0.147011	Socs1
215	4.38694e-11	3.35197e-09	0.262053	0.132181	0.13058	Rxrb
216	5.66397e-06	9.79124e-05	0.275865	0.189265	0.215619	Akt1
217	5.17341e-11	3.92153e-09	0.571473	0.174084	0.12887	Nol8
221	5.69708e-11	4.251e-09	0.624487	0.160583	0.314446	Ehmt2
221	1.9033e-09	9.18102e-08	0.742089	0.351419	0.263106	Mrpl37
224	0.000111711	0.00123561	0.306308	0.208157	0.351124	Mrps26
226	6.91479e-11	5.06078e-09	0.505445	0.0594681	0.0625481	Nisch
226	3.53012e-08	1.23503e-06	0.181557	0.142745	0.10556	Kif26a
227	7.01576e-11	5.11508e-09	0.96892	0.127918	0.162533	Tpr
228	8.57977e-05	0.000995692	0.428657	0.374687	0.348092	2210016F16Rik
229	0.00012221	0.00133369	0.257394	0.0852438	0.361898	Mien1
230	7.29231e-11	5.25652e-09	0.785786	0.270675	0.321624	Siah1b
231	7.38376e-11	5.30242e-09	0.567382	0.0193235	0.0170431	Hjurp
233	6.24619e-05	0.000760451	0.196975	0.129997	0.167315	Shcbp1l
235	0.000106542	0.00118877	0.280902	0.353371	0.342936	Bex4
239	1.29121e-10	8.93646e-09	0.532792	0.239431	0.245523	Scap
239	0.000188451	0.00190667	0.194592	0.29	0.22379	Rnf17
240	1.40907e-10	9.64732e-09	0.71492	0.217729	0.126918	Pitpna
240	0.000188968	0.00191089	0.315051	0.298153	0.148569	Nr2c2ap
241	1.42503e-10	9.72175e-09	0.40213	0.000971348	0.0149458	Asah1
241	0.000190817	0.00192754	0.403398	0.359151	0.142709	Hmox2
242	1.50982e-10	1.02635e-08	0.409082	0.0645582	0.112822	Tlk2
243	1.52305e-10	1.02803e-08	0.27713	0.079026	0.124811	Tmcc1
243	1.13677e-06	2.51327e-05	0.60289	0.366061	0.27218	Slc25a33
244	1.54993e-10	1.04249e-08	0.606512	0.0625092	0.185051	Ei24
244	1.8321e-05	0.000267969	0.181455	0.094161	0.150819	Wwc2
247	1.73811e-10	1.15282e-08	0.828856	0.0129149	0.0129609	Pabpc1
248	0.000169834	0.00176027	0.134033	0.10842	0.213367	Rgs10
250	2.15076e-10	1.40698e-08	0.714783	0.125038	0.0983907	Zfp644
251	3.11577e-05	0.000420527	0.527671	0.120241	0.226369	Dazl
252	2.21482e-10	1.43903e-08	0.454287	0.121986	0.158429	Ankhd1
252	0.000190985	0.00192822	0.268943	0.184152	0.193429	Eif5a
254	2.39918e-10	1.54828e-08	0.917966	0.23652	0.0314344	Rab10
257	4.06348e-05	0.000528028	0.248887	0.114271	0.205295	Cilp2
257	0.000246202	0.00237884	0.147085	0.29437	0.164175	Las1l
258	4.13811e-06	7.60059e-05	0.638104	0.400518	0.245907	Dlk1
258	0.000245338	0.00237168	0.0129724	0.1477	0.338042	Ppdpf
259	2.58527e-10	1.64066e-08	0.814186	0.0816385	0.0522783	Smarcc1
259	5.05991e-06	8.90004e-05	0.637768	0.334531	0.0665526	Map2k2
259	0.000247511	0.00238906	0.227189	0.00119862	0.26188	Gins2
260	2.61675e-10	1.65514e-08	0.24757	0.144855	0.158887	Mex3d
263	1.15355e-05	0.000181359	0.389765	0.27267	0.139996	Med1
264	0.000264298	0.002513	0.332915	0.183865	0.344429	Chd3os
265	3.36807e-10	2.06871e-08	0.460231	0.0437735	0.052363	Lgmn
266	0.00027053	0.00256459	0.0430959	0.246561	0.0739883	Rhox10
270	3.89387e-10	2.32531e-08	0.513543	0.281177	0.134347	Dgat2
272	3.86373e-10	2.32091e-08	0.444507	0.10092	0.098255	Zmym4
275	4.04989e-10	2.39518e-08	0.329613	0.100122	0.0725169	Pdpk1
277	4.61681e-10	2.71355e-08	0.362052	0.115173	0.0289263	Fam208b
277	0.000155011	0.00163489	0.143142	0.130942	0.113052	Gnai1
278	4.69293e-10	2.74982e-08	0.717143	0.122139	0.0924083	Vars
280	4.90309e-10	2.85545e-08	0.409284	0.000997005	0.0226489	Klhdc10
280	0.0003244	0.00295785	0.248566	0.261671	0.0933487	Tdp1
281	4.92418e-10	2.85902e-08	0.896453	0.047207	0.0952797	Calr
281	0.000339175	0.00306601	0.22206	0.334145	0.305885	Dcaf13
282	5.14476e-10	2.97804e-08	0.561938	0.0631603	0.111751	Crlf3
283	5.18388e-10	2.99161e-08	0.834742	0.286322	0.282696	Galk1
285	0.000382093	0.00338898	0.114869	0.107767	0.135698	Mcur1
287	5.84355e-10	3.33094e-08	0.380496	0.14767	0.167432	Ccdc71l
287	0.00039504	0.00349031	0.149273	0.242058	0.0764758	2010320M18Rik
288	5.86964e-10	3.33094e-08	0.241922	0.0525616	0.0135837	Trmt1l
288	0.000396501	0.00349675	0.24579	0.332212	0.249723	Eci1
289	5.87649e-10	3.33094e-08	0.301252	0.0650487	0.0417957	Kmt2e
289	0.000406688	0.00357339	0.229258	0.0897374	0.208984	Lxn
290	0.00041375	0.0036271	0.0946786	0.0664009	0.100669	Cspg5
291	5.67926e-05	0.000699905	0.57621	0.164071	0.38227	Arpc1b
292	6.59204e-10	3.6927e-08	0.437389	0.138658	0.222249	Tead2
292	2.75225e-07	7.36323e-06	0.539072	0.221622	0.301197	Isoc1
293	2.7877e-05	0.000382548	0.595791	0.304535	0.218213	Cyc1
294	5.69191e-06	9.83065e-05	0.555351	0.281634	0.327197	Fam136a
296	1.36004e-05	0.000209175	0.439645	0.301389	0.142465	Tmem126a
296	0.000442149	0.00384255	0.123649	0.133732	0.145153	Radil
298	7.31399e-10	4.01471e-08	0.263952	0.0453439	0.0902102	Rnf145
299	7.71282e-10	4.2215e-08	0.574274	0.0347272	0.0353459	Mfge8
299	0.00045374	0.00392898	0.121346	0.150788	0.154089	Clic6
300	7.78158e-10	4.24697e-08	0.196152	0.00858064	0.0543759	Kat6b
301	7.83075e-10	4.26162e-08	0.558453	0.0146207	0.00643231	Cse1l
303	2.45931e-06	4.88842e-05	0.292469	0.206135	0.0957728	Lrrc41
304	8.74975e-10	4.72141e-08	0.666618	0.104348	0.0473269	Prpf38b
304	0.000491594	0.00419211	0.354152	0.328717	0.0162491	Eif4e2
307	8.93129e-10	4.76552e-08	0.290612	0.0747115	0.0620125	Pde7a
308	9.1488e-10	4.86798e-08	0.437062	0.147439	0.0886599	Ube2o
311	9.53408e-10	5.01708e-08	0.626287	0.165969	0.0611949	Alyref
311	6.39374e-09	2.68096e-07	0.750673	0.346356	0.303058	Mpp6
312	0.00055083	0.00460681	0.24417	0.217361	0.133612	Phf7
316	1.00993e-09	5.24232e-08	0.727513	0.0902224	0.141979	Cd81
317	1.77176e-07	5.00654e-06	0.516104	0.224842	0.276624	Ccdc6
317	0.000311041	0.00285787	0.226757	0.194986	0.147055	Panx1
318	1.05209e-09	5.43164e-08	0.274357	0.102821	0.0587761	Rmnd5a
320	0.000695412	0.00562633	0.268854	0.0342676	0.244904	Fam69b
321	0.000519809	0.00438771	0.147408	0.267488	0.249116	Nhp2
322	1.18624e-09	6.05871e-08	0.703588	0.156278	0.26702	Rpia
322	1.97856e-05	0.000285888	0.608672	0.188255	0.310102	Rnf138
323	1.19657e-09	6.09515e-08	0.481824	0.0536771	0.0106886	Dicer1
323	4.48457e-08	1.52699e-06	0.450767	0.154343	0.255353	Klhl12
323	0.000686236	0.00556571	0.107869	0.205114	0.0991877	Elp6
328	1.43832e-09	7.21124e-08	0.304512	0.121801	0.160676	Sertad4
331	1.46784e-09	7.30172e-08	0.506884	0.191209	0.143584	Rcn2
332	1.50441e-09	7.46421e-08	0.585205	0.244752	0.224442	Rnf11
332	5.23072e-07	1.29427e-05	0.667134	0.344703	0.250093	Sec11a
332	0.000846297	0.00660644	0.273187	0.242292	0.248413	Pstk
333	1.58937e-09	7.86531e-08	0.54816	0.0931053	0.0676017	Chpt1
334	0.000726035	0.00581376	0.327989	0.283683	0.150093	Rtfdc1
335	0.000896193	0.0069168	0.391638	0.22334	0.352018	H1fx
336	1.68808e-09	8.26815e-08	0.231515	0.0861909	0.137525	Ctdspl
337	1.70882e-09	8.34833e-08	0.663143	0.203131	0.240865	Rnf187
338	1.78085e-09	8.67802e-08	0.604416	0.150424	0.115551	Psat1
339	4.0479e-07	1.03806e-05	0.180172	0.0758054	0.132157	Rdh13
340	1.84382e-09	8.93925e-08	0.357741	0.14006	0.141636	Slc31a1
340	2.90893e-07	7.7283e-06	0.571428	0.277342	0.290344	Tcf3
340	0.000760918	0.0060462	0.183654	0.1823	0.115011	Tmem150a
341	1.86254e-09	9.00713e-08	0.594187	0.225681	0.245703	Rdx
344	0.000966682	0.00736854	0.140825	0.0957987	0.13152	Rec8
345	2.11146e-09	1.00581e-07	0.396221	0.0989538	0.0402052	Vps8
348	2.31968e-09	1.09451e-07	0.356699	0.161588	0.0925083	Josd1
348	0.00083626	0.00654146	0.232975	0.222038	0.0854003	Napa
349	2.32058e-09	1.09451e-07	0.442999	0.175405	0.07194	Celf2
349	3.93026e-05	0.000513055	0.572356	0.335196	0.0951533	Hax1
350	2.36086e-09	1.11077e-07	0.299663	0.0881341	0.0290847	2510039O18Rik
350	0.000879733	0.00682007	0.112112	0.155984	0.0883398	Tubb2a
351	2.38373e-09	1.11877e-07	0.759382	0.1582	0.201166	Atp6v0b
351	6.36178e-06	0.000108309	0.116034	0.0571692	0.0934089	Psen1
351	0.000884572	0.00684647	0.223482	0.310684	0.18143	Taldo1
352	0.000899882	0.00693127	0.369465	0.312506	0.102354	Zpr1
352	0.00102443	0.00770423	0.102609	0.00687992	0.170495	Nefh
353	2.55953e-09	1.19541e-07	0.704877	0.0485086	0.0714791	Mat2a
354	2.5975e-09	1.21018e-07	0.586701	0.148111	0.218326	Grsf1
357	2.88206e-09	1.32692e-07	0.384764	0.0512866	0.0513562	Yap1
357	0.000945764	0.00723259	0.155682	0.308368	0.274833	Ak6
358	2.8828e-09	1.32692e-07	0.290783	0.139832	0.0844	Fbxl3
360	0.000983995	0.00747664	0.308916	0.28402	0.179912	Prmt1
361	0.00116852	0.00859492	0.212836	0.120866	0.23275	Tmem107
362	0.000247801	0.00238945	0.400298	0.277534	0.136714	Tbrg4
363	3.52785e-09	1.59689e-07	0.475602	0.0181375	0.0032928	Wac
363	0.000516569	0.00436422	0.0645719	0.0645719	0.0511877	Snca
365	3.63766e-09	1.63884e-07	0.254308	0.0452885	0.098689	2410089E03Rik
365	0.00106045	0.00793452	0.158091	0.0119455	0.137558	Trip10
367	3.7786e-09	1.69434e-07	0.257654	0.10269	0.0780013	Mepce
368	3.9525e-09	1.76817e-07	0.359642	0.0451489	0.135344	Cmtm4
369	4.05063e-09	1.80783e-07	0.407691	0.039313	0.112358	Fbln1
370	1.44797e-05	0.000220567	0.49106	0.305382	0.270504	Hspb11
371	4.31917e-09	1.91427e-07	0.281446	0.121609	0.115984	Fanca
371	0.00127218	0.00921894	0.0542616	0.0108241	0.0651382	Zhx3
372	0.00127435	0.00923117	0.193179	0.00303737	0.270174	Ppat
373	0.00117055	0.00860053	0.296101	0.302341	0.240786	Faim
374	4.70406e-09	2.06568e-07	0.285218	0.11939	0.0381091	Rnf20
375	4.75705e-09	2.08415e-07	0.550418	0.0818947	0.0217521	Foxo1
376	2.93868e-05	0.000400105	0.347896	0.122962	0.227388	Siah2
376	0.00119204	0.0087343	0.377451	0.297048	0.196792	Psmd11
377	4.83914e-09	2.1096e-07	0.238729	0.0692736	0.0438427	Tmtc3
377	0.00119486	0.00874827	0.162044	0.301123	0.183229	Nop16
378	6.11954e-06	0.000104745	0.617766	0.196757	0.310782	Ccdc23
379	0.00121381	0.00887002	0.138612	0.13603	0.0681481	Rps6ka6
379	0.00141316	0.010065	0.127781	0.0826145	0.126844	Gm15491
380	4.87754e-09	2.11272e-07	0.208054	0.0506338	0.021794	Ankib1
380	0.00121849	0.00890081	0.0988202	0.106708	0.0772462	Ophn1
382	0.000725718	0.00581376	0.153263	0.201774	0.19495	Htatip2
383	5.13775e-09	2.20048e-07	0.325478	0.122847	0.0731239	Rab1b
383	0.00144292	0.0102235	0.0688366	0.0666856	0.126038	Narfl
385	5.24189e-09	2.23506e-07	0.537179	0.150088	0.233087	Ctsb
385	0.00124571	0.00906842	0.236892	0.267953	0.157456	Hars
387	6.08221e-09	2.5741e-07	0.281973	0.0582118	0.0760504	Snrnp48
387	2.57968e-07	6.94042e-06	0.344897	0.0914168	0.20129	Eid2
387	0.00124915	0.00908309	0.162707	0.163965	0.122282	Chmp2b
388	0.00125708	0.00912363	0.142783	0.21462	0.143204	Ddah1
390	6.21263e-09	2.61396e-07	0.770598	0.140955	0.0563252	Drap1
391	8.74505e-09	3.58472e-07	0.605639	0.289335	0.0963598	Tbpl1
392	6.39995e-09	2.68096e-07	0.625158	0.0818558	0.00852331	Golgb1
393	6.83333e-09	2.85624e-07	0.520193	0.0392061	0.19063	Suv39h2
396	7.21294e-09	2.98875e-07	0.188089	0.0621665	0.075467	N4bp2
396	0.00171837	0.0117398	0.302598	0.104946	0.253716	Pycr2
398	0.00141839	0.0100984	0.0323034	0.0785643	0.0320571	Eno1b
402	0.000367925	0.00328723	0.092782	0.0865328	0.0427889	Dmd
403	8.80665e-09	3.59454e-07	0.499614	0.0678226	0.149146	Lamp2
403	0.00147862	0.0104243	0.342741	0.294373	0.241411	Akr7a5
405	0.000360549	0.00323495	0.182228	0.151072	0.121371	Klf8
405	0.0018631	0.012483	0.207781	0.154855	0.17572	Rasd2
406	0.000936502	0.00717284	0.0769261	0.0375305	0.0769261	Tmem44
407	0.00149763	0.0105346	0.206172	0.220924	0.175494	Top3b
408	9.70978e-09	3.92127e-07	0.349555	0.104064	0.0504999	Kat6a
408	3.14291e-06	5.97371e-05	0.2703	0.0702316	0.174467	Zfp688
409	0.00192584	0.0128099	0.213308	0.264286	0.310665	Taf7l
411	1.14804e-08	4.58783e-07	0.833627	0.180985	0.20933	Hdgf
412	1.2072e-08	4.80416e-07	0.300663	0.0617033	0.0247221	Pou2f1
412	0.0020047	0.0132367	0.304721	0.00807788	0.252847	Krcc1
413	1.24321e-08	4.93717e-07	0.342837	0.0773228	0.0685439	Ufl1
413	0.00205139	0.0134659	0.153111	0.125317	0.147816	Utf1
414	0.00161973	0.0112346	0.214234	0.20522	0.0898245	Gtpbp6
415	1.28894e-08	5.09757e-07	0.510993	0.0875616	0.0745211	Fam134a
416	7.34186e-06	0.000122913	0.14282	0.114084	0.0737625	Tmem56
416	0.00213907	0.0139265	0.0903274	0.119656	0.174926	Spata33
417	1.36288e-08	5.36778e-07	0.732165	0.0928185	0.0741324	Eef2
417	0.00167129	0.0115045	0.128654	0.335637	0.0896947	Gmfb
418	0.00168803	0.0115863	0.143309	0.148879	0.13579	Dmrtb1
418	0.00179261	0.012147	0.289845	0.207951	0.221531	Aldh9a1
422	1.51411e-08	5.89053e-07	0.70134	0.096782	0.056072	Tspan3
422	0.0017053	0.0116672	0.297003	0.252845	0.0929852	Ufd1l
423	1.52608e-08	5.92504e-07	0.197739	0.0324513	0.0356685	Exd2
423	0.00171061	0.0116992	0.0528925	0.102356	0.0547049	Gm1141
424	0.00227206	0.0145984	0.266987	0.198492	0.237406	Ifrd2
425	8.97649e-05	0.00103419	0.497666	0.303072	0.172915	Fbxo31
427	1.69091e-08	6.51204e-07	0.414155	0.131424	0.129295	BC005561
428	1.71373e-08	6.57047e-07	0.367133	0.0280693	0.128274	Nup153
428	0.00180093	0.0121688	0.12293	0.142836	0.103935	Gatc
429	0.0024173	0.0154123	0.101989	0.0772698	0.0958532	Zfp346
430	7.56364e-05	0.000894617	0.359665	0.0556103	0.23052	Kctd13
431	1.79775e-08	6.85441e-07	0.63419	0.0481619	0.138586	Rad50
431	0.00101899	0.00767238	0.229791	0.132149	0.168211	Prps1
431	0.00188215	0.0125929	0.00685131	0.165479	0.12973	1300002E11Rik
432	1.83212e-08	6.97155e-07	0.450108	0.00510455	0.186504	Ankrd10
434	1.37554e-05	0.000210879	0.604221	0.269832	0.203695	Tbcb
435	2.00908e-08	7.59948e-07	0.247239	0.0901381	0.0660377	Psme4
435	0.00256884	0.0161795	0.26205	0.112953	0.289812	Mrpl41
436	0.000492247	0.00419211	0.483066	0.18358	0.288018	Asna1
437	2.11788e-08	7.97944e-07	0.315066	0.0560467	0.0641492	Add1
438	2.12943e-08	8.00718e-07	0.323777	0.0467977	0.0670264	Whsc1l1
438	4.46769e-08	1.52396e-06	0.331915	0.0171278	0.107744	Rps2
439	2.15549e-08	8.07737e-07	0.551016	0.0250714	0.077489	Desi2
440	0.00267625	0.0167065	0.0815753	0.198407	0.293134	Chchd4
441	2.22072e-08	8.2852e-07	0.539676	0.176193	0.17815	Sqstm1
441	4.94736e-07	1.23697e-05	0.285558	0.186446	0.133051	Sirt1
442	2.2386e-08	8.33563e-07	0.187712	0.078656	0.0168209	Elf4
442	1.64294e-06	3.44495e-05	0.589688	0.296193	0.297206	Map7d2
442	0.00207241	0.0135848	0.147022	0.215364	0.0808518	Prpsap2
443	2.25763e-08	8.39013e-07	0.190924	0.0410525	0.0166025	Rbm15b
443	0.0020783	0.0136097	0.0589708	0.205235	0.144555	Ascl2
443	0.0027802	0.0171869	0.0740267	0.0694683	0.0832464	Runx3
444	0.00208042	0.0136143	0.264791	0.291727	0.0103291	Nup37
445	2.29618e-08	8.50032e-07	0.710019	0.163726	0.190139	1700020I14Rik
447	2.30533e-08	8.50122e-07	0.627101	0.236224	0.0432782	Noc2l
447	0.000208652	0.00207219	0.490133	0.257928	0.281158	Nelfe
449	2.42689e-08	8.90241e-07	0.217853	0.0452571	0.0696	Ppap2a
449	0.00216531	0.0140495	0.0848777	0.307527	0.163323	Timm13
449	0.00289508	0.0177749	0.115003	0.089317	0.106545	Ogfrl1
451	0.0021975	0.0142197	0.175639	0.19373	0.10814	Bex2
451	0.00297676	0.018132	0.0685469	0.0258987	0.092678	Sdccag8
452	2.61908e-08	9.52946e-07	0.24912	0.102951	0.142878	Them6
452	0.0020715	0.0135839	0.140686	0.131384	0.0951774	9330159M07Rik
453	2.64644e-08	9.61069e-07	0.629483	0.045286	0.214182	Mettl9
455	0.000388523	0.0034391	0.127247	0.0378688	0.103844	Rab33b
456	2.67196e-08	9.64836e-07	0.688903	0.291723	0.133305	Acbd6
456	0.000278701	0.00261995	0.441458	0.27656	0.219538	Pih1d1
456	0.00153296	0.0107341	0.0731407	0.0583931	0.0731407	Tcp11l1
459	2.71417e-08	9.74549e-07	0.174603	0.0669335	0.0396463	Nfatc3
459	0.00317218	0.019049	0.101818	0.0944199	0.14355	Stx17
460	2.72941e-08	9.78185e-07	0.249264	0.0465601	0.00484582	Baz1a
461	0.00323387	0.0193647	0.184324	0.117867	0.162923	Tmem203
462	4.71125e-05	0.000596779	0.54997	0.272963	0.275318	Fam49b
464	3.09012e-08	1.09921e-06	0.442731	0.219639	0.224036	Eea1
464	0.00200584	0.0132396	0.397308	0.3133	0.27965	Sod2
464	0.00162729	0.0112707	0.416361	0.0571122	0.272277	Mthfd2
465	3.11374e-08	1.10538e-06	0.279149	0.00148264	0.0465637	Tmem87b
466	3.11903e-08	1.10538e-06	0.791073	0.30376	0.162884	Tsn
466	0.00327687	0.0195303	0.0198644	0.0525385	0.0952961	Aldh1a2
467	0.000321248	0.00293191	0.475318	0.217614	0.248147	Eif3d
469	3.44483e-08	1.2074e-06	0.255414	0.0104503	0.0453527	Tanc2
469	0.00124666	0.0090719	0.0626496	0.0626496	0.0159079	Rgs16
472	0.00340813	0.0201492	0.249007	0.0685488	0.213923	Rcor2
474	0.00348076	0.0205278	0.199418	0.192838	0.313476	1110008P14Rik
475	0.00267336	0.0167041	0.0498578	0.0969954	0.0830058	Rarg
477	3.97532e-08	1.3707e-06	0.412646	0.11292	0.138015	Yipf3
477	0.00353997	0.0208191	0.206103	0.121322	0.240604	Bex1
478	4.26285e-08	1.46719e-06	0.429222	0.0109677	0.0921361	Slc7a5
479	4.28863e-08	1.47341e-06	0.341607	0.0441659	0.0773204	Lsm14b
479	0.00357923	0.0209678	0.368112	0.16047	0.277708	Pdcd6
480	4.38138e-08	1.50257e-06	0.619216	0.195457	0.218505	Lap3
482	4.4528e-08	1.5216e-06	0.239995	0.0715158	0.0205295	Ptdss1
483	0.00286546	0.017634	0.0891442	0.237857	0.0562913	Bub1b
484	3.47914e-05	0.000462159	0.519358	0.293914	0.0712565	Gcsh
486	0.00292079	0.0178881	0.0698792	0.247397	0.0923912	Etfb
487	4.60962e-08	1.55571e-06	0.434621	0.0946155	0.105103	Gigyf2
489	4.68417e-08	1.57368e-06	0.845041	0.0608712	0.00745748	Snf8
490	4.68759e-08	1.57368e-06	0.414707	0.154623	0.0929124	Wsb1
491	4.71941e-08	1.57881e-06	0.425895	0.224799	0.134982	Mzt1
491	0.003014	0.0182941	0.136988	0.21325	0.161222	Ocel1
491	0.00195612	0.0129923	0.0588283	0.050507	0.0588283	Gm12959
492	0.0030429	0.018435	0.225768	0.210631	0.0648228	Dmap1
493	4.35146e-06	7.91635e-05	0.437869	0.19982	0.23319	Nup133
495	0.0015763	0.0109812	0.203142	0.165329	0.0379662	Apbb1
496	5.03516e-08	1.66982e-06	0.381294	0.120504	0.0950019	Gtf2h1
498	5.43563e-08	1.7902e-06	0.265971	0.0498493	0.131436	Mogs
499	0.0032528	0.0194597	0.041855	0.0598895	0.0283043	2310030G06Rik
501	5.59999e-08	1.8317e-06	0.247742	0.129028	0.0859852	Vps13c
502	5.68492e-08	1.8563e-06	0.276666	0.0938091	0.0492485	Ankrd40
504	5.80324e-08	1.88848e-06	0.191209	0.0770611	0.0119964	Ttyh3
505	0.00343052	0.0202565	0.184474	0.205216	0.0991407	Gmds
507	0.00345986	0.0204171	0.0260817	0.0635807	0.0467902	Lrrc27
509	1.44271e-06	3.07231e-05	0.189048	0.0852899	0.126469	Tet3
510	0.00366653	0.0213596	0.128776	0.135556	0.0863265	Gm44
511	6.75295e-08	2.16798e-06	0.313411	0.0531983	0.100958	Ptdss2
512	6.9047e-08	2.20927e-06	0.262972	0.0832114	0.103317	4930579G24Rik
512	0.0043459	0.0244594	0.21438	0.0928545	0.171314	Zcchc7
513	6.92467e-08	2.21196e-06	0.405871	0.0113507	0.0418831	Bckdk
514	8.76778e-07	2.00214e-05	0.340425	0.19329	0.196506	Hacd1
515	7.21519e-08	2.29326e-06	0.412565	0.195901	0.00716243	Cabin1
518	0.00109898	0.00817471	0.442214	0.226345	0.281804	Pmm1
519	7.49124e-08	2.36445e-06	0.393956	0.123703	0.0897428	Ctcf
521	7.7036e-08	2.42429e-06	0.526976	0.218255	0.0991732	Rnf220
523	8.50681e-08	2.65518e-06	0.175628	0.0123244	0.0293676	Chsy1
523	0.00498023	0.0272977	0.22736	0.112032	0.241444	Lmnb1
524	8.60885e-08	2.68265e-06	0.325983	0.102019	0.0347335	Rfx7
525	4.1201e-06	7.5748e-05	0.198187	0.136248	0.0785056	Nek7
525	0.000391829	0.00346675	0.299007	0.104058	0.207967	Macrod2
526	8.68763e-08	2.69839e-06	0.361937	0.0324179	0.148406	Alg1
528	0.00392244	0.0225343	0.336861	0.243203	0.258716	Thop1
529	9.03493e-08	2.78813e-06	0.343484	0.00893892	0.00348084	Fastkd3
529	0.000740859	0.00590646	0.505215	0.27199	0.146816	Bax
530	9.11242e-08	2.80751e-06	0.462379	0.231695	0.130763	Pfn2
532	0.00519354	0.028256	0.292619	0.131588	0.239819	Rpp25l
533	9.53922e-08	2.92016e-06	0.318443	0.0700906	0.0596617	Fbxo38
533	0.00421957	0.0238609	0.259578	0.24827	0.161469	1700021F05Rik
536	0.00214069	0.0139324	0.39118	0.279316	0.182976	Psph
537	7.34469e-05	0.000871418	0.32758	0.0590384	0.193597	Rspry1
537	0.00428889	0.0242099	0.256067	0.218447	0.018403	Nampt
539	0.00433663	0.0244217	0.196845	0.237064	0.00911913	Serp1
541	0.00222278	0.0143347	0.0530338	0.0530338	0.0288217	Fbxl21
541	0.00268936	0.0167703	0.204976	0.1954	0.192634	Pcnxl4
542	0.00222552	0.0143428	0.0503362	0.0503362	0.044967	Hif3a
543	0.00448507	0.0251316	0.175409	0.185588	0.0940705	Ostf1
544	6.26415e-06	0.000107029	0.550993	0.24956	0.258679	Mbd3
544	0.00449369	0.0251652	0.220598	0.236413	0.0834641	Arfrp1
545	0.00454043	0.0253897	0.182497	0.190256	0.044064	Tiprl
546	1.19018e-07	3.54913e-06	0.388238	0.117497	0.120578	Sh3bgrl2
552	1.24125e-07	3.66466e-06	0.379132	0.160386	0.106335	Ube2e2
552	1.57698e-05	0.000236979	0.43659	0.108473	0.224987	Ccny
552	0.0019056	0.0127098	0.278008	0.208128	0.139575	Hspa4l
553	0.00467667	0.0259767	0.229046	0.259732	0.065326	Sf3b5
554	0.00288467	0.0177237	0.115271	0.143312	0.137196	Dusp2
555	1.30391e-07	3.8319e-06	0.40745	0.119476	0.143822	Pdxdc1
556	1.31989e-07	3.8729e-06	0.217053	0.0604404	0.0690649	Git1
557	1.00945e-06	2.27148e-05	0.398681	0.160833	0.208305	Acp6
558	0.00475219	0.0263044	0.266482	0.251902	0.116858	Rnf7
558	0.00358061	0.0209678	0.353405	0.169356	0.258337	Ubac1
559	1.36088e-07	3.97484e-06	0.282308	0.0316064	0.036162	Dlg1
559	0.00592451	0.0313577	0.138155	0.129001	0.232359	Tmem199
561	4.43979e-05	0.000567599	0.512077	0.189412	0.259246	Abcf2
561	0.00486237	0.0267874	0.0413556	0.0868415	0.0567134	Cthrc1
562	3.53393e-05	0.000469111	0.238997	0.0232597	0.116475	Rps5
563	1.49234e-07	4.32574e-06	0.389691	0.166568	0.0766073	Gdpd1
566	1.54028e-07	4.44449e-06	0.721207	0.249726	0.166821	Wdr18
567	0.00252014	0.0159562	0.390094	0.276937	0.00863466	Fdx1
568	1.61197e-07	4.62385e-06	0.246926	0.0438266	0.0534945	Ankrd26
569	3.22046e-07	8.47344e-06	0.674798	0.29226	0.123705	Rbm17
569	0.00623719	0.0327225	0.0507132	0.0389291	0.14148	Nt5c
570	0.000291885	0.00271345	0.31598	0.109064	0.206922	Txnrd3
570	0.00464899	0.0258605	0.0973168	0.127721	0.118013	4933427D06Rik
572	1.66966e-07	4.76029e-06	0.219848	0.0233938	0.0308423	Trip11
575	0.00227107	0.0145969	0.0709147	0.0553327	0.0661019	Rap1gapos
576	0.000658334	0.00538104	0.260117	0.191019	0.130096	Ckap4
577	0.00641985	0.033442	0.0982835	0.0337563	0.109098	Gpatch3
578	1.85034e-07	5.21316e-06	0.378236	0.0648935	0.0514174	Safb2
578	0.00643788	0.0335085	0.134689	0.0688974	0.12017	Zfand4
579	1.87843e-07	5.27518e-06	0.232768	0.0511177	0.110975	Slc12a9
580	1.88064e-07	5.27518e-06	0.681927	0.0617499	0.105352	Ostc
581	1.89142e-07	5.29765e-06	0.357864	0.0881571	0.0524807	Fastk
583	0.00649829	0.0337036	0.135185	0.122635	0.157946	Ciart
584	1.9598e-07	5.46512e-06	0.289258	0.0972769	0.143785	Eaf1
584	1.33646e-05	0.000206545	0.61185	0.294115	0.159388	Ddx10
585	6.90563e-05	0.000825477	0.550197	0.275371	0.158741	Mrps7
586	2.60439e-06	5.11821e-05	0.674716	0.252176	0.074321	Ywhaq
588	0.000224626	0.00220042	0.300538	0.20145	0.17224	Dlgap4
589	2.08768e-07	5.77813e-06	0.330076	0.0969103	0.0751019	Cldnd1
589	1.5613e-05	0.000234835	0.105955	0.0638475	0.0788565	Cgn
590	2.09019e-07	5.77813e-06	0.37626	0.0433558	0.151589	Tex261
590	0.00682398	0.0351447	0.090041	0.0780129	0.151314	Prr7
593	9.932e-05	0.00112327	0.205148	0.144822	0.0890434	Stradb
594	0.00561225	0.0300211	0.0834102	0.132443	0.111774	Phlda2
595	0.00563251	0.0300873	0.184231	0.18847	0.0806913	Mdh2
596	0.00571286	0.0304654	0.0616685	0.267848	0.223794	Gm2694
598	0.000280883	0.0026327	0.19104	0.135906	0.133594	Egln1
599	2.42908e-07	6.60972e-06	0.275846	0.157295	0.0760064	Erlin1
600	0.00584175	0.0310142	0.182534	0.276813	0.18567	Fkbp6
601	2.49164e-07	6.75111e-06	0.212856	0.079084	0.0819558	Zfp609
601	0.00455503	0.025449	0.0644027	0.17222	0.164496	Cnp
602	2.51026e-07	6.79193e-06	0.659639	0.200149	0.0596525	D030056L22Rik
603	0.00732824	0.0372793	0.293448	0.0629934	0.221795	Srm
604	2.56515e-07	6.91107e-06	0.714144	0.237089	0.00620308	Mrpl2
605	0.00593936	0.0314015	0.107986	0.168504	0.0567189	Igfbp6
605	0.00398682	0.0228218	0.145899	0.23096	0.222016	Desi1
608	3.79967e-05	0.000497813	0.446885	0.252997	0.229073	Arl4a
608	0.0023243	0.014879	0.396829	0.260811	0.163597	Aifm1
609	2.72938e-07	7.31229e-06	0.324112	0.0413534	0.000728189	Lpcat3
609	0.00627758	0.0328803	0.0855598	0.140519	0.00792453	Nudcd1
609	0.00758464	0.0383997	0.169582	0.121375	0.255601	Exosc1
610	0.00411379	0.0234083	0.0830261	0.0844143	0.08147	Pycr1
611	2.81212e-07	7.50238e-06	0.34359	0.134581	0.0328507	Pot1a
611	0.00761551	0.0385151	0.0606212	0.0576468	0.10145	Eaf2
612	2.87809e-07	7.657e-06	0.282586	0.146642	0.058629	Mecr
612	0.000774916	0.006137	0.074646	0.0649412	0.0647188	Nkx1-1
613	0.00236761	0.0151207	0.345509	0.146735	0.222529	Nudt19
616	5.21809e-05	0.000650488	0.10739	0.0481802	0.0837297	Fbrs
617	3.04424e-07	8.04303e-06	0.487974	0.0779876	0.0784759	Tmed7
618	0.00811831	0.0404159	0.296012	0.108649	0.250135	Zswim7
619	3.14627e-07	8.28966e-06	0.178431	0.0192352	0.0531126	Rragc
619	0.000238085	0.00231681	0.465401	0.274471	0.126461	Cfl2
620	0.00665308	0.034413	0.10672	0.103438	0.0812057	Pomgnt1
622	3.28016e-07	8.60682e-06	0.170858	0.0851068	0.0722414	Gadd45b
622	0.00822032	0.0408386	0.0875372	0.0515073	0.190905	0610012G03Rik
623	3.29986e-07	8.64663e-06	0.503012	0.0312117	0.0181278	Topors
623	0.00670843	0.0346524	0.0224325	0.257243	0.0457532	Mrps11
624	0.000120594	0.00131858	0.354803	0.213411	0.0876297	Ip6k1
625	0.00839605	0.0414744	0.0616586	0.0438468	0.0704496	2900009J06Rik
628	3.66475e-07	9.53733e-06	0.206187	0.066322	0.0638887	B3gat3
629	3.68616e-07	9.58001e-06	0.199223	0.0589716	0.0439675	Fam213a
629	2.05359e-06	4.19099e-05	0.405889	0.219431	0.14847	Ugp2
629	0.00868058	0.0426483	0.0268896	0.0341305	0.0433004	Pcsk4
630	0.00521008	0.0283126	0.103496	0.0909217	0.0964945	Ydjc
631	3.85354e-07	9.97429e-06	0.519904	0.145169	0.202531	Gnl1
631	0.00691207	0.0355218	0.160588	0.227018	0.0562256	Mrpl32
632	3.86898e-07	1.00007e-05	0.705746	0.130508	0.0822731	Atxn7l3b
632	0.00405636	0.0231712	0.250522	0.152423	0.0465825	Eef1g
633	3.87923e-07	1.00022e-05	0.490193	0.121646	0.10214	Tmem248
633	0.00385597	0.0222326	0.247655	0.198498	0.096968	Ankrd39
636	0.000291115	0.00271069	0.221096	0.0979175	0.147436	Pigu
638	4.04855e-07	1.03806e-05	0.145786	0.00489373	0.00817942	Exoc6b
639	4.19672e-07	1.07174e-05	0.674236	0.251339	0.109923	Ppp4r2
639	0.00367413	0.0213973	0.321056	0.246356	0.154952	Chmp1a
640	0.00905482	0.0440339	0.0523582	0.135104	0.142	Pla2g1b
641	4.35303e-07	1.10869e-05	0.150294	0.0259427	0.0152157	Stk11ip
641	0.00741979	0.037649	0.0955695	0.107986	0.0424543	Rtkn2
643	0.00748225	0.0379382	0.174657	0.253713	0.0505125	Dnajc2
645	0.00913825	0.0443493	0.088301	0.0791406	0.115503	Tcea3
646	4.63747e-07	1.17176e-05	0.674233	0.0781478	0.0964663	Srsf1
646	0.00922596	0.0447182	0.0646536	0.0247295	0.0769343	Map3k9
647	0.00267499	0.0167041	0.223902	0.166575	0.0664654	Vps13a
647	0.00277775	0.0171773	0.296254	0.170737	0.199119	Ddx54
648	4.6876e-07	1.1813e-05	0.156076	0.032594	0.0263856	Slc26a2
649	0.00764084	0.0386227	0.0267211	0.108678	0.035445	Trmt12
650	4.74523e-07	1.19268e-05	0.145466	0.0190801	0.0214248	Tmem216
652	4.92529e-07	1.23306e-05	0.280984	0.117079	0.030057	Crls1
655	5.03109e-07	1.25462e-05	0.204675	0.0622746	0.0645131	Supv3l1
655	0.00796866	0.0398474	0.0522739	0.126403	0.0707048	Gmpr2
655	0.00955376	0.045934	0.0326573	0.0714768	0.110105	Rpl19
657	5.13998e-07	1.27835e-05	0.734765	0.110129	0.0645581	Scaf11
658	3.84052e-06	7.11558e-05	0.355778	0.195163	0.143728	Mov10
659	5.17564e-07	1.28396e-05	0.308441	0.0372378	0.046955	Cyb561d2
659	8.16141e-06	0.000134512	0.130105	0.0941885	0.0115552	Zmat1
660	0.000244475	0.00236454	0.580725	0.10415	0.249682	Tex19.1
661	0.00744654	0.0377705	0.278461	0.232266	0.143057	Nudcd3
661	0.00971478	0.0464859	0.0127532	0.0353021	0.0497068	Rasa4
662	5.30393e-07	1.31068e-05	0.728984	0.028857	0.0783057	Arpc1a
665	0.00030694	0.00282698	0.50356	0.276246	0.0851849	Hdac2
666	0.00024918	0.00240032	0.498535	0.182569	0.25028	Lrrc42
666	0.00846865	0.0417682	0.0597847	0.267655	0.153496	Psmg4
668	5.66376e-07	1.38526e-05	0.143746	0.050681	0.0855911	Zfp397
668	2.21908e-05	0.000316335	0.585327	0.156104	0.249596	Luc7l3
669	5.72802e-07	1.39919e-05	0.263913	0.0164429	0.0603331	Cep68
670	5.73737e-07	1.39968e-05	0.16145	0.00217529	0.00826142	St3gal2
672	5.85104e-07	1.42197e-05	0.165027	0.0318803	0.0647467	Amfr
672	0.00863323	0.0424484	0.225371	0.226923	0.17245	Rbm38
673	5.90541e-07	1.43336e-05	0.165069	0.0561819	0.0408342	Adcy3
674	5.94528e-07	1.4412e-05	0.459757	0.131423	0.124587	Rhno1
674	0.00885099	0.0433467	0.0324937	0.118402	0.0260855	Rpl17-ps8
677	6.11678e-07	1.47529e-05	0.438505	0.102729	0.192592	Cebpg
679	0.00172459	0.011778	0.286537	0.103895	0.194987	Edc3
680	6.35868e-07	1.5243e-05	0.448506	0.148829	0.126101	Ube3a
681	0.00915847	0.0444361	0.227442	0.255456	0.147159	Mrpl40
682	6.36801e-07	1.52433e-05	0.44355	0.00997393	0.0108038	Mycbp2
684	6.5649e-07	1.56753e-05	0.671451	0.196783	0.11513	Eif3b
685	8.5339e-06	0.000139687	0.412559	0.221787	0.172648	Faf2
686	6.5944e-07	1.57065e-05	0.409458	0.121526	0.139944	Tle1
686	6.58875e-06	0.000111675	0.15528	0.108406	0.0383076	Sema6d
687	6.76476e-07	1.60922e-05	0.277293	0.017255	0.0392801	Ldlrad3
688	0.00758845	0.0384087	0.0853039	0.085811	0.0820443	Slc9a3r2
689	6.87263e-07	1.63082e-05	0.576921	0.0515436	0.218781	Mcmbp
690	6.90643e-07	1.63681e-05	0.233293	0.000846308	0.12622	Usf2
691	6.98551e-07	1.6535e-05	0.264937	0.0929759	0.00912371	Enpp4
692	0.0107103	0.0500952	0.0998213	0.0620561	0.0988301	1700066M21Rik
693	7.1793e-07	1.69517e-05	0.31138	0.150316	0.154926	Insig2
693	0.00965792	0.0462834	0.0169373	0.0438956	0.0172289	Themis2
694	7.19042e-07	1.6957e-05	0.330247	0.0867709	0.124969	Atraid
697	0.00499626	0.0273698	0.138296	0.111117	0.0576597	Uaca
698	7.32921e-07	1.71782e-05	0.148187	0.0633408	0.0307757	Ptpn4
698	0.0100928	0.047786	0.156882	0.14909	0.0975778	Stx8
699	0.0112056	0.0518909	0.127568	0.131888	0.237819	Wbp4
701	7.66636e-07	1.79025e-05	0.189272	0.0475346	0.0451778	Atp13a1
702	0.00127943	0.00925743	0.413302	0.0223889	0.237634	Tmem234
703	7.92872e-07	1.8461e-05	0.163471	0.0754229	0.0978182	Il6st
707	8.10786e-07	1.87957e-05	0.159352	0.0670175	0.014429	D3Ertd254e
709	0.0109112	0.0508604	0.0875468	0.0909745	0.0383859	Ercc2
711	0.0109392	0.050974	0.157146	0.167971	0.0341513	Qrsl1
712	8.43932e-07	1.94461e-05	0.343463	0.0570176	0.0920071	Larp4
712	0.0110497	0.051318	0.0514218	0.065395	0.014798	Vasn
714	8.60765e-07	1.97624e-05	0.534633	0.11463	0.041147	Thap11
715	0.0111017	0.0514972	0.0195465	0.102993	0.0470676	Tmem159
716	8.69991e-07	1.99263e-05	0.36197	0.0708785	0.134245	Tmem251
716	0.0111139	0.0515284	0.0214328	0.0779427	0.0125177	Myh14
717	8.75984e-07	2.00214e-05	0.45051	0.124674	0.20918	Ttc34
717	0.00883198	0.0432697	0.0904496	0.118294	0.111564	Slx4ip
717	0.00731559	0.0372349	0.356549	0.147917	0.229402	Psmd2
718	0.000372228	0.00332174	0.205799	0.142113	0.0611631	Lats2
719	8.77284e-07	2.00214e-05	0.271039	0.0640618	0.0974906	Ubr2
719	0.00172951	0.0118032	0.062214	0.0555263	0.0515632	Aipl1
719	0.0122753	0.0556054	0.0721483	0.0641835	0.0714951	4933439C10Rik
721	0.0113158	0.0522997	0.0132072	0.0475898	0.0276059	Anxa1
721	0.0123601	0.0559619	0.116036	0.148033	0.228262	Ndufb10
723	0.0080775	0.0402697	0.0865817	0.0671078	0.0769574	AI118078
724	0.00570154	0.0304305	0.37025	0.247214	0.151252	Rheb
725	9.29928e-07	2.10968e-05	0.536838	0.0610628	0.0121077	Sdf4
725	0.0114795	0.052848	0.185855	0.263141	0.111233	Mtx1
726	9.49929e-07	2.1525e-05	0.322218	0.034448	0.0608946	Stard7
726	0.0055167	0.0295845	0.38819	0.0790183	0.246531	C1qtnf4
727	9.94767e-07	2.2461e-05	0.45914	0.154502	0.0132584	Gtf2h4
727	1.21615e-06	2.66715e-05	0.522326	0.244045	0.141291	Fam220a
729	0.0126859	0.0571659	0.0626242	0.0948054	0.12747	Prkcd
730	1.00976e-06	2.27148e-05	0.141462	0.0140474	0.0274868	6430590A07Rik
731	0.0116188	0.0533261	0.000136347	0.264936	0.00762142	Txnl4a
732	1.03112e-06	2.30909e-05	0.477483	0.0485917	0.113461	Tmco1
733	1.69484e-05	0.00025179	0.571473	0.244064	0.239426	Ube2e1
733	0.0018812	0.0125929	0.459049	0.267434	0.161867	Ppan
734	1.05033e-06	2.3466e-05	0.139308	0.0593277	0.0249032	8030462N17Rik
734	0.0116884	0.0535682	0.102594	0.176363	0.102255	Fam210b
737	1.08368e-06	2.40984e-05	0.157894	0.0684855	0.0222879	Epm2aip1
738	1.09031e-06	2.42176e-05	0.771945	0.170935	0.18208	Cops6
739	6.37542e-05	0.000771268	0.10409	0.0409256	0.0768361	Npl
739	0.0118738	0.0542098	0.210351	0.229258	0.120614	Nit2
740	1.13004e-06	2.50128e-05	0.140933	0.00581245	0.0346276	Brat1
741	0.0132663	0.0592919	0.0661145	0.00820531	0.136595	Xlr4a
742	1.13842e-06	2.51399e-05	0.142396	0.0434074	0.0656005	Ubxn2b
743	3.53849e-06	6.6332e-05	0.483135	0.238473	0.121939	Rras
744	1.17743e-06	2.59415e-05	0.24193	0.0898099	0.0656586	Zfp410
744	0.0060313	0.031782	0.295754	0.218296	0.0655024	Ctnnbip1
745	1.19233e-06	2.62395e-05	0.354852	0.149813	0.113958	Phtf2
745	0.0120828	0.0549932	0.0595896	0.136317	0.0592045	1700013H16Rik
746	1.20318e-06	2.64477e-05	0.377864	0.112654	0.136899	Atad3a
748	1.21796e-06	2.66805e-05	0.143136	0.064318	0.0518829	Fnip2
750	0.013789	0.0612127	0.111496	0.0334619	0.111913	Ncdn
751	0.0124458	0.0562432	0.311151	0.245459	0.0685138	Mrpl54
751	0.0138113	0.061272	0.0836455	0.0605292	0.11114	Mettl4
752	0.0124852	0.0564077	0.306017	0.261251	0.0637121	Glrx5
753	0.000324721	0.00295936	0.477185	0.283471	0.143664	Cd63
756	1.88231e-06	3.88712e-05	0.631619	0.264666	0.0531806	Nubp1
757	0.0128164	0.0576181	0.285578	0.235672	0.167294	Ap2s1
758	1.3193e-06	2.85083e-05	0.236168	0.0879292	0.0179241	Apbb2
759	0.00652138	0.0337958	0.397441	0.25292	0.111936	Ndufa8
760	1.33013e-06	2.86773e-05	0.177944	0.0789505	0.0811378	Plagl2
760	0.00225449	0.0145148	0.239999	0.0137467	0.162871	Paxbp1
761	1.34468e-06	2.88933e-05	0.473328	0.195064	0.0924097	Jkamp
763	1.36785e-06	2.9325e-05	0.542531	0.0709238	0.0408337	Senp3
763	0.0131051	0.0586949	0.038855	0.150361	0.00603579	Sapcd2
764	1.39654e-06	2.99066e-05	0.279814	0.057165	0.0760271	D15Ertd621e
765	0.0014599	0.0103209	0.473965	0.239285	0.129466	Polr2e
766	1.41815e-06	3.03014e-05	0.305677	0.0332738	0.00309086	Pogz
767	1.42101e-06	3.03286e-05	0.417068	0.0395517	0.145105	Dck
768	1.4367e-06	3.06293e-05	0.152598	0.0584622	0.0182411	Slc35a5
772	0.000855676	0.0066688	0.306549	0.116091	0.186718	Ccdc186
772	0.0135698	0.0603657	0.178294	0.175402	0.079732	Aamdc
773	9.37765e-05	0.00107329	0.57415	0.237596	0.177291	Ube2j2
775	1.52141e-06	3.21483e-05	0.204866	0.0660193	0.00433001	Fam208a
775	0.0151264	0.0657141	0.280383	0.15904	0.231974	Dpp3
776	1.54937e-06	3.26307e-05	0.351597	0.0674878	0.0925641	Got2
776	4.32041e-05	0.000557624	0.158243	0.0330245	0.105181	Ipo11
776	0.0141196	0.062275	0.0306331	0.0514036	0.0114193	Enox1
777	0.00770076	0.0388537	0.124362	0.0319191	0.105083	Nr6a1
778	1.58474e-06	3.33023e-05	0.499518	0.0123085	0.101818	Casp8ap2
779	2.35373e-05	0.000331815	0.490982	0.239895	0.141395	Bop1
782	1.65192e-06	3.4524e-05	0.433702	0.0883572	0.0240155	Pacrgl
782	7.17336e-05	0.000854274	0.12779	0.0939033	0.0252176	App
782	0.015229	0.0660456	0.114194	0.0768044	0.101987	Rps3
784	0.00510705	0.0278648	0.0396156	0.0396156	0.0396156	Hcn2
785	1.68196e-06	3.50368e-05	0.137174	0.0359879	0.0373457	Ap5m1
786	1.6859e-06	3.50806e-05	0.368827	0.046257	0.0087492	Dtnb
786	0.015622	0.0673161	0.185831	0.183113	0.219391	Gtf2f1
787	1.68964e-06	3.51202e-05	0.435563	0.0184494	0.0815986	Sumo2
787	0.014637	0.0639956	0.0667201	0.0778494	0.0464983	2610306M01Rik
789	1.75545e-06	3.64089e-05	0.348252	0.0527316	0.0957962	Pbx2
790	1.80954e-06	3.749e-05	0.261405	0.054441	0.0295242	Dgkd
790	8.85536e-05	0.00102209	0.503563	0.252008	0.207854	Srpk2
792	1.89651e-06	3.91221e-05	0.26656	0.0754961	0.114072	Fbxo34
794	1.91703e-06	3.94603e-05	0.355856	0.0553088	0.00553112	Spcs3
795	0.0159631	0.0682624	0.0359497	0.0440646	0.0515499	2810454H06Rik
797	1.98289e-06	4.05971e-05	0.46461	0.0392505	0.114279	Ywhah
798	2.01728e-06	4.12571e-05	0.253889	0.124294	0.0721531	Sel1l
799	2.04491e-06	4.17774e-05	0.458082	0.00129822	0.00826145	Jmjd6
802	2.0762e-06	4.21911e-05	0.246158	0.0560257	0.104782	Pja1
803	2.11449e-06	4.2878e-05	0.207783	0.0948022	0.0373023	Hdac4
803	0.000222575	0.00218368	0.377133	0.221526	0.211352	Nt5dc2
803	0.0163745	0.0695851	0.0183032	0.018936	0.0389558	Fstl3
804	2.13613e-06	4.3225e-05	0.135802	0.017096	0.0503116	RP23-120C8.3
808	2.25406e-06	4.54189e-05	0.230515	0.0674635	0.0674877	Zfp771
808	1.73285e-05	0.000256398	0.319859	0.179871	0.149658	Cln3
808	0.016678	0.0705603	0.192024	0.12888	0.187007	Aaas
810	2.30839e-06	4.63669e-05	0.149826	0.0131996	0.00804701	Fam45a
810	0.0167557	0.0707801	0.0261357	0.0205999	0.0428103	Lnpep
811	2.3191e-06	4.65331e-05	0.6515	0.231076	0.0420682	Stub1
811	0.0157523	0.0677702	0.0861016	0.0808029	0.0699326	Dok1
812	2.36119e-06	4.73279e-05	0.243527	0.073254	0.0158777	Xrn1
812	0.000155975	0.00164156	0.313905	0.0751352	0.179143	Ilk
813	2.36906e-06	4.74359e-05	0.262723	0.0277648	0.0221327	Scaf1
814	0.00633542	0.0331197	0.411858	0.147671	0.228828	Eef1e1
815	2.3764e-06	4.74833e-05	0.206724	0.087536	0.0638968	Stk39
815	0.00166495	0.0114755	0.107166	0.0851396	0.0760413	Fam214a
816	2.41074e-06	4.80188e-05	0.167471	0.0785304	0.0423184	Ppp4r1l-ps
816	0.00790995	0.0396681	0.176289	0.138563	0.104814	Rnaseh1
818	0.015978	0.0683106	0.0414533	0.0670463	0.034234	Rac3
819	3.65443e-05	0.000483093	0.319996	0.0939327	0.176269	Rbp4
820	2.50641e-06	4.96654e-05	0.148294	0.00702069	0.0294985	Slc30a1
820	0.0011228	0.00832273	0.32728	0.20545	0.0527602	Pmpcb
820	0.0171879	0.0722169	0.0392573	0.0295665	0.0531434	1700088E04Rik
821	2.51368e-06	4.97577e-05	0.367713	0.0665297	0.0894082	Hnrnpll
822	2.54474e-06	5.03205e-05	0.259714	0.102626	0.111183	Top1mt
822	0.00809684	0.0403196	0.0451292	0.0451292	0.0404453	Epha8
824	2.56093e-06	5.04843e-05	0.128535	0.0138693	0.0242243	Crim1
824	0.00211336	0.0137916	0.399609	0.237711	0.120757	Zfp91
825	2.56095e-06	5.04843e-05	0.263599	0.0584046	0.00556252	Dhx38
825	0.00340613	0.0201436	0.0660577	0.0467424	0.0589948	Frmpd1
827	2.60169e-06	5.11817e-05	0.218115	0.0862387	0.057809	Mttp
827	0.0163405	0.069487	0.268732	0.253323	0.161195	Tcf25
829	2.60804e-06	5.12011e-05	0.419912	0.10562	0.0867787	Abhd11
830	2.66837e-06	5.23318e-05	0.229389	0.123264	0.104279	Homer2
830	0.0164729	0.0698946	0.0146852	0.0364809	0.00703835	Grrp1
831	0.0164908	0.0699503	0.177099	0.171415	0.115161	Acaa1b
832	2.70716e-06	5.29837e-05	0.285863	0.0692536	0.035784	Stk38l
832	0.00829265	0.0411124	0.0465531	0.0465531	0.0412999	Gm13771
833	2.71752e-06	5.31322e-05	0.578056	0.0435316	0.10063	Arl6ip4
833	5.0822e-05	0.000637009	0.11319	0.0814623	0.0750276	Cadps2
833	0.00592892	0.0313637	0.0347428	0.0347428	0.0347428	Hck
834	2.75794e-06	5.38673e-05	0.129373	0.0269292	0.00668109	Ripk2
836	2.79983e-06	5.45739e-05	0.55895	0.202314	0.157892	Hmbs
837	2.82708e-06	5.49554e-05	0.456556	0.134717	0.122885	Fbxl6
838	2.83048e-06	5.49554e-05	0.456949	0.00547272	0.115655	Hmgn1
838	0.00852519	0.0419928	0.166419	0.130964	0.060656	Rpe
842	0.018342	0.0758536	0.0441855	0.00980321	0.0789331	Rhox7a
843	0.0170934	0.0719519	0.146168	0.242445	0.121152	Tmem14c
844	2.9454e-06	5.6774e-05	0.443808	0.0295378	0.145543	Fsd1
844	0.000554089	0.00462799	0.321243	0.07041	0.183247	Zdhhc3
846	2.98101e-06	5.73447e-05	0.124773	0.048537	0.0273946	Syn2
846	0.0185667	0.0764521	0.0377442	0.0190069	0.0511077	Timm23
848	3.00132e-06	5.76193e-05	0.280591	0.0302648	2.28173e-05	Nol9
848	0.000566384	0.00471419	0.0728105	0.0594573	0.0544997	1700022N22Rik
851	0.00312877	0.0188238	0.242883	0.177708	0.162919	5730508B09Rik
851	0.0172484	0.0723492	0.183769	0.0923947	0.157546	Caml
852	3.04351e-06	5.81953e-05	0.375454	0.151159	0.180727	Lrrc8a
853	0.00149083	0.0104968	0.151758	0.00811593	0.110607	Daglb
854	0.00637289	0.0332427	0.0395737	0.0395737	0.0395737	Spns2
857	3.11311e-06	5.92316e-05	0.393125	0.0727487	0.0434026	Pak4
857	0.000662525	0.00540605	0.0820598	0.0660227	0.0358272	Gk5
860	0.000210316	0.00208266	0.346112	0.104409	0.192017	Taf9b
861	3.18563e-06	6.04289e-05	0.196132	0.0315752	0.00810404	Zfp668
862	0.00217785	0.0141213	0.0960394	0.0818645	0.0714734	Hey1
863	3.22194e-06	6.09965e-05	0.47997	0.142193	0.0993924	Tex264
864	3.24513e-06	6.13747e-05	0.138393	0.0645192	0.0699466	Reln
867	3.35137e-06	6.31964e-05	0.647433	0.119843	0.117163	Gclm
867	0.0181099	0.0751052	0.136915	0.202911	0.106083	Tars
868	3.35975e-06	6.32918e-05	0.326459	0.0055424	0.0515072	Skp2
868	0.000185515	0.00188298	0.435717	0.226981	0.0224907	Btg3
870	3.45825e-06	6.50192e-05	0.260667	0.138539	0.128877	Tmem19
871	3.53646e-06	6.6332e-05	0.202828	0.0919949	0.0527105	Tmod2
871	0.000209005	0.00207291	0.411763	0.213428	0.189587	Wdr46
873	0.0183467	0.075857	0.154377	0.226398	0.140321	Rp9
875	3.61588e-06	6.75837e-05	0.605408	0.224762	0.159619	Guk1
878	3.8262e-06	7.09593e-05	0.167381	0.043864	0.0203486	Cds1
879	7.89167e-05	0.000927102	0.11506	0.0818868	0.0204856	Sh3bp5l
879	0.00784712	0.039412	0.180047	0.0991225	0.133681	2810408M09Rik
880	0.0186324	0.0766731	0.0391046	0.082512	0.0750637	Reep6
881	7.54822e-06	0.000125927	0.64257	0.247446	0.170062	Get4
882	4.02922e-06	7.44354e-05	0.285029	0.109778	0.104632	Kctd6
882	0.00928231	0.0449229	0.117756	0.0835138	0.0925123	Fntb
883	4.07442e-06	7.5125e-05	0.218659	0.121629	0.0852907	Samd1
884	0.00254912	0.0160863	0.14639	0.109534	0.0800278	Nkain1
884	0.00640329	0.0333922	0.236352	0.145304	0.16065	Tlcd1
888	0.019631	0.0801778	0.0304946	0.0553101	0.014418	Plin2
889	4.18476e-06	7.67152e-05	0.329925	0.000472619	0.00550032	Rps6kb1
891	4.25594e-06	7.78706e-05	0.31899	0.0864313	0.00475889	Zfp281
893	0.0199259	0.081226	0.274199	0.244871	0.0162542	Psmc5
894	4.2959e-06	7.83766e-05	0.330192	0.0309172	0.0701823	Usp8
895	4.34583e-06	7.91363e-05	0.249929	0.0611925	0.0120224	Fut11
897	0.0112304	0.0519725	0.312692	0.199885	0.216808	1110065P20Rik
898	1.63448e-05	0.000244286	0.152267	0.0990637	0.0664263	C630043F03Rik
898	0.0225072	0.0896727	0.133324	0.106327	0.121718	Rnf212
899	4.44109e-06	8.05639e-05	0.222922	0.0287826	0.07942	Fance
900	4.45895e-06	8.08111e-05	0.28536	0.131111	0.0642378	Tmem65
902	0.0204064	0.0826377	0.167948	0.189976	0.0658484	Nfyc
902	0.022776	0.0906012	0.0403511	0.0388006	0.0674903	Zdhhc18
904	4.55978e-06	8.2326e-05	0.126996	0.035619	0.0192619	Slc52a2
904	0.00772998	0.0389394	0.31853	0.210889	0.138121	Vapb
904	0.0229971	0.0912914	0.17179	0.0394027	0.163683	3010026O09Rik
906	4.58242e-06	8.25008e-05	0.125755	0.0253609	0.0131822	Slc20a2
906	0.0207605	0.0837875	0.0704023	0.236883	0.0296442	Rangrf
907	0.0209384	0.0844521	0.086477	0.145418	0.084988	Vamp7
908	0.0119424	0.0544708	0.351913	0.240115	0.165989	Nip7
910	0.0211515	0.0852037	0.104431	0.115162	0.0755631	Mgll
910	0.0232042	0.0918234	0.243898	0.0615213	0.204431	Tusc2
911	0.0211618	0.0852208	0.0395764	0.0555982	0.0109576	Gsdmd
912	0.0212214	0.0854311	0.272607	0.22514	0.101445	Wdr45b
914	4.83698e-06	8.64322e-05	0.117715	0.0496804	0.0153965	Mical3
914	0.0213499	0.0857317	0.134689	0.122291	0.058713	Epb4.1l3
915	4.85221e-06	8.66232e-05	0.572819	0.122589	0.203066	Fkbp8
916	0.00930634	0.045005	0.156341	0.0778832	0.114943	Angptl6
916	0.0216824	0.0868297	0.0762284	0.0901332	0.0400443	Tbc1d32
917	0.0193853	0.0793098	0.16705	0.175652	0.161499	Gm41
918	0.016044	0.0685161	0.153987	0.194835	0.176031	Ccdc90b
919	4.90679e-06	8.72933e-05	0.660679	0.165306	0.0941515	Gars
921	0.00801276	0.0400133	0.0375161	0.0375161	0.0375161	Neurog3
922	4.91716e-06	8.72933e-05	0.664377	0.144464	0.0376119	Rala
922	0.00166546	0.0114755	0.114261	0.0215812	0.0862924	Rel
922	0.00299501	0.0182316	0.419404	0.240798	0.139926	Npc2
923	4.94506e-06	8.77071e-05	0.555789	0.178325	0.197537	Pdcd2
923	0.00302991	0.0183679	0.308955	0.195209	0.0809074	Ccdc50
925	4.96636e-06	8.78401e-05	0.316905	0.144389	0.104676	Fasn
928	0.0111341	0.0515892	0.266543	0.188983	0.126809	Gm29609
928	0.0246041	0.0960852	0.153577	0.0996815	0.18654	Dcaf4
930	4.39126e-05	0.000563873	0.361006	0.191853	0.0291318	Chtf18
933	0.0249321	0.0969572	0.089211	0.0502348	0.0873703	Gmeb2
935	5.21045e-06	9.11447e-05	0.105965	0.0395379	0.06159	Zfp748
936	5.25877e-06	9.19057e-05	0.120027	0.0449389	0.0255487	Gadd45g
936	0.0250705	0.0972938	0.159605	0.139198	0.168526	Nkiras1
937	0.0232082	0.0918234	0.0402895	0.244163	0.042791	Mrto4
938	0.0232344	0.0918585	0.0336895	0.0521768	0.0284257	RP23-301L9.3
940	0.0233867	0.0923001	0.0370511	0.052733	0.0333868	Arhgap28
943	5.47146e-06	9.50144e-05	0.430558	0.15557	0.154202	Lsm14a
943	0.0117609	0.0537585	0.199867	0.150277	0.0963355	Mboat2
944	5.54161e-06	9.6058e-05	0.391519	0.124134	0.0785609	Mycn
944	0.000221516	0.00217441	0.109711	0.08148	0.0668329	Slc7a2
944	0.0254715	0.0985331	0.0167429	0.00187942	0.0328391	Ltbp1
945	0.0118386	0.0540747	0.0362848	0.0362848	0.0221859	Cebpa
947	5.60587e-06	9.69957e-05	0.454586	0.0413855	0.0134327	Gle1
947	0.00189668	0.0126591	0.0631688	0.0541831	0.0212555	Sgip1
950	5.72928e-06	9.88624e-05	0.124041	0.011904	0.00884942	Ttll5
950	0.00020434	0.00203509	0.197536	0.00517494	0.122317	Flad1
951	0.0129967	0.0582913	0.135597	0.105674	0.114052	Myh6
952	5.79891e-06	9.97935e-05	0.35436	0.123986	0.103812	Clp1
953	5.82477e-06	0.000100148	0.299636	0.0361968	0.0278618	Pip5k1a
953	0.0203255	0.0824153	0.218679	0.197309	0.184783	Stard4
954	0.00257131	0.0161889	0.0662079	0.00957796	0.0554306	Gm9013
956	0.0240296	0.0944279	0.0316	0.0476413	0.0123617	Efnb1
957	0.0131528	0.0588778	0.375591	0.155638	0.22037	Txnl1
958	3.47284e-05	0.000461964	0.159756	0.000925781	0.0983151	Slc7a1
958	0.024182	0.0949291	0.243866	0.211388	0.0899164	Nsun2
959	6.26299e-06	0.000107029	0.172833	0.0758026	0.0824762	Zc3h7a
960	0.00780923	0.0392558	0.413321	0.044218	0.19727	Hspd1
961	6.27756e-06	0.000107162	0.474744	0.125643	0.0604184	Faf1
962	0.0112117	0.0519065	0.241138	0.169771	0.0759468	Mtor
965	6.42379e-06	0.000109267	0.291234	0.0841088	0.121838	Impad1
967	6.57276e-06	0.000111578	0.239553	0.0771241	0.0718098	Clip1
968	6.57716e-06	0.000111578	0.143305	0.014408	0.017567	0610030E20Rik
969	0.0248502	0.0967529	0.292294	0.218288	0.0397492	Psma5
970	6.80964e-06	0.000115215	0.312459	0.0168825	0.104421	Phkg2
970	0.0249244	0.096947	0.0146544	0.031062	0.00534462	Elavl4
971	6.84156e-06	0.000115624	0.323284	0.124707	0.129143	Ddhd2
973	0.0249631	0.0970182	0.0619584	0.0927705	0.0563992	Gm10146
974	6.96664e-06	0.000117455	0.441567	0.106154	0.153226	Abt1
974	0.0249801	0.0970513	0.0018247	0.0340454	0.0307501	Aknaos
975	0.0133057	0.0593982	0.263454	0.164378	0.18271	Lypla1
978	0.00134658	0.00968462	0.217922	0.0587608	0.139251	Luzp4
979	7.19786e-06	0.00012082	0.461389	0.0171928	0.0124405	Tmem165
980	7.21945e-06	0.00012105	0.202729	0.0611831	0.0291638	Sigmar1
981	7.22424e-06	0.00012105	0.124678	0.0130735	0.060085	L2hgdh
984	0.0180096	0.0747866	0.102343	0.176251	0.174947	Ggct
985	0.000630235	0.00517583	0.564021	0.256434	0.159606	Polr1c
988	0.0201612	0.0818878	0.0948486	0.0848273	0.0748015	Ggact
989	7.73665e-06	0.000128621	0.141385	0.016674	0.0277571	Nr1d1
989	0.0129691	0.0581949	0.0498022	0.0498022	0.039489	Paqr5
992	7.82919e-06	0.000129933	0.453143	0.198823	0.0677692	Pgm2
993	0.0130407	0.0584477	0.0395031	0.0395031	0.021619	Zkscan2
994	7.96738e-06	0.000131883	0.247484	0.0650855	0.0519268	Atxn3
994	5.22038e-05	0.000650488	0.113763	0.0398281	0.0791102	Zfp141
995	8.05647e-06	0.000133242	0.615883	0.186185	0.206292	Ssrp1
999	8.04217e-05	0.00094107	0.106374	0.0548015	0.0743326	Gm4430
1000	8.18851e-06	0.000134842	0.119414	0.0540673	0.043965	Myo5a
1000	0.0131885	0.0589853	0.090327	0.0816631	0.00292408	Khsrp
1001	8.26865e-06	0.000135927	0.366298	0.064759	0.0832376	Cherp
1002	0.000450716	0.00390457	0.0840325	0.0156516	0.0641404	Usp35
1004	8.38109e-06	0.000137421	0.33963	0.00209807	0.0856583	Cdc25a
1005	0.0135874	0.0604158	0.0343879	0.0343879	0.0288387	A730013G03Rik
1007	8.61076e-06	0.000140824	0.216352	0.0841121	0.00412424	Tmeff1
1009	8.80096e-06	0.000143566	0.221509	0.0426141	0.00717623	Tspan5
1010	0.0147781	0.0644796	0.0319086	0.0043852	0.0319086	Nat8l
1012	8.89339e-06	0.000144703	0.643499	0.00996811	0.138197	Ndufb8
1012	0.0157911	0.0678511	0.0984509	0.0387831	0.0855772	Phykpl
1013	8.93666e-06	0.000145283	0.5122	0.0740433	0.0656582	Mcrs1
1017	9.37995e-06	0.000151715	0.194329	0.0465464	0.057236	Ints5
1018	0.00136688	0.00980845	0.12985	0.0333884	0.0958903	Rad51d
1020	0.000117588	0.00128941	0.273798	0.119701	0.156456	Hcfc2
1022	0.00293222	0.0179323	0.229263	0.101843	0.146549	Cep19
1025	1.00144e-05	0.000160752	0.116819	0.0602982	0.0235721	Slc5a6
1026	1.00381e-05	0.000160997	0.206707	0.0547629	0.0907009	Picalm
1028	1.02233e-05	0.000163692	0.216557	0.119914	0.09468	Rassf3
1029	0.000541581	0.00454139	0.198318	0.0999875	0.123216	Phlda3
1030	1.03746e-05	0.000165837	0.218533	0.115362	0.0588636	Slc25a1
1031	1.05212e-05	0.000168041	0.244155	0.0599628	0.0832414	Gtf2i
1033	1.05805e-05	0.000168705	0.253877	0.0866456	0.0792924	Poglut1
1034	0.0146669	0.0640969	0.0378376	0.0378376	0.00684577	Rufy1
1035	0.013276	0.0593085	0.30036	0.213216	0.0843772	Unc119b
1037	1.10859e-05	0.000175882	0.232485	0.124698	0.0817329	Cnpy3
1037	0.000100863	0.00113469	0.39353	0.204452	0.147699	Wtap
1038	1.10954e-05	0.000175888	0.125893	0.0332291	0.00513362	Tmem2
1038	0.00498855	0.0273354	0.230549	0.123003	0.1512	Mob2
1039	7.40192e-05	0.000877663	0.561229	0.179853	0.118392	Ube2n
1040	1.12574e-05	0.000178011	0.589898	0.0949546	0.0853453	Chmp4b
1041	0.000408569	0.00358497	0.0808184	0.0601191	0.0608061	N28178
1043	1.12934e-05	0.000178011	0.433796	0.0884822	0.163618	Cecr2
1043	0.0150317	0.065347	0.033714	0.033714	0.0223272	Mfap3l
1044	1.12983e-05	0.000178011	0.201038	0.0299971	0.0145236	Gnaq
1045	0.00839234	0.0414667	0.0594495	0.00525938	0.0529673	Acvr1
1046	1.14847e-05	0.000180708	0.235081	0.131862	0.103974	Jmy
1046	6.36466e-05	0.000771015	0.590313	0.228507	0.19397	Mrpl17
1048	0.000677516	0.00550954	0.237293	0.145416	0.0428468	Nagpa
1050	0.0178106	0.0741517	0.0788413	0.037123	0.0736182	Sulf2
1056	1.25552e-05	0.000195459	0.218336	0.0916912	0.0450145	Arnt
1056	0.00204218	0.01341	0.0730424	0.0456565	0.0594602	Scn5a
1057	0.000426944	0.00372737	0.0774147	0.0601369	0.0442786	Tmcc3
1059	0.0179014	0.0744345	0.225806	0.209766	0.194797	Mrpl19
1060	1.31349e-05	0.000203655	0.38584	0.0110178	0.00404667	Comt
1061	1.32434e-05	0.000205004	0.221452	0.0327925	0.0192383	Mfsd11
1065	1.34926e-05	0.000207852	0.216333	0.0769722	0.0696331	Socs4
1068	1.36321e-05	0.000209326	0.205887	0.0502893	0.0948425	Dhx33
1070	0.0172973	0.072475	0.185963	0.108466	0.147713	Hsf2
1072	1.41704e-05	0.000216374	0.131448	0.0290298	0.025691	Tmem129
1073	1.42326e-05	0.00021715	0.614232	0.157565	0.129375	Eif3i
1074	0.0174364	0.0728978	0.035043	0.0275471	0.035043	Lhx6
1075	1.46226e-05	0.000222567	0.469408	0.0951825	0.0174543	Aco2
1075	0.000857724	0.00667927	0.248146	0.0908146	0.14871	Pfas
1076	0.000483888	0.00413752	0.301501	0.0684575	0.163405	Arl2bp
1077	1.47371e-05	0.000223952	0.115253	0.0365425	0.0208201	Gm21769
1078	0.0102664	0.0484698	0.0481443	0.0434228	0.0264552	Rps6kc1
1079	1.48351e-05	0.000225084	0.507953	0.173596	0.0380237	Abhd17a
1080	1.48834e-05	0.000225636	0.286006	0.13026	0.0302474	Zfp266
1086	1.52579e-05	0.000230218	0.692228	0.0307961	0.10185	Atp5a1
1087	1.52995e-05	0.000230664	0.255039	0.0620301	0.108348	Hgs
1088	1.53157e-05	0.000230726	0.499214	0.0190356	0.00166018	U2af2
1089	0.00280299	0.0173165	0.133143	0.0701061	0.0932052	Wdfy1
1092	1.59131e-05	0.000238781	0.163604	0.0765449	0.080405	Scpep1
1094	0.00644618	0.0335335	0.269362	0.152807	0.169904	Ndufaf7
1098	0.00175174	0.0119081	0.474783	0.197018	0.0921356	Ppa1
1100	0.0121267	0.0550877	0.183293	0.107427	0.130295	Sesn3
1104	1.71886e-05	0.000254722	0.42518	0.0807995	0.0707257	Tmem208
1106	1.7373e-05	0.000256856	0.108641	0.0353262	0.0290447	Fig4
1106	0.015649	0.0673816	0.215015	0.152228	0.123189	Mios
1108	1.74136e-05	0.000257059	0.161987	0.0196652	0.0297743	Fastkd1
1109	1.74828e-05	0.000257881	0.114976	0.020199	0.0286463	Alg10b
1109	0.00470459	0.026109	0.407406	0.175301	0.206841	Mtx2
1113	1.7714e-05	0.000260487	0.28263	0.103194	0.0364283	Snhg5
1114	1.78577e-05	0.000262352	0.110522	0.0212042	0.0226986	Uvrag
1117	1.80792e-05	0.000265041	0.153578	0.00762311	0.0750047	Pmepa1
1117	6.8598e-05	0.000821542	0.162652	0.0555603	0.095297	Zgpat
1118	1.82208e-05	0.000266913	0.260191	0.0237462	0.0985888	Trim26
1119	1.82647e-05	0.000267351	0.272153	0.10582	0.0313034	Lrpap1
1122	1.84375e-05	0.000269261	0.245416	0.0433392	0.0337806	Tfrc
1122	2.98234e-05	0.000405182	0.266844	0.004078	0.134018	Mre11a
1123	0.00827751	0.0410694	0.18862	0.135743	0.118872	2310003H01Rik
1125	0.000945818	0.00723259	0.0718083	0.0564004	0.0341337	Tcaim
1126	1.89503e-05	0.000275695	0.152697	0.00532291	0.0485794	Nmrk1
1126	0.000276934	0.00261105	0.402483	0.0243105	0.187276	Smad2
1127	1.89656e-05	0.000275709	0.125176	0.0121562	0.0622299	Map3k10
1128	1.92615e-05	0.000279373	0.481132	0.00740518	0.0601777	Wbp11
1128	0.00246302	0.015662	0.15224	0.0308608	0.106026	Zfp263
1129	0.0183718	0.0759279	0.221219	0.164756	0.014055	Mtfr1
1129	0.0200786	0.0816394	0.0419796	0.0372722	0.0419796	Gm16124
1130	0.000280313	0.00262864	0.337634	0.140864	0.17641	1500015A07Rik
1133	1.99756e-05	0.000288415	0.224342	0.0465504	0.067975	Arl16
1133	0.020316	0.0824153	0.038014	0.0197248	0.038014	Ar
1135	2.01604e-05	0.000290644	0.455461	0.127767	0.154963	Prkar2b
1137	2.05233e-05	0.000295207	0.408978	0.0156343	0.0972586	Tsen34
1138	2.05556e-05	0.000295439	0.385875	0.122709	0.0888451	Rfxap
1138	0.00588243	0.0311868	0.119647	0.0718342	0.0881533	Acot1
1139	2.07326e-05	0.000297546	0.108751	0.0418081	0.063798	Zfp746
1142	2.13092e-05	0.000304926	0.459159	0.0048884	0.100571	Taf6l
1146	2.1871e-05	0.000312242	0.315215	0.0762133	0.145554	Bysl
1146	0.000345214	0.00310757	0.0842919	0.050827	0.0604578	Spag4
1148	0.00778925	0.0391847	0.226367	0.152298	0.138848	Coasy
1149	2.22523e-05	0.000316976	0.248077	0.0921201	0.115675	Smad1
1151	2.25208e-05	0.000320249	0.121933	0.0269008	0.0136057	Dennd2c
1152	2.25324e-05	0.000320249	0.377393	0.148139	0.026174	Rnmt
1152	0.0059868	0.0315998	0.137075	0.0981558	0.0413475	2900052L18Rik
1153	0.000176278	0.00181035	0.475796	0.178799	0.207454	Pgls
1154	0.000179987	0.00183955	0.161534	0.0973349	0.0356587	Nipa1
1156	2.30535e-05	0.000326198	0.2879	0.0415149	0.0806991	Pole
1158	2.32473e-05	0.000328255	0.348145	0.0293695	0.140976	Mpv17l2
1159	2.32504e-05	0.000328255	0.238077	0.0795206	0.095809	Dgcr2
1159	0.00393258	0.0225857	0.292189	0.179355	0.116623	Hint3
1160	2.3374e-05	0.000329756	0.310935	0.0594834	0.0629491	Avpi1
1160	0.000330112	0.00299705	0.300297	0.163879	0.0960494	Tfpt
1165	2.39827e-05	0.000336851	0.108339	0.0286526	0.0308332	Dcp1a
1166	2.411e-05	0.00033839	0.368302	0.111607	0.102567	Casc3
1169	2.45669e-05	0.000344045	0.319223	0.110697	0.112924	Gtpbp10
1170	2.48057e-05	0.000347134	0.283365	0.0547415	0.0445031	Stt3a
1171	0.0152711	0.0661921	0.144701	0.0758534	0.103733	Ppp1r12c
1176	2.58294e-05	0.000359354	0.37942	0.125637	0.0861667	Ipo4
1176	0.000764298	0.00606801	0.445109	0.227661	0.047399	Srp54b
1178	2.60411e-05	0.000362036	0.177437	0.0749682	0.0415397	1810055G02Rik
1179	2.60735e-05	0.000362223	0.380363	0.0210072	0.142007	Dnaaf2
1180	2.61251e-05	0.000362675	0.466101	0.139159	0.119351	Rtca
1180	0.00648039	0.0336564	0.0603979	0.0522506	0.0376228	B930036N10Rik
1181	0.0205472	0.0831155	0.333192	0.22124	0.106936	Me2
1189	0.00254442	0.0160673	0.288611	0.0628128	0.16078	Gpank1
1190	2.73468e-05	0.000376896	0.506915	0.112187	0.0585783	Ak2
1193	2.76278e-05	0.000379946	0.151502	0.00175314	0.0274768	A130010J15Rik
1198	0.0214898	0.0861666	0.148304	0.113341	0.0722553	Gm37933
1199	2.85304e-05	0.000390392	0.325654	0.131011	0.146546	M1ap
1200	2.86183e-05	0.000391314	0.220144	0.0336533	0.0379986	Trpc4ap
1201	2.87879e-05	0.000393352	0.366706	0.0724996	0.0818218	Cdkn2aipnl
1202	2.90093e-05	0.000396094	0.113599	0.0104268	0.0419592	Pcnx
1202	0.000477633	0.00409688	0.212668	0.0973182	0.121216	Zfyve19
1204	2.91072e-05	0.000396864	0.159657	0.0125204	0.018383	Mgat1
1207	0.0217614	0.0870548	0.0326483	0.0326483	0.0279428	Zfp869
1208	2.96851e-05	0.000403591	0.370509	0.0166341	0.0515231	Bag4
1210	0.0238202	0.0937982	0.0251735	0.0121859	0.0251735	Slc44a4
1211	0.0218383	0.0873258	0.0327631	0.0327631	0.0216712	Ank3
1212	0.000175845	0.00180688	0.566872	0.109176	0.157038	Nudt21
1214	3.06786e-05	0.000414737	0.246328	0.0826866	0.118559	Efcab14
1217	3.1173e-05	0.000420527	0.257506	0.0628718	0.0688466	Actr8
1219	3.17086e-05	0.000426848	0.107868	0.0627083	0.040041	Zfp574
1220	3.19902e-05	0.000430335	0.451448	0.0958286	0.0570279	Sf3a1
1222	3.22546e-05	0.000432977	0.123486	0.00847623	0.0330001	Pccb
1223	3.2467e-05	0.000435523	0.108488	0.0281537	0.036573	Tmem181b-ps
1224	3.32856e-05	0.000445878	0.395083	0.042486	0.00598874	Csnk1d
1228	3.40777e-05	0.000454894	0.367009	0.0399826	0.0428206	Patz1
1233	3.47826e-05	0.000462159	0.110141	0.0131161	0.00233945	Arhgef11
1235	7.13511e-05	0.000850249	0.422516	0.20189	0.0200195	Myef2
1236	3.58917e-05	0.000476113	0.5046	0.171946	0.166574	Ubxn6
1238	3.62013e-05	0.000479222	0.209652	0.0856053	0.0227639	Poc5
1239	0.0246088	0.0960852	0.286535	0.0833474	0.187855	Wdr5
1243	0.0143864	0.0631746	0.332598	0.183693	0.191474	Ash2l
1246	3.73701e-05	0.000491967	0.116409	0.0563026	0.0639373	Creb3
1246	0.0249559	0.0970099	0.0315028	0.0245858	0.0315028	Gm29107
1249	0.000124412	0.00135491	0.370426	0.105054	0.173346	Gga2
1250	3.76889e-05	0.00049446	0.449022	0.111318	0.147232	Sac3d1
1251	3.78843e-05	0.000496683	0.255904	0.0446585	0.0292547	Mtmr7
1254	0.0236724	0.0932926	0.0315228	0.0315228	0.0054398	RP23-114L12.4
1260	4.00027e-05	0.000520526	0.271318	0.075812	0.0416435	Wdr20
1260	0.00859969	0.0423137	0.0618279	0.0365195	0.05192	Gm26760
1263	4.06622e-05	0.000528028	0.168181	0.0560492	0.0344987	Adi1
1264	0.00101209	0.00762639	0.179789	0.110403	0.0814671	Tro
1265	0.000169806	0.00176027	0.097629	0.0442856	0.0663085	Lurap1
1265	0.00069571	0.00562635	0.372764	0.188591	0.0857106	Ap2a2
1266	4.17346e-05	0.000540484	0.421395	0.0127334	0.152776	Bag6
1268	4.29464e-05	0.000555049	0.105385	0.0303442	0.0383598	1700001L05Rik
1272	4.35653e-05	0.000560771	0.114257	0.0161526	0.0396842	Elovl1
1272	0.0136756	0.0607869	0.046113	0.0169181	0.0406515	D630033O11Rik
1274	0.000404019	0.00355484	0.135528	0.00829375	0.0849708	Vezf1
1275	4.39244e-05	0.000563873	0.229863	0.068869	0.0477329	Abhd12
1275	0.0246725	0.096261	0.111155	0.0924588	0.00940224	Tle6
1276	4.39779e-05	0.000563895	0.149396	0.0109615	0.0766248	Acsl1
1277	0.0173893	0.0727964	0.0254762	0.0254762	0.0254762	Gm2415
1278	4.40147e-05	0.000563895	0.49525	0.0360623	0.148822	Fam195b
1279	4.40581e-05	0.000564074	0.376511	0.0639567	0.103246	Leprot
1280	0.000726188	0.00581376	0.224446	0.081807	0.124773	Klf11
1281	4.44226e-05	0.000567599	0.5856	0.152731	0.0405969	Dnaja2
1283	0.00199007	0.0131537	0.0704631	0.0295629	0.053757	Trmt44
1285	0.00994667	0.047264	0.0491926	0.0401325	0.0425705	Doc2a
1286	0.0002829	0.0026503	0.528318	0.0811466	0.217378	Arglu1
1286	0.00185806	0.012458	0.0619417	0.0487391	0.0420084	1700105P06Rik
1287	4.66204e-05	0.000591723	0.186797	0.053391	0.0653796	1700008J07Rik
1293	4.75456e-05	0.00060107	0.160583	0.0348405	0.0643172	Dab2ip
1296	4.89491e-05	0.000616912	0.558413	0.0666293	0.0171774	Psmg1
1297	7.24179e-05	0.000861886	0.349402	0.1681	0.162205	Agps
1298	4.91849e-05	0.000619334	0.112734	0.0478398	0.0666592	Pxdn
1298	0.000316702	0.00290011	0.0920182	0.0249635	0.0643218	Zswim5
1299	4.93353e-05	0.000620819	0.314049	0.130791	0.117874	Ormdl3
1300	4.96875e-05	0.000624516	0.483559	0.161623	0.108099	Ythdf1
1302	5.01913e-05	0.00062993	0.268371	0.109424	0.0353609	Rcbtb1
1302	0.0103061	0.0486092	0.107595	0.0641653	0.0804134	1700120C14Rik
1303	5.07144e-05	0.000636078	0.590925	0.0950591	0.106476	Apex1
1303	0.0258651	0.0997293	0.0272308	0.0272308	0.0219776	4930467D21Rik
1304	0.00100685	0.00759288	0.0588567	0.0450256	0.0176036	Gm16433
1308	5.11155e-05	0.00063901	0.251378	0.00902155	0.106554	C1ql1
1309	5.11915e-05	0.000639542	0.223909	0.0908403	0.0476169	Ascc1
1310	5.18016e-05	0.000646742	0.138399	0.0327946	0.0389698	Yipf6
1311	5.21234e-05	0.000650334	0.102506	0.023523	0.0327223	Trim3
1316	0.000225607	0.00220663	0.194717	0.0974426	0.107612	Gpr137b
1317	5.27584e-05	0.000655687	0.158016	0.00233379	0.0397779	D3Ertd751e
1318	5.28329e-05	0.000656186	0.117051	0.0452	0.0481658	Snx24
1322	5.45844e-05	0.000675305	0.259822	0.0599681	0.0331703	Cd47
1324	5.50874e-05	0.000680206	0.255412	0.017818	0.000795995	Rbpj
1325	5.66211e-05	0.000698693	0.224313	0.00917725	0.0226968	Cbl
1327	0.0165423	0.0701201	0.330302	0.194184	0.0574743	Cope
1333	5.84118e-05	0.000716623	0.135605	0.0212367	0.0249645	Hemk1
1334	5.86602e-05	0.000719208	0.321298	0.132791	0.0321101	Agfg1
1335	5.87506e-05	0.000719855	0.487504	0.198198	0.10016	Nop9
1335	0.000238444	0.00231813	0.331729	0.156658	0.00385373	Rab22a
1335	0.00389472	0.0224087	0.271271	0.0460999	0.154622	Tmem128
1336	5.90162e-05	0.000722646	0.321492	0.103441	0.0923582	Lrpprc
1337	0.0113657	0.0524414	0.272656	0.176483	0.0547214	Acat2
1339	6.2078e-05	0.000757225	0.203855	0.053493	0.0575206	Nupl1
1340	6.21403e-05	0.000757501	0.194242	0.029865	0.0404869	Tmem243
1342	6.262e-05	0.00076189	0.15066	0.0573819	0.0864938	Plxna1
1345	6.29662e-05	0.000764641	0.104332	0.0471192	0.0275575	5031439G07Rik
1346	6.30449e-05	0.00076511	0.102211	0.0568796	0.0295861	Rgl1
1348	6.36723e-05	0.000771015	0.325318	0.106084	0.0316864	Jagn1
1349	0.000146552	0.00156218	0.280092	0.146248	0.0892647	Eid1
1357	6.47512e-05	0.000780857	0.441625	0.10055	0.0731772	Insig1
1358	6.48456e-05	0.000781112	0.367784	0.0748385	0.0612701	Riok3
1360	6.49142e-05	0.000781112	0.163079	0.0914108	0.0207593	Gla
1363	6.66748e-05	0.000800517	0.312352	0.0550459	0.0594522	Abi1
1364	6.73844e-05	0.000808528	0.103648	0.00829455	0.0152735	Gm15186
1365	0.00179956	0.0121688	0.36586	0.192267	0.0784588	Ptbp1
1369	6.89449e-05	0.000824662	0.232674	0.0873626	0.0226268	Lig3
1369	0.0117368	0.0537124	0.0798988	0.0406252	0.0619725	Bves
1371	6.98579e-05	0.000834016	0.345219	0.0438138	0.113251	Chaf1a
1371	0.000328523	0.00298405	0.275811	0.145706	0.0535198	Crk
1372	7.04776e-05	0.000840889	0.193386	0.0448453	0.0497552	Mpi
1373	7.10202e-05	0.000846833	0.102655	0.00155212	0.0370851	Smpd1
1377	7.25301e-05	0.000862684	0.298114	0.1012	0.12238	Uba6
1379	7.30747e-05	0.00086808	0.11201	0.0342985	0.0474541	Atxn1l
1381	0.0116876	0.0535682	0.122122	0.0891677	0.00298635	Gnaz
1384	0.00141206	0.0100609	0.267734	0.110256	0.151998	Ehd4
1385	0.00326501	0.0194901	0.196001	0.125412	0.0904225	Gm10439
1387	7.58223e-05	0.000896261	0.352646	0.10421	0.0612325	Spats2
1388	7.58826e-05	0.000896419	0.105362	0.0316063	0.0201192	Zfp407
1388	0.00414748	0.0235649	0.385323	0.20813	0.108641	Nras
1390	7.71267e-05	0.00090999	0.520096	0.108804	0.137012	Rpl3-ps1
1391	7.72227e-05	0.00091056	0.241331	0.108898	0.00500683	1600012H06Rik
1392	0.000342248	0.00308806	0.214727	0.121731	0.0897466	Zbtb32
1394	0.000783222	0.00618483	0.21467	0.124031	0.0896567	Ccdc117
1398	0.0144885	0.0634644	0.195074	0.132606	0.110367	Tspan13
1399	7.90007e-05	0.000927517	0.162453	0.0195607	0.0535962	Dock3
1400	7.91006e-05	0.00092812	0.138838	0.0820615	0.062053	Ube2cbp
1401	7.9815e-05	0.000935928	0.205151	0.0777893	0.0960032	Zfp598
1404	0.00294186	0.0179653	0.325129	0.186866	0.137577	Tsta3
1404	0.0248742	0.0968106	0.038168	0.00382065	0.0343569	Rnase6
1407	8.18782e-05	0.000955429	0.0961271	0.041344	0.0127404	Tex16
1407	0.00211933	0.0138169	0.194957	0.114787	0.112491	Pddc1
1407	0.00341957	0.0202043	0.362816	0.186927	0.0990371	Mrpl3
1408	8.28794e-05	0.000965932	0.342122	0.0854002	0.124576	Brap
1409	0.0127786	0.0574615	0.276595	0.16819	0.110127	Fra10ac1
1410	8.51271e-05	0.000989434	0.400821	0.147473	0.0995379	Egln2
1413	0.000127369	0.00137926	0.147573	0.049479	0.0820632	Dolk
1416	0.000327056	0.00297496	0.229034	0.123761	0.0858623	Qser1
1417	0.00022062	0.00216784	0.249541	0.136987	0.00396155	Ankrd13c
1420	8.92863e-05	0.00102992	0.0988467	0.00231731	0.0195566	Dna2
1421	0.00735364	0.0373832	0.16602	0.111788	0.0985722	Tcf24
1423	9.05157e-05	0.00104221	0.16646	0.0216155	0.0225437	Dbr1
1425	9.13331e-05	0.00105036	0.246455	0.063931	0.0714876	Tmem101
1426	9.18195e-05	0.00105532	0.15851	0.0545055	0.0179014	Disp1
1427	9.2385e-05	0.00106118	0.34779	0.098886	0.07575	Ddx6
1431	9.36028e-05	0.00107194	0.47233	0.153243	0.176764	Lrrc59
1433	9.4136e-05	0.00107676	0.0976316	0.062867	0.0540021	Enho
1433	0.000219884	0.00216238	0.346219	0.169397	0.0976972	Lonp1
1437	9.48577e-05	0.00108242	0.202261	0.0713499	0.00698789	Zfp597
1439	9.61115e-05	0.00109477	0.375025	0.068537	0.0109113	Efr3a
1439	0.00110547	0.00821659	0.410563	0.0569272	0.190489	Gtf3a
1439	0.00397032	0.0227614	0.188196	0.12173	0.066585	Morc2a
1441	9.75538e-05	0.00110921	0.555363	0.0164365	0.1555	Pafah1b2
1443	0.00716653	0.0366029	0.0691933	0.0562792	0.0349441	BC039771
1444	9.7918e-05	0.00111137	0.333511	0.00885872	0.0384888	Map2k1
1451	0.00643298	0.0334922	0.221624	0.0845572	0.135135	Ipmk
1452	0.000100336	0.00113276	0.122105	0.0154185	0.0104719	Zcwpw2
1456	0.00268663	0.0167603	0.0622224	0.048272	0.00209502	Iffo2
1457	0.000100864	0.00113469	0.164287	0.0236767	0.021647	Gigyf1
1458	0.000101365	0.00113966	0.568195	0.0441996	0.00881089	Sfpq
1461	0.0230574	0.0914161	0.310131	0.190678	0.187003	Hccs
1464	0.000137257	0.0014738	0.152029	0.0823973	0.082611	Klhl2
1469	0.00357124	0.0209514	0.20221	0.0616186	0.117378	Tsen2
1471	0.000106337	0.00118717	0.208711	0.0534834	0.0775466	Ube2m
1472	0.000106755	0.00119044	0.420576	0.00138497	0.0598956	Rbm6
1472	0.000284536	0.00266101	0.0930157	0.0636713	0.041251	Ndst2
1478	0.0202466	0.0821825	0.182464	0.123068	0.0630575	Irak1bp1
1479	0.000111251	0.00123267	0.500147	0.153606	0.102894	Rbm7
1480	0.000111537	0.00123512	0.147861	0.0420897	0.0377002	Atp6v0a2
1482	0.000111798	0.00123586	0.389838	0.15942	0.0197232	Dusp9
1483	0.000112707	0.00124519	0.36808	0.154155	0.126625	Ap1ar
1484	0.000113152	0.00124939	0.110094	0.0619863	0.0506746	B3glct
1488	0.000116602	0.00128155	0.246496	0.000365412	0.0043326	Armc10
1489	0.000116761	0.00128256	0.421604	0.121462	0.0942634	Tfg
1491	0.00011793	0.00129242	0.106572	0.0680646	0.0505744	Gcdh
1494	0.0169174	0.0713434	0.0753754	0.0594478	0.0555931	Dvl1
1496	0.000120661	0.00131858	0.0900789	0.0104751	0.0451229	Exoc8
1498	0.000121845	0.00133075	0.355483	0.117873	0.0471586	4833439L19Rik
1500	0.000122554	0.00133621	0.492404	0.0900777	0.0328308	Nudt5
1503	0.000125333	0.00136339	0.36538	0.151716	0.0597697	Rasa2
1504	0.00494537	0.0271455	0.105838	0.0736271	0.071172	Tmem43
1505	0.000125691	0.00136573	0.234895	0.0320202	0.0842653	Acp5
1506	0.00012597	0.00136799	0.322482	0.14482	0.0935699	Tmem55b
1507	0.00219825	0.0142198	0.0640173	0.0490699	0.0443732	Nptx1
1508	0.000126856	0.00137526	0.203159	0.0456292	0.0326318	Usp36
1513	0.00040326	0.0035498	0.107968	0.0725071	0.0667677	Rpusd2
1515	0.000131816	0.00142337	0.154893	0.0321092	0.023229	Ttc5
1515	0.00106046	0.00793452	0.301917	0.131508	0.148945	Prpf4
1516	0.000937004	0.00717381	0.089635	0.0238102	0.0617474	B3galt4
1518	0.00264536	0.0165623	0.337928	0.176025	0.108629	Rpp40
1521	0.000136052	0.0014625	0.285092	0.0737982	0.00847154	Tbc1d20
1527	0.00013852	0.00148402	0.307961	0.114475	0.133853	Pdgfa
1528	0.00014404	0.00154057	0.180206	0.0364469	0.0488477	Alg2
1530	0.000144801	0.00154698	0.389706	0.139562	0.0846882	Shq1
1532	0.000146009	0.00155813	0.103796	0.037519	0.0365882	Rnf208
1536	0.000147416	0.00156877	0.0829401	0.0199568	0.0223658	1700101E01Rik
1539	0.00543696	0.029272	0.422143	0.193035	0.159011	Pafah1b1
1543	0.000152665	0.00161653	0.245579	0.0534649	0.10777	Slc25a51
1544	0.00132282	0.00953527	0.132804	0.0431502	0.0792997	Slc27a4
1545	0.000153345	0.00162192	0.158736	0.077548	0.0087373	Erap1
1548	0.000154319	0.00162951	0.0960578	0.0226697	0.0510747	Slc39a14
1549	0.000154404	0.00162951	0.179491	0.0170074	0.0441527	Hivep2
1549	0.00490498	0.0269703	0.291292	0.166387	0.055654	Ykt6
1550	0.000155085	0.00163489	0.0979905	0.0244179	0.0399564	Syt9
1551	0.00015518	0.00163499	0.320824	0.14151	0.123395	Med30
1552	0.000155877	0.00164143	0.534356	0.171295	0.142125	0610007P14Rik
1556	0.000158077	0.00165883	0.174355	0.0468196	0.0170199	Axin1
1560	0.00016055	0.0016811	0.325874	0.11519	0.0214008	Snapc1
1561	0.000160612	0.0016811	0.34783	0.0822083	0.0427074	Exosc10
1562	0.000161439	0.00168872	0.272911	0.119569	0.111784	Prkd3
1564	0.000162149	0.00169441	0.264396	0.0623935	0.0605333	Orc1
1567	0.000165714	0.00172788	0.169024	0.0453912	0.0280847	Zfp213
1568	0.000166477	0.00173489	0.224615	0.0499224	0.0513428	Tef
1572	0.000168311	0.00174827	0.146095	0.0812025	0.0202527	Rhobtb3
1579	0.000172467	0.00178369	0.0931637	0.0374136	0.0237763	3110001I22Rik
1584	0.000173578	0.00178936	0.277476	0.0525688	0.0861163	Vps26b
1585	0.000174866	0.0018007	0.298151	0.131052	0.0867428	Wbp2
1586	0.000175082	0.00180135	0.342157	0.0719224	0.066004	Zfp131
1587	0.000175118	0.00180135	0.178096	0.0348364	0.0389149	Plbd2
1588	0.000175519	0.0018045	0.106094	0.0595026	0.0336877	Ctns
1591	0.000178557	0.00182983	0.372198	0.110056	0.0886094	Otud4
1592	0.000178702	0.00183033	0.4289	0.122331	0.0168782	Eif4b
1593	0.000179214	0.00183459	0.344182	0.0467417	0.0338933	Smim12
1595	0.00017989	0.00183954	0.226447	0.0277641	0.0117414	Cyb5r4
1597	0.00513554	0.0279963	0.369556	0.185341	0.117825	Mybbp1a
1599	0.000181745	0.00185345	0.43675	0.0383853	0.0223867	Ppp6c
1601	0.000181833	0.00185345	0.243601	0.0662663	0.0341185	Ppp1r10
1602	0.0174088	0.0728142	0.147784	0.101102	0.102713	Sfrp1
1605	0.000183795	0.0018688	0.569135	0.113287	0.0205594	Mrfap1
1605	0.000225371	0.00220545	0.249407	0.126301	0.0659347	Xpo7
1607	0.000184423	0.00187386	0.254347	0.000245131	0.0328104	Ahcyl1
1614	0.000313295	0.00287442	0.404608	0.149759	0.0927497	Rpl7a
1618	0.0102847	0.0485441	0.0532531	0.0326964	0.0426885	Ptprb
1621	0.000193963	0.00194902	0.144579	0.0856177	0.0351937	Cyb5rl
1622	0.00514321	0.0280221	0.344711	0.18501	0.0865109	Iscu
1623	0.000196273	0.00197015	0.106511	0.0442495	0.0337927	Stam
1624	0.00019691	0.00197489	0.109444	0.0389271	0.0546955	Nudt22
1627	0.000197191	0.00197522	0.0991346	0.0318892	0.0318901	Pbxip1
1630	0.000198878	0.00198705	0.469291	0.114301	0.159045	Dohh
1631	0.000198892	0.00198705	0.139411	0.00330733	0.0477614	Mgat4a
1632	0.000199387	0.00199095	0.198793	0.0387852	0.0784406	3830406C13Rik
1633	0.000200448	0.0020005	0.0782708	0.0264503	0.0185382	Sgsm2
1633	0.000311843	0.00286386	0.469873	0.196216	0.152286	Rab18
1635	0.000202637	0.00202023	0.415103	0.0750757	0.0297303	Atf1
1638	0.00115743	0.0085289	0.253532	0.135976	0.0364353	Pdia5
1639	0.00020819	0.00206932	0.158897	0.0420818	0.0129816	Pacs1
1642	0.000208931	0.00207291	0.104659	0.0388036	0.0487754	1700029J07Rik
1649	0.000212871	0.0021036	0.0791753	0.0437591	0.0170803	Jag1
1651	0.000213248	0.00210515	0.132501	0.0770269	0.0540627	Stox1
1654	0.000214538	0.0021146	0.177608	0.0767348	0.0850958	Kif5c
1656	0.000219872	0.00216238	0.164569	0.0128237	0.0307338	Hus1
1657	0.0148047	0.0645514	0.0440842	0.0373485	0.0277681	Gm15593
1664	0.000224411	0.00219944	0.272751	0.100886	0.00794846	Idh1
1666	0.00022486	0.00220158	0.24937	0.0140417	0.105895	Mbtps1
1674	0.0158315	0.0679426	0.0472831	0.0326433	0.0397796	Amn
1675	0.000236731	0.00230598	0.0817723	0.0143445	0.0257441	Tbc1d13
1684	0.0002407	0.00233512	0.237629	0.00426051	0.10277	Zmym2
1685	0.000241896	0.00234553	0.282721	0.0351311	0.0228914	Mta2
1688	0.0258032	0.0995431	0.038912	0.0294415	0.0336728	Cdnf
1690	0.000243658	0.00235783	0.102306	0.00384373	0.024731	Limd1
1690	0.0229163	0.0910644	0.243686	0.151876	0.130363	Fam169a
1700	0.000913585	0.00701137	0.200428	0.109866	0.0300457	Arl5b
1703	0.000252686	0.00242488	0.0828614	0.039592	0.0481654	Podxl
1704	0.000252745	0.00242488	0.452781	0.120626	0.0609082	Cyth2
1706	0.000255116	0.00244395	0.187034	0.0729038	0.0441671	Cars2
1710	0.000259321	0.00247802	0.0912595	0.043064	0.0365834	Pbx1
1715	0.000262381	0.0024985	0.123309	0.0257449	0.0410573	Zbtb17
1718	0.000267148	0.00253758	0.319153	0.0289966	0.0267826	Nt5c3
1719	0.000268128	0.00254562	0.475519	0.134892	0.0957432	Dnajc21
1720	0.00243002	0.0154831	0.206454	0.114537	0.0522824	Ptges2
1723	0.000272295	0.00257622	0.462984	0.0987582	0.122375	Mum1
1724	0.000273056	0.00258214	0.10652	0.0399092	0.0369194	Serinc5
1727	0.000275455	0.00260096	0.180848	0.024581	0.0362921	Lrrfip1
1730	0.000359193	0.00322766	0.206258	0.096395	0.102614	Gnat2
1732	0.000278082	0.00261671	0.156355	0.0700763	0.00904388	Vipas39
1740	0.000283585	0.00265542	0.291771	0.00211113	0.122305	Ergic1
1741	0.0127297	0.0572864	0.307034	0.175299	0.0778103	Dhps
1745	0.000286092	0.00267234	0.443847	0.0110275	0.0985023	Prmt7
1745	0.00400037	0.0228796	0.421353	0.152251	0.170222	Ghitm
1746	0.000287385	0.0026831	0.0945706	0.00443915	0.0271213	Pqlc2
1746	0.015258	0.0661505	0.262167	0.163306	0.0880007	Pias4
1747	0.000288711	0.00269416	0.079784	0.0315508	0.0240982	Trak2
1748	0.00753455	0.0381662	0.122742	0.0413106	0.0789596	Zeb1
1749	0.000289867	0.0027018	0.0791772	0.0346406	0.0325479	Gm17249
1754	0.000291914	0.00271345	0.440508	0.148695	0.140429	Dus1l
1758	0.00348623	0.0205537	0.0543412	0.0411036	0.0313155	Lypd6
1760	0.000298421	0.00276318	0.127361	0.0442083	0.0157142	Tob2
1765	0.000300759	0.00278078	0.124275	0.0410417	0.0207995	Wiz
1765	0.0163862	0.0696195	0.0506923	0.0426638	0.0183014	Ankrd35
1766	0.000301535	0.00278661	0.075189	0.0140938	0.00848261	Gm5921
1772	0.000309756	0.00285017	0.187105	0.044566	0.0287874	Sumf2
1772	0.0243109	0.095259	0.376722	0.0725069	0.161292	Edf1
1777	0.000314065	0.00288011	0.0882727	0.0195214	0.0245916	Fam78b
1779	0.000316127	0.00289624	0.164812	0.0395011	0.0358976	Rbbp5
1782	0.000317763	0.00290574	0.488284	0.131331	0.0238019	Copb2
1783	0.000317776	0.00290574	0.0749223	0.000637444	0.00593497	Fjx1
1785	0.000318491	0.00290856	0.148	0.000723995	0.0160102	Zfp800
1790	0.000326142	0.0029709	0.455049	0.154413	0.0227874	Zc3h14
1796	0.00162495	0.0112593	0.22465	0.121115	0.0835805	Sertad2
1798	0.000332427	0.00301664	0.15285	0.0160863	0.0653609	Rab23
1798	0.000791267	0.0062432	0.0873344	0.0485495	0.0575188	Cx3cl1
1799	0.000332762	0.00301824	0.162756	0.0386907	0.0752376	Prdm16
1802	0.000335496	0.00303871	0.0911496	0.0365899	0.0299016	Tpm2
1803	0.000336508	0.00304643	0.41659	0.0493264	0.0501626	Noa1
1803	0.0064855	0.0336738	0.0564488	0.043507	0.00472227	Nphp4
1805	0.0104799	0.0492587	0.137267	0.0164298	0.0871045	Zbtb21
1806	0.00034197	0.0030871	0.209724	0.0463286	0.0691592	Pgpep1
1808	0.0003424	0.00308806	0.0687991	0.0148563	0.0102979	Tmem229b
1809	0.000699279	0.00564804	0.0983877	0.063187	0.0498673	Map3k2
1813	0.000347199	0.00312397	0.505958	0.0970241	0.145671	Lsm1
1817	0.0103315	0.0486931	0.0470191	0.0223659	0.0366159	Rab42
1818	0.000703412	0.00567295	0.0677389	0.0465056	0.0359478	Fam174b
1822	0.000365079	0.00326792	0.208082	0.0224109	0.0936562	Sestd1
1823	0.000365432	0.00326955	0.0764437	0.030067	0.021003	Pdzrn3
1824	0.000365911	0.0032723	0.121623	0.0425458	0.0370854	Khdrbs3
1827	0.000370911	0.00331236	0.214777	0.00624307	0.00657475	Gpaa1
1827	0.00736472	0.0374251	0.140127	0.0856068	0.0850069	Cpox
1829	0.000372309	0.00332174	0.504793	0.115077	0.0996063	Ptov1
1830	0.000373256	0.00332709	0.320712	0.0144093	0.0853465	Rad23a
1830	0.00899751	0.0438445	0.199502	0.0641274	0.112157	Commd6
1832	0.000374642	0.00333477	0.225479	0.0480371	0.102278	Gm20604
1833	0.000375705	0.00333998	0.136017	0.0642989	0.0678055	Tmub1
1834	0.000375753	0.00333998	0.0761103	0.0330193	0.0117721	Syvn1
1836	0.000377274	0.00335039	0.379366	0.149012	0.104995	Cul5
1837	0.000379697	0.00337034	0.288756	0.0362549	0.0129675	Cpsf2
1837	0.00368493	0.0214472	0.0638966	0.0259609	0.0459032	Kcnh2
1838	0.000386355	0.00342466	0.374416	0.090962	0.0679154	Dtx2
1839	0.000386619	0.00342542	0.152032	0.0221722	0.0368664	Pik3r3
1846	0.00115562	0.00852526	0.291335	0.0986617	0.135161	Dgcr6
1848	0.000400073	0.003525	0.172806	0.0284139	0.0398969	Lpgat1
1849	0.000401058	0.00353205	0.0859195	0.0280192	0.0255868	Slc6a6
1850	0.00682879	0.03516	0.0460682	0.0353815	0.00551518	Rps6-ps3
1852	0.000404526	0.00355767	0.0734042	0.0312359	0.0115279	RP24-159A20.4
1854	0.000407942	0.00358269	0.133705	0.0406811	0.000418963	Srgap2
1857	0.00410979	0.0233925	0.282434	0.131925	0.144104	Taf5l
1858	0.000416159	0.00364501	0.0708686	0.0384989	0.0346907	Mkrn3
1865	0.000425947	0.00372106	0.13614	0.0287874	0.053143	Slc38a9
1866	0.000426027	0.00372106	0.207477	0.040989	0.0240123	Akt2
1869	0.0144086	0.0632575	0.0863418	0.00977604	0.06089	Cbln1
1870	0.000437382	0.00380806	0.316588	0.0840324	0.0431252	Trnt1
1870	0.00383119	0.0221211	0.123799	0.079627	0.0487263	Zfp672
1872	0.000437978	0.00380977	0.13242	0.0610531	0.016667	Cdc42bpg
1873	0.000439022	0.00381711	0.368878	0.0657488	0.0150339	Fam114a2
1876	0.000447494	0.00388194	0.379365	0.0346879	0.122007	Trim37
1879	0.0159613	0.0682624	0.0479875	0.0285674	0.038092	Pqlc3
1880	0.00300501	0.018275	0.056387	0.0416837	0.013445	Cd248
1881	0.000458015	0.00396034	0.316842	0.141313	0.110771	Piwil2
1881	0.0189342	0.0776807	0.106566	0.0614042	0.0708439	Dpy19l3
1883	0.000461383	0.00398433	0.183131	0.0239765	0.0521628	Slc35g1
1883	0.00244443	0.0155541	0.14655	0.0740001	0.0860419	Bloc1s5
1883	0.00549058	0.0294982	0.364676	0.168503	0.102971	Ubxn1
1886	0.000466949	0.00402511	0.393118	0.047654	0.0671317	Gcat
1887	0.000470071	0.0040502	0.07593	0.0255767	0.031262	Jrk
1888	0.00047179	0.00406318	0.465083	0.00485645	0.132499	Gsr
1889	0.00699478	0.0358793	0.232442	0.131115	0.0628924	Fbxo21
1890	0.000472885	0.00406711	0.170967	0.0641607	0.0457664	Gxylt1
1891	0.000474991	0.00408155	0.263679	0.0617049	0.0485935	Vps37a
1897	0.000482152	0.00413008	0.270456	0.126292	0.0341305	Gid4
1898	0.000482458	0.00413084	0.146672	0.00767728	0.0801642	Camk2g
1900	0.000483534	0.00413635	0.223047	0.10781	0.026841	Ercc6l2
1903	0.000484878	0.00414413	0.398915	0.0777922	0.0107588	Aggf1
1904	0.000485434	0.00414703	0.208116	0.0793533	0.0277913	Cyfip1
1905	0.000486213	0.00415183	0.204064	0.0714199	0.00890536	Zfp553
1906	0.00264032	0.0165416	0.172141	0.09606	0.0966548	Rab40c
1911	0.00049433	0.0042074	0.490913	0.0281057	0.045147	Cct7
1912	0.000494483	0.0042074	0.503623	0.0921232	0.00937357	Atp6v1g1
1913	0.000686463	0.00556571	0.0959771	0.0618399	0.0259906	Entpd5
1919	0.00050759	0.00430198	0.0858214	0.0333183	0.000127104	Rab3b
1922	0.000508143	0.00430255	0.449784	0.105118	0.148956	Eed
1923	0.000512738	0.00433658	0.141881	0.0466569	0.0239998	Gm26737
1925	0.000515882	0.00436035	0.280769	0.115452	0.0920491	D17Wsu92e
1927	0.000522167	0.00440567	0.197018	0.0798185	0.0336075	Cic
1927	0.012122	0.0550795	0.0887393	0.0443753	0.0618364	Zpbp
1931	0.000526276	0.00443251	0.197315	0.054742	0.0453092	Brf2
1931	0.00582832	0.0309564	0.048209	0.0280948	0.0361215	Gm15481
1932	0.0140958	0.0621988	0.109078	0.0724483	0.0542896	E330009J07Rik
1943	0.0205548	0.0831155	0.143497	0.0734821	0.0906211	Slc25a19
1944	0.00054657	0.00457519	0.163169	0.0405524	0.0733706	Slc11a2
1949	0.00703968	0.0360225	0.278283	0.15071	0.078087	Nsd1
1950	0.000555126	0.0046326	0.240594	0.0381689	0.0427833	Col4a3bp
1953	0.000563254	0.00469428	0.194632	0.0555579	0.0521849	Prr14l
1955	0.000565258	0.00470687	0.17253	0.0569464	0.0319124	Pigw
1961	0.000574064	0.00476358	0.239727	0.109629	0.0828923	Ergic3
1962	0.000575748	0.00477548	0.328327	0.09029	0.00752741	Otulin
1963	0.000576554	0.00478009	0.269529	0.0639688	0.0847968	Tmed3
1963	0.024352	0.0953614	0.137754	0.0637045	0.0843534	Actr5
1964	0.000580873	0.00481382	0.509155	0.155335	0.0770904	Sin3b
1964	0.000773946	0.00613186	0.0784023	0.0514755	0.0351833	Fam102b
1966	0.000588638	0.00486971	0.21911	0.000281591	0.0236144	Bloc1s4
1975	0.000812229	0.00638748	0.0772931	0.0521625	0.0222243	Exog
1978	0.000626051	0.00515244	0.373942	0.152463	0.149383	Pigp
1982	0.0120709	0.0549652	0.217463	0.105789	0.119712	Zfpl1
1985	0.000652788	0.00534715	0.242075	0.00295088	0.0550309	Hif1an
1985	0.00707827	0.0362005	0.376157	0.189158	0.0868694	Samm50
1987	0.000655454	0.00536439	0.0719299	0.0288285	0.00910562	D430040D24Rik
1990	0.000658813	0.00538265	0.306335	0.0986055	0.0919454	Nelfa
1992	0.000660083	0.00538842	0.0824317	0.0480565	0.0195577	Asb1
1995	0.000664975	0.0054214	0.0736991	0.0194533	0.0116645	Cxadr
2002	0.000681784	0.00553482	0.109337	0.00967523	0.0399068	Cldn12
2003	0.000684595	0.00555528	0.237466	0.00669844	0.00275585	Trim44
2005	0.00068747	0.00557151	0.0792687	0.0345144	0.00891642	Agbl5
2013	0.0105785	0.0496608	0.0580067	0.0445422	0.034602	Morn1
2014	0.00070355	0.00567295	0.0943481	0.0399153	0.0437708	Gm38248
2016	0.00264214	0.0165476	0.208734	0.113576	0.0244837	Rprd1a
2017	0.00374803	0.0217548	0.085956	0.0414018	0.0560189	Ppp3cc
2018	0.000713181	0.00573849	0.178745	0.0169279	0.000363637	Ythdf3
2019	0.000713836	0.00574059	0.0795104	0.044351	0.0161536	Lrig1
2021	0.00072091	0.00579093	0.433599	0.11787	0.0387962	Ftsj3
2022	0.000721578	0.00579291	0.305752	0.0137457	0.063744	Mapk8
2023	0.000722112	0.00579291	0.376098	0.0660925	0.0466893	Dhx40
2026	0.000723448	0.00579912	0.463596	0.16064	0.148195	Polr2c
2026	0.0039941	0.0228566	0.310932	0.0937731	0.148098	Ddx25
2026	0.0238969	0.0940807	0.0344245	0.0286651	0.0275345	Slc17a7
2031	0.000730184	0.00583353	0.0758105	0.0169216	0.0177676	Zfp62
2032	0.000731824	0.00584419	0.269438	0.0607371	0.0106047	Usp47
2036	0.000748495	0.00596485	0.0747504	0.0248118	0.037247	Nup98
2037	0.000749601	0.00597117	0.0802444	0.0157141	0.0185396	Zfp185
2038	0.00140792	0.0100399	0.354315	0.119161	0.149775	Ngdn
2042	0.00331601	0.0197355	0.10019	0.0623096	0.0333038	Dnajc18
2045	0.000764636	0.00606817	0.0951151	0.0353291	0.0561623	Uvssa
2047	0.00077014	0.00610677	0.479622	0.148549	0.00755126	Ppp4c
2048	0.000772764	0.00612504	0.0796067	0.0232616	0.0344043	Cradd
2053	0.0133556	0.0595513	0.162444	0.100577	0.067131	Wasf3
2054	0.000780908	0.00617421	0.0934335	0.040685	0.022237	Sgtb
2056	0.000782457	0.00618134	0.152288	0.015016	0.0449215	Gprasp1
2061	0.000801606	0.00631694	0.0727178	0.0192844	0.0385309	Dcun1d2
2062	0.000802699	0.00632295	0.381401	0.0671543	0.0721191	Ilkap
2064	0.000806786	0.00634991	0.19738	0.0692765	0.0359099	Man2b1
2066	0.00419088	0.0237479	0.327834	0.153628	0.140023	Dapk3
2067	0.000815327	0.00640657	0.0789597	0.0034879	0.0126612	Vps39
2069	0.00460107	0.0256313	0.0614896	0.0449985	0.0315475	Setd7
2071	0.000826423	0.00648289	0.177201	0.0425585	0.0516446	Nphp1
2072	0.00701871	0.0359441	0.369497	0.177466	0.145691	Mrps10
2073	0.000827152	0.00648348	0.379075	0.00717707	0.0828365	Srrt
2076	0.000828426	0.00648549	0.286704	0.055439	0.116552	Amdhd2
2078	0.000840455	0.00657158	0.222707	0.0363885	0.101234	2310011J03Rik
2082	0.000846818	0.00660781	0.217263	0.0860674	0.0540599	Tango2
2084	0.00086335	0.00670468	0.366999	0.0710532	0.151949	Msto1
2088	0.0171997	0.0722243	0.0390765	0.0316961	0.000123387	Gabbr1
2089	0.000860743	0.00669516	0.0897121	0.0134398	0.0409987	Reck
2090	0.000860816	0.00669516	0.350452	0.0216844	0.0267081	Krtcap3
2099	0.000883137	0.00683814	0.181178	0.0515783	0.00136939	Papss1
2101	0.000892627	0.00690322	0.484485	0.114478	0.133751	Uqcrc1
2112	0.000905897	0.00696356	0.288909	0.044649	0.0486865	Prep
2113	0.000906589	0.00696608	0.126167	0.00322753	0.0622033	Vac14
2113	0.0101152	0.0478626	0.139542	0.0840229	0.0614436	Bicd2
2114	0.000912244	0.00700671	0.0824244	0.0208193	0.0463752	Hook2
2115	0.00091289	0.00700885	0.363964	0.13266	0.00495144	Lancl1
2118	0.000922901	0.00707434	0.176453	0.00702826	0.00065365	Rnf141
2119	0.000932238	0.00714304	0.326306	0.0308501	0.0670109	Uck2
2123	0.000946901	0.00723798	0.47468	0.112419	0.0426352	Ndufa9
2125	0.000951151	0.00726465	0.302926	0.0559824	0.125381	Ccdc86
2136	0.000985544	0.00748543	0.102535	0.043868	0.043352	Frmd5
2137	0.000986751	0.00749162	0.330316	0.0102795	0.149225	H1f0
2138	0.0016893	0.0115908	0.075532	0.0512182	0.0377165	Hipk3
2139	0.000988292	0.00749736	0.16981	0.00889004	0.0407974	Socs6
2139	0.00830782	0.041161	0.19628	0.116078	0.0830527	Tspan4
2141	0.000989755	0.0075025	0.140703	0.047542	0.0765229	Adck3
2141	0.00290019	0.0177962	0.213842	0.115385	0.110242	Add3
2142	0.00254068	0.0160582	0.111474	0.0686228	0.0187851	4931440P22Rik
2142	0.0159426	0.0682275	0.359125	0.0883645	0.170175	Uba2
2143	0.000995244	0.00753514	0.4225	0.156461	0.111917	Chchd6
2144	0.000996373	0.0075407	0.0706886	0.00345991	0.0159233	Slc17a5
2145	0.000997913	0.00754936	0.347741	0.118091	0.0563335	Fars2
2149	0.00874584	0.0428955	0.300504	0.105893	0.151723	Ddb1
2150	0.00100278	0.00757116	0.383834	0.152335	0.113663	Api5
2151	0.00100545	0.00758835	0.281715	0.0819065	0.0819004	Ubxn8
2152	0.001006	0.00758951	0.203155	0.0773317	0.0559155	Sema4d
2158	0.0010223	0.00769122	0.0635914	0.016898	0.0306007	Vopp1
2161	0.0154655	0.0668225	0.254817	0.143732	0.0590056	Zfp655
2162	0.010094	0.047786	0.0437687	0.031335	0.0327859	Zfp275
2164	0.00105201	0.00788678	0.433212	0.000840202	0.159569	Gemin7
2167	0.0010549	0.00790221	0.0642208	0.0413098	0.0160174	Begain
2168	0.00105625	0.00790927	0.510072	0.0204694	0.0309668	Hnrnpu
2171	0.0242546	0.0951019	0.103615	0.0435216	0.0689662	Gtf2ird1
2174	0.00107222	0.00800998	0.206213	0.0064247	0.0456338	Mapk14
2175	0.00107463	0.00802484	0.071922	0.0126188	0.00306447	Rpgr
2176	0.0010819	0.00807284	0.120551	0.0283794	0.0621108	Azin2
2178	0.00108356	0.00807894	0.0718395	0.0417818	0.0318469	Gm26710
2184	0.00109942	0.00817485	0.402859	0.112913	0.075543	Tomm40
2188	0.00111076	0.00824627	0.0818446	0.00775648	0.00388094	Ccdc15
2190	0.00111809	0.00829427	0.069716	0.0049128	0.0267951	Zfp689
2191	0.00112268	0.00832273	0.406418	0.0336147	0.0853795	Adprh
2195	0.00113267	0.00838292	0.0813993	0.031754	0.0459969	Atp6v0e2
2197	0.00113452	0.00839011	0.0657133	0.035508	0.0305484	Taf4a
2198	0.00113854	0.00841657	0.1215	0.0444565	0.0611577	Zfp667
2199	0.0164516	0.0698354	0.0775604	0.0529686	0.0531435	Iqcc
2201	0.0011452	0.00845599	0.0613431	0.0384716	0.0012419	Ntf5
2204	0.00115701	0.0085289	0.396635	0.0366159	0.0659552	Kdm1a
2210	0.00117063	0.00860053	0.129772	0.0347537	0.0519893	Kcns1
2211	0.00117222	0.00860893	0.117967	0.0577732	0.0379065	Trub1
2215	0.00118858	0.00871563	0.071803	0.0427098	0.0303673	Ppp1r9a
2216	0.00118989	0.00872187	0.0942203	0.00217271	0.0378581	Slc7a6
2217	0.00119478	0.00874827	0.0729833	0.00220879	0.009102	Atf6
2218	0.00119959	0.00877956	0.409358	0.0574659	0.00358284	2610524H06Rik
2218	0.00742061	0.037649	0.052884	0.038981	0.0316729	BC024978
2219	0.00120167	0.00878954	0.149535	0.0542102	0.0606678	Lancl2
2219	0.0093224	0.0450537	0.0478258	0.0356925	0.0279618	Gm20707
2220	0.00120188	0.00878954	0.218696	0.0597068	0.0627933	Degs1
2223	0.00122952	0.00897111	0.157013	0.0525725	0.0549277	Cntln
2228	0.00125165	0.00909436	0.157536	0.0222553	0.0226909	Gm7488
2229	0.00125597	0.00912223	0.288499	0.0299578	0.0591012	Tmem41b
2231	0.00362417	0.0211644	0.0567096	0.00342792	0.0391687	Gdap10
2232	0.00127093	0.00921341	0.210764	0.0918037	0.0744473	Nucb2
2233	0.00127558	0.0092366	0.0664415	0.0288865	0.0331511	Kansl1l
2235	0.00128034	0.00926052	0.308261	0.0413252	0.069268	Hsd17b10
2235	0.00479005	0.0264756	0.281492	0.141358	0.0756236	BC005624
2239	0.00129783	0.00937251	0.0690197	0.0382038	0.00868077	Pnp
2243	0.00131809	0.00950478	0.274888	0.0906155	0.108057	Wrb
2254	0.00136332	0.00979237	0.142302	0.0319681	0.0586052	Urb2
2254	0.0171954	0.0722223	0.299596	0.169792	0.144141	Sept2
2261	0.0156429	0.0673754	0.106595	0.0179812	0.0662701	Tnk2
2264	0.00138801	0.00992656	0.264403	0.00150899	0.048256	Nlrp4c
2265	0.00138944	0.00993305	0.125513	0.0406814	0.0596301	Glis1
2266	0.00457543	0.0255033	0.0856464	0.0572167	0.0501935	Aldh3a2
2267	0.0013951	0.00996607	0.206637	0.0222678	0.0922321	Slc35c2
2269	0.00140327	0.0100169	0.213395	0.026941	0.0514548	Tubgcp4
2272	0.0058292	0.0309564	0.26432	0.128576	0.02836	Trappc2
2274	0.00142123	0.0101111	0.0748513	0.0106605	0.0150405	Rnf165
2277	0.00142785	0.0101355	0.0776979	0.028114	0.0153972	Fam35a
2278	0.0150016	0.0652607	0.0417101	0.0331009	0.0218216	Ccno
2285	0.00145226	0.0102707	0.0957474	0.0515323	0.0504751	Rnaset2a
2287	0.00146648	0.0103635	0.0893632	0.0256522	0.0273483	Phlpp2
2291	0.0014789	0.0104243	0.125944	0.0424166	0.0560738	Sox12
2291	0.012721	0.05727	0.0517699	0.0389556	0.0126822	Slc40a1
2293	0.00148433	0.0104549	0.272695	0.0935207	0.00160986	Sccpdh
2297	0.00150709	0.0105917	0.247513	0.0490526	0.0258287	Ikbkap
2301	0.00151884	0.0106547	0.319551	0.0874779	0.0281848	Ccdc127
2308	0.00154976	0.0108398	0.449425	0.0885655	0.0590379	Lamtor1
2309	0.00155262	0.0108519	0.260533	0.0805658	0.0218362	Asxl1
2310	0.00155565	0.010869	0.213663	0.0888175	0.041569	Lamtor3
2311	0.00156122	0.0109	0.461534	0.138932	0.0180176	Cib1
2312	0.00156665	0.0109299	0.399339	0.0182791	0.1349	Vti1b
2313	0.00157299	0.0109661	0.182363	0.0174182	0.00194154	Prdm2
2313	0.0146417	0.0640012	0.0430662	0.0301644	0.0324618	Gm29093
2314	0.00157471	0.0109742	0.0842622	0.0154446	0.036001	B230322F03Rik
2318	0.00158184	0.0110037	0.0674182	0.0376868	0.0171481	Slc26a6
2319	0.00158754	0.0110353	0.198023	0.0356803	0.0609239	Npat
2320	0.0015884	0.0110373	0.0604522	0.0167208	0.0130944	Ica1l
2320	0.0173975	0.0728142	0.03425	0.027275	0.0104608	Entpd7
2321	0.00160887	0.0111674	0.492008	0.0593509	0.148621	Emc8
2322	0.00161867	0.0112313	0.334958	0.0933644	0.0945313	Mvb12a
2323	0.00234545	0.0150043	0.131945	0.072533	0.0201715	Mcfd2
2326	0.00162897	0.0112782	0.454381	0.0775562	0.104103	Elavl1
2327	0.00163241	0.0112939	0.151865	0.00986572	0.0392923	Pptc7
2331	0.00165574	0.0114428	0.170852	0.0152266	0.0646664	Ccp110
2331	0.00184969	0.0124105	0.200838	0.0222817	0.0961118	Agap3
2334	0.00166255	0.0114732	0.15613	0.0122592	0.0527053	Map1b
2337	0.0050463	0.0276043	0.233282	0.12116	0.115838	Otud3
2339	0.00166588	0.0114755	0.28538	0.0918726	0.0820865	Pusl1
2339	0.0108623	0.0507066	0.0534241	0.039611	0.00399407	Zfat
2342	0.00167394	0.0115144	0.163384	0.0853287	0.0433872	Rc3h1
2344	0.0176139	0.0734949	0.15917	0.0878856	0.0955101	Slc30a9
2347	0.00168003	0.0115356	0.0726034	0.0352722	0.0258636	Fbxo47
2348	0.00409083	0.0233162	0.105048	0.017321	0.0630079	Prkab2
2350	0.00169006	0.011592	0.278191	0.0275175	0.105414	Zbed5
2354	0.00170421	0.0116669	0.300935	0.0754341	0.110131	Lin7c
2355	0.00171627	0.0117296	0.312802	0.0645379	0.0916887	Mri1
2357	0.00172883	0.0118027	0.0623619	0.000243461	0.00937565	Alg12
2360	0.00173277	0.011817	0.244177	0.0610647	0.0163703	Srebf2
2362	0.00173888	0.0118502	0.0586196	0.00463079	0.00717394	Pitpnm2
2363	0.00174699	0.0118927	0.153772	0.0111749	0.0122289	Rgs12
2365	0.00174979	0.0119032	0.240141	0.105302	0.0203813	Tmem38b
2366	0.00306719	0.0185292	0.0767288	0.0508531	0.0486252	Cacna1b
2369	0.00177117	0.0120273	0.344061	0.0916516	0.021161	Rab9
2370	0.00177591	0.0120552	0.0792995	0.0257176	0.0204799	Mon1a
2371	0.00178284	0.0120979	0.399561	0.133481	0.0392598	Wipi2
2373	0.00801922	0.0400269	0.242694	0.12205	0.0879612	Coq5
2375	0.00179246	0.012147	0.0651484	0.0353828	0.0370711	Gm37706
2376	0.0017979	0.0121688	0.0621582	0.00562926	0.0300923	Unc13b
2382	0.00180889	0.0122054	0.198369	0.0465186	0.0336041	Cep162
2383	0.00181018	0.0122097	0.269661	0.00131662	0.0962479	Usp48
2385	0.00181577	0.0122388	0.398721	0.0213221	0.056367	Ifrd1
2386	0.00181649	0.0122394	0.0692419	0.0354599	0.0119342	Ttpal
2386	0.00590191	0.0312641	0.270868	0.133828	0.0693207	Atf2
2387	0.00182387	0.0122804	0.434771	0.0675059	0.147621	Cirh1a
2389	0.00182683	0.0122917	0.127057	0.0642464	0.0621534	Sh3yl1
2389	0.00476511	0.0263606	0.338844	0.153826	0.0671539	Rab7
2391	0.00183405	0.0123315	0.0725345	0.00551243	0.0331956	Dusp12
2397	0.00185393	0.0124346	0.0560842	0.00573893	0.0202504	Rsph1
2401	0.00186716	0.0125058	0.286861	0.0464307	0.0773913	Prpf31
2411	0.00190021	0.0126782	0.121093	0.0657227	0.0228103	Zbtb18
2414	0.0019127	0.0127482	0.2428	0.0190729	0.0681489	Tra2a
2418	0.00980921	0.0467971	0.300655	0.147475	0.0647043	Copg1
2419	0.00192598	0.0128099	0.168806	0.071087	0.0479706	Adgra3
2420	0.00274501	0.0170023	0.237926	0.119542	0.000310226	Alg3
2421	0.00193933	0.0128897	0.201119	0.0557823	0.0965449	Bcorl1
2423	0.0114185	0.0526465	0.0449513	0.0347697	0.00554503	Gm26830
2424	0.00195995	0.0130041	0.115389	0.0576593	0.062406	Slc25a32
2424	0.0142243	0.0626211	0.251236	0.130272	0.030673	Zfand3
2425	0.00196526	0.0130303	0.0695778	0.0161652	0.0135107	Penk
2427	0.00196718	0.013034	0.103328	0.0253176	0.0537504	Dus2
2428	0.00196992	0.0130477	0.23105	0.0524245	0.0524485	Cntrl
2428	0.0141084	0.0622397	0.0740465	0.0053617	0.048976	Tm9sf1
2429	0.00197718	0.0130912	0.287236	0.0395393	0.0633616	Thumpd1
2430	0.00198473	0.013136	0.122622	0.0191384	0.0160326	Rgs19
2431	0.001987	0.0131404	0.115606	0.0420114	0.0269269	BC022960
2432	0.00198736	0.0131404	0.114025	0.0100768	0.0439898	Heca
2435	0.00199814	0.0132025	0.0724978	0.00145655	0.038091	Bcl2l2
2438	0.00200908	0.013249	0.225013	0.0592147	0.0451495	Cul4a
2438	0.0238203	0.0937982	0.269509	0.0715206	0.138263	Ppil3
2439	0.00200936	0.013249	0.100831	0.0174385	0.00674972	Gm10827
2440	0.00201003	0.013249	0.0715857	0.0219757	0.0305115	Gm17251
2441	0.00201446	0.0132691	0.257205	0.0658727	0.0632389	Smco4
2443	0.0020227	0.0133141	0.0575936	0.0336224	0.00263752	Gm16023
2443	0.00420247	0.023797	0.377548	0.169362	0.0990142	Rnf126
2445	0.00202809	0.0133404	0.0997324	0.0451291	0.00435007	Thap6
2447	0.00203794	0.0133941	0.156314	0.0511581	0.0654887	Zdhhc13
2449	0.00203976	0.0133987	0.0712848	0.0120757	0.0147298	A430105J06Rik
2455	0.00207964	0.0136139	0.0686364	0.00206174	0.00985375	Tmem86a
2455	0.010563	0.0496006	0.170776	0.0980368	0.0485012	Scarb1
2459	0.00209975	0.013722	0.209815	0.00895666	0.0208075	Hdgfrp2
2465	0.0204261	0.0827003	0.0720351	0.0358984	0.0498688	Igfbp3
2467	0.00212972	0.0138799	0.0837281	0.026514	0.00695141	Fam189b
2468	0.00213119	0.0138847	0.455806	0.0999216	0.021767	Vcp
2470	0.00214702	0.0139593	0.100837	0.0119959	0.0251148	Arhgap20
2471	0.00215571	0.0140103	0.17623	0.0453696	0.0158601	Serpini1
2474	0.00216396	0.0140495	0.101318	0.039233	0.0302254	Mei4
2474	0.00316075	0.0190043	0.0521319	0.0348605	0.0227574	Zfp825
2478	0.00217915	0.0141249	0.0631039	0.0166164	0.0204338	Zfp398
2479	0.00218032	0.0141277	0.371861	0.00556985	0.0846985	Txn2
2481	0.0021882	0.014174	0.0832595	0.0266055	0.0279587	Dcun1d4
2484	0.00975796	0.0466225	0.0650656	0.0471497	0.0275784	Yod1
2487	0.00415107	0.0235783	0.0612258	0.04146	0.0116097	Lrsam1
2489	0.0171493	0.072108	0.286554	0.145036	0.136641	Fgfr1op
2495	0.00226289	0.0145594	0.124393	0.0173891	0.0329608	Rusc1
2501	0.00228684	0.0146834	0.143647	0.0309481	0.0574506	Etv6
2506	0.00231767	0.0148564	0.249081	0.0133634	0.0143104	Mfap2
2515	0.00283686	0.0174918	0.106389	0.0626121	0.0600567	Myo6
2520	0.00239081	0.0152587	0.0642282	0.0131001	0.0146534	Gm26529
2521	0.00239363	0.0152716	0.199574	0.0370709	0.0856796	Sft2d2
2527	0.0024359	0.0155102	0.0738679	0.0265328	0.0258905	Fcor
2528	0.0203129	0.0824153	0.299938	0.151313	0.0199175	Fibp
2530	0.00244633	0.015561	0.0622398	0.0113224	0.0272214	Ubiad1
2533	0.00247566	0.0157319	0.0765935	0.0221802	0.030548	Os9
2533	0.0108019	0.0504616	0.287833	0.146699	0.114068	Pdcd2l
2538	0.00259826	0.0163263	0.087062	0.0403558	0.0549341	Zfpm1
2543	0.00250986	0.0158963	0.0770377	0.00100677	0.0404561	Pck2
2545	0.0025254	0.0159789	0.0629163	0.0169077	8.34611e-05	Ly75
2546	0.00253079	0.0160077	0.171804	0.00500042	0.0409454	Sh3gl1
2548	0.0025413	0.0160582	0.102022	0.0041301	0.0129243	1110034G24Rik
2554	0.00256422	0.0161656	0.140061	0.0350655	0.0391799	Bcl2l13
2555	0.00256694	0.0161774	0.118133	0.0234779	0.0197872	Itsn2
2558	0.00257275	0.0161927	0.214148	0.0150163	0.0819922	Znhit2
2562	0.0232708	0.0919567	0.13565	0.00107365	0.0800267	Nutm1
2565	0.00260736	0.0163674	0.0567101	0.00189945	0.00148768	Lars2
2565	0.0147577	0.0644344	0.0554764	0.0410131	0.00282959	Slc25a44
2566	0.00632054	0.0330509	0.38297	0.168515	0.0284925	Wdr74
2569	0.00263809	0.0165385	0.359987	0.0967232	0.012258	Ebpl
2569	0.0213176	0.0856562	0.219988	0.0251306	0.11293	Mybl2
2570	0.00264016	0.0165416	0.137068	0.0610622	0.00301512	Rcn1
2574	0.0026472	0.0165684	0.330937	0.0295935	0.0642355	Hnrnph2
2576	0.00265717	0.0166145	0.244171	0.0471522	0.0206713	Hook1
2579	0.00267999	0.0167243	0.179077	0.0633121	0.0119034	Zfp157
2579	0.0253215	0.0980525	0.0391062	0.0171079	0.0295702	Gm13573
2582	0.00269618	0.0167979	0.385133	0.101364	0.0294805	Ctu2
2582	0.0140401	0.0620102	0.0846661	0.0550761	0.0520726	4932442L08Rik
2584	0.00270875	0.0168652	0.0601389	0.0145453	0.00715178	RP23-276C23.3
2588	0.00271577	0.0168814	0.18219	0.0161605	0.0417977	Zcchc3
2590	0.00272041	0.0168993	0.236393	0.0702307	0.0691094	Pradc1
2593	0.0124144	0.0561412	0.0486535	0.014726	0.0351435	Ptges3l
2596	0.00274278	0.0170023	0.153796	0.00379592	0.0731004	Det1
2597	0.00274429	0.0170023	0.111592	0.0202661	0.0328304	Nup210
2600	0.00275603	0.017065	0.411954	0.00825464	0.0613493	Rnaseh2a
2602	0.00276023	0.01708	0.0647136	0.00756205	0.0294857	Zbtb46
2603	0.00277402	0.0171597	0.131006	0.0608344	0.06161	Ice2
2612	0.00283926	0.017501	0.318911	0.0498517	0.0146442	Stau1
2615	0.00285751	0.0175908	0.0707991	0.014343	0.00232816	Ankrd6
2621	0.00318864	0.0191299	0.0595751	0.0378171	0.0388915	Pex26
2623	0.00291099	0.0178494	0.117666	0.0262385	0.0244517	Gatb
2629	0.00293233	0.0179323	0.0768777	0.0155461	0.0105292	Xkr6
2630	0.0029327	0.0179323	0.0859398	0.0221618	0.0060307	Fam110b
2631	0.0029341	0.0179351	0.294113	0.12826	0.0609487	Tfdp2
2633	0.00293826	0.017949	0.0705879	0.0279335	0.00920559	Ranbp6
2636	0.00295536	0.0180362	0.180119	0.0826378	0.0377902	Guf1
2651	0.0177835	0.0740894	0.0671249	0.0462486	0.0337668	Prr14
2653	0.0030485	0.0184631	0.258489	0.078245	0.0807317	Tmem123
2654	0.00888605	0.0434788	0.162134	0.0256103	0.0886427	E130309D02Rik
2656	0.00305477	0.0184774	0.185399	0.0916231	0.0455217	Vill
2656	0.00956737	0.0459763	0.290417	0.137107	0.0491834	Cep85
2661	0.0170428	0.0717863	0.0348834	0.0184497	0.0255368	Sowahc
2662	0.0171539	0.0721114	0.0386309	0.0017449	0.0282749	Atg16l2
2664	0.00308315	0.0186021	0.0731357	0.00857066	0.0072198	Pde3b
2665	0.00308999	0.0186375	0.23147	0.0248269	0.0325582	Dcaf7
2678	0.00316962	0.0190397	0.0612982	0.0385028	0.0376192	Ppm1l
2679	0.00317392	0.0190535	0.121514	0.053461	0.0426585	Bcr
2695	0.00327306	0.0195149	0.0581654	0.00652796	0.0145872	RP24-428N8.5
2702	0.00331905	0.0197448	0.29662	0.0745732	0.0899075	Plekha8
2705	0.0033336	0.0198128	0.05227	0.00138297	0.0180593	Mapkbp1
2709	0.00337311	0.0200165	0.141149	0.00386885	0.0584666	Fut8
2713	0.00339702	0.0201272	0.345634	0.064402	0.0569195	Eftud2
2713	0.00735307	0.0373832	0.0551916	0.0387139	0.0320155	Insl6
2714	0.00340377	0.0201436	0.0724971	0.0368365	0.0372004	Mtss1l
2717	0.00340608	0.0201436	0.0634328	0.0142025	0.0140065	Gm28875
2720	0.0194494	0.0795382	0.0820822	0.0449658	0.0515995	Ighmbp2
2723	0.00346931	0.0204666	0.0670189	0.000504644	0.0320876	Nhlrc1
2727	0.00351259	0.0206963	0.0577246	0.00119079	0.0265844	Slc4a11
2731	0.00353477	0.0207978	0.0693968	0.000394289	0.00721246	Kdelc2
2733	0.00354546	0.0208405	0.0525173	0.00760722	0.0178643	Cyfip2
2734	0.00354579	0.0208405	0.287941	0.0120969	0.0414222	Cdh15
2746	0.00359001	0.0210035	0.45215	0.0516121	0.100116	Aurkaip1
2752	0.00362902	0.0211863	0.0597637	0.0215018	0.0162104	1700028E10Rik
2755	0.00364216	0.021237	0.266774	0.0568495	0.0964648	Aplf
2756	0.00364475	0.0212457	0.0972194	0.0322912	0.00336653	Mnt
2757	0.00365009	0.0212703	0.0933023	0.0157586	0.0466114	Stil
2757	0.0157276	0.0676793	0.256051	0.0352637	0.12472	Eif2b1
2761	0.00369472	0.021491	0.153538	0.0583724	0.0556077	Yipf2
2761	0.008373	0.0413819	0.170812	0.095158	0.0606395	Phospho2
2762	0.00369682	0.0214967	0.434074	0.0920529	0.115193	Stoml2
2769	0.00375006	0.0217599	0.326323	0.0713714	0.0207225	Dtnbp1
2774	0.00376732	0.0218335	0.277696	0.0316952	0.101302	Cnot10
2775	0.00376946	0.0218393	0.129835	0.0546981	0.0422143	Hectd2
2777	0.00378092	0.0218924	0.096761	0.00154449	0.0474377	Fam193b
2779	0.00380282	0.0219859	0.0648969	0.00642054	0.0234792	Tc2n
2783	0.00599117	0.0316142	0.212717	0.104616	0.0471486	Coq9
2784	0.00383539	0.022134	0.225912	0.0946524	0.0311978	Nek1
2790	0.00390762	0.0224694	0.126546	0.0235968	0.0250017	Bbs4
2793	0.00392088	0.0225321	0.114268	0.00992172	0.0262439	1700086P04Rik
2799	0.00395932	0.022712	0.12498	0.0235755	0.0449998	Scai
2800	0.00396717	0.0227502	0.169559	0.0430864	0.0240899	Zfp322a
2802	0.0141384	0.062329	0.0469475	0.0104415	0.0323564	A630052C17Rik
2807	0.00400796	0.0229153	0.129367	0.0253977	0.00977608	Arfip2
2810	0.00405822	0.0231749	0.314673	0.0710849	0.126035	Tmem110
2811	0.00732735	0.0372793	0.127775	0.0719278	0.0576067	Hivep3
2812	0.00407055	0.0232315	0.268559	0.0698084	0.02693	Tmem237
2814	0.00408113	0.0232779	0.278596	0.111319	0.0488469	Zfp326
2815	0.00408474	0.0232916	0.205121	0.0174865	0.0730514	Mgme1
2819	0.00410342	0.0233701	0.0585904	0.0345241	0.00194528	Tmem241
2820	0.00410669	0.0233818	0.146813	0.00546128	0.0352462	Klhl11
2820	0.0170007	0.0716248	0.171142	0.0253678	0.0909114	Flii
2821	0.0122756	0.0556054	0.0946869	0.00635137	0.054141	Whrn
2823	0.00598523	0.0315998	0.350311	0.120373	0.142936	Tamm41
2824	0.0041256	0.0234615	0.399127	0.0949389	0.0542811	Fam103a1
2830	0.00417011	0.0236627	0.195278	0.0354235	0.0714765	9030624J02Rik
2831	0.00874626	0.0428955	0.0435698	0.00489319	0.030316	Gm19325
2832	0.00417152	0.0236627	0.060342	0.0273839	0.0127234	D030028A08Rik
2833	0.00419022	0.0237479	0.127359	0.0237346	0.0466829	Clstn1
2836	0.0139846	0.0618398	0.20756	0.108671	0.0151298	Gm12254
2836	0.0152062	0.0660005	0.310284	0.0346653	0.144502	Trim27
2838	0.0042085	0.0238124	0.367726	0.0737288	0.00545755	Mrpl16
2838	0.0212855	0.0856169	0.181639	0.0233164	0.096226	Tmem219
2839	0.00589773	0.0312506	0.263775	0.121144	0.0334799	Kctd20
2841	0.00422966	0.0239039	0.223904	0.0361816	0.0406362	Tmod3
2842	0.00424267	0.0239703	0.0999557	0.0230436	0.0223289	Agtpbp1
2845	0.00429702	0.0242486	0.343187	0.0151749	0.0660205	Clns1a
2846	0.00432055	0.0243643	0.0556348	0.020659	0.0160474	Erbb2
2846	0.0155775	0.0671849	0.247015	0.122408	0.0987261	Hdac6
2847	0.00432197	0.0243643	0.0610424	0.0085963	0.00596716	Wdr24
2848	0.00432587	0.0243755	0.302013	0.0756957	0.0517472	Maea
2850	0.00673921	0.0347549	0.112979	0.0300314	0.0622421	Crebzf
2853	0.00437197	0.0245772	0.210154	0.0861028	0.0251573	Mettl2
2854	0.00437544	0.0245895	0.328013	0.0488294	0.0483792	Emc4
2857	0.00442824	0.0248716	0.166264	0.0712626	0.0226269	Zswim3
2858	0.0044302	0.0248753	0.0635607	0.0327403	0.0206896	Apba1
2862	0.00445896	0.025022	0.0524395	0.00862277	0.00450797	Pkd1
2863	0.00446366	0.025041	0.344126	0.0246036	0.0544564	Txlna
2864	0.00447075	0.0250735	0.0694214	0.0438772	0.0379524	Zpbp2
2867	0.00448504	0.0251316	0.0678591	0.0240204	0.0201426	Gm37174
2869	0.0173156	0.0725356	0.131518	0.0458576	0.0715708	Spryd7
2873	0.00454528	0.0254044	0.383207	0.111865	0.0109078	Nono
2876	0.004567	0.0254861	0.0574608	0.0126602	0.00876948	Enthd2
2882	0.0046073	0.025651	0.0696636	0.0113143	0.0422426	Slc31a2
2887	0.00466384	0.0259205	0.117981	0.0479023	0.000737102	Mars2
2892	0.0047274	0.0262086	0.0645485	0.0227839	0.00668305	Rhbdd1
2898	0.00477624	0.0264145	0.0749431	0.0246699	0.0442513	Ift172
2901	0.00479926	0.0265188	0.175766	0.0491942	0.0590303	H13
2909	0.00486357	0.0267874	0.155349	0.00292068	0.0468981	Rab3gap1
2910	0.00486469	0.0267874	0.056204	0.0208731	0.0177814	Pou4f1
2911	0.00486921	0.0268045	0.191703	0.0885593	0.040088	Cep170
2921	0.00496115	0.0272243	0.185549	0.0451555	0.0559645	Klf4
2932	0.00506357	0.0276729	0.231974	0.0378302	0.0811819	Apc
2935	0.00510231	0.0278495	0.0578848	0.0273927	0.0324745	Nlgn2
2936	0.00510277	0.0278495	0.153458	0.0694411	0.0606589	Efcab11
2945	0.00522277	0.0283586	0.0953338	0.0548672	0.0526916	Lrfn4
2947	0.00525445	0.0285144	0.200335	0.0672338	0.0128307	Sec11c
2955	0.0053496	0.028932	0.130227	0.0215954	0.0332587	Harbi1
2964	0.00539907	0.0291172	0.050299	0.0275835	0.0312161	CN725425
2966	0.00541463	0.0291795	0.0482267	0.0320403	0.0111581	Pkdcc
2972	0.00546676	0.0293992	0.0912443	0.0112476	0.0424176	Inpp5b
2975	0.00548052	0.0294649	0.401315	0.0691159	0.0750603	Arpc5
2978	0.0147727	0.0644708	0.0413601	0.0291811	0.00660523	Tctn3
2979	0.00549962	0.0295261	0.308683	0.0837576	0.0927225	Pes1
2983	0.00554309	0.0297093	0.150491	0.0137492	0.00392306	Tubgcp3
2986	0.00556924	0.029816	0.422949	0.0333873	0.0297293	Prelid1
2991	0.00562812	0.0300807	0.0947937	0.0322179	0.0383225	Tnks1bp1
2996	0.0057294	0.0305451	0.136132	0.0127636	0.0434379	Sh3d19
3001	0.00578596	0.0308036	0.208976	0.0477339	0.00264648	Tut1
3006	0.00582501	0.0309564	0.359635	0.0517315	0.0685176	Psmd6
3014	0.00585674	0.0310679	0.139542	0.0656843	0.0536741	Atp5s
3015	0.00587465	0.0311542	0.204809	0.0544846	0.0487457	Alg5
3015	0.018454	0.0761849	0.0504	0.0348856	0.0272577	RP24-316D12.2
3016	0.0240176	0.0944	0.0931479	0.0563662	0.0204669	Fndc4
3017	0.00589188	0.0312283	0.109709	0.00402875	0.0549484	4930452B06Rik
3036	0.0061153	0.0321892	0.11969	0.0231724	0.0619898	Tsc1
3046	0.00622116	0.0326564	0.29528	0.0461155	0.0759815	Aasdhppt
3054	0.00628941	0.0329242	0.11881	0.0157197	0.0306638	Gm14681
3066	0.00640914	0.0334136	0.145644	0.0479141	0.0288777	Actr3b
3067	0.00641219	0.0334204	0.127406	0.0407234	0.0468237	P4ha1
3070	0.00984061	0.0469117	0.22099	0.0990212	0.102367	Heatr1
3080	0.00659737	0.0341525	0.366236	0.138223	0.00610043	Rnaseh2b
3088	0.00670495	0.0346438	0.137272	0.0450113	0.0129512	Sycp2
3096	0.00679367	0.0350169	0.0945736	0.0281457	0.00209319	Clcn7
3098	0.00680234	0.0350427	0.132222	0.059983	0.0601489	Pogk
3101	0.00688363	0.0354042	0.13936	0.0284644	0.0105328	Esyt2
3104	0.0069464	0.035679	0.142486	0.033854	0.0516527	Hira
3111	0.00700685	0.0359122	0.416525	0.0893097	0.0498258	Arf1
3115	0.00703807	0.0360225	0.0689851	0.041553	0.0240318	Tbc1d24
3120	0.00709683	0.0362761	0.190242	0.000996579	0.027826	Zbtb11
3125	0.00717124	0.0366172	0.383305	0.0725455	0.12729	Sdha
3127	0.00719102	0.0366973	0.0816094	0.0343909	0.0238811	Hist1h1e
3130	0.00726595	0.0370414	0.0541	0.0260126	0.0303967	Zfp809
3132	0.00729503	0.0371698	0.136706	0.0522152	0.0411663	Rcan1
3140	0.00737188	0.0374515	0.331475	0.102505	0.122833	Thap7
3141	0.00741276	0.0376448	0.341374	0.139634	0.0408262	Cyb5b
3146	0.00748358	0.0379382	0.193289	0.0476031	0.0529296	Rbm15
3150	0.00755724	0.0382711	0.172992	0.0562143	0.0064711	Dcun1d1
3154	0.00768734	0.0388167	0.110541	0.015539	0.0101246	Tbl2
3156	0.00769755	0.0388477	0.162166	0.0772408	0.0316323	Hps1
3158	0.00771035	0.0388712	0.117947	0.0168978	0.0323081	Adpgk
3163	0.00777414	0.039148	0.27844	0.0731672	0.0434361	Hnrnph1
3164	0.00778334	0.0391771	0.097046	0.0164971	0.011622	Zfp286
3164	0.00902826	0.0439383	0.135849	0.0706952	0.0652742	Vti1a
3165	0.00778537	0.0391771	0.286931	0.102607	0.0961714	Cox19
3169	0.00783596	0.0393694	0.05225	0.0149668	0.0265795	Gm37494
3173	0.0078944	0.0396214	0.102011	0.0404746	0.0309117	Klhl32
3178	0.00795652	0.0398261	0.0557855	0.0143264	0.0139172	Il3ra
3180	0.00795812	0.0398261	0.237381	0.0596498	0.0606796	Dhx32
3182	0.00796718	0.0398474	0.204834	0.0145175	0.0331153	Smap2
3184	0.00798526	0.0399079	0.295215	0.10416	0.0631301	Cxxc1
3185	0.00798701	0.0399079	0.0884791	0.0313858	0.0165053	Setd4
3186	0.00799503	0.0399375	0.240934	0.0342251	0.0796538	Clptm1
3187	0.0080144	0.0400133	0.240386	0.0449538	0.0335135	Cdk16
3189	0.00803652	0.0401028	0.049102	0.0299261	0.00508223	RP23-298M23.11
3191	0.00805735	0.0401858	0.113726	0.018879	0.055442	Slc39a11
3192	0.00808019	0.0402697	0.144264	0.00111748	0.0267432	Icmt
3193	0.00808051	0.0402697	0.176286	0.00236499	0.0810335	Cenpu
3194	0.00809297	0.0403108	0.114811	0.0453258	0.0470583	Vav2
3196	0.0127026	0.0572143	0.0596606	0.0329706	0.0397621	Eml5
3199	0.00821172	0.0408065	0.0898143	0.022891	0.0527525	Ece1
3202	0.0082559	0.0409891	0.168433	0.0121771	0.035451	Wdsub1
3203	0.00825704	0.0409891	0.0931705	0.0545578	0.0468055	Xrcc2
3209	0.00830892	0.041161	0.122147	0.00102874	0.00222038	Pkn1
3213	0.00835539	0.0413394	0.259762	0.0852151	0.05047	Ccdc85b
3214	0.00835574	0.0413394	0.0488187	0.00853571	0.0224317	Gm26518
3222	0.00843677	0.0416325	0.119547	0.0266533	0.0601727	Zdhhc5
3226	0.00854508	0.0420799	0.073203	0.0341767	0.0114908	Ptrf
3229	0.00859409	0.0422995	0.0418113	0.0171476	0.0120846	Fras1
3232	0.00864327	0.0424868	0.047318	0.0249131	0.00410132	Fam222a
3237	0.00869543	0.0426993	0.102155	0.0255035	0.0150006	Alg11
3243	0.00874662	0.0428955	0.176008	0.0632462	0.0369668	Glce
3246	0.00888075	0.0434751	0.0593934	0.0254293	0.035093	Synm
3249	0.00889758	0.0435179	0.0645367	0.0159649	0.0361289	Gm37612
3250	0.0088986	0.0435179	0.154369	0.0788073	0.0359714	Dmxl2
3250	0.0159117	0.0682038	0.180226	0.0888706	0.0419555	Ubxn7
3253	0.00891985	0.0435772	0.379767	0.0149823	0.0579997	Med4
3255	0.00892691	0.0435894	0.0496771	0.0122936	0.0110252	Grb10
3258	0.00898457	0.04383	0.120037	0.00830514	0.00654489	Dhrs13
3264	0.00900094	0.04385	0.0938844	0.0346831	0.00877355	Camk2d
3272	0.00910767	0.044257	0.0478941	0.0290455	0.0197318	Kank1
3273	0.00911678	0.0442788	0.0470965	0.00825915	0.0247947	Rps13-ps4
3275	0.00916831	0.0444726	0.0373474	0.0222193	0.0242824	Snx29
3277	0.00919846	0.0446021	0.0933104	0.00714403	0.00193831	Tbc1d25
3282	0.00929538	0.0449748	0.283135	0.0847297	0.118617	Rnf34
3285	0.00931446	0.0450329	0.279734	0.0929103	0.00832603	Pelo
3296	0.00939763	0.0452974	0.0479662	0.0220166	0.0124013	1700122E12Rik
3298	0.00945017	0.0455047	0.379304	0.110278	0.100998	Psmd13
3300	0.00946401	0.0455484	0.144607	0.0392925	0.054922	Prosc
3302	0.0094822	0.0456129	0.151834	0.038275	0.0648051	Capn15
3306	0.00956362	0.0459699	0.0404766	0.0135609	0.0205426	Kcnk5
3308	0.00958549	0.0460518	0.177855	0.0084886	0.0683257	Fbxl19
3310	0.00961085	0.0461272	0.0979515	0.0342761	0.0494181	Reps2
3314	0.0096878	0.0463926	0.121816	0.00108127	0.0207963	Atg4d
3315	0.00969042	0.0463926	0.0501409	0.0202444	0.0125399	A430035B10Rik
3316	0.00969923	0.0464231	0.0433208	0.0204703	0.018222	Pigg
3317	0.00972497	0.0465173	0.263687	0.00431493	0.0543308	Ccar1
3318	0.00972621	0.0465173	0.049774	0.0177708	0.013844	Slc38a6
3320	0.00975303	0.0466106	0.259737	0.0937138	0.0085326	Ctage5
3326	0.00982216	0.0468471	0.100465	0.0191404	0.054131	Spryd3
3329	0.00985405	0.0469527	0.0703379	0.0129547	0.0254414	4833421G17Rik
3331	0.00985658	0.0469527	0.219864	0.0205678	0.0463617	Me1
3332	0.00987232	0.047016	0.308204	0.0716229	0.0376077	Tbl3
3335	0.00990855	0.0471532	0.394158	0.0685513	0.0192008	Trim28
3337	0.00994086	0.0472599	0.113405	0.0302376	0.0182545	Rnf40
3341	0.0226855	0.0902788	0.342725	0.148296	0.0946224	Usp14
3345	0.0100297	0.0475873	0.052174	0.0184423	0.0204662	Ahnak
3355	0.0101373	0.047955	0.103366	0.00376065	0.0190018	Fbxl15
3357	0.0101844	0.0481472	0.103621	0.0156572	0.0084145	Ap3d1
3374	0.0104405	0.0491341	0.0539753	0.0245904	0.0278355	Adrbk2
3376	0.0104486	0.0491599	0.140709	0.0582969	0.0538377	Smurf1
3378	0.0104717	0.0492324	0.115625	0.00455084	0.0478031	Zfyve27
3386	0.0105902	0.0496916	0.18449	0.059221	0.0372846	Oxr1
3391	0.0106719	0.0499398	0.123786	0.0286067	0.0184722	Klf16
3392	0.0163584	0.069548	0.0401822	0.0276995	0.0258041	RP24-86E4.1
3393	0.0107323	0.0501858	0.118788	0.0601336	0.0488885	Tmem184b
3400	0.0108685	0.0507234	0.173164	0.0539719	0.0447375	Naf1
3407	0.010955	0.0509938	0.241473	0.0929564	0.0753119	Fam210a
3408	0.0109559	0.0509938	0.163399	0.00387192	0.0403565	Zbtb24
3411	0.0110111	0.0511886	0.0946585	0.0466388	0.0147344	Slit3
3417	0.0110933	0.0514705	0.133412	0.00677512	0.0229437	Atl3
3419	0.0111263	0.0515735	0.0459049	0.0283448	0.00577605	Tirap
3425	0.0162656	0.0692768	0.0972836	0.0576325	0.0375549	Apba2
3426	0.0113243	0.0523263	0.394337	0.00270131	0.109231	Snrpa
3428	0.0113319	0.0523359	0.0541764	0.0325856	0.0309093	Fbxo46
3430	0.0113555	0.0524071	0.0496683	0.0256201	0.0025897	Rpl3l
3435	0.0114212	0.0526465	0.132034	0.00128096	0.0231493	Tmem170b
3436	0.0114438	0.052738	0.212812	0.0351119	0.0757558	Pnkp
3439	0.0114955	0.052887	0.0999317	0.0316149	0.00281038	Mbtps2
3442	0.0115372	0.0530276	0.04683	0.0269109	0.0108811	Gm16585
3445	0.0230124	0.0913135	0.219784	0.0599857	0.0999207	Prmt3
3453	0.0117094	0.0536259	0.13278	0.0407026	0.0126246	Irf2bp1
3454	0.0117132	0.0536301	0.0841742	0.0193135	0.00409458	Gnptab
3456	0.0117451	0.0537204	0.102971	0.0218045	0.00323007	Tfcp2
3460	0.0177398	0.0739683	0.0748832	0.0128249	0.0451468	Mmgt1
3464	0.0119785	0.0546095	0.0472497	0.0142174	0.0165405	4930558J18Rik
3470	0.0120791	0.0549891	0.0551441	0.0247819	0.0222783	Alkbh8
3473	0.0120941	0.0550053	0.131562	0.0377805	0.0191626	Traf2
3475	0.0178767	0.0743641	0.0910527	0.0441667	0.049704	Nrip3
3477	0.0121526	0.0551901	0.046349	0.0289433	0.0139096	Phlpp1
3478	0.0121575	0.0551901	0.183572	0.0125918	0.0853961	Cryzl1
3480	0.0121642	0.0552058	0.23619	0.0378379	0.0350713	Deb1
3480	0.0253216	0.0980525	0.126653	0.0447078	0.0686345	Nol6
3482	0.0121973	0.0553238	0.381025	0.0306521	0.00337543	Srsf6
3483	0.0121989	0.0553238	0.230944	0.0485335	0.0237657	Pex16
3484	0.0122199	0.0554059	0.234269	0.0578471	0.0379821	Pdhx
3485	0.0122325	0.0554497	0.14605	0.00921023	0.0588792	Med26
3486	0.0122391	0.0554663	0.0514349	3.38319e-05	0.00248337	Ccdc64
3490	0.0123891	0.056056	0.177645	0.011932	0.0423579	Fpgs
3492	0.012403	0.0561028	0.130234	0.0110313	0.0452851	Gfm1
3495	0.0124338	0.056202	0.0846148	0.0196435	0.0472798	Gm7332
3496	0.0125161	0.0565341	0.0626694	0.0265885	0.0142946	Mid1
3500	0.0126018	0.0568541	0.0874628	0.0227667	0.000227407	Igf2r
3507	0.0127306	0.0572864	0.0983528	0.0124711	0.0353632	Zbtb38
3514	0.012938	0.0580827	0.211576	0.000265061	0.080522	Nob1
3523	0.013102	0.0586947	0.0489533	0.0306493	0.0281625	Trank1
3525	0.0131565	0.0588778	0.270821	0.0869029	0.0883883	Ccdc112
3526	0.0131699	0.0589162	0.128705	0.0583078	0.0627653	Slc35f5
3533	0.0133117	0.0594111	0.0810063	0.0244701	0.0343504	Tom1l1
3538	0.0133735	0.0596035	0.224976	0.0477632	0.0242573	Cyba
3545	0.0136943	0.060826	0.0561073	0.0279093	0.0349617	Gm7221
3550	0.013812	0.061272	0.0462728	0.00145563	0.0085037	Nrgn
3553	0.0138701	0.061458	0.0947824	0.00377095	0.00952654	Mad1l1
3554	0.0138732	0.061458	0.0438257	0.0160935	0.010387	Tpp1
3557	0.0139213	0.0616421	0.133698	0.0307285	0.0279077	Tab3
3563	0.013986	0.0618398	0.363596	0.0120812	0.0926518	Plekhj1
3566	0.0140028	0.0618738	0.118306	0.0010443	0.0276014	AW549877
3567	0.0140291	0.061976	0.292809	0.0436161	0.088172	2310061I04Rik
3571	0.014071	0.0621034	0.0909805	0.0212777	0.0487074	Ago1
3576	0.0141278	0.0622966	0.0410654	0.0118392	0.0109671	Slx4
3585	0.0142783	0.0628008	0.274955	0.107774	0.111234	Bcl10
3589	0.0143245	0.0629459	0.0408748	0.0267167	0.0166396	Gm10069
3590	0.014347	0.0630303	0.177031	0.00558953	0.0786721	Ddi2
3600	0.0144856	0.0634644	0.0940492	0.0337765	0.0184559	Eif2ak3
3602	0.014489	0.0634644	0.0460397	0.00560742	0.0164994	Zfp941
3604	0.0145109	0.0635458	0.0409522	0.00540824	0.000542377	Tmtc1
3609	0.0160158	0.0684264	0.0907442	0.0376207	0.049379	Rnf13
3612	0.0146937	0.0641992	0.0484256	0.0073377	0.0294948	Bbs9
3616	0.0147636	0.0644458	0.0463081	0.0102334	0.0207377	Ankle1
3618	0.0147898	0.064516	0.170841	0.0747046	0.0384444	Prr3
[truncated: 88 more rows]

## Sheet: Prospermatogonia
Top	p.value	FDR	logFC.Diff	logFC.Undiff_1	logFC.Undiff_2	GeneName
6	6.57507e-30	1.25597e-26	0.64	0.716755	0.699809	Rps8
11	7.57035e-27	8.5064e-24	1.34542	1.20891	1.3552	Eif2s2
15	6.179e-25	5.36506e-22	0.671052	0.623172	0.499085	Rpl6
15	2.19891e-22	1.40012e-19	1.12337	1.16491	1.10333	Usmg5
23	1.73351e-21	8.71409e-19	0.542562	0.386078	0.578553	Hsp90ab1
26	1.37229e-19	5.13991e-17	1.01092	1.1484	1.11534	Hmgb1
30	9.23095e-21	4.19833e-18	0.709376	0.519186	0.699642	Rps29
38	1.62351e-19	5.96392e-17	0.905962	0.581434	0.687903	Tmsb10
40	2.03669e-19	7.07361e-17	0.629926	0.345836	0.42702	Prdx1
43	3.24618e-18	8.93132e-16	0.661789	0.523167	0.708084	Rpl35
48	5.19036e-18	1.39643e-15	0.981244	0.869196	1.04866	2010107E04Rik
49	1.09739e-17	2.87157e-15	1.00852	0.55067	0.356944	Pomp
50	1.76186e-17	4.37078e-15	0.653398	0.639757	0.629052	Ppia
51	1.7309e-17	4.35049e-15	0.88957	0.758066	0.632757	Dbi
55	3.72108e-17	8.99747e-15	0.840239	0.80014	0.76814	Cox5a
55	2.83892e-17	6.95243e-15	0.654988	0.585635	0.666339	Cox7c
57	6.93104e-17	1.5395e-14	0.556164	0.575953	0.745786	Rps25
63	7.59028e-16	1.27184e-13	0.627372	1.33284	0.159935	Cks2
65	1.66837e-16	3.50211e-14	0.846531	0.789171	0.764863	Snrpe
68	1.67485e-15	2.60105e-13	0.511142	0.736887	0.595431	Rpl27a
75	4.39922e-16	8.1264e-14	0.654687	0.622839	0.710729	Rpl36a
80	8.69278e-16	1.41923e-13	0.661174	0.610423	0.699592	Rpl38
86	1.76604e-15	2.72056e-13	0.398581	0.523385	0.550831	Rps23
87	3.29863e-14	4.0134e-12	0.736322	0.893659	0.683372	Rbx1
89	3.06716e-15	4.54178e-13	0.473092	0.552503	0.595799	Npm1
97	1.56249e-14	2.00313e-12	0.844364	0.657466	0.744831	Shfm1
107	1.51842e-14	1.95979e-12	0.489641	0.441191	0.561217	Hspe1
117	1.89813e-13	1.93893e-11	0.50519	0.679092	0.655778	Rpl30
118	8.30693e-14	9.33406e-12	0.477842	0.478414	0.527468	Rpl37a
133	3.07434e-13	2.9363e-11	0.68853	0.473619	0.567134	Rpl31
136	3.46342e-13	3.24105e-11	0.468045	0.395603	0.390701	Rpl21
136	3.47825e-13	3.24105e-11	0.477992	0.450433	0.514456	Rpl41
141	5.23243e-13	4.69249e-11	0.50436	0.365284	0.442376	Rpl37
142	4.40945e-12	3.21486e-10	0.410332	0.736745	0.591337	Psma4
143	4.45499e-12	3.23072e-10	0.215418	0.374912	0.336029	Rps11
145	6.27732e-13	5.52578e-11	0.487582	0.349523	0.490995	Rps17
149	1.76088e-12	1.40737e-10	0.934922	0.936131	0.633054	Dnajc8
151	1.15545e-12	9.73871e-11	0.721735	0.691066	0.564842	Rpl39l
153	1.23406e-12	1.02048e-10	0.966726	0.585689	0.568951	Mt1
172	2.30088e-12	1.8087e-10	0.783652	0.565959	0.780571	Atpif1
174	3.47173e-11	2.15315e-09	0.803164	0.894731	0.706645	Mphosph8
175	2.85411e-12	2.15491e-10	0.525335	0.733433	0.791116	Pdap1
192	3.62975e-11	2.22229e-09	0.442854	0.454912	0.455141	Fau
195	1.04309e-10	5.74211e-09	0.650942	0.680755	0.633762	Minos1
214	2.17641e-10	1.09984e-08	0.434871	0.466711	0.335399	Rpl17
216	2.42003e-11	1.54607e-09	0.68803	0.741159	0.893418	Fkbp3
216	6.33814e-11	3.70248e-09	0.44745	0.493727	0.507572	Rps21
218	5.30504e-11	3.14711e-09	0.590487	0.475336	0.473475	Hsp90aa1
223	3.44172e-11	2.14149e-09	0.354911	0.222541	0.393576	Rps24
227	3.89645e-11	2.37038e-09	0.395802	0.397466	0.49756	Rps28
228	7.07159e-11	4.06872e-09	0.936191	0.887794	0.876355	Atp5l
232	3.54196e-10	1.68826e-08	0.438245	0.576409	0.242566	Hmgb2
237	1.11744e-10	6.09867e-09	0.418256	0.341353	0.391946	Rpl23
237	3.9151e-10	1.82852e-08	0.361279	0.39078	0.377623	Rps27a
238	3.967e-10	1.84823e-08	0.372011	0.570342	0.393966	Sub1
240	4.70104e-10	2.16384e-08	0.436016	0.605383	0.543157	Uqcrh
242	5.65915e-10	2.53164e-08	0.363389	0.878066	0.299246	Cdca8
250	7.10748e-10	3.07166e-08	0.489761	0.767444	0.671813	Cycs
260	1.44134e-10	7.69063e-09	0.796771	0.809153	0.948439	Ddx18
283	2.57787e-09	9.61768e-08	0.546052	0.765181	0.60435	Anapc13
289	3.42649e-09	1.24435e-07	0.432174	0.527838	0.475537	Rps13
293	3.7556e-09	1.34092e-07	0.444031	0.532913	0.508891	Rps26
304	6.26259e-10	2.76917e-08	0.550846	0.675819	0.761087	Ssb
305	8.84823e-10	3.74765e-08	0.482606	0.371862	0.387195	Rps27
317	1.04272e-09	4.31125e-08	0.663527	0.470167	0.588614	Timm8b
326	4.5059e-09	1.5793e-07	0.359638	0.364297	0.369432	Rpl34
329	9.44765e-09	3.04332e-07	0.465937	0.755563	0.646155	Pdcd5
336	5.90135e-09	1.99165e-07	0.285889	0.325863	0.313547	Rps16
340	1.31441e-08	4.07595e-07	0.256364	0.505907	0.447217	Ncl
347	1.67486e-08	5.06222e-07	0.483643	0.618901	0.481491	Uqcr11
350	3.01766e-09	1.1064e-07	0.559454	0.523955	0.625756	Snrpf
357	3.57347e-09	1.28309e-07	0.650665	0.591214	0.703584	Cox6c
362	2.09048e-08	6.11521e-07	0.576045	0.766547	0.609084	Snrpd3
386	5.49276e-09	1.87362e-07	0.737888	0.559928	0.607726	Mt2
396	7.81769e-09	2.55595e-07	0.293768	0.23613	0.410199	Rps20
408	5.44637e-08	1.4078e-06	0.524764	0.733834	0.326687	Ssbp1
414	5.84364e-08	1.48636e-06	0.251519	0.387379	0.264302	Ubb
429	1.7164e-08	5.14704e-07	0.797601	0.722754	0.796894	Uqcrb
449	3.57617e-08	9.70341e-07	0.696136	0.703598	0.694641	Gm8186
458	2.40736e-08	6.87374e-07	0.270097	0.289134	0.330334	Rplp2
471	1.42764e-07	3.25039e-06	0.618708	0.774748	0.518625	Mkks
500	2.06001e-07	4.4514e-06	0.322834	0.772695	0.448566	Taf1d
503	5.74945e-08	1.46826e-06	0.674614	0.54438	0.538781	Atp5j
506	5.95811e-08	1.50944e-06	0.701487	0.668454	0.504802	Ddx24
509	5.62944e-08	1.44405e-06	0.702972	0.691235	0.797132	Atp5k
515	2.69003e-07	5.6097e-06	0.395933	0.533969	0.44411	Rpl27
527	8.82263e-08	2.1387e-06	0.762131	0.437671	0.349394	Arpc3
528	8.33378e-08	2.04354e-06	0.552048	0.468299	0.627379	Mif
545	1.1813e-07	2.76196e-06	0.35525	0.333574	0.308078	Rps15
554	4.79628e-07	9.38714e-06	0.290681	0.641201	0.488027	Ndufa2
556	2.03306e-07	4.40812e-06	0.402637	0.576686	0.587895	Snrpd2
560	4.92578e-07	9.58169e-06	0.61327	0.722026	0.658626	Polr2k
582	1.89522e-07	4.14216e-06	0.724902	0.397959	0.560789	1810037I17Rik
585	2.01202e-07	4.36745e-06	0.813684	0.543307	0.511994	Smc1b
587	6.94231e-07	1.29378e-05	0.655418	0.732643	0.622835	Mrps33
588	2.04718e-07	4.4337e-06	0.441334	0.40772	0.320455	Naca
654	5.02687e-07	9.74685e-06	0.333861	0.270841	0.267078	Rps15a
660	5.00601e-07	9.71796e-06	0.600599	0.623612	0.727136	Snrpd1
678	9.86866e-07	1.76014e-05	0.514855	0.5206	0.369604	Cox7a2
683	1.79685e-06	2.94369e-05	0.448416	0.493009	0.395364	Rpl23a
689	2.18726e-06	3.49633e-05	0.340856	0.636571	0.559326	Nop10
732	2.90389e-06	4.42698e-05	0.368572	0.628925	0.470716	2410015M20Rik
738	1.39972e-06	2.38941e-05	0.509507	0.456765	0.557487	Tomm7
740	1.41291e-06	2.40977e-05	0.417643	0.511764	0.641365	2310033P09Rik
759	1.89508e-06	3.08578e-05	0.468557	0.50785	0.510118	Atp5j2
779	1.63462e-06	2.7199e-05	0.362504	0.262063	0.318489	Rpl35a
837	7.94618e-06	0.00010425	0.382868	0.535927	0.406227	Psma2
901	4.46911e-06	6.4478e-05	0.463153	0.351547	0.374295	Atp5e
905	4.5727e-06	6.57739e-05	0.469462	0.218744	0.477174	Ranbp1
909	4.62563e-06	6.63853e-05	0.595333	0.554292	0.538834	Atp6v1f
944	1.6894e-05	0.000200316	0.345439	0.408624	0.377447	Eif1
951	5.74333e-06	7.94994e-05	0.474697	0.365866	0.462929	Psma7
951	1.75343e-05	0.000207009	0.455465	0.584128	0.511509	Gtf2h5
957	8.54554e-06	0.000110895	0.313102	0.285169	0.374563	Rpl22
959	8.58212e-06	0.000111294	0.135895	0.311465	0.656092	Syce2
969	1.94962e-05	0.000226256	0.346767	0.599664	0.436034	Denr
970	1.8487e-05	0.000216384	0.341485	0.366902	0.229594	Dynll1
971	9.36273e-06	0.000119951	0.586334	0.270637	0.650474	Lig1
977	2.06238e-05	0.000237896	0.361297	0.481602	0.453759	Atp5o
978	2.07042e-05	0.000238392	0.323486	0.64038	0.461881	Nars
996	8.08464e-06	0.000105848	0.403486	0.188133	0.244209	Rpl11
1001	2.40928e-05	0.000271197	0.437091	0.599906	0.397392	Dynlrb1
1003	1.14751e-05	0.000143173	0.344633	0.385011	0.403858	Tceb2
1024	1.44326e-05	0.000175487	0.575952	0.62227	0.633184	Snrpg
1025	2.94967e-05	0.000321785	0.412997	0.615509	0.452379	Cox17
1046	7.92106e-06	0.000104063	0.499743	0.460299	0.517336	Morf4l1
1053	3.51311e-05	0.000373858	0.55791	0.608233	0.511545	Ndufaf2
1082	4.16435e-05	0.00043421	0.462527	0.520272	0.457987	Rpl36al
1088	4.24958e-05	0.000441797	0.457669	0.536359	0.484303	Gm14284
1097	4.57313e-05	0.000468396	0.594505	0.70872	0.456003	Son
1120	5.33182e-05	0.000534357	0.388328	0.615445	0.510396	Pbdc1
1131	1.523e-05	0.000183086	0.626248	0.598981	0.60667	Tbca
1131	2.50286e-05	0.000279916	0.438754	0.410668	0.519272	Gm10076
1143	5.92552e-05	0.000588302	0.484901	0.610793	0.4186	Eif3j1
1168	2.45021e-05	0.000274993	0.318935	0.297117	0.232222	Chchd2
1190	7.71461e-05	0.000733887	0.353156	0.591564	0.478478	Mycbp
1208	8.46168e-05	0.000793207	0.16141	0.225099	0.202626	Rpl13
1211	8.60184e-05	0.000804663	0.515308	0.625807	0.470194	Esf1
1263	0.00011729	0.00104891	0.355438	0.603773	0.399127	Hsbp1
1274	5.49983e-05	0.000549753	0.28008	0.558623	0.581359	Psme1
1296	6.0772e-05	0.000600863	0.161719	0.163075	0.240379	Rps14
1296	0.000133882	0.00116884	0.482186	0.585832	0.506262	Llph
1351	8.2096e-05	0.000772892	0.218236	0.197979	0.28254	Gng5
1354	6.41702e-05	0.000628604	0.575855	0.440438	0.251635	Supt4a
1373	0.000100682	0.000918451	0.471036	0.55976	0.562577	Fcf1
1383	9.50265e-05	0.00087311	0.168037	0.154418	0.2074	Rpl14
1383	0.000205997	0.00167445	0.160912	0.512362	0.342043	Ndufa11
1404	0.000224299	0.00179496	0.280003	0.447825	0.329775	Cacybp
1486	0.000113885	0.00102229	0.534038	0.225916	0.293426	Pfdn1
1491	0.000311802	0.00236007	0.286061	0.485607	0.451541	Sugt1
1564	0.000403298	0.0029292	0.462193	0.524684	0.36044	Psma6
1581	0.000285252	0.00219979	0.208688	0.221956	0.181912	Rpl26
1590	0.00022349	0.00178998	0.453474	0.453193	0.377693	Metap2
1608	0.000480623	0.00341169	0.212916	0.446515	0.355288	Zrsr2
1613	0.000228824	0.00182505	0.237672	0.172111	0.369464	Rpl36
1616	0.000291833	0.00224211	0.504853	0.541149	0.52398	Pin4
1626	0.000197074	0.00161845	0.482666	0.309206	0.448763	Sfr1
1688	0.000628282	0.00426339	0.297782	0.40681	0.238485	Rbm8a
1692	0.000633695	0.00429426	0.351858	0.476771	0.354779	Rps19bp1
1695	0.000296145	0.00227005	0.29566	0.196518	0.473857	Nasp
1715	0.000626551	0.00425316	0.218364	0.458874	0.433978	Rbmx2
1733	0.000278332	0.00215775	0.500986	0.42313	0.45782	Rhox8
1777	0.000383392	0.00280166	0.263211	0.27568	0.397615	RP23-235E15.1
1805	0.000424855	0.00306712	0.434151	0.453682	0.510226	Swi5
1823	0.000937024	0.00594258	0.337264	0.499123	0.192342	Eny2
1828	0.000942058	0.00596856	0.334409	0.502922	0.376037	Cebpz
1877	0.000449533	0.0032173	0.452852	0.22509	0.19857	Rpap3
1949	0.000642834	0.00434515	0.335342	0.151256	0.468481	Cisd3
1950	0.000643312	0.00434685	0.123994	0.137342	0.276745	Ptma
1953	0.00132457	0.007897	0.339822	0.46813	0.185998	Frg1
1959	0.000657753	0.00443188	0.149346	0.196156	0.212839	Rps18
1997	0.000671054	0.00450245	0.345322	0.201837	0.316358	Hint1
2034	0.000737053	0.00486328	0.402845	0.184313	0.231259	Atp5h
2051	0.000880079	0.00565085	0.319679	0.353754	0.371238	Ndufa7
2104	0.000982587	0.00618227	0.0980591	0.173972	0.172316	Rpl32
2110	0.00199971	0.010991	0.352152	0.409024	0.342988	Ufm1
2118	0.00203232	0.0111236	0.191993	0.484593	0.209724	Sap18
2128	0.000772398	0.00505979	0.463323	0.37099	0.451883	Higd1a
2131	0.00106727	0.00661059	0.359958	0.415056	0.459218	Polr2l
2134	0.00107446	0.00664752	0.354497	0.377819	0.49323	Usp50
2163	0.00105026	0.00652002	0.517623	0.479735	0.484304	Cox7b
2189	0.00244724	0.0130106	0.277802	0.375363	0.312365	Ndufa4
2202	0.00114745	0.00701092	0.481216	0.391514	0.344645	Ik
2206	0.00255921	0.0134784	0.273234	0.460781	0.3247	Tmem258
2225	0.00133235	0.00793839	0.226779	0.36137	0.45985	Nxf2
2247	0.00281543	0.014551	0.231802	0.414659	0.197822	Calm1
2248	0.00134005	0.0079793	0.46665	0.331969	0.14184	U2af1
2252	0.00143755	0.00847274	0.320665	0.335412	0.403378	Gm6563
2303	0.00152706	0.0089014	0.341932	0.090723	0.0708507	Tubb5
2304	0.00153258	0.00892539	0.483873	0.419184	0.435529	Eif3c
2311	0.00185645	0.0103842	0.39747	0.456144	0.448066	Mrpl33
2323	0.00330735	0.0165819	0.148155	0.320025	0.163145	Arpp19
2343	0.00153767	0.00894412	0.362169	0.35757	0.380892	Spa17
2359	0.00179188	0.0101118	0.192652	0.331219	0.471487	Bola2
2381	0.00180837	0.0101778	0.480407	0.323012	0.367876	Gnl3
2422	0.00195289	0.0108065	0.468955	0.178096	0.0912415	Atox1
2427	0.00408055	0.0197361	0.256833	0.383587	0.234682	Cir1
2458	0.00219346	0.0118662	0.385808	0.432121	0.474141	Myeov2
2468	0.00447527	0.0212653	0.299863	0.388101	0.259388	Lsm6
2472	0.00148402	0.00869031	0.444495	0.303	0.438046	Eif5b
2491	0.00222848	0.0120284	0.235556	0.105695	0.0816094	Rpl7
2494	0.00465394	0.0219817	0.263451	0.418127	0.340798	Magoh
2496	0.00241339	0.0128557	0.0559415	0.148326	0.392366	Dctpp1
2528	0.00146785	0.00861411	0.47278	0.461194	0.482772	Larp7
2551	0.00254735	0.0134307	0.446317	0.40267	0.340016	Ndufa6
2554	0.00259221	0.0136124	0.175613	0.185257	0.116185	Rpl9
2555	0.0051849	0.0240744	0.338494	0.443617	0.213951	Uqcr10
2583	0.00544422	0.0250894	0.126192	0.448793	0.238925	Wdr61
2618	0.0028783	0.0148038	0.212122	0.107115	0.196408	Cox4i1
2650	0.00320751	0.0161534	0.290382	0.370876	0.419364	Ccdc25
2657	0.00622892	0.0281891	0.104708	0.391225	0.183973	Lyar
2659	0.00325388	0.0163488	0.321856	0.330705	0.278899	Ndufb4
2670	0.00311957	0.0157729	0.489374	0.130526	0.211114	Rpl22l1
2684	0.00328267	0.0164625	0.411241	0.39948	0.207839	Tceb1
2689	0.00661878	0.0296789	0.161087	0.338193	0.261615	Hmgn2
2701	0.00580942	0.0265864	0.24209	0.264608	0.18097	Atp5g1
2708	0.00336677	0.016818	0.299846	0.228856	0.251229	Cox8a
2763	0.0037065	0.0182056	0.369329	0.110438	0.104294	Tma7
2769	0.00784824	0.0341574	0.148329	0.434335	0.371266	Tmem256
2805	0.0039984	0.0193953	0.270868	0.0234788	0.0646804	Gngt2
2858	0.00493439	0.0230965	0.35789	0.121529	0.450762	Dek
2869	0.00899928	0.0380558	0.329262	0.404043	0.347644	Top1
2875	0.00406982	0.019695	0.236552	0.230551	0.249023	Gm6542
2885	0.00465479	0.0219817	0.36674	0.281985	0.243597	Smim22
2886	0.00874853	0.0372691	0.367	0.421539	0.362592	Sec61g
2941	0.00390947	0.0190555	0.394693	0.281446	0.418561	Esco2
2970	0.0103516	0.0426985	0.0311369	0.293619	0.215859	Hmgn5
2973	0.00603538	0.0273973	0.270481	0.389284	0.416434	St13
2976	0.00925353	0.0389599	0.204125	0.396444	0.356855	Ndufb7
2980	0.00721628	0.0319456	0.438417	0.470871	0.268333	Mrpl21
3020	0.0111938	0.0456497	0.158325	0.393935	0.346568	Map1lc3b
3053	0.011989	0.0482949	0.261599	0.398779	0.196644	Snrpb2
3058	0.01214	0.0487795	0.118294	0.387879	0.313057	Polr2i
3070	0.012328	0.0493428	0.144531	0.266699	0.181304	Psmb2
3084	0.0077913	0.0339614	0.340821	0.362921	0.324683	Ubl5
3090	0.0129083	0.0511776	0.276186	0.34083	0.305322	Mrps6
3117	0.0047304	0.0222836	0.386538	0.162117	0.391716	Zmat2
3129	0.0137734	0.0539358	0.16907	0.390005	0.233784	Cwc15
3139	0.0112421	0.0458175	0.287492	0.327629	0.296226	2900093K20Rik
3147	0.0075097	0.0329695	0.363603	0.322518	0.28983	Pfdn5
3179	0.00795749	0.0345334	0.335709	0.252133	0.142082	Cox20
3193	0.0148907	0.057218	0.0117811	0.369784	0.184982	Fbl
3219	0.00841193	0.0360846	0.421392	0.270527	0.184359	Afp
3239	0.00993764	0.0412761	0.232839	0.224133	0.352826	Zbtb8os
3309	0.00978147	0.0407426	0.0783068	0.317426	0.309936	Uqcc2
3352	0.0182353	0.0672192	0.135567	0.357066	0.178099	Gpatch11
3434	0.0190873	0.0697408	0.332464	0.369559	0.142146	Banf1
3440	0.0115274	0.0468006	0.351069	0.317664	0.237254	Fam133b
3457	0.0209853	0.0754917	0.0714392	0.407078	0.362872	Polr2j
3471	0.0120861	0.0486143	0.449362	0.37319	0.350857	Snhg3
3479	0.0110774	0.045272	0.142504	0.207488	0.21062	Rps19
3485	0.0222583	0.0792505	0.259454	0.382746	0.315092	Zcchc17
3531	0.0132837	0.0524158	0.405733	0.0284688	0.187479	Serf1
3532	0.012128	0.0487415	0.347427	0.361477	0.318358	Mrpl52
3565	0.016456	0.0617813	0.316884	0.346285	0.392243	Smap1
3570	0.0186332	0.068317	0.220696	0.355685	0.326895	Mrpl42
3603	0.017175	0.0639279	0.138954	0.141373	0.404189	Psmb10
3623	0.0142564	0.0552487	0.303309	0.320713	0.160822	Cox6b1
3637	0.0157169	0.0596302	0.135248	0.192389	0.166004	Rpl28
3641	0.0263003	0.0903575	0.202836	0.263112	0.128371	Gm12696
3673	0.0158123	0.0599002	0.336385	0.144326	0.220547	Anp32a
3725	0.0290592	0.0974012	0.212728	0.383991	0.334748	Romo1
3762	0.0215701	0.0772318	0.249034	0.254483	0.343487	Uba52
3780	0.0178178	0.0658585	0.329629	0.210126	0.190628	Ddt
3801	0.0224629	0.0797706	0.052934	0.325616	0.33984	Rps27l
3841	0.0195633	0.0711964	0.386692	0.216146	0.107465	Snx6
3845	0.0197121	0.0716666	0.331783	0.21246	0.192101	Syce3
3854	0.0187457	0.0686766	0.321105	0.341326	0.0483475	Cdk1
3861	0.0200746	0.0727085	0.38581	0.208868	0.172756	Bud31
3876	0.0170536	0.0635625	0.348043	0.336217	0.28962	Mak16
3931	0.0255013	0.0882636	0.02395	0.33667	0.313823	Sycp3
3934	0.0266714	0.0912225	0.138414	0.188303	0.225958	Gm14303
3940	0.0229038	0.081095	0.246601	0.109801	0.167102	Cenpk
3965	0.0235296	0.0829418	0.157782	0.00247269	0.0568681	Lhx1os
3973	0.0238948	0.083967	0.356011	0.317235	0.134995	Gtsf1
3977	0.0265391	0.0909165	0.256838	0.271383	0.219926	Cela2a
3997	0.024455	0.0854158	0.391388	0.323399	0.34358	Slirp
4096	0.0232058	0.0820124	0.0817715	0.319204	0.318747	Eif1ax
4146	0.0280096	0.0946136	0.360399	0.30362	0.209016	Cox7b2
4225	0.027229	0.0926156	0.216424	0.290751	0.284374	Gskip
4352	0.0236972	0.0834089	0.250564	0.181308	0.242524	Gm12346

## Sheet: Undiff_1
Top	p.value	FDR	logFC.Diff	logFC.Prospermatogonia	logFC.Undiff_2	GeneName
1	4.53783e-28	7.22347e-25	0.687914	0.328764	0.20233	Fth1
2	5.7333e-42	5.47587e-38	0.312017	1.89823	0.11449	mt-Nd2
2	1.09764e-26	1.49766e-23	1.22836	1.45912	0.268482	Ccnd2
3	1.31683e-35	8.38467e-32	0.816989	2.20968	1.3982	Hist1h2ap
4	4.40759e-31	1.40323e-27	0.118837	1.75942	0.00316733	mt-Co1
5	4.10376e-21	2.37546e-18	1.06082	0.806592	0.102123	Nefm
6	3.91263e-19	1.73812e-16	0.881345	1.41666	0.0874088	Cst3
7	1.61531e-28	3.08556e-25	0.365947	2.66007	0.116022	mt-Nd4
8	2.72512e-28	4.7323e-25	0.249367	3.01588	0.135509	mt-Cytb
8	3.1271e-20	1.57195e-17	0.613488	1.32449	0.805158	Slbp
9	8.45607e-17	2.48504e-14	0.806255	0.588133	0.0280457	Tagln2
11	4.6008e-26	5.49278e-23	0.420688	2.93568	0.14197	mt-Nd1
12	1.03407e-24	9.87641e-22	0.493422	1.29154	0.0386087	Cd164
14	1.9025e-24	1.65189e-21	0.0756972	0.674677	0.124597	Rplp0
14	4.22683e-14	7.47602e-12	0.657722	0.687266	0.0741679	Fst
16	2.66856e-22	1.88795e-19	0.181714	1.5045	0.164119	Tmed2
16	3.03217e-13	4.35493e-11	0.709315	0.635795	0.185428	Hhex
18	9.94471e-22	6.55048e-19	0.235004	1.01204	0.114585	Aplp2
18	4.35756e-13	5.90342e-11	0.490051	0.34054	0.0262077	Lhx1
19	1.43975e-21	8.89164e-19	0.310816	0.734708	0.0738634	Map4k4
19	5.56187e-13	7.27691e-11	0.742718	0.00354394	0.193059	Rpl39
19	9.23849e-11	7.70627e-09	0.257818	0.836027	0.468256	Srsf2
21	3.50856e-21	2.09439e-18	0.18694	1.28685	0.15473	Eif3a
22	2.11548e-12	2.47914e-10	0.74728	0.556918	0.506674	2810417H13Rik
23	9.65195e-21	5.26776e-18	0.130571	0.712272	0.0606628	Eef1a1
23	4.40749e-12	4.86875e-10	0.486656	0.331646	0.1009	Etv5
25	1.46916e-11	1.43183e-09	0.503156	0.542447	0.131104	Ret
25	6.80884e-09	3.63303e-07	0.214404	0.643395	0.42178	H3f3b
26	1.52923e-11	1.47536e-09	0.581865	0.439985	0.0692888	Ramp2
26	2.64863e-08	1.17935e-06	0.281352	0.872051	0.597005	Ung
27	1.79783e-19	8.58554e-17	0.189041	0.896111	0.0290761	Crebbp
27	2.0375e-11	1.91741e-09	0.710979	0.943194	0.152835	Slc25a5
27	1.03771e-06	2.88533e-05	0.441381	0.616134	0.485819	Mcm3
28	1.07473e-06	2.97529e-05	0.362022	0.516669	0.440112	Rrm2
30	5.15132e-17	1.56191e-14	0.622714	1.24315	0.0449917	Rest
32	1.59036e-18	6.32898e-16	0.129589	0.913552	0.0633976	Nktr
32	1.63062e-10	1.27656e-08	0.599502	0.671973	0.225024	Slc9a3r1
34	1.97494e-18	7.54505e-16	0.407295	1.00212	0.198526	Casc4
35	8.35218e-18	3.1283e-15	0.0807465	0.588996	0.110376	Stx16
36	1.05834e-17	3.81442e-15	0.0537103	0.838866	0.0256471	Ankrd17
36	4.51257e-10	3.06759e-08	0.369559	0.340535	0.202607	Egr2
37	7.97505e-14	1.32469e-11	0.6206	1.15168	0.0134201	Sox4
38	1.3696e-17	4.75675e-15	0.0626842	0.757951	0.0324064	Ttc14
38	5.69192e-15	1.1948e-12	0.598881	0.838362	0.337067	Egr1
38	6.32636e-12	6.67658e-10	0.425516	1.14908	0.52327	Jund
40	7.68274e-06	0.000158411	0.162329	0.518416	0.389645	Mcm4
41	1.48664e-17	4.98207e-15	0.139743	0.623738	0.0353576	Ctdnep1
41	4.07565e-09	2.30335e-07	0.487834	0.809175	0.255407	Cdk4
42	5.09835e-09	2.82378e-07	0.428731	0.496082	0.0837296	Scmh1
43	5.73339e-09	3.09376e-07	0.503664	0.251653	0.181152	Rhoc
45	1.99491e-05	0.000353823	0.150726	0.44375	0.343465	Tssc4
46	5.11505e-17	1.56191e-14	0.330938	0.958519	0.065841	Rrbp1
48	6.1397e-17	1.83251e-14	0.120047	0.739384	0.176177	Mdn1
48	5.36517e-05	0.000821367	0.0360988	0.267009	0.383938	Zmynd19
49	2.26057e-08	1.03385e-06	0.612536	0.754146	4.60914e-05	Mmd
50	2.4281e-08	1.10696e-06	0.360541	0.372989	0.0577376	B4gat1
51	2.01909e-16	5.67186e-14	0.373903	0.802242	0.0121266	Hectd1
52	1.03778e-10	8.54469e-09	0.508785	0.698281	0.0214496	Tjp1
53	2.48269e-16	6.67948e-14	0.108523	0.805565	0.122362	Pbrm1
53	3.21376e-08	1.39839e-06	0.414596	0.414103	0.0718063	Upf3b
53	1.38583e-05	0.000261324	0.37817	0.383804	0.341664	Atad2
54	2.53498e-16	6.72544e-14	0.336394	0.975035	0.000181561	Trip12
55	2.6124e-16	6.83589e-14	0.198267	0.70253	0.039518	Ybx3
55	6.79676e-05	0.000990326	0.287376	0.607491	0.347089	Tipin
56	3.05246e-16	7.87948e-14	0.0956669	0.637369	0.0592575	Gclc
56	3.07833e-06	7.11891e-05	0.254953	0.350875	0.259014	Ccne1
57	9.56731e-08	3.66242e-06	0.162704	0.239045	0.181706	Fam111a
58	3.71551e-16	9.33865e-14	0.00801527	0.726796	0.105255	Ttc19
58	5.53785e-08	2.28475e-06	0.36489	0.341967	0.129948	Bcl6b
60	6.84671e-16	1.67674e-13	0.228375	0.647312	0.132382	Dag1
60	1.44708e-13	2.26575e-11	0.423676	0.618067	0.224921	Lrp10
61	8.21337e-08	3.20842e-06	0.547196	0.645713	0.123827	Crlf1
62	9.80587e-08	3.74624e-06	0.388079	0.308435	0.0851173	Plekhh3
63	3.00219e-06	6.97439e-05	0.340361	0.641547	0.369461	Mcm5
64	8.84877e-16	2.08678e-13	0.0938651	0.535191	0.134449	Erc1
64	5.39711e-09	2.94559e-07	0.405613	0.498634	0.183852	Rab3a
65	1.17057e-15	2.72685e-13	0.202079	0.811191	0.21744	R3hdm1
65	1.4503e-07	5.21726e-06	0.367164	0.379502	0.0697788	Aplp1
66	1.5139e-09	9.35873e-08	0.420121	0.80769	0.0605423	Ndufv1
66	0.000358157	0.00397994	0.117824	0.424468	0.360702	Bri3
67	1.36209e-15	3.13478e-13	0.00506976	0.892582	0.0487122	Tmem57
67	1.61213e-07	5.67124e-06	0.320393	0.268644	0.132625	Mapk12
67	0.000242502	0.00290425	0.209961	0.53346	0.335461	Gtf2e2
68	0.000434451	0.00464924	0.175297	0.350336	0.321692	Meaf6
69	2.3571e-15	5.2355e-13	0.150978	0.572299	0.0306484	Tusc3
70	2.79109e-15	6.12822e-13	0.188235	0.646484	0.0433659	Akap9
71	2.23252e-07	7.54788e-06	0.273835	0.281342	0.0690492	Tmc6
74	0.0005159	0.00533264	0.231333	0.394458	0.306362	Pkig
75	1.07955e-07	4.05937e-06	0.087469	0.299422	0.203612	Pask
76	4.14531e-12	4.68543e-10	0.13953	0.390468	0.225996	Atad5
77	9.3168e-15	1.87336e-12	0.0661688	0.504724	0.0637919	Wrnip1
78	1.12235e-14	2.23325e-12	0.143332	0.586686	0.0880944	Tnks2
78	4.18138e-07	1.30939e-05	0.458487	0.517771	0.110461	Txnrd1
78	0.000557256	0.00569845	0.188495	0.253723	0.347918	Orc6
80	1.22382e-14	2.38545e-12	0.126519	1.20268	0.101091	Ppib
81	2.38329e-13	3.52911e-11	0.450676	0.790851	0.102666	Ptbp3
83	1.56825e-14	2.96601e-12	0.115924	0.631939	0.0355121	Uhrf2
84	0.000674227	0.00663528	0.0240022	0.231135	0.324886	2310036O22Rik
86	0.000710573	0.00692518	0.21001	0.303111	0.280788	Rbm14
88	2.57496e-08	1.14923e-06	0.415966	0.581072	0.0929045	Igf2bp1
89	4.72622e-14	8.26065e-12	0.0832016	0.544441	0.0936511	Snhg11
89	9.64679e-07	2.7099e-05	0.219107	0.164823	0.0513782	Sdcbp2
89	1.55384e-05	0.000286225	0.25574	0.495689	0.311986	Rfc5
90	4.75694e-14	8.26065e-12	0.244649	0.805553	0.188689	Tm9sf3
90	2.04348e-10	1.55516e-08	0.274229	0.350356	0.0641414	Wwtr1
90	5.67076e-07	1.70587e-05	0.128382	0.413833	0.257766	A830080D01Rik
91	3.71223e-08	1.58638e-06	0.432183	0.601185	0.082395	H2afy2
92	1.22685e-06	3.32888e-05	0.303103	0.202754	0.165529	Cnn2
93	0.000873557	0.00818528	0.0576716	0.177224	0.179758	Bad
94	0.000160775	0.00207648	0.115775	0.580131	0.343913	Cdca7
100	1.04113e-13	1.67124e-11	0.144042	0.526417	0.0342265	Ski
100	2.0568e-06	5.17642e-05	0.47508	0.210102	0.0137846	Gsta4
102	1.29021e-13	2.03683e-11	0.103314	1.06634	0.216292	Pdia3
102	5.41955e-09	2.94941e-07	0.40361	0.568752	0.101466	Mcam
103	1.47089e-08	7.24146e-07	0.0098599	0.504362	0.265595	Exo1
104	1.51788e-13	2.35728e-11	0.112764	0.667061	0.0149341	Pcm1
105	1.5733e-13	2.42364e-11	0.322924	0.852459	0.0967837	Ywhaz
105	2.42714e-06	5.89114e-05	0.317511	0.188586	0.0271113	Dusp6
106	1.69849e-13	2.59557e-11	0.0384672	0.993394	0.114501	Slc3a2
106	1.08551e-05	0.000212788	0.107155	0.649851	0.328337	Nop56
107	2.52395e-12	2.92197e-10	0.412239	0.705339	0.215731	Elavl2
108	2.85473e-06	6.72392e-05	0.286471	0.122823	0.0530388	Ppfibp2
109	2.13935e-13	3.19265e-11	0.124264	1.10549	0.0911377	Hsp90b1
109	6.90596e-10	4.56463e-08	0.40186	0.657471	0.0586774	Klhdc2
110	1.8538e-06	4.71523e-05	0.265755	0.301711	0.00474461	Amot
111	3.81787e-06	8.65112e-05	0.390517	0.202312	0.0382584	Tpm1
112	2.80828e-13	4.09494e-11	0.11977	0.632204	0.251445	Dtl
112	0.00152481	0.0126915	0.143744	0.421323	0.327744	Mcm6
114	0.00115185	0.0101488	0.273891	0.285388	0.314247	Mrpl18
115	3.1019e-13	4.38908e-11	0.102903	0.528116	0.162916	Tcfl5
115	5.08797e-06	0.0001121	0.241078	0.0856249	0.0538377	Rasl11a
115	3.39753e-05	0.000555648	0.14137	0.601292	0.319336	Ppil1
116	5.17571e-06	0.00011377	0.466398	0.180742	0.235186	Gpx1
116	0.000833391	0.00788481	0.105615	0.149152	0.134789	E2f8
117	0.00167596	0.0136823	0.167453	0.263394	0.311343	Dnajc9
118	3.56246e-13	4.93116e-11	0.0696919	0.541029	0.0520795	Spint1
118	1.08611e-05	0.000212788	0.390709	0.19966	0.305816	Cenph
119	3.90021e-13	5.35984e-11	0.067478	0.791097	0.049303	Bod1
120	4.70881e-13	6.33434e-11	0.0219907	1.05296	0.00831612	Prdx4
120	1.40221e-11	1.38067e-09	0.439114	0.833666	0.318375	Uhrf1
121	0.00178218	0.0143521	0.115054	0.0981588	0.309903	Nop58
122	5.31081e-13	7.04493e-11	0.272457	0.748941	0.0602195	Ccni
123	7.48705e-06	0.000155285	0.374712	0.474142	0.0399342	Tmem59l
124	5.68953e-13	7.3933e-11	0.350401	0.676092	0.105191	Baz2a
125	4.86051e-06	0.000107336	0.387655	0.692573	0.116878	Isyna1
126	0.000374822	0.00412671	0.33191	0.382581	0.297143	Tk1
127	9.55081e-13	1.18467e-10	0.0430638	0.410885	0.00853997	Atxn2l
127	0.00107085	0.00958999	0.129178	0.410224	0.236423	Gapdh
128	1.20645e-06	3.29224e-05	0.428274	0.661216	0.0622793	Limd2
131	1.61134e-12	1.94808e-10	0.516421	1.06733	0.0760368	Egr4
132	1.76089e-12	2.11551e-10	0.029939	0.528958	0.0348699	Gpatch8
132	1.09405e-05	0.000213905	0.217092	0.502822	0.284934	Paics
132	1.18748e-05	0.000229123	0.361214	0.455889	0.220648	Klf10
133	1.78668e-12	2.12038e-10	0.00756504	0.513924	0.0205932	Grb2
134	1.34333e-05	0.000255072	0.413817	0.472052	0.174138	Ssu72
135	2.31461e-12	2.69596e-10	0.087788	0.867447	0.00621915	Cdv3
135	0.00242571	0.0184531	0.162	0.126411	0.26951	1810022K09Rik
137	3.63483e-12	4.15764e-10	0.1588	0.905427	0.0114098	Tmem59
137	1.44671e-05	0.000270932	0.336488	0.316025	0.187821	Coro1a
140	4.27025e-12	4.7864e-10	0.147207	0.789169	0.125784	Psap
143	1.68528e-05	0.000307472	0.380643	0.5369	0.209506	Akr1a1
144	4.64e-12	5.06476e-10	0.119225	0.68531	0.0258047	Drosha
144	1.37558e-05	0.000259702	0.405348	0.527098	0.138913	Gnas
145	5.79064e-08	2.37367e-06	0.299645	0.413436	0.0435293	Tspan31
146	4.85803e-12	5.24283e-10	0.189666	0.853866	0.073991	Rpn1
146	2.17681e-06	5.4213e-05	0.280647	0.360627	0.158962	Pcbp4
147	5.2397e-12	5.60473e-10	0.0912299	0.857877	0.0480838	Smchd1
147	0.00314128	0.0226262	0.0674977	0.175781	0.297487	Cisd1
149	1.76516e-09	1.06366e-07	0.256425	0.360767	0.0687605	Lat
150	1.4273e-05	0.000267559	0.115977	0.34679	0.215284	Irf3
151	0.00351856	0.0247648	0.108851	0.155935	0.232719	Rad51ap1
152	7.27891e-12	7.59791e-10	0.0534825	0.453264	0.0605815	Ash1l
153	3.19055e-06	7.35175e-05	0.345089	0.445215	0.1925	Emb
154	2.50798e-05	0.000430048	0.398209	0.243275	0.0679289	Aldoa
155	7.86536e-12	8.07764e-10	0.163482	0.697898	0.000855032	Rtn4
155	1.63367e-08	7.96079e-07	0.291785	0.622295	0.274509	Slc25a39
156	2.02334e-06	5.10565e-05	0.158915	0.174012	0.00938426	Elfn1
157	8.38478e-12	8.51947e-10	0.0142751	0.73127	0.160896	Ttc3
158	0.00387263	0.0266753	0.113773	0.178228	0.150775	Rpsa
159	9.85426e-12	9.90716e-10	0.117763	0.540162	0.0135652	Kat7
160	2.8183e-05	0.000476418	0.304571	0.192891	0.179726	Lmna
162	1.39054e-11	1.37627e-09	0.121942	0.358176	0.0607511	Dleu2
166	1.91179e-11	1.82595e-09	0.167646	0.469886	0.00397114	Akap11
166	9.15234e-08	3.51767e-06	0.0433336	0.44752	0.227392	Camkk2
168	9.82691e-10	6.32032e-08	0.435548	0.84153	0.334638	Ccnd1
168	0.00444316	0.0297648	0.0245426	0.00966236	0.104973	Xrcc3
169	2.15234e-11	2.01539e-09	0.151156	0.636623	0.176226	Csnk1e
169	0.0026319	0.0197387	0.236802	0.175292	0.235675	Rpa1
171	2.85895e-11	2.63825e-09	0.0736996	0.504389	0.0538243	Ranbp2
172	0.00253353	0.0191514	0.135587	0.261494	0.210978	Hist1h4i
173	3.06071e-11	2.7974e-09	0.112178	0.442499	0.0475828	Atp9a
173	1.8693e-07	6.43376e-06	0.21625	0.261543	0.0204914	Pik3ca
176	3.90428e-11	3.51791e-09	0.0316301	0.38668	0.056792	Nomo1
176	4.48042e-05	0.000703246	0.238063	0.237338	0.123234	Ier3
177	0.000893793	0.00833247	0.28371	0.4639	0.280537	Uba1
178	4.11132e-11	3.66984e-09	0.0798443	0.395887	0.00509369	Mdm4
178	4.45812e-07	1.38792e-05	0.179681	0.552357	0.265282	Tpst1
179	4.38897e-11	3.89945e-09	0.053475	0.539786	0.0368879	Zfp292
181	5.23716e-11	4.60415e-09	0.187425	0.569257	0.192609	Suz12
182	5.46682e-05	0.00083475	0.301954	0.298147	0.0498936	Jsrp1
183	0.00485838	0.0316848	0.0280507	0.34735	0.291699	Thoc3
184	0.00163411	0.0134257	0.194695	0.244023	0.200529	Tpm4
185	0.000469801	0.00494989	0.159667	0.380745	0.254471	Ctdspl2
188	1.06652e-08	5.36123e-07	0.260508	0.773804	0.273301	Pcbp1
189	6.74909e-11	5.75541e-09	0.102197	0.731871	0.0686138	Rbm4b
189	2.27133e-06	5.59111e-05	0.0955462	0.399367	0.231479	Msi1
190	7.10937e-11	6.03569e-09	0.0514579	0.335761	0.0357175	Gm26699
190	0.0026487	0.0198491	0.0983007	0.0924363	0.0962844	Kcng2
191	5.71161e-08	2.3509e-06	0.202557	0.554051	0.262764	Msh6
192	6.49359e-05	0.000952692	0.376314	0.333915	0.0481194	Tpm3
193	1.02707e-10	8.52674e-09	0.0728642	0.338533	0.101739	Trpm7
194	0.000168067	0.00215319	0.0976308	0.199997	0.143466	Agbl3
195	6.89033e-05	0.00100243	0.159135	0.116268	0.002663	Nxph4
197	1.10942e-10	9.01792e-09	0.0910779	0.646458	0.0224975	Tgoln1
197	3.05043e-10	2.16615e-08	0.32339	0.878904	0.307596	Aes
198	8.03656e-05	0.00115078	0.410397	0.368762	0.115616	Trap1a
199	1.13198e-10	9.12363e-09	0.050921	0.663209	0.19813	Mafg
199	1.84479e-07	6.36086e-06	0.339453	0.728275	0.31377	Laptm4a
200	8.34078e-05	0.00118546	0.264957	0.204388	0.0354353	Tpd52
201	0.00307633	0.0222591	0.137141	0.421552	0.291347	Smc6
202	0.00137861	0.011725	0.102356	0.133254	0.109049	Atp7a
203	9.30812e-05	0.00129784	0.192069	0.189411	0.0105795	Arhgap31
204	1.5302e-10	1.20785e-08	0.0959719	0.508222	0.0228067	Jmjd1c
207	1.74461e-10	1.35469e-08	0.184318	0.743888	0.100119	Bcap31
207	9.97537e-05	0.00138179	0.190251	0.198453	0.0931152	Nfkbil1
208	1.85972e-10	1.43382e-08	0.153283	0.450878	0.0695398	Slc39a6
208	2.5651e-08	1.14923e-06	0.239117	0.337302	0.108576	Abca1
209	0.00708903	0.0425297	0.0116913	0.0643692	0.0796636	Gm17244
211	1.99417e-10	1.52371e-08	0.0909178	0.343694	0.0993894	Zswim6
214	0.00713374	0.0427442	0.0604578	0.101752	0.101646	1700030C10Rik
215	2.24144e-10	1.6775e-08	0.0314593	0.651639	0.120265	Ubn1
216	0.000135965	0.00179613	0.229255	0.234747	0.0393666	Fbxo6
217	2.29759e-10	1.70772e-08	0.174952	0.408811	0.107794	Sfmbt2
217	8.41105e-05	0.00119278	0.197037	0.439076	0.245936	E2f1
217	0.000142899	0.00187091	0.345174	0.259339	0.173886	Parp1
219	2.53369e-10	1.86867e-08	0.112718	0.308763	0.0197306	Lrrc1
220	2.19048e-07	7.41889e-06	0.335686	0.584113	0.252246	Gltp
220	0.00775923	0.0456614	0.0620284	0.21312	0.277007	Rfc3
221	0.00777608	0.0457323	0.0588704	0.147952	0.141838	Dgcr8
222	2.75586e-10	2.00925e-08	0.211047	0.88313	0.0305947	G3bp2
223	9.85085e-08	3.75591e-06	0.353644	0.596727	0.240712	Mdk
224	2.86935e-10	2.07272e-08	0.0290276	0.384357	0.171703	Sav1
224	4.36649e-06	9.77268e-05	0.156493	0.464572	0.249831	Chaf1b
224	0.000166621	0.00214041	0.137003	0.132265	0.00300222	Pcdh1
225	0.000167452	0.00214964	0.330983	0.148287	0.00202913	Sipa1
227	0.000168196	0.00215341	0.12362	0.0660518	0.0561832	Klk13
227	0.000671522	0.0066189	0.3378	0.310464	0.286005	Myl6
228	2.23817e-08	1.02773e-06	0.0533775	0.299662	0.16726	1190002N15Rik
229	3.32614e-10	2.35318e-08	0.252254	0.448534	0.0831413	Syngr2
230	1.2325e-07	4.56265e-06	0.263361	0.404108	0.095841	Msn
231	0.000174441	0.00222442	0.255144	0.237695	0.0544085	Sat1
231	0.0049331	0.0320409	0.0991229	0.217136	0.17977	Wdr76
233	3.5441e-10	2.47078e-08	0.0823717	0.702219	0.0367966	Kdm5a
233	0.00855393	0.0492606	0.0403971	0.159851	0.165728	Gm13261
234	3.63505e-10	2.52497e-08	0.176126	0.61548	0.0864656	Trim71
235	3.78495e-10	2.61957e-08	0.337715	0.732187	0.209376	Brd2
236	3.88988e-10	2.68247e-08	0.116308	0.30627	0.060589	Slc39a10
237	1.20255e-06	3.28932e-05	0.179975	0.327669	0.186273	Fndc3a
238	1.12737e-06	3.11201e-05	0.230731	0.329639	0.136998	Brip1
238	0.00894351	0.0508142	0.0434177	0.0455558	0.0904796	Ebf1
242	1.03727e-06	2.88533e-05	0.377735	0.618756	0.189358	Odc1
243	3.60904e-05	0.000586223	0.0869157	0.230934	0.151266	Elk4
244	2.9158e-06	6.8257e-05	0.32297	0.505054	0.0327008	Trim6
245	5.84067e-10	3.8874e-08	0.103405	0.369184	0.0106986	Itga6
245	8.32618e-05	0.00118515	0.326726	0.453046	0.147274	Ier2
246	6.11585e-10	4.05642e-08	0.051903	0.823263	0.0724638	Lman2
246	0.000211192	0.002596	0.363106	0.274863	0.100748	Nsmce1
248	7.00713e-10	4.61553e-08	0.120145	0.497922	0.00691823	Purb
248	0.000217644	0.00266332	0.210405	0.143914	0.0529903	1700023L04Rik
251	1.46446e-07	5.25831e-06	0.212347	0.298828	0.145504	Ctbp2
252	7.43609e-10	4.83144e-08	0.207896	0.720114	0.0642796	Hnrnpf
252	0.000232151	0.00280313	0.230852	0.0348534	0.174191	Fam81a
253	6.31506e-05	0.000934394	0.225776	0.277825	0.00128367	Fgd6
253	0.000117982	0.00159497	0.0913016	0.331523	0.200132	Dvl2
254	9.38606e-10	6.05718e-08	0.129589	0.440989	0.172344	Ncapg2
254	2.79085e-08	1.2312e-06	0.228548	0.620274	0.268128	Exosc2
255	0.0109352	0.0591405	0.0676634	0.0470587	0.0844482	D730045B01Rik
257	0.000422329	0.0045482	0.0854163	0.525832	0.257433	Srsf7
258	1.12985e-09	7.19415e-08	0.106429	0.490732	0.0483024	Saraf
259	0.00688311	0.041562	0.00637345	0.286571	0.221835	Pagr1a
260	0.000256922	0.0030504	0.145087	0.0857756	0.0703447	Mapk11
262	0.000325271	0.00368088	0.12193	0.357681	0.221521	Tsfm
263	0.000739355	0.00713291	0.315398	0.538468	0.286277	Txn1
264	1.32555e-09	8.30184e-08	0.128365	0.277221	0.0588718	Adam17
267	1.48859e-09	9.23214e-08	0.0491959	0.40462	0.162412	Dnajb4
267	8.19388e-07	2.35014e-05	0.324581	0.507674	0.114828	Tm2d2
269	1.53187e-09	9.43931e-08	0.0276428	0.278485	0.0681095	Pvrl3
269	7.82761e-09	4.11909e-07	0.312823	0.533491	0.0586979	Zfp36l1
269	0.000192981	0.00241252	0.032374	0.187486	0.132644	B4galt2
271	1.57378e-09	9.63538e-08	0.0311699	0.365707	0.00788523	Numa1
271	2.22611e-05	0.000387985	0.326204	0.529539	0.158674	Coq10b
272	1.58301e-09	9.6609e-08	0.0625206	0.400607	0.0297986	Fbxw7
272	9.27544e-08	3.55782e-06	0.21662	0.677781	0.0862886	Tpt1
272	0.000381106	0.00417664	0.089256	0.164816	0.118653	Dusp7
274	1.71358e-09	1.03585e-07	0.0987546	0.410178	0.0979395	Mex3a
274	0.00029287	0.00339055	0.161719	0.150982	0.0516182	Rab4a
275	0.000294155	0.00340336	0.353842	0.023694	0.0350807	Srp19
276	0.00159439	0.0131673	0.115464	0.108116	0.100233	Phkb
278	1.49286e-05	0.000276861	0.240855	0.329959	0.059269	Serpinh1
279	2.13441e-09	1.27308e-07	0.0283913	0.495801	0.0496232	Mllt10
280	2.15628e-09	1.27917e-07	0.023584	0.624561	0.0580785	Adipor1
280	3.60335e-05	0.000585797	0.126581	0.369334	0.203131	Wdhd1
282	0.000361273	0.00400757	0.309454	0.316678	0.138023	Nap1l1
283	0.0138618	0.0713138	0.108041	0.0846885	0.129418	Rhpn1
285	2.63309e-09	1.53814e-07	0.103137	0.487243	0.037952	Mms22l
285	2.95491e-05	0.000495564	0.0931608	0.399439	0.219867	Sohlh2
286	0.000382152	0.00418331	0.186827	0.117096	0.100446	Tubgcp2
288	3.27991e-09	1.89857e-07	0.134819	0.356848	0.0785132	Per3
292	1.91569e-07	6.56974e-06	0.17418	0.327914	0.0845822	Rpl4
295	0.000121605	0.00163584	0.36964	0.554941	0.057897	Eva1b
296	4.41892e-09	2.48998e-07	0.0505604	0.26292	0.0634966	Dnajc13
297	0.000455989	0.00483548	0.265156	0.0285409	0.123173	Gstp1
299	0.000456411	0.00483548	0.203263	0.232791	0.0728336	Igf2
300	0.000462186	0.00488042	0.263756	0.440546	0.0819685	Serbp1
301	0.000476122	0.00500819	0.178702	0.0543897	0.117928	Fcer1g
301	0.00292157	0.0213905	0.229596	0.445629	0.248567	Slmo2
302	5.13338e-09	2.83389e-07	0.0297099	0.290227	0.120414	Jam3
302	0.00723773	0.0432588	0.2604	0.0836091	0.233078	Rpa3
305	5.37908e-09	2.94416e-07	0.21333	0.611227	0.196697	Ing2
305	2.85452e-07	9.33682e-06	0.0608795	0.25802	0.14448	Palb2
306	0.000556668	0.00569548	0.0711532	0.096608	0.0767292	Fzd5
308	5.53727e-09	3.00491e-07	0.137826	0.927118	0.0525084	Bag1
308	2.92922e-06	6.84871e-05	0.199641	0.536605	0.231428	A430005L14Rik
309	5.72577e-09	3.09376e-07	0.178073	0.378093	0.0129615	Slc23a2
310	0.000527217	0.00543198	0.22267	0.244119	0.140446	Timp1
313	0.0016656	0.01362	0.171278	0.248425	0.175213	Atn1
314	6.84546e-09	3.64239e-07	0.15033	0.580081	0.053892	Rsrp1
314	0.0163021	0.0799492	0.0209947	0.112993	0.10912	Cnnm3
315	0.000584511	0.00592954	0.230594	0.124438	0.0574062	Rhebl1
316	0.000368503	0.00407122	0.217297	0.25913	0.0558216	Junb
316	0.00456265	0.0302294	0.0696173	0.126883	0.106642	Ago2
317	7.79524e-09	4.11339e-07	0.0758532	0.313356	0.103018	Cbx4
317	0.00149487	0.0124858	0.0514013	0.0811712	0.0675824	Tmem198b
318	0.000626578	0.006273	0.165649	0.160684	0.107512	Ppp1r18
320	6.88714e-07	2.0246e-05	0.220563	0.325336	0.0722245	Glis3
322	0.0170797	0.0824711	0.125725	0.268284	0.24751	Zfp428
323	8.26911e-09	4.2923e-07	0.17806	0.592661	0.197472	Arl6ip6
323	0.00870631	0.0498983	0.0237842	0.365756	0.266304	Rpa2
324	8.65006e-09	4.47787e-07	0.027903	0.272425	0.0614273	mt-Atp8
325	0.000694401	0.0067988	0.204755	0.212589	0.074082	Abr
325	0.0171977	0.0829152	0.159418	0.12713	0.247551	Ptrh2
327	9.01317e-09	4.61419e-07	0.184587	0.61662	0.0507359	Cltc
327	0.017458	0.0838529	0.00597652	0.14768	0.134612	Cbx2
330	9.47559e-09	4.8139e-07	0.326156	0.828609	0.170462	Tra2b
331	0.0168922	0.0818557	0.0480787	0.0935445	0.0903837	Garnl3
332	1.0072e-08	5.08981e-07	0.0842427	0.398136	0.148927	Nucb1
332	0.0180819	0.0863071	0.0631125	0.0871067	0.103925	Ankrd16
335	0.0100174	0.0551448	0.0737349	0.101704	0.0959425	Sdk2
336	0.000738828	0.00713143	0.277963	0.235883	0.0547718	Zfp467
337	1.14498e-08	5.71054e-07	0.184153	0.800037	0.0243714	Eif4g2
338	2.67221e-06	6.34884e-05	0.184339	0.250836	0.0942587	Il17rd
339	1.31281e-08	6.50462e-07	0.0265208	0.408922	0.128951	Nbeal1
341	1.43671e-08	7.09148e-07	0.0333199	0.305246	0.0408703	Alkbh1
341	0.000792437	0.00756856	0.155466	0.0533778	0.0462082	Arhgap44
343	0.0101403	0.0556637	0.113966	0.142867	0.121838	Batf3
344	0.0191571	0.0901993	0.0289966	0.015803	0.068652	Cdkn2c
345	3.21955e-06	7.40963e-05	0.0223565	0.529985	0.232112	Fam53a
346	0.00178019	0.0143455	0.0280127	0.0979423	0.0812965	Zfp867
347	0.00766363	0.0452242	0.061357	0.171144	0.137136	Fam217b
348	1.67999e-08	8.14499e-07	0.111464	0.333395	0.0708137	Lman2l
350	1.759e-08	8.46359e-07	0.186962	0.514149	0.0643375	Atrx
351	1.80986e-08	8.68644e-07	0.179658	0.706123	0.211481	Ppm1g
352	1.84622e-08	8.83874e-07	0.106857	0.55485	0.0437546	Supt5
352	2.73955e-08	1.21136e-06	0.0948965	0.284078	0.150939	Asxl2
353	0.00090447	0.00840808	0.175049	0.0658926	0.0948893	Hoxb7
354	1.88673e-08	8.97451e-07	0.0682659	0.271595	0.0171366	Raph1
354	0.0136973	0.0707151	0.0897478	0.208217	0.162172	Ttc13
356	1.9045e-08	9.02721e-07	0.0862205	0.253524	0.0568968	Dido1
358	0.0207884	0.0963834	0.0583444	0.0721026	0.0878182	Rhox2h
359	1.9922e-08	9.3501e-07	0.0736896	0.404439	0.0898976	Gatad2b
359	0.00012546	0.00167835	0.186928	0.242069	0.0936564	Ctnnd1
359	0.0104717	0.0570377	0.0544911	0.295207	0.217138	Cdc45
363	0.00286219	0.0210445	0.0588446	0.0857709	0.0724195	Gm11489
364	0.000460951	0.00487276	0.205771	0.26304	0.0428421	Mapk9
365	3.48466e-08	1.49919e-06	0.150817	0.734951	0.259667	Bclaf1
366	2.22456e-08	1.02394e-06	0.010891	0.354373	0.021209	Dnajc1
366	8.94108e-05	0.00125583	0.174939	0.400053	0.202272	March7
368	2.26232e-08	1.03385e-06	0.0657593	0.671754	0.11223	Luc7l2
368	0.00113049	0.0100072	0.271946	0.29973	0.170821	Bin1
369	2.43769e-08	1.10869e-06	0.0182352	0.484745	0.17723	Zdhhc16
371	0.00016338	0.00210586	0.191032	0.24397	0.101413	Lasp1
374	2.57392e-08	1.14923e-06	0.00727133	0.315999	0.107389	Erdr1
378	2.66301e-08	1.18299e-06	0.100047	0.530101	0.0369462	Sptlc2
378	0.00120355	0.0105074	0.28784	0.18491	0.132315	Atxn10
378	0.00184303	0.0147612	0.0550463	0.346462	0.15594	Atp5b
379	2.706e-08	1.19931e-06	0.22039	0.677476	0.246087	Sypl
379	0.00619107	0.0382229	0.0559626	0.114092	0.0939669	Ccdc36
381	9.42886e-05	0.00131371	0.148782	0.183417	0.0781374	Susd6
383	2.88748e-08	1.26797e-06	0.129215	0.34571	0.0860995	Tyw1
383	0.00104387	0.00938795	0.331868	0.457705	0.178797	Slc25a4
389	3.37013e-08	1.45319e-06	0.0386111	0.404471	0.114318	Brca2
389	0.00125711	0.0108658	0.262895	0.0297299	0.0630588	Glrx2
390	0.00127846	0.0110005	0.23743	0.103216	0.0921966	Vrk1
391	0.012221	0.064399	0.0252375	0.0459229	0.0459229	6230415J03Rik
395	3.79692e-08	1.61534e-06	0.0114694	0.389309	0.0301244	Chd8
395	0.00136075	0.0115936	0.0952965	0.0567584	0.00230303	Tmc8
396	3.94353e-08	1.67399e-06	0.0416797	0.627979	0.111315	Kansl2
396	6.34867e-05	0.000937189	0.326704	0.456654	0.153186	Ldhb
396	0.0125997	0.066048	0.0257829	0.0513704	0.0513704	Dclre1c
397	0.00140892	0.0119455	0.357926	0.258479	0.0559272	Chchd10
400	4.31746e-08	1.81657e-06	0.0887233	0.688716	0.0809427	Gm8730
400	6.14992e-06	0.000132442	0.141145	0.182305	0.101946	Inpp4a
400	0.0070722	0.0424688	0.147032	0.428279	0.230309	Rhoa
401	0.000663842	0.00654995	0.124544	0.130467	0.0352863	Bhlhe40
403	4.77421e-08	1.99556e-06	0.0955193	0.33168	0.0497575	Peak1
404	4.88971e-08	2.03937e-06	0.00901561	0.297458	0.00252041	Ccpg1
405	4.91097e-08	2.04378e-06	0.127462	0.372957	0.0181419	Entpd6
406	0.00149695	0.0124977	0.306285	0.394698	0.170526	Xrn2
406	0.00902555	0.0511088	0.0317105	0.0701819	0.0638404	Pml
407	5.32005e-08	2.20441e-06	0.126681	0.397379	0.11892	Atp13a3
410	2.09676e-06	5.24932e-05	0.160971	0.224617	0.0896841	Mical1
412	0.00105109	0.00943998	0.33816	0.423893	0.216463	Pou5f1
412	0.021086	0.0975186	0.0351679	0.0683981	0.0667423	Rgl2
415	5.90875e-08	2.40659e-06	0.103396	0.308647	0.0385655	Usp53
415	0.00162975	0.0134014	0.185343	0.0869728	0.0730221	Cdkn1a
416	5.98434e-08	2.43219e-06	0.139427	0.605993	0.126397	Ubac2
417	6.22916e-08	2.52631e-06	0.0251759	0.447392	0.0685138	Tor1a
421	0.0143163	0.0729295	0.124152	0.374561	0.229991	Mrpl43
423	6.72261e-08	2.68745e-06	0.175658	0.755216	0.132092	H2afy
424	1.45687e-05	0.000272034	0.0877363	0.179686	0.114988	A930004J17Rik
425	6.76063e-08	2.69606e-06	0.139575	0.246293	0.0506702	Tnrc18
427	0.000272701	0.00318992	0.241105	0.339112	0.159624	Mtss1
429	0.00183552	0.0147196	0.163939	0.176171	0.0509414	Pitpnc1
431	7.74232e-08	3.04308e-06	0.258946	0.65353	0.176719	Ssbp4
432	0.000165048	0.00212449	0.105859	0.121056	0.0501873	Adrb1
433	8.13623e-08	3.1848e-06	0.111868	0.332066	0.11047	Csnk1g1
435	0.000839045	0.00791088	0.265786	0.397807	0.0830729	Alkbh2
438	8.99188e-08	3.47698e-06	0.147424	0.451448	0.0935865	Stt3b
439	9.06936e-08	3.49986e-06	0.114314	0.270358	0.0898245	Gm37219
439	0.00204572	0.0160812	0.25929	0.20779	0.00258641	Gmpr
440	9.11293e-08	3.50958e-06	0.114943	0.352398	0.0846816	9930021J03Rik
444	0.000644421	0.00641466	0.128562	0.285566	0.120208	Rpl12
445	1.00027e-07	3.8062e-06	0.0310369	0.367429	0.0165448	Kansl1
447	1.00849e-07	3.82224e-06	0.083695	0.235307	0.0177734	Lamc1
450	0.00219719	0.0170296	0.1276	0.11282	0.0433336	Osbpl3
453	1.15978e-07	4.33544e-06	0.0911277	0.334908	0.0284889	Cers6
454	0.0147994	0.074689	0.132917	0.11401	0.123788	Kank2
455	0.000208081	0.00256768	0.142979	0.252433	0.142684	Prmt6
455	0.00224922	0.0173525	0.286417	0.32615	0.160054	Cbx5
456	1.19624e-07	4.44564e-06	0.163277	0.35231	0.0741901	Acer3
456	3.61888e-06	8.23932e-05	0.210799	0.537897	0.228989	Usp1
457	1.21928e-07	4.52247e-06	0.0828294	0.296771	0.0326944	Nup155
459	1.24793e-07	4.61081e-06	0.0821933	0.430578	0.168484	Pum2
461	0.00236614	0.0181082	0.113829	0.0591108	0.00417478	Fblim1
463	1.30932e-07	4.80052e-06	0.122678	0.507675	0.154053	Taf6
465	0.00273081	0.0203289	0.196846	0.254065	0.170063	Nudt8
466	1.34514e-07	4.90359e-06	0.145202	0.230504	0.111838	Rtel1
467	0.00224218	0.0173121	0.159352	0.178144	0.0726286	Ppp2r2c
468	0.00248275	0.0188495	0.147481	0.155175	0.0689035	Afap1l1
470	1.42581e-07	5.15516e-06	0.111405	0.286696	0.106055	Xpo6
470	0.000380283	0.00417459	0.100399	0.111773	0.011032	Cxcr4
471	7.81625e-06	0.000160544	0.0554151	0.172348	0.102817	Bscl2
472	0.00253198	0.0191514	0.159365	0.146783	0.0698094	Hoxb6
473	0.000577959	0.00588182	0.18285	0.245288	0.0674729	Pygb
474	1.46806e-07	5.26134e-06	0.106146	0.488618	0.140732	Tmem9b
475	7.99194e-05	0.00114611	0.145189	0.318851	0.172501	Donson
476	1.4934e-07	5.33213e-06	0.00919129	0.346667	0.0600727	Cpsf1
476	3.83866e-05	0.000616704	0.185132	0.272876	0.0439697	Tmem168
477	1.49681e-07	5.33435e-06	0.0500557	0.337903	0.0262477	Sp3
478	1.50771e-07	5.35436e-06	0.178547	0.48655	0.0115872	Traf4
478	0.00282838	0.0208924	0.129898	0.124993	0.0607892	Phldb1
479	0.00283	0.0208963	0.0746806	0.0351673	0.0201079	Dlx3
480	1.5236e-07	5.3996e-06	0.0530419	0.225216	0.0673177	RP24-95O4.6
483	1.60239e-07	5.65784e-06	0.176009	0.521505	0.0866614	Becn1
484	1.60861e-07	5.6693e-06	0.170186	0.566584	0.143581	Nup62
486	1.62935e-07	5.71081e-06	0.0278499	0.25262	0.0943866	Adam10
487	0.0164891	0.0803998	0.0335998	0.230677	0.167095	Srrd
489	0.00298599	0.0217449	0.237373	0.129887	0.166577	Pcgf6
490	1.78918e-07	6.19146e-06	0.205777	0.344122	0.0536825	Zfhx3
492	1.78811e-07	6.19146e-06	0.0693728	0.352	0.01456	Tmem39a
494	0.00311882	0.0225154	0.242121	0.204392	0.0892795	Serp2
496	0.000379683	0.00417062	0.192942	0.301896	0.168446	Kiz
497	1.9099e-07	6.56166e-06	0.0485343	0.454786	0.105828	Ctsz
498	0.00109332	0.00973642	0.214039	0.471816	0.144716	Eif3h
500	0.000429548	0.0046045	0.19108	0.259721	0.145454	Xiap
501	0.00327031	0.0233356	0.121268	0.0921644	0.0761153	Plk3
503	2.1726e-07	7.3714e-06	0.00362305	0.234401	0.0372614	Dyrk1a
505	2.24872e-07	7.58923e-06	0.115624	0.624309	0.0497068	Brd4
505	6.4986e-06	0.000137929	0.0843491	0.404662	0.180912	Trappc6b
508	2.36375e-07	7.9354e-06	0.0748449	0.289569	0.0019343	Gtpbp2
508	0.00360656	0.0252475	0.219975	0.176214	0.00170505	Fxyd6
509	2.42377e-07	8.12004e-06	0.0755123	0.497706	0.0243799	Rif1
509	0.00364128	0.0254015	0.185442	0.181725	0.0580983	Snrpn
511	2.53401e-07	8.46236e-06	0.0282938	0.228694	0.071627	Cdc14b
513	0.00371303	0.0258101	0.153073	0.109612	0.0306697	Tmem132c
514	2.67012e-07	8.87036e-06	0.0256611	0.405562	0.103811	Ndnl2
514	0.0037961	0.0262925	0.303751	0.400899	0.0647526	Hagh
515	0.00336014	0.0238253	0.098026	0.0970297	0.0275776	Plvap
516	2.7204e-07	8.99392e-06	0.0704174	0.210078	0.0602161	Tmem189
518	0.00383661	0.0264765	0.143827	0.111515	0.0264756	Shisa5
519	0.00274409	0.0204118	0.16995	0.197417	0.0428232	Tjp2
520	2.80199e-07	9.21232e-06	0.0369405	0.2495	0.101496	Fbxl14
520	0.0210209	0.0972964	0.0407748	0.0457711	0.0457711	Itga5
521	2.82241e-07	9.24762e-06	0.0601981	0.606936	0.128402	Ybx1
522	8.12633e-05	0.00115843	0.0911914	0.369516	0.174517	2410016O06Rik
522	0.00283549	0.0209206	0.278899	0.378107	0.0830652	Ccnd3
526	1.29741e-06	3.50166e-05	0.166945	0.267975	0.00890284	Sik1
528	2.96611e-07	9.59013e-06	0.01733	0.453847	0.0289967	Hexa
528	0.000393163	0.00428664	0.234649	0.360587	0.0751228	Ptpn12
531	3.26822e-06	7.50355e-05	0.149764	0.39742	0.175437	Map1s
531	0.000350062	0.00391046	0.205014	0.291169	0.0534804	Ppic
532	3.10169e-07	9.9745e-06	0.117044	0.238573	0.0602326	Gm28791
532	5.12458e-06	0.000112776	0.0828225	0.330453	0.164264	Pard6a
537	3.4128e-07	1.09015e-05	0.0833807	0.372158	0.141209	E130308A19Rik
538	0.000157853	0.0020427	0.0353115	0.111161	0.0750113	Snx13
538	0.00432262	0.0291255	0.125311	0.117726	0.0823319	Mmachc
545	0.00594338	0.0370047	0.0333702	0.0748047	0.0621623	Plp1
546	4.10439e-07	1.28951e-05	0.25147	0.629872	0.00603298	Pou3f1
547	4.17331e-07	1.30901e-05	0.0166562	0.663848	0.00731334	Ggnbp2
548	0.00457049	0.0302616	0.0921901	0.0593858	0.0599352	Arhgap9
553	4.76029e-07	1.47376e-05	0.0251789	0.246093	0.0681877	Abhd16a
555	4.80956e-07	1.4842e-05	0.191371	0.675623	0.0982174	Matr3
555	0.000401155	0.0043539	0.287464	0.527361	0.084497	Nxt1
558	4.88958e-07	1.49925e-05	0.0112694	0.492756	0.116335	Pold1
562	5.11059e-07	1.55947e-05	0.0553765	0.349719	0.00973488	Telo2
562	0.000102732	0.00141383	0.0964191	0.120437	0.0598745	Dtx3
564	0.00490983	0.0319114	0.29496	0.125681	0.172626	Pam16
565	5.44905e-07	1.65481e-05	0.0513358	0.237396	0.0150906	Ankfy1
568	0.000186482	0.00234508	0.25718	0.425147	0.195187	Idh3b
569	5.60363e-07	1.691e-05	0.131537	0.254892	0.0538479	Sil1
573	5.85751e-07	1.75652e-05	0.0201023	0.589644	0.0288204	Ndufb9
575	6.11119e-07	1.824e-05	0.1107	0.619564	0.159113	Phf13
577	6.28346e-07	1.86667e-05	0.0550005	0.19445	0.0402618	Ssh1
579	1.10391e-05	0.000215172	0.0476551	0.266083	0.136948	PISD
581	0.00529705	0.0337957	0.208106	0.186008	0.0356239	Tubg2
582	6.72071e-07	1.98422e-05	0.0573755	0.495183	0.115994	Whsc1
585	0.0012559	0.0108651	0.0219763	0.456243	0.21613	Mcm2
587	1.696e-05	0.00030825	0.250689	0.461131	0.0191862	Glud1
587	0.00110866	0.00984457	0.0983103	0.131741	0.0891839	Ccl27a
588	7.05252e-07	2.0599e-05	0.126444	0.222661	0.0859726	Snx21
590	7.13668e-07	2.07812e-05	0.0191352	0.198562	0.0148035	Hspa13
591	7.17991e-07	2.08753e-05	0.180679	0.356673	0.0704641	Aebp1
593	7.30445e-07	2.11729e-05	0.00344025	0.223082	0.0279682	Zbtb20
595	5.66127e-05	0.000857208	0.0186767	0.127509	0.0829032	Acox3
597	7.93738e-07	2.28343e-05	0.0163538	0.355959	0.0429955	Ssbp2
597	0.0057513	0.0361743	0.146277	0.0530223	0.100786	Polr3gl
598	8.03708e-07	2.30864e-05	0.0329128	0.512723	0.175053	Kdelr2
598	0.00575895	0.0361866	0.080688	0.0645941	0.0158008	Vsx1
602	8.36267e-07	2.3878e-05	0.045994	0.385055	0.0291514	Epn1
603	8.41206e-07	2.39832e-05	0.0904997	0.506251	0.167616	Acd
605	0.0101597	0.0557196	0.0972066	0.135147	0.098505	Mier3
606	8.60291e-07	2.4418e-05	0.152654	0.688194	0.0882155	Gnai2
606	6.38456e-05	0.000939576	0.162907	0.252737	0.0373276	Fbxo11
607	8.87984e-07	2.51666e-05	0.079747	0.237483	0.0778734	Ddx23
609	8.92977e-07	2.52332e-05	0.267064	0.703379	0.0470658	Pcbp2
609	0.0160805	0.0791878	0.0121953	0.177771	0.128232	Fam76b
612	1.47553e-06	3.90923e-05	0.0772867	0.174219	0.0926159	RP24-555M20.3
612	0.00636644	0.0390156	0.134943	0.0433967	0.0706572	Ccdc113
613	9.73865e-07	2.73168e-05	0.244797	0.657395	0.216741	Zwint
615	1.00936e-06	2.82297e-05	0.135142	0.346169	0.0783132	Fn1
616	7.35164e-06	0.000153142	0.205342	0.333063	0.117813	Frmd6
617	1.02398e-06	2.85548e-05	0.0848828	0.256021	0.0691928	Gcn1l1
618	0.000635032	0.00633771	0.217562	0.343636	0.0955955	Fos
620	1.05041e-06	2.91217e-05	0.104336	0.753377	0.0316444	Rbm25
625	1.17258e-06	3.22282e-05	0.0871165	0.435342	0.02923	Kdm2b
626	0.00171705	0.0139393	0.0370542	0.0901679	0.0663093	Mfsd4
626	0.0044783	0.0298793	0.111125	0.121086	0.00234321	Cadm4
627	1.2004e-06	3.28932e-05	0.0929927	0.375192	0.157248	Papd4
631	1.21544e-06	3.31202e-05	0.0683574	0.407191	0.118608	Zc3h18
636	1.29786e-06	3.50166e-05	0.0564633	0.406593	0.0168168	Minpp1
638	1.32566e-06	3.56659e-05	0.140218	0.260406	0.0724191	Lrrc8d
639	1.32775e-06	3.56718e-05	0.224273	0.647302	0.173499	Krtcap2
640	1.33433e-06	3.57984e-05	0.000201468	0.448577	0.121409	Sin3a
640	1.03351e-05	0.000204582	0.161282	0.266354	0.113809	Fam53b
642	0.00701937	0.042195	0.0877106	0.201958	0.134234	Cdc6
643	1.40835e-06	3.75498e-05	0.00172498	0.237863	0.0193162	Kmt2b
644	0.000348708	0.00389761	0.0791377	0.108458	0.0731674	Flt1
645	0.00896207	0.0508152	0.0636568	0.0699056	0.0584872	Gm37578
646	0.00760489	0.0449748	0.151795	0.125544	0.0454905	Dedd
648	1.4942e-06	3.94775e-05	0.059463	0.643255	0.102745	Fkbp4
648	4.76776e-05	0.000742336	0.216316	0.356682	0.0570073	Ninl
651	1.52232e-06	3.9999e-05	0.00655086	0.341373	0.124621	Tmtc4
651	0.000186822	0.00234781	0.233876	0.39971	0.0849897	Topbp1
652	0.000839824	0.00791311	0.0385617	0.0977493	0.0689205	Ticrr
652	0.007798	0.0458049	0.160925	0.142981	0.027153	Mtrf1l
653	1.54545e-06	4.04955e-05	0.0790831	0.486525	0.162382	Adss
653	0.0079214	0.0463871	0.0813997	0.0467996	0.0556359	Cxcl16
654	1.5884e-06	4.15639e-05	0.0312181	0.205867	0.0636874	Soat1
654	2.57262e-06	6.15817e-05	0.153863	0.251762	0.122877	Akap1
655	0.00190437	0.0151825	0.0536219	0.378654	0.197783	Rrp1b
660	0.00654849	0.0399519	0.150947	0.181338	0.0855201	Dusp5
660	0.0213844	0.0985034	0.0696526	0.0825691	0.0695142	Lyplal1
662	0.00837038	0.0484625	0.156489	0.110422	0.0621712	Lypla2
663	1.67224e-06	4.32833e-05	0.138869	0.494402	0.174838	Kxd1
664	0.00759226	0.0449298	0.100307	0.34495	0.200178	Rrm1
665	1.69009e-06	4.36271e-05	0.0146287	0.503893	0.0238854	Gsk3b
665	6.53531e-05	0.000957343	0.0924152	0.13176	0.0816862	Zcchc2
666	1.70033e-06	4.38323e-05	0.0577352	0.385446	0.0952755	Snx27
667	1.72014e-06	4.42831e-05	0.187916	0.473289	0.0363304	Rsbn1l
667	0.00522283	0.0334226	0.217572	0.288455	0.077701	Golph3
669	1.78711e-06	4.58837e-05	0.0877992	0.653827	0.0852648	Sh3glb1
670	0.0086213	0.0495439	0.211122	0.0899601	0.0711741	Txnip
672	0.00231981	0.0178178	0.0979973	0.145559	0.0988972	Pde4a
673	0.000587615	0.00594839	0.110885	0.165431	0.103228	Zfp296
675	1.83153e-06	4.66479e-05	0.063799	0.319909	0.11987	Clcc1
675	0.00110398	0.00981762	0.105504	0.126894	0.0126796	Tmc7
676	1.91438e-06	4.85637e-05	0.0803735	0.219645	0.0994133	Med23
676	0.000300138	0.00345099	0.200648	0.307009	0.0506509	Phf3
676	0.0098587	0.0544438	0.0919033	0.414895	0.218655	Mrps12
677	1.9205e-06	4.86544e-05	0.0787583	0.51077	0.023972	Cnpy2
677	0.000101377	0.00140022	0.0687129	0.334321	0.16589	Uap1
679	6.2451e-05	0.000925477	0.196777	0.330395	0.0875814	Fkbp5
680	0.00830546	0.0481929	0.104203	0.125553	0.0925101	Hist1h2bc
682	2.0312e-06	5.11874e-05	0.123513	0.367397	0.0161355	Qk
682	0.00292512	0.0214083	0.0784606	0.0859731	0.00363887	Sirpa
683	0.000610717	0.00614967	0.126794	0.176354	0.013947	2900026A02Rik
687	2.17237e-06	5.41732e-05	0.0288426	0.230895	0.0926543	Ankrd46
689	0.00958796	0.0533341	0.198873	0.0450057	0.0451051	Eef1b2
689	0.0149921	0.0754424	0.0638036	0.265066	0.170319	Ap3s2
691	0.00962975	0.0535065	0.208285	0.142271	0.112934	Clic1
692	0.00963017	0.0535065	0.104838	0.0878962	0.0433405	B4galnt1
694	0.00977671	0.0540848	0.166268	0.140364	0.0467782	Wwp1
695	0.00982434	0.0543011	0.101512	0.0887084	0.00327304	Chn2
696	2.24301e-06	5.53565e-05	0.0110754	0.29442	0.0842098	Fam178a
697	0.000585919	0.00593752	0.0860303	0.149621	0.0943131	Med18
699	2.31678e-06	5.69564e-05	0.169193	0.331174	0.0952581	Fxr2
700	0.0102411	0.056053	0.0873908	0.00416614	0.0454944	Zfp449
701	2.32326e-06	5.69691e-05	0.142861	0.600456	0.0847271	Hnrnpr
703	2.34205e-06	5.72828e-05	0.0479294	0.198927	0.0114439	Zfp142
704	0.000981889	0.00895396	0.0825931	0.0976434	0.0357594	Zdhhc14
706	2.38376e-06	5.80577e-05	0.0670408	0.233646	0.0892304	Spen
707	2.44558e-06	5.92836e-05	0.00453537	0.184341	0.00393879	Tmem184c
708	2.46467e-06	5.96707e-05	0.0161206	0.374248	0.0513476	Mfsd1
708	0.0106204	0.0577488	0.148128	0.172855	0.0835516	Sbk1
710	2.49499e-06	6.02519e-05	0.155447	0.469366	0.140489	Mgea5
711	2.52435e-06	6.08653e-05	0.0728661	0.28439	0.0624864	Zfp217
712	2.52676e-06	6.08653e-05	0.102075	0.421089	0.0544393	Pus1
713	0.0110736	0.0597032	0.185135	0.167498	0.018194	Slc16a11
714	2.54271e-06	6.10954e-05	0.0517731	0.189465	0.0329041	Dopey1
714	0.00312552	0.0225467	0.0228031	0.0799235	0.0607854	Gprc5b
718	2.58174e-06	6.17227e-05	0.0847595	0.259316	0.0461497	Nfx1
718	0.0010816	0.00965903	0.0151616	0.250785	0.14026	Nfs1
719	2.59288e-06	6.17964e-05	0.0450526	0.286608	0.00662802	Dzip3
722	0.0113432	0.0606897	0.128619	0.0930281	0.065184	Mtpap
723	2.68468e-06	6.37053e-05	0.0944145	0.393467	0.0565513	Dhx30
724	2.71424e-06	6.43268e-05	0.0875608	0.601773	0.154527	Dcakd
725	2.79341e-06	6.61212e-05	0.0272403	0.307396	0.0676025	Trp53bp1
726	2.83206e-06	6.69529e-05	0.214331	0.437827	0.108677	mt-Rnr2
726	1.27191e-05	0.000242234	0.217891	0.430007	0.0370918	Tor1aip1
727	2.84161e-06	6.7066e-05	0.243059	0.653564	0.10846	Thrap3
729	2.89495e-06	6.80614e-05	0.170773	0.456825	0.0665725	Tmem134
730	2.90376e-06	6.80614e-05	0.0732564	0.253582	0.0778037	Map3k7
730	0.00324811	0.0232554	0.0746684	0.0827869	0.030611	Sema3f
732	6.1094e-06	0.000131718	0.258559	0.582976	0.0435077	Hacd2
735	0.000303397	0.00348078	0.154703	0.227005	0.0522534	Slc2a1
736	2.96095e-06	6.90598e-05	0.00145008	0.355857	0.0737096	2610507B11Rik
739	3.00659e-06	6.97439e-05	0.0559299	0.400331	0.0207561	Chd6
740	3.00804e-06	6.97439e-05	0.130031	0.412561	0.0270998	Mcl1
740	0.0118919	0.0630451	0.102414	0.0809606	0.00575943	Hexb
741	3.00853e-06	6.97439e-05	0.0513896	0.176782	0.0306689	Poli
742	3.07103e-06	7.11064e-05	0.0888377	0.247469	0.0634946	Syt11
744	3.08442e-06	7.12437e-05	0.0720642	0.470275	0.112265	1500012F01Rik
745	3.13035e-06	7.22174e-05	0.0580872	0.200884	0.0259611	Rhd
745	0.00989212	0.0545967	0.124416	0.212804	0.140273	Klf2
748	3.25247e-06	7.47637e-05	0.0493168	0.165802	0.0215196	Tmbim1
748	0.00256452	0.0193092	0.0693241	0.0781654	0.00304349	RP23-50I16.3
749	5.81148e-05	0.000874791	0.212171	0.383744	0.0300601	Cxxc5
754	0.00108429	0.00967831	0.0322179	0.406903	0.191537	Wdr55
754	0.0126245	0.0661418	0.260764	0.25117	0.0362221	Map1lc3a
755	3.5108e-06	8.00278e-05	0.0324418	0.15158	0.0372919	Ext1
757	0.00455731	0.0302165	0.053772	0.0729967	0.0557769	Nipal3
758	0.00116584	0.0102532	0.118955	0.15952	0.00710589	Plp2
762	0.00230203	0.0177027	0.206589	0.315766	0.0109905	Csk
764	0.0131583	0.0684689	0.113127	0.08781	0.0643943	Cda
765	4.11477e-06	9.25798e-05	0.116157	0.359526	0.0500201	mt-Nd3
766	0.0133449	0.0693079	0.113235	0.110357	0.0534377	Dpf1
768	4.35192e-06	9.76856e-05	0.0610497	0.253396	0.0485428	Cmtm6
768	0.0119498	0.0632661	0.118718	0.133409	0.0810018	Kcnmb4
769	0.00923001	0.0519543	0.162924	0.206289	0.0980442	Hilpda
770	0.00115855	0.0102002	0.0836605	0.405004	0.184257	Aunip
770	0.00567356	0.0357442	0.0706824	0.0758724	0.0521798	Gm10712
771	0.00160008	0.0132086	0.177647	0.26203	0.124409	Rad9b
773	4.44665e-06	9.91131e-05	0.0138688	0.455729	0.0383755	Ccnl2
774	4.52126e-06	0.000100659	0.0409671	0.308181	0.092467	Raver1
775	4.57344e-06	0.000101702	0.0204838	0.169283	0.0533157	Paxip1
776	4.64327e-06	0.000103135	0.118741	0.223518	0.043329	B230354K17Rik
777	4.67753e-06	0.000103775	0.167243	0.381563	0.0507752	Clic4
777	0.000913751	0.00848128	0.136901	0.186927	0.030887	Nr5a2
779	4.83075e-06	0.000106926	0.0582575	0.232429	0.027445	Dennd5b
780	4.83645e-06	0.000106928	0.0963446	0.387932	0.131725	Zdhhc12
781	5.04055e-06	0.000111183	0.125142	0.490281	0.0634932	Usp19
783	5.2319e-06	0.000114741	0.114812	0.255096	0.0903071	Nploc4
785	5.34155e-06	0.000116878	0.0665037	0.271883	0.0979029	Shc1
785	0.00730371	0.0435986	0.246302	0.421206	0.0946494	Arpc5l
788	5.65442e-06	0.000123211	0.051789	0.259906	0.0605957	Nfxl1
789	0.0054643	0.0346659	0.0351483	0.0865132	0.06643	Npffr1
790	5.98244e-06	0.000129712	0.0652527	0.159173	0.0421778	Sidt2
791	6.02562e-06	0.0001305	0.0063339	0.448106	0.0336943	Ppfia1
793	6.06307e-06	0.000131014	0.169157	0.363585	0.0347717	Tmed1
793	0.00210461	0.0164561	0.136784	0.385968	0.194122	Tial1
793	0.0149728	0.0753653	0.222573	0.195544	0.0643026	Ezh2
795	0.0151575	0.0759639	0.206788	0.317664	0.122076	Fkbp1a
797	0.0151856	0.0760556	0.267782	0.135209	0.0333647	Wbp5
799	0.00094191	0.00867657	0.155444	0.289965	0.103697	Rpl10a
801	0.00313653	0.0226005	0.0962826	0.11637	0.0224555	Ecm1
802	0.0154795	0.0770827	0.0608251	0.0227828	0.0314088	Tec
803	0.0163507	0.080044	0.0806928	0.28283	0.180445	Dhfr
804	6.41456e-06	0.000136601	0.118797	0.317266	0.0585992	Pi4ka
805	6.44278e-06	0.000137049	0.0863016	0.444523	0.140998	Cers5
808	6.52505e-06	0.000138337	0.00203491	0.250825	0.0646778	Acaca
810	6.65372e-06	0.000140736	0.114161	0.597935	0.0844816	Zfp622
810	0.0119586	0.0632872	0.0725681	0.320086	0.190483	Rad51
812	0.00234718	0.0179847	0.215906	0.359471	0.125768	Thumpd3
813	0.015795	0.0781647	0.199987	0.198322	0.134986	Cbr1
814	6.81233e-06	0.000143472	0.173556	0.544249	0.100599	Gatad2a
816	6.89468e-06	0.000144836	0.0804574	0.58991	0.0620529	Tmem183a
817	6.89522e-06	0.000144836	0.0945041	0.332459	0.0975904	Kdm6b
819	0.0160546	0.0790943	0.181002	0.204261	0.0424848	Tax1bp3
820	7.11555e-06	0.000148873	0.0737516	0.491173	0.0542004	Ssr2
821	7.14051e-06	0.000149232	0.163252	0.654001	0.105318	Ppig
825	7.43285e-06	0.000154496	0.221839	0.476961	0.0974207	Sall4
825	0.0162853	0.0798873	0.128348	0.120901	0.0582107	Slc43a3
827	7.49884e-06	0.000155361	0.00902189	0.29231	0.104471	Map3k1
828	7.51711e-06	0.000155571	0.0921816	0.350968	0.0597968	Ptpn11
828	0.0163633	0.0800616	0.101931	0.0924571	0.0435118	St3gal1
829	7.65764e-06	0.000158144	0.0666758	0.194414	0.0362767	Pms1
829	8.01642e-05	0.00114876	0.174771	0.571512	0.187901	Dcun1d5
829	0.00500567	0.032391	0.0690332	0.076614	0.006308	Abtb2
834	0.0167108	0.0812652	0.0859791	0.0867135	0.0224482	Tspan17
835	0.000175432	0.00223109	0.0569723	0.154275	0.0902851	Gm13154
836	0.0169066	0.0818839	0.0871955	0.0856602	0.0321097	Ly6h
838	7.9811e-06	0.000163403	0.0478273	0.174109	0.0271186	Irf2bp2
839	0.0170574	0.0823845	0.128223	0.0802935	0.00316019	Akr1b8
841	8.12013e-06	0.000165717	0.0833856	0.21421	0.0100431	Tgfbr1
842	0.0170885	0.082493	0.138667	0.123466	0.0833216	Pex11b
843	8.17774e-06	0.000166536	0.0288561	0.149129	0.0598785	Rpp25
843	0.000829958	0.00786402	0.0610481	0.146306	0.0905288	Gtpbp1
845	0.00444497	0.0297648	0.179862	0.260226	0.142499	Dgkz
847	8.31394e-06	0.000168591	0.149422	0.413322	0.081809	Mpzl1
847	0.000725621	0.00704668	0.117022	0.162773	0.062607	Wwc1
848	8.46607e-06	0.000171494	0.0803612	0.297297	0.0408494	Rbm44
854	0.0175124	0.0840718	0.0756811	0.0413802	0.0482448	Gm38345
856	0.0175414	0.0841475	0.0849795	0.0862642	0.0268477	Pcbd1
857	9.1541e-06	0.000183871	0.074715	0.162533	0.0480865	Dpy19l1
858	6.86783e-05	0.000999918	0.216749	0.410489	0.137326	Ifi30
860	9.33081e-06	0.000186636	0.0428716	0.526478	0.0874123	Rpn2
861	0.00598579	0.0372445	0.0597382	0.0794735	0.0607948	9530034E10Rik
862	9.61028e-06	0.000191824	0.040864	0.228397	0.0414158	Mfsd5
863	9.65398e-06	0.000192495	0.0279377	0.417892	0.0579598	Letm1
863	0.000884541	0.00826264	0.0976781	0.128746	0.0209269	Cdh2
864	9.69306e-06	0.000193073	0.121833	0.214112	0.0817247	Ctc1
864	0.0179897	0.0859959	0.205808	0.0968039	0.0485896	H2afz
866	9.76203e-06	0.000194042	0.0402143	0.164612	0.0156249	Apmap
869	0.0102943	0.0562711	0.00344809	0.274231	0.165861	Skil
869	0.0181606	0.0865449	0.0829347	0.0797066	0.0631875	Gnl3l
870	0.0181699	0.0865449	0.0798945	0.00145537	0.0546945	Hoxb5
872	1.03511e-05	0.000204686	0.184086	0.519271	0.0847996	Spint2
876	0.0128912	0.0673358	0.157434	0.186873	0.0863107	Rai1
877	0.018524	0.0878462	0.0623686	0.0303536	0.0107552	Clcf1
881	1.08604e-05	0.000212788	0.0317505	0.191971	0.0217749	Alpl
883	0.00343961	0.0243346	0.169359	0.246434	0.0857505	Scamp5
884	1.10178e-05	0.000215172	0.0377393	0.190245	0.0712834	Uggt1
885	1.10351e-05	0.000215172	0.048678	0.266587	0.0309952	Ube3c
886	0.00494365	0.0320875	0.0489684	0.0719437	0.0543315	Dgkh
886	0.0192303	0.0904771	0.0759415	0.0563507	0.00171745	Mtus1
887	0.019592	0.0919073	0.0601062	0.0155159	0.00885482	Vwa5b2
895	0.0200562	0.0936023	0.097899	0.0621645	0.042236	Socs2
896	1.79131e-05	0.000322808	0.195806	0.376487	0.0432681	Midn
899	0.00163376	0.0134257	0.0289929	0.13412	0.0876618	Dnajb14
900	0.0203741	0.0947615	0.187818	0.0011402	0.030469	Ifi27
901	1.21531e-05	0.000232848	0.00539618	0.228477	0.0736188	Gab3
905	1.25668e-05	0.000240052	0.0643288	0.18233	0.0184841	Ddx3y
906	0.00449718	0.0299634	0.153523	0.376056	0.194814	Bccip
907	1.26952e-05	0.00024202	0.0440805	0.603712	0.0288219	Zfp207
915	1.38795e-05	0.000261465	0.12772	0.254049	0.0656336	Ttf1
915	0.0107653	0.0584202	0.097854	0.116355	0.0116367	Slc10a3
916	1.40699e-05	0.000264791	0.131768	0.271685	0.0682728	Rasal2
916	0.0154017	0.0767952	0.0522321	0.0656246	0.055192	Lrrc24
917	1.41278e-05	0.000265468	0.11759	0.422235	0.152834	Srek1
921	1.45252e-05	0.000271754	0.0168764	0.291457	0.03605	Rb1cc1
921	7.37142e-05	0.00106673	0.0923496	0.133942	0.0147738	Tunar
923	1.46134e-05	0.000272602	0.077165	0.38809	0.13886	Tex14
924	1.46342e-05	0.00027263	0.0429452	0.576491	0.030626	Rab1
924	0.00253334	0.0191514	0.106426	0.139322	0.0700829	Pou2f2
925	1.46434e-05	0.00027263	0.0743335	0.438266	0.00943001	Gart
927	1.47129e-05	0.000273246	0.0474223	0.176742	0.0295309	Aven
928	1.47194e-05	0.000273246	0.125709	0.257259	0.073196	Tia1
930	0.000872366	0.00818464	0.121949	0.35828	0.169847	Srsf4
931	1.51039e-05	0.000279839	0.013241	0.181222	0.0471798	Gusb
932	1.52445e-05	0.000281898	0.0893107	0.249396	0.00179021	Galnt7
934	1.54945e-05	0.000285692	0.00623692	0.292676	0.00500319	Csnk1g2
936	1.57102e-05	0.000288556	0.191983	0.617213	0.123414	Sep15
936	0.000114734	0.00155878	0.14372	0.233925	0.0239219	Zfp710
938	1.58282e-05	0.000290164	0.0183743	0.506656	0.0894337	Qars
939	0.000201655	0.00250131	0.0948725	0.133734	0.0429729	Slc26a10
941	1.65478e-05	0.000302484	0.14665	0.527395	0.0982879	Golga7
945	1.69085e-05	0.000307605	0.0516101	0.204114	0.0227074	Phc2
949	1.72508e-05	0.000312643	0.0374453	0.33571	0.0061758	Zyg11b
950	1.74482e-05	0.00031592	0.0485184	0.279652	0.0285506	Ppme1
952	0.0053684	0.0341369	0.127183	0.306268	0.164045	Ccz1
954	1.78095e-05	0.000321243	0.0480757	0.326439	0.0155707	Dync1h1
958	1.83263e-05	0.000329321	0.0283066	0.190349	0.0415494	Igf1r
958	0.00379886	0.0263015	0.0556409	0.144161	0.0907794	Tnip2
959	0.00198742	0.0157199	0.230244	0.404233	0.0837514	Pspc1
960	1.8572e-05	0.00033311	0.0156467	0.152978	0.0379133	Cnpy4
961	0.0150516	0.0756023	0.0942232	0.102613	0.0517272	Pced1b
963	1.89345e-05	0.000338075	0.0577661	0.149849	0.0393632	Cyth3
964	0.00057998	0.00589296	0.0820028	0.107558	0.033242	C920006O11Rik
965	0.00147898	0.0123964	0.232018	0.460309	0.150189	Tyms
966	0.00115875	0.0102002	0.032662	0.099684	0.0663668	Trio
968	1.94024e-05	0.000345089	0.159973	0.361453	0.110318	Gpr107
971	1.99985e-05	0.000354371	0.0280447	0.195292	0.0349173	Itfg2
971	0.00396962	0.0271492	0.0233012	0.300884	0.16195	Cox18
972	6.33641e-05	0.000936103	0.150924	0.259487	0.02886	Ly6e
973	2.00488e-05	0.000354603	0.0120179	0.350883	0.0130125	Npepps
977	0.00418459	0.0283876	0.154047	0.300032	0.116029	Cox6a1
978	2.16828e-05	0.000378944	0.234181	0.602308	0.176646	Snx5
987	2.18638e-05	0.000381408	0.0422299	0.283401	0.0604955	Rpl8
989	0.0158311	0.0782622	0.0436955	0.0643513	0.0519221	Cap2
991	2.28045e-05	0.000395843	0.0848164	0.300731	0.0871495	Lamb1
992	2.28156e-05	0.000395843	0.0411728	0.146793	0.023552	Nf2
992	0.0214282	0.0986657	0.232334	0.323599	0.0124381	Cnn3
998	2.38613e-05	0.000411969	0.0945294	0.57484	0.0929152	Sf3b1
1001	0.000271807	0.00318335	0.0404539	0.117986	0.07245	Zfp524
1001	0.0170087	0.082274	0.129031	0.149678	0.00563294	Ddr1
1002	2.40932e-05	0.000414621	0.0594478	0.148435	0.00579604	Hmbox1
1003	2.41395e-05	0.000415043	0.0870648	0.151503	0.0402654	Dmrt3
1006	2.52194e-05	0.000432055	0.0539993	0.154513	0.0447995	Npc1
1012	2.66695e-05	0.000454453	0.061134	0.423848	0.12076	Yif1b
1014	2.68662e-05	0.000456988	0.0846766	0.274205	0.0731989	Atf6b
1015	0.0161949	0.0796074	0.0538447	0.0909787	0.0673523	Zscan22
1016	2.71528e-05	0.000461043	0.0730834	0.216753	0.101192	Scaf4
1019	0.0105375	0.0573774	0.142663	0.195985	0.0812929	Flot1
1020	0.0151056	0.0757939	0.0580366	0.0944846	0.0697773	Enpp5
1022	2.83685e-05	0.000478283	0.0448567	0.140379	0.00841572	Lclat1
1022	0.00451303	0.0300076	0.106996	0.146608	0.021939	Map3k11
1023	0.00270695	0.0202143	0.0876884	0.128757	0.0810268	Unk
1026	7.62275e-05	0.00109977	0.153305	0.473892	0.17856	Coa7
1027	2.99366e-05	0.000501183	0.0499324	0.386705	0.0217671	Ppp3ca
1028	0.0144225	0.0732904	0.10735	0.131702	0.0798959	Fstl1
1029	3.0291e-05	0.000506228	0.0195455	0.278094	0.0448338	Pim3
1030	3.06192e-05	0.000511266	0.0501646	0.284747	0.0886818	Mfsd10
1030	0.000338994	0.00380746	0.191961	0.36081	0.140808	Melk
1031	3.06912e-05	0.000511574	0.00431067	0.243128	0.0314377	Smg8
1032	3.07392e-05	0.000511928	0.0937543	0.350959	0.0460836	Rpl29
1033	3.10245e-05	0.000515778	0.136243	0.406847	0.124231	Pank2
1035	0.0191089	0.0900392	0.127473	0.187865	0.120912	Nsmaf
1036	0.0170481	0.0823714	0.185882	0.240862	0.0175479	Fnta
1037	3.22846e-05	0.00053394	0.0264345	0.365534	0.0140482	Zfp36l2
1038	3.26094e-05	0.000538845	0.0161849	0.127718	0.0154016	D630045J12Rik
1038	0.00788426	0.0461979	0.0801963	0.194677	0.116481	Lsr
1041	0.0216483	0.0995158	0.040109	0.040109	0.0355142	Inhbb
1045	3.37208e-05	0.000553856	0.0347157	0.13835	0.009032	Mpdz
1047	3.3841e-05	0.000554407	0.0600497	0.121883	0.0378403	Gm26890
1055	3.55278e-05	0.00057856	0.170028	0.417167	0.0335662	Scamp3
1058	0.000130402	0.00173344	0.131674	0.432541	0.175686	Foxp1
1061	3.68054e-05	0.000596316	0.199268	0.511508	0.177723	Cdc123
1061	0.0051651	0.0331978	0.0416119	0.132633	0.0844628	Prkacb
1064	3.7355e-05	0.000604196	0.0153149	0.434791	0.0341772	BC004004
1064	0.00366191	0.0255105	0.106102	0.147213	0.0255092	Stim1
1066	0.000202166	0.00250439	0.128017	0.352053	0.154224	Stx12
1067	0.00222057	0.017173	0.0101505	0.258785	0.133354	Toe1
1070	3.8351e-05	0.00061665	0.00328799	0.202945	0.038727	Brd9
1072	3.84693e-05	0.000617513	0.0873503	0.140785	0.0746512	RP23-276C23.1
1073	0.000462491	0.00488094	0.068029	0.446489	0.181625	Gps1
1074	3.94258e-05	0.000631276	0.135448	0.651197	0.0734481	Tsc22d3
1074	0.000698272	0.00682271	0.0404997	0.106425	0.0672691	Golim4
1077	4.03607e-05	0.000644085	0.0276875	0.549902	0.0162629	Erp29
1078	4.06715e-05	0.000648504	0.0180497	0.53234	0.080138	Gins4
1080	4.12278e-05	0.000656278	0.0289744	0.194872	0.0175628	Spag9
1081	4.16095e-05	0.000660876	0.00764292	0.182313	0.0654919	Rbsn
1081	0.0139339	0.0715306	0.0801256	0.0993644	0.0650987	Tesk1
1083	4.16848e-05	0.000660876	0.0986518	0.320811	0.0167577	Ftl1
1084	4.16897e-05	0.000660876	0.0938078	0.277204	0.0132176	Nid2
1087	4.24659e-05	0.000670871	0.0949507	0.58703	0.054025	Dazap1
1087	0.00173544	0.0140468	0.135252	0.205387	0.0784142	Gpr180
1089	0.0169034	0.0818839	0.180221	0.23983	0.115191	Ubap1
1091	4.32976e-05	0.000681839	0.0811585	0.297819	0.0824116	Cog8
1091	0.0169623	0.082112	0.0572282	0.0572282	0.009355	Snap25
1092	4.3822e-05	0.000688962	0.041435	0.242169	0.0503538	Stau2
1096	0.0088671	0.0505912	0.0861314	0.114994	0.0794602	Atl1
1099	0.0103245	0.0564092	0.0593117	0.0670006	0.00232766	Tshz1
1100	4.74513e-05	0.000739931	0.0741477	0.252215	0.0706857	Pi4k2a
1102	4.76833e-05	0.000742336	0.00942144	0.140818	0.0371171	Tmppe
1105	4.79842e-05	0.000745198	0.0376943	0.149896	0.0775097	Gm15128
1105	0.00134249	0.0114586	0.177532	0.303657	0.0666315	Grn
1105	0.00429855	0.0290145	0.0780414	0.179616	0.106842	Slain1
1106	4.82209e-05	0.000748266	0.0520489	0.555623	0.0846966	Mrpl38
1107	0.00210966	0.0164889	0.0203401	0.106266	0.0690857	Usp31
1108	4.87478e-05	0.000755215	0.0169318	0.178449	0.0588893	Blzf1
1110	4.93587e-05	0.000763441	0.161661	0.417043	0.103194	Zfp664
1111	0.00107834	0.009648	0.0687642	0.0901858	0.0357906	Zfhx2
1119	5.28184e-05	0.000811043	0.0784326	0.190968	0.0337527	Diap3
1119	0.0104611	0.0570283	0.016679	0.134239	0.0874374	Cog7
1121	9.26736e-05	0.00129404	0.212529	0.442017	0.125074	Ngfrap1
1124	5.52078e-05	0.000842315	0.059491	0.186108	0.0434576	Slc38a2
1124	0.0182682	0.0869356	0.106233	0.134173	0.0633918	Igsf9
1125	5.54858e-05	0.000845882	0.059808	0.146767	0.0146708	Calcoco1
1128	5.61204e-05	0.000853134	0.0358778	0.126109	0.0427705	Srr
1131	5.64272e-05	0.000855454	0.0845557	0.140706	0.0177682	RP24-399A15.2
1134	5.70568e-05	0.000862944	0.0547526	0.556357	0.127955	Snrnp40
1134	0.00663986	0.0404056	0.103744	0.132611	0.0544857	Myl4
1135	5.72343e-05	0.000864944	0.0421358	0.240614	0.0503689	Zglp1
1137	0.00945281	0.0527945	0.0527257	0.148974	0.092985	Gfra4
1138	5.78024e-05	0.000871461	0.0339797	0.19963	0.0470435	Rabgap1
1139	5.80601e-05	0.000874656	0.0585632	0.129785	0.0506037	Gm26724
1142	5.90739e-05	0.000886433	0.0433019	0.238911	0.0494836	Dtwd2
1145	5.95378e-05	0.000891993	0.108938	0.245596	0.0793813	Fbxo30
1147	6.04348e-05	0.000903307	0.0524347	0.130103	0.00980842	Chst11
1149	0.0079809	0.0465784	0.0671824	0.15879	0.0970018	Nfic
1152	0.0164026	0.0801954	0.022368	0.0906078	0.0647292	Zfp507
1153	0.0151938	0.0760564	0.0917808	0.111417	0.0329624	1700096K18Rik
1156	6.22873e-05	0.000923767	0.160059	0.431752	0.0600248	Ptpn1
1158	6.25977e-05	0.000926931	0.0487728	0.212987	0.066549	Fam160a2
1162	0.00599322	0.0372638	0.0756276	0.13364	0.0839107	Mlh3
1166	6.38558e-05	0.000939576	0.0563576	0.245866	0.0407432	Tmem175
1170	6.62483e-05	0.000969713	0.0161146	0.331907	0.0301202	Mydgf
1172	0.0174363	0.0837697	0.0575603	0.244592	0.143507	Ccdc71
1174	6.7638e-05	0.000986276	0.0109464	0.139292	0.0117042	Fbxo41
1179	7.02849e-05	0.0010202	0.126364	0.267045	0.0844796	Flot2
1180	7.18076e-05	0.00104151	0.0796764	0.278156	0.0460637	Susd4
1181	7.28733e-05	0.00105617	0.0981876	0.466878	0.161173	Poldip2
1182	0.0136822	0.0706767	0.102481	0.125379	0.0230447	Tcf7l2
1184	7.4504e-05	0.00107735	0.0346075	0.248063	0.0566632	Ndn
1185	7.50415e-05	0.0010843	0.0616213	0.155226	0.0347154	Tanc1
1185	0.0160167	0.0789551	0.0718346	0.117428	0.0767486	Atp1b2
1187	0.0108908	0.058967	0.184947	0.387013	0.179743	Drg1
1189	7.67806e-05	0.00110692	0.12428	0.23733	0.0821344	Mthfd1
1191	0.015412	0.0768267	0.167513	0.243801	0.12033	Enkd1
1192	7.82788e-05	0.00112651	0.0474143	0.262655	0.0339999	Exoc5
1196	0.0211393	0.0976711	0.074948	0.0905229	0.0237823	Fndc3b
1197	0.00254617	0.0192089	0.111165	0.164554	0.0496376	Lysmd2
1200	8.11043e-05	0.00115702	0.058621	0.349681	0.0596346	Usp37
1202	0.021667	0.099563	0.0395056	0.0395056	0.00271173	E130309D14Rik
1204	8.3391e-05	0.00118546	0.0663342	0.216948	0.0393569	Trmt13
1206	0.00837223	0.0484625	0.0543109	0.0637301	0.0128436	Gramd4
1212	8.61658e-05	0.00121741	0.0658073	0.283626	0.016647	Rnf170
1213	8.63949e-05	0.00121975	0.00338894	0.177093	0.0804306	Sp4
1214	8.725e-05	0.00123009	0.0278939	0.162011	0.0588904	Shprh
1216	8.86983e-05	0.00124857	0.112572	0.293754	0.124262	Atp2c1
1216	0.0152229	0.0761625	0.01887	0.0555298	0.0429939	Reep2
1217	8.8898e-05	0.00125046	0.0138388	0.498029	0.165123	Tomm70a
1220	9.06517e-05	0.00127232	0.0718379	0.244388	0.0335886	Srcap
1221	0.00436569	0.0293432	0.150958	0.24632	0.0739399	Rsf1
1223	9.13176e-05	0.00127885	0.026768	0.121749	0.0344797	Gm20760
1225	9.23675e-05	0.00129145	0.0642201	0.365289	0.0277659	Wasf1
1228	9.27718e-05	0.00129447	0.000895935	0.169727	0.0432429	Spns1
1230	9.54642e-05	0.00132901	0.0342946	0.122361	0.0447975	Raver2
1230	0.000831126	0.00787118	0.0234725	0.434424	0.167639	Snap47
1232	9.58831e-05	0.00133301	0.0159316	0.578394	0.123719	Tuba1b
1236	0.00891021	0.0507008	0.0596902	0.0702015	0.0272516	Arhgap30
1237	0.000101169	0.00139908	0.0772239	0.152514	0.045882	Dpy19l4
1240	0.00487931	0.0317671	0.0385786	0.168656	0.0949312	Zdhhc6
1241	0.000102089	0.00140766	0.0249311	0.247964	0.037337	Cpsf7
1242	0.000102137	0.00140766	0.02088	0.446702	0.140011	Baz1b
1243	0.000102705	0.00141383	0.00571735	0.115967	0.0399523	Rilpl1
1243	0.00416606	0.0282901	0.0850691	0.117972	0.0366153	Impact
1246	0.000104337	0.00143385	0.14468	0.356297	0.0956647	2810474O19Rik
1247	0.000104447	0.00143432	0.0885935	0.507021	0.174731	Gmps
1249	0.000107667	0.00147642	0.0667164	0.13022	0.0266575	Gm38042
1253	0.000110158	0.00150491	0.0306099	0.241485	0.0371759	Pcnt
1257	0.000111262	0.00151592	0.055664	0.133767	0.0548586	Robo1
1257	0.00310736	0.0224581	0.0373178	0.10912	0.0687839	Asb6
1258	0.00100225	0.00910796	0.0648802	0.255635	0.12363	Tbc1d1
1260	0.00155169	0.0128871	0.0553271	0.188381	0.0995417	Rab3gap2
1263	0.00876565	0.0501109	0.121837	0.176346	0.0281493	Tmem55a
1266	0.00011777	0.00159323	0.0442586	0.223225	0.0545856	Dyrk3
1267	0.00402792	0.0274692	0.135702	0.20421	0.0457209	Abhd6
1268	0.000118902	0.00160627	0.0641689	0.202718	0.0393435	G6pc3
1270	0.0001191	0.00160667	0.0709822	0.152794	0.0271949	C2cd3
1271	0.000119404	0.00160964	0.0796509	0.249855	0.0404188	Csnk1g3
1272	0.000119791	0.00161372	0.0345561	0.157201	0.0513054	Kdm3b
1273	0.000120889	0.00162736	0.0508679	0.12564	0.0227101	Gm29666
1274	0.00161083	0.0132687	0.0679599	0.117191	0.0710418	Ankrd45
1277	0.000123439	0.00165514	0.0858662	0.151536	0.0521378	Efhc2
1279	0.000123472	0.00165514	0.100163	0.54461	0.0139079	Cct2
1280	0.000123801	0.00165837	0.0569583	0.388729	0.0289205	Morc3
1284	0.000126079	0.00168535	0.153538	0.362084	0.0807562	Tm9sf2
1286	0.000126445	0.00168697	0.0325771	0.263063	0.0264801	Rps6ka1
1289	0.000127711	0.0017012	0.0919871	0.402326	0.127296	Nln
1291	0.00103568	0.00934064	0.0954474	0.148186	0.0163161	Kif15
1294	0.000132796	0.0017628	0.0422607	0.193642	0.0805923	Dennd5a
1295	0.000133614	0.00177243	0.0381588	0.126053	0.00650635	Pgap1
1305	0.00151463	0.0126122	0.171976	0.308471	0.0809969	Usp4
1307	0.000140649	0.00184778	0.0170075	0.125544	0.0371645	Piezo1
1309	0.000142447	0.00186755	0.064057	0.113291	0.000154343	Gm4707
1310	0.000144742	0.00189244	0.00394986	0.117299	0.0245375	Gm16586
1311	0.000145263	0.00189796	0.00789586	0.572667	0.0993459	Bnip3l
1312	0.000145816	0.00190388	0.0404179	0.342103	0.0162737	Ptpra
1316	0.000150401	0.00195705	0.0277104	0.130198	0.0213686	Ndrg1
1318	0.000152653	0.00198365	0.179267	0.455073	0.169028	Phf23
1320	0.000153315	0.00198956	0.148483	0.458474	0.102654	Bnip2
1320	0.0204916	0.0951459	0.0763619	0.163158	0.103265	Gsto2
1322	0.000154903	0.00200743	0.0453436	0.237636	0.0903846	Mettl8
1323	0.000617981	0.00621018	0.0665663	0.0969225	0.0371628	Furin
1330	0.000182285	0.00230296	0.0980688	0.213045	0.104444	Ina
1331	0.00283812	0.0209319	0.0260726	0.131974	0.0778622	Ipo13
1332	0.0001663	0.00213773	0.0493179	0.120853	0.0203943	3110021N24Rik
1333	0.000167795	0.00215115	0.0852141	0.156222	0.0468032	H2-D1
1333	0.0186272	0.0882511	0.0572905	0.0649172	0.0295167	C130089K02Rik
1337	0.000172413	0.0022015	0.0591417	0.533907	0.0343803	Rap1b
1339	0.000174792	0.0022274	0.01294	0.111984	0.00560703	Rptor
1340	0.000174984	0.00222769	0.048327	0.158303	0.0641643	Cep350
1344	0.000176203	0.00223793	0.0787005	0.2387	0.0368078	Pde12
1350	0.000182306	0.00230296	0.0666651	0.1733	0.0147296	Dusp1
1350	0.00247262	0.0187801	0.205156	0.422211	0.186869	Dnd1
1353	0.000183992	0.00232141	0.0154047	0.119743	0.0288756	Xndc1
1358	0.00302195	0.0219655	0.0566951	0.0734877	0.0478444	Ak3
1359	0.0101873	0.0558066	0.0434971	0.242774	0.132066	2610305D13Rik
1361	0.000190261	0.00238476	0.0955021	0.468747	0.0724453	Pias2
1362	0.000190632	0.00238784	0.0699178	0.339144	0.0465669	Rpl3
1365	0.000193841	0.0024201	0.0719142	0.326783	0.0829299	Dguok
1365	0.0140501	0.0719722	0.0184088	0.063819	0.0473322	Ndst4
1367	0.00101239	0.0091827	0.143341	0.254624	0.0331144	Phf12
1368	0.000197323	0.00245875	0.0702901	0.172642	0.0427054	Akap12
1371	0.00216134	0.0168032	0.00752616	0.218347	0.109046	Aifm3
1374	0.00103768	0.00934989	0.0764663	0.108749	0.0146699	Mageh1
1375	0.000498747	0.00519753	0.177013	0.348398	0.00616591	Cnot2
1377	0.000204903	0.00253453	0.18498	0.412965	0.0923904	Ube2q2
1378	0.00105175	0.00944108	0.1419	0.242711	0.00744712	Arhgef1
1379	0.000204649	0.00253351	0.00692561	0.494478	0.0393872	Smarce1
1386	0.000209439	0.00258249	0.0428922	0.203413	0.00400903	Phf10
1386	0.00403322	0.027476	0.0759859	0.376787	0.169951	2310039H08Rik
1387	0.00284154	0.020941	0.0846549	0.120301	0.0261601	B630005N14Rik
1388	0.000210385	0.0025896	0.00387027	0.237501	0.0033389	Dgat1
1390	0.000494746	0.00516711	0.0738498	0.355106	0.154545	Hn1l
1393	0.000212863	0.0026115	0.0893912	0.168013	0.0734229	Pik3r1
1394	0.000214666	0.00263193	0.0414727	0.195615	0.083327	Xpo4
1396	0.000217531	0.00266332	0.095928	0.210897	0.0202318	Adam15
1397	0.000218574	0.00267299	0.0805038	0.132953	0.0653097	RP23-465A17.7
1398	0.000219182	0.00267648	0.0931545	0.293234	0.0242493	Dcaf12
1399	0.00021928	0.00267648	0.0732537	0.207389	0.0176193	Kdm3a
1406	0.000225339	0.00273818	0.052282	0.153261	0.0373445	Slc15a4
1409	0.000228827	0.00277175	0.0074656	0.326973	0.0372288	Yae1d1
1410	0.000229539	0.00277712	0.0326457	0.1855	0.00224112	Zfp260
1411	0.000229561	0.00277712	0.0205936	0.171599	0.0694095	Fam20b
1412	0.000738596	0.00713143	0.134995	0.237607	0.0283988	Rabepk
1413	0.000231762	0.0028002	0.00330732	0.213824	0.0104253	Scaf8
1415	0.000234143	0.00282148	0.0534309	0.184966	0.0402949	Neo1
1427	0.000247783	0.00295822	0.136151	0.277595	0.0220909	Ktn1
1428	0.000249362	0.00297521	0.036512	0.214378	0.0417104	Ttf2
1430	0.0137794	0.0709666	0.193615	0.322895	0.142164	Fmr1
1432	0.000458431	0.0048515	0.101029	0.345467	0.147733	Nipsnap3b
1433	0.0158627	0.0783782	0.0201939	0.0635134	0.0470857	Dlgap3
1435	0.0145094	0.0735754	0.0354007	0.211312	0.126366	Pola2
1439	0.000263925	0.00311631	0.0414168	0.120421	0.0233849	Fgfrl1
1440	0.000263962	0.00311631	0.0636428	0.308248	0.0239716	1110037F02Rik
1442	0.000265351	0.00312885	0.137511	0.287251	0.0495086	Golga4
1445	0.000266562	0.00313732	0.0346468	0.117456	0.0362985	Tnfaip8
1445	0.00199124	0.0157436	0.131505	0.219536	0.0254202	Spg7
1446	0.000266954	0.00313999	0.0244783	0.43646	0.147127	Akap8
1447	0.000268459	0.00315576	0.0646064	0.165555	0.0161964	Mettl22
1448	0.00026885	0.00315841	0.00397681	0.300941	0.041453	Arhgap5
1449	0.000269099	0.00315939	0.157145	0.334093	0.037503	Irf2bpl
1450	0.000270594	0.0031711	0.0880128	0.304181	0.0454374	Dpm1
1452	0.00830094	0.0481813	0.175187	0.281945	0.11052	Nrd1
1456	0.000279977	0.00326703	0.065491	0.203673	0.0323821	Ing4
1458	0.00028345	0.00329978	0.0918024	0.268927	0.108107	Mob1a
1459	0.000283475	0.00329978	0.120506	0.398046	0.0762633	Rbms2
1462	0.000289528	0.0033624	0.0238251	0.156917	0.00928111	Dgke
1463	0.000289653	0.0033624	0.0689371	0.225554	0.0986095	Uspl1
1464	0.000289848	0.0033624	0.0252053	0.334732	0.0438488	Setdb1
1465	0.000290037	0.0033624	0.0191783	0.378769	0.0651051	Atad1
1465	0.00364227	0.0254015	0.116757	0.175297	0.101464	Smarca2
1469	0.000294988	0.00340886	0.00758426	0.261329	0.0914011	Scyl1
1470	0.000295914	0.0034175	0.0397923	0.201163	0.0552881	Git2
1471	0.00029645	0.00342162	0.0875169	0.237301	0.0112077	Nr3c1
1472	0.000297108	0.00342715	0.0887985	0.24025	0.0908423	Mpnd
1473	0.000297725	0.0034322	0.0609974	0.433518	0.046574	Stag1
1474	0.000298962	0.00344215	0.0282157	0.112594	0.0357607	Col25a1
1482	0.000304335	0.00348157	0.0409026	0.112083	0.0287292	Erbb2ip
1483	0.000304434	0.00348157	0.000252481	0.111867	0.010894	Qtrtd1
1485	0.000304575	0.00348157	0.0398888	0.0977731	0.00652437	Ccdc126
1486	0.000304684	0.00348157	0.0622571	0.121703	0.0388757	Pxk
1490	0.000306552	0.00349806	0.0489557	0.228496	0.029773	Edem1
1493	0.000313558	0.00356735	0.00679768	0.180425	0.0434894	Gse1
1493	0.000342841	0.00384102	0.0748925	0.332418	0.138009	Arf3
1495	0.000316304	0.00359431	0.0428468	0.363565	0.072003	Ehmt1
1496	0.000316503	0.00359444	0.0800346	0.28578	0.0950135	Gyltl1b
1498	0.000320081	0.00363075	0.013568	0.492347	0.145391	Ctps
1499	0.000321013	0.00363916	0.0299079	0.261077	0.0274159	Rnf113a2
1500	0.00253462	0.019152	0.0320509	0.170778	0.0898528	Mta1
1504	0.000330409	0.00373239	0.115124	0.322341	0.0620934	Atp6v1a
1505	0.0159384	0.0786705	0.050917	0.0600792	0.0325656	Wif1
1507	0.000332597	0.00375045	0.0112678	0.114727	0.0430893	Alg6
1510	0.000337708	0.00380059	0.0410515	0.247461	0.0314437	Zfyve9
1512	0.000338038	0.00380059	0.0548004	0.176738	0.0678084	Fam117a
1514	0.000339048	0.00380746	0.0205566	0.154264	0.0528177	Lin28b
1516	0.000340947	0.00382429	0.0730487	0.116416	0.0264717	F2r
1520	0.000344671	0.00385475	0.132935	0.381405	0.0904899	Ddx3x
1520	0.0181725	0.0865449	0.0687625	0.0874875	0.0423171	Fam131a
1524	0.000350933	0.00391561	0.0413049	0.108458	0.0385257	RP24-317M4.1
1525	0.00114349	0.0100938	0.0377048	0.323491	0.138118	Mta3
1527	0.000354012	0.00394306	0.0489772	0.150249	0.0192093	Odf2l
1528	0.00035707	0.00397017	0.0123083	0.520378	0.130984	Fus
1529	0.000360765	0.00400426	0.0650594	0.352411	0.0226004	Fignl1
1533	0.000366305	0.00405365	0.0209849	0.282829	0.036544	Pgrmc1
1533	0.0215045	0.0989592	0.0906347	0.119197	0.048878	Arntl
1535	0.000367317	0.00406047	0.0914655	0.290261	0.00686774	Reep3
1536	0.000511397	0.00529469	0.0107344	0.266064	0.120733	Polr3f
1539	0.000372719	0.0041083	0.0512979	0.31494	0.0187968	Dnajc5
1542	0.000376882	0.00414462	0.00839406	0.238096	0.0173774	Mgat2
1544	0.00303161	0.0220273	0.0277787	0.114337	0.065919	Inppl1
1546	0.000380575	0.00417459	0.0137448	0.264208	0.0104149	Rnf121
1549	0.000381619	0.00417987	0.0123672	0.193307	0.0308	Cds2
1553	0.0003892	0.00425071	0.0637193	0.248825	0.0271655	Cdk13
1557	0.00039553	0.00430753	0.0421241	0.117269	0.0523312	Gramd1a
1566	0.000405714	0.00439339	0.148103	0.326895	0.0535457	Abhd14a
1567	0.000406041	0.00439444	0.0392277	0.108014	0.0240769	Grina
1568	0.000407543	0.00440821	0.0909387	0.281363	0.00380225	Igf2bp3
1569	0.000410505	0.00443773	0.0355737	0.215591	0.0839656	Slc20a1
1574	0.00949028	0.052914	0.067966	0.280127	0.139325	Rsu1
1577	0.00387026	0.0266722	0.017399	0.143652	0.0816724	Angptl4
1584	0.000437756	0.00467674	0.00505531	0.160917	0.0581353	Specc1l
1588	0.000441938	0.00471088	0.106746	0.241703	0.0517044	Ctdsp1
1589	0.000443072	0.00472034	0.0945136	0.405172	0.127805	Fam60a
1590	0.00145311	0.0122373	0.166202	0.345422	0.0470623	Rbm5
1597	0.00400049	0.0273212	0.0617231	0.145644	0.0802668	Katnb1
1602	0.000465452	0.00490948	0.0155012	0.133848	0.00667668	Nbea
1603	0.000468652	0.00494051	0.140144	0.400735	0.0833805	Ppm1d
1605	0.000470768	0.00495734	0.0730281	0.395506	0.0983341	Htatsf1
1606	0.0064417	0.0393884	0.0967986	0.148102	0.0670139	Ccdc166
1609	0.000481794	0.00505672	0.133187	0.468132	0.0896727	Scml2
1616	0.000693492	0.00679338	0.20237	0.479691	0.150906	Capzb
1619	0.000495061	0.00516757	0.0336703	0.181068	0.0543371	Fam168a
1620	0.00049676	0.00518247	0.0648899	0.153919	0.0421128	Usp38
1620	0.00209606	0.0164094	0.0582803	0.0833932	0.0160976	Reep1
1623	0.00110039	0.00979484	0.0633278	0.104299	0.0621358	Hoxb2
1624	0.000500571	0.00521085	0.0746921	0.118035	0.0386542	Slc29a2
1625	0.0204434	0.0949454	0.0773482	0.105383	0.0507836	Zfp820
1631	0.000510234	0.00528552	0.0568751	0.194821	0.02623	Stk35
1636	0.000517677	0.00534741	0.00800872	0.151157	0.0121045	Atf7
1639	0.000521222	0.00537602	0.0162845	0.364541	0.0389979	Nipa2
1640	0.000526434	0.00542684	0.0356419	0.258078	0.0353598	Pabpn1
1640	0.00923113	0.0519543	0.00894679	0.156759	0.0873987	Rhbdd3
1649	0.000549559	0.0056318	0.031337	0.11102	0.0147728	RP24-147H20.3
1652	0.00056327	0.00575687	0.0379227	0.0928011	0.0200748	Hars2
1655	0.000565938	0.00577795	0.131635	0.397993	0.0500397	Dnajb1
1657	0.000569859	0.00581177	0.0501076	0.453379	0.128957	Cdk9
1658	0.000572759	0.00583823	0.0400849	0.100844	0.0441234	Tub
1659	0.000574327	0.00585109	0.0833873	0.192834	0.0344173	Cdyl2
1660	0.00057556	0.00586052	0.0749274	0.211399	0.0388023	Senp1
1660	0.0204366	0.0949368	0.014637	0.087713	0.0601415	9330151L19Rik
1662	0.00057882	0.00588682	0.128262	0.249542	0.0856422	Tbl1xr1
1662	0.00966584	0.0535956	0.0233484	0.0617247	0.0426683	Stxbp5
1668	0.00955996	0.0531938	0.0503714	0.0639396	0.0309473	Gm11491
1669	0.0144002	0.0732599	0.111328	0.168861	0.0298261	Mypop
1672	0.0119447	0.063257	0.023482	0.199756	0.10686	Hook3
1673	0.00224691	0.0173416	0.15606	0.29154	0.0649728	Nudt9
1679	0.000615521	0.00619478	0.00609169	0.0980476	0.0343623	Agpat3
1680	0.000616764	0.00620402	0.0198833	0.40687	0.03259	Syncrip
1681	0.00403159	0.027476	0.190045	0.382193	0.103075	Atp6v0e
1684	0.00166247	0.0136002	0.135212	0.328259	0.137481	Mesdc2
1686	0.00140774	0.0119408	0.0182921	0.0922824	0.055375	Ntn3
1687	0.00062354	0.00624586	0.0871156	0.217368	0.0198875	Mcph1
1694	0.000636778	0.00635182	0.00935378	0.105939	0.00271027	Heatr5a
1694	0.0146226	0.074011	0.0265464	0.0768837	0.0544236	6430511E19Rik
1697	0.000640617	0.00638012	0.0300731	0.225399	0.0358628	Nsdhl
1706	0.000655308	0.00649198	0.176265	0.458158	0.0206502	Tnrc6c
1707	0.000655587	0.00649198	0.0621705	0.149581	0.0145538	Crem
1707	0.00108496	0.00967831	0.0650643	0.0983206	0.0192114	C1galt1c1
1717	0.000673145	0.00662805	0.0978051	0.306436	0.0425862	Gm14698
1718	0.000676364	0.00665289	0.10694	0.220328	0.0673556	Bmp7
1720	0.0139961	0.0717533	0.0332812	0.0562578	0.0393584	Efhc1
1722	0.00290663	0.0213138	0.0598829	0.0845461	0.0377835	RP23-407I6.6
1723	0.000690428	0.00677343	0.107713	0.280803	0.0539332	Msl3l2
1724	0.000690747	0.00677343	0.104623	0.284246	0.0853864	0610009B22Rik
1724	0.0167965	0.0814954	0.0417938	0.058695	0.0415615	Gm7180
1733	0.000714589	0.00695369	0.112899	0.305563	0.0117983	Mospd3
1742	0.000733731	0.00710377	0.0158244	0.143295	0.0358203	Atp11c
1743	0.000734164	0.00710436	0.0442169	0.114505	0.0529618	Zfp618
1744	0.000736059	0.00711909	0.0251065	0.526654	0.061815	Mrpl12
1745	0.00350258	0.024683	0.0624818	0.0874052	0.0505947	Lrch1
1750	0.000747815	0.00720361	0.0700955	0.142285	0.0110415	Clk4
1752	0.000754412	0.00725983	0.0479257	0.339931	0.0154142	Ssr3
1752	0.0164792	0.0803846	0.0539768	0.130851	0.08054	Slc19a1
1754	0.000758825	0.00729495	0.104965	0.252117	0.0273493	Wbp1
1755	0.000762827	0.00732237	0.0781712	0.31911	0.0263326	Mxra7
1759	0.000778124	0.00745108	0.0313483	0.158848	0.0284092	Tchp
1760	0.00173346	0.0140367	0.0613687	0.0893316	0.00635887	Napb
1764	0.000794832	0.00758589	0.0707993	0.438415	0.0482177	Mars
1771	0.00080859	0.00768825	0.146396	0.34645	0.0904354	Nptn
1781	0.000837954	0.00790677	0.0424575	0.161874	0.0143446	Mast4
1785	0.00084011	0.00791311	0.147367	0.464478	0.0680169	Aars
1785	0.0144845	0.0735274	0.0449254	0.0564318	0.0373894	Wdr13
1787	0.000851355	0.00801507	0.0227704	0.547401	0.100681	Pgam1
1791	0.000866422	0.00814087	0.0802921	0.210039	0.084408	Dph5
1794	0.00087372	0.00818528	0.0597536	0.146173	0.00136816	Arhgap35
1795	0.0008811	0.0082423	0.040403	0.174278	0.0566494	Lmbrd1
1798	0.000885521	0.00826746	0.150443	0.419334	0.0513491	Polr2b
1800	0.0159933	0.0788601	0.0424215	0.0522537	0.0286772	Zfp526
1810	0.000908782	0.00843926	0.0234326	0.10246	0.00553646	Hipk2
1820	0.000930453	0.00860703	0.030408	0.0926206	0.0221307	Itpr1
1829	0.000945342	0.00869393	0.0417936	0.0890105	0.0321229	Gm4799
1832	0.000948819	0.00870944	0.187793	0.525194	0.198553	Loxl2
1833	0.000954594	0.00875824	0.0431942	0.105899	0.0342621	Plec
1835	0.000957355	0.00877935	0.0753396	0.163398	0.0433098	4930402H24Rik
1838	0.00096325	0.00882071	0.0646	0.405291	0.0532619	Hspbap1
1838	0.00241275	0.0183766	0.0326151	0.182902	0.090155	Ppm1m
1839	0.000964648	0.00882928	0.0132762	0.473632	0.0348577	Eprs
1840	0.000969424	0.00886875	0.0783652	0.150349	0.0293411	Col13a1
1841	0.000971401	0.00888258	0.0968174	0.47341	0.149868	Rbbp4
1843	0.00107336	0.00960795	0.0981127	0.169969	0.0271543	Terf2
1845	0.00361814	0.0252996	0.130237	0.240981	0.106694	Chek1
1851	0.000988177	0.00898998	0.0237517	0.103071	0.00789774	RP23-357D17.4
1853	0.000998968	0.00908248	0.0419957	0.239022	0.0534732	Zbtb43
1855	0.00100853	0.00915633	0.0436589	0.119878	0.0325432	Gm37297
1856	0.0133704	0.0693838	0.0658653	0.0899944	0.0526841	Ubxn2a
1863	0.00102791	0.00928372	0.0735755	0.147356	0.0726464	Micu3
1867	0.00104052	0.00937102	0.058328	0.197888	0.0455953	A230046K03Rik
1867	0.00644472	0.0393891	0.0167475	0.289362	0.126514	Emc3
1868	0.00366697	0.0255272	0.147058	0.303509	0.11348	Zfml
1869	0.00104325	0.00938678	0.0320408	0.145175	0.0365132	Pnpla7
1870	0.00105028	0.00943998	0.0228299	0.212776	0.048017	Nlrx1
1872	0.00105348	0.00945213	0.0269932	0.247598	0.0211527	Rev1
1877	0.00108076	0.00965606	0.0117952	0.189128	0.0710231	Htra2
1877	0.00211621	0.0165197	0.0566578	0.0841959	0.029146	Zfp180
1882	0.0010875	0.00969361	0.159348	0.467934	0.0145456	Suclg1
1886	0.00110149	0.00980005	0.0100531	0.156696	0.00182199	Tmem185b
1888	0.00110702	0.00984006	0.0354858	0.165931	0.0367715	Fsd1l
1893	0.00111664	0.00990258	0.0367332	0.102786	0.0412272	Tmem176b
1896	0.00113054	0.0100072	0.0605739	0.093219	0.0355395	Sptbn2
1899	0.00113803	0.0100556	0.0931997	0.334163	0.110677	Spop
1901	0.00467857	0.0308173	0.0401438	0.274167	0.127466	Eefsec
1908	0.00117528	0.0103267	0.00641824	0.233949	0.0680957	N4bp1
1910	0.00118049	0.0103582	0.0359761	0.156133	0.0493672	mt-Atp6
1911	0.00119694	0.0104833	0.0315312	0.092853	0.0355361	Rasl10a
1911	0.00628467	0.0386261	0.107289	0.175577	0.0776632	Tti1
1913	0.00121385	0.0105877	0.0694385	0.200674	0.0924538	Efna4
1914	0.0012009	0.0105035	0.0885572	0.202609	0.0643576	Rpusd4
1915	0.00120245	0.0105058	0.00403124	0.0924451	0.00386921	Arl8a
1916	0.00120281	0.0105058	0.130142	0.485834	0.109446	Slc25a3
1921	0.00121687	0.0105947	0.0987241	0.392938	0.107301	Tcerg1
1923	0.0012213	0.0106187	0.0419032	0.515833	0.0552324	Phgdh
1927	0.00123819	0.0107411	0.00739047	0.311626	0.0298061	Gas2l1
1929	0.00124493	0.0107898	0.0050761	0.0867042	0.0345625	Ivd
1934	0.00125977	0.010874	0.0303236	0.0931875	0.0256103	Extl3
1935	0.00127003	0.0109512	0.0219967	0.0917564	0.00777673	Sass6
1937	0.00852913	0.0491325	0.0897452	0.138427	0.0153505	Acrbp
1939	0.00127828	0.0110005	0.0821063	0.156087	0.0517017	Ice1
1940	0.00127943	0.0110039	0.00782439	0.163805	0.0279613	Smurf2
1940	0.00309013	0.0223505	0.0499843	0.072445	0.00903102	Gm9990
1941	0.00128002	0.011004	0.0821145	0.20207	0.0446854	Zc3h10
1944	0.00128732	0.0110519	0.13394	0.301803	0.0542003	Xpot
1948	0.00478835	0.0313673	0.057297	0.0824363	0.027225	Gm12607
1951	0.00131961	0.0113037	0.0620547	0.164724	0.0683847	Mocs3
1954	0.0013364	0.0114168	0.0196744	0.139874	0.0677433	Gapvd1
1958	0.00133841	0.0114288	0.0509007	0.355339	0.0751777	Angel2
1960	0.00135028	0.0115199	0.0372504	0.244368	0.00950521	Ubr7
1961	0.00135452	0.0115509	0.119615	0.479334	0.0143562	Psmc2
1969	0.00140605	0.0119318	0.157989	0.448239	0.0168773	Ubtf
1973	0.00279318	0.0206724	0.108712	0.190507	0.0457222	Pik3c2b
1976	0.00142965	0.012073	0.0752249	0.240734	0.0610602	Cd151
1977	0.00143101	0.0120792	0.0367104	0.152305	0.0440981	1500004A13Rik
1979	0.00143632	0.0121133	0.0427939	0.191456	0.0512021	Fam122a
1980	0.00143761	0.0121188	0.0258554	0.0938076	0.0353184	RP23-267O21.3
1981	0.00144296	0.0121585	0.0561674	0.173843	0.0274528	Ranbp9
1984	0.00145445	0.0122391	0.0578467	0.124225	0.0172702	Mms19
1985	0.00145692	0.0122545	0.0229649	0.0927904	0.0106395	Sct
1986	0.0014582	0.0122599	0.070195	0.154348	0.0701987	Arl6ip5
1986	0.00606156	0.0376301	0.181134	0.37509	0.109374	Rabep1
1989	0.00146288	0.012283	0.088847	0.187399	0.0710249	Efna2
1994	0.00268775	0.0201181	0.0528014	0.0765121	0.0418572	Hipk1
1996	0.00149282	0.0124796	0.0120324	0.082307	0.0180298	Etv3
2000	0.001501	0.0125206	0.000265502	0.0812534	0.0110622	Abcc4
2002	0.00150309	0.012527	0.0421558	0.0971689	0.00655699	Anxa6
2009	0.0139757	0.0716874	0.05196	0.0674731	0.0386064	Nbeal2
2013	0.00157565	0.0130577	0.0290936	0.0810918	0.0238811	Mei1
2015	0.00158	0.0130824	0.0317331	0.303607	0.0587077	Edem2
2016	0.00158205	0.0130937	0.046383	0.0804948	0.0267159	D930016D06Rik
2018	0.0168078	0.0815296	0.0409242	0.174281	0.0914044	Trim32
2024	0.00160217	0.0132144	0.0498447	0.140525	0.0550182	Cables2
2026	0.00161006	0.0132681	0.0602427	0.107816	0.0196456	Nyap1
2033	0.00641559	0.0392539	0.0896885	0.341656	0.143125	Grpel2
2034	0.00164315	0.0134768	0.0271883	0.171581	0.0402791	Sbf2
2034	0.00492359	0.0319899	0.0529745	0.0759184	0.02927	Gm15590
2035	0.00164519	0.0134877	0.00739631	0.098656	0.0163458	Phtf1os
2042	0.00167608	0.0136823	0.0298903	0.083646	0.00347478	Sall1
2046	0.00170167	0.0138615	0.00845708	0.0870361	0.00322874	Dync2h1
2047	0.00170546	0.0138806	0.0280575	0.1903	0.0323712	Erlin2
2050	0.0017153	0.013933	0.0205797	0.0877105	0.0311251	Zscan20
2052	0.00171555	0.013933	0.053909	0.100808	0.0489405	Bcat2
2054	0.00172214	0.0139747	0.0560893	0.223262	0.0246275	Sgpl1
2055	0.00172687	0.014007	0.0505619	0.160674	0.0457247	Myh9
2055	0.0024907	0.0188949	0.0555323	0.2067	0.0960057	Homez
2057	0.00172985	0.0140194	0.0331705	0.0879821	0.00485675	Ccdc120
2062	0.00174762	0.0141331	0.0160742	0.238807	0.0235355	Fam117b
2063	0.00174832	0.0141331	0.0409607	0.0857943	0.0446339	5330406M23Rik
2068	0.0017745	0.0143084	0.0402687	0.13146	0.0389798	Itpr3
2071	0.0017891	0.0144018	0.0153791	0.102323	0.00380485	Anks3
2077	0.00182615	0.0146629	0.0224241	0.0943423	0.00654296	RP23-378O9.2
2079	0.00183405	0.014714	0.0109555	0.130091	0.030489	Hk1
2084	0.00186529	0.014921	0.0697951	0.218261	0.0781663	Pgap2
2088	0.00188538	0.0150625	0.00719168	0.132682	0.0193946	Tbk1
2091	0.0110515	0.0596341	0.0422514	0.0856341	0.0547563	Rhoh
2095	0.00191871	0.0152877	0.0276971	0.14627	0.0209358	Extl2
2096	0.00191916	0.0152877	0.0523918	0.311511	0.112789	Tbcc
2096	0.013716	0.0707351	0.113699	0.290038	0.13634	Dhx9
2097	0.00192407	0.0153204	0.0464207	0.0891588	0.0128343	Fbxo17
2098	0.00192935	0.0153496	0.00553969	0.0859968	0.0100813	Rnf128
2100	0.00193815	0.0154004	0.179128	0.496533	0.056767	Srsf11
2101	0.0052377	0.0334729	0.0402831	0.0726161	0.0443041	Zhx1
2109	0.00276921	0.0205267	0.0728649	0.121511	0.0650853	Pcyox1l
2113	0.00200575	0.0158322	0.0548451	0.210029	0.0626825	Foxj3
2114	0.00200746	0.0158354	0.049263	0.0999582	0.0181689	RP23-370G17.3
2116	0.00202566	0.015963	0.0857512	0.253419	0.0637487	Vps35
2117	0.0020322	0.0160067	0.0161301	0.184546	0.00817424	Cep192
2119	0.0020332	0.0160067	0.0737274	0.150051	0.0449867	Zcchc14
2119	0.0110888	0.059751	0.0376569	0.223244	0.107197	Kdelr1
2121	0.0020362	0.0160159	0.0771047	0.271334	0.0616555	Ptbp2
2134	0.00434218	0.0292087	0.0638333	0.125149	0.069009	5430405H02Rik
2136	0.00211427	0.0165113	0.0239045	0.172423	0.0488799	AI837181
2138	0.00212096	0.0165497	0.0385027	0.0945509	0.0386839	Zfp248
2142	0.00213418	0.016626	6.15768e-05	0.161331	0.00373727	Ino80
2152	0.00220758	0.0170864	0.149219	0.34077	0.0959576	Fbxl5
2153	0.014125	0.072182	0.00989549	0.159875	0.0839931	Limk1
2164	0.00229346	0.017651	0.0694917	0.164578	0.0364824	Fgfr1
2165	0.00229645	0.0176668	0.00203354	0.314958	0.00366298	Fbxo22
2172	0.00259249	0.0194814	0.0463046	0.0838223	0.0489749	Lrrc20
2173	0.00852432	0.0491236	0.0949314	0.156514	0.0176198	Vsig10
2174	0.00234467	0.0179726	0.0143756	0.33384	0.104738	Dkc1
2177	0.00237402	0.0181544	0.0964033	0.374949	0.110004	Tor1aip2
2185	0.00241109	0.0183712	0.0463501	0.11107	0.0603254	Tctn1
2185	0.00458206	0.0303042	0.096396	0.178085	0.0260931	Mink1
2185	0.00590587	0.0369277	0.036372	0.316845	0.136041	Ruvbl2
2190	0.00245119	0.0186247	0.00590776	0.14063	0.021701	Notch2
2195	0.00249833	0.0189302	0.0930761	0.291951	0.0431356	Tcf15
2197	0.00250471	0.0189636	0.0670857	0.205053	0.0714813	Wwp2
2198	0.00252184	0.0190856	0.0627131	0.110656	0.0516684	C730034F03Rik
2201	0.00253692	0.0191611	0.0711921	0.137719	0.0315197	Atg2a
2205	0.00255113	0.0192311	0.0227573	0.324546	0.00771469	Kpnb1
2211	0.00258226	0.0194198	0.0921681	0.197997	0.0334906	Msh3
2214	0.00260115	0.0195388	0.00913177	0.191384	0.0669877	Pikfyve
2221	0.00269498	0.0201564	0.163434	0.402431	0.0821765	Smim14
2223	0.00270278	0.0201954	0.0530248	0.0863173	0.0205183	Tmem176a
2230	0.00272401	0.0202862	0.112379	0.247623	0.0150158	Mast2
2232	0.00273427	0.0203468	0.0385086	0.141238	0.0203616	Rnf5
2233	0.00274646	0.0204215	0.0541674	0.188729	0.00571705	Mia3
2238	0.00276705	0.0205187	0.0219389	0.0791388	0.0118135	Abcb10
2241	0.00798669	0.0465935	0.0498012	0.181118	0.0896753	Klhl20
2245	0.00280753	0.0207625	0.0505374	0.141719	0.00405708	Als2
2247	0.00669057	0.0406629	0.0429961	0.0813859	0.0496444	C2cd2
2252	0.00284002	0.0209379	0.0187119	0.158704	0.0240076	Aph1a
2256	0.00285141	0.020976	0.00406014	0.0710746	0.0154749	Zfp334
2258	0.00287411	0.0211159	0.032512	0.187509	0.0241746	Brf1
2259	0.00288466	0.0211771	0.0295022	0.283124	0.0243044	Rimklb
2267	0.0029423	0.021516	0.00445703	0.0781774	0.00722911	Apaf1
2270	0.00295671	0.0215981	0.00437449	0.0716264	0.0124353	Zswim8
2273	0.00297893	0.0217191	0.0132265	0.276021	0.0921207	Vprbp
2273	0.00733103	0.043748	0.0208082	0.21962	0.105441	Rnmtl1
2276	0.00298242	0.0217278	0.123329	0.26242	0.0949475	Pycrl
2278	0.00299088	0.0217645	0.0264125	0.0818211	0.0459463	Myo7a
2282	0.00304085	0.0220674	0.115109	0.423525	0.0581809	Timm17b
2288	0.00307245	0.0222479	0.0230247	0.0905444	0.0383406	Szt2
2289	0.00307386	0.0222496	0.0471463	0.0879194	0.00771322	Sept6
2291	0.00945806	0.052796	0.0325177	0.0649676	0.0423349	Gab2
2293	0.0031117	0.0224724	0.0166452	0.069643	0.00488348	Gm37677
2296	0.00312985	0.0225694	0.0212387	0.0790852	0.0353138	Galnt3
2298	0.00325855	0.0232733	0.0511901	0.0797569	0.025526	Wars2
2301	0.00315471	0.0226819	0.0446028	0.0738716	0.012228	Gm20501
2301	0.00457204	0.0302616	0.0472178	0.0713201	0.00393665	Tmem88
2303	0.00316505	0.022746	0.0355802	0.232686	0.0273796	Rrp36
2307	0.00321217	0.0230272	0.0467384	0.154268	0.00364237	Ibtk
2309	0.00322215	0.0230868	0.0177084	0.121727	0.0181396	Ranbp17
2310	0.00747891	0.0443809	0.138118	0.277238	0.032645	Ublcp1
2313	0.0033191	0.0236034	0.0555641	0.0859343	0.0136996	Gm37258
2314	0.00325823	0.0232733	0.101162	0.218843	0.0339172	Foxn3
2318	0.0032745	0.0233568	0.0279034	0.422269	0.119752	Chtop
2326	0.00332019	0.0236034	0.0361598	0.0963733	0.038667	Sfn
2327	0.00719243	0.0430284	0.0316288	0.127063	0.0653535	Rev3l
2329	0.00333671	0.0236855	0.0524615	0.0839249	0.00714203	Fggy
2330	0.00334098	0.0237071	0.0501614	0.0813339	0.0414538	Gm8098
2332	0.00336666	0.0238627	0.131101	0.323338	0.117665	Eif4h
2338	0.00345039	0.0243928	0.0222291	0.0890744	0.0133896	Trp53inp2
2339	0.00586505	0.0367325	0.0528764	0.233305	0.10719	Fbxo7
2341	0.00349017	0.0246294	0.0524559	0.215075	0.0451246	Lipt2
2341	0.00657496	0.0400878	0.0306607	0.107143	0.0584932	Vamp2
2342	0.00349031	0.0246294	0.0496426	0.108932	0.0275244	Dstyk
2347	0.00350426	0.024683	0.0806025	0.202694	0.0197023	Slc25a15
2348	0.00350436	0.024683	0.0286279	0.0826449	0.0104156	Cyp4f13
2350	0.0035215	0.0247763	0.0855727	0.342436	0.0146704	Zfr
2353	0.00357946	0.0251378	0.0090501	0.161942	0.0283707	Sirt7
2355	0.00358357	0.0251482	0.0573969	0.147583	0.0166062	Ahdc1
2357	0.00359767	0.0252286	0.0565566	0.405312	0.0261934	Kars
2361	0.00360764	0.0252475	0.0131619	0.162466	0.010812	Ubp1
2361	0.014159	0.0722975	0.0778444	0.118955	0.0592574	Usp9y
2366	0.00362118	0.0253099	0.0291551	0.0843992	0.0237751	Nbas
2369	0.00363003	0.0253531	0.0634069	0.260796	0.0918291	Pds5b
2378	0.00730239	0.0435986	0.0761421	0.130213	0.0173698	Wnt3
2382	0.00374777	0.0260232	0.0702058	0.281464	0.11242	Cep57
2387	0.00379618	0.0262925	0.0798682	0.20192	0.00702058	Rap2c
2390	0.00382467	0.0264328	0.0246917	0.0736138	0.00709788	Gm28693
2391	0.00382474	0.0264328	0.0200445	0.182274	0.0825869	Dctn5
2399	0.00387718	0.026689	0.11811	0.297856	0.105888	Afg3l2
2403	0.00390624	0.026831	0.0880811	0.210288	0.0605795	Rhot2
2405	0.00392453	0.0269276	0.0186674	0.225045	0.0152892	Ddhd1
2408	0.00394639	0.0270506	0.054736	0.170212	0.070865	Mapkapk2
2409	0.00394671	0.0270506	0.0196161	0.326592	0.0819421	Aatf
2411	0.00395788	0.027098	0.0111707	0.217026	0.0500193	Golt1b
2413	0.00396331	0.0271157	0.0541562	0.10889	0.0190099	Cep120
2415	0.00399403	0.0273064	0.035155	0.0969071	0.0245158	Slc10a7
2416	0.00399662	0.0273143	0.120623	0.242625	0.0709443	Fbxo5
2417	0.00399987	0.0273212	0.0851907	0.197273	0.0876981	Brca1
2419	0.0040095	0.0273729	0.0571651	0.126701	0.017179	Atxn7l3
2420	0.00401812	0.027422	0.0640644	0.334122	0.0308702	Chd1
2425	0.00405834	0.0276373	0.0579482	0.204244	0.00359515	Gorasp2
2429	0.00412227	0.0280227	0.0735679	0.299399	0.106426	Evi5
2438	0.00422088	0.0286014	0.0652282	0.207038	0.0438072	Fnbp4
2439	0.00422329	0.0286075	0.0376118	0.0996035	0.006125	Zfp335
2440	0.00422559	0.028613	0.0491535	0.190443	0.0875914	Prrc2b
2449	0.00431088	0.0290771	0.00716551	0.408972	0.0575915	Fgfr1op2
2450	0.00431792	0.0291143	0.0137181	0.11512	0.0600478	2310022B05Rik
2456	0.00440104	0.0295392	0.0233823	0.18213	0.0170314	Gna12
2457	0.00440779	0.0295741	0.0296858	0.432285	0.101296	Rfc4
2458	0.0044148	0.0296108	0.0741637	0.235383	0.0284991	Gpbp1l1
2462	0.00444415	0.0297648	0.0260612	0.074675	0.0200393	Mmrn2
2463	0.0179178	0.0857146	0.147827	0.359188	0.137911	Fip1l1
2466	0.00446263	0.0298268	0.127423	0.265258	0.0155943	Csnk2a1
2477	0.00451405	0.0300076	0.0171872	0.082106	0.00610115	Asph
2480	0.00451741	0.0300145	0.0425987	0.0718003	0.0256671	Gm37415
2481	0.00453179	0.0300995	0.0175605	0.0647115	0.00243807	Slc44a2
2492	0.00460098	0.03039	0.0372297	0.1411	0.026134	Dusp18
2495	0.00466734	0.0307645	0.0245056	0.0722834	0.012286	Slc16a10
2501	0.00472636	0.0310677	0.0127434	0.131301	0.0150023	Kdm7a
2503	0.00474157	0.0311463	0.0160516	0.104386	0.0421443	Sphk2
2504	0.00474993	0.0311846	0.00469362	0.186379	0.0329443	Cdc7
2507	0.00477192	0.0312919	0.0215259	0.077444	0.0321826	A830005F24Rik
2508	0.00478732	0.0313673	0.0741311	0.21495	0.043689	Nedd1
2510	0.00479385	0.0313676	0.00189779	0.152919	0.0132434	Inafm1
2516	0.0210838	0.0975186	0.0220434	0.0559802	0.0364212	Zdhhc17
2517	0.0168901	0.0818557	0.000777586	0.118312	0.0649886	Tes
2520	0.00487416	0.0317552	0.00243092	0.163425	0.0108151	Mtr
2526	0.00904437	0.0511595	0.0872669	0.154586	0.058805	Sh2d3c
2531	0.00496616	0.0322008	0.0509087	0.195898	0.0168296	Elp4
2532	0.00496986	0.0322139	0.032933	0.0736851	0.0316798	Ablim3
2536	0.0050015	0.032375	0.00790323	0.0813675	0.0291033	Lekr1
2544	0.00613616	0.0379822	0.146966	0.451824	0.0632471	Polr1d
2545	0.00511211	0.032965	0.00571932	0.0788211	0.0191296	Pofut1
2547	0.0051164	0.0329735	0.0232544	0.0741168	0.00145232	Spata13
2549	0.00513212	0.0330525	0.0399217	0.0869506	0.00969653	Rfx8
2552	0.00515206	0.0331362	0.0344275	0.0804692	0.00672884	9330133O14Rik
2559	0.00519942	0.033351	0.00546836	0.144682	0.0406347	Inca1
2564	0.00522873	0.0334492	0.024392	0.0689802	0.0156553	RP24-161C20.4
2570	0.00525337	0.0335394	0.0226681	0.0762795	0.0233199	Tmco3
2574	0.0154597	0.0770241	0.0176169	0.114567	0.0596463	Lcmt2
2575	0.00532102	0.0338807	0.0836401	0.293199	0.0110898	Fam76a
2576	0.00532821	0.0339152	0.017258	0.250805	0.0674215	Tex13
2584	0.0054475	0.0345823	0.000539309	0.0743718	0.0201621	Six4
2590	0.00555442	0.0351676	0.0601277	0.147315	0.0544917	Thnsl1
2593	0.00559668	0.0353999	0.0439862	0.0935095	0.00429636	Dock6
2598	0.00564884	0.0356298	0.0703734	0.199081	0.00505081	Ppwd1
2600	0.00565771	0.0356561	0.0119213	0.0788227	0.0342467	4930563E22Rik
2603	0.00758545	0.0449154	0.0170199	0.0840874	0.0468941	Adck4
2604	0.00797511	0.0465731	0.120252	0.240634	0.0850437	Hsph1
2611	0.00583458	0.0365897	0.0276599	0.196098	0.0707192	Adgrl1
2616	0.00588274	0.0368192	0.143039	0.380017	0.0113158	Gna13
2617	0.0058872	0.036835	0.0755292	0.173258	0.00707049	Cdkl3
2619	0.00591519	0.0369376	0.00670964	0.0841095	0.0139349	Lifr
2622	0.0059237	0.0369376	0.0194358	0.070222	0.0280964	Nbl1
2622	0.0175409	0.0841475	0.0835929	0.148226	0.0707358	Mgp
2623	0.00592401	0.0369376	0.0358211	0.108094	0.0173007	Fam126b
2625	0.00592642	0.0369376	0.00449789	0.225125	0.093721	Zscan21
2633	0.00599475	0.0372638	0.00916856	0.116326	0.0156114	Tctn2
2644	0.00941171	0.0526718	0.118478	0.237366	0.0778403	Qrich1
2663	0.00627654	0.0386134	0.0321357	0.0747962	0.00774755	Tmem115
2664	0.00627865	0.0386139	0.0885768	0.261761	0.0664229	Rqcd1
2667	0.00628999	0.0386463	0.0304613	0.159793	0.0403855	Zfp687
2668	0.00633881	0.038901	0.049926	0.0946674	0.0503379	Mb21d1
2670	0.00634328	0.038901	0.0333906	0.115887	0.0483341	Zkscan3
2673	0.0113577	0.0607208	0.0246394	0.103678	0.0563728	Kif3b
2674	0.00639904	0.0391903	0.00970651	0.080139	0.0230878	Srxn1
2677	0.00790732	0.0463188	0.0731869	0.13116	0.0408443	Igfbp4
2688	0.00659766	0.0401877	0.0243128	0.188757	0.0582429	Chfr
2695	0.00673702	0.0408932	0.0217291	0.153722	0.00404238	Nfib
2696	0.00674255	0.0408932	0.0406215	0.202925	0.0319364	Golga5
2703	0.00681805	0.0412539	0.0188049	0.148565	0.0331581	Rnf157
2708	0.00691691	0.0416812	0.11382	0.245449	0.0435636	Dctn4
2710	0.00698016	0.0420218	0.0351312	0.0873379	0.0238261	Usp54
2717	0.007084	0.0425257	0.0478128	0.134704	0.0558492	Nckap5
2718	0.0102601	0.0561177	0.0674019	0.113392	0.038324	Plat
2719	0.00710948	0.0426257	0.0367666	0.117553	0.0372554	Mfap1a
2722	0.00716379	0.0428839	0.012473	0.351406	0.0821097	Tex19.2
2724	0.0072322	0.0432444	0.0605407	0.146476	0.0364356	Ppip5k1
2725	0.00723306	0.0432444	0.000604108	0.420117	0.0402418	Hspa14
2727	0.00729174	0.0435543	0.0147227	0.40487	0.04725	Cnbp
2732	0.00734595	0.043796	0.0334858	0.245186	0.0359892	Ube2q1
2735	0.0136934	0.0707142	0.0617115	0.103817	0.0167617	Atp2b4
2736	0.00736551	0.0438442	0.00136801	0.135425	0.0470506	Emc1
2737	0.00738758	0.0439619	0.117602	0.294446	0.0396511	March2
2746	0.0074921	0.044404	0.0470616	0.118966	0.0448136	Senp2
2749	0.00756379	0.0448011	0.0718881	0.22152	0.00870592	Zzz3
2754	0.0106745	0.0580096	0.016889	0.0607418	0.0357171	Galnt10
2755	0.00765224	0.0451709	0.0321162	0.0654847	0.0253443	Bbs5
2757	0.00767455	0.0452747	0.0213548	0.0629396	0.0241607	Mob3a
2764	0.007797	0.0458049	0.0064044	0.0664738	0.0202048	Tmem143
2772	0.0162809	0.0798873	0.0152388	0.0695722	0.0420085	Slc37a4
2779	0.00793935	0.0464353	0.0362099	0.143157	0.0576643	3010003L21Rik
2786	0.00798837	0.0465935	0.036017	0.0746198	0.0396252	Cep126
2792	0.00822004	0.0478348	0.0392602	0.155786	0.0619845	Gli3
2793	0.00822122	0.0478348	0.0133991	0.0632381	0.0355714	Ap4e1
2798	0.00827071	0.0480496	0.0264523	0.0695604	0.0253914	Lincenc1
2799	0.00829166	0.0481567	0.0592345	0.219603	0.0120578	Cdk2ap1
2804	0.00832261	0.0482484	0.0221442	0.0618434	0.0217824	Elmo3
2807	0.00836427	0.0484458	0.0154143	0.153584	0.024863	Pex12
2811	0.00847255	0.0489542	0.0194426	0.0653192	0.00806465	Rxrg
2813	0.00849215	0.049023	0.094949	0.412439	0.0788231	Mdh1
2825	0.00861974	0.0495439	0.030657	0.167131	0.0042813	Znrf1
2828	0.00866157	0.0497067	0.00463861	0.0646968	0.000760164	Abca3
2830	0.00867546	0.0497654	0.0695285	0.151019	0.0394116	Mbnl3
2832	0.00870648	0.0498983	0.00276902	0.0668451	0.0232703	Ttbk2
2838	0.00874268	0.0500027	0.0476838	0.118084	0.0275906	Usp20
2842	0.00878739	0.0501964	0.000730125	0.0616552	0.0197959	Fam73b
2848	0.0133544	0.0693291	0.0702195	0.11731	0.0328729	Aff3
2849	0.0149469	0.0752744	0.0934891	0.168116	0.0114143	Erlec1
2854	0.00890146	0.0506662	0.0434385	0.404626	0.0888041	Psmc4
2859	0.00892843	0.0507452	0.0811448	0.430597	0.0262013	Higd2a
2860	0.00892863	0.0507452	0.0216479	0.157121	0.0446238	Kansl3
2861	0.0119414	0.063257	0.0854847	0.20194	0.0885983	Slc25a17
2862	0.00894875	0.0508142	0.0333044	0.105653	0.0481595	D330041H03Rik
2866	0.00896113	0.0508152	0.0061184	0.064474	0.0298632	Cand2
2874	0.00906793	0.0512775	0.010745	0.0575238	0.00968533	Gpr137
2877	0.00908933	0.0513529	0.0433003	0.237726	0.0684194	Cspp1
2887	0.00925128	0.0520371	0.0679198	0.31575	0.00709246	Ensa
2892	0.00929871	0.0522117	0.024047	0.192533	0.0252781	Setd2
2899	0.00938824	0.0525615	0.0121158	0.0604663	0.0070927	Dhrs11
2901	0.018419	0.0875102	0.054803	0.0857031	0.0417637	Dennd1b
2904	0.00945392	0.0527945	0.027605	0.263882	0.0761154	Egfl7
2908	0.00948599	0.0529055	0.00432113	0.0594521	0.00182756	H2-K1
2910	0.00950591	0.0529857	0.0114574	0.0704109	0.0241476	Vegfb
2914	0.00955413	0.053178	0.0323945	0.145761	0.0168591	Usp24
2920	0.00964813	0.0535606	0.027801	0.153819	0.0140721	Shoc2
2922	0.00965374	0.0535672	0.00398446	0.0732829	0.00651115	Hps5
2925	0.00967383	0.0536244	0.0224839	0.0642557	0.0168271	Zbtb40
2927	0.0191144	0.0900406	0.150954	0.318252	0.0308922	Med7
2929	0.00975525	0.054013	0.0515918	0.40854	0.0466161	Cmpk1
2940	0.00990332	0.054627	0.0131537	0.130649	0.0256242	Fbxo8
2941	0.00991601	0.0546812	0.0139145	0.161361	0.0194709	Chka
2945	0.00997203	0.0549165	0.0752954	0.244787	0.00163613	Tmem70
2947	0.010042	0.0552645	0.0253418	0.0632184	0.0242644	RP24-95O4.2
2960	0.0102213	0.0559771	0.00805928	0.185853	0.0455504	Ptgr2
2971	0.0103622	0.0565701	0.0128533	0.0643496	0.00611477	Gm38115
2978	0.01739	0.0836102	0.102209	0.246732	0.108918	Mfap4
3001	0.0109594	0.0592211	0.0130655	0.0642737	0.031186	RP23-357D17.3
3005	0.0110345	0.0595761	0.022171	0.42173	0.0586112	Raly
3010	0.0177709	0.0851204	0.0377381	0.0556028	0.0147159	Lmtk2
3014	0.0111426	0.0599397	0.0601133	0.114709	0.000489941	Abhd4
3026	0.0112698	0.0603518	0.129147	0.299899	0.0839466	Ociad1
3031	0.0114255	0.0610149	0.0521316	0.128638	0.0340778	Ccdc97
3044	0.0117623	0.0624986	0.0771758	0.210846	0.0723485	Naa40
3050	0.0119604	0.0632872	0.0307632	0.196665	0.00048945	Pias1
3059	0.0121465	0.0641289	0.00280758	0.0648808	0.0238752	Zbtb5
3060	0.0121497	0.0641289	0.0199664	0.166396	0.0389281	E430025E21Rik
3062	0.0121674	0.0641872	0.0341448	0.20897	0.0651473	Cdkn2aip
3064	0.0121796	0.0642338	0.0475577	0.130045	0.00923763	Gm11974
3068	0.0122711	0.0646273	0.0395794	0.195925	0.0758102	Nol10
3069	0.0123115	0.0648221	0.0535602	0.112359	0.00929309	2610037D02Rik
3074	0.0124572	0.065427	0.0398421	0.224051	0.0362176	Rnf14
3082	0.0127026	0.0664964	0.00482084	0.103881	0.028216	Cblb
3088	0.0128874	0.0673348	0.0411688	0.0658621	0.0328114	H2-T23
3095	0.0130298	0.0679113	0.0545752	0.111779	0.051863	Oma1
3099	0.013127	0.0683249	0.0038722	0.16498	0.00809922	Eif4ebp2
3101	0.0131802	0.0685459	0.00437766	0.311596	0.0285739	Ctbp1
3102	0.0132166	0.0686977	0.0288418	0.135277	0.0174565	Med15
3107	0.0143954	0.0732599	0.0354239	0.0559304	0.0320702	Wnk4
3108	0.0133973	0.0695045	0.0508347	0.182691	0.0830598	Sdhaf1
3120	0.0136501	0.0705475	0.0387287	0.0893915	0.0351329	Mut
3127	0.013731	0.0707554	0.0318266	0.0610466	0.0290445	Mettl17
3133	0.0138283	0.0711605	0.00744325	0.0549534	0.00685686	Dvl3
3135	0.0138853	0.0713961	0.074915	0.324938	0.0116612	Psmd9
3137	0.0138936	0.0714005	0.0517246	0.195727	0.0717877	Hmg20b
3152	0.0140606	0.0719876	0.0188846	0.120738	0.0103059	Fancm
3156	0.014121	0.0721806	0.100174	0.329367	0.0162786	BC031181
3158	0.0141386	0.072232	0.0264859	0.326883	0.0638808	Wdr89
3164	0.0142513	0.0726524	0.00346633	0.0612782	0.0117599	Shisa2
3171	0.0144172	0.0732904	0.0342436	0.194377	0.00249115	Pet2
3187	0.0146735	0.0741515	0.0791161	0.188036	0.0387056	Rbm33
3195	0.0149191	0.075174	0.0220579	0.0577251	0.0119283	Poc1b
3196	0.0149267	0.0751925	0.00553861	0.0905719	0.0186145	Pmel
3198	0.0149673	0.0753572	0.0343359	0.0621746	0.0228948	Slc35e1
3201	0.0150062	0.0754499	0.0390312	0.0660761	0.0201986	BC065397
3204	0.0150253	0.0754901	0.0298355	0.190909	0.0408604	Trim33
3206	0.0151043	0.0757939	0.0297694	0.378402	0.120031	Srsf5
3208	0.0151292	0.0758723	0.00678409	0.114086	0.0201005	Dnajb12
3210	0.0151594	0.0759639	0.0584887	0.135711	0.0283147	B4galt3
3211	0.0151931	0.0760564	0.00892738	0.180204	0.059069	Tvp23b
3233	0.0155058	0.0771533	0.032997	0.0562364	0.0105794	Eps8
3239	0.0156286	0.0775828	0.00758795	0.229865	0.017712	Stag3
3240	0.0156434	0.0776357	0.0757314	0.147489	0.0332126	Fbxl17
3249	0.0157467	0.0779664	0.0121548	0.0596266	0.0272604	6720464F23Rik
3251	0.0158359	0.0782659	0.0176652	0.378275	0.109635	Cdkn2a
3254	0.0159151	0.0785962	0.0237488	0.179678	0.0278737	Ints8
3259	0.0197846	0.0925747	0.0682885	0.116024	0.0325564	Kmt2d
3280	0.0164019	0.0801954	0.0301466	0.242078	0.00214363	Mpdu1
3284	0.0164508	0.0803692	0.0271643	0.0529811	0.0238336	Spry2
3286	0.0164683	0.0803846	0.00748501	0.123303	0.0610357	4930500J02Rik
3287	0.0164747	0.0803846	0.0168385	0.0961245	0.0118418	Fryl
3293	0.0165762	0.0807751	0.0729581	0.143823	0.0254037	Sugp2
3301	0.0167681	0.0814399	0.0272639	0.105444	0.0311717	Wars
3308	0.0169158	0.0819075	0.0203051	0.0941196	0.029767	Fbxo42
3310	0.0169674	0.0821159	0.0483933	0.119881	0.053268	Pggt1b
3319	0.0172826	0.0832617	0.0439827	0.146341	0.0287254	Blvra
3320	0.0173107	0.0833758	0.00305431	0.0954251	0.0212288	Slc25a28
3334	0.0176973	0.0848317	0.0154117	0.117094	0.0265482	Abcc1
3348	0.0181304	0.0864521	0.0236913	0.119982	0.0467692	Ccdc88c
3349	0.0181481	0.086515	0.0607587	0.116554	0.0225872	Matn4
3354	0.0182468	0.0868555	0.00119836	0.137293	0.0328377	Pir
3356	0.0183124	0.0870807	0.0249	0.0971321	0.0475482	Bmp2k
3357	0.0183287	0.0871365	0.0333909	0.11311	0.0295951	Ddx28
3359	0.018421	0.0875102	0.0366394	0.0564218	0.0261714	Rapgef5
3369	0.0186321	0.0882511	0.0542463	0.146392	0.0214395	Ica1
3372	0.0187418	0.0887033	0.00904792	0.356251	0.00956469	Ndufs2
3375	0.0187886	0.0888365	0.0437227	0.273808	0.103765	Pold2
3378	0.0188412	0.0890192	0.014037	0.053738	0.0285079	RP24-503L4.3
3387	0.0191723	0.0902486	0.0145476	0.13065	0.0189388	Med11
3388	0.0192031	0.0903713	0.0351467	0.159691	0.0647128	Gnpat
3396	0.0195111	0.0916404	0.0386059	0.0624015	0.0326132	Wdr93
3400	0.0196156	0.0919955	0.017522	0.251002	0.018901	Trip13
3401	0.0196335	0.0920342	0.0385783	0.0625226	0.0325402	RP23-18K20.2
3402	0.0196958	0.0923034	0.0542922	0.206275	0.0534588	Mapk6
3403	0.0197411	0.0924705	0.0299105	0.162272	0.032038	Hypk
3404	0.019754	0.092508	0.0152598	0.0610631	0.00851978	Grk4
3409	0.019794	0.0925821	0.035257	0.117078	0.00409295	Rap2a
3410	0.0198042	0.0926072	0.0418034	0.28574	0.0543607	Ptp4a1
3413	0.0199662	0.0933191	0.0198513	0.130714	0.0215369	Rnf139
3417	0.0201518	0.094004	0.0142079	0.176324	0.0540056	Tm9sf4
3420	0.0202413	0.0943046	0.0665503	0.185546	0.0583588	Rnf168
3422	0.0202783	0.0944311	0.0176877	0.140806	0.0544173	Cln5
3428	0.0203982	0.0948496	0.0072366	0.0594656	0.034178	Amotl1
3429	0.0204079	0.0948496	0.0169459	0.0574031	0.00276303	Nfkbiz
3430	0.0204226	0.0948949	0.137556	0.317644	0.025519	4930550L24Rik
3436	0.0205971	0.0955894	0.0268856	0.0733177	0.0231029	Spata7
3437	0.0206241	0.0956914	0.073563	0.20576	0.0433319	Ipo5
3439	0.0207832	0.096383	0.0771998	0.238991	0.0739318	Rad54l
3440	0.0208362	0.0965815	0.0319247	0.165651	0.0767616	Cc2d1b
3443	0.0208986	0.0968005	0.0835314	0.237939	0.0478966	Mul1
3444	0.020967	0.0970704	0.0758715	0.289608	0.0366113	Srp72
3445	0.02106	0.0974536	0.0146627	0.141421	0.0395178	Zfp219
3448	0.0211428	0.0976711	0.00244738	0.141567	0.00977923	Usp40
3455	0.0213592	0.0984327	0.0420332	0.341158	0.0114427	Cs
3462	0.0216477	0.0995158	0.0423111	0.140358	0.00256954	Rims3
3465	0.0216899	0.0995768	0.046588	0.165437	0.0616726	Ak4
3467	0.0217921	0.0999214	0.012397	0.0942394	0.0277131	Slc35a1

## Sheet: Undiff_2
Top	p.value	FDR	logFC.Diff	logFC.Prospermatogonia	logFC.Undiff_1	GeneName
1	1.33031e-45	2.54117e-41	0.786707	3.18514	0.153189	Malat1
1	1.12036e-33	5.35027e-30	0.562471	0.652121	1.27414	Cdc20
1	1.42108e-30	3.01617e-27	1.03943	0.697099	0.0217569	Id4
2	2.61286e-33	9.98217e-30	0.782914	0.418809	1.37198	Ube2c
3	2.34444e-35	1.49279e-31	0.436884	1.24567	0.12616	Atp2b1
3	2.86279e-29	4.97137e-26	0.630075	1.16531	1.10679	Arl6ip1
5	9.22267e-26	9.7873e-23	0.243022	0.563502	0.823291	Ube2s
6	2.69955e-24	2.34394e-21	0.378088	0.560477	1.09808	Ccnb1
6	4.96867e-18	1.53083e-15	0.69504	0.372746	0.0974607	Tcl1
7	9.98411e-23	7.33525e-20	0.63633	0.580409	1.10983	Cenpa
8	2.6563e-17	7.1332e-15	0.772383	0.448593	0.0188788	Capg
9	4.87118e-28	7.15764e-25	0.161519	1.22717	0.0483108	Hnrnpd
9	1.03977e-18	4.31777e-16	0.350396	0.33762	0.679558	Aurka
10	4.97447e-17	1.28409e-14	0.833284	0.333171	0.0660457	Rasgrp2
11	2.19098e-16	4.75508e-14	0.511771	0.736274	0.948689	Cenpf
12	6.99621e-13	7.68056e-11	0.319919	0.259943	0.642065	Tpx2
13	7.9455e-13	8.62358e-11	0.469509	0.383098	0.717618	Prc1
14	5.61268e-25	5.36067e-22	0.0598658	1.10334	0.0716804	Ankrd11
14	8.1919e-13	8.742e-11	0.581519	0.257059	0.690746	Kpna2
15	8.84861e-13	9.30223e-11	0.393855	0.886874	0.722303	Cenpe
16	1.79825e-12	1.72614e-10	0.341632	0.123724	0.553324	Nusap1
17	4.05532e-23	3.2277e-20	0.386515	0.930322	0.141782	Bptf
17	2.97439e-14	4.24005e-12	0.509547	0.471293	0.0278218	Tgfb1
17	3.21687e-12	2.96853e-10	0.180573	0.520583	0.635523	Hn1
18	9.00178e-14	1.18588e-11	0.533096	0.920548	0.0211904	Ppp1ca
18	2.53212e-11	1.92703e-09	0.321087	0.231279	0.524702	Plk1
19	1.4197e-22	1.00441e-19	0.185677	0.697777	0.118035	Pura
20	1.79451e-22	1.22424e-19	0.144088	0.65841	0.139406	Klf13
20	1.27652e-13	1.63652e-11	0.552721	0.69956	0.0788625	Fyn
20	1.03114e-10	6.95999e-09	0.260114	0.77197	0.616987	Ccna2
21	3.1899e-22	2.10116e-19	0.253065	0.738043	0.110581	Arid1a
22	1.5912e-09	8.08381e-08	0.221738	0.479044	0.431293	Hmmr
23	9.79861e-12	8.13796e-10	0.435725	0.233746	0.204437	Cmtm8
23	2.79148e-09	1.32644e-07	0.27219	0.302494	0.405476	Fam83d
24	1.54928e-11	1.22798e-09	0.552421	0.0285115	0.342419	Zcrb1
24	2.02289e-08	7.56188e-07	0.234213	0.323156	0.473539	Hnrnpdl
25	1.80662e-11	1.40857e-09	0.6655	0.0309403	0.00134587	Dstn
26	3.58614e-11	2.63631e-09	0.646323	0.784343	0.0478165	Cd9
27	2.05882e-20	1.06291e-17	0.21041	0.723198	0.182631	Larp1
27	1.24909e-16	2.87471e-14	0.620797	1.10208	0.292154	Mtf2
28	3.99561e-20	1.95703e-17	0.249906	0.970886	0.0223013	Ssbp3
29	4.46689e-20	2.13316e-17	0.223377	0.687204	0.0276412	Sptbn1
29	1.32648e-10	8.61851e-09	0.43052	0.169492	0.0531935	Pmaip1
29	1.24e-06	2.90988e-05	0.121087	0.143115	0.170463	Prr11
30	1.35189e-06	3.13396e-05	0.0623355	0.124151	0.318381	Calm2
31	2.11506e-06	4.53953e-05	0.412143	0.258541	0.446763	Bub3
32	2.41388e-07	6.79086e-06	0.162316	0.660458	0.437664	Cdca3
33	5.38078e-06	0.000102934	0.220195	0.124164	0.393689	Kif20a
34	3.03634e-10	1.78462e-08	0.422577	0.450255	0.011437	Gfra1
34	5.87688e-06	0.000110601	0.364223	0.39507	0.45972	Ccnb2
35	1.22941e-18	4.91461e-16	0.0750765	0.560233	0.022787	Ganab
35	3.91997e-10	2.2554e-08	0.502323	0.449458	0.188038	Gpsm3
36	1.61226e-09	8.16904e-08	0.419003	0.394261	0.351515	Kif11
39	2.40227e-18	8.65814e-16	0.131494	0.536114	0.0957053	Sipa1l1
39	6.77931e-10	3.69996e-08	0.643765	0.848391	0.22526	Sys1
39	2.10871e-05	0.000327484	0.258004	0.357215	0.413337	Incenp
40	2.84061e-18	1.00484e-15	0.129258	0.803681	0.0495175	Ncor1
40	8.88301e-10	4.76639e-08	0.425548	0.18347	0.133712	Lgals7
41	3.0229e-18	1.04988e-15	0.207671	0.59154	0.0528934	Sec63
41	7.08458e-10	3.8337e-08	0.246074	0.413703	0.285017	Aspm
41	9.22261e-10	4.93474e-08	0.535429	0.562598	0.0817258	Fbxo9
42	9.99094e-08	3.07322e-06	0.433199	0.10929	0.366552	G2e3
43	1.37644e-09	7.05943e-08	0.542025	0.62206	0.0639007	Sgk3
44	3.248e-18	1.06971e-15	0.0551666	0.790239	0.229822	Celf1
44	3.10185e-05	0.000451613	0.02285	0.253297	0.278646	Tubb4b
46	7.82692e-12	6.61548e-10	0.305104	0.727454	0.366976	Dbf4
46	2.06854e-09	1.01577e-07	0.366827	0.260688	0.111232	Phlda1
49	5.8908e-05	0.000782289	0.158684	0.110489	0.295411	Cdkn3
50	3.52676e-09	1.64313e-07	0.513166	0.606069	0.0846217	Selk
50	0.000131601	0.00155176	0.181994	0.355208	0.289657	Gtf2h2
52	0.000160922	0.001833	0.00525962	0.134384	0.205009	Nabp1
53	7.19428e-09	3.06753e-07	0.366597	0.156171	0.184729	Lonp2
54	0.000178659	0.00199342	0.135642	0.465011	0.373702	Akirin2
55	1.05866e-08	4.34895e-07	0.4448	0.485412	0.18368	Myl12a
58	9.19266e-17	2.25126e-14	0.0423871	0.775084	0.0128097	Tex15
58	3.23135e-05	0.00046797	0.126456	0.422009	0.302163	Ccnf
59	0.000227653	0.00242804	0.181361	0.111901	0.364984	Zfp706
60	8.422e-11	5.82888e-09	0.166843	0.457415	0.272256	Kmt2c
61	1.79983e-08	6.84869e-07	0.46515	0.590067	0.229622	Smoc2
61	0.000281992	0.00288827	0.122396	0.181704	0.175521	Kifc1
62	3.15957e-08	1.11355e-06	0.48789	0.45375	0.311077	Cited2
63	1.61776e-16	3.67886e-14	0.22177	0.640086	0.253317	Ubr5
63	3.19899e-08	1.12329e-06	0.48278	0.663219	0.0901655	Etf1
64	3.81236e-08	1.31451e-06	0.474384	0.225534	0.155402	Ppp1cb
65	1.84968e-16	4.10843e-14	0.289387	1.10505	0.170967	Wapal
65	4.56585e-08	1.5464e-06	0.507581	0.584152	0.115219	Usp3
65	0.000354525	0.00348182	0.0775437	0.0500756	0.10096	Pif1
67	2.21549e-16	4.75508e-14	0.0836671	0.56988	0.0404187	Ryk
67	5.28235e-08	1.76714e-06	0.431828	0.19117	0.0475054	Vasp
69	2.88689e-16	5.99407e-14	0.30774	0.655459	0.14275	Usp9x
69	7.32692e-09	3.11712e-07	0.542057	0.793309	0.0578521	Epcam
69	0.000444352	0.00418954	0.251832	0.425078	0.334033	Mplkip
70	6.90374e-08	2.26201e-06	0.282988	0.268914	0.0819539	Ptpn13
70	0.000465525	0.00435022	0.00820858	0.451386	0.343331	Ddx39
73	3.89677e-16	7.75375e-14	0.0211159	1.02014	0.0871737	Hspa5
73	8.00318e-08	2.55647e-06	0.386506	0.215545	0.0988021	Prrx2
73	0.000506535	0.00466305	0.166171	0.328885	0.312399	Tacc3
74	4.08552e-16	8.04552e-14	0.0764148	0.572631	0.00168618	Igsf3
74	8.9146e-08	2.79617e-06	0.402228	0.33728	0.068866	Etv4
75	9.36493e-08	2.90876e-06	0.301645	0.232891	0.109055	Itgb5
76	4.83119e-16	9.32175e-14	0.291034	0.688174	0.22677	Mki67
77	6.1566e-15	9.71928e-13	0.130072	1.00196	0.344812	Ergic2
77	1.20929e-07	3.66083e-06	0.51157	0.397347	0.0917937	1500009L16Rik
78	7.41581e-16	1.40254e-13	0.201222	0.560551	0.0261946	Wsb2
78	1.35209e-07	4.05456e-06	0.43689	0.33348	0.0755026	Rap1a
79	7.84953e-16	1.47002e-13	0.0520161	0.849842	0.00478795	Cdk12
79	0.000588925	0.00525193	0.031736	0.108501	0.179545	Cdc25c
80	8.11016e-16	1.50408e-13	0.236251	0.726123	0.222486	Jarid2
80	1.71231e-07	4.98605e-06	0.295705	0.301502	0.133874	Pdzd2
81	4.24976e-09	1.92824e-07	0.301821	0.351703	0.0647655	Tnfsf12
81	0.000602753	0.00534282	0.0889755	0.0611771	0.246556	Ckap2
82	9.52065e-16	1.73203e-13	0.0876766	0.588385	0.00590227	4632427E13Rik
82	1.86776e-07	5.41396e-06	0.367739	0.24527	0.0666876	Sphk1
83	1.37293e-15	2.42831e-13	0.020751	0.430286	0.0974964	Usp42
83	1.67078e-07	4.88748e-06	0.295043	0.337749	0.0454673	Ovol2
83	0.000660733	0.00578164	0.0224198	0.178986	0.166443	Arhgap19
84	1.49249e-15	2.61555e-13	0.0143224	0.45024	0.0432727	Kcnq1ot1
85	2.56093e-07	7.13792e-06	0.499482	0.164671	0.213175	Ubald2
87	1.82536e-15	3.11321e-13	0.0681295	0.557574	0.0488159	Kif5b
88	8.54009e-08	2.70751e-06	0.285962	0.471827	0.2803	Kif20b
91	3.62917e-15	5.97624e-13	0.0370727	0.710451	0.0035848	mt-Nd5
91	1.58361e-10	1.00389e-08	0.456046	0.830387	0.162082	Pphln1
92	4.0094e-15	6.54594e-13	0.305517	1.15859	0.0104968	Chd4
93	4.95969e-15	8.02881e-13	0.181904	0.532759	0.135389	Ndc1
93	1.11244e-09	5.82189e-08	0.340317	0.460032	0.0231235	Zfp462
94	5.57348e-15	8.9466e-13	0.114611	1.0624	0.154744	Pdia6
96	6.34373e-15	9.93262e-13	0.201051	0.519207	0.0678384	Atp11b
96	5.40812e-09	2.40189e-07	0.590764	0.851507	0.118696	Sdc4
96	0.000467679	0.00436424	0.121709	0.338448	0.2658	Kif22
97	0.000133124	0.00156681	0.068885	0.0998175	0.0918664	Arhgef39
98	6.93725e-15	1.07736e-12	0.0913659	0.582844	0.107715	Herc1
98	2.7219e-10	1.6299e-08	0.268655	0.38982	0.229547	Tob1
98	1.01185e-06	2.41327e-05	0.288213	0.317413	0.0620039	Med14
99	0.00050587	0.00465918	0.0989922	0.460314	0.322762	Lsm12
100	8.87735e-15	1.3566e-12	0.0706824	0.646314	0.142962	Rnf216
100	6.24442e-08	2.06012e-06	0.419775	0.71177	0.081693	Ivns1abp
100	0.00105114	0.00844459	0.12246	0.106063	0.205397	Kif18a
102	8.77419e-08	2.76119e-06	0.249042	0.304423	0.0715565	Lin54
102	0.00109162	0.00869925	0.0154645	0.0217019	0.318708	Coq7
103	1.33331e-06	3.09841e-05	0.27152	0.235711	0.0516853	Procr
104	7.09928e-11	5.00407e-09	0.347687	0.49847	0.052231	Med13l
104	0.00120253	0.00940271	0.0299281	0.294975	0.266645	Rangap1
105	1.45001e-14	2.14713e-12	0.101878	0.5931	0.0450034	Krit1
105	7.84287e-06	0.000141736	0.178281	0.247609	0.181391	Spag5
107	7.45036e-08	2.42399e-06	0.318627	0.397693	0.180632	Npepl1
107	0.00137205	0.0105003	0.160634	0.135351	0.206253	4921524J17Rik
109	3.25223e-14	4.60178e-12	0.156732	0.545875	0.128106	Phip
109	2.6014e-08	9.41135e-07	0.0365347	0.205653	0.141333	Trim52
109	1.64704e-06	3.68645e-05	0.246974	0.210208	0.144589	Fgd1
110	9.53306e-13	9.89677e-11	0.341365	0.53227	0.1003	Nipbl
111	1.94461e-06	4.2404e-05	0.260761	0.175875	0.0515749	Gm9
113	5.62978e-14	7.7367e-12	0.0525158	0.392701	0.0756509	2700038G22Rik
113	1.96394e-06	4.26794e-05	0.275103	0.300084	0.118646	Acap2
113	0.00151091	0.0113404	0.169133	0.248252	0.212396	Ppp2r5a
115	6.60899e-14	8.95354e-12	0.00542657	0.485501	0.125818	Prpf8
115	2.09211e-06	4.50038e-05	0.436436	0.485486	0.0376228	Mkrn1
118	2.44805e-06	5.15007e-05	0.330978	0.452057	0.0180493	Tuba3b
119	9.84881e-14	1.28858e-11	0.130161	0.462772	0.0342032	Lima1
120	2.83221e-06	5.85508e-05	0.343399	0.397663	0.0375752	Etaa1
123	1.12514e-09	5.87224e-08	0.299759	0.43259	0.0482443	Rlf
123	0.000983183	0.00803627	0.098485	0.324617	0.249343	Cenpt
124	1.42426e-13	1.80173e-11	0.0310079	0.54399	0.0268638	Polr2a
124	3.82511e-06	7.67513e-05	0.307365	0.317949	0.174574	Dnajc10
125	1.50256e-13	1.88828e-11	0.166549	0.754592	0.0181009	Mtdh
126	1.55777e-13	1.94487e-11	0.132713	0.783594	0.108289	Zc3h13
127	1.6766e-13	2.07964e-11	0.0206973	0.397009	0.0653576	Gabpb2
128	1.81622e-13	2.23829e-11	0.134647	0.776188	0.144521	Tnrc6a
128	2.56669e-06	5.3642e-05	0.0066195	0.248772	0.172027	Sepsecs
128	4.30261e-06	8.46431e-05	0.239583	0.238798	0.0667907	Rora
130	1.98519e-13	2.41535e-11	0.0220772	0.391065	0.0227647	Zdhhc20
130	1.22311e-10	8.05647e-09	0.156201	0.469578	0.231053	Sgol2a
131	0.000145511	0.00168764	0.0321618	0.118672	0.102605	Maml1
132	4.95934e-06	9.59514e-05	0.231187	0.0509594	0.0248045	Gsc
133	1.43932e-10	9.22355e-09	0.218116	0.287068	0.015579	Adgrl2
133	2.60284e-05	0.000390877	0.052735	0.299371	0.206818	Reep4
134	0.000510651	0.00468739	0.0792403	0.288944	0.216748	Pemt
137	0.00261026	0.0176064	0.0700886	0.0956911	0.188056	Synj2bp
138	3.76788e-13	4.33578e-11	0.205025	1.03581	0.130818	Prrc2c
139	6.85759e-07	1.71682e-05	0.373216	0.767147	0.0923323	Smc3
140	0.0027532	0.0183887	0.178818	0.13318	0.243676	Kif2c
141	7.96306e-06	0.0001435	0.401528	0.410089	0.200757	Anxa7
141	0.000464193	0.00434019	0.174692	0.497333	0.305287	Mat2b
142	4.84017e-13	5.43864e-11	0.148776	0.567929	0.0425461	Cab39
142	3.49449e-06	7.08618e-05	0.0825002	0.348839	0.216633	Aaed1
143	2.03262e-11	1.57833e-09	0.419289	0.720339	0.080499	Sfrp2
143	1.41692e-07	4.22246e-06	0.0808105	0.387917	0.216892	Cad
144	4.93265e-13	5.47811e-11	0.00942509	0.495741	0.0864651	Pten
144	0.00292838	0.0192757	0.0533995	0.0121601	0.0812083	1700019A02Rik
146	7.36765e-13	8.04211e-11	0.265383	1.03205	0.112036	Itm2b
146	2.68983e-06	5.59708e-05	0.36663	0.480606	0.121071	Btg1
148	8.05352e-13	8.6426e-11	0.0132513	0.542523	0.0567156	Wdr26
148	0.00318627	0.0205761	0.110652	0.229385	0.245689	Vbp1
149	8.3907e-13	8.9044e-11	0.0573403	0.358655	0.0594668	Fbn2
150	8.86298e-13	9.30223e-11	0.144422	0.744496	0.0974259	Eif4g1
150	1.3153e-05	0.000220394	0.184001	0.108874	0.00365942	Foxc2
151	8.96759e-13	9.3606e-11	0.0437963	0.392773	0.1055	RP24-68G17.3
151	5.93429e-09	2.58806e-07	0.386714	0.797067	0.172096	Tmed10
152	5.57109e-06	0.000105889	0.159295	0.221274	0.152656	Twist1
153	1.02277e-12	1.05605e-10	0.10815	0.386195	0.0966317	Slc12a2
156	1.16517e-12	1.18536e-10	0.141858	0.644729	0.0256829	Luzp1
156	1.68904e-05	0.0002725	0.0968768	0.174756	0.125816	Dcbld1
156	1.69382e-05	0.000273042	0.143334	0.069541	0.00996302	Pqlc1
157	0.0038628	0.0240271	0.127631	0.254044	0.309656	Fdps
159	0.000136567	0.00159847	0.185153	0.233092	0.165554	Cbx7
160	8.48648e-06	0.000151503	0.0378142	0.16647	0.124619	Upp1
161	2.02777e-05	0.000318802	0.380531	0.210607	0.218584	Terf1
162	1.40079e-12	1.38642e-10	0.0716694	0.700328	0.0126209	Nedd4
163	0.000554782	0.00501061	0.186102	0.441811	0.280162	Mis18bp1
164	1.45746e-12	1.42771e-10	0.226374	0.807547	0.221023	Rad21
164	0.00433458	0.0263859	0.21692	0.122353	0.299349	Spc25
165	1.73294e-12	1.68891e-10	0.0449831	0.827997	0.186298	Spin1
165	2.26811e-05	0.000347437	0.229777	0.0737962	0.0623594	Acy3
165	0.00434262	0.0264265	0.0827258	0.225237	0.216705	Pno1
166	1.15494e-11	9.29737e-10	0.349615	0.620849	0.0235363	Thoc2
167	0.00439603	0.026709	0.104676	0.0496631	0.208617	Psmb6
168	2.37457e-05	0.000361715	0.266016	0.122957	0.0551218	2900041M22Rik
169	2.3508e-12	2.24525e-10	0.192118	0.602663	0.0882117	Hmga1
170	3.03818e-06	6.24036e-05	0.215568	0.512034	0.267406	Caprin2
171	2.77674e-05	0.000411811	0.150845	0.0813885	0.0194166	Plaur
173	3.36271e-05	0.000483694	0.218534	0.0604625	0.0175047	Crygs
173	0.004564	0.0275353	0.091078	0.0758744	0.277249	Znhit6
174	0.00460595	0.0277286	0.085534	0.0756881	0.121279	Gm10184
175	0.00405783	0.0250121	0.129096	0.222306	0.188916	Ccdc92
176	3.67907e-12	3.37101e-10	0.154226	0.575448	0.175834	Zcchc11
176	4.07048e-05	0.000568795	0.0530517	0.174502	0.128074	Lrp6
177	4.10937e-06	8.1598e-05	0.361549	0.521556	0.108179	Ube2j1
179	3.76119e-12	3.40504e-10	0.0595946	0.467907	0.118727	Gls
179	3.90484e-05	0.000552929	0.421496	0.123314	0.136021	Lgals1
181	4.33993e-12	3.89208e-10	0.107694	0.901314	0.210886	Csde1
181	0.00479505	0.0286494	0.137669	0.387656	0.312175	Usp26
182	4.39941e-12	3.92698e-10	0.0352639	0.421877	0.0611202	Sec61a2
182	0.0032363	0.0208147	0.0856045	0.140549	0.127499	Rabgap1l
183	6.0947e-07	1.54609e-05	0.342468	0.747102	0.0336323	Arpc2
184	2.40629e-05	0.000365671	0.288593	0.351244	0.0164437	Elovl6
186	5.01245e-12	4.3921e-10	0.0262484	0.700361	0.235621	Rock1
186	0.00254274	0.0172056	0.0991296	0.125755	0.110639	Troap
188	4.4267e-05	0.000607462	0.330406	0.135958	0.0595518	Pfdn2
191	4.82168e-05	0.00065601	0.277667	0.399069	0.11078	Hnrnpa1
192	7.25538e-05	0.000932654	0.0870084	0.204748	0.146878	Ppp1r13b
193	7.55042e-12	6.41014e-10	0.014776	0.333901	0.0747152	Mynn
195	8.84413e-05	0.00110853	0.213102	0.165624	0.170197	Fam49a
196	8.7704e-12	7.34791e-10	0.0753262	0.48437	0.0829498	Zranb1
197	5.81602e-05	0.0007742	0.244646	0.156433	0.175903	Tuba1c
200	1.01978e-11	8.36047e-10	0.0707946	0.321877	0.0389184	Shb
200	3.97577e-08	1.36347e-06	0.316081	0.479891	0.158529	Mest
200	0.00610264	0.03454	0.0291215	0.0989517	0.117789	Bgn
202	6.91172e-05	0.000894496	0.215214	0.224588	0.0994298	Fam3c
203	0.00188864	0.0135271	0.24493	0.0271776	0.235253	2700060E02Rik
204	0.00660031	0.0368437	0.160029	0.163535	0.289165	Nsa2
205	0.00684877	0.0379974	0.0819483	0.0989479	0.152335	Rpl18-ps1
206	1.1584e-11	9.29737e-10	0.129413	0.634481	0.153592	Zbtb16
206	0.00688639	0.0381618	0.0521826	0.0513441	0.101135	Cdk19
208	2.03296e-06	4.39791e-05	0.0149911	0.2262	0.14552	Cutc
208	8.05379e-05	0.0010229	0.118264	0.0833773	0.0510963	Tmem132e
209	1.49074e-11	1.18651e-09	0.153021	0.645221	0.0671929	Wnk1
210	1.61999e-11	1.27872e-09	0.0519057	0.303353	0.0978343	mt-Rnr1
210	0.00312166	0.0202479	0.0596739	0.288168	0.217083	Rad17
212	0.000114102	0.00137167	0.00908186	0.296011	0.190535	Dhcr7
213	5.04853e-10	2.84475e-08	0.0444057	0.325756	0.168034	Lims1
215	2.27934e-11	1.75564e-09	0.0734	0.778	0.256965	Tmem97
215	0.00716785	0.0394242	0.100549	0.173496	0.168547	Miip
217	3.52165e-09	1.64313e-07	0.21771	0.318176	0.0225875	Man2a1
218	2.60081e-11	1.97146e-09	0.105416	0.517814	0.129508	Zfp518a
218	0.000297258	0.00301872	0.130907	0.165414	0.128333	Numb
219	2.98943e-11	2.25708e-09	0.196829	0.730626	0.132273	Lbr
219	0.0077309	0.0418345	0.101531	0.1447	0.135684	Tktl2
220	3.01889e-11	2.27035e-09	0.0913497	0.586834	0.00622559	Vmp1
222	3.41313e-11	2.54678e-09	0.0360473	0.342113	0.0589007	2810403A07Rik
222	5.48311e-10	3.07151e-08	0.241049	0.552179	0.238153	Tsc22d2
222	0.000107096	0.0013022	0.358951	0.328333	0.0246134	AI413582
223	0.000109571	0.00132554	0.15942	0.166627	0.0430853	Kcnc2
223	0.0079334	0.0426404	0.102242	0.204054	0.221207	Racgap1
224	3.54843e-11	2.62722e-09	0.0291248	0.31894	0.128339	Fbxo33
225	3.59269e-11	2.63631e-09	0.085386	0.412122	0.074394	Tmem30a
225	0.00807558	0.0432342	0.072365	0.176729	0.196729	Atg12
226	3.60212e-11	2.63631e-09	0.165565	0.343659	0.0504994	Syne2
226	0.000114786	0.00137815	0.240799	0.265872	0.186628	Ezh1
227	0.000117059	0.0014028	0.400412	0.375925	0.0248278	Ypel3
228	4.08447e-11	2.9666e-09	0.23236	0.395628	0.0789938	Helz
229	4.34337e-11	3.14269e-09	0.323525	0.842045	0.109797	Tmbim6
229	0.000197813	0.0021654	0.00804181	0.320439	0.204476	Zmym1
230	4.5909e-11	3.30926e-09	0.164776	0.495322	0.105102	Cul3
230	0.00849031	0.0450505	0.141478	0.191873	0.268946	Cggbp1
231	9.78808e-07	2.34594e-05	0.178231	0.215786	0.128714	Thnsl2
234	1.07654e-05	0.000185095	0.126193	0.139563	0.00538316	Epha2
234	0.000254341	0.00265924	0.018769	0.10606	0.0863345	Cdkn2b
235	0.00310372	0.020152	0.0812146	0.169834	0.139552	Pdia4
237	7.34527e-11	5.15843e-09	0.219492	0.463321	0.0825929	Spred1
237	0.000134957	0.00158471	0.213462	0.211777	0.0741393	Fgl1
238	1.37848e-09	7.05943e-08	0.307747	0.551262	0.139886	Mpped2
239	0.00454683	0.0274505	0.0192364	0.0480042	0.0480042	Gm37106
240	7.78077e-11	5.40466e-09	0.290969	0.623752	0.0815318	Ndfip1
240	0.000375712	0.00365048	0.0612953	0.307759	0.199448	Herc2
241	0.000147246	0.00170466	0.183004	0.144478	0.111738	1700017B05Rik
242	8.4944e-11	5.85776e-09	0.233542	0.629986	0.0803226	Jade1
242	1.54133e-06	3.50506e-05	0.340346	0.746678	0.0344663	Srrm2
245	9.64582e-11	6.5571e-09	0.0514865	0.325838	0.0352396	D930015E06Rik
245	0.0093728	0.0486784	0.127955	0.178478	0.210425	Kif23
246	0.0021308	0.0149148	0.033001	0.0761262	0.0691513	Zfp819
247	1.07894e-10	7.25007e-09	0.0144896	0.596986	0.0413158	Agpat5
247	0.000167381	0.00189302	0.182603	0.189823	0.0168184	Il1r2
247	0.00946512	0.0490645	0.0882856	0.200648	0.274338	Lcmt1
248	1.0875e-10	7.25007e-09	0.0819667	0.510445	0.0959026	Hyal2
249	9.23092e-06	0.000162515	0.350755	0.567481	0.196657	Mtpn
254	1.2343e-10	8.10229e-09	0.122012	0.914582	0.077559	Csnk1a1
254	2.06858e-05	0.000323302	0.333279	0.510834	0.243721	Ralgps2
256	0.000219951	0.00235785	0.147961	0.0917843	0.0872107	Gm16702
256	0.00271031	0.0181594	0.0603389	0.065705	0.0596825	Gm37802
260	0.000251664	0.00263847	0.138332	0.145841	0.0831595	Cflar
262	6.33119e-07	1.60183e-05	0.233951	0.332709	0.0519744	Metrnl
263	0.00026121	0.00272063	0.11812	0.0742122	0.0469031	Fgf9
264	1.58713e-10	1.00389e-08	0.0991282	0.279546	0.0367797	Srf
265	2.71514e-06	5.63747e-05	0.18626	0.249112	0.0955626	Lpar3
266	1.68131e-10	1.05646e-08	0.0802958	0.363434	0.0951662	Man1a2
267	0.0118948	0.0589708	0.162048	0.252969	0.257254	Fh1
268	1.75405e-07	5.09208e-06	0.0582789	0.217722	0.127435	Lcor
269	2.06125e-10	1.27838e-08	0.25597	0.924498	0.145333	Usp34
269	2.91778e-07	7.97359e-06	0.32607	0.578075	0.252065	Hmgcs1
270	2.32945e-10	1.43539e-08	0.23868	0.693084	0.0423419	Jak1
270	3.67568e-07	9.80626e-06	0.2531	0.395783	0.11315	Tada3
270	0.000796789	0.00676067	0.211358	0.282158	0.188946	Hibadh
271	2.39793e-10	1.47158e-08	0.162406	0.249385	0.0381603	Mb21d2
271	1.25577e-06	2.93968e-05	0.157789	0.203381	0.0462275	Lrp1
271	0.000183658	0.00203612	0.00725846	0.096826	0.0762109	Hyal1
272	2.40359e-10	1.47158e-08	0.0728608	0.351485	0.161897	Fto
272	0.000153298	0.0017651	0.0834046	0.0834046	0.00945	Nim1k
273	0.00634026	0.035642	0.103795	0.0995739	0.104621	Ocln
274	2.48439e-10	1.51137e-08	0.151347	0.723938	0.118151	Ddrgk1
275	0.000339151	0.00336368	0.214919	0.269157	0.122562	Txndc12
276	2.53131e-10	1.53016e-08	0.0424199	0.273826	0.0545918	Ept1
277	0.000337674	0.00335078	0.039151	0.0843374	0.0688573	Trim39
280	3.27768e-05	0.00047253	0.29273	0.418801	0.118812	Smc1a
281	0.00686725	0.0380779	0.120773	0.184629	0.156131	Cenpl
282	2.91493e-10	1.72923e-08	0.0184367	0.654256	0.217795	Cd320
282	0.000374141	0.00363774	0.186916	0.198255	0.0976311	Rspo2
283	2.9336e-10	1.73491e-08	0.0772331	0.560803	0.0714111	Gm26917
284	2.96043e-10	1.74538e-08	0.0326882	0.400685	0.0662828	Anln
286	3.16842e-10	1.85086e-08	0.0201705	0.404321	0.0625383	Strn3
286	1.54769e-09	7.88373e-08	0.272352	0.46802	0.0921148	Pla2g7
286	4.41659e-05	0.000606948	0.157534	0.600996	0.277991	Papola
287	3.53968e-10	2.06143e-08	0.197586	0.5013	0.172748	Ube2h
287	0.000395338	0.00381402	0.169091	0.0987834	0.0552397	Car6
287	0.00708993	0.0390857	0.0360371	0.0450066	0.0450066	Gm38009
288	3.60267e-10	2.09174e-08	0.116873	0.502408	0.100741	Uxs1
288	0.0142868	0.0682949	0.113184	0.172444	0.200016	Rnf2
291	4.40969e-10	2.52955e-08	0.0680827	0.261546	0.0704936	Mrs2
291	0.0019781	0.0140206	0.196338	0.333331	0.217466	Aip
292	0.0146135	0.0695089	0.0123591	0.0929193	0.105537	Wbp1l
293	4.65027e-10	2.65163e-08	0.00819427	0.401987	0.0604596	4930453N24Rik
293	0.000430805	0.00409196	0.155331	0.12913	0.073411	Plekhg5
293	0.0111722	0.0560136	0.168816	0.359758	0.259877	Rac1
294	0.00294169	0.0193566	0.130782	0.318236	0.213321	Nsun5
295	4.72879e-10	2.6804e-08	0.049459	0.396642	0.0217772	Zbtb44
296	5.03917e-10	2.84475e-08	0.0653624	0.291006	0.129053	Mfap3
297	1.62534e-06	3.64832e-05	0.176044	0.244145	0.0739842	Spry1
297	0.00131726	0.0101339	0.096311	0.15112	0.114234	Dcaf5
298	0.00756456	0.0411652	0.0253279	0.0484099	0.0484099	Tmem246
299	0.0152759	0.0720137	0.107272	0.00901844	0.23693	Cnot4
300	0.000851144	0.00714976	0.00819096	0.436508	0.259568	Ubfd1
301	0.000498901	0.00460609	0.134883	0.0131445	0.00137187	Optn
302	5.63131e-10	3.12701e-08	0.206427	0.463475	0.174531	Arrdc4
303	0.000511844	0.00469108	0.210315	0.0377685	0.104591	Ska1
305	6.48914e-10	3.55174e-08	0.225458	0.607315	0.165115	Nudcd2
307	6.96777e-10	3.78121e-08	0.147857	0.369082	0.159415	Xpr1
308	1.96694e-08	7.38162e-07	0.381417	0.860565	0.182142	Top2a
309	7.1918e-10	3.88073e-08	0.158948	0.312031	0.0739806	Ccdc141
309	1.26693e-08	5.05237e-07	0.222413	0.843708	0.294388	Tex101
309	0.000568059	0.00509918	0.240558	0.297859	0.126755	Tspo
310	8.191e-10	4.40745e-08	0.131135	0.271293	0.0757778	Clcn3
311	0.000633482	0.0055863	0.209846	0.0711162	0.0514042	Sept11
312	9.61024e-10	5.1135e-08	0.145976	0.465482	0.0625051	Copa
312	0.0162639	0.0754245	0.0375464	0.0779309	0.0932235	Mlst8
313	1.0521e-09	5.5671e-08	0.113371	0.546156	0.00712037	Tmem245
316	1.09057e-09	5.7231e-08	0.0695292	0.252849	0.0372739	Ptprs
318	0.0167748	0.0772498	0.0352049	0.106288	0.0997536	Nespas
319	1.1418e-09	5.94296e-08	0.103468	0.290633	0.121622	Ep300
319	0.00192891	0.0137588	0.19622	0.267769	0.176585	Pcgf3
320	0.0168316	0.0774584	0.0145291	0.184492	0.160996	Taf13
321	1.59415e-06	3.5952e-05	0.280684	0.634448	0.262469	Rnf4
323	1.33365e-09	6.86666e-08	0.178626	0.437971	0.0144907	Kmt2a
324	9.54999e-06	0.000167361	0.0374569	0.199399	0.126092	Il13ra1
325	3.08185e-05	0.000449502	0.101684	0.119321	0.0540578	Cish
326	0.000352827	0.0034716	0.0449689	0.358575	0.209643	Tnpo3
327	1.61908e-09	8.18194e-08	0.112501	0.62603	0.153147	Oaz1
329	1.6681e-09	8.38527e-08	0.243256	0.469109	0.00318457	Bmpr1a
329	0.000808331	0.00683824	0.128562	0.0896479	0.0137852	Cd7
332	1.76575e-09	8.80664e-08	0.13366	0.279303	0.0831101	Txndc16
333	1.78032e-09	8.85616e-08	0.0147229	0.336175	0.0295712	Slc16a1
333	3.08619e-07	8.37393e-06	0.0962539	0.276843	0.147131	Epb4.1l4b
336	2.34933e-06	4.96732e-05	0.0410671	0.44045	0.207269	Ubn2
337	9.58727e-05	0.00118535	0.0270657	0.166237	0.111923	Zfp942
338	0.000905246	0.0074987	0.223635	0.241646	0.0110592	Bod1l
339	2.21626e-09	1.08274e-07	0.117384	0.479228	0.0959499	Ckap5
339	0.00146918	0.0110595	0.117192	0.0975889	0.0983916	Rnaset2b
340	2.23705e-09	1.0901e-07	0.0880491	0.439534	0.0146637	F11r
340	7.54028e-09	3.19367e-07	0.134046	0.574975	0.219291	Bms1
341	2.24589e-09	1.09115e-07	0.102439	0.504743	0.069024	Pprc1
341	4.08617e-06	8.12218e-05	0.201957	0.288579	0.00216022	Tgif1
341	0.0189928	0.0847579	0.144528	0.252548	0.243428	Ythdc1
342	2.25062e-09	1.09115e-07	0.12823	0.324579	0.0659937	Myo9a
342	0.00157998	0.0117802	0.0235297	0.136656	0.102937	2010015M23Rik
343	2.32079e-09	1.11949e-07	0.134653	0.496273	0.202297	Cdca2
345	2.47564e-09	1.18818e-07	0.0286684	0.717241	0.0449106	Cisd2
347	2.65754e-09	1.26911e-07	0.095744	0.353933	0.0676348	Trrap
347	0.000994734	0.00810987	0.133548	0.132641	0.0693191	Tnfrsf1a
348	2.70959e-09	1.29074e-07	0.129788	0.297617	0.0912049	Nfat5
349	2.9322e-09	1.38641e-07	0.136285	0.63507	0.185467	Acly
349	0.00100886	0.008185	0.213522	0.226228	0.0978253	Cmtm7
350	0.0099923	0.0511998	0.174759	0.277545	0.202735	Nme6
352	3.30925e-09	1.55315e-07	0.031926	0.365666	0.0850906	Far1
353	3.41498e-09	1.59884e-07	0.0795904	0.279391	0.039942	Znrf2
353	0.0025809	0.017433	0.127771	0.252327	0.174664	Sec23ip
355	3.55568e-09	1.64997e-07	0.153674	0.443282	0.0835984	Anapc1
355	0.000984858	0.00804652	0.297196	0.429041	0.0237835	Phax
356	3.55872e-09	1.64997e-07	0.166357	0.554237	0.207692	Dhx36
359	3.78742e-09	1.74331e-07	0.0291817	0.261419	0.0686934	Slc25a46
359	0.00107714	0.00860145	0.174361	0.159154	0.105685	Mpp5
361	3.96609e-09	1.81679e-07	0.168898	0.486675	0.0813491	Galnt1
361	0.000173046	0.00194481	0.108154	0.259248	0.158635	B230219D22Rik
362	0.0174353	0.0793921	0.0118943	0.159306	0.139213	Mtmr9
363	4.17166e-09	1.90184e-07	0.0549281	0.221078	0.0433789	Fat1
364	0.0214304	0.0933897	0.159834	0.238313	0.236702	Hnrnph3
366	4.47087e-09	2.02376e-07	0.138804	0.481619	0.120838	Tmem39b
367	0.00888428	0.0466614	0.0344098	0.15277	0.124049	Slc30a6
368	0.00104563	0.00840994	0.00339162	0.215709	0.140321	Rabl2
369	4.6823e-09	2.1045e-07	0.0467663	0.447956	0.115989	Mbtd1
369	4.03747e-05	0.000565934	0.178974	0.244696	0.093863	Sh3bp4
370	4.89934e-09	2.19688e-07	0.217974	0.540761	0.140766	Rnf26
372	0.00174937	0.0127739	0.0709804	0.109206	0.0858268	Tcp11l2
373	0.00132624	0.0101865	0.242641	0.276037	0.12533	Esrp1
374	5.41942e-09	2.40189e-07	0.15554	0.497911	0.186617	Hmgcr
374	1.65058e-06	3.68766e-05	0.13458	0.190877	0.0384027	Sox13
374	0.0111912	0.0560791	0.0410367	0.066677	0.066677	8030411F24Rik
375	0.00136964	0.0104945	0.263451	0.288122	0.16955	Eif1b
375	0.00280024	0.0185923	0.052303	0.064076	0.0558646	Isl1
377	5.54885e-09	2.4479e-07	0.066266	0.727988	0.18333	Fkbp2
377	1.67368e-07	4.88847e-06	0.241846	0.443951	0.0307379	Ppm1b
377	0.022479	0.097104	0.0322256	0.0224976	0.0937151	Gm26782
380	0.0225684	0.097314	0.0401355	0.0314731	0.0622355	Mylip
382	0.000693271	0.00600583	0.161105	0.197883	0.064769	Abcd3
383	9.48687e-05	0.00117598	0.170365	0.537489	0.246099	Ormdl2
384	6.22628e-09	2.70306e-07	0.10294	0.345088	0.0916881	Sap30l
385	0.0230321	0.0988451	0.0969033	0.123827	0.146634	Cfap97
386	6.37817e-09	2.75647e-07	0.166874	0.29245	0.112306	Prr12
386	6.00188e-07	1.5266e-05	0.145277	0.204853	0.0599268	Arid3a
387	6.43844e-09	2.77067e-07	0.197074	0.602066	0.158054	Pdk1
388	0.00151948	0.0113958	0.232681	0.261641	0.0311504	Gnpda1
389	3.26972e-05	0.000472095	0.294961	0.497762	0.0423832	Ado
389	0.0106584	0.0538379	0.249974	0.335728	0.236334	0610010K14Rik
394	0.000159642	0.00182059	0.292754	0.465531	0.0612771	Parl
397	8.1277e-09	3.41972e-07	0.00490779	0.344175	0.0187955	Camsap1
401	9.39692e-09	3.91921e-07	0.0697675	0.215051	0.0219462	Usp32
401	0.000899871	0.00746065	0.189252	0.231249	0.0925162	Sephs1
402	9.53733e-09	3.96804e-07	0.128412	0.399751	0.110016	Rbms1
402	9.77874e-06	0.000170432	0.0130911	0.274317	0.152678	Serinc1
403	0.00182338	0.0131534	0.295369	0.284647	0.0960683	Cox7a2l
404	9.82872e-09	4.07263e-07	0.0308435	0.335154	0.00490079	Atp2a2
404	0.00503169	0.0296835	0.0248864	0.177052	0.128545	Timmdc1
405	9.98611e-09	4.12889e-07	0.0646229	0.587034	0.182982	Fam216a
405	0.00592204	0.0337177	0.110656	0.294849	0.212535	Rabac1
407	1.08472e-08	4.44642e-07	0.0787251	0.312232	0.00814487	Setx
408	1.11742e-08	4.56088e-07	0.046162	0.211491	0.000753035	Arhgap32
408	0.00201899	0.0142624	0.0224037	0.141235	0.102553	Ubqln2
409	0.0134042	0.0650195	0.0265861	0.0359909	0.0359909	Fam20c
410	1.16456e-08	4.72971e-07	0.0761656	0.33017	0.0185832	Plekhg2
410	9.04474e-08	2.83234e-06	0.193802	0.332098	0.104925	Arid4a
413	1.19085e-08	4.79908e-07	0.0247851	0.355727	0.00414157	Peli1
415	1.23732e-08	4.96539e-07	0.0381031	0.297903	0.0430936	Dhcr24
416	1.24437e-08	4.98324e-07	0.0117303	0.416859	0.0206909	Cpxm1
417	3.42081e-07	9.20342e-06	0.20769	0.383802	0.103304	Proser2
420	1.28746e-08	5.11289e-07	0.0481812	0.31923	0.0191957	Taok1
420	0.00220023	0.0152665	0.222196	0.120581	0.0529736	Dppa4
421	1.29737e-08	5.13888e-07	0.0335539	0.324819	0.0112012	Creb1
423	1.36282e-08	5.36755e-07	0.036491	0.321932	0.0259569	Agap1
423	2.36062e-08	8.65501e-07	0.084424	0.218695	0.116649	Pcf11
425	1.38465e-08	5.43113e-07	0.0920093	0.224809	0.0504621	Trim13
426	1.43481e-08	5.60486e-07	0.0647717	0.654882	0.0418186	Rtn3
427	1.44393e-08	5.62898e-07	0.143325	0.302838	0.0340662	Cdc73
429	1.46594e-08	5.69153e-07	0.0391821	0.238896	0.0157575	RP24-95O4.1
430	1.48543e-08	5.75552e-07	0.146362	0.411448	0.0367329	Cnot6l
430	0.0116529	0.0579797	0.000873022	0.388034	0.240234	Prdx5
432	0.0148464	0.0704584	0.0595962	0.231251	0.178487	Tnrc6b
433	1.67186e-08	6.4387e-07	0.0657158	0.387826	0.0364115	Upf1
434	1.68707e-08	6.48421e-07	0.0699332	0.747933	0.0326653	Ctsd
434	2.24904e-07	6.39302e-06	0.260996	0.52233	0.100268	Ctdsp2
434	0.0156751	0.0734785	0.129146	0.344953	0.235903	Eif4e
435	1.74117e-08	6.67869e-07	0.0807276	0.436257	0.129867	Utp20
437	1.78852e-08	6.82361e-07	0.0447843	0.55415	0.0807257	Lman1
437	0.00058674	0.00523489	0.0755613	0.0828733	0.0289163	Hs3st3b1
438	1.78967e-08	6.82361e-07	0.0388971	0.206885	0.021444	A330017A19Rik
439	1.82032e-08	6.91287e-07	0.0930889	0.408521	0.0413975	Ing1
439	0.000292361	0.0029769	0.26905	0.466154	0.070409	Tex10
441	0.0153419	0.0722298	0.0442278	0.162492	0.127468	Fech
442	0.0153917	0.072381	0.0108417	0.103538	0.0876346	Ccdc163
444	0.000490026	0.00452853	0.164259	0.220111	0.103956	Hlf
446	2.05587e-08	7.67018e-07	0.0362984	0.413575	0.141143	Rapgef6
446	0.00284182	0.0188161	0.0965091	0.0181237	0.0190881	Abi3
448	2.12089e-08	7.88196e-07	0.0478234	0.34966	0.0862195	Ccnt1
448	7.70024e-08	2.48282e-06	0.135211	0.207685	0.0146421	Myo18a
449	2.20775e-08	8.1742e-07	0.127654	0.204987	0.0637273	Trp53bp2
450	2.20809e-08	8.1742e-07	0.0288768	0.195502	0.015345	Tmem259
450	0.00145513	0.0109875	0.152378	0.187322	0.0525265	Ick
452	2.27191e-08	8.37801e-07	0.162791	0.443443	0.0815774	Slain2
453	0.016194	0.0752649	0.0196235	0.0456267	0.0456267	2010110K18Rik
454	2.35162e-08	8.63858e-07	0.136264	0.496967	0.00836953	Tmem33
454	2.55489e-05	0.000385298	0.222253	0.377469	0.13579	Amz2
458	0.01648	0.0762048	0.033125	0.0444277	0.0444277	1700029M20Rik
460	6.77586e-05	0.000878103	0.213767	0.487109	0.227048	Wasl
463	0.00162167	0.0120487	0.144191	0.174826	0.0501634	Pdgfb
467	1.41094e-05	0.000233957	0.150356	0.586574	0.183139	Ube2d3
468	2.70922e-08	9.72773e-07	0.0973478	0.6152	0.0630569	Canx
468	0.000593075	0.00527909	0.0709868	0.078902	0.0610026	Fign
468	0.0170485	0.0780924	0.0410137	0.0475009	0.0475009	Ccdc3
470	0.00339193	0.0216264	0.24873	0.113951	0.180001	Ube2a
471	2.98872e-08	1.06711e-06	0.00129106	0.56422	0.00600221	Itgb1
471	9.14247e-07	2.20226e-05	0.142887	0.219541	0.0840449	Fmnl3
474	0.0204856	0.0899783	0.117975	0.291246	0.209851	Rad23b
475	3.06915e-08	1.08972e-06	0.129866	0.705715	0.0824317	Arf6
475	9.31413e-07	2.24079e-05	0.195306	0.330531	0.00704462	Stx3
477	3.1221e-08	1.10441e-06	0.096187	0.263751	0.0163084	Ppp4r1
477	0.000128647	0.00152025	0.0762199	0.164421	0.10366	Net1
479	3.1895e-08	1.12202e-06	0.0786018	0.476678	0.0471962	Rock2
480	3.47418e-08	1.21769e-06	0.146369	0.401363	0.0666362	Dock7
480	0.00015827	0.00180926	0.0717812	0.466011	0.170749	H2afv
481	3.4879e-08	1.22025e-06	0.164212	0.295692	0.0571733	Scd2
481	1.64946e-05	0.00026747	0.276352	0.624434	0.0727313	Set
482	3.5218e-08	1.22986e-06	0.039658	0.376686	0.0348803	Kdm2a
482	2.55763e-05	0.000385298	0.0551879	0.166478	0.0991857	Papd7
482	0.000199141	0.00217869	0.182373	0.265686	7.2473e-05	Jun
484	0.00294477	0.019368	0.0436487	0.0736429	0.0603072	P3h4
485	0.00379941	0.0237255	0.127437	0.104436	0.100948	Shroom3
485	0.00438037	0.0266308	0.0953164	0.410975	0.231252	Nol12
486	3.64143e-08	1.26257e-06	0.199237	0.554571	0.0662401	Asf1a
486	0.000639994	0.00563112	0.141894	0.172589	0.0583076	Sez6
491	3.89677e-08	1.33878e-06	0.112789	0.627859	0.128706	Glul
492	1.67939e-05	0.000271444	0.0211796	0.391156	0.185622	Brd8
494	4.12842e-08	1.41328e-06	0.0108736	0.539537	0.170171	Clptm1l
494	0.000193631	0.00212571	0.143021	0.194714	0.0931062	Tnfrsf25
495	4.14245e-08	1.41555e-06	0.0562748	0.208808	0.0522313	Socs7
498	6.0735e-05	0.000800598	0.269751	0.501692	0.0571903	Ddx42
498	0.000215549	0.00232229	0.0339269	0.102173	0.0727421	Gas6
499	4.50086e-08	1.52709e-06	0.0109243	0.523036	0.0153894	Usp7
499	1.2429e-05	0.000209365	0.10867	0.146376	0.0385966	Camta2
499	0.000346495	0.00341878	0.0749048	0.265009	0.154482	Zfp637
500	0.00420653	0.0257625	0.134894	0.0778505	0.0650726	Hpcal1
502	5.00904e-08	1.68455e-06	0.284383	0.702292	0.0778239	Ctsl
504	5.2596e-08	1.76322e-06	0.0585252	0.320461	0.0767095	Ankle2
504	0.00429911	0.0262034	0.102028	0.0796791	0.0307659	Pold4
505	5.40256e-08	1.80419e-06	0.0739751	0.478121	0.0756025	Sf1
506	5.52994e-08	1.84351e-06	0.231763	0.613223	0.00540177	Sh3glb2
506	0.0043552	0.0264946	0.252174	0.0935702	0.094251	Dnaja1
507	1.57881e-07	4.63977e-06	0.0773186	0.219584	0.117539	Egln3
508	5.61814e-08	1.86639e-06	0.0283267	0.412001	0.168779	Sec31a
508	2.75438e-05	0.000408812	0.0797285	0.237668	0.129935	Nav2
510	0.0130135	0.0634952	0.19497	0.134616	0.172604	Ccdc174
511	5.86442e-08	1.9381e-06	0.163944	0.421255	0.11186	Azi2
511	0.00456519	0.0275353	0.168931	0.203082	0.0479953	Fam134c
513	6.32946e-08	2.08457e-06	0.0552268	0.56411	0.167552	Rnf115
513	0.00471361	0.0282698	0.243449	0.241515	0.0878439	Mob4
514	0.0206681	0.0906216	0.123248	0.321867	0.201798	Bzw1
515	0.00475948	0.0285091	0.0884172	0.0813457	0.0147282	Arhgef5
517	7.31235e-08	2.3877e-06	0.0625443	0.259747	0.0539915	Cdc42bpa
518	7.32502e-08	2.38776e-06	0.0182464	0.291628	0.11553	Tmf1
519	0.0024061	0.0164618	0.232028	0.330274	0.0444566	Arpc4
521	7.48694e-08	2.42399e-06	0.195221	0.535399	0.147259	Tiparp
524	7.71427e-08	2.48282e-06	0.11198	0.364542	0.145108	Lrrc58
525	7.72063e-08	2.48282e-06	0.0942909	0.296402	0.0462574	Akap13
526	6.57596e-06	0.000122193	0.0410771	0.406756	0.185017	Chd1l
529	3.84318e-05	0.000545412	0.135928	0.194621	0.100384	Pigm
529	0.0218147	0.0947244	0.0644676	0.284381	0.197763	Taf11
530	0.00513953	0.0301244	0.218675	0.179112	0.0284952	Azin1
531	8.5469e-08	2.70751e-06	0.0546418	0.272461	0.000448247	Cyp51
532	8.63949e-08	2.73231e-06	0.174679	0.575398	0.073209	Pnisr
533	0.00520267	0.0303852	0.0902765	0.0830069	0.0528596	Zfp367
534	0.00521605	0.0304421	0.0955599	0.0846503	0.0358221	Dhrs3
536	0.00527624	0.0306529	0.147705	0.166279	0.0911435	Herc4
537	0.000729621	0.00626955	0.127909	0.230824	0.137942	Ska2
539	9.06354e-08	2.83358e-06	0.0926321	0.323461	0.053845	Prune
540	9.12896e-08	2.84472e-06	0.104155	0.394178	0.0178619	Efemp2
540	0.0194015	0.0861476	0.154172	0.203368	0.168977	Ncapg
545	1.89721e-05	0.000302005	0.157069	0.246354	0.073467	Smad7
546	0.000565214	0.00508677	0.0804812	0.0928385	0.06133	Adgrl3
547	0.00550899	0.0317636	0.055499	0.0175473	0.00790417	Tril
548	1.00676e-07	3.09182e-06	0.16676	0.620436	0.124774	Tsc22d4
548	0.00553723	0.0319072	0.134898	0.0934869	0.0307316	Adamts10
548	0.0231024	0.0990579	0.12322	0.237481	0.171462	Bub1
549	1.01231e-07	3.10388e-06	0.0325411	0.464171	0.170954	Tnpo1
550	0.0231185	0.0990601	0.0092163	0.0334606	0.0334606	Gm37653
551	0.00565505	0.0324439	0.126178	0.0169316	0.0255802	Sult5a1
551	0.0138326	0.0666241	0.00143913	0.0460156	0.0409888	Gm6136
552	1.04459e-07	3.1875e-06	0.249357	0.656305	0.147352	M6pr
552	0.0232987	0.0996526	0.0166105	0.0349476	0.0349476	Parp14
554	0.00224976	0.015547	0.115882	0.439991	0.187227	Tomm22
555	1.11086e-07	3.37891e-06	0.0382453	0.232018	0.107875	Suco
555	0.0135617	0.0656503	0.0241704	0.0904354	0.0735996	G730003C15Rik
556	1.1282e-07	3.4262e-06	0.0557719	0.211644	0.0103902	3110021A11Rik
557	1.17941e-07	3.57605e-06	0.148346	0.48469	0.144244	Rasa1
557	1.33857e-05	0.000223568	0.130996	0.629066	0.22375	Rbfa
558	1.24075e-07	3.75012e-06	0.0132481	0.520194	0.0111488	Brwd1
559	1.2644e-07	3.81092e-06	0.0720462	0.789781	0.0275363	Tecr
560	0.000653828	0.00573172	0.146067	0.475191	0.222177	Nucks1
561	1.28465e-07	3.86446e-06	0.111798	0.74941	0.0410986	Chic2
563	0.00602204	0.0341583	0.264739	0.204843	0.139685	Fam96b
563	0.00470577	0.0282406	0.13686	0.171936	0.122244	Dmtf1
564	1.3923e-07	4.16207e-06	0.0559883	0.231971	0.0318252	Smg1
565	1.4012e-07	4.18215e-06	0.0347461	0.633438	0.193262	Suds3
565	1.4756e-06	3.37973e-05	0.176871	0.601418	0.0267375	Tuba3a
566	0.0060897	0.034477	0.196089	0.039772	0.00281366	Nkap
569	1.46663e-07	4.35023e-06	0.0343721	0.214231	0.0430243	Zmiz2
571	1.5009e-07	4.43125e-06	0.0224553	0.179821	0.0483977	Ugcg
571	0.00173917	0.012715	0.0564141	0.243491	0.149962	C330027C09Rik
571	0.00627443	0.0353343	0.110827	0.0350503	0.0247244	Ppm1j
572	0.0194321	0.0862434	0.114282	0.25254	0.176032	Slc4a1ap
573	1.57151e-07	4.62541e-06	0.0306007	0.290475	0.0795186	Ddx17
575	1.61442e-07	4.73381e-06	0.059583	0.536901	0.0795242	Zmym5
576	1.61577e-07	4.73381e-06	0.0696945	0.25758	0.00680136	Itch
576	0.00605024	0.0342841	0.136831	0.176286	0.122533	Arhgap11a
577	0.000157781	0.00180474	0.0570903	0.107003	0.0729527	Hvcn1
578	1.68944e-07	4.92698e-06	0.0571293	0.458682	0.106161	Prkcsh
579	0.00645514	0.0361407	0.0713554	0.0166511	0.0260582	Ltb
581	0.0139842	0.0671844	0.150935	0.258517	0.16504	Cnih1
582	1.89829e-07	5.4858e-06	0.0818045	0.233781	0.0670176	Znfx1
582	0.00324881	0.0208812	0.150421	0.1997	0.0327739	Parp8
584	2.00655e-07	5.7899e-06	0.08195	0.355437	0.0317351	Hcfc1
584	0.00448884	0.0271691	0.211076	0.279205	0.0174767	Inpp5f
586	2.11308e-07	6.07894e-06	0.0289893	0.499637	0.0432744	Tardbp
586	0.00673001	0.0374473	0.191236	0.0614731	0.149266	Sgol1
587	0.0010572	0.00847803	0.222813	0.33884	0.0711851	B2m
588	0.00678899	0.0377315	0.0819557	0.0756317	0.00700879	Slc38a1
590	0.0162155	0.0753277	0.104187	0.141239	0.110147	Tmem170
591	0.00173998	0.012715	0.130813	0.167969	0.0953347	Lpcat1
592	2.21906e-07	6.32665e-06	0.0242258	0.266136	0.0282197	Chid1
592	0.00691899	0.0383313	0.0850708	0.284348	0.181187	Znrd1
593	2.24187e-07	6.38215e-06	0.164083	0.441005	0.127873	Ncapd2
594	9.98306e-06	0.000173676	0.00299788	0.517482	0.217847	C1d
597	2.35296e-07	6.64886e-06	0.108729	0.187684	0.0334149	Atrn
598	0.000747662	0.00638723	0.0887561	0.232607	0.138469	Rgmb
599	2.37676e-07	6.6963e-06	0.0327723	0.730044	0.0264197	Hnrnpab
602	2.4949e-07	6.99819e-06	0.152174	0.416302	0.143344	Snx18
603	0.0182111	0.082064	0.214815	0.346189	0.224482	Snhg4
604	2.51231e-07	7.02637e-06	0.219641	0.485005	0.116079	Supt20
605	2.54172e-07	7.09824e-06	0.138193	0.273469	0.060534	Klf9
607	0.000273537	0.00282744	0.187583	0.302545	0.0203031	Vamp4
608	2.59849e-07	7.21459e-06	0.0343845	0.264772	0.0724343	Ints2
609	2.63363e-07	7.30154e-06	0.0446328	0.421078	0.0704997	Trmt10c
610	2.63975e-07	7.3079e-06	0.107185	0.39877	0.0237805	Atp6ap2
611	2.73269e-07	7.54332e-06	0.0205124	0.227843	0.112175	Gak
612	2.73772e-07	7.54632e-06	0.0237833	0.389384	0.112873	Cyhr1
613	2.79779e-07	7.70078e-06	0.108648	0.532149	0.0664829	Klhdc3
614	2.80917e-07	7.72096e-06	0.0508333	0.292706	0.0262322	Atxn2
614	4.40139e-05	0.000605294	0.0893447	0.119842	0.0381273	Cln8
615	2.88752e-07	7.90219e-06	0.0255716	0.342403	0.0488572	4932438A13Rik
615	0.000331226	0.00330016	0.147022	0.209354	0.0739471	Mdm1
616	0.000114061	0.00137167	0.0409092	0.11231	0.0746254	Gm37436
617	2.92365e-07	7.97823e-06	0.0829798	0.371529	0.0990878	Rnf44
619	2.98029e-07	8.10962e-06	0.0100218	0.181633	0.00560083	Snx14
619	0.004071	0.0250772	0.0910665	0.0945317	0.0318608	Cd52
620	3.0295e-07	8.23178e-06	0.103081	0.701386	0.0389887	Plaa
620	2.66727e-05	0.00039836	0.105072	0.148611	0.0239627	Trib1
621	0.000327458	0.00326944	0.221786	0.392734	0.157175	Slc35b1
622	3.11985e-07	8.45323e-06	0.0615124	0.300381	0.129557	Ccnk
624	3.25188e-07	8.78607e-06	0.0245867	0.234919	0.0501025	Tatdn2
624	4.41357e-07	1.15175e-05	0.110277	0.447406	0.179937	Scaper
628	3.40607e-07	9.17668e-06	0.181605	0.475652	0.0695392	Dnajc3
632	3.52265e-07	9.43753e-06	0.109731	0.762971	0.00576841	Spcs2
632	0.000227477	0.00242752	0.10111	0.284527	0.143451	Aldh16a1
634	3.62759e-07	9.69149e-06	0.0826456	0.229477	0.0892432	Macf1
635	0.0011008	0.00876148	0.0721521	0.082794	0.0491963	Vstm4
635	0.00160113	0.01191	0.0491381	0.0715166	0.053804	Stard10
639	3.88907e-07	1.03323e-05	0.0919973	0.183333	0.0183278	Lemd3
641	3.92206e-07	1.0391e-05	0.145825	0.29513	0.0560804	Abl2
642	0.000565611	0.00508677	0.0874132	0.110286	0.0321509	Prkca
643	4.04355e-07	1.06833e-05	0.0543507	0.456089	0.0247991	Serinc3
644	2.31075e-06	4.899e-05	0.178657	0.338804	0.0796036	Gmcl1
645	4.13081e-07	1.08687e-05	0.119983	0.389826	0.0745496	Birc6
646	4.14408e-07	1.08886e-05	0.00331055	0.166356	0.0223498	Vars2
647	4.20804e-07	1.10415e-05	0.0928029	0.170137	0.0410504	Vangl2
648	3.97868e-06	7.94157e-05	0.235342	0.479445	0.0490085	Fuca1
649	4.33727e-07	1.13494e-05	0.136759	0.332723	0.108292	Cenpc1
650	0.0174458	0.0794208	0.104721	0.168817	0.118285	Btaf1
654	0.00139216	0.0106287	0.149524	0.208372	0.0882514	Stk40
656	4.81251e-07	1.24564e-05	0.144107	0.63967	0.136708	Stard3nl
656	0.0095951	0.0495634	0.170765	0.121238	0.117844	Surf6
657	0.0096341	0.049738	0.0752072	0.0525119	0.0273955	Nxnl2
658	4.8687e-07	1.25678e-05	0.0286339	0.184906	0.00899186	Haus6
659	0.00968964	0.0499977	0.0507948	0.0359605	0.022393	9930012K11Rik
663	5.57252e-07	1.42881e-05	0.00514672	0.172793	0.0148826	Chd7
664	5.59494e-07	1.43263e-05	0.0696897	0.196659	0.00926594	Gm37274
665	5.60828e-07	1.43413e-05	0.0184434	0.382191	0.0492821	Sptan1
667	0.0161299	0.0750763	0.025697	0.0571016	0.0501288	Dmrtc1b
668	0.0128693	0.0629366	0.0648014	0.173211	0.119269	Zfx
669	6.05916e-07	1.53912e-05	0.0669236	0.258433	0.0397288	Slmap
670	0.0099305	0.0509789	0.184102	0.185759	0.0571511	Ncoa3
674	0.0101008	0.0516313	0.123121	0.109997	0.0800626	Wbscr16
677	6.59377e-07	1.65729e-05	0.0519289	0.184149	0.0375281	Cramp1l
677	1.58807e-05	0.000259344	0.186443	0.340951	0.000972405	Fubp3
678	0.000884527	0.00735578	0.235602	0.383655	0.0550663	Rnf167
680	7.05853e-07	1.76482e-05	0.0189331	0.16573	0.0318025	Ptpn23
681	7.10573e-07	1.7743e-05	0.00070468	0.283317	0.00643249	Ppp1r15b
682	8.91581e-05	0.00111512	0.0284465	0.377466	0.172841	Nus1
683	7.27874e-07	1.81276e-05	0.091667	0.185511	0.0532314	Slc12a6
683	4.85486e-05	0.000659584	0.260287	0.594602	0.191623	Fubp1
683	0.0019449	0.0138625	0.0772999	0.170624	0.107479	9430008C03Rik
685	0.000359858	0.00352332	0.059532	0.121664	0.081485	Gm37105
685	0.0105091	0.0532478	0.212506	0.247123	0.103538	Paip2
686	7.41123e-07	1.83856e-05	0.132344	0.310111	0.00551834	Itm2c
686	0.000855109	0.00717624	0.0558953	0.0828313	0.0588844	Col5a1
686	0.0106286	0.0537396	0.0855135	0.0603769	0.0191782	Tmem114
687	7.45354e-07	1.84666e-05	0.00900852	0.339139	0.0662429	Sppl3
687	0.0106477	0.0538075	0.112661	0.0589815	0.0433017	Cbr3
689	0.0106593	0.0538379	0.14308	0.121903	0.0844668	Cryl1
690	0.0106659	0.0538567	0.13486	0.102573	0.0209804	Zwilch
691	1.10511e-05	0.000189666	0.151298	0.434311	0.181719	Fam173a
693	7.74949e-07	1.90516e-05	0.137453	0.485372	0.172284	Rchy1
693	0.00616937	0.0348455	0.159902	0.202063	0.0916101	Chp1
694	7.81119e-07	1.91786e-05	0.029987	0.210313	0.0104864	Gtf3c1
696	0.0110874	0.0556321	0.12834	0.0640802	0.0298999	Klc2
697	8.06728e-07	1.97313e-05	0.0500767	0.358043	0.102466	Smc5
698	0.000116622	0.00139844	0.130032	0.436002	0.185287	Sart1
698	0.0111878	0.0560767	0.270494	0.0172488	0.0340297	Actb
700	8.44982e-07	2.05727e-05	0.00718972	0.689865	0.0573552	1110008F13Rik
700	0.00103204	0.00832516	0.228888	0.365521	0.152854	Sptssa
701	8.46274e-07	2.05727e-05	0.0907776	0.191736	0.00188808	Chrna4
705	0.00113499	0.00898862	0.164611	0.243776	0.0310914	Kank3
706	8.90653e-07	2.15358e-05	0.0327113	0.650414	0.121183	Tmem147
706	3.82262e-05	0.000543301	0.121369	0.191459	0.0439974	March6
708	9.01742e-07	2.17488e-05	0.0607436	0.34426	0.0827286	Ccnt2
708	0.000231524	0.00245972	0.196053	0.494786	0.208763	Zfand5
711	9.35486e-07	2.24775e-05	0.0808963	0.185946	0.0251845	Pcnxl3
714	0.0121119	0.059907	0.172038	0.166646	0.0278127	Hnrnpul1
715	0.000258485	0.00269519	0.230878	0.514248	0.00048895	Snx3
718	1.06515e-06	2.53065e-05	0.0731891	0.207674	0.0690587	Chkb
719	1.07669e-06	2.55173e-05	0.00347089	0.188637	0.0640924	Pcmtd1
721	1.14438e-06	2.70545e-05	0.0563063	0.191937	0.0470025	Myo9b
724	7.69779e-05	0.000982909	0.136631	0.208424	0.0377848	Rhob
724	0.000316024	0.0031722	0.0660381	0.412093	0.179885	Mad2l1
725	0.00956674	0.0494303	0.0482103	0.12233	0.0871051	Eva1a
726	1.24503e-06	2.9181e-05	0.135991	0.395318	0.117965	Prrc2a
727	0.0126137	0.0619084	0.0857289	0.0821831	0.00236044	Ptgfrn
732	1.32915e-06	3.0925e-05	0.0883318	0.247603	0.0815038	Kif1b
732	0.0127413	0.0624223	0.0700242	0.0454531	0.0119397	Erbb3
733	1.34974e-06	3.13277e-05	0.0712143	0.164677	0.033683	Dirc2
734	1.3665e-06	3.16109e-05	0.0356342	0.361767	0.151192	Epb4.1l2
735	1.3669e-06	3.16109e-05	0.165289	0.411867	0.108963	Ppp3cb
735	0.0128391	0.0628371	0.224837	0.25349	0.0918111	Btf3l4
736	0.00215619	0.0150704	0.0995518	0.123265	0.0450091	Pip4k2a
741	1.43414e-06	3.29662e-05	0.133432	0.235516	0.0505828	Nav1
742	0.000644363	0.00566174	0.175832	0.268611	0.0443447	Arl8b
743	1.47444e-06	3.37973e-05	0.0727673	0.182324	0.0741132	Sema4b
744	0.0012402	0.00964193	0.224461	0.410266	0.0749893	Zfp330
745	1.48552e-06	3.39838e-05	0.0844478	0.408775	0.0909668	AI314180
745	0.013616	0.0658629	0.223756	0.155605	0.00463379	Ube2b
746	0.00012591	0.00149201	0.193622	0.355056	0.0866254	Ccnl1
747	1.51649e-06	3.4568e-05	0.0109975	0.170795	0.0157152	Arxes2
747	2.19168e-06	4.67248e-05	0.0980949	0.153947	0.0607394	Thap2
748	1.53867e-06	3.50319e-05	0.0413605	0.502872	0.114076	Gid8
752	1.55565e-06	3.52504e-05	0.0856589	0.183537	0.0475899	Tmem131
752	6.75345e-05	0.000875793	0.0820862	0.109913	0.0306657	Gm11713
752	0.0167064	0.0770093	0.227048	0.0381106	0.186512	Gtpbp4
754	1.57742e-06	3.5659e-05	0.103698	0.348899	0.02598	Srprb
757	0.0141434	0.0677111	0.194583	0.0172252	0.0355644	1110059E24Rik
758	1.60704e-06	3.61575e-05	0.0380787	0.210116	0.0116701	Ssh2
759	1.33016e-05	0.000222689	0.111802	0.455325	0.18984	Yipf4
761	0.000174767	0.00195786	0.253004	0.542805	0.064985	Leprotl1
762	1.64812e-06	3.68645e-05	0.145045	0.482751	0.165637	Ythdf2
767	1.73094e-06	3.84552e-05	0.00247283	0.411513	0.102582	Tbl1x
768	1.73131e-06	3.84552e-05	0.0545756	0.148185	0.0292015	B4galt4
769	1.74273e-06	3.86639e-05	0.0910441	0.156325	0.0741462	Ccng2
770	0.000209254	0.00226726	0.115063	0.172133	0.047612	Hbegf
772	0.00548894	0.0316862	0.0483162	0.214441	0.133126	Hsd17b7
773	2.22647e-05	0.000342708	0.0401759	0.491003	0.186594	Mettl16
774	1.76687e-06	3.89731e-05	0.038637	0.415612	0.104906	Stam2
775	1.77592e-06	3.91276e-05	0.0294822	0.212741	0.0755891	Clk2
776	1.78373e-06	3.92544e-05	0.0734302	0.43948	0.0530763	Mapk1ip1l
776	0.00100716	0.00817974	0.018506	0.0664792	0.0476529	Rapgef1
777	1.80435e-06	3.96551e-05	0.104615	0.37769	0.0422701	Rnf149
779	1.83119e-06	4.016e-05	0.107623	0.278162	0.00991524	Rab11fip2
781	0.00760995	0.0413441	0.0501541	0.0501541	0.041094	Parm1
783	1.88162e-06	4.10773e-05	0.066576	0.248875	0.0293132	Isg20l2
784	1.94918e-06	4.24553e-05	0.090465	0.419555	0.11691	Snrnp200
785	1.95978e-06	4.26375e-05	0.0379021	0.639147	0.128869	Acin1
785	0.0143995	0.0686961	0.192675	0.244513	0.143849	Gnai3
788	0.00782569	0.0421801	0.0463295	0.0463295	0.000543866	Igsf5
793	2.10019e-06	4.51269e-05	0.0830385	0.145732	0.0593882	Dst
794	2.12548e-06	4.55678e-05	0.094411	0.246601	0.0490854	Cdc27
795	2.13376e-06	4.5694e-05	0.153023	0.525158	0.0123843	Tmem60
796	0.000964142	0.0079213	0.183175	0.278092	0.134381	Gpd1l
796	0.0158312	0.074047	0.0174612	0.0418365	0.0357659	Unc5b
797	2.18989e-06	4.67248e-05	0.0563507	0.465622	0.109759	Dnttip1
797	0.0160998	0.0750274	0.0779642	0.062596	0.0328145	Abcc3
797	0.0227045	0.0977989	0.0341775	0.0522925	0.0456938	Ppp6r2
800	0.0162743	0.0754455	0.134271	0.11398	0.088875	Ets1
804	0.00301407	0.0197309	0.0478526	0.069835	0.051849	Gm7967
807	2.39046e-06	5.04002e-05	0.173917	0.454611	0.057534	Sqle
808	2.40304e-06	5.06095e-05	0.0604919	0.196956	0.00896966	Papd5
816	2.63705e-06	5.49924e-05	0.000914984	0.315972	0.0943645	Zfp148
817	2.67029e-06	5.56247e-05	0.0352748	0.393403	0.0821927	Yy1
817	0.0171061	0.0782423	0.0490037	0.0184755	0.0151373	Fam84b
823	2.81994e-06	5.83603e-05	0.0210874	0.147792	0.0338204	Cacna1a
824	0.0155124	0.0728234	0.146421	0.177495	0.0577581	AI662270
827	2.95178e-06	6.08251e-05	0.0802758	0.564791	0.0658036	Rab6a
827	0.00332561	0.0212746	0.0408758	0.334232	0.179162	Anapc16
827	0.00870367	0.0459529	0.152473	0.190686	0.10219	Eri2
828	1.65495e-05	0.000268132	0.125617	0.205235	0.00479571	Orai1
829	0.00878867	0.0462865	0.107329	0.131177	0.047309	Klf6
832	3.24852e-06	6.65806e-05	0.0462635	0.277889	0.0629811	Smad4
832	2.98855e-05	0.000439133	0.0753972	0.202796	0.106648	Sacm1l
833	3.32425e-06	6.80599e-05	0.186984	0.664624	0.0919478	Rbbp7
835	3.33322e-06	6.80975e-05	0.0453476	0.397364	0.093229	Mprip
835	0.0178032	0.0806635	0.219925	0.350505	0.128898	Smdt1
836	9.12163e-05	0.00113512	0.114254	0.190776	0.0337806	Specc1
837	0.00716473	0.0394202	0.0817806	0.104025	0.0121558	Tmem8
839	0.00344658	0.0218944	0.116158	0.16042	0.0151508	Pex6
840	0.000139829	0.00163166	0.152143	0.262054	0.0415954	Naa20
841	3.47956e-06	7.06339e-05	0.0770536	0.399926	0.132003	Tmem230
844	3.53998e-06	7.1632e-05	0.113327	0.642	0.173252	Pigx
845	3.70119e-06	7.47359e-05	0.0370839	0.271041	0.0750329	Tmed5
846	3.72983e-06	7.51914e-05	0.0295296	0.133041	0.0422193	Sesn1
847	0.0185704	0.0832119	0.108281	0.109039	0.0192175	Slc44a1
848	3.73556e-06	7.51914e-05	0.13687	0.352939	0.0257471	Plekha1
854	3.99505e-06	7.96591e-05	0.212841	0.609833	0.18317	Rer1
855	4.01936e-06	8.00602e-05	0.0174363	0.402677	0.0219135	Ube4b
855	0.00116498	0.00916909	0.0507133	0.143546	0.0866289	Psd3
856	0.019308	0.0858324	0.129211	0.116749	0.055139	Slc25a20
857	0.0193765	0.0860565	0.086096	0.0535458	0.021174	Krt222
858	4.11976e-06	8.17193e-05	0.130024	0.368777	0.0574786	2310035C23Rik
858	1.47354e-05	0.000243491	0.171738	0.322856	0.0561996	Elovl5
861	4.13846e-06	8.18352e-05	0.0378628	0.215151	0.0639149	Fchsd2
863	4.19258e-06	8.27342e-05	0.0131799	0.150085	0.0514328	Gpkow
863	0.00998605	0.0511815	0.177812	0.240022	0.137977	Trim59
866	0.0100357	0.0513807	0.16535	0.23193	0.118021	Rabggtb
867	0.00219023	0.0152303	0.206486	0.348666	0.122121	Atp6v1b2
868	0.0088168	0.0463946	0.0440119	0.0550966	0.0439046	B230208H11Rik
869	0.0202365	0.0891097	0.0459775	0.0338528	0.00960785	Glrx
871	0.000201308	0.00219611	0.139145	0.229132	0.00979722	Arid2
873	4.79695e-06	9.35968e-05	0.088426	0.245392	0.0582411	Ifnar1
874	4.81595e-06	9.38716e-05	0.0705744	0.288016	0.0585042	Ttc27
874	0.0203937	0.0896159	0.144876	0.150117	0.12086	Ddb2
875	1.22283e-05	0.000206529	0.0926669	0.141065	0.0278508	Fam179b
877	4.90267e-06	9.52678e-05	0.0345113	0.143581	0.0361923	Zdhhc8
878	4.91022e-06	9.52678e-05	0.0828163	0.292947	0.0236326	Arfgef1
878	0.0032775	0.021016	0.0909735	0.123019	0.0153511	Utrn
881	0.0211156	0.0922786	0.101489	0.0819975	0.0191526	Tspan8
882	5.05712e-06	9.76041e-05	0.126292	0.254116	0.0877521	Ndfip2
883	5.05853e-06	9.76041e-05	0.0821371	0.138182	0.0418344	Gas2l3
884	5.07193e-06	9.77638e-05	0.051455	0.137365	0.0458194	Mbnl1
884	0.0142297	0.0680627	0.0277396	0.358679	0.199678	Apoa1bp
885	5.1249e-06	9.86853e-05	0.0677175	0.206924	0.0395063	Gdpgp1
887	0.0217444	0.0944431	0.077754	0.0312384	0.00820106	Lhx2
890	5.30298e-06	0.000101602	0.0885959	0.192116	0.0595006	Depdc5
892	5.39261e-06	0.00010301	0.0432438	0.499867	0.0590045	Chmp3
894	5.46068e-06	0.000104102	0.0914537	0.20737	0.0643174	Tmem209
894	0.0222073	0.0961479	0.0941759	0.0204065	0.0178839	Nmi
901	5.70821e-06	0.000107959	0.0326377	0.130635	0.0495244	RP23-378O9.1
901	0.00107755	0.00860145	0.165881	0.334485	0.165074	Traf7
903	0.000207478	0.00225056	0.0835816	0.115092	0.0442338	Nid1
903	0.00062226	0.0054928	0.0709301	0.154782	0.0934948	Cd99l2
906	5.8979e-06	0.000110778	0.0702671	0.167829	0.0561313	Lmf2
907	5.97331e-06	0.000112085	0.109882	0.336835	0.120464	Mysm1
907	0.0231166	0.0990601	0.0524755	0.0418446	0.00902071	Comp
908	6.0164e-06	0.000112782	0.00971794	0.555774	0.111766	Cstf3
909	6.06279e-06	0.000113541	0.0901238	0.405942	0.0395663	Unc50
909	0.0231941	0.0993169	0.154462	0.182617	0.00386225	6030458C11Rik
911	6.12453e-06	0.000114472	0.120269	0.258798	0.0606485	Tmem108
914	6.45708e-06	0.000120218	0.0235629	0.443879	0.0775395	Atp1b3
918	6.78173e-06	0.000125771	0.021235	0.162657	0.0588647	St6galnac3
919	6.84825e-06	0.000126882	0.163486	0.595311	0.189117	Morf4l2
921	6.9286e-06	0.000128043	0.182985	0.405589	0.0226319	Pum1
923	6.96337e-06	0.000128392	0.0599291	0.183426	0.0805202	Ppt1
924	6.98031e-06	0.00012858	0.0113272	0.125947	0.051734	Zgrf1
926	7.1152e-06	0.000130813	0.0177698	0.223715	0.0450548	Gon4l
928	7.13679e-06	0.000130958	0.0916497	0.612668	0.115999	Gpbp1
929	7.16195e-06	0.000131293	0.0821483	0.211187	0.00291421	Spred2
930	7.2022e-06	0.000131905	0.0548459	0.135112	0.0118317	Bmpr2
930	0.00532292	0.0308493	0.0477141	0.0536449	0.0122496	Tcf7l1
931	7.32649e-06	0.000134052	0.0968526	0.321973	0.124485	Ldb1
932	7.35148e-06	0.000134381	0.0985981	0.379043	0.136507	Tigd2
932	1.33893e-05	0.000223568	0.116773	0.203381	0.0368222	Zdhhc21
932	0.0185271	0.0830568	0.00607309	0.181061	0.120338	Fzd3
933	7.36568e-06	0.000134512	0.0245149	0.300988	0.0271433	Stx6
934	0.00017308	0.00194481	0.0531893	0.155718	0.0868124	Med13
935	7.48284e-06	0.00013639	0.00625399	0.142288	0.048873	Zfp523
935	0.0101921	0.0520005	0.0259108	0.118984	0.0856622	Magi3
938	7.60623e-06	0.000138244	0.0437562	0.202556	0.013376	Ier5l
938	0.000545837	0.00493917	0.0417172	0.083484	0.0547265	Gm15234
940	7.71198e-06	0.000139772	0.00217999	0.153313	0.0151616	Slc12a7
941	0.00750779	0.040952	0.0699095	0.0806164	0.0203597	Cebpd
944	7.85327e-06	0.000141789	0.0785441	0.16808	0.00339872	Flna
945	7.87486e-06	0.000142045	0.0301928	0.191853	0.0875437	Rap1gds1
949	0.000738213	0.00632155	0.119406	0.187668	0.0722434	Proser1
950	8.26896e-06	0.000148174	0.0746733	0.291993	0.0799402	Rfwd2
952	8.38803e-06	0.000150026	0.039372	0.215254	0.0749204	Pknox1
955	8.51464e-06	0.000151771	0.0360399	0.54308	0.0478403	Tm2d1
956	8.51737e-06	0.000151771	0.00975228	0.126374	0.0268336	Sipa1l3
959	0.0131845	0.064182	0.11647	0.153295	0.0643399	Gpatch2
960	8.64836e-06	0.000153675	0.0324614	0.607555	0.148444	Mageb4
961	8.68395e-06	0.000154164	0.0742999	0.299732	0.0638935	2810013P06Rik
962	2.42061e-05	0.000367264	0.187487	0.395921	0.00905478	Ide
963	8.90926e-06	0.000157825	0.0251915	0.174066	0.0830538	Setdb2
963	0.013233	0.0643363	0.0415181	0.0415181	0.00877792	1700031P21Rik
964	8.91491e-06	0.000157825	0.0555996	0.362129	0.111209	Calu
965	8.97757e-06	0.000158787	0.00515472	0.130158	0.0284004	Rhbdd2
968	6.39255e-05	0.000836946	0.126917	0.221799	0.0421328	Stard3
973	9.45644e-06	0.000166027	0.136111	0.401072	0.0172015	Gm364
976	0.0105614	0.0534707	0.217758	0.372165	0.178579	Hprt
979	9.73776e-06	0.000170028	0.162635	0.654578	0.173607	Gpx4
981	0.00990144	0.0509118	0.0327237	0.188848	0.12013	Itsn1
982	0.0137814	0.0664946	0.0430545	0.0430545	0.0056005	Gm37255
984	1.01238e-05	0.000175965	0.206066	0.607404	0.0748608	Smc4
985	1.01719e-05	0.000176479	0.125911	0.491779	0.164445	Plekhf2
987	0.00538321	0.0311512	0.0525401	0.0607467	0.0439094	RP23-393E10.2
989	5.82094e-05	0.000774315	0.0898167	0.134952	0.0702175	Txndc15
991	1.05305e-05	0.000181547	0.0113651	0.466162	0.0797076	Yaf2
992	1.06592e-05	0.000183434	0.0586338	0.399993	0.130682	Rab10os
992	4.42569e-05	0.000607462	0.163456	0.308196	0.0437515	Trim24
994	1.09406e-05	0.000187937	0.0823898	0.379553	0.0303105	Cnot1
999	1.12664e-05	0.000192668	0.0857275	0.270865	0.0959636	D5Ertd579e
1002	1.14271e-05	0.000194893	0.0916995	0.384189	0.00965849	Rexo1
1007	1.1744e-05	0.000199231	0.0964402	0.24213	0.0215283	Phf21a
1008	1.1821e-05	0.000200359	0.0439086	0.336984	0.125473	9530068E07Rik
1009	0.00618314	0.0349026	0.0474694	0.159525	0.0977493	Usb1
1010	0.00306048	0.0199595	0.00754937	0.290222	0.154325	Ddx49
1011	1.22156e-05	0.000206498	0.0443548	0.127055	0.0270698	Pex1
1016	0.0150347	0.0711932	0.0431689	0.0431689	0.0289579	Gm2531
1017	1.26538e-05	0.000212776	0.034178	0.179678	0.0454215	Atxn7
1018	0.00490961	0.0291366	0.0436942	0.113029	0.0759897	Entpd2
1021	0.00585433	0.0333819	0.129662	0.183404	0.0553966	Sh2b3
1032	1.42907e-05	0.000236552	0.0511865	0.129065	0.071198	Zmiz1
1036	1.49716e-05	0.000246966	0.065719	0.181391	0.029818	Tmem177
1038	1.51531e-05	0.00024953	0.0771715	0.157155	0.0524465	Eftud1
1040	9.57045e-05	0.0011848	0.0839618	0.354729	0.161771	Arid4b
1041	1.55137e-05	0.000255028	0.0751526	0.142185	0.00257829	Gm37531
1042	0.0124342	0.0611788	0.0711809	0.130142	0.0877071	Heg1
1043	0.00121693	0.00949192	0.0692982	0.175523	0.0996486	Nab1
1045	1.58168e-05	0.00025912	0.0680485	0.156482	0.0262926	Igfbpl1
1048	0.00487289	0.0289975	0.109248	0.273001	0.154199	Sft2d1
1051	1.59818e-05	0.000260482	0.0320012	0.345385	0.105059	Nfe2l1
1052	4.25098e-05	0.000590918	0.215964	0.518164	0.150339	Tmem50a
1053	1.60719e-05	0.000261503	0.075057	0.172343	0.0188514	Apex2
1054	0.0116617	0.0579808	0.108259	0.143918	0.0872009	Orc5
1056	1.63921e-05	0.000266034	0.0224401	0.133847	0.0310442	Osbp
1059	1.67666e-05	0.000271419	0.0268262	0.218412	0.010752	Abi2
1063	0.000716593	0.00618543	0.0511605	0.121524	0.0742983	Zfp719
1064	1.7663e-05	0.000284244	0.0944465	0.23398	0.0975235	Brwd3
1064	2.7901e-05	0.000413471	0.0506194	0.236437	0.11393	Cdc23
1066	6.83479e-05	0.00088514	0.18444	0.383737	0.0579814	Taf2
1070	1.83398e-05	0.000293161	0.0836786	0.202697	0.0350227	E2f3
1071	1.86381e-05	0.00029768	0.103065	0.242162	0.00121379	Trp53inp1
1074	1.89513e-05	0.000301924	0.0890375	0.237309	0.0667033	Usp2
1076	1.91112e-05	0.000303965	0.0474085	0.39999	0.0214413	Zc3hc1
1078	1.92165e-05	0.000305132	0.0748829	0.174061	0.0594937	Zfp652
1079	1.92881e-05	0.000306014	0.0729282	0.123831	0.00285939	Kntc1
1081	0.000298026	0.0030238	0.0126276	0.0900321	0.056401	Zfp949
1083	1.95617e-05	0.000308681	0.0824329	0.433075	0.147806	Actr2
1083	7.48023e-05	0.000958332	0.181693	0.380775	0.0185541	Kpna1
1084	1.95644e-05	0.000308681	0.0254793	0.167926	0.0393095	Ncoa6
1087	2.00531e-05	0.000315682	0.0401207	0.122937	0.0208658	Zfp101
1091	0.00263192	0.0177212	0.105541	0.458003	0.170201	Sdhb
1092	0.00027326	0.0028261	0.0469502	0.186637	0.0943299	Mex3c
1093	0.00144464	0.0109333	0.0146458	0.211747	0.113705	Mtmr3
1094	2.06993e-05	0.000323302	0.112736	0.215479	0.1002	3110056K07Rik
1095	2.09676e-05	0.000326912	0.00156731	0.274089	0.113165	Gosr1
1097	3.15609e-05	0.00045846	0.201714	0.439821	0.0856093	Klf7
1098	0.0185799	0.083235	0.17194	0.237508	0.094419	Snapin
1099	0.00226624	0.015628	0.0180897	0.125217	0.0757039	Znf512b
1101	0.0157049	0.0736005	0.0445652	0.26491	0.156029	Abhd5
1103	2.1386e-05	0.000331856	0.0611942	0.170748	0.0200432	Slc35b4
1106	0.0190399	0.0849369	0.18758	0.255482	0.164876	Fnbp1l
1109	2.18112e-05	0.000336812	0.017886	0.137354	0.0252385	Sos1
1110	2.20847e-05	0.000340454	0.062595	0.464552	0.025166	Ppp1r12a
1111	2.20959e-05	0.000340454	0.0212452	0.499049	0.154639	Pdk3
1114	2.22953e-05	0.000342903	0.105078	0.231356	0.0017879	Cit
1115	2.23505e-05	0.000343476	0.064695	0.275301	0.0826587	Ndrg3
1116	2.24241e-05	0.000344329	0.104188	0.249792	0.0455353	Nptx2
1117	4.27142e-05	0.00059254	0.0639602	0.118619	0.0686969	Mylk
1121	0.000637537	0.00561209	0.041062	0.46255	0.188503	Fam168b
1122	0.000599111	0.00532658	0.0586513	0.369258	0.169488	2410004B18Rik
1123	0.0106951	0.0539897	0.052615	0.0591419	0.0267128	Mpzl2
1124	0.000666088	0.00581252	0.0650693	0.0905597	0.0589099	Slc9a1
1129	2.46809e-05	0.000373578	0.0481437	0.364488	0.0211285	Epb4.1l5
1130	2.48692e-05	0.000376129	0.128906	0.608551	0.0982023	Vapa
1132	2.5417e-05	0.000383807	0.0786303	0.14121	0.0380362	Igf2bp2
1133	0.0211735	0.0924612	0.0516513	0.1148	0.0808263	Ulk1
1134	2.55734e-05	0.000385298	0.0700542	0.319477	0.097417	Trim41
1136	0.00666461	0.0371592	0.055051	0.120119	0.0761668	Plagl1
1141	2.61998e-05	0.000392833	0.0639017	0.120435	0.032241	Gm15823
1142	2.64102e-05	0.000395383	0.0255701	0.141915	0.0314502	Atp11a
1143	2.64113e-05	0.000395383	0.0264883	0.214371	0.020051	Bfar
1143	0.000239623	0.00253448	0.0728356	0.104209	0.0616059	B430010I23Rik
1145	0.00782259	0.0421753	0.0886226	0.118775	0.0400012	Acox1
1147	0.00013823	0.00161639	0.0919751	0.149934	0.0372722	Foxo6
1148	2.688e-05	0.000400516	0.0547685	0.351492	0.0310056	Skiv2l2
1150	2.71739e-05	0.000404265	0.0831837	0.272473	0.0753843	Fam193a
1151	0.00190114	0.0136044	0.0403604	0.0881559	0.0593667	Grk5
1152	2.74414e-05	0.000407609	0.0589288	0.130239	0.0441235	Ryr1
1154	0.000157731	0.00180474	0.0242141	0.111606	0.0652145	Slc19a2
1158	2.88787e-05	0.000426636	0.0209026	0.303824	0.0358952	Manbal
1161	2.91037e-05	0.000429297	0.100229	0.422127	0.0471042	Cpsf6
1165	0.000134977	0.00158471	0.0570634	0.3156	0.142922	Samhd1
1167	0.00995987	0.0510748	0.0302973	0.056549	0.0430491	Il4ra
1168	0.00915405	0.0478022	0.028053	0.0531411	0.0402312	Zfp768
1169	3.00111e-05	0.000439469	0.0601133	0.520509	0.0900467	Ppp1r2
1170	3.00861e-05	0.00044005	0.0710584	0.439802	0.0748975	Clpb
1173	0.000868144	0.00725745	0.064998	0.337663	0.160352	Gtf2b
1175	3.08949e-05	0.000450156	0.0353388	0.164891	0.0560797	Ttll4
1176	0.00257509	0.0173998	0.0429394	0.190753	0.101659	Anapc7
1180	3.19963e-05	0.00046408	0.0617431	0.225161	0.0777779	Diap1
1180	0.00100634	0.00817653	0.0596725	0.0767336	0.0431228	Asb7
1183	3.24416e-05	0.00046947	0.00348081	0.130531	0.0158113	Uty
1186	0.0147027	0.0698806	0.0210971	0.115385	0.0776698	Tbc1d22a
1187	3.27242e-05	0.000472128	0.025019	0.257061	0.112062	Rprd2
1188	0.00575166	0.0328848	0.055758	0.246945	0.132635	Rnf146
1189	3.28509e-05	0.000473241	0.0937335	0.519756	0.100425	March5
1189	0.000462643	0.00433134	0.00244851	0.536822	0.183304	Dph3
1190	3.3194e-05	0.000477823	0.0155596	0.111094	0.0267112	Mical3
1191	3.40641e-05	0.000489611	0.0595988	0.506023	0.031904	Sdcbp
1192	3.48052e-05	0.000499886	0.0695712	0.178409	0.051786	Adrbk1
1193	0.0115376	0.0575583	0.0515529	0.05957	0.0237335	Iglon5
1194	0.0230865	0.0990339	0.0380063	0.0380063	0.0109502	Birc3
1198	3.62877e-05	0.000518063	0.092525	0.281813	0.0185049	Plod2
1205	3.84242e-05	0.000545412	0.0725277	0.221855	0.000329942	Pdzd8
1207	0.00162397	0.0120564	0.0527893	0.0690485	0.0152249	Pdzd4
1208	3.862e-05	0.000547269	0.0648468	0.157468	0.0204114	Pkp2
1209	3.91054e-05	0.000553326	0.0903862	0.170764	0.0375686	Pink1
1215	0.000532856	0.00483774	0.0797058	0.11887	0.0437189	Usp11
1216	3.97407e-05	0.000559416	0.0272109	0.22599	0.0174165	Eif2ak1
1219	0.000207253	0.0022494	0.150502	0.305175	0.00774382	Phc1
1223	4.06549e-05	0.000568795	0.0653251	0.403886	0.0850802	Pnpla8
1224	4.06885e-05	0.000568795	0.0610222	0.159515	0.0188847	Pla2g6
1226	4.10219e-05	0.000572389	0.116495	0.313382	0.00784339	Slc35f2
1226	0.000253987	0.00265699	0.0460224	0.261925	0.12073	Ttk
1227	4.20086e-05	0.000585728	0.112069	0.283687	0.0314554	Fahd1
1231	4.25355e-05	0.000590918	0.176085	0.520911	0.160477	Tmpo
1232	4.26744e-05	0.000592417	0.00568532	0.339589	0.115658	Spast
1233	0.0195296	0.0865354	0.130937	0.187645	0.00879494	Uba3
1238	4.31218e-05	0.000595746	0.048381	0.315833	0.0958909	Cand1
1239	4.31325e-05	0.000595746	0.173662	0.494447	0.0719659	Hbp1
1241	0.0018545	0.0133426	0.0812544	0.126485	0.0177893	Pde8a
1244	0.000557853	0.00503121	0.134985	0.248409	0.0127415	Rlim
1247	0.0170899	0.0782295	0.0377877	0.0500706	0.0404563	Gramd1c
1248	4.48134e-05	0.000614078	0.0444967	0.252848	0.0943546	Utp15
1250	4.57112e-05	0.000625932	0.0342455	0.201059	0.0595703	Gbf1
1253	0.00380325	0.0237417	0.0594662	0.0761518	0.0163676	Triml1
1254	4.77056e-05	0.000650763	0.080218	0.252843	0.00880482	Kpna4
1256	0.00692992	0.0383697	0.109158	0.251295	0.138913	Usp16
1257	4.79491e-05	0.000652833	0.0536176	0.23504	0.0837487	Mcm3ap
1262	4.99209e-05	0.000677265	0.0426205	0.585287	0.00879264	9130401M01Rik
1263	5.00287e-05	0.000678245	0.0714742	0.208921	0.00984776	Tfe3
1266	9.10974e-05	0.00113438	0.0646225	0.391197	0.155438	Rnft1
1268	5.1779e-05	0.000699492	0.0230306	0.124969	0.0244082	Camsap2
1269	5.2018e-05	0.000702224	0.0442846	0.160829	0.0670917	Mfn2
1270	0.000306842	0.0030914	0.0652016	0.097097	0.0455012	Rnf24
1273	5.40768e-05	0.000726424	0.0297855	0.165624	0.00799235	BC003331
1273	0.000432676	0.00410377	0.057858	0.0842478	0.0130482	Amigo2
1278	5.55101e-05	0.000743064	0.0239943	0.131962	0.0402456	Gm37060
1279	5.60277e-05	0.000749468	0.008613	0.154599	0.0513583	Hacd3
1280	0.000665222	0.00580848	0.102995	0.30304	0.147999	Cdc37l1
1283	5.71226e-05	0.000761981	0.0407264	0.175571	0.0783145	Lss
1283	0.00119783	0.009374	0.0598758	0.150985	0.0857552	Abcb8
1291	0.000823454	0.00694771	0.0708204	0.0998555	0.0373739	RP23-38L11.4
1292	6.0289e-05	0.000796432	0.0986226	0.48555	0.0865728	Fbxw2
1292	0.000298622	0.00302489	0.18553	0.410621	0.0334701	Pnrc1
1294	0.000189797	0.00209567	0.120357	0.232583	0.040742	Gaa
1296	0.0136903	0.0661384	0.0454909	0.0527397	0.0382421	Itpripl2
1298	6.14844e-05	0.000808867	0.0604077	0.159352	0.020201	Gspt2
1300	6.20406e-05	0.000815062	0.0255833	0.479234	0.138174	Mff
1305	0.000211162	0.00228404	0.0595566	0.115559	0.0656353	Sun2
1306	0.00234929	0.0161193	0.155501	0.282275	0.0929868	Nrf1
1311	6.5444e-05	0.000853901	0.0622655	0.24685	0.0496792	Chd3
1315	0.000695159	0.00601807	0.00497004	0.18508	0.0963862	Golga3
1318	6.74448e-05	0.000875793	0.0444509	0.174034	0.0211722	DHRSX
1324	6.91796e-05	0.000894698	0.0283687	0.16448	0.0220976	Taok2
1327	6.98993e-05	0.000902173	0.02433	0.120571	0.0522249	Fam229b
1327	0.00292606	0.0192736	0.0493444	0.0646954	0.0431268	Gm20696
1329	7.04142e-05	0.000907593	0.0119413	0.118263	0.0162832	Clgn
1330	7.09618e-05	0.000914035	0.0443524	0.182182	0.0789723	Katnbl1
1332	7.1679e-05	0.000922028	0.153582	0.403662	0.0185205	BC005537
1334	7.32825e-05	0.000941387	0.0181809	0.252121	0.0868247	Banp
1335	7.3486e-05	0.000943367	0.0149974	0.110366	0.000949754	Mtmr12
1338	7.5554e-05	0.000966666	0.0199057	0.158507	0.0617164	Rc3h2
1339	7.57405e-05	0.000968296	0.0891198	0.207809	0.0139175	Wipf2
1342	0.0153444	0.0722298	0.0402793	0.0458157	0.0294566	Usp44
1344	7.94154e-05	0.00101009	0.138308	0.311967	0.0419111	Snx9
1346	0.00175956	0.0128238	0.0519849	0.0691322	0.0426708	Gm29202
1347	0.0126558	0.0620669	0.110878	0.16405	0.0990617	Atg13
1348	8.10414e-05	0.00102861	0.0436396	0.120054	0.00411207	Deptor
1348	0.00086519	0.00723909	0.0643012	0.0903769	0.0375725	Ermp1
1350	8.18124e-05	0.00103633	0.0787263	0.265317	0.0324547	Ogt
1357	8.45161e-05	0.00106633	0.044694	0.108296	0.0327251	Ncstn
1362	0.00140106	0.010671	0.197467	0.490397	0.144241	Ubxn4
1369	8.91999e-05	0.00111512	0.0651734	0.133872	0.0454337	Tomm40l
1370	0.00449721	0.0272026	0.0433859	0.0543733	0.0284328	RP23-4P1.5
1372	0.00517134	0.0302674	0.0101561	0.0694464	0.0487098	1810063I02Rik
1373	9.10355e-05	0.00113438	0.0419262	0.12056	0.0580374	Neurl4
1374	9.10926e-05	0.00113438	0.00929753	0.241083	0.0849809	Homer1
1379	9.39332e-05	0.00116741	0.0701392	0.158359	0.0612811	Dcaf6
1382	0.00752869	0.0410426	0.194732	0.383909	0.117893	Kras
1385	9.58041e-05	0.00118527	0.00915408	0.239092	0.0419286	Dnajc14
1389	9.65682e-05	0.00119093	0.0883814	0.286104	0.109697	Pttg1ip
1393	9.69503e-05	0.00119317	0.0600371	0.517886	0.141596	Actr3
1394	0.000352939	0.0034716	0.0305953	0.0871432	0.0524797	Gm20342
1398	9.87368e-05	0.00121135	0.00706059	0.165126	0.0104002	Srd5a3
1399	9.89751e-05	0.00121349	0.0644261	0.102919	0.0310176	Plcl1
1400	0.000274971	0.00283612	0.107412	0.196816	0.0223226	Atp13a2
1402	0.000100365	0.00122895	0.0923445	0.200871	0.0239589	Ppm1a
1402	0.000100606	0.00123112	0.0531117	0.258938	0.113565	Samd8
1405	0.00197719	0.0140194	0.0577068	0.341387	0.159253	Cab39l
1408	0.00010368	0.00126468	0.140949	0.303096	0.117825	Cnot6
1410	0.000104743	0.00127602	0.0135623	0.326316	0.0459499	Max
1411	0.00010487	0.00127675	0.0301092	0.0972415	0.0503188	Pnpla6
1412	0.000106499	0.00129577	0.13277	0.544877	0.113314	Cops7a
1412	0.000592288	0.005277	0.100918	0.182103	0.0639976	Dlc1
1413	0.000107464	0.00130584	0.0670658	0.190816	0.0285726	Smg5
1417	0.000108517	0.00131612	0.00188926	0.184645	0.0319143	Alg8
1421	0.000109819	0.00132769	0.058298	0.303337	0.0234005	Coq2
1422	0.00316489	0.0204809	0.0512892	0.0683297	0.0410356	Gm37333
1425	0.000111722	0.00134555	0.0586343	0.124941	0.0165505	Adar
1426	0.000441998	0.00417083	0.0142061	0.133064	0.076059	Usp21
1430	0.000114564	0.00137635	0.0197736	0.161109	0.0126044	Ell
1434	0.000117873	0.00141078	0.0939817	0.484143	0.0619012	Xpo1
1436	0.000118463	0.00141557	0.00747122	0.0914576	0.0447417	Btd
1442	0.000122476	0.00145766	0.0175508	0.355993	0.0349154	Tprgl
1444	0.000123085	0.00146287	0.0397521	0.140339	0.0161799	Wdfy3
1446	0.00012396	0.00147165	0.0188684	0.573316	0.136882	Ppp1cc
1450	0.000127077	0.00150398	0.0445854	0.112034	0.00317464	Tstd2
1453	0.00012869	0.00152025	0.144088	0.36695	0.147343	Tpst2
1453	0.000636727	0.00560754	0.183848	0.392796	0.0939306	Cnot11
1454	0.000130787	0.00154406	0.0438724	0.096362	0.016291	Frs2
1456	0.000132252	0.00155825	0.137607	0.551593	0.142673	Kdm5b
1456	0.00349208	0.0221136	0.100525	0.172977	0.0217105	Tns3
1458	0.0022284	0.0154396	0.141673	0.25219	0.0112016	Nuf2
1460	0.000134825	0.00158471	0.0239233	0.166874	0.0458218	Peg3
1462	0.000135071	0.00158484	0.0182756	0.0948407	0.0426979	Mast3
1463	0.000135388	0.00158759	0.039972	0.112184	0.0225476	Carm1
1464	0.000135588	0.00158896	0.0890666	0.378721	0.121385	Taf3
1468	0.000138267	0.00161639	0.0210277	0.176244	0.0837712	Ccdc18
1474	0.000142508	0.00165987	0.0333065	0.267193	0.0772086	Atf7ip
1474	0.00361837	0.0227288	0.0389373	0.177217	0.0971318	Dcun1d3
1475	0.000142707	0.00166118	0.0206894	0.176623	0.0389766	Ube4a
1476	0.000143029	0.00166391	0.0598865	0.159038	0.0391305	Bahd1
1478	0.0197824	0.0873515	0.0369667	0.30561	0.153197	Hspa8
1484	0.000147567	0.00170735	0.0433664	0.205337	0.0792809	Pitrm1
1485	0.000147994	0.00171124	0.186203	0.446817	0.166108	Msmo1
1488	0.000150239	0.00173405	0.0291663	0.105781	0.044846	Pag1
1489	0.000150763	0.00173906	0.0351253	0.183585	0.00929087	Trub2
1490	0.000151349	0.00174476	0.0315908	0.179106	0.078524	Ralgapb
1491	0.000151667	0.00174737	0.179865	0.425689	0.145671	Tsc22d1
1491	0.000423211	0.00403402	0.0622016	0.0954816	0.0333059	Cdan1
1493	0.000664353	0.00580534	0.195968	0.486003	0.0860441	Rab14
1494	0.000154664	0.00177762	0.0283188	0.442565	0.019153	Gnb2l1
1495	0.000155063	0.00178113	0.0287119	0.255169	0.0634095	Tlk1
1495	0.000250215	0.00262813	0.00277437	0.212941	0.100663	Mphosph9
1499	0.00369137	0.023134	0.0741201	0.115553	0.0383522	Zfp646
1503	0.00127841	0.00987073	0.0687077	0.10199	0.037319	6030408B16Rik
1506	0.0122656	0.0605419	0.0422626	0.130607	0.0808687	Bsdc1
1507	0.0162436	0.075385	0.0483074	0.0574951	0.0118627	Elmsan1
1509	0.00859284	0.0454588	0.0720013	0.188415	0.101377	Rcbtb2
1511	0.000164123	0.00186501	0.0394792	0.209107	0.0234348	Zbed4
1511	0.00130254	0.0100327	0.0845321	0.136878	0.0149978	Arhgef12
1512	0.00016566	0.00187912	0.0193244	0.324212	0.0972866	Sfswap
1513	0.000165949	0.00188068	0.127958	0.36834	0.0633837	Gtf2a1
1518	0.00051419	0.0047063	0.175192	0.383957	0.0402291	Taf5
1519	0.000170194	0.00192029	0.0571888	0.323836	0.115604	Mark2
1521	0.000171137	0.00192865	0.0645587	0.40758	0.0804817	Rab5a
1524	0.000172999	0.00194481	0.154496	0.469665	0.0575514	Hsd17b12
1528	0.000173928	0.00195204	0.00965298	0.443042	0.08474	Aspscr1
1532	0.000174779	0.00195786	0.0632775	0.176878	0.0498813	Ccnyl1
1534	0.000175582	0.00196483	0.0407055	0.207992	0.0447868	Myo10
1537	0.00121388	0.00947594	0.0544995	0.0773663	0.0188415	Atp9b
1538	0.000178035	0.00198762	0.0211665	0.216311	0.016396	Impa2
1538	0.0150708	0.0713109	0.0387289	0.055182	0.0409966	Gm29394
1539	0.000178769	0.00199349	0.0737514	0.323004	0.0625209	Pex7
1541	0.000180362	0.00200773	0.00999097	0.10609	0.028454	C2cd5
1542	0.000181089	0.00201465	0.0780855	0.238707	0.0198733	Pls3
1546	0.00421193	0.0257873	0.0751298	0.111163	0.0438973	Pbx3
1547	0.000182932	0.00202925	0.0404077	0.104189	0.0186654	Slc39a9
1548	0.0197382	0.0872574	0.00738556	0.0538488	0.0406335	A130014A01Rik
1550	0.000184119	0.00203863	0.0633774	0.10403	0.0521879	Mgat5
1553	0.00018602	0.00205633	0.0078578	0.20443	0.0323018	Hic2
1553	0.00219468	0.0152446	0.0538782	0.0751039	0.00748338	Tor3a
1559	0.00616282	0.0348187	0.0752957	0.114424	0.0560325	4933416M07Rik
1561	0.000192844	0.00211951	0.0348307	0.11485	0.0522009	RP24-292F8.1
1564	0.000194164	0.00213034	0.0596213	0.104115	0.04136	Gm6612
1566	0.000196686	0.00215553	0.00608395	0.22872	0.00696146	Lpin2
1572	0.0182894	0.0823196	0.129091	0.208958	0.117426	Gin1
1575	0.00020235	0.00220621	0.0359536	0.0962689	0.00283736	Abca2
1575	0.000941253	0.00775996	0.0874936	0.246019	0.112884	Birc2
1578	0.0221102	0.0957925	0.00458845	0.125131	0.0813165	Edrf1
1579	0.0021722	0.0151602	0.0912729	0.14918	0.0786258	Prkab1
1582	0.000207218	0.0022494	0.040253	0.194451	0.0197773	Stk17b
1584	0.00969858	0.0500197	0.0416595	0.051915	0.00906944	Wdr25
1585	0.00636901	0.0357721	0.0180611	0.0552021	0.0378802	F3
1587	0.000210698	0.00228161	0.0474708	0.105245	0.0290111	RP23-204O17.4
1600	0.000217325	0.00233484	0.0381823	0.271614	0.0198605	Tm7sf3
1601	0.000218732	0.00234817	0.0359008	0.15668	0.0739249	Prkx
1603	0.000371643	0.00361895	0.133196	0.411527	0.159186	Huwe1
1604	0.000220271	0.00235853	0.0610225	0.103418	0.0243141	Zfp846
1607	0.000224268	0.0023973	0.0595996	0.150286	0.0574598	Dmxl1
1608	0.00338656	0.0216128	0.0562301	0.0772887	0.0257385	Cdh3
1611	0.00391573	0.0242615	0.0510371	0.0696429	0.0109204	Akap2
1612	0.00138596	0.0105941	0.064529	0.0946793	0.0326425	Ugt8a
1613	0.0150314	0.0711932	0.0268283	0.120841	0.0753533	Rnf19a
1614	0.00023094	0.00245838	0.0289334	0.314532	0.014303	Tcf12
1615	0.000231012	0.00245838	0.0640684	0.305522	0.111711	Map4
1616	0.00436403	0.0265398	0.081	0.339737	0.149808	Trappc5
1617	0.000231287	0.00245856	0.0057037	0.173601	0.0318929	Unkl
1620	0.000283538	0.00290254	0.0571611	0.0898819	0.0177898	Gm37558
1620	0.00427545	0.0260842	0.0221506	0.164902	0.101343	Gm16222
1621	0.00401214	0.0247625	0.0228299	0.306426	0.145732	Mkrn2
1622	0.0116371	0.0579338	0.0199429	0.0622922	0.0438275	Nudt15
1625	0.000238475	0.00252374	0.0517883	0.111882	0.0125546	Fnip1
1625	0.00970734	0.0500485	0.116287	0.184463	0.0235653	Vgll4
1629	0.000243215	0.00256821	0.0507561	0.280052	0.0368113	Topaz1
1630	0.000244577	0.00258116	0.101822	0.485666	0.134488	Atp6v0c
1631	0.000244964	0.00258383	0.0258542	0.139244	0.0665589	Stim2
1631	0.0142431	0.068103	0.104266	0.167095	0.0981829	Slc29a1
1632	0.00024527	0.00258491	0.0483046	0.109249	0.0143335	Slc41a2
1634	0.000249552	0.00262497	0.0165911	0.101078	0.0134984	Akap10
1635	0.000250152	0.00262813	0.0497058	0.136188	0.0630479	Tead1
1637	0.00185985	0.013366	0.0496001	0.115049	0.0641596	Arhgef17
1639	0.000251629	0.00263847	0.0696156	0.158391	0.0375777	Adnp2
1640	0.000252563	0.00264644	0.0474717	0.149981	0.0548613	Ncoa2
1641	0.000253025	0.00264983	0.00730456	0.547573	0.0763498	Tomm20
1645	0.000254654	0.00266106	0.00492085	0.372891	0.0620662	Seh1l
1648	0.000257906	0.00269062	0.06294	0.196715	0.067179	Mesdc1
1649	0.00466043	0.0280213	0.0457026	0.13921	0.0798868	BC027231
1651	0.00115619	0.00911498	0.0667177	0.205442	0.0955759	Chd2
1661	0.000267622	0.0027723	0.0469334	0.238577	0.0100518	Pms2
1663	0.00027222	0.00281687	0.123313	0.481856	0.0817166	Prpf40a
1666	0.022531	0.0972188	0.166064	0.276587	0.0599387	Cdc16
1667	0.000274624	0.0028356	0.0641146	0.138362	0.0111325	Epc2
1668	0.000274959	0.00283612	0.00530149	0.133181	0.0198387	Plod1
1671	0.000602137	0.00534232	0.0535238	0.0797197	0.00663588	Mtap7d3
1676	0.000278847	0.00286527	0.122989	0.362959	0.0510835	Ddx20
1684	0.000285707	0.00292162	0.0719399	0.30207	0.0409858	Rere
1685	0.000287956	0.00294304	0.0506586	0.0968947	0.0405713	Cers2
1692	0.00477171	0.0285734	0.138559	0.262765	0.0122595	Tuba1a
1694	0.000296063	0.00300902	0.0197274	0.0827798	0.0340662	Sgms1
1695	0.00172776	0.0126499	0.0609054	0.129204	0.0674508	Oscp1
1698	0.0051053	0.0299697	0.0469946	0.0631279	0.0420787	Gpr137c
1699	0.000298261	0.00302409	0.0242496	0.0770865	0.0306901	Ypel2
1703	0.000299192	0.0030271	0.0215015	0.165255	0.0233467	Slc5a3
1704	0.00203772	0.0143633	0.0286038	0.109048	0.0601874	Ric8b
1705	0.000302051	0.00305279	0.00996727	0.133295	0.0345114	Sec22c
1717	0.000311214	0.00312721	0.0680383	0.158338	0.0702782	Ldlr
1717	0.0115321	0.0575462	0.0447678	0.0560759	0.0314679	6720427I07Rik
1721	0.0154876	0.0727427	0.0470565	0.108051	0.0663825	Avl9
1723	0.000320446	0.00320984	0.044539	0.196922	0.0461825	Arhgef7
1724	0.000321212	0.00321582	0.0372867	0.0853061	0.00797272	Fmnl2
1725	0.00032471	0.00324744	0.0157439	0.2124	0.0749161	AI846148
1730	0.000328605	0.00327781	0.12413	0.253905	0.0301259	B4galt1
1735	0.000334209	0.00332157	0.00880474	0.087793	0.0140166	Carf
1736	0.000335522	0.00333289	0.038919	0.124135	0.0209653	Dact2
1737	0.000337109	0.00334691	0.0888606	0.194793	0.0558222	Cdk17
1740	0.000341391	0.00338063	0.0034891	0.280624	0.0599564	4931406P16Rik
1741	0.000342662	0.00339012	0.00918198	0.142189	0.0140234	Arxes1
1742	0.00034278	0.00339012	0.0502934	0.0899729	0.0124708	Lpcat2
1744	0.0140296	0.0673351	0.0370666	0.0462043	0.026495	Pou6f1
1745	0.000345033	0.00340611	0.0476199	0.102927	0.00369302	Adam9
1748	0.000350066	0.00344969	0.0562028	0.195193	0.0774818	Acss2
1753	0.000353916	0.00347942	0.10912	0.303076	0.0588083	Mark3
1754	0.000354335	0.00348175	0.0687744	0.16586	0.00646389	Trf
1760	0.000360143	0.00352431	0.139136	0.317963	0.0590933	Cep55
1761	0.000360575	0.00352673	0.0222047	0.0828453	0.00747631	Camk1d
1764	0.000367631	0.00359023	0.0573286	0.282197	0.00591304	Tars2
1767	0.000370118	0.00360898	0.0451835	0.134707	0.020979	Immp2l
1768	0.000371619	0.00361895	0.0543125	0.0923507	0.0263511	Gm38126
1768	0.010206	0.0520434	0.00498423	0.0766775	0.0501998	Flnb
1769	0.00335215	0.0214085	0.0966175	0.238839	0.11378	Vcpip1
1770	0.000371709	0.00361895	0.0128519	0.0904898	0.00507356	Sec24b
1772	0.000376196	0.00365332	0.000634399	0.190954	0.060468	Galnt11
1774	0.0139484	0.0670464	0.0365947	0.0456502	0.0314799	Cygb
1784	0.000397258	0.0038306	0.0658519	0.211618	0.0805033	Rnf38
1785	0.000399875	0.00385389	0.000656559	0.175411	0.00176467	Gsk3a
1785	0.0212099	0.0925427	0.0641012	0.117026	0.0722031	Gzf1
1786	0.000400884	0.00385964	0.00649275	0.148275	0.00292554	Zfp26
1790	0.000408099	0.00391931	0.0636009	0.290849	0.0482868	Arhgap29
1792	0.000447294	0.00421313	0.0789935	0.138527	0.0648913	Crtc3
1793	0.00105535	0.00846895	0.0487918	0.0734258	0.0308959	Ids
1796	0.000412494	0.00395159	0.0477657	0.0904275	0.0239152	Scd1
1807	0.000428107	0.00407256	0.128184	0.50336	0.0855284	Ap2m1
1808	0.000428874	0.00407781	0.0298689	0.163854	0.0701628	Lpin1
1812	0.000433738	0.0041104	0.0289733	0.126648	0.0385742	Pcolce
1814	0.0162531	0.075411	0.0159465	0.045517	0.0326262	Zfp651
1815	0.00043442	0.0041104	0.0842678	0.177885	0.0197323	Slc41a1
1818	0.0151235	0.0715033	0.0361192	0.0504905	0.0360571	Strip2
1829	0.000460301	0.00431436	0.00870925	0.0780158	0.0159546	Pik3cb
1830	0.000462166	0.00432972	0.0977436	0.226189	0.0560709	Atp6ap1
1836	0.000466615	0.00435644	0.13293	0.516284	0.126519	Cct5
1844	0.000474024	0.00440623	0.0865884	0.24437	0.0573177	Bdp1
1845	0.000474413	0.0044077	0.00309359	0.34236	0.0695519	Rab35
1847	0.000484471	0.00448805	0.111688	0.231168	0.0843061	Polr3b
1848	0.000480457	0.00445303	0.0491102	0.315246	0.0945819	Lias
1851	0.000957345	0.00786885	0.0746256	0.168156	0.0807817	Trdmt1
1853	0.000487631	0.00451295	0.0955732	0.380478	0.141627	Rraga
1861	0.00050803	0.00467231	0.0347518	0.200416	0.0103343	Gba
1863	0.000509487	0.00468081	0.00563749	0.178268	0.0561548	Ipo8
1867	0.000511437	0.0046901	0.0498218	0.448898	0.111106	Psmd5
1868	0.000744965	0.00637274	0.111977	0.421733	0.149103	Actl6a
1869	0.017962	0.081195	0.0380507	0.0491391	0.0352311	BB218582
1873	0.000517344	0.00472838	0.0219185	0.0960554	0.0509638	Hexdc
1876	0.009347	0.0486105	0.0355099	0.056812	0.0380015	Rassf8
1877	0.000519465	0.00473869	0.00376148	0.399543	0.0143516	Armc1
1880	0.000527132	0.00479946	0.0340228	0.263319	0.0180379	Sntb2
1889	0.000535734	0.00485926	0.024532	0.139761	0.0576387	Timm8a2
1890	0.00246958	0.0167743	0.10251	0.179207	0.0101751	Stat3
1891	0.000539197	0.00488602	0.0291467	0.29984	0.123045	Atp1a1
1896	0.00576704	0.032953	0.0487504	0.0682215	0.0275618	Gm608
1897	0.000549464	0.00496728	0.0195834	0.0798049	0.0225086	Acadsb
1898	0.0136205	0.065868	0.0982877	0.162584	0.0821998	Ifngr1
1900	0.000555117	0.00501127	0.00840355	0.194489	0.00130993	Hiatl1
1900	0.00294546	0.019368	0.0335132	0.128853	0.070242	Krba1
1907	0.000566188	0.00508957	0.00692744	0.0917506	0.0410644	Gm13622
1907	0.00779252	0.0420606	0.140958	0.260752	0.0627448	Ndel1
1909	0.000567372	0.00509541	0.0481223	0.170509	0.0178925	Pik3r4
1913	0.000572233	0.00512701	0.00339046	0.0807061	0.0428911	Smug1
1915	0.000576171	0.00515746	0.0904169	0.297345	0.0531923	Ube2z
1921	0.000585373	0.00522514	0.081253	0.241544	0.0445457	Smg7
1922	0.0137067	0.0662013	0.0381673	0.0488248	0.0267782	Ankrd66
1929	0.000599247	0.00532658	0.00348937	0.395286	0.011477	Ap1s1
1935	0.000608907	0.00539237	0.0543248	0.0896219	0.0457969	Zfp790
1937	0.000613814	0.00543079	0.00884138	0.229596	0.0158349	Vkorc1l1
1938	0.0027865	0.0185306	0.0965181	0.175137	0.0168992	Spata1
1939	0.000616582	0.00544858	0.0492086	0.10609	0.0276655	C77080
1940	0.00061686	0.00544858	0.0103128	0.388255	0.110797	Tsnax
1941	0.000616965	0.00544858	0.132226	0.367869	0.0279878	Setd5
1944	0.00063373	0.0055863	0.0192877	0.088931	0.0275859	Gm38043
1946	0.0101363	0.0517708	0.037601	0.050163	0.0269623	Dmrtc1a
1960	0.000661486	0.00578558	0.0130517	0.138493	0.00975415	Sec23a
1964	0.00066532	0.00580848	0.0148547	0.173706	0.0624175	Abhd17b
1967	0.00786412	0.0423276	0.0821964	0.134172	0.0363411	Plcb4
1970	0.000673538	0.00586147	0.0297003	0.0848027	0.00119948	Slc25a42
1973	0.000679532	0.00589751	0.0689165	0.153884	0.0275698	Ankra2
1973	0.00753746	0.0410669	0.0750029	0.13113	0.0713507	Crtc1
1986	0.000720256	0.00620863	0.0542023	0.113659	0.0192334	Shroom4
1988	0.000723757	0.00623084	0.0792929	0.174948	0.0373599	Srebf1
1989	0.000723811	0.00623084	0.00473209	0.0906258	0.0342011	Sacs
1990	0.000726302	0.00624947	0.03234	0.253231	0.0317567	Fam222b
1991	0.000726726	0.0062503	0.0795186	0.278462	0.00366888	H2afx
1995	0.000732208	0.00628613	0.034605	0.230651	0.0518562	Clk1
1996	0.00322941	0.0207845	0.0400612	0.0582438	0.0279078	Ankrd13d
1998	0.000737758	0.00632155	0.0447686	0.255171	0.0710888	Otud5
2000	0.000738233	0.00632155	0.061081	0.433957	0.0230996	Fam32a
2005	0.000748639	0.00639271	0.055985	0.298929	0.0680624	Ofd1
2009	0.000758919	0.00646893	0.0355396	0.0871549	0.0286903	Il17ra
2010	0.00076543	0.00652152	0.0312135	0.122053	0.0534281	Heatr5b
2012	0.0200858	0.0885481	0.0416998	0.232852	0.121075	Zfp830
2013	0.000948337	0.00780912	0.140254	0.313147	0.0735376	Smpd2
2014	0.000783009	0.00665348	0.00947591	0.0846399	0.0145425	Cyp20a1
2016	0.000790322	0.00670966	0.049148	0.431828	0.100561	Rab5c
2022	0.000810507	0.00685361	0.0635505	0.249305	0.0952783	Cgrrf1
2025	0.000817271	0.00690141	0.0317587	0.0823035	0.0348245	Ern1
2035	0.000852517	0.00715814	0.0582849	0.322037	0.094188	Mkln1
2037	0.000855423	0.00717624	0.0423765	0.0715161	0.0230945	RP23-333I5.2
2040	0.000860938	0.007213	0.064804	0.15753	0.0111737	Rilpl2
2045	0.00181685	0.0131261	0.0492545	0.0774292	0.0201867	Aff1
2046	0.000869298	0.00726075	0.0188699	0.0713206	0.00854851	Lincpint
2047	0.000871374	0.0072721	0.0157708	0.0703184	0.011353	Gltscr1l
2050	0.000878864	0.00732144	0.0740479	0.496206	0.0840991	Ube2d2a
2052	0.000881221	0.00733468	0.000727594	0.168939	0.0375264	Wdr82
2056	0.00117255	0.00920976	0.0557832	0.0892207	0.0159743	Klhl22
2058	0.000891786	0.00740326	0.073348	0.501845	0.108563	Adrm1
2060	0.000896246	0.00743382	0.0429757	0.361515	0.0403462	Arih1
2061	0.000907231	0.00750864	0.0555501	0.279889	0.0471531	Xrcc1
2063	0.000916689	0.00758035	0.0698332	0.156911	0.0598749	Vezt
2067	0.000925103	0.00764	0.046935	0.224482	0.0308156	Scrib
2067	0.00216824	0.0151422	0.171115	0.467936	0.0265715	Lamtor2
2068	0.00093544	0.00772203	0.0555084	0.228809	0.0311769	St3gal5
2082	0.000977302	0.00800939	0.0317748	0.0826649	0.0302495	9430020K01Rik
2083	0.000977379	0.00800939	0.0855664	0.248949	0.0578891	Wdr4
2085	0.000979761	0.00801958	0.0523128	0.139724	0.039857	Kbtbd2
2088	0.000982876	0.00803627	0.00933648	0.154448	0.0202461	Ralgapa1
2089	0.000986652	0.00805773	0.00742944	0.135148	0.0469441	2810002D19Rik
2091	0.000989965	0.00807788	0.107983	0.394458	0.0264675	Sf3b3
2092	0.000993027	0.00809941	0.0115512	0.0823821	0.0155936	RP23-370G17.4
2094	0.00317477	0.0205157	0.0506755	0.0759193	0.0344082	RP23-344O11.3
2104	0.00100909	0.008185	0.0350394	0.257494	0.0488399	Taf4b
2109	0.00102065	0.00825771	0.0321733	0.165554	0.0728142	Zc3h6
2112	0.00102923	0.00831147	0.0811925	0.238791	0.0416783	Plekha3
2112	0.0158815	0.0741912	0.127291	0.226609	0.0619755	Brd1
2113	0.00102947	0.00831147	0.0457546	0.085922	0.0232165	Gm38162
2116	0.0179249	0.0810992	0.0735081	0.11773	0.016451	Iqgap1
2117	0.00103798	0.00836599	0.0322864	0.106858	0.0248148	Vps33b
2125	0.00105562	0.00846895	0.0115404	0.20488	0.0776547	2700089E24Rik
2133	0.00180803	0.0130871	0.127174	0.277328	0.107366	Nek2
2138	0.0090407	0.0473398	0.0295286	0.069936	0.0459966	AI987944
2149	0.00111564	0.0088574	0.0449894	0.145924	0.00340983	Klc1
2158	0.00113663	0.00899791	0.0666084	0.18957	0.0378794	Nup160
2159	0.00113857	0.00900948	0.0735941	0.366854	0.0766375	Vps26a
2160	0.00113904	0.00900948	0.107081	0.340954	0.000441561	Mllt4
2160	0.0138064	0.0665818	0.0995608	0.171379	0.0706984	Cep78
2162	0.00114239	0.00902849	0.0552704	0.0977751	0.0490157	RP24-487F9.4
2163	0.00114304	0.00902992	0.0214642	0.246496	0.0305155	Smek1
2164	0.00114769	0.00906289	0.0316251	0.0799404	0.0290602	Zc3h3
2166	0.00114935	0.00906852	0.0229463	0.0846594	0.00185173	Exo5
2168	0.00309136	0.0200923	0.0612448	0.116488	0.0631248	Golga1
2170	0.00116104	0.00914561	0.0386026	0.0886885	0.0363281	Eif4g3
2174	0.00271839	0.0181944	0.160277	0.453476	0.0441547	Timm17a
2175	0.00116956	0.00919001	0.0602428	0.269617	0.0815792	Rffl
2178	0.0101434	0.0517843	0.0664556	0.109034	0.0222708	Fam160b1
2181	0.00165959	0.0122874	0.036087	0.138702	0.0725246	Fbxo32
2182	0.00119473	0.00936081	0.0175127	0.337485	0.122287	Acbd3
2184	0.00119572	0.00936478	0.0402162	0.140045	0.0132374	Fam120a
2184	0.00176726	0.0128603	0.0419281	0.0714181	0.0421107	Gm12500
2184	0.0183213	0.0824048	0.0774666	0.116486	0.0493788	Fbxo3
2186	0.00119788	0.009374	0.0943591	0.47749	0.140526	Eif1ad
2187	0.00119874	0.00937686	0.155051	0.467412	0.147132	Sf3b4
2188	0.00120376	0.00940845	0.00366749	0.151835	0.018488	Pwwp2a
2190	0.00120842	0.00943711	0.0601438	0.204874	0.0327555	Aftph
2192	0.00121515	0.00948192	0.0114078	0.11493	0.0436684	Pcyox1
2194	0.00121851	0.0095004	0.0363046	0.374421	0.0450248	Tsr3
2205	0.00126224	0.00978545	0.0547985	0.149574	0.0424769	Cklf
2207	0.00126563	0.00980374	0.00775404	0.0842023	0.0232945	Rnf217
2209	0.00127191	0.00983591	0.0792725	0.36207	0.023023	Hnrnpul2
2214	0.00127954	0.00987549	0.0396588	0.24244	0.0599102	Dcaf17
2215	0.00197489	0.0140135	0.0624546	0.194944	0.0911736	Ebag9
2215	0.0108204	0.0545359	0.087696	0.160612	0.0687753	Phactr4
2219	0.00525099	0.0305862	0.0281069	0.114136	0.061184	Snx30
2220	0.00131597	0.010128	0.0443214	0.247089	0.019167	Atp5sl
2222	0.00131872	0.010141	0.0401376	0.114797	0.0418097	Kdm6a
2223	0.00497402	0.0294434	0.0474638	0.0698821	0.0282558	Gm38365
2226	0.00133976	0.0102821	0.0135245	0.457543	0.101164	Dap3
2230	0.0013617	0.0104379	0.0274368	0.0809846	0.00236999	Gpm6b
2236	0.00138973	0.0106144	0.10083	0.230398	0.0867753	Atl2
2243	0.00415856	0.0254769	0.00604852	0.115277	0.0614377	Gm12216
2244	0.00656022	0.0366413	0.051477	0.251073	0.114043	Arl5a
2250	0.00142974	0.0108506	0.0312256	0.164679	0.0203516	Tbcel
2251	0.00143709	0.0109012	0.106597	0.390285	0.0585134	Dhx15
2255	0.0014446	0.0109333	0.0931889	0.287212	0.10645	Stk16
2260	0.00296797	0.0194897	0.10339	0.320775	0.13217	4930447C04Rik
2262	0.00273979	0.0183161	0.039796	0.0601887	0.0204678	Ttn
2264	0.00280327	0.018606	0.0487132	0.0735428	0.00513714	Axl
2266	0.00146503	0.0110351	0.0111378	0.34768	0.0491694	Dnajb9
2270	0.00149308	0.0112287	0.063134	0.213415	0.0758002	Bcs1l
2276	0.0150033	0.0711151	0.0304741	0.0491662	0.0338469	Gm16348
2277	0.00152448	0.0114268	0.000717959	0.137238	0.0647791	Lyrm1
2278	0.00152575	0.0114273	0.0405342	0.104605	0.05274	Zfp280b
2283	0.00154003	0.0115122	0.0699634	0.196501	0.0817285	Mastl
2290	0.00158119	0.0117846	0.0566029	0.104377	0.038875	Scamp1
2293	0.00159484	0.0118724	0.0800208	0.199831	0.0785761	Dot1l
2297	0.0016152	0.0120053	0.00406206	0.0848504	0.0285751	Snx33
2298	0.0180539	0.0814708	0.0364378	0.0487282	0.0185837	Fgf12
2301	0.00163399	0.012126	0.0270751	0.397205	0.0568354	Prr5
2303	0.0228286	0.0981961	0.158781	0.32383	0.0551421	Smndc1
2304	0.00826949	0.044038	0.0108512	0.106108	0.0613935	Spp1
2306	0.00164742	0.0122068	0.0156343	0.188457	0.0332724	Stxbp3a
2312	0.00167033	0.012343	0.00644726	0.0810162	0.0232045	mt-Co3
2313	0.00167188	0.0123497	0.0448813	0.0850201	0.0338609	Rbm12b2
2314	0.00167651	0.0123743	0.0386574	0.0636495	0.00528027	Epha1
2318	0.00169312	0.0124762	0.00179059	0.0782939	0.0174141	Plod3
2319	0.0016942	0.0124762	0.0101094	0.0715069	0.0349381	Gm12655
2320	0.00169423	0.0124762	0.0190982	0.0757903	0.0265952	RP23-231L15.4
2323	0.0189441	0.0846479	0.105958	0.312804	0.145166	Atg101
2327	0.00170538	0.0125245	0.0346288	0.0645764	0.0212639	Rpl13a-ps1
2327	0.0228943	0.0984305	0.0530291	0.0739995	0.00684202	BC052040
2330	0.00171111	0.0125569	0.0404747	0.242739	0.00184594	Larp4b
2331	0.00171343	0.0125691	0.0616821	0.248142	0.0581165	Wdr34
2331	0.00228959	0.0157663	0.0686625	0.404892	0.144293	Fxr1
2335	0.00173199	0.0126761	0.0947725	0.483888	0.0514316	Cfl1
2341	0.00175172	0.0127849	0.0280908	0.153484	0.0246897	2210018M11Rik
2346	0.00176117	0.0128297	0.0161057	0.149647	0.0578058	Adad1
2347	0.00808726	0.0432846	0.0299525	0.104032	0.0573117	Rnf19b
2351	0.00177321	0.0128937	0.0516423	0.213915	0.0545751	Smek2
2356	0.0017862	0.012958	0.0183844	0.262288	0.0717494	Cnot8
2358	0.00179178	0.0129843	0.00504076	0.208572	0.0179183	Setd1a
2362	0.0018072	0.0130861	0.113526	0.450368	0.0016262	Cops4
2362	0.00342406	0.0217804	0.0414822	0.0638502	0.0214637	Cpe
2364	0.001811	0.0131037	0.0519269	0.181349	0.0660164	Edc4
2365	0.00181364	0.0131178	0.069494	0.181277	0.0517831	Rbm26
2369	0.0127614	0.0624887	0.081758	0.143759	0.0657259	Fem1b
2372	0.00182689	0.0131738	0.0288412	0.13654	0.0208556	Ifngr2
2374	0.00730575	0.0400273	0.0271491	0.309078	0.130957	Ppp3r1
2375	0.0018388	0.0132446	0.122338	0.303274	0.0344574	Polb
2376	0.00183962	0.0132456	0.033996	0.303878	0.0180828	Uchl5
2379	0.00185566	0.0133459	0.0668143	0.370061	0.0757148	Commd2
2380	0.00492743	0.0292129	0.0495778	0.358057	0.142354	Cd2bp2
2382	0.00186501	0.013388	0.00290303	0.0794913	0.00894434	B230317F23Rik
2384	0.0018785	0.0134696	0.0585771	0.128915	0.0628863	Rreb1
2393	0.0214859	0.0935973	0.0256193	0.0564992	0.0392279	Pitpnm1
2398	0.00195287	0.0139089	0.0623753	0.129116	0.0398116	Wdr11
2402	0.00196355	0.0139589	0.0403998	0.258625	0.0579497	Raf1
2412	0.0019815	0.0140395	0.0490071	0.154205	0.0154506	Msantd2
2413	0.00198666	0.0140709	0.0452165	0.160515	0.00557455	D1Ertd622e
2413	0.00878539	0.046282	0.0463367	0.358861	0.144839	Sltm
2414	0.00199325	0.0141124	0.000674589	0.0681095	0.0138354	Polk
2415	0.00200004	0.0141552	0.0190648	0.0753725	0.0102917	Fkbp7
2424	0.00642198	0.035985	0.0402577	0.0620487	0.038762	Tmem132a
2431	0.00205423	0.0144371	0.00953585	0.110152	0.0296514	Cenpo
2450	0.00218027	0.0152054	0.027453	0.365677	0.0867921	Nadk2
2451	0.00218333	0.0152212	0.0551819	0.4072	0.136155	Dars
2452	0.0184228	0.0827253	0.0513519	0.17746	0.0899063	Asun
2454	0.00218859	0.015228	0.12239	0.457407	0.0437296	Sf3b2
2454	0.00458656	0.0276293	0.0920704	0.178664	0.0346016	Mbnl2
2455	0.0021887	0.015228	0.0374418	0.212938	0.0635246	Ccdc47
2456	0.00218909	0.015228	0.0252553	0.139553	0.043089	Myh10
2462	0.00219764	0.0152541	0.0405924	0.157633	0.0229503	Tmem218
2462	0.00393888	0.0243891	0.0315416	0.0762288	0.0440459	Itga7
2463	0.00220639	0.0153037	0.0712862	0.163262	0.0586414	Gfm2
2467	0.00223318	0.0154664	0.0668671	0.157591	0.0118494	Cul7
2468	0.0022339	0.0154664	0.0220461	0.0803506	0.0220803	Bend7
2469	0.00223505	0.0154688	0.0390818	0.162835	0.0710778	Irak1
2470	0.00338754	0.0216128	0.0565101	0.0936671	0.0130716	1810024B03Rik
2475	0.00225563	0.0155774	0.0402731	0.112955	0.0494324	Spty2d1
2478	0.00228556	0.0157499	0.0713738	0.132422	0.038275	Zer1
2479	0.00228926	0.0157663	0.128001	0.359727	0.073131	Akirin1
2482	0.00383582	0.0238826	0.0135136	0.0707276	0.0417699	Eif2s3x
2483	0.00232889	0.0160023	0.0163178	0.106736	0.00743197	D1Pas1
2485	0.00233807	0.0160539	0.00660852	0.307035	8.81801e-05	Rnf6
2485	0.0176781	0.0802678	0.00842541	0.355071	0.159337	Gltscr2
2490	0.00237355	0.0162741	0.0350975	0.0757757	0.0274429	Arap2
2491	0.00276041	0.0184261	0.084731	0.163329	0.0501409	Enc1
2494	0.00240369	0.0164571	0.0256343	0.106338	0.0045799	Nnat
2495	0.00240527	0.0164618	0.0234159	0.110053	0.0174883	Sap130
2498	0.00243924	0.016649	0.0720286	0.427941	0.0742773	Arl1
2499	0.00243956	0.016649	0.00456103	0.151542	0.00504187	Patl1
2501	0.00244365	0.016665	0.014018	0.111521	0.042341	Gtf3c5
2502	0.0042652	0.0260383	0.11943	0.259316	0.0661588	Iqcb1
2506	0.00245471	0.0167046	0.0388897	0.107646	0.000580928	Dclre1b
2507	0.00246004	0.016735	0.0835654	0.239831	0.0173106	Hif1a
2507	0.0116301	0.0579338	0.0359167	0.0631276	0.0403167	Dffb
2510	0.00246638	0.0167601	0.0125712	0.11623	0.0508753	Arhgap21
2521	0.00253257	0.017149	0.013265	0.0696614	0.0126771	Pomt2
2521	0.0167125	0.0770188	0.0393886	0.055543	0.037447	Adgrv1
2522	0.00253935	0.0171888	0.0228321	0.146903	0.00269191	Sp1
2530	0.00261693	0.0176451	0.0127171	0.106314	0.0112484	Gm9531
2532	0.00262404	0.0176806	0.103043	0.420414	0.00548408	Dnmt1
2539	0.00267864	0.0179977	0.0885183	0.2241	0.041467	Gm5635
2540	0.00268064	0.0180048	0.0672482	0.125593	0.0233718	Clmp
2542	0.00269186	0.0180675	0.054793	0.161534	0.00610195	Slc16a6
2551	0.00273745	0.0183091	0.0235435	0.0670913	0.020339	Gcc1
2555	0.0228228	0.0981961	0.0548783	0.0834902	0.0492732	Rnf103
2556	0.00276073	0.0184261	0.0877132	0.293457	0.00895731	Rce1
2558	0.00277441	0.0185016	0.0487728	0.0831545	0.0404337	Ranbp10
2572	0.00281256	0.0186547	0.0118178	0.0727412	0.0328014	Armcx1
2575	0.00282062	0.0186887	0.020114	0.257014	0.0309861	Naa30
2578	0.00285777	0.0189021	0.051849	0.0872163	0.0388966	Gm37788
2583	0.00286562	0.0189278	0.0324198	0.0584367	0.0190779	Mmp14
2588	0.0164985	0.0762163	0.134254	0.281073	0.115608	Naa15
2592	0.0029274	0.0192757	0.0402297	0.327899	0.0291956	Atf4
2602	0.00298371	0.0195657	0.0517792	0.167796	0.0577077	Zmpste24
2604	0.00299315	0.0196187	0.00172787	0.0719413	0.0370083	Opn3
2606	0.00299546	0.0196225	0.0563779	0.210301	0.00585189	Ubr4
2611	0.00303421	0.0198491	0.0455882	0.159873	0.0438039	Rybp
2613	0.00304282	0.0198864	0.0531574	0.308649	0.105726	Poldip3
2617	0.00304948	0.0199081	0.0942346	0.443356	0.115743	Rrp15
2618	0.00305674	0.0199487	0.0110282	0.323264	0.0754541	Idh3a
2623	0.00306852	0.0199824	0.0596482	0.348951	0.0464216	Gm16286
2625	0.0030706	0.0199845	0.00351545	0.0737892	0.00751581	Map3k3
2627	0.00478112	0.0285939	0.0428428	0.0679222	0.022371	Pigb
2630	0.00309305	0.0200964	0.0326371	0.23644	0.0266157	Mrpl10
2632	0.00310128	0.020143	0.0433889	0.228347	0.0744622	Asphd2
2637	0.003134	0.020321	0.0385867	0.10867	0.0450715	Ptprg
2642	0.00316509	0.0204809	0.0245025	0.06752	0.0102339	Gm37860
2649	0.00320028	0.0206456	0.0355736	0.116393	0.00746979	Sumf1
2651	0.00320854	0.020685	0.0412543	0.0745641	0.000338819	Crybb3
2666	0.00331021	0.0211973	0.00671685	0.195354	0.0129117	Ctsa
2669	0.00332365	0.0212691	0.0226751	0.133422	0.0387659	Zfp871
2672	0.00334503	0.0213742	0.0215261	0.0664	0.0246381	Maml3
2689	0.00345464	0.0219237	0.0182946	0.209458	0.0563099	Mettl13
2689	0.0138633	0.0666876	0.0141414	0.0444365	0.0283041	Kcp
2691	0.00346185	0.0219549	0.00961467	0.124126	0.015918	Abcc5
2695	0.00349266	0.0221136	0.00291484	0.0846456	0.00245902	Abcg1
2699	0.00351441	0.0222292	0.0628853	0.356138	0.123186	Iws1
2705	0.00355664	0.0224221	0.0140174	0.0735811	0.0298	Mccc1
2717	0.00364031	0.022859	0.0111736	0.13169	0.0509282	Rufy3
2720	0.00368321	0.0230981	0.0441502	0.0996959	0.0352463	Bfsp1
2721	0.00368825	0.0231221	0.0114071	0.243386	0.0577522	9430016H08Rik
2721	0.00477752	0.0285903	0.0459879	0.0717864	0.0389823	RP23-38L11.1
2723	0.00370577	0.0232108	0.044745	0.0992288	0.0291772	Snapc4
2724	0.00405003	0.0249883	0.126843	0.296622	0.00291038	Setd3
2726	0.00371372	0.0232436	0.0436188	0.093048	0.0216028	Fhl2
2729	0.00373629	0.0233619	0.0203423	0.185177	0.0448958	Tcf4
2732	0.00377338	0.0235707	0.0578873	0.191055	0.0180496	Nup205
2738	0.00382857	0.0238599	0.0223365	0.115665	0.00196893	Tulp3
2740	0.00383547	0.0238826	0.00430373	0.0696702	0.00234807	B4galt6
2742	0.00894483	0.0469225	0.00168769	0.0544136	0.0333165	Pdp2
2744	0.00387802	0.0241061	0.109347	0.297074	0.053917	Erp44
2746	0.00388228	0.0241169	0.138293	0.417978	0.0306265	Tsg101
2749	0.0039055	0.0242296	0.0507212	0.163259	0.0107573	Pan2
2753	0.00393145	0.024351	0.0134121	0.276989	0.0637885	Bbip1
2761	0.00400997	0.0247625	0.016667	0.0796798	0.00609696	Ctag2
2762	0.00920833	0.0480594	0.0123383	0.0545589	0.0335255	Wnk3
2770	0.00410732	0.0252645	0.00495263	0.0710116	0.0310394	Ikbkg
2773	0.00411361	0.0252826	0.0177337	0.0724553	0.0226802	Inhba
2777	0.00414885	0.0254477	0.0288512	0.118438	0.0363383	Gm12396
2779	0.00611135	0.0345791	0.0997224	0.217611	0.0715019	Magt1
2780	0.00415665	0.0254733	0.0160009	0.0683117	0.0295353	Mpzl3
2786	0.00424309	0.0259365	0.0917467	0.24348	0.0174651	Pdcd6ip
2788	0.00425808	0.0260115	0.0883531	0.265419	0.027926	Ppp1r15a
2792	0.00427285	0.0260767	0.0329341	0.0922605	0.0177119	Eif2ak4
2794	0.00427963	0.0261014	0.0388256	0.0762956	0.0230254	Nhsl2
2797	0.00432288	0.0263315	0.0354055	0.118974	0.0461859	Tacc1
2798	0.0043249	0.0263354	0.0240913	0.0911548	0.0028121	Gm12940
2799	0.00505562	0.0298063	0.0388353	0.0638986	0.0365401	Nfkb1
2802	0.0043991	0.0267191	0.0374418	0.163237	0.059625	Praf2
2803	0.00442386	0.026861	0.0446841	0.435551	0.020093	Manf
2807	0.00446784	0.0270763	0.0247266	0.0692783	0.0337309	Tmed8
2809	0.00448761	0.0271691	0.00283534	0.141826	0.025118	Pank3
2814	0.00453072	0.0273706	0.0177862	0.157346	0.068979	Prpf18
2815	0.00455612	0.0274979	0.0309255	0.33951	0.00511321	Pcmt1
2822	0.00464821	0.0279654	0.0211507	0.066823	0.0346	Malt1
2830	0.00475075	0.0284658	0.0402974	0.191644	0.0639892	Chst12
2836	0.00479405	0.0286494	0.0581771	0.166179	0.00894842	Fam188a
2837	0.0047986	0.0286536	0.0255742	0.0599659	0.0249739	Gan
2838	0.0048187	0.0287646	0.00668073	0.0604583	0.0135288	Invs
2845	0.00485354	0.0289184	0.0193273	0.318929	0.0639747	Eif4a2
2846	0.00486403	0.0289628	0.0016754	0.404998	0.0879891	Pnn
2847	0.00486983	0.0289883	0.0132862	0.0641578	0.0318392	Ndst1
2854	0.00491	0.0291366	0.0367647	0.0601192	0.0129141	Trim9
2855	0.00491251	0.0291425	0.0171129	0.0543241	0.00377321	Ehd3
2856	0.00492316	0.0291966	0.0020661	0.184161	0.0108966	Leo1
2865	0.0152697	0.0720025	0.0642534	0.23756	0.109358	Tspyl1
2878	0.00508928	0.0299217	0.00955839	0.114987	0.00532832	Pctp
2880	0.00509936	0.0299625	0.0344199	0.284349	0.00471827	Stk4
2886	0.00511693	0.0300196	0.0313633	0.060369	0.0297619	Arsk
2887	0.00906027	0.0474033	0.00397051	0.213189	0.0945352	Cfap36
2894	0.00517344	0.0302674	0.0171622	0.13176	0.0393478	Slc4a7
2897	0.00520265	0.0303852	0.0118189	0.133959	0.061948	Foxk2
2898	0.00520312	0.0303852	0.0522498	0.361294	0.117407	Twistnb
2899	0.0052072	0.0303997	0.0469349	0.268074	0.0506932	Dnmt3a
2906	0.0052557	0.0305987	0.0800996	0.22428	0.0315144	Fam175b
2907	0.0191184	0.0851755	0.0382556	0.0559187	0.00630701	5430400D12Rik
2913	0.00528492	0.0306847	0.0794742	0.180683	0.0514444	Lix1l
2915	0.00529901	0.0307385	0.0142934	0.0558138	0.0270311	Gm37018
2916	0.00530678	0.0307742	0.0358771	0.061914	0.0268338	Gpsm1
2917	0.0214334	0.0933897	0.0565677	0.12255	0.0649321	Appl2
2920	0.00536629	0.0310815	0.0343442	0.108769	0.0303289	Ppp2r5c
2925	0.00541444	0.031298	0.0135954	0.0647727	0.000302726	9130017K11Rik
2926	0.00545044	0.0314926	0.0356257	0.0602139	0.00968316	RP24-303G10.1
2927	0.00547896	0.0316406	0.110915	0.282194	0.0961393	Iars2
2935	0.00555874	0.0320118	0.042978	0.131383	0.00285778	Dock9
2939	0.00559842	0.0321918	0.0229742	0.119888	0.00144389	Sec24a
2945	0.00565623	0.0324439	0.00269596	0.0573801	0.00828771	Gbe1
2949	0.00571553	0.032718	0.0109942	0.0688711	0.00311869	Gm37238
2965	0.00595582	0.0338595	0.0113622	0.0674669	0.0257232	Gm13665
2966	0.00596599	0.0339073	0.0298278	0.329518	0.0877098	Ncaph2
2968	0.00600733	0.0341219	0.00261706	0.063744	0.0294546	Bach2
2970	0.00601981	0.0341583	0.0243878	0.0556655	0.0296002	Trpv4
2981	0.0216994	0.0942691	0.0570402	0.259397	0.114094	Sike1
2984	0.00622481	0.035117	0.0227475	0.102493	0.0149719	Alms1
2985	0.00622899	0.0351302	0.0985109	0.226051	0.064735	Hmgxb4
2989	0.00631892	0.0355534	0.0728598	0.258648	0.0271517	Arcn1
2993	0.0063637	0.0357527	0.053671	0.232191	0.0822033	Tmbim4
3002	0.00647425	0.0362353	0.041464	0.209791	0.0869618	Odf2
3010	0.020781	0.0910616	0.0655361	0.102119	0.0215867	9230114K14Rik
3014	0.00671927	0.0374312	0.0329039	0.0654634	0.0112974	Zfp760
3028	0.00695605	0.038492	0.0379468	0.18583	0.0110963	Tmx2
3029	0.00696262	0.0385172	0.0677127	0.198514	0.0275095	Hist1h1a
3036	0.0070145	0.0387257	0.00964869	0.0672805	0.0261763	Elovl4
3037	0.0162909	0.0754946	0.0366688	0.161396	0.0762428	Pxmp2
3039	0.00706675	0.0389691	0.0201849	0.0686199	0.00278386	2410018L13Rik
3049	0.0072463	0.0397869	0.00864231	0.0622808	0.0215897	Gm16580
3049	0.0182563	0.0822095	0.0682783	0.12767	0.0149043	Myadm
3051	0.00725767	0.0398265	0.0420356	0.126097	0.041245	Lmbr1
3059	0.00735698	0.0402558	0.0214027	0.0645741	0.0265877	Acvr2a
3068	0.00746735	0.0407663	0.013349	0.0642647	0.022737	RP23-45G4.2
3075	0.00754422	0.0410803	0.00700212	0.069026	0.00586812	Gm20045
3082	0.00765612	0.0414886	0.084252	0.229107	0.0135896	Eif4enif1
3083	0.00768357	0.0416255	0.00425659	0.134297	0.0373628	Opa1
3089	0.00775676	0.041915	0.0480045	0.0869157	0.0214193	Lrrc4
3099	0.00785651	0.0423104	0.0568689	0.139456	0.0205676	Bicc1
3104	0.00790059	0.0424879	0.00742302	0.0509756	0.0120671	RP24-257M14.3
3109	0.00798843	0.0428474	0.0188553	0.0953849	0.0358361	Stxbp4
3110	0.00798987	0.0428474	0.00951338	0.293256	0.0378097	Trmt1
3113	0.00803727	0.0430543	0.0297592	0.0509581	0.00200349	Myof
3121	0.00812977	0.0434472	0.104499	0.426793	0.10028	Eif3l
3125	0.00819681	0.0437589	0.0627079	0.145316	0.0629878	Tmx3
3134	0.00827856	0.0440575	0.00887387	0.127167	0.0120801	Nacc2
3135	0.00828011	0.0440575	0.014932	0.150311	0.0182221	Vps11
3138	0.00835555	0.0444218	0.00120924	0.168005	0.0629158	Ahcyl2
3139	0.00839707	0.0446177	0.0560734	0.113676	0.0495574	Tiam1
3141	0.00845442	0.0448975	0.0113839	0.102452	0.0195597	Zfyve1
3145	0.00850039	0.045079	0.0228292	0.0540768	0.013773	Hykk
3147	0.00853087	0.0452155	0.0266813	0.17099	0.0204673	2010111I01Rik
3152	0.00859547	0.0454588	0.0792174	0.377498	0.0667614	Naa50
3153	0.00859582	0.0454588	0.0246939	0.276446	0.0559904	Chmp7
3157	0.00873395	0.0460745	0.0211197	0.053447	0.0160321	Pde4c
3162	0.00877317	0.0462304	0.0243664	0.0520623	0.0198171	Lama5
3165	0.0162131	0.0753277	0.0318494	0.0449018	0.00774798	Farp1
3167	0.00882879	0.0464338	0.013985	0.0561873	0.0220582	Tenm3
3169	0.00885647	0.0465538	0.000210462	0.0500078	0.013727	Fam46a
3171	0.00886403	0.0465679	0.0404295	0.101817	0.0196668	RP23-257P11.4
3175	0.0133571	0.0648404	0.0762572	0.198814	0.0836089	Tox4
3176	0.00894628	0.0469225	0.0277971	0.0635092	0.0206361	Cnnm4
3180	0.00898826	0.0471039	0.0263691	0.0579271	0.00739682	Shroom2
3187	0.0212074	0.0925427	0.0389443	0.0623518	0.036953	E130102H24Rik
3196	0.00927008	0.0483157	0.00981655	0.0574404	0.0103936	E330020D12Rik
3199	0.00930257	0.048419	0.0934208	0.284523	0.0163617	Cep83
3207	0.00938186	0.048699	0.00438073	0.147351	0.0529008	Ccser2
3209	0.00940661	0.0488009	0.0671548	0.241323	0.0677473	Dcn
3209	0.0107218	0.0540817	0.0560618	0.0972045	0.0216354	Gm16152
3219	0.00953951	0.0493698	0.00495651	0.0865247	0.0303599	Ikbip
3220	0.00956008	0.0494303	0.00796485	0.0579402	0.0176482	Gm37052
3224	0.0202517	0.089156	0.0369057	0.054863	0.0322337	Rgp1
3227	0.00968815	0.0499977	0.0586711	0.173554	0.0610306	Plk4
3230	0.00977756	0.0503697	0.0140668	0.0484265	0.0183355	Gm16270
3231	0.00980977	0.0505007	0.0507896	0.190768	0.0388195	Klhl24
3241	0.0099532	0.0510543	0.00930309	0.327585	0.0034458	Ctnnb1
3243	0.00996772	0.0511013	0.00251927	0.298657	0.10522	Cd2ap
3244	0.0100205	0.0513166	0.013223	0.0615719	0.0326769	Lig4
3250	0.010115	0.0516761	0.0379788	0.270338	0.0243632	Epn2
3259	0.0102392	0.0521848	0.032967	0.0556299	0.0169052	Maff
3261	0.0102698	0.0523132	0.080191	0.255817	0.0625473	Med17
3272	0.0104561	0.0530638	0.0225193	0.0595604	0.0271397	Susd1
3274	0.0104895	0.0531897	0.0342211	0.0615129	0.0312094	Snhg14
3275	0.022391	0.0968114	0.083078	0.149629	0.0446201	Capn10
3278	0.010556	0.0534572	0.00174737	0.0576517	0.0241443	AW554918
3279	0.0116799	0.0580412	0.0773268	0.149113	0.0175254	Rassf1
3281	0.0105901	0.0535733	0.0302335	0.273602	0.0615686	Cyb5r3
3285	0.0107209	0.0540817	0.0230365	0.399351	0.0759226	Mrpl15
3287	0.0107754	0.0543376	0.0271308	0.152255	0.0399295	Fbxw11
3294	0.0109058	0.0549082	0.0280276	0.0614514	0.0169364	Gm37733
3295	0.0109299	0.0550151	0.0904705	0.292267	0.0772156	Mtf1
3303	0.0110113	0.0552899	0.0307475	0.0626081	0.0206711	Arl15
3305	0.0110675	0.0555469	0.0657423	0.188689	0.0691412	Atg16l1
3309	0.0118612	0.05885	0.117884	0.271464	0.0711355	Nvl
3313	0.0113284	0.0566484	0.0246123	0.144048	0.0272302	Ltn1
3318	0.0115161	0.0574962	0.0513066	0.152014	0.0355837	Rictor
3331	0.0116534	0.0579797	0.0338285	0.0566005	0.0133703	2900076A07Rik
3340	0.0117345	0.0582666	0.00595764	0.0628061	0.0260566	Gm28424
3341	0.0173878	0.0792134	0.017451	0.0465399	0.0280158	Ficd
3342	0.0117646	0.0583928	0.0446	0.158503	0.000980083	Ngrn
3345	0.011883	0.0589429	0.0558662	0.143166	0.0389881	Snx7
3346	0.0178013	0.0806635	0.109929	0.245587	0.0179369	Dhrs7b
3351	0.012042	0.0595999	0.00108933	0.0573652	0.0241285	A930011G23Rik
3353	0.0120588	0.0596601	0.0465226	0.192574	0.00301263	Map7d1
3356	0.0121473	0.0600513	0.044303	0.10368	0.0449413	Vps54
3365	0.012331	0.0607863	0.0356499	0.155338	0.0233877	Mkl2
3368	0.0124151	0.0611377	0.0151121	0.101403	0.0346659	Secisbp2l
3384	0.0127151	0.0623096	0.0486899	0.155376	0.00437873	Urb1
3388	0.0128478	0.0628634	0.00295876	0.0531343	0.0109859	Gm38359
3391	0.0128822	0.0629832	0.0556879	0.191321	0.075417	Cstf2t
3393	0.0129335	0.0631814	0.0166853	0.138429	0.023918	Zfc3h1
3397	0.013076	0.063784	0.0490733	0.110979	0.0170652	Zbtb37
3400	0.0131185	0.0639261	0.0266852	0.140277	0.0124061	Ubr3
3407	0.0132715	0.064474	0.0133944	0.135546	0.0419603	2700049A03Rik
3421	0.0135889	0.065765	0.00655649	0.0454907	0.0167651	Ctu1
3422	0.0136069	0.0658354	0.0708271	0.211515	0.0959749	Mis12
3426	0.0136417	0.0659204	0.0296456	0.370618	0.115344	Tmem167
3430	0.0137361	0.0663097	0.079188	0.189808	0.0665507	Ints1
3441	0.0138751	0.0667278	0.0177629	0.0830099	0.0245472	Ttc17
3442	0.0139394	0.0670198	0.0660817	0.163974	0.0630724	Rabggta
3448	0.0140205	0.0673081	0.0128546	0.0529417	0.0211079	Gm37407
3454	0.0140995	0.0675674	0.0222266	0.159618	0.039614	Tasp1
3455	0.0141028	0.0675674	0.0245538	0.304207	0.0310922	Nelfb
3462	0.0142311	0.0680627	0.0233987	0.0529848	0.0277245	Cpm
3465	0.0143028	0.06832	0.0474903	0.397729	0.0576211	Tmem160
3466	0.0143082	0.0683287	0.00789077	0.0457917	0.0284412	Mast1
3475	0.0145046	0.0691112	0.0451979	0.110408	0.0211282	Ubash3b
3478	0.0145415	0.0692354	0.0405819	0.276045	0.0378702	Cdc42se2
3479	0.0145472	0.0692452	0.0313954	0.14619	0.00708706	Smarcad1
3481	0.014607	0.069495	0.0134981	0.049355	0.0214967	Six1
3485	0.0147146	0.0699199	0.0345742	0.233204	0.0423619	Rbfox2
3486	0.0147198	0.0699275	0.0141464	0.141712	0.00983687	Phf20l1
3487	0.0147747	0.0701709	0.000401288	0.0440417	0.00850889	Cdk14
3488	0.014789	0.070221	0.00454576	0.141313	0.0502198	Slc30a7
3497	0.0150596	0.0712758	0.0156648	0.0445542	0.0192697	Gm7266
3506	0.015195	0.0717031	0.0287367	0.0499243	0.0109792	Selo
3509	0.0152346	0.0718546	0.0145804	0.0488106	0.0192957	Clmn
3512	0.0152964	0.0720929	0.00708628	0.0470135	0.0132862	RP23-102H7.7
3513	0.0153055	0.0721181	0.0109926	0.165671	0.0292072	Smarcd3
3530	0.0157176	0.0736239	0.0607941	0.113335	0.0430226	Ift80
3531	0.0157492	0.073736	0.015024	0.0440062	0.0120918	Tecpr1
3534	0.0226354	0.0975496	0.0137062	0.109121	0.0559453	Mllt11
3542	0.0160009	0.0746395	0.0277998	0.152178	0.0135285	Rps6ka3
3543	0.0160168	0.0746958	0.0516526	0.198904	0.034266	Btbd9
3549	0.016147	0.0751194	0.00372364	0.0477028	0.0199463	Rab3d
3554	0.0162199	0.0753303	0.00641655	0.0810901	0.00644228	Fhit
3555	0.0162282	0.0753503	0.0108767	0.157667	0.0291815	Cept1
3567	0.0164797	0.0762048	0.0226531	0.0419753	0.00376113	Acss1
3568	0.0164801	0.0762048	0.00735558	0.283272	0.0832106	Rad18
3574	0.0165712	0.0764967	0.0197893	0.0492099	0.00652919	Gm17518
3581	0.0168442	0.0774584	0.0331958	0.169987	0.0456138	Ggh
3586	0.0169033	0.0776478	0.0432528	0.0924399	0.0325752	Aarsd1
3596	0.0170335	0.0780458	0.0117582	0.0518673	0.0199683	Zfp952
3597	0.0170518	0.0780924	0.136017	0.36892	0.0295661	Prpsap1
3601	0.0171717	0.078482	0.0474268	0.207963	0.0359401	Ap3b1
3614	0.0173447	0.0790549	0.0312076	0.0503966	0.0218532	Rbp7
3624	0.0176037	0.0799964	0.00591418	0.291983	0.00340177	Ccm2
3630	0.0176984	0.0803029	0.00941485	0.0650274	0.002055	Edem3
3633	0.0177505	0.0804819	0.0321692	0.200357	0.0736737	Uba5
3676	0.0188917	0.0844534	0.00351658	0.047574	0.000447981	Lpar2
3682	0.0189953	0.0847579	0.0371566	0.208391	0.0849137	Slc25a36
3686	0.0191246	0.0851755	0.0373849	0.155852	0.00798868	Tubgcp5
3691	0.0193156	0.0858462	0.0506791	0.127957	0.0460569	1700021K19Rik
3697	0.019485	0.086396	0.0456869	0.0873696	0.0152521	Slc25a35
3698	0.0194891	0.086396	0.00807312	0.0454605	0.0101203	Nova2
3699	0.0195009	0.0864282	0.102259	0.310206	0.0178785	Mpg
3705	0.019673	0.0871102	0.0140725	0.157839	0.0112028	Gstz1
3708	0.0197156	0.087227	0.031695	0.299091	0.0573323	Ube2f
3710	0.0197268	0.087227	0.023523	0.0736629	0.0024418	Pkp4
3712	0.0197532	0.0872845	0.0223724	0.0898474	0.0442561	Cog1
3725	0.0201506	0.0887926	0.028373	0.0506823	0.000350292	Cdh5
3733	0.0204249	0.0897322	0.0653533	0.375668	0.0816186	Strap
3734	0.020507	0.0900482	0.0372826	0.0853577	8.6323e-05	Mbd5
3735	0.0205109	0.0900482	0.010372	0.1135	0.0132291	Atg2b
3744	0.0207942	0.0910616	0.0209184	0.0503084	0.0239085	Fktn
3747	0.0209641	0.0917005	0.00691102	0.0491767	0.00502794	RP23-298M23.12
3748	0.0210843	0.0921839	0.0380553	0.134056	0.0642099	Diexf
3749	0.0211645	0.0924502	0.0408426	0.140556	0.0527211	Rai14
3751	0.0211767	0.0924612	0.014499	0.0463597	0.0112705	C030037D09Rik
3757	0.0214318	0.0933897	0.0391118	0.205236	0.049933	Atpaf2
3765	0.0216282	0.094024	0.0130855	0.126376	0.0332561	Cog6
3771	0.0218445	0.0947919	0.0708992	0.200442	0.0430809	Mtmr14
3773	0.0220224	0.0954772	0.0133074	0.159185	0.0170864	Bcl2l11
3790	0.0225638	0.097314	0.0835918	0.217847	0.0435218	Snx10
3792	0.0226383	0.0975496	0.0528969	0.109133	0.00177158	Socs5
3794	0.0227116	0.0977989	0.0631214	0.208364	0.0142758	Wrap53
3810	0.0232208	0.0993646	0.0123362	0.183569	0.0793011	Aga
3812	0.0233037	0.0996526	0.0426865	0.0825006	0.0209948	Tcf20
3813	0.0233154	0.0996803	0.054599	0.228379	0.0470485	Bre
