# Supplementary material for: Staged developmental mapping and X chromosome transcriptional dynamics during mouse spermatogenesis
Source: Nat Commun. 2019 Mar 19;10:1251. doi: 10.1038/s41467-019-09182-1 (PMC6424977; doi:10.1038/s41467-019-09182-1)
Supplement: Supplementary file 7 — Supplementary Data 6 [file 41467_2019_9182_MOESM7_ESM.xlsx]

## Sheet: Diff_A
Supplementary Data 6: Cluster-specific marker genes for spermatogonia enriched in P10 and P15.
Top	p.value	FDR	logFC.Diff_In_B	logFC.pL	logFC.Undiff_1	logFC.Undiff_2	logFC.Undiff_to_Diff	GeneName
1	1.43881e-53	6.66569e-51	0.522062	1.13166	0.736022	0.802565	0.13686	Rnd2
2	3.68024e-39	9.89303e-37	0.526798	0.891938	0.18495	0.30639	0.137276	Mpped2
3	1.18023e-71	1.11732e-68	0.43821	0.578958	1.35867	1.40563	1.01791	Pcsk1n
6	5.42487e-38	1.4062e-35	0.679419	0.985223	0.236468	0.0847157	0.158523	Ybx1
7	1.57134e-55	8.14628e-53	0.432229	1.70168	1.09341	1.54265	0.706059	Ppp1r14b
8	2.85413e-35	6.35424e-33	0.871963	2.78987	0.368833	0.556629	0.178906	Uchl1
9	1.58531e-30	2.65527e-28	0.304582	0.674899	0.137744	0.362132	0.0113296	Fkbp9
11	4.57631e-30	7.22062e-28	0.314334	0.822791	0.288282	0.547676	0.254977	Ptprf
12	4.6344e-30	7.25967e-28	0.327713	0.59459	0.132846	0.201136	0.100927	Myh6
14	4.19785e-29	6.0936e-27	0.415062	0.716114	0.0593157	0.199927	0.203067	Mov10
16	1.11269e-28	1.57323e-26	0.349688	0.559047	0.10631	0.218699	0.028982	Cxxc5
18	2.60364e-33	5.50404e-31	0.406877	1.186	0.867499	1.00912	0.532767	Lmo1
19	3.94482e-47	1.43157e-44	0.107725	0.675988	0.883677	0.852543	0.584682	Tbx1
21	4.7782e-50	1.92667e-47	0.623261	2.69702	1.26435	0.912524	0.340373	Marcksl1
22	1.02302e-26	1.34189e-24	0.325196	0.529253	0.331755	0.261168	0.0858362	Dppa5a
22	5.53478e-25	6.80872e-23	0.456884	1.12715	0.468748	0.145745	0.0861684	Eif1
23	6.44359e-25	7.79459e-23	0.096063	1.76682	0.710404	0.801551	0.713694	Galk1
25	1.41265e-24	1.66265e-22	0.752009	1.19844	0.689264	0.86644	0.00280587	Aes
26	1.98175e-47	7.43977e-45	0.248522	2.07234	1.49568	1.36725	0.475091	Crabp1
27	2.75446e-24	3.07568e-22	0.0513063	0.508166	0.222554	0.0876138	0.100611	Reep4
28	2.95461e-24	3.28233e-22	0.326894	1.04033	0.498331	0.529527	0.0933895	Dnmt3b
31	1.98311e-35	4.49795e-33	0.214475	0.430019	0.673844	0.700695	0.191395	Kit
32	5.3357e-25	6.6011e-23	0.207027	1.24376	0.908939	0.588229	0.64654	Map2k2
32	1.31902e-23	1.42888e-21	0.213156	2.3194	0.573146	0.509685	0.367979	Psmb3
36	4.02724e-23	4.13628e-21	0.0823483	0.574353	0.0945584	0.126808	0.0208846	Uap1l1
37	4.35354e-23	4.45043e-21	0.581134	2.36691	0.147433	0.0895459	0.0657822	Mdh2
39	6.52653e-42	1.94669e-39	0.299271	1.8135	1.01868	0.742072	0.277186	Anp32b
39	6.75378e-23	6.80818e-21	0.151302	0.779827	0.450408	0.223164	0.0942233	Lmnb1
40	9.07806e-23	9.06723e-21	0.566225	0.947803	0.0221149	0.392595	0.143183	Rras
41	1.1037e-22	1.08252e-20	0.446221	1.00109	0.43009	0.351101	0.134141	Pou3f1
45	1.91292e-33	4.08351e-31	0.00667932	0.472495	1.17937	0.561065	0.588856	Mrfap1
45	1.69027e-29	2.52081e-27	0.25249	0.841897	0.47029	0.939601	0.0629991	Crip2
47	2.27328e-18	1.46184e-16	0.0708333	0.962107	0.740109	0.391725	0.618263	Naa38
48	3.5195e-22	3.289e-20	0.245391	0.463839	0.314992	0.35994	0.0550037	Lhx8
49	2.35158e-29	3.43647e-27	0.385173	0.346476	0.736813	0.765112	0.327252	Nrtn
52	1.83633e-21	1.59937e-19	0.554534	0.797192	0.183529	0.200504	0.0918982	Asb9
53	2.00736e-43	6.52363e-41	0.458806	1.64294	1.08379	0.37053	0.260489	Calm2
53	1.75478e-31	3.21081e-29	0.221795	1.37769	1.05762	1.03823	0.499926	Arpc1b
54	1.88605e-21	1.63613e-19	0.449447	1.77614	0.0984535	0.485491	0.099287	Rcc2
55	3.12953e-27	4.20631e-25	0.592392	1.61303	0.886102	1.05557	0.603309	Bcl7c
56	7.88072e-42	2.31885e-39	0.245876	2.16874	1.11872	0.87191	0.0762776	Gpx4
56	1.15949e-37	2.90193e-35	0.0397664	0.514255	1.04689	0.40867	0.364573	Ptma
57	2.86103e-21	2.44298e-19	0.0548491	0.434169	0.313199	0.311171	0.117202	Dusp2
60	3.55716e-15	1.63749e-13	0.0655194	1.37617	0.380774	0.0653001	0.541596	Mt2
61	5.07056e-25	6.30893e-23	0.317	0.933057	0.676116	0.813843	0.209946	Ptp4a3
62	4.58561e-21	3.82555e-19	0.16848	0.384445	0.21661	0.113728	0.0622141	Aim1l
63	6.40049e-25	7.78572e-23	0.389269	1.6502	0.449181	0.865442	0.172723	Edf1
63	9.33865e-17	5.17404e-15	0.62114	0.697913	0.741596	0.404893	0.24294	Naa50
65	1.51653e-20	1.214e-18	0.216108	0.676494	0.332041	0.407597	0.102975	Ascl2
68	4.26497e-41	1.22191e-38	0.0263946	1.69508	1.34555	0.639265	0.425595	Dynll2
69	3.44171e-31	5.99518e-29	0.0109736	0.821283	1.00256	0.434547	0.495602	Ndufa4
69	2.55557e-24	2.89818e-22	0.207245	0.911983	0.806634	0.941818	0.264366	Cdc34
70	2.01163e-39	5.54447e-37	0.271816	0.917982	1.29924	0.917654	0.103263	Gmnn
70	4.53442e-32	8.58543e-30	0.0866762	0.425626	1.01007	0.578955	0.525852	Mrpl54
71	2.77164e-39	7.54371e-37	0.0174858	0.577267	1.25022	0.0977347	0.27528	Cenpf
72	3.19024e-20	2.42036e-18	0.244833	0.742766	0.01564	0.186841	0.0658173	Lsm10
73	3.66526e-20	2.77109e-18	0.223482	0.662327	0.232498	0.38439	0.218192	Eef2k
74	3.90077e-20	2.93894e-18	0.53722	1.35324	0.0341744	0.603878	0.145867	Smagp
76	1.26336e-25	1.59008e-23	0.0870281	1.54904	0.677853	0.476227	0.386163	Cox6a1
77	6.70629e-20	4.96676e-18	0.183544	0.539479	0.336807	0.320979	0.142902	Prss36
79	1.80603e-15	8.56741e-14	0.000913964	0.890861	0.569973	0.562791	0.377223	Uqcc2
79	6.38843e-15	2.82727e-13	0.30709	0.306776	0.169783	0.282497	0.19495	Dppa3
80	5.39358e-22	4.93445e-20	0.19097	0.714519	0.544713	0.613878	0.171302	Serpine2
82	1.47276e-19	1.05141e-17	0.349125	1.11707	0.62679	0.57161	0.34855	Hras
83	2.04901e-34	4.46151e-32	0.0993769	1.08459	1.1464	0.217989	0.306597	Hn1
83	1.46609e-16	7.90163e-15	0.538441	1.14458	0.642935	0.23971	0.0307604	Mrps16
84	1.54156e-19	1.08904e-17	0.00769749	0.430544	0.167909	0.146927	0.125322	Bmp7
86	3.27913e-19	2.25236e-17	0.351822	1.93391	0.289296	0.369593	0.273242	Polr2e
88	9.53003e-16	4.64221e-14	0.49343	1.68023	0.426107	0.527662	0.00582572	Polr2f
90	9.45531e-33	1.88881e-30	0.0656722	1.63626	0.986705	0.698154	0.335006	Dbi
90	2.12065e-14	8.72876e-13	0.591683	1.0776	0.47357	0.497033	0.271043	Ndufa8
91	1.12786e-20	9.12941e-19	0.103804	0.621479	0.312887	0.630266	0.039797	Galnt12
95	4.97261e-21	4.13258e-19	0.181601	1.26283	0.777628	0.728022	0.492737	Ccdc23
95	1.42494e-18	9.28939e-17	0.197766	1.36209	0.426187	0.273199	0.132277	Asna1
96	1.23394e-19	8.9559e-18	0.142269	1.91603	0.55822	0.700574	0.0185115	Mif
97	2.34513e-20	1.81719e-18	0.437762	0.906172	0.750406	0.758813	0.250279	Arhgdig
97	3.55402e-19	2.42587e-17	0.43584	0.58544	0.292251	0.565293	0.214051	Cdk6
98	2.63355e-18	1.68161e-16	0.190556	0.854218	0.132206	0.182256	0.0264436	Dpm3
100	2.87238e-18	1.82875e-16	0.0107131	0.321969	0.0560687	0.206207	0.0837402	Cilp2
102	1.35084e-13	4.8859e-12	0.537189	1.01707	0.125247	0.263057	0.0087704	Sf3b5
103	7.65806e-18	4.76419e-16	0.259015	1.40113	0.281489	0.397529	0.17389	Aprt
104	2.92529e-31	5.13671e-29	0.198744	0.756217	0.803894	0.442904	0.379293	Lonrf3
104	3.63737e-18	2.30233e-16	0.417335	0.961608	0.0861222	0.688272	0.113367	Park7
104	8.00978e-18	4.94065e-16	0.121181	0.461053	0.135467	0.230392	0.0745412	Arhgap10
105	7.9018e-14	2.94613e-12	0.576967	1.31742	0.593427	0.278674	0.0449979	Dph3
109	1.09295e-17	6.64743e-16	0.0753175	0.263478	0.302548	0.353004	0.157217	Rnf208
109	1.36652e-17	8.24228e-16	0.0048257	0.343891	0.154535	0.152367	0.0918476	Tmem170b
113	2.36727e-17	1.3931e-15	0.355447	0.721336	0.171286	0.258664	0.056083	Ptrhd1
116	3.20225e-17	1.86932e-15	0.0655023	0.673458	0.403155	0.55115	0.272659	Ckap4
116	3.28782e-17	1.91414e-15	0.0689797	0.926681	0.537491	0.769616	0.308304	Guk1
117	4.28598e-17	2.482e-15	0.221374	0.571715	0.373899	0.342706	0.245644	Pabpc4
118	6.11527e-28	8.42746e-26	0.157087	0.529934	0.681031	0.276748	0.342093	Ncl
119	3.18267e-27	4.2515e-25	0.208207	2.08018	0.662864	0.302002	0.233389	Hmgn1
119	5.1808e-15	2.34039e-13	0.405749	0.535701	0.369892	0.468243	0.118192	Cnih2
120	7.05709e-17	3.9912e-15	0.0539058	0.331174	0.0845569	0.118076	0.0845396	E430025E21Rik
121	7.12226e-17	4.01762e-15	0.482412	1.21416	0.552883	0.404353	0.0791121	Vars
123	8.6697e-26	1.09752e-23	0.407935	2.3399	0.737684	0.473437	0.165789	Stmn1
124	7.47834e-17	4.20758e-15	0.279901	1.75676	0.678256	0.647311	0.389853	Bax
125	1.09252e-18	7.16525e-17	0.124059	0.707578	0.744202	0.59745	0.422833	Fam104a
125	1.22734e-16	6.71462e-15	0.302874	0.644839	0.387475	0.285892	0.221359	Cdyl
127	1.72137e-12	5.40075e-11	0.514849	0.22174	0.0381696	0.111492	0.152641	Mea1
128	9.84679e-23	9.74563e-21	0.355081	0.758245	0.846436	0.425713	0.439464	Ost4
129	1.50031e-20	1.20545e-18	0.407616	1.33846	0.779317	0.756346	0.197697	Alad
132	1.61445e-16	8.67976e-15	0.109904	0.372524	0.0139162	0.20595	0.0818909	Flii
132	1.09754e-12	3.51438e-11	0.557299	1.13301	0.382195	0.329257	0.0180549	Sod1
134	8.87494e-12	2.50965e-10	0.462107	0.631279	0.347708	0.134862	0.0517578	Bex1
135	5.14866e-16	2.61932e-14	0.155836	0.689091	0.615484	0.623625	0.346465	Ndufa2
138	1.38715e-23	1.49524e-21	0.0631362	1.42115	0.933499	0.62509	0.252768	Hmgb3
138	2.97151e-16	1.56662e-14	0.176565	0.33123	0.138681	0.0660883	0.0951114	Rnf145
138	2.59386e-10	5.6366e-09	0.287569	0.921725	0.367969	0.44189	0.425056	Usp34
139	1.43477e-23	1.53895e-21	0.407439	0.706675	0.630883	0.324816	0.246703	Dusp9
140	3.23924e-16	1.69546e-14	0.127311	0.521966	0.165742	0.279663	0.0397578	Avpi1
142	3.35236e-16	1.74211e-14	0.0587963	0.429747	0.218005	0.177536	0.0808309	Aldh16a1
143	2.90278e-17	1.69906e-15	0.176868	0.617566	0.762786	0.523248	0.491251	1810043H04Rik
144	4.50548e-16	2.3192e-14	0.193611	0.562677	0.292092	0.310565	0.0782533	Fasn
145	4.69964e-16	2.41344e-14	0.152582	1.13491	0.352609	0.213689	0.182436	Tceb2
148	1.39273e-14	5.88842e-13	0.112208	0.352004	0.311432	0.400688	0.096906	Panx1
150	6.84781e-16	3.38758e-14	0.299835	1.64127	0.155127	0.651787	0.153727	Atp6v1f
152	8.0824e-16	3.9726e-14	0.0461923	0.317304	0.057838	0.146683	0.0920122	Flad1
152	1.51556e-12	4.79647e-11	0.496325	1.35382	0.113278	0.202353	0.0375065	Esd
157	6.86584e-14	2.60447e-12	0.255351	0.739124	0.550736	0.60008	0.430429	Crlf1
160	9.15246e-14	3.38921e-12	0.311882	0.822606	0.498388	0.612267	0.308838	Hdac6
162	2.11212e-15	9.97599e-14	0.25925	0.665904	0.153397	0.34408	0.113173	Hmga1
163	6.37774e-21	5.24034e-19	0.204833	1.09715	0.843011	0.609103	0.302747	Drap1
164	2.19793e-15	1.03588e-13	0.253674	0.530822	0.164527	0.204816	0.0778648	Tle3
165	2.12751e-09	3.91915e-08	0.0708816	0.581204	0.239836	0.256058	0.391011	Serf2
169	3.58141e-15	1.64518e-13	0.173601	0.456701	0.0941583	0.218264	0.0937756	Pcnt
171	3.64941e-15	1.66938e-13	0.250172	0.495911	0.194147	0.319769	0.0181202	Trnp1
172	4.11023e-15	1.87623e-13	0.201275	0.729295	0.137362	0.368131	0.172735	Slc25a39
173	4.32058e-15	1.96812e-13	0.168245	0.339973	0.145413	0.0324144	0.0911069	Bhlhe41
174	8.78642e-11	2.06827e-09	0.47695	1.11654	0.229875	0.293292	0.214019	2410015M20Rik
177	4.12387e-09	7.18297e-08	0.297946	1.14954	0.428874	0.423403	0.403948	Snf8
178	5.35159e-15	2.41254e-13	0.0619321	0.312907	0.0501435	0.0923406	0.030827	Etv6
179	1.09532e-10	2.53448e-09	0.49495	0.378691	0.466478	0.317167	0.0673491	Atxn7l3b
180	9.19773e-20	6.74314e-18	0.0882823	0.567092	0.781767	0.527185	0.389683	Ube2e1
180	5.8225e-15	2.614e-13	0.00155698	0.270883	0.164043	0.0607275	0.0385279	Zc3hav1l
182	6.176e-15	2.75566e-13	0.14444	0.518401	0.0744526	0.0934957	0.0688376	Ccdc85b
185	6.49241e-15	2.85012e-13	0.00478242	0.468652	0.223045	0.0941991	0.0881888	Pus7
188	2.24172e-19	1.56446e-17	0.149559	0.661678	0.849205	0.602774	0.381008	Gm7120
189	4.80371e-16	2.45531e-14	0.0313299	0.164205	0.303424	0.2759	0.212086	Gal
191	4.38222e-09	7.59096e-08	0.0292234	0.129142	0.38197	0.481294	0.419498	Mxd4
200	7.75243e-12	2.20367e-10	0.129099	0.730075	0.578687	0.330753	0.424846	Eif4g1
200	6.72622e-10	1.36366e-08	0.384281	0.0499266	0.0706308	0.29268	0.117643	Celf2
203	1.74154e-14	7.24939e-13	0.378318	1.3429	0.0857104	0.302471	0.0260815	Pafah1b3
204	1.7446e-14	7.24939e-13	0.0202706	0.369238	0.0286489	0.0361525	0.0189323	Gss
207	9.8082e-18	6.01269e-16	0.188568	0.619875	0.630847	0.372382	0.103896	Arpp19
207	7.55555e-12	2.15616e-10	0.0544426	0.06106	0.155351	0.197208	0.139815	Spag4
209	9.42404e-12	2.65115e-10	0.445289	0.570015	0.31347	0.556743	0.0469048	Zswim7
210	2.50317e-14	1.01704e-12	0.0626234	0.70335	0.266783	0.171741	0.0437239	Eif5a2
211	1.26683e-11	3.48722e-10	0.218248	0.620256	0.195806	0.620136	0.157852	Tcf25
213	2.69968e-14	1.09262e-12	0.242169	0.660699	0.37557	0.142232	0.048546	Bub1b
214	2.8745e-14	1.15906e-12	0.00502689	0.320032	0.091472	0.108644	0.0615082	Nipa1
214	2.65529e-09	4.82205e-08	0.262997	0.773701	0.128162	0.0813095	0.258475	Rps21
215	4.90639e-17	2.80818e-15	0.253063	0.647063	0.701806	0.322635	0.254274	Rnaseh2c
215	1.3138e-10	3.0049e-09	0.0920867	0.697699	0.528379	0.492064	0.41028	Samm50
216	2.9111e-14	1.16949e-12	0.0928327	0.270577	0.192173	0.144191	0.136577	Lonrf1
224	1.19372e-16	6.54713e-15	0.103499	0.342447	0.569665	0.00410264	0.0930902	Cox7a2
224	8.10841e-11	1.92114e-09	0.422822	0.842741	0.337231	0.369195	0.140171	Psph
226	5.03841e-14	1.95555e-12	0.222728	0.490259	0.155646	0.284941	0.0223324	Akt1
227	5.19145e-14	2.01136e-12	0.165116	0.945042	0.342923	0.133986	0.279839	Hp1bp3
230	6.12259e-14	2.35457e-12	0.00309722	1.38944	0.0427908	0.102798	0.107812	Ywhab
232	3.10717e-09	5.55009e-08	0.284575	0.314973	0.254664	0.245664	0.123922	Sub1
233	6.37062e-14	2.43785e-12	0.350686	1.55577	0.406534	0.460027	0.0451629	Tbcb
236	7.11097e-14	2.6788e-12	0.0522689	1.0557	0.286974	0.4762	0.264876	Lamtor4
237	7.15666e-14	2.68935e-12	0.248062	2.24298	0.349393	0.0500644	0.323351	Actb
238	7.73625e-11	1.84097e-09	0.267592	0.803226	0.409278	0.637055	0.391258	Sepw1
241	1.7469e-13	6.23557e-12	0.192491	1.27349	0.449391	0.610126	0.04579	1110008P14Rik
243	4.94878e-09	8.46463e-08	0.435764	0.68874	0.247381	0.216363	0.0519955	Scp2
244	6.42436e-14	2.4541e-12	0.129103	1.4268	0.673235	0.366155	0.303387	Usmg5
249	1.66924e-13	5.97795e-12	0.0616166	0.232278	0.112512	0.0724174	0.0656888	Fbxo45
252	1.1997e-15	5.79205e-14	0.0889199	0.907063	0.637719	0.420654	0.297542	Hmgb1
256	1.50405e-15	7.1661e-14	0.0418684	0.315396	0.698418	0.40022	0.18669	Cyth2
258	3.04064e-13	1.05931e-11	0.105615	0.355161	0.0240211	0.0906547	0.0537887	Sars2
259	3.11379e-13	1.08306e-11	0.0574407	0.25236	0.0702816	0.0903119	0.00887287	Abracl
261	3.36092e-13	1.16255e-11	0.219302	1.279	0.24719	0.136944	0.00475943	Dpy30
262	3.36384e-13	1.16255e-11	0.0554756	0.639907	0.420607	0.376211	0.224881	Uck2
264	5.50823e-15	2.47802e-13	0.114818	0.546503	0.509835	0.271105	0.246644	Il11
268	4.41191e-13	1.50336e-11	0.196826	0.315154	0.158602	0.158525	0.00870684	Nmral1
269	5.1687e-13	1.75029e-11	0.0656412	0.339436	0.159471	0.20476	0.0959533	Ophn1
270	6.21311e-09	1.04386e-07	0.44528	0.877241	0.187248	0.225558	0.146881	Ubtf
273	1.53719e-08	2.4097e-07	0.302675	0.419051	0.141266	0.209425	0.121973	Lxn
277	1.08471e-10	2.51259e-09	0.217757	2.07082	0.175205	0.148947	0.149287	Hsp90ab1
278	6.10992e-13	2.03733e-11	0.405597	1.12894	0.0245097	0.22225	0.05806	Mrps5
278	1.14138e-09	2.19932e-08	0.389287	0.792038	0.478403	0.303127	0.0115086	Srsf9
279	1.56244e-11	4.20527e-10	0.0869013	0.235587	0.287634	0.275937	0.13755	Whrn
280	2.41401e-14	9.88019e-13	0.102684	0.934389	0.531102	0.450663	0.290474	Rnf7
281	4.84512e-10	1.00858e-08	0.0879407	0.718744	0.190626	0.549319	0.215589	Cstb
282	2.07023e-12	6.4396e-11	0.399785	1.22729	0.18901	0.363211	0.165819	Fbl
286	7.30814e-13	2.40011e-11	0.0780835	0.219727	0.0606777	0.0932781	0.031541	Kif1c
287	8.6668e-14	3.22583e-12	0.113833	0.756555	0.650863	0.526007	0.340722	Sh3bgrl3
287	7.42392e-13	2.43447e-11	0.053756	0.737456	0.0510682	0.119318	0.103706	Cetn2
288	6.53175e-10	1.32918e-08	0.0273518	0.237725	0.242672	0.36354	0.199863	Map1b
289	2.44708e-12	7.5152e-11	0.110982	0.429531	0.629889	0.581499	0.333521	Mrps7
289	9.46423e-12	2.65902e-10	0.325906	1.42433	0.423479	0.0672839	0.135453	Atp5o
291	8.76348e-10	1.73785e-08	0.172483	0.340539	0.150404	0.343793	0.132271	Ccdc167
293	5.53734e-14	2.13777e-12	0.205869	0.49934	0.372124	0.287879	0.173339	Gng5
293	8.97454e-13	2.89928e-11	0.0910608	0.25652	0.1182	0.147954	0.00215793	Samd1
294	6.13135e-14	2.35457e-12	0.0810604	0.788798	0.661249	0.418912	0.309361	Anapc13
299	8.8457e-14	3.2868e-12	0.139677	0.647898	0.681056	0.50908	0.254094	Fam49b
299	1.30584e-09	2.48979e-08	0.274592	1.39655	0.414216	0.0146742	0.299081	Ppp1ca
301	1.51731e-09	2.87286e-08	0.0936185	0.188596	0.171311	0.191837	0.0680375	Anxa4
301	5.02475e-08	7.0909e-07	0.23877	0.282665	0.129542	0.199906	0.0449571	Cntfr
303	1.1618e-12	3.71467e-11	0.06908	0.27582	0.0286736	0.0578511	0.0141703	Ascc2
304	1.39682e-12	4.44655e-11	0.0913551	0.359592	0.223906	0.0863103	0.148343	3110009E18Rik
304	1.89148e-09	3.51408e-08	0.101714	0.438244	0.334588	0.367666	0.222501	Aifm3
307	8.75723e-11	2.06364e-09	0.359598	0.880153	0.514468	0.424687	0.150132	Ubxn1
308	1.69157e-12	5.32256e-11	0.27107	0.696198	0.385322	0.498779	0.189665	Tsc22d4
308	2.61122e-09	4.74596e-08	0.0325336	0.177325	0.285547	0.570773	0.329951	Ndufa3
309	1.70216e-12	5.34819e-11	0.15643	0.379336	0.142804	0.169173	0.0450879	Ak4
309	3.40014e-11	8.51952e-10	0.0856129	1.26121	0.176181	0.198591	0.182671	Chchd2
310	1.72906e-12	5.41704e-11	0.132153	0.533627	0.144836	0.17468	0.0087586	Klf11
313	2.42877e-13	8.57116e-12	0.114619	0.0958911	0.628483	0.39094	0.201685	Emc6
313	2.17889e-12	6.75829e-11	0.0375557	0.433537	0.175932	0.127576	0.0548146	Smim4
313	3.74413e-09	6.5852e-08	0.135253	0.40531	0.347793	0.551822	0.337425	Trappc2l
318	4.79784e-09	8.22583e-08	0.0890296	0.279957	0.249742	0.281441	0.169676	Tmem150a
319	2.51566e-12	7.70407e-11	0.0586698	0.607929	0.087519	0.181955	0.0559065	Pusl1
322	2.77449e-06	2.70784e-05	0.147016	0.371508	0.257575	0.260587	0.319671	Trappc1
323	2.84317e-12	8.63419e-11	0.080519	0.248317	0.0248026	0.00461555	0.0368149	Rprml
323	8.05862e-08	1.08047e-06	0.324878	0.763917	0.3309	0.322024	0.188705	Atp5j2
324	2.85284e-12	8.65149e-11	0.114496	0.436981	0.092547	0.0611557	0.0593277	Iars
329	7.90229e-13	2.57196e-11	0.168546	0.645674	0.613608	0.304711	0.202106	Khdrbs1
329	3.214e-12	9.65264e-11	0.11733	0.271924	0.238846	0.231481	0.153121	Grb10
329	6.60859e-09	1.10519e-07	0.359107	0.251031	0.0599132	0.469178	0.0434455	Zmat5
330	3.32064e-12	9.94548e-11	0.298216	1.23318	0.306064	0.48256	0.282793	Iah1
331	9.43358e-08	1.24533e-06	0.184947	0.0960394	0.128219	0.142993	0.0555929	Mylpf
332	1.0323e-12	3.32504e-11	0.00416743	0.762178	0.579004	0.283261	0.0546631	Dnmt1
332	9.69061e-08	1.27649e-06	0.420433	0.679876	0.231952	0.425136	0.0871615	Fis1
333	5.07202e-08	7.1481e-07	0.409693	0.542043	0.404413	0.434472	0.0624402	Mycbp
335	1.44779e-12	4.60208e-11	0.0441944	0.763777	0.578178	0.481053	0.301239	Eci1
335	8.62693e-09	1.41554e-07	0.0929174	0.184907	0.21247	0.237626	0.159821	Aqp11
336	9.27229e-09	1.51459e-07	0.146946	0.215917	0.179694	0.210799	0.0801886	Map3k9
337	1.08195e-09	2.0978e-08	0.212041	0.27629	0.161544	0.0973627	0.0127818	Ethe1
338	6.26336e-11	1.52208e-09	0.07486	0.108005	0.17667	0.162346	0.1428	Paqr5
346	6.65975e-12	1.92832e-10	0.302711	0.451788	0.115379	0.258308	0.0923882	Rab35
347	7.63934e-11	1.8199e-09	0.144013	0.324611	0.527622	0.486375	0.225754	2210016F16Rik
347	1.36804e-07	1.74605e-06	0.388683	0.554786	0.0371884	0.215303	0.114391	Prdx2
350	1.18783e-11	3.30316e-10	0.120916	0.209136	0.132282	0.168667	0.0659871	Rims1
352	1.49147e-07	1.88481e-06	0.305138	0.377201	0.199121	0.295228	0.132018	Pcbd2
353	8.64093e-12	2.45303e-10	0.0588408	0.37788	0.213849	0.217527	0.105363	Sdc1
353	5.93413e-09	1.00085e-07	0.110525	0.306548	0.173813	0.287269	0.166454	Nrxn2
354	8.68834e-12	2.46328e-10	0.300967	0.849727	0.304233	0.237781	0.0279188	Mettl9
361	1.77213e-07	2.20999e-06	0.283911	0.312235	0.105002	0.243762	0.0572097	Gas2l1
362	1.00926e-11	2.8174e-10	0.102731	0.328959	0.141468	0.155976	0.0795162	Wtip
366	2.45201e-08	3.69481e-07	0.0323648	0.00220492	0.181036	0.197866	0.124648	Chadl
367	3.15088e-06	3.00539e-05	0.0608585	0.916097	0.044399	0.319922	0.311036	Cops6
369	2.0293e-10	4.48133e-09	0.0539964	0.189843	0.146203	0.138908	0.127457	1700023F06Rik
370	1.00823e-11	2.8174e-10	0.0978142	0.851765	0.545351	0.365477	0.276294	Fam136a
372	1.33667e-11	3.64807e-10	0.054419	0.237249	0.11593	0.0198492	0.0511585	Pbxip1
373	1.08856e-11	3.03487e-10	0.0522275	0.652558	0.565759	0.318294	0.305989	Wipi2
374	5.48191e-10	1.13463e-08	0.128152	0.181284	0.168636	0.161565	0.129442	Dlx1
376	3.30299e-08	4.82356e-07	0.0876948	0.188418	0.312979	0.530621	0.157178	Srrm2
377	3.34151e-08	4.85779e-07	0.224002	1.07409	0.287124	0.375995	0.0548089	Cox5b
378	1.46673e-11	3.97715e-10	0.08977	0.207284	0.0999367	0.0544694	0.0542856	9330159M07Rik
378	1.72321e-11	4.60383e-10	0.126309	0.376713	0.322377	0.288779	0.0576968	Mex3d
378	4.58243e-08	6.50443e-07	0.0259102	0.35039	0.267261	0.332234	0.259457	Vhl
379	1.70515e-11	4.57241e-10	0.0780182	0.455909	0.368882	0.316792	0.248695	Smad1
380	1.5128e-11	4.08174e-10	0.0297754	0.974362	0.379903	0.33997	0.120784	Gcat
381	1.59671e-11	4.2922e-10	0.0155129	1.63192	0.0812688	0.182838	0.144962	H3f3a
386	1.76148e-11	4.70029e-10	0.250206	1.3202	0.189337	0.222055	0.166694	Ndufb9
388	1.86844e-11	4.95536e-10	0.121399	0.29336	0.0534709	0.0987006	0.049453	Pik3c3
390	5.52941e-10	1.14337e-08	0.299699	0.536873	0.00915631	0.186728	0.0391648	Gng13
393	5.26182e-08	7.3869e-07	0.0491945	0.190495	0.224054	0.237074	0.00134745	Bok
397	2.29098e-11	5.95983e-10	0.132766	0.231254	0.0262494	0.146891	0.0228698	Ccdc113
397	2.35669e-09	4.32304e-08	0.26283	0.42078	0.178169	0.129012	0.164715	Fbn2
399	3.10187e-11	7.82621e-10	0.117815	0.535703	0.340434	0.183975	0.0413317	Hsp90aa1
401	3.28317e-11	8.2454e-10	0.311246	0.645773	0.49509	0.370245	0.202687	Pih1d1
403	2.72266e-11	6.94182e-10	0.0717021	0.51936	0.343124	0.269849	0.0845055	Socs1
403	3.76268e-07	4.3579e-06	0.332328	0.348523	0.208314	0.310644	0.144922	Vcp
404	2.78846e-11	7.09298e-10	0.303399	0.911134	0.322443	0.384033	0.0289963	Mrpl37
406	2.94406e-11	7.44528e-10	0.042551	0.455739	0.29528	0.318697	0.0943365	Tspan4
408	1.56424e-10	3.52222e-09	0.291231	1.09586	0.262856	0.422087	0.24213	Psmd2
409	3.28779e-11	8.2475e-10	0.132075	0.361781	0.0134224	0.0898311	0.0336762	Cbx2
409	4.60259e-11	1.13625e-09	0.0389539	1.01466	0.565769	0.425615	0.211749	Sap18
412	8.08072e-08	1.08214e-06	0.00543506	0.213021	0.245084	0.269379	0.0835933	Crip1
414	3.75979e-11	9.36679e-10	0.119426	0.233852	0.0865069	0.0768712	0.00935634	Agbl5
415	9.78591e-10	1.91617e-08	0.202687	0.596515	0.430051	0.347283	0.295295	Msl1
416	1.08482e-09	2.10151e-08	0.129211	0.159224	0.154136	0.136027	0.123833	Gm14207
416	1.75797e-09	3.29132e-08	0.136393	0.254777	0.207171	0.187309	0.0946421	Ass1
417	4.34976e-11	1.07872e-09	0.124501	0.209349	0.182583	0.193128	0.0581277	Rap1gapos
417	8.33738e-10	1.65784e-08	0.358726	1.10399	0.364903	0.292825	0.0465772	Ndufb10
418	6.63234e-11	1.6028e-09	0.0253198	0.441023	0.481087	0.35924	0.266937	Ykt6
418	9.43152e-08	1.24533e-06	0.0784537	0.161698	0.0319471	0.144483	0.0038565	Gfra3
420	4.48764e-11	1.10912e-09	0.148509	0.421668	0.132808	0.261231	0.115568	Lats2
425	5.72336e-11	1.40023e-09	0.148244	0.319949	0.0717689	0.0393269	0.0258348	Trappc12
428	1.60161e-09	3.02196e-08	0.0492277	0.0872354	0.212552	0.200138	0.164197	Zfpm1
429	9.23724e-11	2.16038e-09	0.0345856	1.12841	0.533018	0.273948	0.149696	Mrpl28
432	6.57305e-11	1.59024e-09	0.0816061	0.795248	0.111156	0.347274	0.0341848	Cdk9
432	7.58767e-07	8.30638e-06	0.147937	0.077876	0.158149	0.156008	0.122878	Gchfr
434	6.69371e-11	1.61584e-09	0.090925	0.17441	0.131728	0.11263	0.0426948	Cadps2
439	8.43774e-07	9.13592e-06	0.414963	0.467403	0.167351	0.318218	0.039983	Supt16
441	7.50595e-11	1.79107e-09	0.0481553	0.21231	0.0119425	0.0356637	0.00357619	Crtc1
444	1.83148e-10	4.07341e-09	0.165735	0.132898	0.576212	0.329608	0.183001	1700018B24Rik
447	1.7551e-07	2.19e-06	0.265384	0.641604	0.262851	0.449005	0.0880721	Sdhaf4
449	9.71528e-11	2.26975e-09	0.147239	0.363704	0.109275	0.167817	0.0988572	Pld6
454	9.72912e-09	1.58091e-07	0.211925	0.28696	0.0735141	0.115367	0.0467954	Prr14l
455	1.14528e-06	1.20529e-05	0.369177	0.696254	0.0451857	0.189643	0.119134	Ubxn6
456	3.86293e-10	8.14244e-09	0.19875	0.367838	0.259815	0.293051	0.116437	Sox12
457	2.21514e-07	2.71121e-06	0.00548889	0.0622308	0.152177	0.159397	0.0989882	AI854517
458	1.16302e-10	2.67975e-09	0.139816	0.222705	0.0891572	0.0657171	0.0517498	Stk10
460	1.20313e-10	2.76631e-09	0.157975	0.755219	0.0606311	0.0784365	0.00702863	Zpr1
465	2.83086e-07	3.36825e-06	0.233514	0.447449	0.295714	0.365842	0.055095	Akap17b
466	2.9026e-07	3.44233e-06	0.237645	0.105556	0.248974	0.315429	0.190109	Espn
468	9.93927e-09	1.61145e-07	0.0175759	1.04079	0.199795	0.0647993	0.25898	Psmb7
469	1.53525e-10	3.4641e-09	0.084169	0.403571	0.0399421	0.150246	0.0895949	Parn
469	3.06822e-07	3.621e-06	0.276554	0.553844	0.349406	0.502284	0.315743	Psenen
471	7.70496e-09	1.27774e-07	0.0510238	0.0557492	0.291258	0.269984	0.133465	Gadd45b
473	3.16562e-07	3.72584e-06	0.0905867	0.569066	0.406018	0.451159	0.16319	Ghitm
482	1.17693e-06	1.2374e-05	0.305365	0.150088	0.0909357	0.343704	0.0144841	Scap
483	4.23344e-07	4.84897e-06	0.0539202	0.0812633	0.0646322	0.15251	0.0998598	Cspg5
485	2.08039e-10	4.57559e-09	0.00116065	0.219443	0.112686	0.110319	0.0660749	Snai3
494	2.30236e-10	5.0232e-09	0.0374028	0.185968	0.00530496	0.0868167	0.0718632	Zfp286
494	2.53013e-06	2.4883e-05	0.151499	0.17846	0.134737	0.150469	0.118289	Ccno
497	2.60339e-10	5.64603e-09	0.0146955	0.202893	0.0448176	0.0215367	0.0222226	Gm7488
497	3.00064e-08	4.42355e-07	0.0344681	0.257755	0.169627	0.184067	0.150206	Id2
501	2.7673e-10	5.9777e-09	0.0150572	0.649019	0.115644	0.0801427	0.0799367	Ap2a2
501	6.52861e-07	7.2343e-06	0.201156	0.398894	0.301451	0.34473	0.020675	Mtor
503	2.79258e-10	6.02036e-09	0.144266	0.411825	0.156178	0.261116	0.0890112	Pcnxl4
504	1.73992e-09	3.26596e-08	0.128836	0.14019	0.519102	0.376293	0.196654	Eif4e2
506	2.95293e-06	2.85005e-05	0.256467	0.19659	0.0592963	0.0623567	0.056904	Clic4
507	1.27411e-06	1.3357e-05	0.161849	0.193495	0.135461	0.122089	0.00774041	Elf4
508	3.1371e-10	6.70337e-09	0.195885	0.310869	0.071832	0.0625082	0.0441097	Fxyd5
508	3.02145e-06	2.90973e-05	0.274904	0.347344	0.214133	0.249052	0.0890329	Cad
512	3.45781e-10	7.3454e-09	0.15404	1.38615	0.43554	0.389683	0.240911	Nudt21
512	2.94874e-09	5.29585e-08	0.083621	0.160772	0.48216	0.347407	0.139022	Celf1
512	1.28514e-07	1.647e-06	0.0911793	0.129471	0.10748	0.118705	0.0929699	Lingo1
515	3.34899e-09	5.96246e-08	0.0891774	0.508607	0.457968	0.0385375	0.162733	Ywhaq
525	4.05705e-09	7.08405e-08	0.194895	0.583023	0.506677	0.347977	0.124535	Mrpl46
526	5.18114e-10	1.07442e-08	0.042478	0.718314	0.430949	0.319069	0.205111	Pdgfa
527	1.18769e-06	1.2475e-05	0.2203	0.34801	0.302464	0.35508	0.135882	Dck
528	4.34317e-07	4.96943e-06	0.104643	0.138201	0.0704931	0.129797	0.0654548	Cacna1b
531	1.34317e-06	1.40269e-05	0.148802	0.562308	0.250968	0.399684	0.162619	Prkar2b
534	5.89429e-10	1.20623e-08	0.0954806	0.179058	0.0603745	0.0670651	0.0702169	Gm10116
538	1.59502e-08	2.49322e-07	0.197934	0.850445	0.337216	0.434382	0.117541	Ptp4a2
539	6.73553e-10	1.36427e-08	0.14238	0.204803	0.160417	0.15288	0.0774093	Fam129c
540	6.89079e-10	1.39184e-08	0.230405	0.611094	0.119796	0.194103	0.0745256	Aqr
540	4.83196e-06	4.38745e-05	0.092563	0.199575	0.162405	0.273672	0.212521	Josd2
541	7.47676e-09	1.24369e-07	0.0101279	0.390609	0.517852	0.278902	0.0365451	Siah1b
545	7.36114e-10	1.47589e-08	0.0297137	0.162063	0.0706807	0.103208	0.0675153	Pde4a
545	1.65366e-06	1.69683e-05	0.0469896	0.0857136	0.0901834	0.118819	0.0736874	Apln
546	7.81681e-09	1.29235e-07	0.00972627	0.069347	0.286668	0.223803	0.0841627	Orc1
550	1.75667e-06	1.79117e-05	0.0548207	0.0758317	0.0890181	0.0963957	0.0658291	Myh7b
555	2.05054e-06	2.05943e-05	0.0661905	0.433667	0.227042	0.364871	0.145587	Nisch
561	9.32982e-10	1.83512e-08	0.134905	0.431228	0.0302908	0.0337892	0.0992182	Map1s
562	9.51461e-10	1.86641e-08	0.181662	0.693229	0.209542	0.336462	0.114271	Ap1s1
564	1.17064e-08	1.87561e-07	0.0194979	0.651431	0.476843	0.309214	0.28094	Eprs
565	1.02033e-09	1.98895e-08	0.157178	0.328187	0.0800424	0.140896	0.0745818	Prr12
567	1.06388e-09	2.0646e-08	0.0606566	0.285548	0.161454	0.130367	0.0410378	Sec22c
569	1.08708e-09	2.104e-08	0.0208334	0.172181	0.131418	0.0895251	0.0615238	Llgl2
571	1.46134e-08	2.30741e-07	0.319943	0.771691	0.459438	0.372531	0.0967487	Eif1ax
572	2.87893e-06	2.79224e-05	0.0937952	0.33851	0.195624	0.283013	0.134456	Man2b1
573	1.16864e-09	2.24987e-08	0.16931	0.341787	0.121644	0.175074	0.145458	Polg
574	2.98208e-06	2.87564e-05	0.115711	0.20614	0.163395	0.195142	0.111213	Tmem177
576	5.78951e-08	8.05501e-07	0.0559966	0.147419	0.14064	0.13231	0.0469261	Cpne7
579	1.3703e-09	2.60584e-08	0.229046	0.980531	0.174381	0.207823	0.0801418	Gnb2
581	3.26653e-06	3.10591e-05	0.0318646	0.235434	0.0803343	0.22866	0.117914	Mta1
588	1.64514e-09	3.09605e-08	0.0433969	0.323943	0.0925454	0.0962504	0.0465748	Lipt2
589	3.80386e-06	3.5456e-05	0.117003	0.328109	0.119637	0.229259	0.0428648	C330006A16Rik
590	2.11163e-08	3.23793e-07	0.270854	0.33251	0.34194	0.177518	0.0355713	Gm13075
594	1.82283e-09	3.40397e-08	0.0111116	0.170033	0.062154	0.0598961	0.0344606	Ogfod1
596	2.2579e-08	3.42365e-07	0.0607313	0.609017	0.460904	0.375007	0.0726645	Rpia
597	5.63178e-09	9.55034e-08	0.089885	0.149574	0.101208	0.152837	0.0456696	Hs3st6
597	1.28178e-05	0.00010449	0.240894	0.267787	0.0585884	0.167609	0.0943257	Yap1
601	2.11093e-09	3.89686e-08	0.116567	0.644314	0.0199345	0.211526	0.0610241	Trappc13
601	1.37542e-05	0.000111415	0.12968	0.122761	0.0106188	0.0772121	0.0126744	Pip4k2b
601	0.000198147	0.0011799	0.0767739	0.0445445	0.247598	0.213843	0.288	Ythdc1
604	2.1363e-09	3.93203e-08	0.0802324	0.595057	0.330392	0.199565	0.155306	Scand1
605	3.23797e-07	3.79664e-06	0.114887	0.108106	0.187526	0.123905	0.149636	Gm10766
606	2.26651e-06	2.24732e-05	0.0916292	0.219905	0.16468	0.115209	0.154362	Pcgf2
607	4.11704e-09	7.1773e-08	0.351781	1.22794	0.102284	0.16921	0.0214581	Taldo1
607	2.81583e-08	4.17372e-07	0.0418421	0.599617	0.428886	0.160835	0.0288363	Uhrf1
612	4.3881e-07	5.01556e-06	0.0959256	0.177527	0.217687	0.211264	0.155995	Ankrd13a
615	3.25461e-08	4.75929e-07	0.0290588	0.138383	0.136583	0.110176	0.0992036	Fam78a
616	0.000224675	0.00131296	0.0753472	0.260468	0.287196	0.0617407	0.264746	Huwe1
617	3.30824e-08	4.82799e-07	0.0364872	0.309452	0.337257	0.244022	0.13775	Ergic1
618	2.75324e-09	4.9833e-08	0.108206	0.306774	0.145423	0.167038	0.0864923	Tsc2
619	3.45896e-06	3.26323e-05	0.0746697	0.341098	0.0454308	0.274919	0.0673372	Gtf2i
620	1.56744e-05	0.000125096	0.103014	0.0839382	0.0259302	0.0437142	0.00147982	Tmppe
621	1.34758e-08	2.14334e-07	0.0593607	0.178286	0.129906	0.148151	0.0922488	Camk2b
623	2.48246e-06	2.44695e-05	0.088271	0.10255	0.0218893	0.102813	0.0417072	Unc5a
625	4.03289e-08	5.81538e-07	0.0402838	0.0737894	0.152306	0.0837334	0.0742493	Lgr4
626	2.95673e-09	5.30312e-08	0.289939	0.803233	0.0852598	0.150942	0.0470778	Gnpnat1
626	3.37139e-06	3.19307e-05	0.21262	0.305876	0.0927968	0.203642	0.0615436	Bahcc1
628	3.02278e-09	5.41266e-08	0.0056383	0.174279	0.0361523	0.0532202	0.0320795	Ppp6r1
628	1.67151e-05	0.000132251	0.28334	0.000692452	0.204426	0.160308	0.06563	Otud4
629	3.90714e-06	3.62925e-05	0.040608	0.100789	0.0893622	0.0985251	0.0618245	Slc7a8
631	4.47609e-08	6.37425e-07	0.114239	0.434012	0.458043	0.189406	0.225728	2010107E04Rik
632	3.23164e-09	5.76297e-08	0.0902741	0.303837	0.100909	0.0244757	0.063895	Gabpb2
632	4.49225e-08	6.39308e-07	0.111158	0.212543	0.226858	0.153824	0.133464	Ttyh3
632	6.83402e-06	5.94265e-05	0.0690147	0.109189	0.0874671	0.133399	0.100379	Snca
634	3.41031e-09	6.06668e-08	0.00463048	0.970184	0.214635	0.0218404	0.0368396	Nip7
634	6.95321e-06	6.04147e-05	0.302845	0.556158	0.268503	0.396538	0.144475	Timm13
638	3.56734e-09	6.30993e-08	0.0170648	0.163177	0.109474	0.111298	0.0117478	Myh7
638	7.10607e-06	6.15709e-05	0.250412	0.565451	0.078531	0.390387	0.0968792	Enah
639	7.4494e-06	6.43153e-05	0.100789	0.244302	0.239034	0.259196	0.153783	Pard6a
648	4.10835e-09	7.16788e-08	0.136517	0.528777	0.100677	0.172645	0.102695	Nr2c2ap
651	6.44766e-08	8.8352e-07	0.118209	0.123554	0.457842	0.00424491	0.0169129	Mrps18c
653	8.5233e-06	7.2665e-05	0.0989115	0.441513	0.0994142	0.29442	0.0406144	Apbb1
654	4.22544e-09	7.34276e-08	0.0488482	0.160781	0.0438902	0.0341418	0.0409358	Gm13152
657	4.68133e-09	8.05781e-08	0.305528	1.14441	0.231722	0.157944	0.155584	Hnrnpu
658	9.28104e-06	7.86018e-05	0.185522	0.256193	0.334985	0.404974	0.104578	Arf1
661	4.80324e-09	8.22861e-08	0.0468479	0.173004	0.0581078	0.0115663	0.00529126	Rbm15b
668	5.32995e-09	9.06675e-08	0.0836996	0.18935	0.122942	0.13748	0.0945691	Flrt1
668	2.83662e-05	0.000213423	0.234883	0.220264	0.0414903	0.212479	0.0789814	Lsm11
669	5.42336e-09	9.21124e-08	0.00917348	0.172802	0.0956403	0.0765133	0.033402	Fosl2
669	0.000391889	0.0021402	0.0344953	0.104533	0.123594	0.114794	0.127418	Pim2
670	2.84601e-05	0.000213843	0.0740686	0.0763206	0.0440249	0.0371506	0.00812779	Mn1
673	5.88204e-09	9.93603e-08	0.231153	0.659921	0.0947295	0.154502	0.00373738	Atic
675	6.01527e-09	1.01225e-07	0.202561	0.375665	0.255355	0.176062	0.11468	3010003L21Rik
675	1.05957e-07	1.38233e-06	0.305639	0.968392	0.449112	0.245169	0.0161411	Pfdn6
677	6.15033e-09	1.03411e-07	0.173666	0.324658	0.171129	0.14476	0.0309277	Pde7a
679	6.24159e-09	1.04784e-07	0.149419	0.327556	0.187193	0.195198	0.0831422	N4bp2
681	6.39713e-09	1.07229e-07	0.0428321	0.168389	0.0400058	0.0750009	0.0417421	Ppp2r2c
682	1.43368e-08	2.26868e-07	0.0109191	0.90832	0.425242	0.437181	0.201747	Wdr18
685	1.35838e-05	0.00011024	0.00952975	0.0760758	0.102968	0.109725	0.0576976	Tbkbp1
688	1.38703e-05	0.00011223	0.00489707	0.0550985	0.0919065	0.100534	0.0465553	Bcl11b
688	1.06915e-05	8.92283e-05	0.172128	0.281752	0.105835	0.197868	0.0658377	Numbl
690	1.33865e-07	1.71054e-06	0.0703466	0.17186	0.271092	0.120245	0.0167613	Pola2
695	8.69549e-09	1.42572e-07	0.119045	0.537501	0.0134009	0.156319	0.0502145	Cby1
697	7.90869e-06	6.79037e-05	0.148771	0.0910227	0.394232	0.377439	0.117111	Fkbp8
698	6.01682e-07	6.71159e-06	0.0913246	0.272444	0.398193	0.332543	0.258609	Ndufb7
698	1.58412e-05	0.000126069	0.132943	0.0241494	0.302342	0.310613	0.185211	Ocel1
698	3.51776e-05	0.00025842	0.247653	0.00658592	0.250731	0.0608558	0.0335811	Sohlh2
699	9.49e-09	1.54436e-07	0.0357343	0.123011	0.0189313	0.0657519	0.0557726	Ccnj
699	1.52278e-05	0.000121861	0.0235847	0.0307505	0.101025	0.10764	0.0721043	Stk32c
700	4.27385e-06	3.92476e-05	0.271866	0.551065	0.20196	0.249705	0.195461	Ube2o
702	1.67629e-07	2.10251e-06	0.100062	0.483197	0.422543	0.126182	0.12414	Pop7
704	1.82484e-05	0.000143289	0.180613	0.338568	0.261609	0.375915	0.0865636	Mtx1
708	1.7828e-07	2.22202e-06	0.192903	0.124495	0.263222	0.210524	0.185797	Ankrd40
708	1.90478e-05	0.000149136	0.0467681	0.0610193	0.0630205	0.0972071	0.024712	Met
709	3.0314e-08	4.45984e-07	0.0220564	0.248133	0.096007	0.177531	0.0836446	Camk4
711	1.06746e-08	1.71661e-07	0.0691897	0.198837	0.063363	0.0628712	0.0144599	B4galt4
721	2.25106e-07	2.74746e-06	0.124035	0.44533	0.387193	0.325413	0.114699	Pold1
722	2.31936e-07	2.81818e-06	0.105666	0.19109	0.432046	0.132348	0.0921463	Hdac1
723	6.64826e-06	5.81129e-05	0.0764412	0.625638	0.161563	0.370379	0.25739	Ccny
725	5.27623e-07	5.94026e-06	0.0815017	0.0755558	0.112048	0.103815	0.0549954	Adamtsl5
727	2.61497e-05	0.000198515	0.212464	0.307899	0.160171	0.26281	0.0397105	Ptprs
730	5.84738e-05	0.000406257	0.13883	0.334342	0.108567	0.235884	0.197188	Hyi
732	2.86077e-07	3.39827e-06	0.0380928	0.366758	0.446878	0.308539	0.16413	Gm1673
733	3.16002e-07	3.72127e-06	0.151547	0.346354	0.308138	0.278211	0.18891	Ints1
735	1.68881e-08	2.63396e-07	0.197918	0.68742	0.221919	0.162503	0.00729479	Sec13
737	2.92099e-05	0.000219014	0.00618816	0.217252	0.157197	0.178903	0.0939397	Cep250
740	6.07415e-05	0.000419469	0.117145	0.0779783	0.0869269	0.0264537	0.00222042	Dock6
741	6.11086e-05	0.00042187	0.279195	0.202398	0.193828	0.2094	0.0264025	Nedd8
744	1.8496e-08	2.85829e-07	0.15122	0.277138	0.0766915	0.0708591	0.0391257	Myo10
748	2.0076e-08	3.08275e-07	0.0782221	0.163891	0.0822912	0.116323	0.0781625	RP24-399A15.2
750	4.11219e-07	4.72002e-06	0.225789	0.718285	0.43941	0.33978	0.215441	Mbd3
751	2.10889e-08	3.236e-07	0.0363402	1.14165	0.0686917	0.311685	0.0353029	Hdac2
754	2.19863e-08	3.35011e-07	0.0269422	1.07865	0.114859	0.159182	0.150914	Ube2l3
755	2.23359e-08	3.39624e-07	0.0250415	0.158801	0.0727294	0.067183	0.0785673	Sgms2
758	1.7895e-05	0.000140666	0.0298133	0.0883725	0.311342	0.294896	0.216325	Zfand3
762	4.8566e-07	5.49909e-06	0.0493129	0.66612	0.417995	0.20256	0.208322	Mrpl49
764	7.4149e-05	0.000500317	0.0668376	0.0672919	0.0422872	0.0598709	0.00596152	Nptxr
766	2.52207e-08	3.78728e-07	0.211816	1.16946	0.0351108	0.0305222	0.131182	Cox6b1
768	4.16505e-05	0.000299702	0.0682543	0.0820292	0.0515113	0.0820831	0.0470454	Nfkb2
769	2.67305e-08	3.99198e-07	0.0720789	0.237415	0.074511	0.0470185	0.059379	Prkci
771	2.70195e-08	4.02961e-07	0.0035983	0.13622	0.0417565	0.0295345	0.0273832	Dzip1l
776	2.23418e-05	0.000172568	0.152598	0.254877	0.0789369	0.243781	0.0924786	Cic
779	2.91529e-08	4.30648e-07	0.082662	0.234605	0.0533316	0.0458615	0.0385072	Adal
783	4.72028e-05	0.000335552	0.205291	0.308702	0.0185571	0.285296	0.0146613	Vat1
786	3.08415e-08	4.53438e-07	0.0881814	0.137329	0.121677	0.121567	0.0697447	Grb14
787	3.10668e-08	4.56442e-07	0.117057	0.793416	0.321152	0.146685	0.0692073	Sec61g
790	7.54714e-07	8.27033e-06	0.221348	0.47109	0.374716	0.0829865	0.179842	Cacul1
790	0.00106394	0.00508812	0.0381662	0.353525	0.146924	0.0606303	0.242787	Fars2
791	9.15131e-05	0.000602724	0.166483	0.175699	0.116749	0.0960844	0.0681203	Pan3
792	3.3492e-08	4.86493e-07	0.00195554	0.149315	0.053026	0.052804	0.070382	Vps18
797	3.57125e-08	5.17368e-07	0.0430079	1.22947	0.223031	0.19509	0.0321392	Ndufs8
797	8.64054e-07	9.3323e-06	0.0690618	0.723845	0.454339	0.191365	0.0668885	Snrpd3
802	3.84609e-08	5.55705e-07	0.0720356	0.175267	0.0990671	0.106496	0.0304873	Atg9b
804	0.000100338	0.000652559	0.12606	0.0605279	0.0619515	0.118769	0.0363098	Slx1b
807	6.47897e-05	0.000444325	0.190831	0.25653	0.209885	0.204724	0.0705352	Tlcd1
814	4.50169e-08	6.40234e-07	0.173029	0.430497	0.0205712	0.0581	0.0795721	Wbp2
814	6.98333e-05	0.000474875	0.140753	0.0749303	0.174075	0.219198	0.136133	Tmem59l
816	4.72101e-08	6.68804e-07	0.0441745	0.150037	0.106553	0.0532578	0.0446993	Trim54
818	2.92648e-07	3.46688e-06	0.0809762	0.722438	0.348911	0.156847	0.156442	Ywhae
819	7.22611e-05	0.000489325	0.186341	0.245726	0.197337	0.246546	0.123869	Sh3bgrl2
823	5.02492e-08	7.0909e-07	0.0574208	0.27069	0.0210958	0.051103	0.00360275	Dbil5
824	5.05611e-08	7.1303e-07	0.121816	0.265815	0.00619506	0.0384973	0.0538122	Adgrl1
824	0.000122996	0.000781738	0.281955	0.21502	0.24968	0.151322	0.0808457	U2af1l4
826	5.26576e-08	7.38714e-07	0.0385557	0.170097	0.0686154	0.0326077	0.0243188	Cox7a1
827	5.27762e-08	7.39478e-07	0.0449568	0.266577	0.155695	0.17325	0.138658	Zbtb7a
829	1.57844e-05	0.00012571	0.0186519	0.0838317	0.110043	0.103775	0.0427488	Efnb1
829	0.000207226	0.00122453	0.264017	0.286869	0.267106	0.282948	0.238032	Gm5617
830	1.41414e-06	1.46835e-05	0.0011091	0.444824	0.376146	0.20133	0.0715547	Rexo1
833	5.64111e-08	7.86864e-07	0.135021	0.45788	0.147642	0.115775	0.0316551	Ypel1
835	0.00039675	0.00216241	0.0420446	0.174024	0.155369	0.0807524	0.1475	Opa1
838	1.57806e-06	1.62385e-05	0.0620107	0.427118	0.311878	0.179009	0.116178	Kctd5
840	1.60226e-06	1.6472e-05	0.010155	0.274672	0.439277	0.248283	0.151526	Alkbh5
848	6.3347e-08	8.70782e-07	0.0171538	0.13575	0.0291012	0.070686	0.0470178	5930412G12Rik
848	1.75712e-06	1.79117e-05	0.0513794	0.312491	0.245718	0.187667	0.149178	Nanos1
850	9.48335e-05	0.000621959	0.031259	0.095035	0.077919	0.234214	0.138281	Usf2
851	6.47451e-08	8.86641e-07	0.00456401	0.698695	0.0443632	0.263356	0.138183	Fam53a
857	6.95238e-08	9.46724e-07	0.0906529	0.197368	0.101537	0.102573	0.0182331	Dpysl3
862	0.00010997	0.000708635	0.0691755	0.217001	0.140016	0.213184	0.110341	Rpp38
863	0.00011106	0.000714816	0.0207702	0.0196076	0.264298	0.350954	0.0519372	Lamtor2
866	0.00011467	0.000735224	0.0834792	0.208914	0.192324	0.255713	0.178681	Angptl6
871	8.05254e-08	1.08032e-06	0.0906721	0.145936	0.0587956	0.115852	0.0255046	Dclk2
872	0.000120449	0.000768209	0.204896	0.0383389	0.136171	0.2838	0.0196407	Epb4.1l2
872	0.00154619	0.00702122	0.0929485	0.05579	0.10511	0.138107	0.125723	Ppp2r3d
878	8.70686e-08	1.16024e-06	0.132229	0.226432	0.0944099	0.151162	0.0239854	Git1
883	9.14395e-08	1.21034e-06	0.00556513	0.140489	0.00256385	0.0383793	0.037976	Gtf2ird1
883	1.52447e-06	1.57391e-05	0.226156	0.758772	0.401086	0.31251	0.175172	Baz1b
884	0.000203697	0.0012059	0.117583	0.111588	0.0251386	0.00393768	0.0118408	Zfp87
885	2.90328e-06	2.8121e-05	0.181326	0.449475	0.412026	0.123975	0.163304	Mrto4
886	0.00013251	0.000835342	0.0755128	0.133208	0.0400529	0.140906	0.0785169	Sdccag8
887	6.73658e-05	0.000460108	0.0959724	0.0348756	0.225045	0.212463	0.0343849	Reps1
888	0.000148809	0.000922294	0.28943	0.194463	0.253256	0.326638	0.051306	Ubac1
890	9.13979e-07	9.8131e-06	0.0624347	0.188965	0.117778	0.159681	0.00851896	Zswim5
894	0.000212208	0.00124983	0.123594	0.0744305	0.103058	0.0337386	0.0553323	Als2
898	3.54379e-05	0.000259894	0.0827943	0.376919	0.24641	0.2582	0.0434651	Ddhd1
899	0.000228064	0.00132884	0.158394	0.227609	0.063555	0.102124	0.0383997	Erf
901	3.27917e-06	3.11521e-05	0.098828	0.436822	0.330864	0.227544	0.173044	Mrps28
903	0.000898768	0.00440067	0.029193	0.0501413	0.0546133	0.047186	0.0523067	Tlx2
908	1.26784e-07	1.62963e-06	0.110492	0.455671	0.0981933	0.0897215	0.10237	Lin37
908	0.000124773	0.000792075	0.0103304	0.0902867	0.0376056	0.0827871	0.0300746	Cables1
909	1.2696e-07	1.63093e-06	0.0982633	0.163381	0.0997517	0.093827	0.0339009	Slc7a2
913	1.30951e-07	1.67528e-06	0.0984792	0.210875	0.0904762	0.0521458	0.0566596	Unkl
915	1.3559e-07	1.73157e-06	0.0675113	0.453483	0.171141	0.217195	0.135352	Cnot8
916	3.906e-06	3.62925e-05	0.123308	0.302664	0.217297	0.161607	0.113849	Nek7
922	0.000164053	0.00100272	0.0624787	0.0622848	0.0950285	0.106829	0.061431	Gng7
924	1.46967e-07	1.85941e-06	0.0820575	0.131353	0.0867694	0.0723645	0.0305367	Mvp
924	7.49589e-07	8.21831e-06	0.0815958	0.622101	0.361627	0.163795	0.128063	Rtca
925	1.50123e-07	1.89604e-06	0.111069	0.33308	0.135731	0.0780261	0.092406	Mtfmt
927	4.43424e-06	4.06189e-05	0.0123874	0.587782	0.387384	0.09428	0.104434	Snrpg
928	2.4865e-05	0.000189703	0.0632237	0.0826894	0.0616857	0.0804072	0.0121656	Aknaos
932	1.79955e-07	2.23905e-06	0.0374836	0.868997	0.203948	0.050698	0.160134	Lsm4
935	4.75615e-06	4.32222e-05	0.00161437	0.161468	0.367336	0.305342	0.00231955	Pitpna
938	0.00248287	0.0105735	0.033908	0.0558399	0.057981	0.047591	0.149837	Bet1l
940	2.05951e-07	2.5465e-06	0.0720039	0.283333	0.145627	0.200868	0.123519	Oxr1
942	2.08134e-07	2.56911e-06	0.0105576	0.210981	0.0702884	0.00647775	0.0985805	Hlf
944	0.00019562	0.00116825	0.0515708	0.101966	0.0909241	0.0886354	0.052359	Rap1gap
946	2.21223e-07	2.71121e-06	0.12295	0.312353	0.127988	0.209672	0.0334599	Usp24
952	2.21354e-07	2.71121e-06	0.00153655	0.288602	0.110668	0.170157	0.0371303	Gm9790
955	2.267e-07	2.76381e-06	0.0775444	0.14737	0.047687	0.0493427	0.0470059	Cep120
955	0.000217142	0.0012751	0.0150379	0.0210346	0.0575625	0.0739572	0.0537206	Tmem37
959	2.35135e-07	2.85068e-06	0.00477456	0.257264	0.0676805	0.0984263	0.0415038	Klhl9
959	6.77476e-05	0.000462281	0.20026	0.346647	0.12651	0.0965445	0.0587752	Preb
960	0.000228577	0.00133111	0.0492753	0.289627	0.193175	0.25307	0.15048	Scnm1
965	0.000250172	0.00144413	0.0612091	0.0954793	0.098251	0.103304	0.0384916	Doc2a
967	2.56123e-07	3.08282e-06	0.0968072	0.151539	0.0131351	0.00458892	0.0398786	Zfp26
970	0.00103807	0.00498426	0.0077888	0.156774	0.153933	0.143161	0.134872	C78339
971	2.64165e-07	3.16736e-06	0.0469348	0.121372	0.0385263	0.00293619	0.0056552	Gm10941
972	6.4685e-06	5.67667e-05	0.261146	0.436256	0.388542	0.237969	0.205595	Eny2
972	0.000258554	0.00148699	0.0595942	0.0760702	0.0700646	0.095558	0.0448761	Plxnd1
973	1.80163e-06	1.82969e-05	0.0510381	0.227378	0.13629	0.158737	0.0824647	Herc3
973	0.000105394	0.00068177	0.0719031	0.0837806	0.0536656	0.063642	0.0506386	Pi16
976	2.7532e-07	3.28843e-06	0.087465	0.133198	0.0453384	0.0975205	0.0259661	Scn5a
981	2.99362e-07	3.54064e-06	0.0427196	0.162893	0.0265459	0.0564056	0.0353524	Zfp692
982	3.05032e-07	3.60378e-06	0.0969983	0.238704	0.13067	0.104521	0.05419	Ier5l
983	0.000400518	0.00217804	0.239226	0.414499	0.0869775	0.175005	0.02905	Sin3a
986	3.17693e-07	3.73513e-06	0.0824949	0.632112	0.215407	0.254067	0.146307	Thap7
987	3.20045e-07	3.75668e-06	0.0567763	0.166254	0.104242	0.0542785	0.0544302	Bcl9l
987	2.24574e-05	0.0001734	0.0986498	0.391295	0.138144	0.251524	0.0567377	Sec31a
989	3.37332e-07	3.94049e-06	0.12678	0.403523	0.150478	0.0628052	0.108434	Smim15
989	0.000412056	0.00223632	0.155644	0.0717367	0.103507	0.122708	0.0679187	Depdc5
991	0.000293034	0.0016616	0.14096	0.187938	0.174123	0.218012	0.0493441	Mapk6
993	0.000293312	0.0016623	0.114707	0.187048	0.149238	0.166306	0.0691585	Mast3
998	3.60297e-07	4.1796e-06	0.0838227	0.236578	0.0619104	0.0503573	0.010515	Zfp513
1000	3.78793e-07	4.38248e-06	0.0460161	0.109006	0.0360247	0.0756531	0.0178158	Erbb2
1000	8.22269e-06	7.03777e-05	0.170331	0.398763	0.302897	0.166972	0.0929064	Dhx32
1013	1.70278e-06	1.74067e-05	0.0580181	0.103017	0.114346	0.076833	0.08668	Col5a1
1015	0.000342012	0.00190289	0.00997901	0.218496	0.209373	0.335899	0.166892	Sf3b6
1017	0.00346666	0.0140517	0.0424937	0.207256	0.0901724	0.121182	0.169255	Ist1
1019	9.71696e-05	0.000635557	0.0591623	0.0639536	0.0105832	0.0280126	0.0113956	Aldh4a1
1021	0.000121823	0.000775831	0.0455722	0.0832944	0.0769714	0.0775117	0.0149495	9330121J05Rik
1030	1.20525e-05	9.88066e-05	0.174893	0.591369	0.357749	0.0217421	0.174614	Pcbp1
1031	5.09659e-07	5.76185e-06	0.0529272	0.142611	0.0678569	0.104094	0.0526815	Mapk13
1033	5.12067e-07	5.78006e-06	0.00982184	0.865344	0.313049	0.319671	0.157803	Rtf1
1035	5.17726e-07	5.83789e-06	0.0609267	0.113864	0.0889149	0.0806568	0.0410791	RP23-443O1.1
1037	5.19918e-07	5.85957e-06	0.0824432	0.251677	0.0611755	0.0428365	0.0809579	Tacc2
1038	1.42525e-05	0.000115024	0.0728911	0.589957	0.0189687	0.298719	0.161962	Chmp1a
1039	2.10439e-06	2.10768e-05	0.137304	0.190374	0.0790658	0.0325105	0.053619	Jade2
1040	3.3893e-05	0.000250419	0.00996866	0.0680917	0.0867825	0.0537065	0.0743677	Evpl
1041	0.00392885	0.0155965	0.0653718	0.0837569	0.0793722	0.055837	0.0831632	RP23-204O17.4
1042	6.71614e-05	0.000458999	0.281645	0.677444	0.131113	0.0810716	0.0751679	Ddx18
1043	0.000135388	0.000850531	0.0207158	0.0778809	0.0672214	0.0666004	0.055819	Fibcd1
1044	0.000208146	0.00122923	0.0304527	0.0361509	0.0782258	0.075894	0.0508471	Stx11
1058	1.59352e-05	0.000126725	0.0725054	0.053835	0.0914046	0.0604103	0.0598836	Ank2
1067	1.72632e-05	0.000136142	0.062278	0.352022	0.315735	0.157974	0.133446	Prpf8
1072	1.77686e-05	0.000139875	0.142151	0.216775	0.227342	0.161403	0.0976696	Rnf38
1072	0.00454728	0.0176461	0.0480867	0.307144	0.155933	0.161123	0.172174	Lrrc41
1074	7.81446e-07	8.52893e-06	0.027332	0.176137	0.0481752	0.0897578	0.0886086	Dpy19l1
1075	7.85675e-07	8.5665e-06	0.0811488	0.182243	0.0993027	0.100637	0.0501264	Uhrf1bp1
1078	0.000487765	0.00259419	0.00541852	0.0569174	0.0437218	0.0575573	0.010143	Slc29a4
1081	0.00168077	0.00755826	0.0179296	0.281919	0.18514	0.206334	0.171102	Wwc2
1084	8.38713e-07	9.09017e-06	0.039066	0.109607	0.0323019	0.0734225	0.0220936	Furin
1086	0.00054153	0.00283858	0.0904415	0.12608	0.125057	0.151293	0.00744993	Eno3
1087	8.52826e-07	9.22747e-06	0.0420174	0.123562	0.071966	0.0331786	0.0423604	Anp32b-ps1
1093	3.57623e-05	0.000261656	0.0520359	0.144238	0.146776	0.133255	0.0747567	Gramd2
1095	8.93207e-07	9.60904e-06	0.131183	0.251223	0.0689413	0.0947257	0.0145049	Dock9
1096	9.04337e-07	9.72397e-06	0.221836	0.544668	0.0586574	0.065865	0.0801445	Nxf1
1097	9.07027e-07	9.74728e-06	0.0407208	0.130033	0.0301224	0.0491337	0.0507714	Prkcdbp
1100	9.27554e-07	9.94414e-06	0.0921478	0.286712	0.0798355	0.027515	0.0614343	Eif1-ps1
1102	9.61601e-07	1.0294e-05	0.01853	0.24975	0.0171379	0.170113	0.0991172	Vamp7
1102	3.28924e-06	3.12342e-05	0.0361119	0.0952174	0.0751553	0.0932529	0.0559611	Gm15672
1109	0.000607133	0.00313412	0.0710991	0.125303	0.0726679	0.1227	0.00822293	Nacc2
1111	1.48595e-05	0.000119259	0.0577647	0.890743	0.143762	0.293389	0.11146	Slc25a3
1114	1.04745e-06	1.11254e-05	0.0232244	0.199686	0.125059	0.119907	0.0930301	E330009J07Rik
1116	1.05272e-06	1.11651e-05	0.0456047	0.13593	0.0339147	0.0339572	0.014688	Nnat
1117	2.6934e-05	0.000203703	0.121168	0.255148	0.175383	0.10052	0.0714658	Tug1
1117	0.000308036	0.00173491	0.0345164	0.0365964	0.0576923	0.0589213	0.0513196	Obscn
1118	0.000310295	0.00174653	0.110874	0.182625	0.243741	0.255087	0.0070315	Mknk2
1118	0.000754594	0.00379082	0.102242	0.109316	0.074489	0.10617	0.0822325	Nav1
1123	8.46148e-05	0.000563254	0.0169211	0.334274	0.123473	0.210238	0.0596616	2010320M18Rik
1126	3.54836e-05	0.000260141	0.0385502	0.0971297	0.0656031	0.0787797	0.0424023	St8sia5
1139	0.000720685	0.00364342	0.0128951	0.0161669	0.0458754	0.135373	0.0754341	Vps52
1140	0.000361859	0.00199927	0.18095	0.417114	0.115517	0.304788	0.01513	Gnl1
1148	0.0062469	0.0231169	0.0865164	0.254411	0.140034	0.14299	0.22333	Arhgdia
1149	0.000376419	0.00206869	0.0222255	0.0630385	0.0765889	0.0715626	0.0407566	Ano1
1152	1.54804e-06	1.59598e-05	0.0479215	0.133803	0.0459534	0.0778132	0.00102432	Gm14964
1152	0.000623022	0.00320582	0.197593	0.336843	0.114184	0.189709	0.115186	Stx4a
1153	0.00050409	0.00266215	0.0409224	0.135285	0.0817159	0.126758	0.0313425	Lppr3
1155	9.90285e-05	0.00064539	0.0681019	0.0796475	0.0200845	0.0446731	0.0120206	1600014C10Rik
1159	1.68308e-06	1.72296e-05	0.145739	0.463779	0.0406556	0.0575256	0.00158313	Fam169a
1161	1.70032e-06	1.73898e-05	0.0585944	0.102055	0.0759804	0.0342031	0.0410271	Abi3
1165	0.000399447	0.0021733	0.081793	0.133575	0.061239	0.112139	0.0476152	Gm7332
1166	1.76931e-06	1.80048e-05	0.0586098	0.119025	0.0394633	0.0248754	0.0549764	Trak2
1170	0.00117249	0.00553431	0.0709772	0.0291035	0.0325053	0.0228172	0.00557677	Gm37174
1172	0.0001426	0.000888913	0.17414	0.290085	0.213749	0.221063	0.0567608	Zfp609
1172	0.00118372	0.00558088	0.246164	0.0735197	0.137139	0.219872	0.0117978	Jarid2
1175	0.00119358	0.00562412	0.148287	0.121276	0.00953679	0.0234153	0.0105068	Arl14ep
1176	1.06703e-05	8.90858e-05	0.191278	0.651978	0.308329	0.328453	0.0531094	Nop9
1185	0.000440047	0.0023752	0.0429129	0.0510978	0.038855	0.056721	0.0382662	Htr1d
1186	2.09993e-06	2.10419e-05	0.0417404	0.589589	0.143401	0.231619	0.13865	Sf3b3
1193	0.000461131	0.002469	0.0566878	0.118058	0.0623558	0.110639	0.0127109	Iffo2
1194	0.000433705	0.00234432	0.223105	0.14866	0.260044	0.172669	0.111238	Ptcra
1202	0.00745922	0.0267574	0.0241255	0.0913866	0.0606344	0.0145459	0.136962	Pja1
1204	0.0013522	0.0062551	0.107278	0.414325	0.243832	0.212662	0.196643	Ylpm1
1207	0.00145638	0.00666061	0.156463	0.0624779	0.09998	0.125439	0.00914056	Prdm4
1207	0.00490019	0.0188344	0.103981	0.275457	0.13752	0.164833	0.162213	Foxn3
1211	0.000300152	0.00169579	0.0140594	0.131482	0.0653363	0.0330172	0.0860865	Eepd1
1216	2.51595e-06	2.47695e-05	0.0363417	0.505213	0.235368	0.099639	0.00960104	Pofut2
1216	0.0010157	0.00489829	0.0261363	0.067105	0.0409513	0.107907	0.018176	Ccdc15
1217	6.16796e-05	0.000425542	0.0847441	0.243728	0.248464	0.200612	0.0709406	Comt
1220	3.8391e-05	0.000278735	0.0721467	0.0798804	0.0568791	0.0671844	0.0613785	Wnt3
1220	0.00103564	0.00497575	0.0210803	0.0691879	0.0563086	0.0662585	0.0275865	Mob3c
1223	2.69664e-06	2.63895e-05	0.123981	0.252453	0.0613558	0.116244	0.0450592	Galt
1223	0.000196199	0.00117139	0.145574	0.204925	0.130554	0.138207	0.0251876	Arhgef2
1228	2.79349e-06	2.72149e-05	0.0624047	0.110632	0.0398155	0.0751696	0.0540623	Cacna2d1
1230	2.82558e-06	2.74906e-05	0.06025	0.174493	0.0166124	0.0954123	0.084481	Slc39a11
1234	0.000385946	0.00211199	0.156291	0.25934	0.0899854	0.0643134	0.0772972	Slc5a3
1236	7.21404e-05	0.000488884	0.0266744	0.0625079	0.0826156	0.051462	0.0544481	Scube1
1240	0.000999408	0.00482936	0.0779133	0.198348	0.0737503	0.0979972	0.105497	Cc2d1a
1244	3.02028e-06	2.90973e-05	0.0481354	0.199139	0.0789851	0.11529	0.0503936	Prmt10
1244	0.0017673	0.00788226	0.0443884	0.0375616	0.0313	0.00750929	0.00994977	Itgb3
1246	0.00846442	0.0297986	0.0422575	0.0325177	0.0669487	0.0546122	0.0678246	4930518I15Rik
1249	0.00182029	0.00808548	0.0753536	0.0616359	0.0528727	0.0425541	0.0053996	1700064M15Rik
1253	0.00185795	0.00823093	0.0551227	0.0327251	0.0120781	0.0345927	0.0302371	Slc22a16
1255	3.3012e-05	0.000244325	0.183661	0.655374	0.0810375	0.344867	0.0582062	Mum1
1262	3.24975e-06	3.09266e-05	0.0431884	0.125245	0.0539491	0.00427011	0.0524941	Fam120aos
1262	0.000201239	0.00119464	0.0355108	0.0825439	0.0174689	0.0586815	0.0123607	Grm4
1263	9.11042e-05	0.000600758	0.0395165	0.225478	0.219406	0.168029	0.0136122	Tmem64
1266	0.00139735	0.00643254	0.0554507	0.328442	0.110933	0.27776	0.047843	Clpb
1270	3.40573e-06	3.22279e-05	0.0750985	0.118842	0.0732291	0.019354	0.0584521	Gm38037
1270	0.00142565	0.00653656	0.00844097	0.346438	0.14277	0.258545	0.0138207	Znhit3
1271	0.00923805	0.0321108	0.0288757	0.234482	0.159379	0.096729	0.150774	Sp3
1272	3.41642e-06	3.2315e-05	0.02039	0.115313	0.0695717	0.0598775	0.0405492	Tmem127
1273	3.43407e-06	3.24538e-05	0.0512914	0.123673	0.00297173	0.0297739	0.0333883	Enox2
1276	2.9977e-05	0.000224379	0.0345385	0.107735	0.0743696	0.0794001	0.0762707	Lynx1
1277	3.47228e-06	3.27296e-05	0.114884	0.179995	0.0429204	0.107623	0.00335652	Atxn7l3
1279	2.54837e-05	0.000194218	0.0890138	0.435551	0.0492198	0.226683	0.086073	Pik3r2
1285	3.58237e-06	3.36217e-05	0.0702432	0.125166	0.0516905	0.0730824	0.0262267	D830044I16Rik
1287	0.00111565	0.00530397	0.253091	0.354883	0.297356	0.274961	0.171958	Gm26917
1289	3.75178e-06	3.50757e-05	0.0822785	0.533373	0.115697	0.173737	0.0543378	Copg1
1298	0.000111335	0.000716376	0.0384059	0.0238264	0.0721517	0.0365384	0.0291061	Plagl1
1300	3.98547e-06	3.68648e-05	0.034751	0.20288	0.0342124	0.0426113	0.000885726	Tmem38a
1309	4.2627e-06	3.91629e-05	0.0404004	0.119123	0.0273605	0.0282239	0.0083843	Trmt2b
1312	4.27553e-06	3.92476e-05	0.0139298	0.396948	0.0251961	0.12082	0.00387523	Metrn
1312	0.000217218	0.00127519	0.0649556	0.0859345	0.0354839	0.0234298	0.0106874	Ooep
1314	0.00177004	0.00789123	0.0335876	0.0993006	0.0609114	0.101021	0.072783	4933439C10Rik
1316	0.0010286	0.00494952	0.0448166	0.0222695	0.0757759	0.0574977	0.0640959	Cacna2d3
1317	0.000102489	0.000664762	0.11118	0.756529	0.330608	0.292718	0.145638	Polr2i
1321	0.000130912	0.000826228	0.105032	0.35638	0.273449	0.205637	0.0663709	Msh6
1321	0.00179072	0.00797202	0.00809286	0.0253609	0.0169657	0.145897	0.0194911	Ptges2
1324	1.65906e-05	0.000131361	0.0668503	0.0970832	0.0107065	0.0610372	0.0286102	Rnf165
1326	0.00175189	0.00782797	0.00464575	0.0501405	0.025843	0.054539	0.0242369	Hyal3
1326	0.00249605	0.0106192	0.233452	0.353718	0.11412	0.0894456	0.151303	Srpr
1330	4.89975e-06	4.43605e-05	0.0133087	0.109672	0.0744654	0.0188813	0.0513794	Mturn
1330	0.000138362	0.000865967	0.0599379	0.198377	0.210696	0.125053	0.0354167	Rab1b
1334	0.00253065	0.0107475	0.196404	0.263853	0.00231592	0.0807009	0.013994	Nvl
1335	0.00014354	0.000894002	0.0877439	0.268672	0.28973	0.131851	0.172575	Shfm1
1339	0.000332064	0.00185299	0.00850374	0.0748661	0.0528961	0.0570381	0.0184264	Faim3
1341	5.22821e-06	4.69633e-05	0.12783	0.330062	0.00790173	0.0310631	0.0134127	Kat6a
1343	5.27035e-06	4.72639e-05	0.0437721	0.325992	0.114395	0.124916	0.0569903	Wasf3
1351	0.00268425	0.0113006	0.179603	0.14596	0.0864626	0.139619	0.0828018	Ercc1
1356	8.90124e-05	0.000588747	0.153423	0.352596	0.159501	0.154121	0.158778	2610020C07Rik
1356	0.00015812	0.00097202	0.123326	0.171628	0.16327	0.0641289	0.0203577	Sft2d3
1358	0.00205118	0.00894791	0.0409429	0.135552	0.0288405	0.075162	0.0321824	Htra3
1360	0.00275842	0.0115592	0.153201	0.145983	0.0600093	0.0276122	0.0231005	Fbxl19
1364	0.000374579	0.00205997	0.0798215	0.121102	0.0834491	0.0926709	0.0666081	Fcor
1364	0.00281276	0.0117514	0.115942	0.09516	0.0644774	0.0920042	0.0475222	Zkscan6
1366	6.27115e-06	5.52602e-05	0.185176	0.73942	0.0815907	0.140078	0.093334	Crebbp
1366	0.0028214	0.0117711	0.136129	0.163395	0.0815644	0.0630282	0.00991525	Tpi1
1367	6.32639e-06	5.56794e-05	0.0190631	0.929059	0.119335	0.0163526	0.128261	Mrps14
1367	0.000166918	0.00101635	0.0907228	0.106116	0.170378	0.117764	0.0968345	Hgh1
1368	6.42063e-06	5.64403e-05	0.197074	0.455333	0.218299	0.217854	0.0612224	Ikbkap
1368	0.00597618	0.0222894	0.0668549	0.257427	0.189408	0.0790117	0.17383	Urod
1372	0.000717179	0.00362653	0.0480382	0.0596559	0.0126416	0.042923	0.020781	Acan
1373	7.66503e-05	0.000515914	0.113312	0.151376	0.0669881	0.051993	0.0126655	Sidt2
1376	0.000107197	0.000691999	0.0218005	0.0812373	0.0569151	0.0642855	0.0486976	Cdc14a
1376	0.000180786	0.00109012	0.0377528	0.261593	0.200434	0.0898033	0.00937309	Fancd2
1377	6.70274e-06	5.84952e-05	0.0521614	0.127578	0.0818592	0.0759847	0.0581186	Gata2
1377	0.0133126	0.0435631	0.158784	0.260573	0.0979277	0.00279047	0.190732	Vps8
1378	6.74967e-06	5.88576e-05	0.0652347	0.235825	0.0484429	0.105907	0.0627035	Mcat
1379	6.77779e-06	5.90643e-05	0.0796821	0.128135	0.0584104	0.0655363	0.0455705	Apbb1ip
1379	0.000205979	0.00121808	0.0057967	0.0670144	0.026573	0.0489146	0.0518531	Nat8l
1380	6.77881e-06	5.90643e-05	0.0542685	0.186953	0.0622403	0.0909673	0.0817922	Gnb1l
1382	6.82671e-06	5.93867e-05	0.0580151	0.153295	0.0211362	0.085802	0.0203568	RP24-159A20.4
1398	0.00035178	0.00195051	0.0943808	0.11861	0.0343076	0.0263993	0.00722684	C630043F03Rik
1401	7.88216e-06	6.77026e-05	0.0286072	0.123664	0.0321051	0.00595825	0.0488337	Chm
1401	0.000460369	0.00246595	0.0938632	0.136475	0.0516648	0.0189622	0.047051	Parp16
1402	0.000201489	0.00119576	0.0919492	0.506183	0.332944	0.224867	0.145794	Csde1
1402	0.00635819	0.023453	0.0044768	0.0410671	0.0277756	0.0294092	0.0349269	Hapln4
1406	0.00245684	0.010479	0.0545903	0.0606735	0.0413569	0.0748037	0.0539269	9330133O14Rik
1407	5.04715e-05	0.000355998	0.00351374	0.100398	0.0437983	0.0825727	0.0660339	Gcdh
1410	0.00248466	0.0105769	0.00715971	0.0269731	0.0667527	0.0763577	0.031763	Col22a1
1421	0.00131341	0.00611149	0.0205731	0.116669	0.143821	0.144219	0.060336	Adgra3
1422	9.38072e-06	7.93226e-05	0.0411826	0.092342	0.0145054	0.0122185	0.0192723	Itpr1
1423	9.46578e-06	7.99213e-05	0.137753	0.214614	0.00827677	0.154024	0.0106579	Fut11
1427	0.0153594	0.049131	0.13117	0.221003	0.189631	0.163115	0.195313	Fibp
1430	1.0025e-05	8.43126e-05	0.07605	0.449753	0.235045	0.0470361	0.0325215	Exosc2
1433	1.00996e-05	8.48738e-05	0.015588	0.485221	0.178646	0.0528932	0.0512109	Ppie
1433	0.00273415	0.0114686	0.0582283	0.102386	0.0651238	0.078774	0.0395674	Scube3
1441	0.00177801	0.00792031	0.127081	0.15534	0.148176	0.134256	0.0155217	Fabp5
1442	0.0035912	0.0144644	0.207739	0.121341	0.120837	0.0785667	0.0810218	Snrnp200
1445	0.00289489	0.0120453	0.0419089	0.0166822	0.0613698	0.0980155	0.0697272	Ercc6
1447	1.05839e-05	8.84323e-05	0.00266287	0.0984024	0.0264009	0.0126542	0.00663636	Klhdc1
1447	0.00291002	0.0120968	0.05137	0.092489	0.114317	0.239085	0.0760279	Swi5
1448	0.00269934	0.0113549	0.00144166	0.0519481	0.0304844	0.054095	0.0385777	Adgrb2
1449	0.000251617	0.00145093	0.0962116	0.235578	0.193915	0.157297	0.0729357	Enoph1
1450	1.07559e-05	8.96295e-05	0.101045	0.220081	0.136838	0.0884761	0.0851267	2700089E24Rik
1450	0.00025234	0.00145471	0.0345961	0.171346	0.153421	0.101839	0.111295	Zfp397
1452	1.08425e-05	9.02811e-05	0.19304	0.549607	0.0521137	0.201268	0.10051	Usp48
1459	1.11976e-05	9.29179e-05	0.051259	0.103453	0.0194765	0.0636084	0.0235683	Abcc4
1459	0.00377651	0.0150908	0.123891	0.0896142	0.0289143	0.108582	0.069477	Ttll5
1461	0.000270104	0.00154526	0.0126736	0.145496	0.17131	0.0707202	0.086965	Psme4
1461	0.00380003	0.0151555	0.0649675	0.0182804	0.0562232	0.0123812	0.0460842	Gab2
1465	0.00158118	0.00715919	0.0394083	0.0982059	0.0701785	0.0845879	0.0576396	Kif21b
1468	1.15731e-05	9.54024e-05	0.0450708	0.0990546	0.0298241	0.000662552	0.0377082	1810024B03Rik
1468	0.00317997	0.0130791	0.02364	0.0341335	0.0450048	0.0526691	0.0314113	Nobox
1471	1.17904e-05	9.70601e-05	0.059896	0.140516	0.0899543	0.00650515	0.0636847	Gm11423
1472	0.00024103	0.0013958	0.126804	0.435197	0.236039	0.243763	0.151811	Dcaf4
1477	1.20229e-05	9.87128e-05	0.0831088	0.217321	0.133447	0.12419	0.0273883	Tuba4a
1480	1.20418e-05	9.87564e-05	0.0173548	0.245845	0.142258	0.114977	0.14362	Eef2kmt
1482	0.000295806	0.00167557	0.0840456	0.127262	0.138166	0.118562	0.0565162	Cdk5rap1
1483	0.00331677	0.0135496	0.0357163	0.0419311	0.0163854	0.0987847	0.0112862	N28178
1484	1.23456e-05	0.000100944	0.00486532	0.231192	0.153784	0.0851455	0.0399396	Hk2
1486	1.25339e-05	0.00010233	0.0358648	0.17241	0.0269355	0.0404177	0.00750378	Tubd1
1488	0.000122409	0.000778657	0.0317672	0.424686	0.10148	0.0582875	0.160714	Nop2
1489	1.29935e-05	0.000105804	0.0290127	0.101486	0.0154135	0.0419952	0.026817	Zfp532
1489	0.000463967	0.00248095	0.0943482	0.0308296	0.164924	0.130181	0.117468	Ints5
1491	1.3068e-05	0.000106331	0.282304	0.961126	0.351278	0.151396	0.0535987	Cbx3
1499	1.3976e-05	0.000113001	0.203746	0.82865	0.308303	0.24162	0.206145	Lgals1
1504	0.000325657	0.00182181	0.0723434	0.0585677	0.0920957	0.0526775	0.0151929	Mapt
1505	1.47516e-05	0.000118612	0.0163543	0.135214	0.0842636	0.0553229	0.0646255	Mt3
1506	0.000327573	0.00183074	0.0385954	0.0614523	0.0638944	0.0551217	0.0369849	Hsf4
1511	1.57037e-05	0.00012525	0.0138769	0.104173	0.0385624	0.0294177	0.0586371	Tmsb15l
1512	1.57527e-05	0.000125549	0.0464926	0.0984767	0.029892	0.0607588	0.0393517	BC017643
1513	1.57686e-05	0.00012563	0.143437	0.357136	0.0401183	0.133868	0.0998688	Coa5
1515	0.000342055	0.00190289	0.216081	0.434976	0.310439	0.0593033	0.0440285	Mkks
1517	0.0043627	0.0170344	0.0402758	0.0379839	0.0171125	0.0412977	0.0135847	Gm15952
1518	1.63264e-05	0.000129505	0.0559867	0.653436	0.073096	0.10087	0.046551	Ppp4r2
1522	2.00164e-05	0.000156326	0.0395005	0.194354	0.105362	0.121028	0.0116298	Fam171b
1523	1.68486e-05	0.000133211	0.0408261	0.509607	0.194503	0.116165	0.173255	Grwd1
1523	0.000948871	0.00461333	0.0201953	0.0155172	0.058383	0.0538903	0.0493805	Gdf11
1530	0.00391816	0.0155597	0.0801992	0.138793	0.0207146	0.15163	0.0698325	RP24-95O4.1
1531	1.76444e-05	0.000138997	0.0126318	0.0900548	0.0217312	0.0389443	0.000598922	Art1
1531	0.000406773	0.00221095	0.0664787	0.197729	0.161423	0.149426	0.0948828	Myo1c
1532	0.00014367	0.00089456	0.0265718	0.070053	0.0286496	0.0663346	0.00891015	Faxc
1534	0.0197842	0.0607503	0.00285997	0.226951	0.0423271	0.149802	0.130629	Snapc3
1535	0.00398806	0.0157912	0.11787	0.154589	0.0743857	0.130735	0.0155596	Phlpp2
1538	0.0203703	0.0622692	0.0818618	0.106765	0.108915	0.14093	0.130363	Zxdc
1539	6.25405e-05	0.000430601	0.16208	0.325085	0.108021	0.1383	0.0800783	Scrib
1544	0.00413967	0.0163026	0.0910148	0.126705	0.138948	0.151577	0.109264	Nudt18
1548	2.01611e-05	0.000157287	0.0291461	0.164425	0.0855634	0.078043	0.031216	Mthfs
1553	2.06682e-05	0.000160782	0.0481144	0.181204	0.0710602	0.0791153	0.0404962	Klhl2
1560	2.11622e-05	0.000164332	0.0274693	0.0869888	0.0385788	0.0387319	0.0183519	Gm4707
1562	0.000321158	0.0018009	0.0680077	0.0782643	0.00113429	0.00147071	0.0237958	BC048546
1563	0.00535149	0.0203179	0.070621	0.087385	0.0462707	0.0620277	0.0375929	Tmem132a
1564	2.15932e-05	0.00016738	0.0413606	0.107363	0.0667253	0.068988	0.0388672	Dusp8
1569	2.20837e-05	0.00017086	0.0483259	0.108426	0.0603196	0.0484748	0.0330158	Sema6c
1571	2.21121e-05	0.000170916	0.0370425	0.465912	0.154141	0.104356	0.120363	Zyg11b
1577	6.27616e-05	0.000431639	0.0191665	0.0887126	0.0722899	0.0626637	0.0349576	Rhox2h
1581	0.00462732	0.0179057	0.0217148	0.036545	0.0890782	0.094602	0.00627247	Necab2
1581	0.00847577	0.0298337	0.171904	0.168833	0.0756619	0.0165697	0.15448	Tfam
1584	2.34067e-05	0.000179773	0.0305824	0.10251	0.0226061	0.0425552	0.0090838	Mpp1
1584	0.000378395	0.00207834	0.0364993	0.432387	0.146408	0.0553467	0.184188	Exosc4
1584	0.000479453	0.0025556	0.114231	0.227441	0.308918	0.265883	0.12781	Bclaf1
1589	0.00580326	0.0217487	0.178632	0.218544	0.0104922	0.0755355	0.0290885	Nr1h2
1592	2.43004e-05	0.000185786	0.014973	0.074986	0.0280164	0.0502426	0.0363865	Wdr45
1592	0.00103979	0.00499016	0.228486	0.000331755	0.309678	0.0717606	0.0288878	Fkbp3
1594	0.000493263	0.00261703	0.069646	0.0917608	0.101108	0.0800215	0.0312542	Klhl13
1594	0.00244112	0.0104222	0.0361519	0.0108191	0.0623879	0.0663354	0.0455965	Caskin1
1597	0.000494516	0.00262272	0.114023	0.162715	0.290797	0.14906	0.125415	Wdr36
1606	5.38258e-05	0.00037685	0.00321314	0.69996	0.326526	0.161598	0.0401565	Alyref
1608	3.09278e-05	0.000230545	0.0595424	0.159853	0.119572	0.0913974	0.0223102	Spats2l
1610	0.000508849	0.00268533	0.0871159	0.11411	0.14981	0.0908897	0.101087	Ino80c
1610	0.0041691	0.0164037	0.124368	0.0970108	0.0759884	0.145983	0.0338469	Ankrd24
1611	0.0237321	0.070603	0.00562478	0.0170379	0.00405464	0.0292139	0.0330576	Rps23-ps2
1612	0.000518126	0.00273032	0.0384933	0.345072	0.265616	0.0863654	0.0997131	Akap8
1629	0.00235009	0.010077	0.0452299	0.0619089	0.0322549	0.0432292	0.0301179	Cldn5
1631	2.87284e-05	0.000215741	0.0439649	0.0706916	0.0190226	0.0565006	0.00975209	Frmpd1
1634	9.34604e-05	0.000614435	0.0569297	0.0995869	0.0518569	0.0683235	0.0400666	Trim62
1639	0.000581168	0.00302511	0.0960065	0.0865154	0.189055	0.113339	0.0656659	Akip1
1645	0.000592895	0.00307814	0.0354924	0.0800976	0.0953897	0.0528805	0.0364203	Ntn3
1650	0.00232891	0.00999403	0.19954	0.164597	0.241633	0.089459	0.153593	Drosha
1651	0.00573193	0.0215185	0.156727	0.137569	0.0939083	0.306688	0.0199671	Tmem57
1655	3.20756e-05	0.000238042	0.0253592	0.194099	0.0876965	0.0493142	0.00532217	Agtpbp1
1656	5.42044e-05	0.000379135	0.0484443	0.135502	0.0576286	0.0539343	0.178433	Meig1
1657	0.000417707	0.00226473	0.0479352	0.0755222	0.0212057	0.0169138	0.0215627	1700031P21Rik
1659	3.27419e-05	0.000242573	0.0359374	0.119397	0.0631991	0.0438982	0.013475	Pik3cb
1662	0.000649711	0.00332962	0.0833233	0.102375	0.100399	0.0892301	0.059697	Gm26785
1670	3.44859e-05	0.000254196	0.0408926	0.174742	0.106361	0.0824154	0.0877226	Zfp518b
1671	3.45525e-05	0.000254601	0.0679768	0.0847076	0.0486673	0.0535768	0.0293181	P2ry14
1676	5.41862e-05	0.000379129	0.114277	0.180201	0.0354783	0.0672753	0.0393562	Atxn7
1683	0.000705183	0.00357501	0.0132226	0.0921391	0.218513	0.0597615	0.0555594	Rbm28
1684	0.00638718	0.0235241	0.00837892	0.00921795	0.0332623	0.0408322	0.0248069	Galnt14
1687	3.69563e-05	0.000269576	0.0215694	0.84578	0.132574	0.166059	0.0457064	D8Ertd738e
1688	0.00643034	0.0236551	0.0029787	0.126326	0.0842947	0.116171	0.0626385	B3galt6
1691	0.000729911	0.00368407	0.123908	0.140317	0.325282	0.221049	0.151897	Mrpl17
1692	0.029023	0.0832167	0.0163133	0.17824	0.0909683	0.10109	0.120773	Pogk
1700	3.89636e-05	0.000282379	0.0142398	0.143799	0.067188	0.0415366	0.0608777	Rbbp5
1700	0.000797753	0.00396731	0.0496768	0.0584692	0.0525254	0.048098	0.0116408	Eva1a
1701	0.00659667	0.0241649	0.0519582	0.272333	0.100802	0.222549	0.093097	Ddx49
1704	3.93022e-05	0.000284219	0.0504945	0.0863341	0.0486104	0.0642175	0.0265284	Rasl10a
1706	0.0067	0.0244734	0.0516713	0.0438597	0.0247977	0.0749317	0.0192683	Gabbr1
1708	0.000766316	0.00383581	0.135835	0.2736	0.290559	0.102945	0.18315	Nras
1715	0.000812551	0.00403067	0.0522468	0.0695077	0.096725	0.0708322	0.0736554	Dpysl5
1715	0.00688681	0.0250507	0.160602	0.263565	0.0935804	0.256197	0.000747206	Gjc1
1716	0.00689262	0.0250634	0.00687437	0.0114912	0.0311291	0.0382468	0.0178729	Nos3
1719	4.20084e-05	0.000302077	0.0314346	0.204264	0.0311312	0.0322122	0.018682	Gm4950
1724	0.000123691	0.000785891	0.0294082	0.123832	0.0267602	0.0591141	0.0763561	Gba
1725	0.00712178	0.025742	0.012719	0.00958933	0.127393	0.172654	0.0733738	Phf12
1726	0.0307737	0.0873963	0.0217298	0.0127055	0.0273047	0.0269171	0.0376937	Mro
1729	0.00422599	0.0165917	0.0449293	0.0568564	0.0239356	0.0199905	0.00610744	Adgrv1
1732	0.0072028	0.0259659	0.0682345	0.154999	0.137352	0.18322	0.0783839	Hic2
1734	0.00870386	0.0305378	0.119866	0.0598806	0.0457138	0.0534243	0.0748265	Zfp597
1740	4.75345e-05	0.000337359	0.02427	0.106372	0.00193034	0.0295835	0.0446255	Ago1
1742	4.78155e-05	0.000339022	0.0290233	0.0826876	0.0470309	0.00296066	0.0371704	Rps2-ps5
1742	9.10543e-05	0.000600611	0.0558364	0.0684408	0.0719507	0.0431382	0.0356031	C430002E04Rik
1742	0.008815	0.0308731	0.1478	0.024672	0.113894	0.0750386	0.0619097	Mphosph9
1745	4.81963e-05	0.000341388	0.136401	0.377792	0.0709515	0.000923951	0.0256442	Pprc1
1745	8.21298e-05	0.000548388	0.13126	0.453035	0.0364396	0.213273	0.0786257	Cyhr1
1749	4.90554e-05	0.000347022	0.00460273	0.10645	0.0363562	0.0412952	0.0226459	Brsk2
1756	5.15275e-05	0.000362859	0.0258654	0.103446	0.022734	0.0402398	0.0156649	Xrcc3
1757	5.16829e-05	0.000363718	0.0126495	0.203455	0.0677765	0.136933	0.0810472	Ybx2
1761	0.000918794	0.00448762	0.0111751	0.0532971	0.0650689	0.013704	0.0397693	Zfat
1765	0.000350714	0.00194609	0.137532	0.345517	0.0714126	0.181787	0.082153	Chfr
1765	0.0334061	0.093446	0.0732547	0.131607	0.0529711	0.0288927	0.0930316	Disp1
1767	0.00810828	0.0287437	0.00416171	0.0175515	0.0576993	0.0657484	0.038305	1810009A15Rik
1770	0.00594835	0.0221981	0.0314049	0.0237585	0.0342055	0.0312095	0.0106206	Ano4
1771	5.44075e-05	0.000380189	0.0669622	0.124442	0.0318791	0.0869316	0.0697956	Chsy1
1773	5.48877e-05	0.000383299	0.0615941	0.488361	0.104023	0.164642	0.0851605	Hars
1774	5.55409e-05	0.000387248	0.0783624	0.176156	0.075107	0.018927	0.00355108	Bnc1
1781	5.71176e-05	0.000397468	0.0466265	0.0912984	0.0602383	0.0507856	0.0147421	Pate2
1781	0.00423123	0.016609	0.0806329	0.275447	0.159617	0.17755	0.0503949	Mcm3ap
1781	0.0168674	0.0530891	0.0242015	0.0273261	0.0210458	0.0245616	0.0274073	Kcnma1
1783	5.78318e-05	0.000401924	0.020603	0.0826857	0.0141361	0.02674	0.0241112	Gm38162
1783	0.00101391	0.00489184	0.034533	0.1329	0.261233	0.0561501	0.074607	Itgb1
1786	5.85661e-05	0.000406768	0.0558514	0.101149	0.0596357	0.040431	0.0123301	Npw
1786	0.0075413	0.0270028	0.160344	0.381063	0.22189	0.241484	0.0696388	Tonsl
1788	0.000584208	0.0030381	0.0536203	0.152462	0.133349	0.06547	0.0646273	Prkx
1789	5.90941e-05	0.000409391	0.0596011	0.190231	0.0583422	0.110311	0.0503913	Ttf2
1795	0.00372455	0.0149188	0.0385576	0.0497611	0.0346377	0.0330723	0.00953916	Gm37333
1795	0.00877759	0.0307618	0.0317065	0.327014	0.0702468	0.203515	0.0478702	Xab2
1798	0.00106147	0.00507854	0.0408045	0.0425375	0.055954	0.0352894	0.0225468	Kalrn
1800	0.019319	0.0596583	0.175229	0.191891	0.225868	0.168343	0.200063	Ubap2l
1802	6.21182e-05	0.00042789	0.018992	0.0789279	0.0283858	0.0316627	0.0168712	Fadd
1802	0.00246579	0.0105089	0.0608003	0.11609	0.125405	0.118294	0.0465634	Nol4l
1802	0.0101984	0.0348548	0.0984122	0.110747	0.0584843	0.0668463	0.0391297	Gab1
1805	6.25618e-05	0.000430601	0.0093149	0.115782	0.0452362	0.004193	0.0269442	Rbm4
1805	0.0358273	0.0989124	0.00973904	0.0170367	0.0188055	0.00962538	0.0267938	Wnt9a
1811	0.0360796	0.099503	0.0320596	0.0252577	0.0235547	0.0221054	0.0391611	Mapk15
1815	0.010474	0.035657	0.0383502	0.00626336	0.00956734	0.0125675	0.0182027	Gm5121
1818	6.66379e-05	0.000455708	0.107332	0.179689	0.108022	0.0593315	0.0240493	2010015M23Rik
1819	0.000194222	0.00116086	0.0105428	0.115863	0.0921317	0.0841119	0.0358536	Klrg2
1820	0.0106949	0.0363178	0.0463198	0.00142565	0.039009	0.00701219	0.000865979	Col6a2
1826	0.00230027	0.00988672	0.0780382	0.359154	0.0358621	0.209108	0.0717147	Psmd10
1831	7.05448e-05	0.000479264	0.0462683	0.084947	0.0710808	0.0618952	0.0385377	4732491K20Rik
1832	7.08718e-05	0.000481186	8.94386e-06	0.113367	0.052689	0.0785748	0.0585263	Gpsm1
1832	0.00144379	0.0066086	0.0281769	0.0508075	0.0229896	0.04319	0.0237589	Gm12141
1835	7.16506e-05	0.000485867	0.0393288	0.124203	0.0172751	0.0609875	0.0116289	Heca
1836	0.00126456	0.00591503	0.0363133	0.040945	0.0737362	0.0622656	0.0163908	Epha8
1840	7.23298e-05	0.000489558	0.00356981	0.0666071	0.0678765	0.0527379	0.0338219	Cbfa2t3
1841	0.0112115	0.0378011	0.0768617	0.0683964	0.0501196	0.0561034	0.00984443	B330016D10Rik
1842	0.00926933	0.032195	0.0169051	0.0364905	0.026268	0.0367577	0.00897004	Lad1
1845	0.00132504	0.00615694	0.017986	0.191045	0.188641	0.0563361	0.026221	Cep55
1849	0.010146	0.0347106	0.0284958	0.0293096	0.0315501	0.0356892	0.0102972	Kcnh2
1854	7.49506e-05	0.000505099	0.0230304	0.347889	0.134379	0.0387472	0.0934824	Cep89
1862	0.00139905	0.00643766	0.00334615	0.0470283	0.0802175	0.0621212	0.0245574	Xylb
1864	0.0106644	0.0362313	0.00801937	0.0559629	0.0320643	0.0582686	0.0144991	2700081O15Rik
1869	8.18502e-05	0.000546857	0.0863933	0.142829	0.0861314	0.0706202	0.0458177	Gm12396
1872	0.00143075	0.00655854	0.0129245	0.041623	0.0629968	0.0296984	0.0493961	Fbln5
1874	0.00292146	0.0121374	0.0117052	0.141923	0.107323	0.0600553	0.100429	Mrps2
1874	0.00469438	0.0181362	0.0205563	0.0458309	0.0416314	0.0432981	0.0289537	Gm11240
1876	0.0122038	0.0405749	0.0561998	0.000447113	0.0300098	0.0412081	0.0155085	Zfp93
1879	0.0110412	0.0373079	0.0261229	0.061538	0.00737017	0.105083	0.0160618	Zfand1
1881	0.0123375	0.0409444	0.0333672	0.0308209	0.0163481	0.0206992	0.00911053	Srgn
1882	8.48913e-05	0.000564922	0.0210689	0.126322	0.0613012	0.039765	0.0508632	Ogfod2
1885	0.00500022	0.0191546	0.0155192	0.0467761	0.0286574	0.0365644	0.0258112	Gm20492
1889	0.0210095	0.0638518	0.0148049	0.0194928	0.0154065	0.0306535	0.0309726	Gm38357
1897	9.07253e-05	0.000598752	0.0206979	0.0636932	0.015148	0.0335142	0.0365498	Mtss1l
1904	9.3693e-05	0.000615406	0.0210688	0.0774836	0.0267322	0.0289625	0.0167363	Gm27003
1904	0.0143333	0.0463116	0.0153969	0.0175694	0.0274094	0.0279827	0.0282805	Fam186a
1906	9.40047e-05	0.000617081	0.0910396	0.629501	0.144413	0.0839295	0.109593	Mrpl2
1908	0.0115726	0.0388503	0.0260806	0.0323069	0.0397261	0.0322411	0.0359689	Gabrg3
1912	0.0108242	0.036694	0.0128955	0.0408376	0.037491	0.0408883	0.0148524	Rassf4
1916	9.80809e-05	0.000640364	0.0245728	0.0731517	0.0220293	0.0561113	0.0380122	Mthfr
1916	0.00186331	0.00824965	0.0122079	0.0587609	0.0310491	0.0536822	0.0488618	Tle2
1917	0.000846276	0.00416707	0.0467707	0.121938	0.0912332	0.0233182	0.0349481	Ccdc94
1922	0.000100098	0.000651578	0.00819777	0.0766779	0.00398713	0.0335255	0.00827521	Rnf144a
1924	0.00421865	0.0165717	0.0249576	0.0558913	0.0134583	0.0436492	0.0162744	Lmtk3
1932	0.0124772	0.0413263	0.0059372	0.0439407	0.0210488	0.0703781	0.00429371	1700101E01Rik
1933	0.00010407	0.000673806	0.0566199	0.146339	0.032518	0.0979573	0.0423808	Frs3
1936	0.0001059	0.000684437	0.0498914	0.249916	0.0058763	0.0276284	0.0521677	Fbxo34
1937	0.0226627	0.0679133	0.0144464	0.0545408	0.0563655	0.0781905	0.0651054	Ncoa4
1938	0.000170282	0.00103423	0.0512665	0.0681309	0.0462649	0.0189721	0.00814544	Zdhhc2
1941	0.00185848	0.00823159	0.0390086	0.311703	0.253644	0.227528	0.049916	Tcf12
1942	0.0062918	0.0232512	0.039622	0.0401001	0.0013335	0.0220365	0.00673978	2310040G24Rik
1950	0.0155996	0.0497065	0.13821	0.16613	0.140421	0.111343	0.122941	B230354K17Rik
1956	0.0336175	0.0938204	0.021462	0.0245866	0.00793017	0.0244225	0.0273325	Sox6
1958	0.000117014	0.000748929	0.00554175	0.068552	0.0157613	0.0198252	0.0118958	C1galt1
1958	0.00258444	0.0109396	0.0578406	0.0964187	0.0517845	0.065401	0.062264	Wars2
1961	0.000118679	0.000758473	0.0291776	0.251013	0.113152	0.121951	0.0567346	Gm10439
1965	0.00820857	0.0290671	0.000675235	0.0335957	0.0268349	0.010714	0.0262365	Gm5593
1965	0.0135244	0.0441433	0.193068	0.238994	0.112039	0.253077	0.0628375	Zfp644
1968	0.000121709	0.000775555	0.0450382	0.0786594	0.0517609	0.0465584	0.0277948	Gabra4
1969	0.000121744	0.000775555	0.0039783	0.0856689	0.0348967	0.00991404	0.0100997	Gm10123
1974	0.00204679	0.00893123	0.0295601	0.00408323	0.0478549	0.00757017	0.0274014	Rnf123
1980	0.000124712	0.000791915	0.0251725	0.09621	0.0460752	0.0305075	0.0396022	5430403G16Rik
1985	0.0116471	0.0390761	0.0253278	0.0398451	0.0196468	0.0452168	0.0141001	Kbtbd11
1985	0.00831739	0.0293807	0.218166	0.177565	0.232166	0.144557	0.151681	Uqcr10
1988	0.00012744	0.000807123	0.0449709	0.135474	0.077907	0.0301135	0.02887	Ufsp1
1992	0.0142042	0.0460172	0.0923512	0.050321	0.0387351	0.24406	0.051279	Poldip2
1994	0.00712503	0.0257494	0.02032	0.0193337	0.0354645	0.0364042	0.0317194	Lrp2
1996	0.000324359	0.00181558	0.0281481	0.0625411	0.047961	0.0309551	0.0326601	Hopx
1998	0.000130759	0.000825501	0.0131817	0.161839	0.0583475	0.0397192	0.0378581	Slc25a53
2001	0.00598341	0.0223087	0.0630545	0.247364	0.132813	0.0864587	0.131355	Dhx29
2001	0.014446	0.046634	0.054581	0.114711	0.130409	0.15039	0.0960547	Saal1
2011	0.0160542	0.0508532	0.0348464	0.0226737	0.0194167	0.0145292	0.0243955	Pzp
2012	0.000137953	0.000863901	0.0415349	0.208325	0.0850236	0.105473	0.0641012	Nol6
2015	0.000270577	0.00154756	0.0665866	0.0963973	0.0643028	0.0819173	0.0126367	RP23-276C23.1
2021	0.00175828	0.00785007	0.0243695	0.0611628	0.0127685	0.0725773	0.0532929	Cct6b
2025	0.00353494	0.0142775	0.0447556	0.0520499	0.0451397	0.0102243	0.0353088	Gm13717
2029	0.000145446	0.000903547	0.0124499	0.0648684	0.0299971	0.028876	0.0300291	Gm10320
2031	0.0012957	0.00604253	0.0862196	0.142706	0.126465	0.10655	0.0989534	Nt5c
2033	0.0155451	0.0495869	0.0205826	0.0317942	0.0291066	0.0348802	0.018124	5133400J02Rik
2034	0.0125954	0.0416544	0.0346917	0.0387934	0.00919125	0.0234055	0.014983	Gm13594
2040	0.0116461	0.0390761	0.00340976	0.177033	0.116594	0.137108	0.0845819	Phka2
2049	0.0045371	0.017616	0.04642	0.349425	0.127262	0.203823	0.0601293	Uxt
2051	0.0001585	0.000974087	0.0115494	0.0651762	0.0454523	0.0406168	0.0131579	Ston2
2054	0.000159201	0.00097713	0.00473437	0.0769656	0.0514429	0.0382727	0.00311333	Ap4e1
2059	0.000459698	0.002465	0.107073	0.111749	0.0687478	0.0713413	0.0564292	Kat6b
2059	0.000499989	0.00264717	0.0314399	0.19183	0.0467103	0.115139	0.0686276	Serpini1
2061	0.000300063	0.00169579	0.108809	0.154479	0.0949729	0.0754673	0.0463422	1700008J07Rik
2065	0.000225603	0.00131696	0.0330823	0.0797279	0.0250739	0.055717	0.0513074	Kcnd3
2066	0.00946811	0.0327808	0.0371921	0.0464367	0.0305319	0.0317021	0.0188723	1700019D03Rik
2071	0.00134245	0.00622404	0.133043	0.3184	0.183455	0.185698	0.0583181	Tet3
2073	0.000166362	0.00101353	0.0258049	0.436942	0.00699654	0.0635913	0.068817	Nup62cl
2077	0.0083466	0.0294743	0.0835503	0.107121	0.0684954	0.00339999	0.0609541	Cpt1a
2081	0.0285918	0.0821463	0.0774352	0.135935	0.0320088	0.0563015	0.0853585	Kbtbd3
2085	0.0182327	0.0567089	0.0231289	0.0196589	0.0567457	0.053607	0.0496557	Ids
2091	0.000176155	0.00106544	0.100354	0.158607	0.0189485	0.055475	0.051437	Pik3r4
2093	0.000179443	0.00108292	0.030424	0.0695623	0.061197	0.046118	0.00791706	Misp
2100	0.000184509	0.00110934	0.0121032	0.0683397	0.00692696	0.0319209	0.0364157	Ephb6
2108	0.00493774	0.0189419	0.175486	0.413104	0.0944969	0.155064	0.0666358	Nup88
2109	0.000675815	0.00343813	0.0167427	0.0669506	0.066553	0.0374997	0.0214113	Necab1
2109	0.00926301	0.0321833	0.0266316	0.025158	0.0271713	0.0272886	0.00545569	Pak3
2110	0.00304596	0.0125826	0.0171856	0.131245	0.117613	0.0606189	0.04172	Slc35g1
2112	0.00996585	0.0341824	0.0305025	0.0323523	0.0148166	0.0203179	0.00106382	Lrrn1
2115	0.0188784	0.0584971	0.0250224	0.0245505	0.00989054	0.0429105	0.0330135	Gm14853
2123	0.0191818	0.0592768	0.0520532	0.101263	0.0783718	0.225439	0.104248	Mrps15
2124	0.00609551	0.0226414	0.0739905	0.0616412	0.0181488	0.0662186	0.0564774	Zfp651
2125	0.000203814	0.00120626	0.0414774	0.0696053	0.0565035	0.0375764	0.0264196	Kcnmb4os2
2127	0.019329	0.0596809	0.0252417	0.0471044	0.0250581	0.0446884	0.0266904	Lrrc17
2128	0.0139288	0.0452327	0.0292972	0.0249384	0.00555692	0.0312407	0.00984409	Syt3
2130	0.000207997	0.00122868	0.0399943	0.0676577	0.0507386	0.0286484	0.00632636	D730045B01Rik
2133	0.0097664	0.0336318	0.0262924	0.0303498	0.030884	0.0309151	0.0162194	2210008F06Rik
2134	0.00977378	0.0336518	0.0286881	0.0279999	0.042596	0.0425358	0.0257094	Fam196a
2145	0.00334307	0.0136366	0.153759	0.267916	0.200541	0.13072	0.107306	1190007I07Rik
2148	0.00388301	0.0154427	0.041834	0.0548925	0.034625	0.00589419	0.020087	Sh3pxd2b
2150	0.00338954	0.0137852	0.0610624	0.366246	0.274278	0.082357	0.0799521	Bud31
2151	0.0101576	0.0347371	0.0274328	0.0976089	0.0177842	0.100918	0.0462248	Tmub1
2159	0.0217496	0.0657379	0.130036	0.16508	0.136378	0.122706	0.0995114	Cbr4
2161	0.000228218	0.00132938	0.051331	0.303142	0.0449253	0.0720495	0.0649996	Rabl3
2171	0.00908289	0.031689	0.141258	0.25096	0.0531472	0.122506	0.067973	Fbxo38
2172	0.022203	0.0668024	0.0780788	0.063972	0.0394667	0.0480625	0.0168309	BC029722
2175	0.000234608	0.00136114	0.0442208	0.460137	0.203185	0.227892	0.120424	Copa
2178	0.0069449	0.0252073	0.0462107	0.21128	0.190642	0.174662	0.13635	Erdr1
2183	0.0219115	0.0661262	0.0201673	0.149494	0.0506218	0.121334	0.0451338	Arl16
2184	0.00366494	0.0147206	0.0819276	0.158799	0.12021	0.0808897	0.0104047	Ptpn23
2185	0.000241771	0.00139934	0.0541591	0.168838	0.0756474	0.0889924	0.0839853	Kbtbd4
2185	0.00121569	0.00571714	0.0550606	0.106184	0.0012597	0.0774929	0.0194299	Szt2
2188	0.0173252	0.0543259	0.0412923	0.0969412	0.201311	0.068879	0.149003	Tomm6
2193	0.0234888	0.0699652	0.0615652	0.0695144	0.0133012	0.0411576	0.0361452	Mkrn3
2199	0.0226932	0.0679859	0.0347585	0.0387429	0.049543	0.0940088	0.0191011	Mon1a
2204	0.0039363	0.0156204	0.0862335	0.388464	0.233601	0.0895463	0.0857411	Xpo1
2206	0.0115166	0.0387099	0.000131337	0.0251978	0.0318397	0.0322266	0.0128357	Col16a1
2206	0.0241225	0.0715493	0.121835	0.0353961	0.106641	0.00877135	0.00302878	Zfp217
2207	0.00249234	0.0106076	0.108104	0.313922	0.106365	0.144319	0.00362238	Gm5812
2207	0.00397657	0.0157569	0.00343578	0.0603185	0.0964762	0.0834159	0.0476618	Rbm11
2209	0.00026927	0.0015413	0.0679773	0.128676	0.0317945	0.0981525	0.0819944	Ift172
2212	0.000271264	0.00154986	0.0454797	0.0709736	0.0568566	0.0588077	0.0111407	Cep170b
2213	0.00782294	0.0279012	0.0156123	0.0458834	0.0370365	0.0365211	0.0264381	C1s1
2215	0.0246634	0.072777	0.0552659	0.0202583	0.0248019	0.00701557	0.0182829	Zfp111
2219	0.000283142	0.00161138	0.0322911	0.135638	0.0132448	0.0422848	0.0347326	Mzt2
2220	0.00297653	0.0123426	0.0828337	0.456356	0.202271	0.0923644	0.144513	Tgoln1
2221	0.000283607	0.00161318	0.0335658	0.0876155	0.0387698	0.026193	0.0217511	Htra1
2221	0.0118963	0.0396981	0.00955172	0.0378897	0.0348442	0.0346668	0.025565	Pqlc3
2236	0.00195129	0.008566	0.00255206	0.0537599	0.0133287	0.0369818	0.0210328	1700124L16Rik
2240	0.000306772	0.00172869	0.0136548	0.345578	0.0808022	0.0633664	0.00926595	Nipsnap3b
2243	0.02593	0.0760813	0.155145	0.226284	0.0238843	0.122805	0.0147846	1810022K09Rik
2245	0.0223062	0.067048	0.0408943	0.00214367	0.00692446	0.0500961	0.00843356	Stard10
2245	0.0226416	0.0678797	0.0302721	0.028973	0.00960022	0.0271703	0.0226718	Adamts19
2246	0.00759041	0.0271608	0.0209017	0.100196	0.10292	0.0977755	0.043397	Khdrbs2
2247	0.00444602	0.0173254	0.0718892	0.176553	0.289508	0.18392	0.104176	Mrpl55
2248	0.00151939	0.00691395	0.0155726	0.297024	0.19837	0.073935	0.0533401	Traf4
2249	0.00031577	0.00177385	0.0158728	0.0600094	0.00445287	0.0144257	0.0212122	Taco1os
2250	0.0131412	0.0431059	0.0675963	0.0743941	0.0348692	0.0137947	0.00186445	Zmiz1
2253	0.0253494	0.0745588	0.00507774	0.0244733	0.0189107	0.0345505	0.0102633	Prkd2
2254	0.000368162	0.00202946	0.0143595	0.139454	0.0777907	0.0949508	0.0473415	B230317F23Rik
2256	0.0265176	0.0775129	0.0271942	0.026266	0.00139803	0.0147615	0.0114764	Ust
2261	0.000330793	0.00184685	0.0400898	0.124566	0.00715385	0.0308214	0.0107089	Urgcp
2262	0.0111133	0.0375282	0.0256608	0.0220988	0.0269654	0.027249	0.0183755	Prkcg
2264	0.0126438	0.0417573	0.0666981	0.0825072	0.0357221	0.0204142	0.000641997	Zfp296
2269	0.0136324	0.0444358	0.0903932	0.0952072	0.0898217	0.0729479	0.0547954	Tnk2
2271	0.000350597	0.00194593	0.0154875	0.0590876	0.0189956	0.00186946	0.0131527	Gm5921
2271	0.0263959	0.0772258	0.00809767	0.00913013	0.0230267	0.0371579	0.0118043	4933427G23Rik
2277	0.000353765	0.00195952	0.0180001	0.0772427	0.0533481	0.0383264	0.0365691	Fads6
2281	0.0135161	0.0441229	0.0152184	0.0416193	0.0227431	0.0337781	0.0306294	Gm10311
2290	0.003448	0.0139936	0.0782078	0.0494335	0.217998	0.130551	0.0247958	Fabp9
2293	0.00375686	0.0150178	0.179079	0.435825	0.0480458	0.0388789	0.139456	Wdr89
2297	0.000374644	0.00205997	0.0251428	0.149778	0.0400678	0.0480456	0.00482311	Dph2
2300	0.000378556	0.00207834	0.00148758	0.0690394	0.0515797	0.0015727	0.00868283	Ndst1
2301	0.000379124	0.00208093	0.028317	0.0573535	0.0359236	0.016347	0.0120268	Csrnp1
2307	0.00262411	0.0110776	0.0335924	0.225903	0.117733	0.14785	0.0693127	Zfp688
2315	0.029636	0.0846508	0.0984116	0.122803	0.0453416	0.0635868	0.00858147	Bzw2
2316	0.000394393	0.00215118	0.0212303	0.0913146	0.0532556	0.00629899	0.0323172	D130020L05Rik
2325	0.000399305	0.00217307	0.0229144	0.0733913	0.0323437	0.0426899	0.0241717	Gm26710
2328	0.0285277	0.0820124	0.0340951	0.0242113	0.036597	0.037783	0.000298434	Rhox9
2328	0.0178024	0.0555742	0.133946	0.193101	0.152153	0.0693738	0.0866727	Tmem192
2331	0.033038	0.0927141	0.164223	0.196891	0.13555	0.144443	0.146186	Asxl1
2333	0.00948878	0.0328419	0.0384941	0.0584241	0.0413172	0.0321964	0.032096	Tspyl3
2336	0.000421088	0.00228079	0.0592766	0.155482	0.0986093	0.106784	0.0221449	1700021K19Rik
2337	0.0098194	0.0337871	0.0277347	0.0349365	0.0320944	0.0319288	0.0123604	Rdh12
2339	0.0294938	0.0843333	0.0235838	0.010964	0.00854022	0.0336678	0.0208113	Sh3rf3
2346	0.0184512	0.0573037	0.0221614	0.0224368	0.0241586	0.0242589	0.024311	Nkx1-2
2347	0.0297604	0.0849666	0.018554	0.0241881	0.00756794	0.0364898	0.0184899	Adcy9
2349	0.00726738	0.0261683	0.0336631	0.0442834	0.0322518	0.00567273	0.0308643	C430042M11Rik
2350	0.00044964	0.00242098	0.00866599	0.0734558	1.31217e-06	0.0173709	0.0167432	Mob3a
2356	0.000454385	0.0024423	0.0173494	0.0816451	0.00992097	0.0163711	0.0113946	Tmeff2
2358	0.000459233	0.0024635	0.0268979	0.126106	0.0604916	0.0727904	0.04801	Nkain1
2358	0.0061134	0.0226962	0.0501661	0.112306	0.0224095	0.128788	0.0479717	Nr1d2
2359	0.00336097	0.0136891	0.0306879	0.038261	0.0357555	0.0353357	0.0315736	Fa2h
2363	0.0308813	0.0876674	0.0324007	0.178821	0.0840391	0.210777	0.109946	Nelfb
2367	0.00207881	0.00905717	0.0117305	0.0491717	0.0473157	0.0326589	0.0183623	Ripk1
2372	0.000752299	0.00378129	0.0120689	0.0552252	0.0470553	0.0342031	0.0348212	Mmp17
2375	0.0314821	0.0890364	0.0563331	0.0408704	0.0117746	0.15605	0.0186358	Mgme1
2376	0.00636188	0.0234627	0.0414311	0.0263853	0.0856363	0.0487587	0.027044	Cobll1
2393	0.000508525	0.00268427	0.00998915	0.0835024	0.0211047	0.00167636	0.00898873	Zfp229
2396	0.00659528	0.0241638	0.0777563	0.161564	0.140386	0.0311724	0.00276105	Nol10
2402	0.0015343	0.00697886	0.0862938	0.129094	0.0678553	0.0650086	0.0526643	Smo
2403	0.0330908	0.0927667	0.0554989	0.0459555	0.0538576	0.0677769	0.0219434	Grik5
2406	0.00544885	0.0206157	0.022233	0.0735864	0.0548532	0.0254314	0.0485265	Tmsb15b2
2411	0.000948579	0.00461333	0.0377175	0.0535393	0.0490897	0.0453647	0.0147779	D430041D05Rik
2427	0.0110814	0.0374378	0.0248955	0.00974084	0.0601868	0.0428242	0.0471316	Gng3
2428	0.000870231	0.00427536	0.0364193	0.178651	0.0871559	0.115604	0.0700189	Mroh1
2439	0.00729005	0.0262369	0.0930845	0.074708	0.189361	0.131763	0.074889	Slu7
2441	0.00730089	0.0262673	0.00645803	0.0182062	0.133197	0.0946867	0.0286583	Dcun1d3
2445	0.000593263	0.00307931	0.0355896	0.0979872	0.046385	0.0651868	0.026134	1600002K03Rik
2448	0.000598716	0.00310097	0.0565746	0.0961621	0.00527309	0.0378102	0.0112556	Gpt2
2454	0.000604686	0.00312371	0.0288299	0.0553006	0.0188271	0.0104465	0.0176779	RP24-374B14.8
2457	0.000609984	0.00314586	0.0189752	0.0668715	0.0270201	0.0548388	0.0187937	Epb4.1l1
2457	0.00561979	0.0211741	0.0323964	0.0473484	0.0297764	0.0289301	0.0102229	Frmd4a
2468	0.00063664	0.00326861	0.0230673	0.0597521	0.0258586	0.0242714	0.0361636	Ksr1
2468	0.0077706	0.0277418	0.0374252	0.180963	0.179628	0.0636107	0.107802	Ttc27
2476	0.0333358	0.0932749	0.039884	0.0438665	0.0431822	0.0546847	0.0185703	B230208H11Rik
2483	0.00410508	0.0161887	0.0322248	0.0401416	0.0380336	0.0201156	0.0189464	Scn1b
2484	0.00067044	0.00341717	0.0565124	0.580436	0.139473	0.146774	0.0270124	Bod1
2484	0.005904	0.0220693	0.0220822	0.0371203	0.0280315	0.027502	0.0172621	Otof
2484	0.0155282	0.0495691	0.116657	0.217061	0.155536	0.152345	0.117511	Gemin5
2487	0.019251	0.0594823	0.025423	0.136657	0.117038	0.11828	0.0754031	Cetn4
2490	0.0006768	0.00344234	0.0315026	0.0947999	0.0521421	0.0387569	0.00494368	Slamf1
2498	0.00572525	0.0215082	0.0371325	0.0463328	0.0400675	0.0275087	0.0234344	A230083N12Rik
2500	0.00851677	0.0299732	0.00334692	0.0343799	0.115079	0.0419816	0.0545568	Slc9a8
2501	0.000707069	0.0035829	0.0415732	0.120707	0.0652162	0.0655406	0.0483722	Fam195a
2504	0.000713854	0.00361223	0.0377709	0.0603848	0.0319394	0.0126974	0.018086	Edaradd
2508	0.00872034	0.0305907	0.0145515	0.022283	0.0816775	0.0190559	0.0135562	Plekhh1
2536	0.0276686	0.0801246	0.0198399	0.0513222	0.0773293	0.0542994	0.0610338	Crat
2550	0.0109747	0.037112	0.0260087	0.0379665	0.0169359	0.0280861	0.0181166	Grin2a
2556	0.00959022	0.0331456	0.053339	0.336959	0.19863	0.138554	0.091188	Gosr2
2557	0.000795844	0.00396175	0.0295308	0.0637187	0.03625	0.0375182	0.0276764	E230019M04Rik
2566	0.000811993	0.00403067	0.0350565	0.0572431	0.0144647	0.026535	0.0235148	Plce1
2569	0.0271124	0.0789443	0.190424	0.197227	0.193151	0.203443	0.0268229	Elp5
2570	0.00495904	0.0190136	0.0731722	0.280797	0.182828	0.126833	0.0370556	Ap2b1
2573	0.000829373	0.00410147	0.00772837	0.085492	0.0642528	0.0680215	0.00992604	Rhpn2
2575	0.0219619	0.0662508	0.00314043	0.022715	0.0276895	0.0279793	0.0248819	Gsdma
2581	0.0248473	0.0732601	0.0313322	0.0292927	0.031979	0.0333603	0.0112082	Vwc2
2591	0.000860065	0.00422924	0.00668116	0.0654008	0.0360449	0.0109543	0.0155769	Cenpb
2593	0.022628	0.0678654	0.00245904	0.0195667	0.058298	0.0577018	0.0278437	Fitm2
2596	0.0261002	0.076519	0.0262707	0.0286014	0.025417	0.013548	0.00836447	RP23-31J24.2
2600	0.000895993	0.00438807	0.0197044	0.257246	0.135093	0.0532502	0.0753256	Gosr1
2604	0.000909659	0.00444799	0.0250737	0.0552416	0.0236266	0.0267158	0.0142884	Fam161a
2606	0.0108333	0.0367078	0.0341209	0.107176	0.172867	0.139175	0.112888	Ankrd13c
2607	0.00091901	0.00448767	0.0306457	0.0767732	0.020779	0.0313797	0.0090062	Tmem169
2615	0.0010531	0.00504293	0.034988	0.0491546	0.0382246	0.0399203	0.0143511	Hid1
2617	0.00094243	0.00458763	0.0412011	0.108631	0.0406689	0.0573122	0.045462	Yeats2
2620	0.00726265	0.0261556	0.0282394	0.371674	0.0919578	0.180934	0.0299296	Cpsf3l
2627	0.0156248	0.0497463	0.0461672	0.101951	0.0289769	0.0865887	0.0322692	Gm11273
2631	0.000991563	0.00479571	0.0096832	0.0649851	0.0352092	0.0408182	0.0284662	C2cd2l
2635	0.0117263	0.0392631	0.0515333	0.0361801	0.0685067	0.0291499	0.0312583	Srcin1
2636	0.00147242	0.00672129	0.0380732	0.0563987	0.0250365	0.0175297	0.0187047	Gm3696
2641	0.0118881	0.0396768	0.0399643	0.0988671	0.0815869	0.0505725	0.0342773	Spint5
2641	0.0281012	0.0810753	0.00347273	0.246743	0.0196152	0.140956	0.081149	Med17
2647	0.00102963	0.00495125	0.0176853	0.0452309	0.0295523	0.0412038	0.00735775	Zbtb6
2664	0.0283638	0.0816707	0.0295181	0.0391831	0.0399218	0.0319293	0.0359651	B230398E01Rik
2666	0.0245711	0.072593	0.0268105	0.031288	0.0489365	0.0484151	0.028661	Map2
2669	0.00107945	0.00515293	0.0134351	0.0597984	0.024959	0.00832529	0.00795806	Syde2
2671	0.0164477	0.0519182	0.0273257	0.0409372	0.0296869	0.0290315	0.0175537	Tbc1d9
2673	0.00109045	0.00519431	0.00747159	0.0884999	0.0342083	0.0042182	0.0128869	Irak1
2676	0.00615859	0.0228445	0.00706989	0.0398247	0.01868	0.0160423	0.0274677	Gm13586
2683	0.00112502	0.00534037	0.0473182	0.0734618	0.0360379	0.045661	0.00375002	Ankrd34b
2686	0.0250549	0.0738053	0.0549532	0.00931687	0.0718962	0.0700075	0.0413866	D1Pas1
2689	0.0206565	0.0630079	0.131557	0.236112	0.135796	0.158051	0.0694894	Kmt2b
2699	0.0292998	0.0839146	0.0235617	0.069677	0.0461488	0.0556681	0.0505353	Arc
2701	0.0011776	0.00555724	0.0125162	0.148599	0.0465064	0.102639	0.0163062	Map2k5
2709	0.0258098	0.0757696	0.0129634	0.0124873	0.0335998	0.033504	0.0198427	Eml6
2714	0.0139245	0.0452324	0.0180434	0.106416	0.118371	0.060611	0.0445161	Rev3l
2715	0.00121263	0.005704	0.0234148	0.0527459	0.0122329	0.0215904	0.0280357	1810041H14Rik
2721	0.00123784	0.00580752	0.0313426	0.0414545	0.0143791	0.00180223	0.0107508	Tmtc1
2722	0.00124061	0.00581925	0.0456606	0.0819892	0.029616	0.00757003	0.0293533	Fam73b
2723	0.0142513	0.0461215	0.103678	0.164229	0.132436	0.118511	0.0869689	Tubgcp3
2728	0.0012547	0.00587651	0.0406853	0.0853397	0.0247099	0.0307772	0.00826979	Neu1
2731	0.00928718	0.0322467	0.0130451	0.0387913	0.0366742	0.00410288	0.00516614	Esyt3
2735	0.0144896	0.0467539	0.0144795	0.100027	0.0997515	0.0240913	0.0694825	Gm10250
2741	0.0140629	0.0456222	0.0184629	0.0460391	0.0350884	0.031607	0.0185508	Lrp8os3
2746	0.0273885	0.0794824	0.0171174	0.0206233	0.0259293	0.0262384	0.0160776	Cnpy1
2747	0.00130409	0.00607386	0.0175379	0.0775819	0.0183475	0.00550172	0.0115685	Rassf8
2748	0.00130808	0.00608982	0.0867405	0.137325	0.0767408	0.0883108	0.0330382	Fabp3
2750	0.00451414	0.0175506	0.0191226	0.0512334	0.0372696	0.020036	0.0231514	Pcdh19
2755	0.00133377	0.00618957	0.0761182	0.210464	0.0999928	0.0673911	0.0287584	Cenpj
2756	0.0152381	0.0488219	0.0319763	0.0275171	0.0720795	0.0463982	0.0149723	4930594M22Rik
2763	0.00554687	0.0209284	0.033757	0.0420831	0.00890074	0.00889351	0.00898151	Zc3h12a
2768	0.00137209	0.00633232	0.00148605	0.315237	0.117227	0.142358	0.0173852	Gm10094
2777	0.0013887	0.00639679	0.0150952	0.0876305	0.00856039	0.0260318	0.0089022	Ocrl
2779	0.00139699	0.00643226	0.0117901	0.0544606	0.0103028	0.0135488	0.0226131	1700105P06Rik
2781	0.0160721	0.0508949	0.0102851	0.00623119	0.0742203	0.0613295	0.0486992	Grhl1
2782	0.00140773	0.00646702	0.000456784	0.057458	0.0331548	0.0396996	0.0227909	Gm21955
2784	0.0208866	0.0635796	0.141663	0.383817	0.152031	0.184783	0.0635406	Pes1
2798	0.00146648	0.00669978	0.0328188	0.0937405	0.0319277	0.0446496	0.027662	Cebpd
2799	0.0014691	0.00670892	0.0298888	0.0502066	0.0180817	0.029101	0.0332869	Mef2c
2800	0.0165121	0.0520989	0.00692511	0.013061	0.0908553	0.0459591	0.0704325	Fancm
2802	0.00147498	0.00673013	0.0211183	0.520753	0.0203188	0.143099	0.100345	Emg1
2807	0.00150708	0.00686655	0.0476511	0.36243	0.0231569	0.00108321	0.0400419	Nln
2808	0.00281174	0.0117514	0.0911484	0.406538	0.200087	0.192254	0.0797383	Rhno1
2810	0.0181742	0.056554	0.00775578	0.0494192	0.013363	0.0084156	0.0385441	Zfp383
2810	0.0325359	0.0916002	0.0198984	0.0201712	0.0197985	0.0114255	0.00461932	E530011L22Rik
2812	0.00151764	0.00690887	0.00690288	0.0488132	0.00979686	0.00647295	0.0208353	Car5b
2812	0.0214612	0.0650378	0.0362551	0.0346191	0.0670278	0.0645418	0.0414511	Pcsk4
2814	0.0356358	0.0985251	0.0078148	0.027738	0.0210794	0.0206915	0.02049	Otop1
2816	0.00153522	0.00698157	0.0323944	0.0664319	0.0389121	0.0303316	0.0234208	Atp10a
2820	0.00385664	0.0153518	0.0167003	0.0751649	0.00942303	0.016513	0.0412227	RP23-209N19.4
2828	0.0174164	0.0545726	0.139383	0.06105	0.186101	0.00959266	0.0156323	Cnot1
2828	0.033472	0.0935703	0.028518	0.0365535	0.0182981	0.0249353	0.0127305	Gm6044
2837	0.00350988	0.0141894	0.0128398	0.0443148	0.032336	0.0315851	0.0292163	Tpcn2
2842	0.0334532	0.0935418	0.0276499	0.035857	0.0246438	0.0239906	0.00800374	Klhl40
2848	0.00164874	0.00742494	0.131893	0.329927	0.0181177	0.0792884	0.00125173	Kat7
2849	0.00166383	0.00748981	0.0448391	0.373677	0.032749	0.0574702	0.0723497	Hsd17b4
2855	0.0184049	0.0571926	0.0688248	0.199919	0.158541	0.065221	0.0444322	Slc7a6os
2859	0.0209032	0.0636124	0.0278499	0.0312158	0.0285616	0.0244993	0.00752498	Foxa1
2861	0.00172065	0.00770735	0.00689581	0.097466	0.0101851	0.0182831	0.031513	Spg11
2861	0.0231155	0.0690137	0.106581	0.0709677	0.136351	0.0445075	0.0168085	Dhx33
2864	0.00174595	0.00780509	0.0175286	0.0602253	0.0270548	0.0392778	0.0294043	Penk
2868	0.00946081	0.0327642	0.000122229	0.368144	0.224885	0.153297	0.0800968	Ten1
2872	0.0190283	0.0588443	0.0102843	0.0274925	0.0389561	0.0164978	0.0164405	Gm14822
2883	0.0218371	0.0659421	0.0132193	0.0200248	0.0206191	0.0206537	0.0143834	Dok7
2890	0.0265365	0.0775578	0.0219018	0.0300851	0.0189046	0.0182532	0.0127825	Gm5796
2890	0.0220105	0.0663606	0.00462813	0.0241591	0.0239265	0.023913	0.0202055	Trim65
2901	0.00190833	0.0084124	0.0286804	0.13828	0.0323362	0.0420049	0.0339863	5830428H23Rik
2901	0.0199114	0.0610894	0.0324886	0.105104	0.182812	0.113175	0.0444748	Gm29609
2916	0.00643155	0.0236555	0.00324775	0.0379809	0.0146733	0.0223622	0.0128884	Galm
2927	0.020827	0.0634158	0.0973179	0.165821	0.127936	0.044792	0.0659197	Mtg2
2931	0.00565653	0.0212978	0.107445	0.221775	0.123305	0.07886	0.098933	Scaf1
2934	0.00290328	0.012071	0.0324685	0.0589543	0.0196825	0.0456365	0.0355729	Zfp933
2938	0.0234371	0.0698397	0.00658064	0.0269731	0.0243388	0.0241853	0.0106289	Gm11457
2939	0.00207898	0.00905717	0.0345818	0.0596868	0.0264115	0.0225831	0.0196042	Gm26529
2940	0.00207952	0.00905772	0.0236914	0.0531178	0.0298935	0.0163267	0.00336053	Gm2237
2943	0.0324079	0.091287	0.02324	0.0282252	0.021414	0.0210173	0.0208111	Meis3
2947	0.00588149	0.0219965	0.00918361	0.111904	0.0923071	0.0347876	0.0488896	Pigm
2952	0.022191	0.0667847	0.0368692	0.0535573	0.0721057	0.0519761	0.0267715	Gm15080
2952	0.0359822	0.0992748	0.00642952	0.164438	0.0510848	0.102278	0.0400979	Rela
2962	0.0151941	0.0487169	0.0259972	0.0328176	0.00960829	0.0176505	0.00501379	A930018P22Rik
2967	0.0227146	0.0680407	0.0308092	0.0628493	0.0669851	0.0562751	0.0146436	Fads2
2972	0.00424138	0.016634	0.0104793	0.0462449	0.0494124	0.029736	0.0362849	Caskin2
2975	0.00227856	0.00981277	0.00226411	0.0429276	0.0177694	0.00618157	0.0155372	Dysf
2976	0.00228985	0.00985358	0.0203249	0.0500025	0.0254972	0.0402907	0.0193498	4930520O04Rik
2976	0.02099	0.0638316	0.0289768	0.0465682	0.00868074	0.02215	0.0100249	Gm6368
2985	0.0147087	0.0473769	0.0794386	0.441062	0.216001	0.136341	0.144595	Cse1l
2988	0.0023524	0.0100849	0.0180356	0.058069	0.0402194	0.0385687	0.00974141	Isl2
2989	0.00320824	0.0131655	0.0792223	0.129647	0.0371286	0.0856547	0.0715543	Nckap5
2992	0.00238636	0.0102144	0.0117356	0.0612365	0.0053828	0.0253417	0.0158304	Stc2
2997	0.0352306	0.097572	0.019748	0.0161176	0.0210777	0.0213667	0.0133085	Khdc3
3010	0.0025355	0.010766	0.0424009	0.125284	0.0214261	0.0267777	0.00359957	Cldn12
3032	0.0251537	0.0740251	0.0537134	0.0124542	0.0711309	0.0104176	0.00901196	Ap5m1
3043	0.00538913	0.0204323	0.0335102	0.0618468	0.0523795	0.0086798	0.00321142	Arg2
3058	0.00281742	0.011759	0.0364824	0.0538824	0.0239052	0.0131954	0.0251788	Gm7204
3059	0.0263981	0.0772258	0.0291587	0.0579223	0.05276	0.00958789	0.018482	RP24-161C20.4
3060	0.0277413	0.0802924	0.021181	0.0273088	0.0214939	0.0211552	0.00828334	Pld5
3065	0.013339	0.0436299	0.0101778	0.0503589	0.0378313	0.0158655	0.0192397	Kcns3
3080	0.0207913	0.0633248	0.0294312	0.0342087	0.0285592	0.0197087	0.0170414	Gm9917
3095	0.00304393	0.012579	0.0225882	0.0901239	0.0539724	0.00171692	0.0231059	Zfp866
3098	0.0281324	0.081137	0.0269624	0.100067	0.133744	0.113033	0.0396982	Tmem259
3101	0.0129574	0.0426056	0.0225495	0.0516249	0.0184658	0.0293157	0.00578387	Als2cl
3109	0.00316741	0.0130299	0.025462	0.359211	0.0703871	0.0163064	0.00401893	Wdr3
3113	0.00318963	0.013104	0.00572741	0.10296	0.0648888	0.0152806	0.0220675	Atp7a
3117	0.0296775	0.0847583	0.03817	0.0845632	0.171922	0.12036	0.103991	Eif2b1
3119	0.0046652	0.0180298	0.0353553	0.132064	0.030323	0.0916315	0.0680683	Fgf13
3122	0.00325766	0.0133432	0.00812663	0.0653271	0.0423492	0.0377415	0.0211007	Rhbdf2
3135	0.00334048	0.0136286	0.0255044	0.0605576	0.00935609	0.00938925	0.00916196	Uchl1os
3137	0.0360832	0.099503	0.0466086	0.0485583	0.0515015	0.0501684	0.0236263	Cdo1
3138	0.00336995	0.0137178	0.0343165	0.0486741	0.0307479	0.042295	0.00197967	Kifc2
3139	0.00347733	0.014084	0.157513	0.411734	0.133943	0.14856	0.113681	Dus1l
3144	0.030974	0.0879182	0.0128835	0.057327	0.0571729	0.0338862	0.0100442	Plscr1
3154	0.014429	0.0465861	0.0236559	0.0324179	0.0139759	0.0183934	0.0265381	Gm37045
3158	0.00350394	0.0141759	0.0760094	0.406102	0.00856998	0.0146877	0.0229558	Bag6
3164	0.0305327	0.0868364	0.0165549	0.0201426	0.025077	0.0215472	0.021242	Sncb
3171	0.0200294	0.0613994	0.00810437	0.0364555	0.0311521	0.00446009	0.0102433	Asic1
3185	0.00366484	0.0147206	0.0260145	0.275623	0.0778526	0.0772059	0.0295033	Bap1
3193	0.0204398	0.0624464	0.0159821	0.0369394	0.0175281	0.024098	0.0207706	Gm15867
3197	0.00372901	0.0149337	0.106071	0.319148	0.0903238	0.00867133	0.000601412	Ddx19b
3198	0.00372964	0.0149337	0.0468067	0.448544	0.0263066	0.00136862	0.0630712	Safb
3199	0.0159967	0.0507153	0.0382101	0.0605397	0.0559045	0.0348067	0.043206	2810405F17Rik
3209	0.00379252	0.0151298	0.0296116	0.0584358	0.034053	0.0355327	0.00323805	Crabp2
3213	0.0038292	0.0152593	0.0841459	0.203483	0.124411	0.0647734	0.0118956	Phc2
3214	0.0133972	0.043807	0.0103656	0.0300388	0.00676677	0.0326945	0.0033226	Nlrp14
3220	0.0038768	0.0154236	0.00730395	0.0504866	0.0184115	0.00900322	0.0180392	Dmpk
3225	0.0038994	0.0154994	0.0408625	0.117775	0.0225748	0.0326767	0.00380622	Nudt16
3231	0.0352646	0.097629	0.0410981	0.075507	0.0923191	0.0206535	0.0465681	Ubqln2
3233	0.006023	0.022426	0.00626062	0.102364	0.00483469	0.109819	0.0847251	1700010I14Rik
3244	0.00405941	0.0160329	0.00618911	0.0811215	0.0161746	0.00461288	0.00683062	Vcam1
3245	0.00406362	0.0160467	0.0591344	0.0658293	0.0132209	0.0300523	0.0459241	Dnah8
3246	0.00409091	0.0161515	0.0177335	0.0499404	0.0216754	0.0171178	0.00355826	S100b
3254	0.012303	0.0408486	0.00935638	0.0503813	0.0339713	0.0237869	0.00764232	Zfp937
3255	0.0041446	0.0163161	0.0258528	0.0415612	0.0285073	0.0281379	0.028563	Gm6345
3263	0.00973966	0.0335609	0.0182359	0.0477068	0.0276942	0.029328	0.0339602	1500026H17Rik
3268	0.0042719	0.0167295	0.0370006	0.122938	0.045937	0.00098489	0.0147874	Armc6
3268	0.0133691	0.0437217	0.00781228	0.186944	0.149845	0.131045	0.0870058	Zfp593
3275	0.00432908	0.016917	0.0171149	0.0528194	0.0283251	0.0148219	0.00920697	Ttc37
3280	0.0189629	0.0586586	0.0186893	0.0309053	0.0342252	0.0118222	0.00290418	Prickle4
3288	0.00445492	0.0173465	0.0993353	0.477907	0.10525	0.149585	0.0544249	Lap3
3302	0.00455064	0.017656	0.0148774	0.078708	0.0282246	0.0333607	0.020655	Zbtb5
3319	0.00470387	0.0181696	0.0217793	0.110135	0.0268682	0.0601314	0.0267418	Gm7536
3330	0.00839187	0.0296054	0.0242987	0.0508793	0.00163376	0.0115343	0.0245218	Gramd1a
3346	0.00503371	0.0192558	0.00402969	0.0787922	0.00530998	0.0111747	0.017643	Zfp287
3359	0.0338699	0.0943744	0.021608	0.0323907	0.015638	0.011705	0.0188499	Rsl1
3361	0.00763682	0.0273089	0.0286427	0.0427603	0.00771546	0.0397725	0.00660576	Car11
3367	0.0052521	0.0199789	0.026388	0.0495328	0.00545554	0.0139574	0.00583673	Zfp954
3377	0.00533214	0.0202551	0.0578034	0.305225	0.0932512	0.0435596	0.000848115	Pop1
3379	0.00536003	0.0203362	0.0422007	0.10482	0.004563	0.0411358	0.0404556	Mical3
3384	0.00539331	0.0204411	0.0205727	0.0421058	0.0342143	0.0178332	0.0149404	Cacna1c
3413	0.00566591	0.0213257	0.013587	0.0370216	0.0173371	0.00112811	0.0226368	5330417C22Rik
3416	0.00568779	0.0213896	0.0055523	0.117976	0.101969	0.00542227	0.00120736	Rnf168
3423	0.0110163	0.0372351	0.024742	0.0455135	0.00543234	0.0237425	0.0328128	RP23-114L12.4
3449	0.00591653	0.0221048	0.00896385	0.0941112	0.0229551	0.0341267	0.0403137	Bloc1s1
3456	0.0288581	0.082842	0.0185596	0.0313974	0.0153172	0.024238	0.0158955	Gm8526
3460	0.00602759	0.0224357	0.0220343	0.0530553	0.0046398	0.0105963	0.0192837	Pars2
3460	0.0295007	0.0843419	0.00280991	0.0317343	0.0157496	0.0331032	0.0191813	Barx2
3476	0.00618478	0.0229213	0.0196209	0.0482849	0.0371239	0.0354442	0.0161638	Zcchc24
3486	0.00868123	0.0304682	0.0140862	0.048657	0.0399056	0.00888863	0.00884761	9430037G07Rik
3488	0.00627189	0.0231858	0.0161711	0.0530153	0.00561424	0.0280701	0.0204496	Zfp691
3494	0.0322783	0.0909574	0.0237437	0.0284186	0.0131718	0.0258718	0.0249916	Rcan2
3519	0.0065868	0.0241368	0.042629	0.116559	0.0400441	0.0240214	0.00115616	Cyp26b1
3522	0.00663972	0.024294	0.00340532	0.0377812	0.0207599	0.00333788	0.00667693	Man1a
3525	0.0230346	0.068791	0.064915	0.0888384	0.0401891	0.015848	0.0188238	Chml
3546	0.0193381	0.0597006	0.0249975	0.104307	0.0561635	0.0735438	0.0378507	1700030C10Rik
3577	0.00733458	0.0263623	0.0110098	0.0412712	0.00653256	0.0234396	0.00770411	Fkrp
3601	0.0074673	0.0267775	0.031563	0.250268	0.0266271	0.0328902	0.0529147	Jmy
3610	0.0307335	0.0873277	0.0193263	0.0345092	0.028391	0.00937197	0.020724	Gm11652
3617	0.00777734	0.0277567	0.0294984	0.267938	0.103505	0.0319495	0.0549648	Mbtps1
3625	0.00784858	0.0279694	0.0229254	0.0419035	0.024601	0.0281712	0.0146942	Atp7b
3649	0.0082432	0.029166	0.0178723	0.0587304	0.0180889	0.0256265	0.00996456	Dlx2
3650	0.00825296	0.0291958	0.0178649	0.295727	0.0887614	0.0817924	0.0648201	Scyl1
3661	0.00836139	0.029517	0.03706	0.0383632	0.0120626	0.0339668	0.00790469	Dnah2
3668	0.00846253	0.0297968	0.0156496	0.0384553	0.0298414	0.0177388	0.0164028	Gm14662
3691	0.0124454	0.0412271	0.0236341	0.0477165	0.0249853	0.000623405	0.0527911	Gm20621
3696	0.00889726	0.0311354	0.0199995	0.052654	0.00760895	0.0145835	0.00167072	RP23-118L1.4
3702	0.0109257	0.0369807	0.00630108	0.034106	0.00313147	0.0297302	0.0149215	Trak1
3711	0.034634	0.0962011	0.0539863	0.080202	0.0129317	0.0308037	0.0348773	Man1c1
3722	0.0092069	0.0320341	0.0426817	0.0937366	0.0413816	0.0309691	0.01613	Ppm1f
3726	0.00927946	0.032225	0.0257153	0.0460722	0.0313996	0.0223725	0.0117132	H2-T23
3729	0.0108098	0.0366569	0.00686209	0.0415779	0.0313042	0.0381058	0.0144572	Rtn2
3730	0.00931131	0.032315	0.00978564	0.0474765	0.00103474	0.023936	0.0049571	RP24-80L24.2
3735	0.00938541	0.0325359	0.0104545	0.0519507	0.0146823	0.022805	0.0123055	Gm6485
3736	0.00939908	0.0325677	0.0816913	0.105313	0.0221504	0.0846748	0.00719176	Pbx4
3744	0.00949054	0.0328428	0.0362657	0.0959225	0.0338108	0.0185975	0.0127534	Prss35
3754	0.00967864	0.0333876	0.0142382	0.109846	0.0164983	0.0241195	0.00898901	Alg11
3765	0.0338564	0.0943542	0.022455	0.397453	0.199879	0.192391	0.0238854	Mrpl40
3785	0.0302795	0.0862627	0.102903	0.32627	0.0762096	0.177927	0.0206732	Gemin7
3801	0.0102785	0.0350756	0.0645416	0.269757	0.05516	0.108895	0.0247468	Rabif
3819	0.0208436	0.0634575	0.0110496	0.195862	0.0503373	0.0271362	0.0795324	2900052L18Rik
3837	0.0201165	0.0616058	0.0526038	0.162364	0.0263961	0.0787349	0.0335796	Acap3
3841	0.0109692	0.0370989	0.0239912	0.038897	0.0382612	0.0276294	0.0278527	Perp
3853	0.0142445	0.0461067	0.00555635	0.0328138	0.0107601	0.00329848	0.0242315	Dnm3
3855	0.0324775	0.0914596	0.0359029	0.0645974	0.00554398	0.0544533	0.016074	4833417C18Rik
3868	0.0115335	0.0387548	0.0241574	0.0489759	0.0019384	0.024267	0.0312701	Retsat
3889	0.0239559	0.0711519	0.0261287	0.03657	0.0301261	0.0278654	0.0094093	Dhrs3
3898	0.0119448	0.0398295	0.0183697	0.0644153	0.0379629	0.0178116	0.0124238	A730017L22Rik
3902	0.0121154	0.0403364	0.00188054	0.053194	0.0126686	0.0285858	0.0160643	Fam222a
3904	0.0121612	0.0404643	0.0242807	0.0402536	0.0281717	0.024762	0.00527968	Pde5a
3914	0.0123545	0.0409948	0.00330937	0.055961	0.0160919	0.00759298	0.0205492	1700034P13Rik
3938	0.012649	0.0417666	0.0309639	0.0905262	0.0211779	0.0254317	0.04582	Zfp936
3941	0.0127283	0.0420045	0.00517956	0.0630495	0.0232094	0.0363823	0.0170794	Unc5d
3943	0.016021	0.0507627	0.0116471	0.0269203	0.0117529	0.0221209	0.0111098	Doc2b
3946	0.0127699	0.0421228	0.0248571	0.0406081	0.0396196	0.0406249	0.0303918	Tfdp1
3953	0.0128812	0.0424255	0.0217696	0.0557374	0.0192253	0.00366982	0.00975297	Hspa1b
3962	0.0130144	0.0427543	0.0922479	0.378082	0.0740423	0.0875748	0.0561216	Mprip
3972	0.0299043	0.0853055	0.0235775	0.0450354	0.0297485	0.0285304	0.0269204	Adamts7
3973	0.013263	0.0434269	0.0353438	0.176937	0.0715425	0.0253429	0.0226403	Rtkn2
3976	0.0132858	0.0434883	0.00169422	0.0466029	0.0191155	0.0221266	0.000900892	Ebf4
3984	0.0205601	0.0627613	0.0447157	0.389496	0.140972	0.0705375	0.123572	Lamtor1
4009	0.0180281	0.056182	0.026035	0.0382871	0.0210767	0.0130123	0.000589076	Arfgef3
4034	0.0143802	0.0464356	0.00103143	0.0409733	0.00501472	0.00859205	0.00371856	Tcirg1
4037	0.0289287	0.0830123	0.0150467	0.0296058	0.00801325	0.0187608	0.000716163	Vstm2b
4057	0.0149713	0.0481016	0.0122933	0.0256228	0.0150643	0.0181523	0.0178109	Tceal7
4064	0.0151148	0.0484986	0.0172765	0.0777973	0.0166351	0.0411721	0.0264764	Enthd2
4085	0.0234111	0.069791	0.0258637	0.0524011	0.06074	0.0446693	0.0369308	Elfn2
4100	0.0330612	0.0927326	0.0099783	0.0347884	0.0171273	0.020107	0.0098667	Ccl2
4105	0.016002	0.0507212	0.0145435	0.0387112	0.0213829	0.0203349	0.0106682	Ttc36
4112	0.0161602	0.0511369	0.0128982	0.0284142	0.0123233	0.019706	0.020338	Mctp1
4121	0.0163956	0.0517688	0.0181906	0.0374551	0.0122011	0.0210533	0.0127918	Yjefn3
4127	0.0165425	0.0521871	0.00916911	0.0347643	0.0210864	0.0123709	0.0240073	Repin1
4165	0.0174692	0.0546849	0.0194105	0.0336202	0.0129744	0.00922986	0.00671199	Jakmip2
4170	0.0176488	0.055166	0.0178751	0.0323937	0.0228233	0.00114424	0.000352577	Rragb
4172	0.0177226	0.0553567	0.0505442	0.175144	0.104065	0.0746671	0.0016012	Zmym2
4195	0.0184587	0.057319	0.109753	0.389155	0.00634536	0.1853	0.0691431	Rab18
4197	0.0321412	0.0906063	0.01602	0.0377281	0.0111047	0.0193942	0.0094404	Adam12
4246	0.0196511	0.0604502	0.0185357	0.0371652	0.0199984	0.017258	0.000657361	Capn1
4260	0.0269068	0.07844	0.0107571	0.0316535	0.00455841	0.0120457	0.0214719	Gm37472
4281	0.0207525	0.0632244	0.014977	0.0341358	0.00966966	0.0153721	0.0141515	Gm16379
4293	0.0210146	0.0638518	0.0118422	0.032815	0.0147197	0.00979029	0.00683677	Pramel1
4316	0.0218005	0.0658734	0.0405571	0.0806403	0.0576105	0.000318907	0.0242884	1700123M08Rik
4323	0.0352283	0.097572	0.0670838	0.129999	0.0221334	0.0723897	0.00575018	Zfp516
4327	0.0221358	0.0666737	0.0552598	0.0877448	0.0287798	0.0322096	0.0347737	Gm5566
4330	0.0221971	0.0667937	0.0190707	0.03819	0.00465046	0.0130057	0.00777181	Zfp658
4356	0.0229395	0.0685728	0.000778752	0.0324061	0.00858614	0.0143645	0.00381458	Ldoc1l
4380	0.0236872	0.0704982	0.00407137	0.0262145	0.0110497	0.0145907	0.00467206	Agt
4445	0.026305	0.076995	0.0486864	0.0772533	0.00720084	0.0684345	0.0430548	Tbc1d25
4456	0.0266515	0.0778417	0.015356	0.031528	0.027741	0.0208354	0.0168796	Lgals3
4504	0.0355665	0.0983646	0.0272929	0.0366836	0.0134901	0.00629861	0.0109776	9430060I03Rik
4564	0.0301671	0.0859875	0.00549775	0.0274274	0.0179305	0.0142974	0.00641425	Cnn1
4570	0.0304465	0.086645	0.00967389	0.0550211	0.0103393	0.0129367	0.0221203	Gm16283
4581	0.0309777	0.0879182	0.012232	0.0289787	0.0264047	0.0259874	0.0172846	Itga3
4587	0.031158	0.0882535	0.02165	0.0914639	0.0436064	0.0284472	0.0129727	Mtfr2
4592	0.0313251	0.0886385	0.0346366	0.065219	0.0119037	0.0534931	0.0370757	Tex2
4626	0.0330652	0.0927326	0.0154979	0.0762191	0.0202509	0.0170457	0.0332974	Gm3550
4668	0.0349425	0.0969095	0.0164009	0.0399993	0.00557965	0.0178152	0.0190014	Lims2
4679	0.0352247	0.097572	0.0550946	0.181595	0.0612917	0.0291531	0.0067013	Gm13835
4685	0.0353219	0.0977626	0.00747034	0.031886	0.0122514	0.0197506	0.00230065	Fam163b
4695	0.0360261	0.0993706	0.0214894	0.0368911	0.0197394	0.00895746	0.00965171	Ankmy2

## Sheet: Diff_In_B
Top	p.value	FDR	logFC.Diff_A	logFC.pL	logFC.Undiff_1	logFC.Undiff_2	logFC.Undiff_to_Diff	GeneName
1	1.13418e-63	7.0559e-61	0.814812	1.68141	1.60851	1.30459	1.377	Ccnd1
3	1.87679e-97	4.54057e-94	0.896552	0.361421	1.76757	1.08198	1.40493	H3f3b
4	1.01564e-51	3.94903e-49	0.715537	1.19037	1.16375	1.02664	1.06499	Dmrtb1
7	3.68437e-43	1.02851e-40	1.18625	0.528702	1.35684	1.16743	1.23756	Esx1
7	9.83364e-29	1.22353e-26	0.350627	0.98263	0.859138	0.408157	0.554457	Plk1
9	1.46703e-78	1.77461e-75	0.263189	0.245668	1.71345	1.46477	1.35199	Cd63
12	8.51873e-66	6.3961e-63	0.456352	0.153634	1.59949	1.18621	1.11982	Rps27l
13	2.94909e-63	1.7355e-60	0.358508	1.25849	1.81991	0.874124	1.17186	Hmgn2
13	5.30829e-22	3.9994e-20	0.499444	1.29102	0.854317	0.828856	0.685999	Ccng1
14	5.88247e-22	4.40021e-20	0.104905	0.747969	0.200305	0.247081	0.0936997	Insig1
15	9.8438e-79	1.26082e-75	0.1713	2.03526	2.24376	0.658639	0.935894	Tubb4b
18	8.5931e-33	1.37848e-30	0.414534	0.765502	0.804621	0.756945	0.76176	Tcea3
20	2.503e-19	1.53522e-17	0.00175882	0.529919	0.0813562	0.0712174	0.0578606	Myo1b
21	6.18728e-31	8.80535e-29	0.35053	1.73894	0.954875	0.67409	0.95978	Cks1b
22	5.51821e-19	3.30973e-17	0.0391405	0.423121	0.189994	0.21066	0.133485	D330045A20Rik
23	3.28462e-34	5.95994e-32	0.52557	0.151671	0.260798	0.308208	0.743422	Rpl22
29	1.77433e-17	9.15503e-16	0.208704	0.713644	0.389213	0.219798	0.182773	Rfk
30	2.66243e-17	1.35132e-15	0.0492159	0.511366	0.290187	0.246153	0.18556	Ipmk
32	2.18389e-42	5.944e-40	0.137982	1.45972	1.13348	0.498773	0.766848	Tmsb10
32	1.8688e-30	2.55919e-28	0.281083	1.09062	0.990779	0.0800751	0.160556	Cdca3
33	1.11656e-61	6.39787e-59	0.180187	0.286213	1.95897	0.358722	0.260096	Hmgb2
36	6.31901e-33	1.04235e-30	0.681692	0.388028	0.978982	0.872222	0.897888	Selm
36	2.00925e-16	9.26894e-15	0.0440146	0.661327	0.320606	0.0154351	0.025424	Aurkb
37	2.16148e-16	9.92912e-15	0.155102	0.368708	0.353196	0.327862	0.231625	Ppp1r1b
38	3.61482e-37	7.56818e-35	0.172627	1.48579	1.25268	0.0162834	0.198095	Tuba3a
39	4.23444e-27	4.6332e-25	0.645916	0.400389	0.657778	0.838692	0.692898	Tex261
40	2.84779e-16	1.28914e-14	0.333094	0.51167	0.383056	0.380747	0.361899	Nudt22
41	1.96283e-21	1.37867e-19	0.689546	0.278368	0.68828	0.34031	0.661209	Ndufb5
42	3.30789e-16	1.48202e-14	0.0154621	0.922012	0.155468	0.217639	0.11812	Nedd4
43	4.53687e-16	2.01193e-14	0.0480565	0.911009	0.54842	0.0174896	0.0440322	Incenp
44	5.41321e-16	2.38116e-14	0.184591	0.696052	0.202591	0.0408237	0.108898	Ppm1d
45	4.10504e-35	7.98064e-33	0.320933	0.0529501	0.173957	0.225206	0.564347	Rpl41
47	2.80535e-20	1.83435e-18	0.614136	0.450706	0.540972	0.437154	0.549263	Npm3
51	8.59298e-31	1.19938e-28	0.174068	0.791272	0.929154	1.13423	0.672726	Gfer
56	4.9541e-31	7.09675e-29	0.260736	1.09628	0.961103	0.634664	0.774255	Cfl1
56	3.24912e-17	1.63765e-15	0.18167	0.590315	0.547643	0.2601	0.0927571	Fam83d
63	6.43742e-15	2.48086e-13	0.161534	1.00747	0.173661	0.282528	0.0634422	Hmbs
65	8.56743e-15	3.23306e-13	0.0872611	0.319701	0.00832764	0.0171065	0.0305635	Prrc1
68	6.09238e-22	4.51209e-20	0.552456	0.234151	0.668115	0.753832	0.666273	Oat
70	1.25282e-41	3.28663e-39	0.417241	0.439812	1.25834	1.03738	0.758015	Nt5dc2
70	1.36143e-14	4.99897e-13	0.0092593	0.322284	0.178614	0.167681	0.116936	Dab1
76	6.01173e-27	6.44825e-25	0.311057	1.01943	0.872634	0.640534	0.810802	Rac1
76	2.36003e-15	9.67746e-14	0.586625	0.122233	0.504859	0.319593	0.411771	Nsmce4a
78	1.01254e-39	2.39641e-37	0.387499	0.209261	1.28731	0.63921	0.615679	Dek
79	3.20311e-14	1.11591e-12	0.116666	0.71497	0.248581	0.514181	0.315462	Bri3bp
81	3.93273e-23	3.21922e-21	0.328775	0.340979	0.301496	0.0729023	0.478997	Rps17
82	4.73828e-37	9.73314e-35	0.540501	0.216169	1.24041	0.557897	0.57921	Nasp
88	1.03461e-13	3.37746e-12	0.158116	0.993579	0.198778	0.260136	0.253182	Myl12b
91	2.49142e-14	8.82084e-13	0.561624	0.875794	0.615707	0.703126	0.422475	U2af1
92	1.54794e-13	4.91325e-12	0.109981	0.605719	0.274941	0.173566	0.167568	Abhd17c
97	1.93163e-34	3.62568e-32	0.404706	0.403685	1.10821	0.763114	0.651016	Uba2
99	2.60663e-34	4.76948e-32	0.0323395	1.26472	1.1056	0.853081	0.54839	Sin3b
99	1.53422e-31	2.27253e-29	0.255965	0.914032	0.90769	0.827417	0.672089	Pold2
103	2.54431e-33	4.32812e-31	0.263461	1.06412	1.12511	0.820151	0.64656	Mlf2
103	3.57603e-13	1.08749e-11	0.182733	0.583161	0.465138	0.368423	0.407723	Dnlz
107	8.23643e-33	1.33836e-30	0.44468	0.519456	1.02164	0.37966	0.44999	Birc5
108	5.22721e-13	1.53807e-11	0.0260282	0.548296	0.339327	0.112195	0.0869243	Rangap1
112	6.76507e-13	1.95362e-11	0.0750557	0.412233	0.317415	0.2726	0.201476	Them6
113	1.84276e-23	1.5492e-21	0.388976	0.179262	0.885165	0.520632	0.704377	Atp5k
114	1.18741e-14	4.39706e-13	0.49258	0.293796	0.674946	0.456443	0.565529	Eif5
114	8.96597e-13	2.54199e-11	0.0810464	0.297707	0.0711248	0.0528382	0.0517538	Zeb1
115	3.31858e-21	2.29393e-19	0.219243	1.27029	0.687669	0.82164	0.394773	Mrps24
115	5.38538e-13	1.57609e-11	0.268616	1.3801	0.515511	0.668814	0.238768	Pgp
117	6.31158e-22	4.65859e-20	0.150475	0.628758	0.335644	0.260425	0.565596	Rpl27a
117	1.0084e-21	7.27052e-20	0.169745	1.08003	0.849328	0.888449	0.645441	Sec61b
117	1.05875e-12	2.98618e-11	0.0430923	0.887995	0.232688	0.205056	0.115674	Lrwd1
118	3.74705e-22	2.85273e-20	0.405845	0.686775	0.799746	0.622709	0.731264	Usp50
120	3.32977e-21	2.29438e-19	0.200666	1.63209	0.829982	0.424816	0.391108	Ppp1cc
120	5.42694e-13	1.58612e-11	0.454661	0.226364	0.479508	0.410541	0.42021	Gm14698
122	1.33166e-12	3.689e-11	0.102237	0.286974	0.0237155	0.106538	0.0271378	Cdyl2
127	2.62643e-30	3.57424e-28	0.0774499	0.54093	1.07574	0.81792	0.758061	Taf10
129	2.00046e-22	1.5501e-20	0.509308	0.411229	0.857327	0.639649	0.677578	Rheb
130	2.88243e-12	7.60752e-11	0.52314	0.393404	0.367399	0.384638	0.466809	Eif4a2
131	1.10472e-29	1.46671e-27	0.405189	0.266359	1.0385	0.187571	0.612392	Epcam
132	1.9856e-12	5.37743e-11	0.248741	1.15783	0.561772	0.159265	0.306039	Gmfb
134	2.31963e-12	6.22781e-11	0.013011	0.362948	0.179281	0.0793508	0.0616036	Bcl2l11
139	2.47675e-18	1.40074e-16	0.439158	0.305167	0.598225	0.314517	0.436791	Tex13
143	1.89896e-18	1.07958e-16	0.48771	0.394908	0.72443	0.577947	0.451419	Pla2g12a
145	1.92167e-11	4.47036e-10	0.406019	0.265813	0.168055	0.30803	0.181906	Lpcat3
147	2.88661e-18	1.61162e-16	0.267428	0.411389	0.517133	0.542399	0.424328	Gnai1
148	7.83228e-25	7.31932e-23	0.0962245	0.471408	0.822887	0.601024	0.536191	Uqcr11
148	3.25613e-18	1.81327e-16	0.144652	0.0626594	0.744745	0.820798	0.376048	Polr2j
149	9.60103e-28	1.08318e-25	0.0758029	0.0388745	0.898917	0.657695	0.419759	Pdcd5
151	1.34016e-22	1.04966e-20	0.098181	0.444287	0.895132	0.343292	0.575562	Atp5h
155	3.26559e-11	7.28535e-10	0.457127	0.501785	0.377826	0.240856	0.408024	Vmp1
156	7.59843e-27	8.1102e-25	0.0353039	0.739528	0.947867	0.166502	0.192797	Prc1
158	6.03288e-12	1.50642e-10	0.112191	0.372027	0.27709	0.171857	0.256157	Cmtm4
159	1.51746e-23	1.29068e-21	0.394315	0.0248345	0.585281	0.522425	0.487058	Mbnl3
160	1.08601e-17	5.73951e-16	0.225374	0.0635493	0.424562	0.476545	0.434703	Bmyc
163	6.64723e-12	1.64101e-10	0.0660362	1.35604	0.305852	0.126878	0.165549	Dmrt1
165	8.38707e-12	2.05653e-10	0.244039	0.467935	0.17237	0.359543	0.210866	Efna2
166	8.42323e-12	2.06308e-10	0.205234	0.639856	0.00464912	0.116529	0.129126	Nme4
167	1.54948e-21	1.09185e-19	0.120682	0.646291	0.821442	0.760085	0.468711	Rp9
168	9.54968e-12	2.3207e-10	0.0667931	0.968328	0.254311	0.234509	0.294766	Actr3
171	1.08878e-11	2.63412e-10	0.0316406	0.295729	0.149869	0.0848766	0.0593899	Pls1
172	9.69953e-17	4.6622e-15	0.3506	0.295809	0.584573	0.628146	0.478815	Med30
173	1.15071e-11	2.77164e-10	0.0878776	0.244894	0.103044	0.141991	0.0911265	Ece1
175	1.90666e-25	1.86169e-23	0.251671	0.398026	0.686056	0.0805187	0.22196	Mki67
180	1.59252e-11	3.76092e-10	0.00787003	1.18561	0.247908	0.154922	0.28382	Bzw1
181	5.48618e-25	5.21642e-23	0.454379	0.231224	0.83161	0.633616	0.512908	Rcn2
183	9.24254e-19	5.35232e-17	0.316277	0.611903	0.799296	0.790339	0.690521	C1d
186	3.34639e-23	2.77051e-21	0.471635	0.203306	0.882836	0.771188	0.611146	Rfxap
186	1.94828e-11	4.52741e-10	0.0649188	0.23135	0.0256975	0.042784	0.045285	Tmem170
190	2.44368e-16	1.11783e-14	0.456243	0.196979	0.1886	0.326346	0.640916	Gm10076
191	2.23629e-11	5.13098e-10	0.0828559	0.241707	0.00931122	0.0387173	0.00456068	Ncaph
194	8.82485e-14	2.89822e-12	0.201415	0.382683	0.465293	0.475119	0.325066	Pth1r
198	2.81383e-11	6.35563e-10	0.151491	0.310776	0.258577	0.150997	0.160299	Cds1
199	2.8638e-11	6.46179e-10	0.173716	0.876087	0.567063	0.504958	0.410868	H2afj
200	9.49643e-24	8.17293e-22	0.518057	0.276124	1.29028	0.853441	0.0850406	Hist1h2ap
203	1.26572e-23	1.08503e-21	0.196031	0.47539	0.862857	0.639597	0.406651	Cyc1
203	3.73246e-23	3.06681e-21	0.28769	0.627133	0.831755	0.691156	0.580901	Polr2l
204	1.4458e-23	1.23454e-21	0.119549	0.0364565	0.884686	0.611008	0.285638	Rbm46
204	4.27915e-15	1.70649e-13	0.258061	0.448686	0.444677	0.487269	0.346876	Tmem56
204	3.22843e-11	7.21723e-10	0.171039	0.410425	0.337192	0.203774	0.285473	Sox11
206	3.55188e-16	1.58157e-14	0.190534	0.700558	0.606629	0.609221	0.539264	Hmg20b
206	3.66706e-11	8.09802e-10	0.00632642	1.37959	0.218935	0.377625	0.190879	Ndufa13
208	2.13022e-23	1.78398e-21	0.26035	0.429098	0.865334	0.212734	0.414874	Tpx2
209	4.08074e-11	8.92109e-10	0.0142237	0.22334	0.0501909	0.121092	0.0710844	Fam49a
210	2.55123e-18	1.43913e-16	0.373638	0.588672	0.656425	0.584254	0.574771	Mzt1
211	1.1965e-09	2.10271e-08	0.389815	0.504571	0.24566	0.225788	0.367857	Atrx
213	6.91117e-23	5.61507e-21	0.421622	0.200606	0.927574	0.333153	0.468518	Srsf6
213	5.64524e-11	1.20984e-09	0.451616	0.340568	0.543961	0.424112	0.511833	Snrnp40
215	1.58719e-09	2.72982e-08	0.45071	0.264332	0.146217	0.273157	0.327918	Krtcap2
216	9.64914e-23	7.69598e-21	0.175643	0.336044	0.949038	0.623865	0.664231	Tbca
217	1.25632e-14	4.62862e-13	0.0405118	0.151448	0.588377	0.618443	0.339237	Eea1
220	6.90882e-19	4.08784e-17	0.0737118	0.582206	0.684017	0.560063	0.458488	P3h3
221	4.06638e-21	2.7931e-19	0.0335392	1.26831	0.884099	0.222576	0.350266	Coq7
225	9.09174e-11	1.89781e-09	0.24022	0.725933	0.450065	0.42986	0.331116	Mob1b
226	9.1598e-11	1.90492e-09	0.0325865	0.246358	0.0510953	0.0429322	0.00590226	Klhl21
227	1.03592e-10	2.13334e-09	0.126209	0.428917	0.133237	0.268097	0.279603	Adprhl2
228	1.15039e-10	2.35641e-09	0.0218167	0.375831	0.148099	0.264714	0.079219	Mgll
231	7.37896e-12	1.81342e-10	0.0695454	0.351742	0.306105	0.25633	0.206679	Plk5
232	8.97533e-22	6.55802e-20	0.359091	0.247169	0.853184	0.616594	0.327842	Dnajc9
232	1.40393e-10	2.85427e-09	0.0483355	0.576917	0.36862	0.217285	0.146855	Carhsp1
233	4.88449e-15	1.92837e-13	0.149943	0.610384	0.513389	0.475034	0.429969	Cbx4
234	1.50755e-10	3.04503e-09	0.10559	0.679234	0.258334	0.202008	0.11461	Ndufaf4
235	3.51158e-09	5.68485e-08	0.338342	0.111302	0.36175	0.271375	0.291353	Prps1
236	1.53198e-10	3.08865e-09	0.0774028	0.667112	0.207994	0.327697	0.107903	Sac3d1
237	6.15172e-15	2.38766e-13	0.144583	0.416226	0.282613	0.0252459	0.335523	Oaz1
238	1.36772e-13	4.38598e-12	0.0344327	0.758145	0.588445	0.609875	0.19787	Gna11
238	2.46181e-13	7.63583e-12	0.41158	0.368109	0.503426	0.600288	0.474394	Pigyl
239	1.34215e-21	9.55031e-20	0.199574	0.479859	0.850647	0.23354	0.445549	Sar1a
239	6.81265e-19	4.04193e-17	0.377779	0.541664	0.732659	0.314648	0.409422	Hnrnpa2b1
239	3.78951e-18	2.09423e-16	0.0444081	0.638189	0.667745	0.616877	0.384611	Clip1
240	1.84254e-10	3.66723e-09	0.117063	0.970011	0.191945	0.238777	0.118176	Ppil1
244	3.53855e-16	1.57886e-14	0.263671	0.511885	0.67783	0.645994	0.479508	Srp9
245	6.34177e-18	3.44353e-16	0.298814	0.263942	0.552992	0.453621	0.486737	Spag9
245	5.35372e-09	8.3624e-08	0.381933	0.176133	0.0759182	0.274372	0.374026	Rab10os
247	2.37038e-10	4.64143e-09	0.0674504	1.00834	0.498627	0.343118	0.416385	Stub1
249	4.01024e-14	1.36649e-12	0.419182	0.580528	0.515406	0.184898	0.611317	Arpc2
253	2.67243e-13	8.27732e-12	0.201449	0.132473	0.357716	0.397235	0.322079	Mdp1
254	6.22029e-17	3.05735e-15	0.3001	0.560272	0.629317	0.591961	0.400283	1110001J03Rik
256	1.58442e-16	7.45124e-15	0.25765	0.609821	0.706315	0.639397	0.433424	Cul5
256	7.54431e-09	1.15277e-07	0.282268	0.101867	0.14747	0.0103543	0.130264	Tk1
257	3.27193e-13	1.00484e-11	0.273033	0.188858	0.601514	0.666329	0.277057	Tsen34
257	3.02348e-10	5.79517e-09	0.0692911	0.232597	0.0190166	0.0813005	0.0780531	Nprl2
259	1.45414e-14	5.3125e-13	0.183557	0.73739	0.555558	0.353228	0.54093	Ubl5
262	5.76367e-20	3.69112e-18	0.41362	0.391292	0.660503	0.0886979	0.439062	Nusap1
264	8.10892e-20	5.13266e-18	0.370115	0.392185	0.731415	0.485774	0.373292	Kdelr2
265	3.77038e-10	7.1079e-09	0.0949938	0.237392	0.122934	0.0859743	0.0506368	Alg2
266	4.09336e-10	7.69678e-09	0.175754	1.02782	0.516614	0.374373	0.196127	Hspa14
266	1.15351e-08	1.69821e-07	0.3139	0.17611	0.132262	0.174653	0.241528	Akt1s1
268	4.28597e-10	8.04507e-09	0.0428109	0.235378	0.0996409	0.0754508	0.0887006	Ccdc88c
269	1.51166e-19	9.41229e-18	0.074177	0.757847	0.752796	0.333957	0.137238	Srsf7
269	4.94655e-13	1.46739e-11	0.111678	0.0570668	0.587556	0.624046	0.368958	Srp14
271	4.59019e-12	1.1676e-10	0.397863	0.514167	0.516495	0.424682	0.501234	Yy1
273	5.32359e-13	1.56432e-11	0.230853	0.124309	0.424391	0.452538	0.368702	Slc9a6
274	1.26271e-08	1.84773e-07	0.272222	0.0346009	0.24195	0.257082	0.281602	Rnf5
275	5.61157e-10	1.03373e-08	0.0147419	0.229579	0.14576	0.120614	0.0993508	Tom1l1
279	8.92521e-19	5.21012e-17	0.422155	0.400771	0.751149	0.516915	0.569164	Yaf2
284	5.11856e-14	1.71728e-12	0.391728	0.519779	0.587079	0.579183	0.567531	Grb2
285	1.01706e-12	2.87603e-11	0.310382	0.744189	0.548171	0.656722	0.549623	Glod4
289	9.05713e-10	1.62446e-08	0.0392312	0.41751	0.251043	0.293732	0.187254	Nrarp
290	9.09116e-19	5.27869e-17	0.235386	0.583795	0.728173	0.401944	0.402992	Ndufb8
290	8.15234e-16	3.52201e-14	0.346849	0.453834	0.591325	0.321814	0.486027	Tomm20
290	9.2847e-10	1.66391e-08	0.102378	0.334784	0.0195381	0.0559955	0.0784364	Dcaf7
291	3.21685e-08	4.36409e-07	0.429341	0.347192	0.163612	0.38389	0.286451	Sec11a
297	2.95985e-12	7.79295e-11	0.0787897	0.172307	0.460932	0.561116	0.324477	Vps13a
298	4.63747e-08	6.15709e-07	0.389113	0.224981	0.287975	0.148745	0.198234	Tra2b
302	1.06816e-09	1.89707e-08	0.388338	0.345132	0.451507	0.481209	0.45896	Rbm25
302	1.16177e-09	2.04898e-08	0.015725	0.246921	0.157686	0.117999	0.0616006	Jph1
305	5.68389e-08	7.40641e-07	0.282215	0.329995	0.283838	0.163679	0.250757	Ska1
307	1.25651e-09	2.19502e-08	0.0139745	0.630178	0.391973	0.355043	0.198308	Dnph1
308	3.49778e-16	1.56387e-14	0.056963	1.5082	0.551556	0.229694	0.101218	Ndufa11
309	1.66632e-10	3.33173e-09	0.393849	0.178197	0.527398	0.54466	0.35443	Vps36
311	1.45373e-09	2.51818e-08	0.10286	0.916278	0.21094	0.528516	0.379762	Akr7a5
315	1.73846e-09	2.97121e-08	0.0360023	0.301385	0.0906569	0.086557	0.103225	Znhit2
316	1.76294e-09	3.0107e-08	0.0153042	0.666536	0.40501	0.169151	0.137803	Gtf3c6
318	1.20591e-17	6.32709e-16	0.345274	0.722092	0.67389	0.116127	0.372604	Cdk1
319	1.80827e-09	3.07844e-08	0.00218255	0.190349	0.0822958	0.0271206	0.0710657	Atp6v0a2
320	1.40732e-17	7.33086e-16	0.271565	0.0749458	0.538352	0.245476	0.382173	Ckap2l
322	1.94587e-09	3.28699e-08	0.186715	1.0997	0.343898	0.199732	0.415553	Psmc1
323	1.65817e-17	8.57599e-16	0.34866	0.0424933	0.716379	0.43603	0.471921	Ppig
323	1.99128e-09	3.35589e-08	0.0395511	0.215928	0.169138	0.135408	0.0870928	Nrip1
324	2.04373e-09	3.43896e-08	0.0757216	0.183004	0.154952	0.178375	0.120737	Fam101b
326	2.19931e-17	1.12413e-15	0.35555	0.550161	0.673431	0.490828	0.494905	Abce1
327	2.17215e-09	3.63539e-08	0.0634647	0.180386	0.121475	0.135229	0.100406	Cpne2
328	2.30618e-09	3.84787e-08	0.0189386	0.196736	0.148835	0.107556	0.0734081	Klf5
330	3.10867e-17	1.57049e-15	0.309092	1.02945	0.758294	0.606631	0.329544	Ppp2ca
330	1.41142e-11	3.35504e-10	0.0706192	0.271246	0.272451	0.305479	0.188418	Runx3
332	3.35586e-17	1.68754e-15	0.0354687	1.12981	0.721693	0.434711	0.358247	Hsbp1
332	1.49018e-11	3.52686e-10	0.112073	0.14816	0.448722	0.62899	0.0734046	Slc25a33
334	1.67224e-11	3.92689e-10	0.247126	0.199479	0.353958	0.453663	0.347351	Itgb1bp1
335	2.61363e-09	4.31785e-08	0.125883	0.398	0.300356	0.183981	0.243301	Noc3l
340	2.61826e-11	5.94474e-10	0.137706	0.232523	0.377283	0.480331	0.354764	Cpsf2
343	3.14452e-09	5.13644e-08	0.0761019	0.22658	0.052041	0.0391819	0.0341488	Trit1
344	3.1985e-09	5.2207e-08	0.127758	0.200946	0.167817	0.141378	0.103283	Map1a
345	3.28682e-11	7.3252e-10	0.212329	0.36049	0.521357	0.580705	0.422069	Znhit1
345	3.27509e-09	5.33771e-08	0.0841768	0.179713	0.102025	0.107275	0.12552	Zfp932
346	3.32738e-11	7.40045e-10	0.031136	0.573409	0.386791	0.593781	0.257425	Bnip3
351	7.2658e-08	9.20334e-07	0.356803	0.0123897	0.320988	0.443482	0.368252	Pfn2
352	1.61799e-16	7.57636e-15	0.393426	0.644843	0.704248	0.270922	0.28509	Txn1
354	1.37512e-13	4.40323e-12	0.183839	0.769421	0.558277	0.000379808	0.220175	Kif20a
355	1.9803e-11	4.58714e-10	0.260055	0.231635	0.559886	0.63991	0.480653	Med28
356	1.80968e-16	8.38537e-15	0.233062	0.139606	0.640751	0.427842	0.269423	Zfp326
356	2.74211e-12	7.24597e-11	0.0373497	0.519345	0.550975	0.444715	0.527686	Smap1
357	1.81001e-16	8.38537e-15	0.178691	0.605338	0.762964	0.370922	0.23312	Smc2
358	1.98637e-16	9.18284e-15	0.267269	0.0639618	0.69477	0.585583	0.506255	Snrpd1
358	3.22396e-11	7.21465e-10	0.3766	0.0015953	0.50721	0.299968	0.402706	Zfp518a
362	4.33804e-11	9.47406e-10	0.128557	0.350803	0.480821	0.502524	0.341228	Nudt16l1
364	3.56272e-08	4.8213e-07	0.388519	0.426384	0.279389	0.489945	0.376274	Ctnnbip1
366	5.02231e-09	7.89572e-08	0.155394	0.495161	0.1549	0.179716	0.125848	Ddx20
367	8.68768e-11	1.82416e-09	0.188365	0.229686	0.310197	0.484029	0.277848	Tmem128
368	9.02636e-11	1.88799e-09	0.0389828	0.250391	0.226354	0.428699	0.245491	Ccs
370	5.86865e-09	9.14049e-08	0.153302	0.485403	0.259303	0.141505	0.160702	Atmin
371	1.00132e-10	2.06857e-09	0.326235	0.574546	0.567206	0.599325	0.505097	Kif3a
373	1.18123e-10	2.41277e-09	0.318837	0.158649	0.330795	0.395628	0.3885	Arl2
373	6.29299e-09	9.75257e-08	0.288176	0.753287	0.0684763	0.109829	0.106768	Isoc1
376	7.50898e-16	3.25051e-14	0.305729	0.299878	0.620175	0.260354	0.492107	Tmed7
376	5.00184e-13	1.4802e-11	0.414357	0.404465	0.643583	0.364895	0.541346	Nucks1
377	3.27346e-14	1.1386e-12	0.366357	0.336503	0.579706	0.24465	0.332299	Nsun5
377	7.82018e-12	1.91969e-10	0.353102	0.44836	0.542209	0.516384	0.546117	Snrpb2
379	5.34926e-15	2.09487e-13	0.237666	0.306108	0.611345	0.470845	0.505606	Ctcf
382	1.60729e-13	5.07205e-12	0.398076	0.381644	0.621182	0.432145	0.484239	Smu1
384	2.4993e-12	6.64466e-11	0.402461	0.348593	0.604797	0.278672	0.48157	Pbrm1
388	2.47702e-10	4.82421e-09	0.288973	0.183786	0.367137	0.31983	0.359505	Sec23a
389	1.7804e-15	7.44078e-14	0.0743582	0.440134	0.4493	0.3909	0.183012	Phlda3
390	1.3907e-13	4.44656e-12	0.0388775	0.133952	0.691505	0.627835	0.246273	Mrpl18
390	1.26293e-11	3.0252e-10	0.364284	0.304855	0.590537	0.57994	0.534854	Rab1
394	1.03752e-08	1.5431e-07	0.039335	0.166647	0.123627	0.132079	0.106308	Dok1
395	1.36808e-11	3.2663e-10	0.319634	0.157017	0.29222	0.437586	0.501084	Vkorc1
395	2.95901e-10	5.68162e-09	0.118318	0.259508	0.491059	0.549779	0.202657	Nudt19
395	1.05032e-08	1.55894e-07	0.151065	1.0004	0.208379	0.198565	0.121772	Clta
395	2.21115e-08	3.09419e-07	0.313402	0.0969975	0.38898	0.39036	0.341247	Eif4g3
396	1.05299e-08	1.56183e-07	0.111696	0.361625	0.0595409	0.043326	0.117015	2410016O06Rik
397	1.07335e-08	1.59095e-07	0.00885083	0.416015	0.220774	0.301264	0.127771	Eid2
398	3.42012e-10	6.49311e-09	0.2885	0.303898	0.525632	0.556359	0.233943	Mlec
399	1.4631e-11	3.47032e-10	0.241865	0.497448	0.621359	0.171039	0.526489	Pole3
399	3.43502e-07	3.79088e-06	0.384631	0.561614	0.4329	0.336305	0.223828	Dut
400	8.87359e-13	2.51908e-11	0.282523	1.0451	0.641785	0.564928	0.44316	1700020I14Rik
401	3.40875e-15	1.37703e-13	0.178355	0.748223	0.59986	0.0975076	0.208647	Srsf3
403	1.94447e-10	3.84899e-09	0.229463	0.0078813	0.585107	0.592998	0.344611	Ddost
403	1.21515e-08	1.78413e-07	0.0182045	0.385118	0.199907	0.225679	0.104915	Cdk2
406	2.17627e-13	6.75978e-12	0.0823991	1.01349	0.560468	0.242768	0.273664	Ube2i
406	3.87747e-07	4.20943e-06	0.32867	0.214443	0.305389	0.21152	0.316345	Mettl1
407	3.95752e-07	4.28925e-06	0.377052	0.64243	0.297511	0.233189	0.30214	Psmd5
408	2.62304e-08	3.62169e-07	0.36261	0.407872	0.385798	0.548633	0.326711	Srpk1
409	5.73155e-12	1.43777e-10	0.371902	0.151976	0.560988	0.452684	0.398672	Vma21
410	5.1539e-10	9.55073e-09	0.132122	0.187432	0.226753	0.250602	0.181897	Ebf3
411	1.37116e-08	1.99437e-07	0.0893521	0.903221	0.476874	0.202548	0.24587	Ncbp2
414	1.44166e-08	2.08508e-07	0.186101	0.719502	0.309336	0.132804	0.0485619	Unc119b
416	2.23881e-11	5.13136e-10	0.340936	0.490676	0.584024	0.47344	0.539266	Tmem167
416	4.76613e-07	5.07967e-06	0.325778	0.192967	0.157646	0.412972	0.340086	Rbm39
418	8.11739e-15	3.07924e-13	0.311279	0.257404	0.74218	0.512647	0.40734	Fus
421	1.58514e-08	2.2722e-07	0.0685093	0.265841	0.136992	0.107442	0.0872159	Gm527
422	1.70754e-08	2.44444e-07	0.0870664	0.338902	0.136605	0.0557374	0.110428	Zfp414
425	1.81327e-08	2.57885e-07	0.0881643	0.2724	0.153291	0.155926	0.11311	Twsg1
426	1.07313e-09	1.90435e-08	0.174101	0.251744	0.394455	0.53118	0.188896	Spata33
428	1.61971e-14	5.85841e-13	0.0720985	0.596142	0.700985	0.463619	0.439989	Uqcrq
430	1.87139e-08	2.64939e-07	0.0681175	0.493212	0.157185	0.260538	0.307183	Kdm6b
431	1.30153e-09	2.26716e-08	0.225847	0.0826064	0.265103	0.321878	0.158886	Slc29a1
434	7.82866e-07	8.02549e-06	0.237499	0.0593124	0.194383	0.201365	0.230546	Ppt1
435	1.54464e-09	2.66505e-08	0.124278	0.0300009	0.218346	0.302493	0.143189	Dnajc4
436	8.24699e-07	8.40683e-06	0.161219	0.129407	0.160611	0.158578	0.151885	E2f2
438	2.85663e-14	1.00485e-12	0.234937	0.792956	0.705404	0.388275	0.211388	Mcm3
438	2.32467e-08	3.24887e-07	0.200305	0.928255	0.261176	0.0233292	0.0722523	Lyar
438	1.23867e-07	1.49257e-06	0.386563	0.6468	0.264081	0.426793	0.453261	Btbd1
439	2.99384e-14	1.05142e-12	0.164921	0.419742	0.57132	0.319191	0.368488	Wsb1
440	2.35613e-08	3.28651e-07	0.0688991	0.344229	0.075054	0.110779	0.105217	Nudt3
442	2.38041e-08	3.31613e-07	0.0197781	0.278148	0.157846	0.198557	0.0143496	Keap1
443	7.22929e-09	1.10852e-07	0.0485477	0.404054	0.355221	0.238099	0.155368	Arl5a
444	3.52668e-14	1.2112e-12	0.117178	0.693251	0.609927	0.449595	0.398316	Anp32a
444	2.42618e-08	3.37341e-07	0.0701109	0.294081	0.18908	0.213333	0.0498877	Fanca
445	2.44182e-08	3.393e-07	0.0925789	0.254925	0.168726	0.220708	0.0723012	Agtrap
446	9.72354e-08	1.20091e-06	0.349624	0.6339	0.336361	0.393257	0.326992	Cox6b2
449	2.6554e-08	3.66405e-07	0.00266941	0.163783	0.105018	0.0854259	0.0371067	Crybg3
450	4.87512e-14	1.64575e-12	0.0690792	0.698053	0.688963	0.503391	0.421051	Pafah1b2
450	2.35578e-09	3.91564e-08	0.205534	0.0921422	0.369303	0.40434	0.204851	Hacd1
450	1.03461e-06	1.03385e-05	0.367118	0.277934	0.341294	0.362991	0.360831	Rab11a
451	1.07601e-06	1.06836e-05	0.321647	0.0271524	0.263272	0.267378	0.285727	Tmem33
454	2.91103e-08	3.98146e-07	0.139778	0.318866	0.162585	0.176904	0.0222949	Gm561
455	4.6572e-13	1.38722e-11	0.257898	0.187811	0.637341	0.270356	0.517994	Acp1
455	3.09206e-08	4.21317e-07	0.0156453	0.743638	0.159766	0.308599	0.15163	Cib1
456	6.22046e-14	2.07102e-12	0.173293	0.37431	0.565038	0.488279	0.434513	Lyrm9
456	1.24173e-06	1.21135e-05	0.315154	0.193528	0.228873	0.346911	0.180466	Ddhd2
458	2.74617e-09	4.5265e-08	0.0688374	0.0598153	0.224012	0.248092	0.102414	Vegfb
461	8.82813e-13	2.50945e-11	0.316058	0.236985	0.635054	0.509641	0.49205	Dap3
461	4.81338e-07	5.12501e-06	0.285689	0.408378	0.242628	0.235874	0.173937	Tmem18
462	9.11015e-11	1.89782e-09	0.0683189	0.361682	0.45626	0.491006	0.480729	Ehmt1
463	3.78673e-08	5.10224e-07	0.114325	0.599691	0.244479	0.0678831	0.236797	BC003965
468	1.39781e-11	3.32633e-10	0.152771	0.214137	0.2777	0.262381	0.227651	Guca1a
468	4.19531e-08	5.62493e-07	0.129491	0.389374	0.221917	0.101142	0.068394	Tmem251
473	1.45494e-09	2.51828e-08	0.219012	0.0625285	0.288392	0.288949	0.284732	Slc35b2
475	4.59381e-08	6.10657e-07	0.0462066	0.440768	0.338787	0.249848	0.246423	AU022252
476	1.62034e-13	5.10582e-12	0.069919	0.116617	0.505058	0.286596	0.228023	Naa30
476	4.67694e-08	6.20192e-07	0.0669345	0.257516	0.0359156	0.141454	0.0159065	Palm3
477	1.61833e-10	3.24471e-09	0.328145	0.271032	0.53053	0.504823	0.494609	Hnrnpm
479	3.42041e-10	6.49311e-09	0.332617	0.377025	0.471812	0.36054	0.410659	Smek2
479	4.87837e-08	6.43378e-07	0.0769053	0.323628	0.0237609	0.047112	0.0821319	Arid3b
480	4.9263e-08	6.49306e-07	0.0127676	0.287879	0.137155	0.0809322	0.0373975	Pom121
481	6.92164e-09	1.06435e-07	0.075719	0.32151	0.278793	0.431429	0.21775	Ilk
484	5.14567e-08	6.74544e-07	0.00720176	0.966035	0.323282	0.19512	0.158184	Smarcc1
485	2.11155e-06	1.97072e-05	0.293244	0.325397	0.223615	0.2705	0.161807	Srm
487	5.536e-08	7.21802e-07	0.0372508	0.210697	0.143234	0.0889022	0.0912485	Gm10282
488	7.91661e-09	1.20543e-07	0.322387	0.468833	0.475896	0.52799	0.383208	Ywhah
489	5.85545e-08	7.5936e-07	0.0418329	0.22438	0.0555666	0.0802393	0.0437506	Cd3eap
491	2.45804e-10	4.79582e-09	0.195003	0.251172	0.263208	0.161023	0.275946	Gm1141
491	6.2513e-08	8.03991e-07	0.0428637	0.542598	0.0708172	0.248664	0.0663074	Cdkn2aipnl
492	3.27213e-12	8.53262e-11	0.144762	0.241381	0.284832	0.253431	0.24271	Ppp1r14a
492	6.46226e-08	8.28189e-07	0.0190086	0.144413	0.0952746	0.127598	0.0796284	Nhsl2
494	6.9051e-08	8.80279e-07	0.03207	0.263613	0.162186	0.140529	0.0883605	N4bp3
495	6.91146e-08	8.80574e-07	0.163304	0.267021	0.192451	0.171597	0.22749	Tcte3
498	6.95974e-08	8.85689e-07	0.131032	0.897654	0.204795	0.180516	0.16527	G3bp2
501	9.93504e-09	1.48985e-07	0.197488	0.220399	0.357736	0.431638	0.301374	Dda1
502	7.39518e-08	9.35091e-07	0.00140937	0.896615	0.130849	0.117218	0.075908	Gars
503	6.031e-13	1.75092e-11	0.205973	0.30175	0.377023	0.29927	0.210209	Tmeff1
503	1.00871e-08	1.50746e-07	0.203408	0.182142	0.30731	0.318093	0.268	Fam92a
505	1.88425e-06	1.77532e-05	0.311943	0.235202	0.354472	0.0375697	0.294057	Kif20b
507	8.02344e-08	1.00693e-06	0.104406	0.891057	0.265257	0.22137	0.282626	Snrpa
508	7.66096e-13	2.19486e-11	0.16573	0.0360054	0.367685	0.156163	0.177358	Mapk14
508	4.53864e-10	8.49006e-09	0.239777	0.480486	0.411426	0.303137	0.491423	Rnf187
509	2.15758e-11	4.97048e-10	0.231244	0.150803	0.31555	0.287874	0.215799	Rmi2
509	2.116e-06	1.97403e-05	0.326662	0.106955	0.334777	0.232145	0.322511	Ptp4a1
510	2.29675e-12	6.18927e-11	0.0266925	0.841493	0.61486	0.55566	0.286242	Faim
510	9.23224e-11	1.91816e-09	0.0939417	1.04245	0.590789	0.13796	0.257056	Hnrnpdl
511	8.69986e-13	2.47622e-11	0.267184	0.515754	0.658752	0.263641	0.328559	Srsf1
512	5.98002e-11	1.27656e-09	0.205188	0.0946608	0.275468	0.256233	0.25825	Tmem238
512	3.02033e-10	5.79425e-09	0.116057	0.373655	0.559111	0.37431	0.514773	Mrps17
512	8.67789e-08	1.07973e-06	0.203355	0.784822	0.325878	0.38422	0.376672	Ube2w
513	1.23128e-08	1.80538e-07	0.0674459	0.229214	0.393439	0.516954	0.333735	Trnau1ap
514	8.83468e-08	1.09735e-06	0.0055141	0.159331	0.0492693	0.0580962	0.0246332	Hps6
516	5.84172e-08	7.58483e-07	0.0830068	0.480538	0.281515	0.236393	0.329028	Rps6ka1
519	1.08119e-12	3.04157e-11	0.0811927	0.675894	0.620615	0.330688	0.371414	Calm3
522	9.90537e-08	1.21922e-06	0.0234868	0.181612	0.0317953	0.0676718	0.0839023	Vps33b
524	1.30108e-12	3.61676e-11	0.1594	0.548885	0.586823	0.19873	0.196554	Usp1
527	1.05907e-07	1.2977e-06	0.0469635	0.154767	0.0257232	0.0431392	0.0075612	Gm8494
528	1.76722e-08	2.52158e-07	0.0661064	0.0330882	0.243294	0.366875	0.109026	Lpgat1
536	1.22564e-07	1.48015e-06	0.0518554	0.17051	0.107647	0.0654675	0.07854	Hibch
536	3.8179e-06	3.35476e-05	0.207918	0.0620301	0.217042	0.178971	0.103786	Steap1
538	2.80969e-10	5.41879e-09	0.264906	0.111968	0.531309	0.404667	0.45731	Mrpl51
540	5.40667e-08	7.06631e-07	0.356759	0.28809	0.249204	0.36792	0.438893	St13
541	2.41913e-12	6.47103e-11	0.182821	0.367182	0.629872	0.527242	0.352719	Cuta
543	1.34288e-07	1.60571e-06	0.13071	0.390148	0.0584924	0.164008	0.136224	Fpgs
544	1.09928e-09	1.94758e-08	0.233817	0.275615	0.434309	0.262695	0.41049	Gpbp1l1
544	1.35437e-07	1.61855e-06	0.0472793	0.1604	0.0511863	0.0736807	0.0757391	Ncdn
545	1.39092e-07	1.6595e-06	0.219713	0.686974	0.41363	0.12125	0.102889	Rbm8a
547	5.75386e-08	7.48861e-07	0.242961	0.19544	0.286367	0.296112	0.293206	Rhox2a
548	1.49034e-07	1.76939e-06	0.0880666	0.161319	0.0749059	0.0347145	0.059772	Prr11
549	1.55299e-07	1.83676e-06	0.0904411	0.241484	0.213194	0.203317	0.169963	Pck2
550	3.07337e-06	2.76071e-05	0.368547	0.292346	0.351886	0.196198	0.377327	Naa35
554	8.90502e-09	1.34371e-07	0.290768	0.142072	0.388982	0.249659	0.325762	Selt
557	3.944e-12	1.01389e-10	0.179125	0.107761	0.425494	0.350996	0.262187	Bex2
561	1.85246e-07	2.15813e-06	0.0305211	0.536681	0.161185	0.129909	0.128295	Agps
562	1.94865e-07	2.26534e-06	0.0735459	0.453904	0.259369	0.0669046	0.050945	Tcof1
563	1.95535e-07	2.27193e-06	0.10698	0.224836	0.13584	0.144132	0.141487	Tspan15
567	1.04958e-10	2.15803e-09	0.294613	0.493681	0.523892	0.196653	0.285118	Ube2j2
568	8.5594e-06	6.92062e-05	0.332409	0.593809	0.227303	0.316214	0.145624	Tmed9
569	7.20535e-10	1.31288e-08	0.141344	0.25837	0.395131	0.376072	0.277984	Colgalt1
569	2.21266e-07	2.54245e-06	0.084264	0.153384	0.0908335	0.0406384	0.0642307	Pdk2
571	2.22879e-07	2.55823e-06	0.184215	0.738312	0.418851	0.317998	0.341166	Efr3a
572	2.23901e-07	2.56861e-06	0.0326333	0.250608	0.101659	0.0365819	0.0183407	Ripk3
573	2.24423e-07	2.57324e-06	0.175155	0.290755	0.106165	0.0665846	0.166919	Grina
577	2.39444e-07	2.73109e-06	0.0483498	0.607826	0.282172	0.0364292	0.237354	Hjurp
578	2.42627e-07	2.76306e-06	0.035688	0.199815	0.125526	0.182069	0.094567	Smurf1
583	2.19978e-09	3.67881e-08	0.109463	0.368096	0.445472	0.250716	0.381609	Cox6c
585	6.44732e-08	8.26761e-07	0.0134313	0.17451	0.188642	0.193067	0.146046	Lrp8
585	2.572e-07	2.91074e-06	0.0581612	0.251642	0.160059	0.119648	0.0963355	Bora
585	9.16894e-06	7.37785e-05	0.232591	0.17368	0.247029	0.142355	0.204074	Prpf18
586	1.11189e-05	8.7782e-05	0.232003	0.283201	0.217261	0.204848	0.242272	Nfic
587	8.87114e-10	1.59637e-08	0.213431	0.243114	0.286592	0.257154	0.2275	Slc16a10
587	6.6547e-08	8.50848e-07	0.260358	0.0233194	0.292682	0.368619	0.318707	Tvp23b
588	6.7363e-08	8.60776e-07	0.132382	0.704323	0.259239	0.543952	0.156207	Mrpl38
588	7.49285e-08	9.46342e-07	0.239998	0.999133	0.319051	0.149846	0.323054	Morf4l1
589	2.74717e-07	3.08972e-06	0.0269729	0.138986	0.129664	0.0960805	0.0960523	Zfp628
590	1.67362e-11	3.92689e-10	0.289434	0.120867	0.650184	0.522516	0.359317	Atp6v0b
590	2.82836e-07	3.17775e-06	0.20463	0.640927	0.254974	0.288036	0.276459	Dkc1
593	1.83766e-11	4.29787e-10	0.326972	0.243546	0.587765	0.452613	0.356831	Syncrip
593	8.07221e-08	1.01188e-06	0.0592225	0.821905	0.445435	0.477471	0.311484	Chmp4b
593	1.08073e-07	1.32201e-06	0.28927	0.663669	0.429312	0.388453	0.393285	Csnk1d
594	3.37817e-08	4.57725e-07	0.319455	0.624953	0.439524	0.532239	0.45966	Zc3h14
594	3.05924e-07	3.40725e-06	0.0225061	0.206053	0.0480867	0.0199639	0.0789356	Btbd3
594	1.22326e-05	9.54327e-05	0.265589	0.222084	0.134763	0.141225	0.181357	Ech1
595	1.92061e-11	4.47036e-10	0.317961	0.228617	0.542578	0.441929	0.348743	Ostf1
600	2.26607e-11	5.18836e-10	0.255356	0.0633262	0.526855	0.418845	0.335072	Sfmbt1
600	3.72595e-07	4.07273e-06	0.194568	0.878525	0.311997	0.228136	0.0543832	Rfc1
601	3.7512e-07	4.09821e-06	0.0338221	0.375901	0.0417489	0.15508	0.0999594	Cmc1
603	1.00836e-07	1.24046e-06	0.167821	0.276548	0.253637	0.278708	0.198708	Cdc6
605	1.39359e-05	0.000107109	0.269597	0.370727	0.133796	0.132833	0.239778	Nelfa
609	1.43866e-05	0.000110262	0.331435	0.569679	0.347548	0.386627	0.216798	Adrm1
610	1.44129e-05	0.000110424	0.180441	0.0249017	0.142765	0.0854002	0.174334	Rufy3
614	3.90178e-09	6.26067e-08	0.235726	0.635685	0.534986	0.453294	0.458748	Rab2a
614	1.49638e-05	0.000114083	0.179239	0.130502	0.00904739	0.161107	0.128679	Dap
616	1.63173e-09	2.79758e-08	0.161299	0.361496	0.41841	0.410643	0.292383	Mad2l2
622	1.53546e-07	1.818e-06	0.139843	0.0825909	0.235656	0.25396	0.223327	8030462N17Rik
626	3.50029e-10	6.63319e-09	0.17624	0.0805832	0.287646	0.262242	0.241551	Dusp12
628	4.65765e-11	1.01213e-09	0.229879	0.391696	0.408139	0.346158	0.304535	Tdg
628	5.03424e-07	5.33928e-06	0.0730293	0.151246	0.0304454	0.0848981	0.058136	F8a
629	4.68624e-10	8.74363e-09	0.207111	0.227551	0.287278	0.208806	0.226608	Rnf128
631	1.18642e-09	2.08838e-08	0.224006	0.203343	0.393426	0.299049	0.357427	AU019823
633	3.80534e-07	4.1408e-06	0.25028	0.191427	0.310482	0.241517	0.221851	Vezf1
634	8.3777e-10	1.51383e-08	0.118572	0.515561	0.434608	0.359638	0.1277	Fam177a
634	1.0788e-07	1.32039e-06	0.226866	0.170074	0.364779	0.48132	0.412193	Ube3a
638	6.45945e-07	6.72958e-06	0.0571423	0.157901	0.111392	0.103816	0.103954	Aif1l
639	2.8788e-08	3.94232e-07	0.277111	0.289923	0.394573	0.200354	0.356766	Knstrn
640	6.73521e-07	6.98686e-06	0.0710427	0.214242	0.0218519	0.131417	0.0805171	Rpusd3
642	7.09212e-07	7.33605e-06	0.0242247	0.232855	0.0474211	0.0804544	0.0185953	Scamp2
643	7.2426e-07	7.48104e-06	0.0541346	0.196557	0.0843115	0.103693	0.0874131	Gm37274
645	2.39694e-07	2.73251e-06	0.127717	0.817935	0.328033	0.424589	0.283385	Denr
646	7.21503e-11	1.52821e-09	0.138098	0.129924	0.433025	0.346967	0.325236	Atp2a2
649	2.49937e-07	2.84036e-06	0.191184	0.464409	0.258389	0.469475	0.0483645	Etfb
650	1.62855e-10	3.26219e-09	0.259302	0.428236	0.422954	0.180498	0.283516	C330027C09Rik
651	7.92343e-07	8.09975e-06	0.184757	0.354915	0.281847	0.224596	0.244021	Ireb2
653	1.75008e-07	2.04762e-06	0.197138	0.110115	0.270693	0.278356	0.180709	Cpox
656	8.28809e-07	8.44478e-06	0.0389612	0.14175	0.0348475	0.10805	0.0563586	Ccdc134
657	2.60239e-05	0.000187237	0.299901	0.214748	0.143294	0.327329	0.257478	Pias4
662	9.16098e-07	9.24762e-06	0.039091	0.467336	0.326959	0.344422	0.086154	Msantd3
665	2.82668e-05	0.000201731	0.179176	0.128569	0.00930307	0.0163151	0.0855095	Acadl
667	9.83043e-07	9.86396e-06	0.11236	0.899019	0.0376142	0.0601787	0.235345	Actg1
671	1.01996e-06	1.02062e-05	0.0252003	0.257946	0.119046	0.080578	0.0884007	Opa3
673	3.75303e-07	4.09821e-06	0.130787	0.0033777	0.14217	0.17953	0.112408	Ago4
674	3.77315e-07	4.11454e-06	0.137563	0.316058	0.292567	0.475193	0.307662	Immt
675	3.79189e-07	4.12823e-06	0.269138	0.270829	0.149015	0.373964	0.240127	Derl2
676	1.0703e-06	1.06462e-05	0.0471943	0.432445	0.242785	0.301502	0.20941	Ppp2r4
677	1.08586e-06	1.07715e-05	0.043497	0.838484	0.397751	0.215192	0.0284655	Mcm2
678	1.09009e-06	1.08036e-05	0.133048	0.517312	0.253215	0.0341776	0.171025	Tbc1d15
680	4.01159e-07	4.33921e-06	0.0533182	0.0140584	0.119073	0.142135	0.0717477	Gli2
682	4.18601e-07	4.49882e-06	0.15409	0.176088	0.198855	0.210576	0.202857	Cnksr2
682	5.79337e-07	6.07634e-06	0.107263	0.405965	0.138153	0.306842	0.152767	Tango2
683	1.60174e-10	3.21736e-09	0.126579	0.585623	0.511919	0.320939	0.262774	Gdpd1
683	3.14007e-05	0.000221125	0.267999	0.281302	0.276169	0.193324	0.234444	Dld
684	1.19309e-06	1.16967e-05	0.127312	0.406087	0.138284	0.179717	0.206943	Map3k1
690	2.38832e-06	2.20353e-05	0.312613	0.395748	0.215521	0.320963	0.367707	Polr2d
693	5.17151e-07	5.47954e-06	0.0528137	0.469584	0.418151	0.468756	0.074199	Dctpp1
694	1.93233e-10	3.82843e-09	0.143057	0.730123	0.548325	0.330088	0.309168	Rwdd1
694	3.39927e-05	0.00023761	0.29899	0.264095	0.0260481	0.140052	0.0737666	Golga7
696	2.05442e-10	4.05556e-09	0.146586	0.384327	0.380572	0.23943	0.191747	Donson
698	1.42564e-06	1.37597e-05	0.0192766	0.130903	0.044828	0.0625167	0.0482802	Padi3
699	1.15781e-07	1.4076e-06	0.169059	0.582808	0.413661	0.408517	0.194319	Ctage5
700	4.68627e-07	5.00435e-06	0.0749335	0.220377	0.260959	0.33861	0.300804	Luzp4
700	7.20714e-07	7.44795e-06	0.158413	0.51529	0.368876	0.0144656	0.14426	Aurka
711	2.08488e-05	0.000153417	0.248569	0.14238	0.25518	0.240766	0.255466	Fopnl
712	6.63188e-07	6.89601e-06	0.0852346	0.278961	0.252876	0.370739	0.19881	Ppp1r7
712	1.60131e-06	1.52925e-05	0.0484929	0.196925	0.0530221	0.04062	0.090395	Mier2
715	1.64613e-06	1.56729e-05	0.100243	0.438614	0.223234	0.298875	0.252349	Nudt14
720	1.00637e-08	1.50636e-07	0.151623	0.110956	0.290543	0.261453	0.169727	Nbn
720	3.79311e-08	5.10769e-07	0.218208	0.0350603	0.472187	0.212855	0.438178	Dnajc15
725	1.9418e-06	1.82559e-05	0.0361481	0.128575	0.00171606	0.0648199	0.0211925	Vps37c
725	2.49123e-05	0.000180153	0.30929	0.318253	0.294974	0.230021	0.335868	Hspd1
726	8.76478e-07	8.88474e-06	0.0438496	0.26733	0.371225	0.411123	0.203041	Mrps23
727	1.96884e-06	1.84942e-05	0.0200071	0.121179	0.118874	0.119295	0.100614	Nppc
728	4.55877e-10	8.52041e-09	0.137118	0.246294	0.326299	0.127603	0.134974	Kif4
731	9.20203e-07	9.28476e-06	0.029226	0.337311	0.315882	0.458723	0.244988	Akap9
733	5.15324e-10	9.55073e-09	0.148559	0.411292	0.622707	0.0494875	0.19905	Tceb1
736	1.03138e-06	1.0311e-05	0.0747942	0.147585	0.149585	0.17774	0.120822	Slc25a37
739	5.90484e-05	0.000389546	0.286725	0.349497	0.207688	0.158173	0.289116	Med1
742	2.17832e-06	2.02609e-05	0.13287	0.695153	0.3722	0.294728	0.322644	Dis3
743	2.20887e-06	2.05013e-05	0.0470309	0.639475	0.275349	0.0364591	0.089124	Cox11
748	2.45862e-06	2.26169e-05	0.318339	0.463945	0.433115	0.342622	0.293678	Utp11l
750	1.21974e-06	1.19204e-05	0.00320722	0.342204	0.255458	0.365898	0.0895126	Prkag2
750	2.3688e-06	2.18645e-05	0.159686	0.438549	0.184083	0.326776	0.175941	Bad
752	2.45443e-06	2.25878e-05	0.0598021	0.245594	0.112194	0.0707913	0.116807	Ppm1a
753	2.46011e-06	2.2621e-05	0.0363176	0.161323	0.0919722	0.0285126	0.0593084	Gm10232
754	8.92138e-10	1.60408e-08	0.0135952	0.332513	0.365829	0.295433	0.119965	E130309D02Rik
755	2.47652e-06	2.27622e-05	0.00448799	0.253581	0.0851392	0.0420838	0.039322	Stxbp3a
756	1.26715e-06	1.23229e-05	0.0324334	0.0864658	0.128984	0.424382	0.163148	Mtfr1l
756	2.57214e-06	2.35121e-05	0.0195776	0.175217	0.0264427	0.090351	0.0126983	Sec14l1
757	2.62632e-06	2.39872e-05	0.0854072	0.352454	0.0382718	0.0807117	0.086651	Hspbp1
758	9.65431e-10	1.72306e-08	0.191776	0.223946	0.464547	0.216668	0.152618	Dgat2
761	1.11391e-09	1.96883e-08	0.0696756	0.540769	0.54674	0.293146	0.188665	Dnajc2
763	2.01279e-07	2.33474e-06	0.150711	0.0758614	0.193942	0.174847	0.169764	Plekha7
764	1.44094e-06	1.39013e-05	0.172587	0.153911	0.258105	0.318693	0.284034	Vkorc1l1
766	1.53001e-06	1.46889e-05	0.148327	0.0602154	0.144241	0.276712	0.200948	Rnaseh1
769	7.76377e-05	0.000494149	0.175512	0.00396195	0.0633194	0.058047	0.0811211	Mapk9
771	1.63845e-06	1.56198e-05	0.106796	0.116347	0.240686	0.254982	0.178115	Gtf3c1
773	1.67225e-06	1.58794e-05	0.110007	0.0116018	0.140508	0.16337	0.140008	Zfp788
774	3.09194e-06	2.7751e-05	0.0173493	0.190166	0.0227767	0.110136	0.0324995	Btbd6
776	1.18333e-07	1.43303e-06	0.268415	0.211241	0.167062	0.37871	0.418955	Use1
776	3.19097e-06	2.85946e-05	0.0456922	0.107522	0.0709153	0.0329887	0.0339518	Psrc1
777	1.30079e-09	2.26716e-08	0.198597	0.156045	0.390538	0.237903	0.20665	Taf13
779	1.38896e-09	2.41366e-08	0.088	0.487091	0.456268	0.395483	0.13985	Ei24
779	1.73054e-06	1.64043e-05	0.0783454	0.0836491	0.140618	0.173192	0.140164	Arhgef26
779	3.24645e-06	2.9042e-05	0.171015	0.842727	0.305247	0.378214	0.302375	Ndufa5
781	1.64298e-06	1.56561e-05	0.115942	0.262235	0.251471	0.206616	0.16741	Vamp8
782	7.54048e-09	1.15277e-07	0.0825813	0.278616	0.458651	0.421851	0.225422	Polr3k
783	1.96553e-09	3.31507e-08	0.142518	0.245406	0.483477	0.426118	0.362306	Sdhb
784	2.38948e-08	3.32664e-07	0.104459	0.243848	0.247395	0.23578	0.13504	Pdxk
785	3.41225e-06	3.04003e-05	0.051333	0.317527	0.140198	0.0910813	0.101226	Pus1
789	4.50806e-05	0.000306937	0.203703	0.160692	0.186869	0.132084	0.224958	Utp14a
792	2.02125e-08	2.84307e-07	0.197856	0.308112	0.290204	0.204808	0.243027	Dbr1
793	7.48538e-08	9.45947e-07	0.190788	0.528508	0.432004	0.299138	0.3959	Wdr46
794	1.51753e-07	1.79971e-06	0.127836	0.586478	0.21208	0.284482	0.430269	Myl6
795	3.63701e-06	3.2192e-05	0.0491612	0.219663	0.0952227	0.0762255	0.0693706	1700066M21Rik
797	2.0903e-09	3.5119e-08	0.328351	0.0857079	0.556586	0.31498	0.360344	U2surp
797	1.55606e-07	1.8394e-06	0.217969	0.752569	0.396645	0.288066	0.371374	Atp5a1
799	1.59039e-07	1.87488e-06	0.131591	0.138561	0.19716	0.173942	0.227233	Gpatch1
801	9.80337e-05	0.000609185	0.234326	0.237078	0.133969	0.200064	0.135561	Timeless
806	1.79716e-08	2.55928e-07	0.0818847	0.259655	0.483416	0.429102	0.403133	Myef2
806	4.01338e-06	3.50812e-05	0.0618261	0.21367	0.0166405	0.057361	0.0690664	Nle1
807	8.92623e-08	1.1062e-06	0.195437	0.340794	0.403042	0.304705	0.367932	Usp47
812	3.04075e-09	4.98564e-08	0.125081	0.203878	0.407022	0.193028	0.298335	Gabpa
814	8.76203e-07	8.88474e-06	0.238004	0.200397	0.282994	0.293097	0.296441	Pgam5
818	3.3975e-09	5.51657e-08	0.168938	0.0477619	0.36521	0.229574	0.224555	Cyb5r4
823	4.79273e-06	4.11827e-05	0.00381724	0.105913	0.0694454	0.0462025	0.0246308	Rab11fip1
823	6.83816e-05	0.000443005	0.282358	0.0554364	0.279643	0.324116	0.204019	Idh3a
824	3.83108e-09	6.16541e-08	0.0688456	0.544057	0.523914	0.278921	0.104082	Hnrnpd
826	2.6941e-06	2.45203e-05	0.208896	0.168294	0.318787	0.420426	0.286097	Diablo
827	6.13884e-08	7.90461e-07	0.0966191	0.351006	0.38301	0.342541	0.306897	Prkaca
828	8.72296e-05	0.000548308	0.24066	0.0193615	0.253987	0.261101	0.252551	Nucb1
830	4.17322e-09	6.6521e-08	0.155964	0.542481	0.469798	0.312861	0.311862	Atf1
830	7.39603e-07	7.62867e-06	0.184216	0.722512	0.473041	0.469989	0.338455	Ap2s1
831	1.51221e-08	2.17915e-07	0.194946	0.494841	0.520676	0.461274	0.235817	Cd81
832	1.32619e-07	1.58837e-06	0.29032	0.123725	0.496275	0.461412	0.340676	Zmynd19
833	3.99896e-07	4.32771e-06	0.254945	0.246321	0.30232	0.352878	0.349208	E2f5
834	0.000136262	0.000819149	0.167072	0.114662	0.0767652	0.157211	0.143733	Klc1
843	3.37329e-06	3.00779e-05	0.105737	0.165231	0.144539	0.418333	0.247014	1110065P20Rik
844	5.7123e-06	4.81159e-05	0.0411317	0.102762	0.0519997	0.0464897	0.0399492	Apba1
845	5.74139e-06	4.83099e-05	0.0712459	0.129977	0.0941796	0.0931898	0.104514	3110053B16Rik
847	3.24793e-07	3.60087e-06	0.302592	0.351521	0.49486	0.0963193	0.361529	Vapa
849	5.99824e-06	5.02716e-05	0.0405934	0.125982	0.00819725	0.0445632	0.0517136	Zfp930
850	6.07602e-06	5.08207e-05	0.0318832	0.225849	0.0715525	0.116114	0.0230778	Icmt
850	1.86624e-05	0.000138688	0.176513	0.132506	0.128955	0.167136	0.202409	Zgpat
851	5.82302e-09	9.07591e-08	0.103317	0.125067	0.296687	0.160593	0.240006	4921531C22Rik
852	0.000155019	0.000916228	0.249669	0.00579182	0.0963815	0.088177	0.21785	Ccar1
853	3.74093e-06	3.29777e-05	0.0908496	0.0891158	0.01116	0.150826	0.0208146	Ankrd9
855	3.80404e-06	3.34663e-05	0.0328925	0.151684	0.113554	0.152421	0.0892788	Gatsl3
857	6.44175e-09	9.96183e-08	0.206015	0.48941	0.476035	0.119092	0.103619	Tacc3
857	3.15958e-07	3.51721e-06	0.168185	0.240278	0.29599	0.172947	0.299675	Bpgm
859	3.87287e-06	3.3962e-05	0.0193396	0.027525	0.185907	0.307943	0.0800935	1200014J11Rik
861	6.83371e-09	1.05157e-07	0.110107	0.292278	0.541023	0.313782	0.109174	Cfl2
861	6.73538e-06	5.5784e-05	0.0109852	0.14136	0.0462272	0.102781	0.0144821	Steap2
866	7.37905e-08	9.33594e-07	0.282563	0.765934	0.513897	0.324392	0.376687	Actl6a
867	9.99238e-09	1.49741e-07	0.278436	0.40673	0.440428	0.35171	0.330696	Odf2
868	3.96146e-07	4.29139e-06	0.147343	0.625393	0.480838	0.493501	0.345549	Aurkaip1
870	7.88887e-09	1.20204e-07	0.154581	0.727769	0.524706	0.422895	0.251485	Cdkn2a
870	3.47136e-07	3.82711e-06	0.0858146	0.214266	0.270682	0.31542	0.309019	Cirbp
870	7.03693e-06	5.80167e-05	0.05511	0.113272	0.0939133	0.0776599	0.0746024	Camk1
872	8.50155e-09	1.28819e-07	0.258158	0.100466	0.55925	0.218542	0.242825	Srsf5
872	3.81108e-06	3.35012e-05	0.192362	0.269225	0.271126	0.286134	0.230324	Cdk5
875	2.20575e-06	2.0481e-05	0.0152408	0.113564	0.137443	0.136549	0.108838	Kcnip3
879	9.52616e-09	1.43347e-07	0.0683572	0.583884	0.486487	0.343303	0.168617	Wdr5
879	4.1975e-07	4.50895e-06	0.247574	0.32013	0.340597	0.262963	0.222115	Ptms
879	7.60744e-06	6.22723e-05	0.0476502	0.145771	0.110256	0.0959393	0.0663517	Ccl27a
880	7.63328e-06	6.24604e-05	0.0216465	0.123631	0.0377579	0.0355894	0.0421062	Prdm15
884	7.76019e-07	7.96278e-06	0.182661	0.03127	0.248835	0.245661	0.210198	Tpd52l1
884	7.78919e-06	6.36166e-05	0.0558188	0.124741	0.0840998	0.0924848	0.0782656	Car8
890	1.04266e-08	1.54863e-07	0.17533	0.0461588	0.307167	0.203716	0.195503	Ecd
892	8.3245e-06	6.75075e-05	0.0384557	0.1216	0.0723671	0.0573089	0.0696579	D130007C19Rik
893	6.05698e-06	5.07248e-05	0.145872	0.0459364	0.117858	0.341969	0.0526636	Ubc
896	8.90254e-08	1.10452e-06	0.129939	0.452694	0.378259	0.0500107	0.0520696	Kif2c
898	0.000226894	0.00128289	0.209203	0.0554442	0.109099	0.107999	0.185165	Fbxo3
903	2.52965e-06	2.31767e-05	0.0694166	0.253333	0.321933	0.315419	0.281293	Rab34
904	2.55258e-07	2.89327e-06	0.229765	0.380124	0.327423	0.294643	0.302534	Fbxl3
904	9.25491e-06	7.44153e-05	0.0381784	0.833327	0.210917	0.0128535	0.0658531	Nop56
912	1.85182e-08	2.6268e-07	0.0780649	0.129776	0.465539	0.28565	0.158871	Rbmxl2
912	3.07134e-08	4.18756e-07	0.0534976	0.14049	0.318241	0.286408	0.200832	Pgm3
914	8.10628e-06	6.59589e-05	0.123821	0.219803	0.17921	0.208371	0.113834	Lin28b
914	1.00628e-05	8.0377e-05	0.113031	0.197449	0.128526	0.0978255	0.143088	Fam13b
919	2.96901e-06	2.67801e-05	0.10262	0.0368951	0.125804	0.122721	0.0831861	Pxylp1
921	8.40122e-06	6.80789e-05	0.0126891	0.149975	0.179176	0.267243	0.049184	Plbd2
922	2.17131e-08	3.04235e-07	0.161995	0.0788343	0.530449	0.22999	0.218538	Yrdc
924	1.03675e-05	8.2508e-05	0.0490518	0.117172	0.0930738	0.0725371	0.0437944	Hck
926	6.07776e-06	5.08207e-05	0.248942	0.116759	0.368621	0.386022	0.315323	Ctdspl2
927	9.05601e-06	7.29507e-05	0.0199817	0.0723182	0.166905	0.250079	0.0891857	Dab2ip
927	0.000276075	0.00152107	0.137036	0.0286803	0.12662	0.125478	0.12872	Tpm4
933	9.7059e-06	7.76971e-05	0.0852983	0.0837674	0.185467	0.413962	0.226087	Dctn3
933	1.12425e-05	8.86616e-05	0.0727018	0.171793	0.0458544	0.0834366	0.0292382	Zfp280b
934	9.77317e-06	7.82069e-05	0.241153	0.358577	0.310699	0.348598	0.156503	Egfl7
935	9.77685e-06	7.82076e-05	0.140437	0.0964522	0.204501	0.209942	0.166482	Rabgef1
937	1.17939e-05	9.26189e-05	0.0295559	0.137438	0.0498608	0.0323145	0.0320698	Osbp
938	1.18524e-05	9.29999e-05	0.138903	0.383313	0.275736	0.135097	0.14886	Fzr1
940	7.91633e-07	8.0963e-06	0.19096	0.404398	0.436181	0.331217	0.398016	Tpd52l2
940	1.19048e-05	9.33097e-05	0.0460658	0.22215	0.0776385	0.0217781	0.0682357	4930522L14Rik
941	1.21621e-05	9.49851e-05	0.0230428	0.162936	0.124032	0.118001	0.0291831	Paqr9
942	1.03511e-05	8.24079e-05	0.110891	0.129474	0.170758	0.215249	0.0854623	Zfand4
944	0.000306678	0.00166982	0.118631	0.0314729	0.0577541	0.051542	0.0717826	Hmgcl
946	1.25562e-05	9.7677e-05	0.00447828	0.706787	0.366312	0.389821	0.201302	Skp1a
949	1.09882e-05	8.6876e-05	0.0197341	0.132138	0.125767	0.145785	0.0462395	Dmd
950	3.20876e-08	4.35584e-07	0.169477	0.409227	0.380114	0.227132	0.241249	Sgol1
950	1.1013e-05	8.70408e-05	0.0629141	0.155714	0.139949	0.166984	0.108677	Apeh
951	1.31458e-05	0.000101538	0.0719304	0.279758	0.0359116	0.01209	0.104387	Rffl
951	0.000101155	0.000626079	0.118275	0.136277	0.0214564	0.0427471	0.0473961	Lhx2
952	0.000337127	0.00181788	0.215153	0.162944	0.154967	0.0682368	0.172032	Dusp11
953	1.14057e-05	8.98831e-05	0.0443537	0.119513	0.0668717	0.121826	0.0403001	Ncoa7
954	1.04691e-06	1.04491e-05	0.280082	0.593246	0.434433	0.381732	0.228437	Srsf10
956	5.17591e-06	4.41269e-05	0.193458	0.21838	0.292727	0.292913	0.248639	Fech
956	1.37828e-05	0.000106008	0.0144314	0.0933481	0.0218446	0.0234974	0.0105895	Pcyox1
963	9.95745e-07	9.98221e-06	0.106765	0.226396	0.171309	0.143476	0.235959	Yif1a
963	0.000359203	0.00192453	0.235439	0.131358	0.00938876	0.0126816	0.160011	Tsfm
964	1.49927e-05	0.000114263	0.0144381	0.0973245	0.0535216	0.0772449	0.00394837	Zfyve28
966	1.52048e-05	0.000115729	0.01911	0.795978	0.286471	0.203528	0.0742845	Get4
967	1.52062e-05	0.000115729	0.251611	0.867139	0.313677	0.211524	0.203035	Ndufa9
967	0.000369026	0.00197037	0.140869	0.037956	0.115116	0.0502725	0.11914	Strip1
968	4.50018e-08	5.99676e-07	0.08017	0.387603	0.412142	0.251113	0.0936758	Wdhd1
969	4.6673e-08	6.19291e-07	0.168869	0.251232	0.508766	0.321414	0.345029	Cdc42
970	1.11332e-06	1.10139e-05	0.0204917	0.00601093	0.258108	0.307504	0.385237	Ndufc1
971	1.1262e-06	1.1111e-05	0.179305	0.233197	0.250034	0.217333	0.272774	Pex11a
975	6.06139e-07	6.34217e-06	0.261109	0.824347	0.465856	0.207505	0.337166	Mapre1
976	1.63485e-05	0.00012312	0.0596382	0.102831	0.0893816	0.0817295	0.087051	5730507C01Rik
977	1.63986e-05	0.000123423	0.000353371	0.10358	0.0321611	0.029179	0.0396716	Gm14165
978	1.66113e-05	0.000124895	0.117841	0.215732	0.0907489	0.0737072	0.138196	Zbtb8a
981	1.49397e-05	0.000113939	0.140429	0.269954	0.172651	0.260713	0.171861	Ccser2
982	5.12176e-08	6.7222e-07	0.0198064	0.1557	0.2418	0.191155	0.13066	Ubtd2
983	1.60192e-05	0.00012086	0.148246	0.245321	0.221739	0.213627	0.204633	Zfp511
984	5.44792e-08	7.1117e-07	0.214518	0.514906	0.485204	0.393036	0.17602	Mthfd2
986	0.000204912	0.00117353	0.301956	0.0539249	0.368698	0.18883	0.128258	Ppp1r2
987	0.000410643	0.0021634	0.246929	0.0607798	0.199104	0.0701772	0.228116	Med6
992	5.87257e-08	7.61127e-07	0.166042	0.257512	0.319489	0.26255	0.214253	Samd8
993	1.87121e-05	0.00013901	0.216185	0.797035	0.0284421	0.160965	0.266116	Fyttd1
994	6.58429e-07	6.8498e-06	0.0160422	0.192175	0.441501	0.420932	0.283291	Mrpl57
996	6.05922e-08	7.81597e-07	0.107348	0.232058	0.252013	0.0224973	0.0572871	Cenpl
999	1.73561e-05	0.000129822	0.095529	0.161474	0.169471	0.292975	0.200736	Suclg2
1000	2.51704e-06	2.30957e-05	0.0453015	0.300844	0.294163	0.277189	0.160173	Csnk1g2
1001	1.99694e-05	0.000147394	0.0368891	0.377607	0.205267	0.0416086	0.0796855	Szrd1
1003	1.82426e-05	0.000136126	0.144664	0.12389	0.277285	0.312105	0.229128	Kif1b
1004	1.82602e-05	0.000136164	0.0753863	0.153694	0.259683	0.304988	0.195929	Cep57
1006	2.06192e-05	0.00015183	0.100085	0.851465	0.307595	0.342978	0.118617	Pdia3
1007	6.74509e-08	8.61394e-07	0.0917001	0.410699	0.494155	0.253564	0.19011	Polr2b
1007	2.81731e-06	2.556e-05	0.121586	0.217702	0.186654	0.174498	0.175132	Pacsin3
1007	9.28221e-05	0.000580278	0.265634	0.514236	0.261308	0.227335	0.29672	Rab7
1009	4.67197e-06	4.02244e-05	0.146034	0.127629	0.189966	0.184744	0.146741	Etv3
1013	9.8797e-06	7.89723e-05	0.211606	0.170849	0.322233	0.349915	0.317369	Nkiras1
1013	0.00046816	0.00242016	0.249059	0.185993	0.00596904	0.171019	0.0282899	Azin1
1014	2.16828e-05	0.000159017	0.0527245	0.176762	0.0127409	0.094251	0.0431942	Reep6
1015	1.47491e-05	0.000112683	0.12588	0.0730128	0.382595	0.41333	0.0493995	Pkig
1015	2.17235e-05	0.000159262	0.00505803	0.545365	0.326231	0.157116	0.199321	Psat1
1015	0.000471002	0.00243139	0.115509	0.117965	0.0927525	0.111962	0.087502	Ppapdc1b
1016	2.17958e-05	0.000159738	0.0229915	0.238984	0.152126	0.160249	0.0961915	Actr5
1021	1.9021e-06	1.78982e-05	0.204964	0.417374	0.315813	0.355111	0.352918	Dync1li2
1021	2.26966e-05	0.000165504	0.0527114	0.131943	0.0320886	0.068621	0.0533289	Cptp
1021	0.000214747	0.00122182	0.19761	0.0825068	0.233184	0.107872	0.115917	Eid1
1024	2.2035e-05	0.00016122	0.121929	0.146519	0.0324146	0.279133	0.240458	Ece2
1024	2.2994e-05	0.000167448	0.154346	0.433031	0.0655683	0.159869	0.194019	Commd7
1025	8.54038e-08	1.06444e-06	0.222949	0.247842	0.387644	0.229201	0.211671	Gabpb1
1025	2.21892e-05	0.000162184	0.0717837	0.153044	0.174008	0.183004	0.0618649	Celf4
1026	2.22989e-05	0.000162877	0.128659	0.09233	0.291442	0.402737	0.289756	Nelfe
1030	8.76093e-08	1.08882e-06	0.154705	0.0173241	0.261509	0.235974	0.18353	Dcaf10
1030	2.3873e-05	0.000173271	0.120751	0.568032	0.123031	0.290357	0.211163	Egln2
1031	2.2461e-06	2.08274e-05	0.116361	0.21781	0.251572	0.160686	0.292528	Abi1
1032	8.91542e-08	1.10549e-06	0.112535	0.683948	0.401665	0.123288	0.150801	Eif1b
1032	4.80438e-06	4.12502e-05	0.127359	0.315738	0.303251	0.383252	0.341457	Dynlrb1
1033	2.47777e-05	0.000179299	0.120224	0.0500439	0.0965309	0.200249	0.13411	Polrmt
1035	1.16168e-06	1.1399e-05	0.171758	0.164744	0.324495	0.28582	0.306086	Nsf
1035	0.000547956	0.00277987	0.240427	0.196092	0.125731	0.135015	0.219414	Kmt2a
1036	7.68182e-06	6.28103e-05	0.140743	0.362045	0.271866	0.269739	0.221079	Htatip2
1041	2.60484e-05	0.00018725	0.038054	0.227085	0.0800718	0.0225428	0.0174947	Hsd17b7
1042	2.62043e-05	0.000188268	0.11291	0.292335	0.065148	0.0260406	0.0763884	Map7d1
1044	2.79537e-05	0.000199562	0.124374	0.179458	0.145224	0.200708	0.141133	Rad51d
1048	2.69981e-05	0.00019331	0.0617991	0.586994	0.187219	0.234092	0.0937454	Apip
1049	2.73461e-05	0.000195609	0.0396386	0.0972218	0.0545083	0.0505199	0.0422405	Gm14845
1050	2.91232e-05	0.000207096	0.0379921	0.000397344	0.104118	0.1214	0.0582082	Il17ra
1051	1.17776e-07	1.42708e-06	0.0894143	0.860393	0.512816	0.247549	0.214848	Psip1
1052	1.20235e-07	1.45283e-06	0.149095	0.384966	0.43681	0.288472	0.360814	Rpp25l
1055	4.03903e-07	4.3624e-06	0.0791364	0.565504	0.406076	0.318435	0.224406	Usp7
1056	3.00478e-05	0.000212422	0.10094	0.0956586	0.19327	0.22537	0.120256	Prkrir
1057	1.30151e-07	1.56311e-06	0.0729661	0.213016	0.407695	0.271608	0.15278	Dbf4
1057	2.90636e-05	0.000206807	0.0227224	0.0800615	0.022203	0.000266845	0.0183971	Xkr8
1060	1.32528e-07	1.58815e-06	0.127863	0.138814	0.308988	0.184076	0.212113	Snupn
1060	2.99593e-05	0.000212003	0.094109	0.278491	0.194667	0.106265	0.0921581	Espl1
1061	3.3164e-05	0.000232452	0.0668942	0.225354	0.31883	0.352729	0.299415	Ccdc59
1064	3.27154e-06	2.92424e-05	0.105802	0.310783	0.344163	0.365614	0.355303	Lsm3
1065	3.07535e-05	0.00021713	0.140448	0.408738	0.152623	0.248753	0.137945	Cdc42se1
1066	3.10536e-05	0.000219106	0.0318649	0.105508	0.0682272	0.0821677	0.0373146	Mfsd12
1067	2.43674e-05	0.000176447	0.174021	0.110056	0.26062	0.287719	0.228379	Lims1
1067	0.000656934	0.00323779	0.226236	0.0196147	0.231356	0.236138	0.189564	Hnrnpul1
1068	3.11209e-05	0.000219438	0.132809	0.504702	0.220537	0.281257	0.184587	Smc5
1069	1.4669e-07	1.74252e-06	0.165828	0.254943	0.497146	0.193408	0.30665	Eif4g2
1070	3.23198e-05	0.000227157	0.178937	0.209301	0.0906787	0.104672	0.145758	Leo1
1070	8.33684e-05	0.000526316	0.135032	0.189252	0.154424	0.161185	0.134606	Acad8
1072	3.26398e-05	0.000229184	0.0413396	0.1047	0.0812386	0.077832	0.0683113	Ablim2
1073	3.27307e-05	0.000229748	0.0673332	0.140309	0.0885505	0.120872	0.0614451	Tnfrsf12a
1074	3.65422e-07	4.01043e-06	0.0616465	0.205396	0.214328	0.183505	0.110273	Gatc
1074	6.46233e-06	5.3768e-05	0.225362	0.276018	0.169482	0.253979	0.28051	Tmem243
1077	1.61238e-07	1.89773e-06	0.159471	0.251705	0.396915	0.0301158	0.189085	Suz12
1077	4.0654e-06	3.54647e-05	0.160589	0.0675053	0.204189	0.189475	0.213195	R3hdm4
1079	3.32831e-05	0.000233174	0.0558856	0.374261	0.138604	0.0397189	0.168006	Prorsd1
1081	1.29346e-05	0.000100227	0.13636	0.175302	0.396119	0.399766	0.337794	Pafah1b1
1082	0.000462572	0.00239498	0.236778	0.105433	0.271765	0.21302	0.231517	Mrps35
1083	3.37106e-05	0.000235893	0.0774473	0.595045	0.140358	0.034377	0.103252	Snrpb
1085	5.07485e-07	5.37974e-06	0.188862	0.156493	0.44518	0.284417	0.380285	Kcnq1ot1
1087	3.01676e-06	2.71708e-05	0.121467	0.599112	0.429352	0.027483	0.253949	Sdad1
1088	1.92393e-07	2.23987e-06	0.243564	0.162489	0.422486	0.268084	0.23876	Riok3
1089	1.92468e-07	2.23987e-06	0.0724291	0.166941	0.33867	0.250387	0.114404	Cdc25a
1094	3.67401e-05	0.000255502	0.0111598	0.273562	0.132751	0.141509	0.0892733	Gm15128
1096	3.69908e-05	0.000257	0.139393	0.309005	0.0529503	0.123497	0.0827671	Pgs1
1097	0.00027017	0.00149307	0.163925	0.0782013	0.191455	0.128588	0.118192	Cds2
1098	4.18134e-06	3.64178e-05	0.216002	0.257087	0.269047	0.168888	0.315848	Pten
1099	3.73645e-05	0.000259265	0.0120505	0.628212	0.152201	0.112708	0.0131863	Rnaseh2b
1100	2.20468e-07	2.53591e-06	0.111225	0.499969	0.386046	0.236047	0.283677	Tars
1102	4.3e-06	3.73616e-05	0.129705	0.025413	0.249506	0.236339	0.263146	Snrnp48
1102	5.1175e-05	0.000344021	0.151284	0.0531978	0.116842	0.221239	0.129635	Actr3b
1104	1.48448e-05	0.000113295	0.080141	0.175057	0.155041	0.150816	0.150491	Il6ra
1106	4.06186e-05	0.000279722	0.103127	0.382253	0.193628	0.192241	0.107888	Utp6
1110	0.000832247	0.00399501	0.222182	0.0623555	0.212205	0.202343	0.20961	Ppp5c
1112	4.14387e-05	0.000284633	0.00643415	0.201104	0.0247572	0.155561	0.0938611	Fbxw5
1112	5.56409e-05	0.000369593	0.0473525	0.109641	0.0636565	0.120544	0.0735023	Elovl2
1115	4.24066e-05	0.000290731	0.19386	0.524655	0.209818	0.13588	0.0677092	Fermt2
1116	4.24508e-05	0.000290942	0.115627	0.266369	0.124711	0.13064	0.129896	Gbas
1119	2.90842e-05	0.000206887	0.0505314	0.112141	0.228146	0.232421	0.13258	Jade3
1120	4.27173e-05	0.000292492	0.0423941	0.140173	0.0841053	0.033604	0.0155087	Gbe1
1120	2.92484e-05	0.000207851	0.108115	0.146167	0.35564	0.389407	0.28526	Becn1
1121	4.27834e-05	0.000292853	0.115319	0.286721	0.112094	0.207753	0.124389	Leng1
1122	4.28561e-05	0.000293258	0.00878302	0.128695	0.0135068	0.0197133	0.00730238	Stk40
1123	4.31805e-05	0.000295293	0.0320558	0.0942206	0.10127	0.0593219	0.0524019	Fjx1
1129	2.98202e-07	3.32806e-06	0.160878	0.422044	0.381836	0.00257258	0.0430163	Kif22
1130	0.000434568	0.00226968	0.182733	0.238749	0.00260725	0.206723	0.192416	Mboat7
1131	0.000238432	0.00133908	0.247909	0.48812	0.307015	0.110718	0.261371	Gid8
1132	4.62051e-05	0.000313808	0.0655006	0.612958	0.0660776	0.109227	0.0339304	Npc2
1135	4.80536e-05	0.000325348	0.0489998	0.0831373	0.055495	0.0674482	0.0587624	Tshz3
1137	3.88112e-06	3.40071e-05	0.165299	0.0451665	0.419497	0.391673	0.353124	Fbxw2
1138	5.95629e-06	4.99777e-05	0.252221	0.48358	0.381338	0.361974	0.370744	Psmd8
1140	4.95841e-05	0.000334463	0.0706961	0.245737	0.22899	0.195489	0.20742	Pxmp4
1141	0.000213149	0.00121368	0.164164	0.0018977	0.188248	0.193903	0.172809	Laptm4b
1143	3.39059e-07	3.74564e-06	0.192089	0.098778	0.296168	0.163877	0.191478	Tubgcp2
1143	6.6073e-05	0.000430096	0.142437	0.18539	0.0731292	0.204114	0.131596	Zfp839
1144	6.65481e-05	0.000432672	0.101103	0.193809	0.0677278	0.200658	0.0568982	Acsl1
1145	6.48018e-06	5.38547e-05	0.191166	0.872399	0.0979864	0.132228	0.331419	Atp5c1
1149	5.14828e-05	0.000345983	0.0314726	0.109936	0.056376	0.0517428	0.0488452	Lrp5
1150	5.16169e-05	0.000346646	0.0312066	0.260176	0.125333	0.0921822	0.0681245	Rnmtl1
1154	3.04547e-06	2.74017e-05	0.154942	0.47686	0.412078	0.390097	0.195829	Mrps26
1154	5.25908e-05	0.000352451	0.00593367	0.739119	0.158476	0.123879	0.204981	Rpl36al
1155	5.27926e-05	0.000353585	0.0282498	0.085081	0.0830749	0.0633442	0.0517722	Arsb
1156	5.28568e-05	0.000353906	0.00429388	0.177415	0.118629	0.121807	0.0633519	Pygo1
1158	0.00053218	0.00271247	0.181544	0.291291	0.202791	0.10973	0.154085	Zfp212
1160	0.000239201	0.00134201	0.175356	0.225799	0.175546	0.220496	0.204754	Ring1
1162	7.67233e-05	0.000489761	0.122222	0.061249	0.142742	0.156061	0.120373	Ostm1
1165	4.16991e-07	4.48595e-06	0.00161126	0.0943767	0.202117	0.160891	0.0857038	Jazf1
1165	0.00114928	0.00533231	0.210555	0.0456539	0.12746	0.111434	0.128771	1110007C09Rik
1167	4.26732e-07	4.57717e-06	0.148175	0.0341795	0.402712	0.335635	0.18996	Psmc3ip
1168	8.02813e-05	0.000508596	0.189304	0.176233	0.217589	0.302737	0.187225	Clptm1
1177	0.000418047	0.00219656	0.197456	0.0874322	0.191741	0.150347	0.22792	Daxx
1178	5.91376e-05	0.000389964	0.129334	0.272475	0.160725	0.134311	0.15271	Gadd45a
1178	0.00109821	0.00511933	0.222437	0.358481	0.0853738	0.23469	0.0584057	Ccdc61
1179	5.93484e-05	0.000391236	0.196733	0.520914	0.139129	0.293256	0.31492	Coa3
1180	5.9799e-05	0.000393848	0.128615	0.527248	0.288392	0.197868	0.0858267	Tyms
1181	0.00123018	0.00565343	0.232272	0.214869	0.240503	0.0759691	0.230712	Ssr3
1182	8.83698e-05	0.000554514	0.112935	0.210648	0.179174	0.199115	0.130237	Ralb
1184	6.07553e-05	0.000399301	0.0152941	0.144458	0.0527548	0.112774	0.0356792	Naa60
1186	6.14416e-07	6.42261e-06	0.113029	0.0690277	0.292533	0.251188	0.102042	Papss1
1191	4.60408e-05	0.000312986	0.161347	0.21408	0.223159	0.233476	0.195483	Socs6
1194	9.45069e-05	0.000589626	0.0290667	0.0562253	0.131207	0.143649	0.0955996	Elavl3
1196	5.95551e-07	6.24038e-06	0.11938	0.548904	0.461143	0.34283	0.155802	Rbbp4
1196	6.62923e-05	0.000431137	0.103852	0.16968	0.0920719	0.130675	0.0893469	Emc9
1197	5.99482e-07	6.27856e-06	0.0688565	0.127264	0.183473	0.156603	0.133657	C77370
1197	2.13493e-06	1.98913e-05	0.105577	0.0543703	0.232093	0.203733	0.137194	Ccne1
1199	5.80332e-05	0.000383494	0.156983	0.125255	0.133885	0.199062	0.190765	Btbd2
1205	0.00144048	0.00646969	0.197217	0.0115388	0.147581	0.12773	0.165419	Uba5
1206	6.25272e-07	6.52982e-06	0.243383	0.174304	0.462228	0.204005	0.222129	Psmd11
1206	1.19177e-05	9.33441e-05	0.117613	0.132206	0.149861	0.139362	0.161204	Ap1s3
1206	1.21036e-05	9.45956e-05	0.232077	0.522414	0.131739	0.182652	0.308505	Bccip
1207	1.15196e-05	9.06168e-05	0.0127607	0.17349	0.398385	0.394894	0.224961	Copb2
1208	6.90557e-05	0.00044631	0.00413508	0.767916	0.10853	0.147563	0.120515	Cebpz
1209	6.978e-05	0.000450723	0.0509358	0.0982	0.0243081	0.0622164	0.0368462	Gcc1
1209	0.000104949	0.000647169	0.123887	0.0558554	0.200772	0.225405	0.171383	Nupl1
1212	0.000106159	0.000653705	0.0784554	0.275489	0.197311	0.219841	0.199868	Trip6
1213	7.11104e-05	0.000458501	0.0468222	0.165321	0.0254414	0.0647821	0.0342449	Npc1
1214	0.00151531	0.0067639	0.258648	0.412433	0.0357155	0.140342	0.220172	Med19
1215	6.86712e-07	7.11683e-06	0.129258	0.15485	0.416484	0.242757	0.236652	Fen1
1216	1.11633e-06	1.10336e-05	0.103077	0.390358	0.389403	0.344291	0.125727	Smco4
1216	7.20951e-05	0.0004643	0.061377	0.688389	0.0399143	0.154133	0.0173218	Ash2l
1221	5.62093e-05	0.000372686	0.105203	0.0187111	0.325414	0.335082	0.232363	Uap1
1222	7.48116e-05	0.000479525	0.0878715	0.301857	0.0626454	0.0589027	0.048313	Kin
1225	0.000119196	0.00072557	0.00325735	0.0903252	0.126367	0.177417	0.0678777	Derl3
1227	7.56514e-05	0.000483627	0.00240502	0.0938585	0.0241283	0.0356133	0.0111485	Slc30a2
1230	7.68577e-05	0.000490331	0.0539087	0.105514	0.0616626	0.0964893	0.0716778	Klhl17
1231	0.00165439	0.00729645	0.167671	0.0601272	0.149598	0.0241413	0.0769144	Gins1
1232	7.75309e-05	0.000493613	0.00908364	0.11392	0.0534505	0.0532005	0.0294873	Jmjd4
1234	8.23444e-07	8.39797e-06	0.0479809	0.26433	0.386777	0.194552	0.10578	Nus1
1234	7.78105e-05	0.000495104	0.209011	0.673371	0.265474	0.329376	0.1692	Tram1
1235	0.00167507	0.00737571	0.228268	0.0056516	0.0535007	0.17154	0.140199	Srp72
1238	5.78961e-05	0.000382821	0.105082	0.177515	0.169843	0.159841	0.136699	Rnf13
1242	4.32398e-05	0.00029542	0.0637991	0.31968	0.298266	0.30262	0.28726	Pak2
1243	9.49861e-07	9.56205e-06	0.185304	0.45023	0.358112	0.252538	0.233185	Setd8
1245	0.00177745	0.00775286	0.16658	0.0910035	0.0723064	0.106038	0.130875	Rhot1
1248	0.00013262	0.000799044	0.190295	0.146309	0.181997	0.325306	0.174958	Hdac3
1250	1.00284e-06	1.0044e-05	0.0946884	0.0475358	0.399519	0.0612042	0.0772406	Racgap1
1250	1.11469e-06	1.10224e-05	0.211387	0.335384	0.372484	0.278289	0.323161	Rnmt
1252	8.81575e-05	0.00055382	0.0158474	0.257567	0.155704	0.165161	0.0945819	Setd2
1254	0.000136579	0.000820377	0.0918536	0.0675925	0.0678692	0.145172	0.0501366	Wdr54
1256	9.19592e-05	0.000575214	0.00602027	0.124021	0.0841214	0.0295135	0.0105777	Asb6
1257	9.23909e-05	0.000577748	0.0464281	0.123916	0.0416664	0.0648273	0.0422826	Ivd
1258	6.28831e-05	0.000411053	0.221455	0.0141957	0.114911	0.284764	0.283361	Cebpzos
1261	0.00189644	0.00820774	0.243086	0.434388	0.224444	0.204376	0.200387	Ccnl2
1262	0.000174584	0.00102051	0.209126	0.159775	0.277984	0.243169	0.0992553	Kpna3
1265	9.59802e-05	0.000597961	0.106126	0.189564	0.0579078	0.0504053	0.0598715	Plcb4
1266	0.000145878	0.000869278	0.0361409	0.0736578	0.188119	0.2107	0.177285	Oraov1
1267	1.86339e-06	1.75795e-05	0.112422	0.419628	0.393738	0.353961	0.295536	Tbl3
1267	9.65352e-05	0.000601074	0.00393616	0.0963632	0.00150033	0.0132678	0.02886	Acbd7
1267	0.000306942	0.00167042	0.246882	0.177552	0.275561	0.266163	0.301788	Lsm14a
1271	1.12675e-06	1.11114e-05	0.0979472	0.122144	0.193182	0.138846	0.137759	Cdh2
1274	1.20672e-06	1.18046e-05	0.235273	0.552053	0.421906	0.309265	0.326177	Cmc2
1274	9.92617e-05	0.000615937	0.00973486	0.123375	0.112896	0.0977256	0.0778842	Cdk5r1
1277	1.25801e-06	1.22504e-05	0.109536	0.0028416	0.245155	0.197	0.153969	Rpe
1279	1.2693e-06	1.23383e-05	0.112092	0.652782	0.3962	0.0221506	0.248234	Magoh
1284	6.47003e-06	5.38115e-05	0.185561	0.28771	0.393305	0.287869	0.344245	Ift20
1286	0.000106577	0.000656093	0.232128	0.695344	0.194068	0.0917132	0.00257161	Eef1e1
1289	0.000108659	0.000668157	0.0586007	0.167396	0.059268	0.0813303	0.042518	Srd5a3
1290	2.05132e-05	0.000151101	0.15603	0.0666878	0.247429	0.197557	0.278688	Trappc2
1290	0.000108953	0.000669395	0.0042536	0.200181	0.0615597	0.0218251	0.0156954	Maged2
1297	0.00222258	0.00941893	0.151883	0.21719	0.0529964	0.0514645	0.0890295	Tfap4
1298	0.000148784	0.000885143	0.192725	0.00981636	0.260568	0.228705	0.208557	B230219D22Rik
1302	0.000180388	0.00105026	0.0348787	0.0718754	0.089401	0.120656	0.0918517	Lmtk2
1306	0.000113147	0.000693015	0.036748	0.0824441	0.0826052	0.0921948	0.0710602	Sema4f
1311	2.36304e-05	0.000171738	0.00893772	0.00122772	0.111648	0.105353	0.096749	Scube2
1313	0.00010327	0.000638265	0.0628972	0.417505	0.0305117	0.264673	0.0280539	Acvr2b
1314	1.94607e-05	0.000143835	0.188732	0.0183388	0.331796	0.318146	0.252957	Tor2a
1314	0.000127719	0.0007727	0.0587705	0.0944217	0.0757117	0.0669001	0.0627071	Olfm1
1318	0.000129606	0.000783029	0.0718715	0.563548	0.282421	0.291819	0.173118	Tomm22
1321	0.00013262	0.000799044	0.0347288	0.0831836	0.0450624	0.0350981	0.0532569	Slc25a16
1323	0.000135186	0.000813135	0.0809178	0.554342	0.137178	0.197687	0.015649	Rbm38
1326	0.000136445	0.000819799	0.0428034	0.0781293	0.0445586	0.0520391	0.00376578	Stap2
1332	0.000140917	0.000844106	0.0788241	0.343983	0.194603	0.127799	0.154286	Ybx3
1334	2.09282e-06	1.95407e-05	0.193911	0.351283	0.371565	0.260058	0.282805	Upf3a
1334	0.000143061	0.000854144	0.110013	0.189534	0.124451	0.14329	0.0722281	Rgs19
1336	0.000217174	0.00123263	0.0900408	0.208284	0.143	0.205	0.108465	Tsen54
1336	0.00130014	0.00592473	0.25464	0.413556	0.115731	0.297983	0.270433	Psmc4
1342	2.20244e-06	2.0459e-05	0.056379	0.414773	0.389966	0.182918	0.126508	Srrt
1347	2.98545e-05	0.000211399	0.129689	0.0373562	0.230219	0.156796	0.246173	Ddx17
1353	0.000153155	0.000907673	0.0241498	0.31335	0.0089991	0.0223966	0.0649008	Cul7
1355	0.00135504	0.00613657	0.143923	0.207821	0.062209	0.114381	0.132967	Ngrn
1358	1.58082e-05	0.000119475	0.14252	0.268714	0.376888	0.321728	0.339781	Nfu1
1358	2.79402e-05	0.000199531	0.115628	0.0572491	0.158518	0.100879	0.0724002	Cnnm4
1358	0.000161367	0.000949366	0.0507899	0.129421	0.154767	0.156555	0.103439	Copz2
1359	0.000155842	0.000920592	0.0376594	0.208388	0.135748	0.139462	0.0403199	Fam199x
1359	0.000178941	0.00104262	0.108212	0.0971457	0.132816	0.094897	0.113309	Atp6v0a1
1363	3.77291e-06	3.32462e-05	0.238241	0.230067	0.438291	0.336242	0.340035	Utp18
1371	2.01514e-05	0.000148586	0.118822	0.168465	0.163907	0.15086	0.137543	Azin2
1373	0.000260868	0.00145028	0.0201345	0.0713699	0.0763112	0.0834384	0.0592375	Adra2c
1374	0.000164773	0.000967314	0.000384397	0.2991	0.130169	0.10417	0.107222	Creb1
1376	0.000268111	0.00148467	0.129869	0.195953	0.15973	0.185746	0.165376	Atl3
1377	3.68226e-06	3.25396e-05	0.0518197	0.0521351	0.207397	0.176662	0.12741	Tmem141
1379	3.74116e-05	0.00025951	0.186236	0.0174838	0.309678	0.263662	0.31672	Fh1
1379	0.000269903	0.00149199	0.133346	0.168888	0.161645	0.287323	0.223588	Pdhx
1380	0.000269907	0.00149199	0.0319837	5.9976e-05	0.0602752	0.153374	0.0534687	Zfp746
1381	0.00164422	0.00725603	0.199858	0.0529058	0.188758	0.222572	0.205395	Rogdi
1383	1.52482e-05	0.000115886	0.222795	0.190434	0.345938	0.188427	0.287669	Rpl7l1
1384	8.83706e-06	7.12924e-05	0.0927175	0.188251	0.257832	0.220741	0.22176	Wiz
1384	0.000177789	0.00103729	0.0134779	0.138937	0.0197931	0.0163032	0.0238718	Tub
1388	3.91616e-05	0.0002707	0.0819152	0.289733	0.23442	0.21631	0.261722	2700038G22Rik
1390	0.00017996	0.00104827	0.088707	0.621895	0.164583	0.144528	0.196401	Srrm1
1390	0.000279016	0.00153494	0.0935841	0.246695	0.118667	0.202182	0.101797	Ezr
1393	0.000182274	0.00105949	0.0621597	0.139637	0.108375	0.0939814	0.0505917	Kidins220
1395	3.43616e-06	3.05758e-05	0.0920966	0.0913445	0.344236	0.223924	0.170266	Ndufaf7
1396	0.00157662	0.00700168	0.22108	0.0549518	0.261228	0.163734	0.243121	Sucla2
1397	3.47245e-06	3.08483e-05	0.0298152	0.369646	0.365769	0.105471	0.0964667	Api5
1401	0.000188084	0.00108947	0.0119283	0.42543	0.0637022	0.0585907	0.0272721	Nfyb
1403	0.000189207	0.00109424	0.0455999	0.190766	0.102112	0.162143	0.00628778	Med16
1404	0.0021224	0.00905251	0.239331	0.0723125	0.183159	0.29703	0.23881	Zfand6
1406	0.000194028	0.00111855	0.142086	0.601771	0.174686	0.0834167	0.0724883	Wdr77
1406	0.00320188	0.0129828	0.179382	0.17872	0.160528	0.186134	0.102856	Ogdh
1407	0.000194694	0.00112209	0.0097621	0.105798	0.0433051	0.018194	0.011841	Wwc1
1409	0.00162528	0.00718171	0.176321	0.144743	0.169006	0.133081	0.195555	Zzz3
1413	0.0022617	0.00957166	0.216467	0.254247	0.190341	0.105554	0.217174	Mkln1
1419	4.84562e-05	0.000327768	0.062088	0.022975	0.287198	0.0508092	0.340372	Ube2e3
1421	0.000205858	0.0011774	0.0711016	0.554205	0.0865807	0.091309	0.118903	Atp5l
1421	0.000340398	0.00183325	0.143139	0.111596	0.170636	0.186559	0.14319	Pou4f1
1433	0.000178393	0.00103998	0.021885	0.129239	0.153281	0.159941	0.0944872	Tbc1d24
1434	0.000217214	0.00123263	0.0352181	0.0987953	0.065488	0.0757793	0.0634953	Ppp1r16b
1435	5.01999e-06	4.29322e-05	0.0139512	0.290275	0.244615	0.196303	0.148178	Svip
1435	0.000217276	0.00123267	0.0325777	0.177078	0.082688	0.143797	0.109945	Dirc2
1436	0.000357491	0.00191724	0.0162693	0.123347	0.051752	0.104527	0.0362316	Gcfc2
1438	0.000364511	0.00194961	0.0735832	0.112489	0.0730242	0.107962	0.0316238	9430020K01Rik
1439	0.000372194	0.00198583	0.0710315	0.0463018	0.0989503	0.114403	0.0797638	Hs6st2
1441	0.000221458	0.00125541	0.0315567	0.0897706	0.0352089	0.0530056	0.0577253	Lrch2
1442	1.84947e-05	0.000137535	0.128472	0.123728	0.248056	0.147028	0.218494	2010012O05Rik
1443	0.000222145	0.00125832	0.022927	0.104542	0.0577737	0.0308226	0.0392306	Akap5
1444	0.000113232	0.000693339	0.0440107	0.105457	0.142068	0.130916	0.0903615	Slc27a2
1444	0.000450098	0.00234068	0.217828	0.501432	0.27379	0.164074	0.211137	Tmem165
1445	0.000100657	0.000623637	0.189676	0.381506	0.11622	0.295055	0.272686	Lin7c
1447	0.00022608	0.00127862	0.057126	0.31853	0.211345	0.158408	0.196176	Mospd3
1448	0.000388993	0.00206382	0.224183	0.517084	0.0106866	0.349185	0.207067	Spint2
1452	0.000234207	0.00131978	0.233115	0.595598	0.323687	0.284709	0.146395	Prpf38b
1457	5.64247e-06	4.7583e-05	0.209728	0.472205	0.41126	0.154961	0.2079	Cdc5l
1457	0.000238211	0.00133818	0.0388414	0.0666346	0.0265143	0.0491961	0.0204997	Itpkc
1458	0.000396754	0.00210039	0.158059	0.106306	0.159431	0.273842	0.182207	D19Bwg1357e
1459	0.000240078	0.00134624	0.0318122	0.0813645	0.0244588	0.0370833	0.0435852	Prkd1
1460	5.74199e-06	4.83099e-05	0.128306	0.0291192	0.226809	0.0805342	0.111612	Atl2
1463	0.000242811	0.00135772	0.0434779	0.113249	0.0876005	0.107056	0.100927	Stat5b
1466	0.000405004	0.00213628	0.121203	0.0499034	0.144738	0.170555	0.144164	Cry2
1471	6.14802e-06	5.13097e-05	0.062736	0.158317	0.22327	0.179922	0.119574	Txnrd2
1472	6.19449e-06	5.16777e-05	0.0931438	0.0463104	0.238734	0.141801	0.105721	Dscc1
1475	0.0039769	0.0156673	0.205724	0.032234	0.0980439	0.211382	0.0976587	Gtf2h1
1477	0.000263722	0.00146449	0.0657137	0.107031	0.0717322	0.0695327	0.0757099	Zfand2a
1478	0.000292126	0.00160059	0.0789253	0.0711415	0.0887418	0.0884137	0.0770639	Adssl1
1479	0.000431651	0.00225769	0.00386811	0.112302	0.0459427	0.125612	0.0578703	Cep131
1482	0.000265859	0.00147373	0.144417	0.604281	0.177596	0.0570489	0.138645	Mrpl21
1482	0.000437723	0.00228342	0.0392185	0.0572924	0.0901712	0.102007	0.0671683	Trpt1
1485	7.70575e-05	0.000491317	0.205639	0.163628	0.123834	0.19984	0.304471	Smim7
1485	0.000268242	0.00148467	0.0155411	0.0697334	0.0334583	0.0305542	0.0563756	Ankrd35
1489	0.000447063	0.00232768	0.0615734	0.0437321	0.0834773	0.0888659	0.0739591	Rnf215
1490	0.000272966	0.00150661	0.00322336	0.0692917	0.0171587	0.0469531	0.000462472	Kcnj4
1491	0.000273745	0.00151052	0.0579361	0.691814	0.360117	0.160457	0.14727	Arglu1
1496	7.55104e-06	6.19038e-05	0.0537248	0.0845266	0.390271	0.109426	0.162602	Iws1
1496	0.000467504	0.00241734	0.0116325	0.00745954	0.0709088	0.0837056	0.0318282	Ovol1
1497	7.56391e-06	6.19859e-05	0.216103	0.283219	0.437635	0.12674	0.049141	Ccdc34
1499	0.000281732	0.00154871	0.0498284	0.386043	0.213833	0.159435	0.0708875	Commd8
1499	0.00124903	0.00572315	0.147992	0.139264	0.133034	0.156572	0.159974	Brox
1502	0.00436772	0.0169978	0.0924198	0.102164	0.0304875	0.0440192	0.0376694	Dnal1
1504	0.00222726	0.00943509	0.166321	0.126626	0.189639	0.127556	0.156784	Trpm7
1505	0.000292873	0.00160428	0.00683908	0.112477	0.0281889	0.0558194	0.0265857	Large
1506	0.00029678	0.00162364	0.0520292	0.125447	0.0271157	0.0712776	0.0211088	Tradd
1511	8.19385e-06	6.65968e-05	0.0163202	0.375625	0.336676	0.105687	0.157493	Pmpca
1511	0.000512472	0.00262123	0.186511	0.0158586	0.0487913	0.373924	0.131774	Cisd1
1512	8.23884e-06	6.69126e-05	0.180765	0.494105	0.377979	0.2315	0.172628	Rad23b
1519	0.000309601	0.00168195	0.0038861	0.207122	0.121451	0.0720295	0.0380267	Uhmk1
1525	0.000317831	0.00172193	0.0484219	0.407957	0.202746	0.215375	0.143103	Parg
1526	0.000318542	0.00172493	0.217882	0.636448	0.206022	0.22557	0.200818	Rer1
1527	0.000412417	0.00217012	0.0872541	0.197154	0.0938257	0.180487	0.0761349	Mcfd2
1528	0.000197685	0.00113783	0.0199254	0.0711521	0.0729948	0.0595218	0.0622606	Cdc42ep2
1528	0.000558477	0.00282338	0.0509129	0.1026	0.0989406	0.115099	0.0661448	Nr2f2
1532	9.77899e-05	0.000607844	0.120393	0.22595	0.247865	0.121918	0.249743	Cnot6
1532	0.000324031	0.00175073	0.0397074	0.0750366	0.0159243	0.0382536	0.0261901	Rims4
1533	0.000237656	0.00133541	0.0542723	0.156303	0.351002	0.345062	0.0932896	Zfp91
1537	0.00443689	0.0172357	0.113353	0.0049212	0.0914068	0.123343	0.112379	Ddx28
1539	2.21199e-05	0.000161787	0.171049	0.160217	0.279631	0.225746	0.248381	Hcfc2
1541	0.000339344	0.00182802	0.020191	0.0819638	0.0471504	0.0625454	0.05697	9330182L06Rik
1543	6.08699e-05	0.000399813	0.217609	0.300377	0.341072	0.129262	0.0255191	Pbk
1546	0.000602161	0.00301631	0.207796	0.453421	0.199116	0.344005	0.0799986	Drg1
1555	0.000367256	0.0019614	0.0162114	0.126077	0.0304792	0.0776615	0.0605496	Ajuba
1557	0.00246381	0.0103125	0.209938	0.133211	0.160735	0.249726	0.0768875	Uchl5
1559	1.19871e-05	9.38536e-05	0.0420111	0.0721067	0.199973	0.0752647	0.0909409	Gm3837
1563	0.000379451	0.0020191	0.0342413	0.433493	0.228379	0.127286	0.0886072	Psmd3
1568	0.00543327	0.0204043	0.107544	0.093495	0.00904191	0.0014068	0.0453724	Gm10288
1570	0.000100213	0.000621663	0.209887	0.300391	0.320324	0.0930996	0.238503	Atf2
1570	0.000121434	0.000737749	0.159379	0.183155	0.130044	0.049061	0.222172	Mboat2
1570	0.000215983	0.00122693	0.0745327	0.145503	0.253078	0.245456	0.0913124	Exoc4
1570	0.000388599	0.00206274	0.0150555	0.51351	0.270956	0.241684	0.143022	Suv39h2
1572	0.00119146	0.0055015	0.220586	0.189313	0.236109	0.196783	0.265403	Tcea1
1577	1.32809e-05	0.000102436	0.196886	0.11153	0.334756	0.12717	0.260698	Gnai3
1577	0.000409227	0.00215751	0.108316	0.42421	0.171761	0.0966226	0.15814	Morc3
1578	0.000802878	0.00387367	0.152169	0.100596	0.142864	0.137466	0.184793	Tada2a
1583	0.000420918	0.00220898	0.0167644	0.178976	0.11819	0.129126	0.0485348	Zfp652
1584	1.41036e-05	0.000108283	0.0905335	0.0930336	0.280428	0.187142	0.186527	Snap29
1584	0.00287584	0.0117992	0.151008	0.166558	0.115412	0.173423	0.102002	Ttc5
1587	0.000425478	0.00222915	0.0623669	0.125685	0.0670955	0.0341146	0.0824829	Mthfd1
1587	0.000448052	0.0023306	0.0675525	0.0587065	0.111691	0.115185	0.0907144	Usp45
1592	2.72919e-05	0.000195286	0.0462024	0.0740898	0.103051	0.0754873	0.0670849	Tspan18
1594	0.000182638	0.00106132	0.162803	0.433893	0.200478	0.293585	0.276582	Cox19
1596	0.00043841	0.00228645	0.0414421	0.0909969	0.046918	0.0412435	0.0293118	Acot2
1596	0.000382011	0.00203123	0.0489786	0.225613	0.200403	0.206506	0.0693591	Gtse1
1600	1.60438e-05	0.000121004	0.174374	0.104427	0.310355	0.147117	0.159809	Ugp2
1600	0.000447736	0.00233007	0.0614245	0.21755	0.0595527	0.143248	0.131341	Zbtb1
1600	0.000782946	0.00379855	0.000414477	0.046789	0.0113012	0.081104	0.0182365	Oplah
1602	0.000236983	0.00133232	0.0460449	0.264239	0.22311	0.216487	0.196837	Chmp2b
1603	0.000148332	0.000883178	0.147178	0.448583	0.225834	0.177716	0.281436	Prpsap2
1604	0.00613177	0.0225605	0.154316	0.172374	0.132701	0.0933439	0.0766713	Tsr2
1605	0.000149527	0.000889078	0.122761	0.0979339	0.127987	0.136442	0.156782	Tmem43
1610	0.000455378	0.0023625	0.0364415	0.0789437	0.051582	0.0325103	0.046199	Gm8451
1618	0.000853715	0.00408635	0.0694639	0.0773609	0.0873239	0.0948859	0.0748239	Sh3bp5
1621	0.00630545	0.0231175	0.197022	0.123819	0.200367	0.120367	0.112804	Spcs3
1622	0.000533567	0.00271763	0.237203	0.488756	0.303092	0.180471	0.26568	Nsun2
1623	0.000471861	0.00243524	0.127311	0.522078	0.196077	0.191632	0.0607556	Elof1
1624	1.8997e-05	0.000140934	0.0725284	0.174593	0.201356	0.168109	0.148259	Arrdc1
1630	0.000271634	0.0015004	0.160016	0.0841891	0.24622	0.240755	0.22905	Bckdk
1631	0.000480541	0.00247375	0.00384783	0.103919	0.0326524	0.0538268	0.00672586	Cadm4
1634	0.000902528	0.00430014	0.0449747	0.0696676	0.0700346	0.0977505	0.0525991	Gm9761
1635	0.000907604	0.00432149	0.0420165	0.0673648	0.0706705	0.0899062	0.0410301	Dcbld2
1636	0.000908817	0.00432632	0.0101953	0.0788367	0.0484174	0.104599	0.0152567	Nkd2
1637	0.000487663	0.00250729	0.033547	0.167946	0.0899231	0.0606919	0.0810263	Nek3
1638	0.000912596	0.00434241	0.00898836	0.159238	0.0912371	0.161351	0.0739281	Zc3h7a
1639	0.00159361	0.00706995	0.0918716	0.0744803	0.0936479	0.103439	0.0918958	2410018L13Rik
1642	0.000500227	0.00256281	0.0623546	0.165734	0.0593308	0.0316797	0.0979548	Ubr3
1643	7.13849e-05	0.000459998	0.0889633	0.352999	0.270394	0.246322	0.231619	Cttn
1645	0.000190518	0.00110123	0.0799249	0.312698	0.336951	0.143789	0.309736	Hdgfrp3
1645	0.000502081	0.0025711	0.0487989	0.0715082	0.0437768	0.00162136	0.0508356	Nuak1
1646	0.000508993	0.00260466	0.0426142	0.0787315	0.0698537	0.0568254	0.0643617	Dpysl4
1647	0.000323205	0.00174714	0.18594	0.227531	0.254781	0.292877	0.266389	Mapk8
1647	0.00140131	0.00631067	0.217221	0.078309	0.0846993	0.284166	0.268677	Ik
1656	2.38255e-05	0.000172983	0.0985959	0.148736	0.279833	0.143864	0.18021	Mob1a
1660	3.69029e-05	0.000256471	0.105918	0.386609	0.335264	0.223625	0.28022	Ero1l
1662	0.000535137	0.00272499	0.0180476	0.0651136	0.0628564	0.0354163	0.0591702	Il4ra
1663	0.000175831	0.00102725	0.211938	0.418565	0.3441	0.316337	0.301713	Ngdn
1664	0.000537833	0.0027368	0.04015	0.100946	0.0923003	0.00709701	0.0883538	Gm12328
1668	0.00054765	0.00277987	0.0076768	0.0836569	0.0117917	0.0114213	0.024921	Lysmd4
1668	0.000513187	0.00262427	0.0809676	0.0728527	0.101232	0.093792	0.0915281	Smtn
1674	2.70218e-05	0.000193416	0.0711017	0.195711	0.2225	0.163378	0.140365	Hexim1
1679	0.00745847	0.0266405	0.179157	0.30382	0.134258	0.106559	0.156229	Rbm18
1683	0.000574641	0.00289568	0.0361499	0.0866768	0.0560877	0.0637587	0.0465626	Zfp958
1684	2.92321e-05	0.000207803	0.164354	0.135412	0.271758	0.232586	0.187053	Tmod3
1687	2.97331e-05	0.000210791	0.12486	0.124013	0.269149	0.171538	0.153512	Sart3
1687	0.000588516	0.00295738	0.0326849	0.0761809	0.0479098	0.0319538	0.00933208	Ttpal
1689	0.000232545	0.00131075	0.0645366	0.356414	0.19626	0.282457	0.288738	Mettl23
1689	0.000591874	0.00297083	0.0163372	0.0878261	0.0696724	0.0313094	0.0461502	Cdkl5
1692	7.30988e-05	0.000470208	0.0792099	0.630724	0.389569	0.134095	0.202087	Luc7l3
1694	0.000264171	0.001466	0.140044	0.551983	0.303461	0.280826	0.154236	Bag1
1703	0.00237637	0.00998707	0.163939	0.296309	0.177399	0.201584	0.153243	Atxn3
1708	0.000616822	0.0030762	0.157045	0.553647	0.246578	0.132025	0.0901682	Osgep
1709	0.00117294	0.00543282	0.0944788	0.0677633	0.0830622	0.130663	0.105972	Cog1
1712	0.000626389	0.0031125	0.0226024	0.143084	0.0848292	0.0660368	0.0440682	BC029214
1726	3.85843e-05	0.000267133	0.0429258	0.0332502	0.106161	0.0851272	0.0729884	Mitf
1727	0.000653833	0.00322605	0.00640459	0.0924381	0.0190631	0.0306947	0.0214518	Slc6a9
1728	3.89647e-05	0.000269466	0.0785575	0.0603878	0.123968	0.106218	0.0636945	Cuedc1
1728	0.00440672	0.0171312	0.190069	0.177242	0.0956034	0.16895	0.199935	Mta3
1729	0.0012662	0.00579085	0.146067	0.230994	0.220409	0.264824	0.196285	Tbcc
1736	0.00753921	0.0268981	0.086305	0.0544306	0.0561588	0.0700909	0.0859644	Slc2a8
1737	4.16654e-05	0.00028601	0.182579	0.24961	0.324078	0.22421	0.227291	Slc24a5
1737	0.00255647	0.0106453	0.190451	0.396246	0.166659	0.109089	0.207567	Clpx
1738	0.000702664	0.00344435	0.0299601	0.108204	0.0199892	0.0352067	0.0284372	Zfp606
1748	0.000733469	0.00358164	0.0874846	0.167828	0.00519138	0.0232858	0.00560589	Atp5s
1749	4.37566e-05	0.000298576	0.0791131	0.151202	0.217835	0.179225	0.0700717	Zfp711
1750	4.37866e-05	0.000298687	0.00524992	0.0522777	0.12711	0.109816	0.0927698	Cd63-ps
1751	0.0021948	0.00931753	0.147872	0.0811334	0.133162	0.182286	0.140152	Lcorl
1752	4.50751e-05	0.000306937	0.0974647	0.269591	0.270214	0.156911	0.200027	0610012G03Rik
1752	0.00903508	0.0314486	0.107013	0.0578213	0.085852	0.0396722	0.0327821	Bmp2k
1755	0.00134944	0.00611623	0.0487919	0.0580764	0.0297475	0.0985685	0.0758387	Tbc1d9b
1756	0.000756733	0.00368203	0.0511965	0.163234	0.0828798	0.0939326	0.0606003	Gpatch2l
1756	0.0045775	0.0176783	0.184451	0.0128939	0.159192	0.194829	0.189868	Tusc3
1758	0.00135726	0.00614281	0.019535	0.0625638	0.197627	0.282732	0.083529	Zbtb8os
1761	0.000773803	0.00375921	0.026098	0.0833697	0.0602795	0.0512968	0.0583096	Fam20c
1762	4.77227e-05	0.000323354	0.168391	0.255836	0.274779	0.246309	0.179777	2510003E04Rik
1773	0.000351758	0.00188899	0.103338	0.279457	0.17996	0.181884	0.271671	Maea
1773	0.000797015	0.0038505	0.0333877	0.169715	0.134719	0.128906	0.0824193	C230052I12Rik
1774	5.0109e-05	0.000337689	0.117343	0.140926	0.243626	0.179959	0.0290947	Rbm44
1777	0.00080405	0.0038776	0.0421663	0.107315	0.0489552	0.0710876	0.0448969	Kif7
1779	0.000812219	0.0039144	0.0682333	0.167071	0.0420131	0.0314855	0.0812476	Usp12
1780	0.000814194	0.00392218	0.0347456	0.181371	0.138534	0.0982709	0.123336	Net1
1781	0.000815792	0.00392727	0.0782197	0.102447	0.019337	0.0647087	0.0438694	Rab29
1782	0.00143416	0.00644526	0.0379157	0.0320923	0.0527432	0.146554	0.117493	Surf2
1786	5.39457e-05	0.000360311	0.143272	0.282702	0.387108	0.181642	0.0485889	Rrm1
1789	0.000827535	0.00397454	0.0652672	0.0786664	0.0743277	0.0801372	0.0729933	Upb1
1790	0.000829954	0.00398488	0.0434809	0.534757	0.277184	0.132527	0.194433	Med29
1791	0.00150696	0.00673079	0.0991919	0.0270139	0.151795	0.220324	0.117881	Pigs
1792	0.00150816	0.00673476	0.197301	0.147354	0.157089	0.293862	0.234658	Srsf4
1794	0.00011633	0.000710511	0.217862	0.456429	0.356655	0.205371	0.235802	Mettl16
1796	0.000381823	0.00203073	0.0684691	0.0141598	0.19166	0.241407	0.277134	Dars
1797	5.71214e-05	0.000378158	0.117618	0.231606	0.351225	0.259668	0.235254	Nup93
1797	0.00155109	0.00690101	0.023258	0.0184245	0.049123	0.0597894	0.0470705	Gm5141
1798	0.000876798	0.00418855	0.128679	0.621315	0.170207	0.259354	0.132462	Rbm17
1799	0.000877565	0.00419129	0.0464094	0.114972	0.0372237	0.0672495	0.0510079	Vmac
1810	0.000920816	0.00437865	0.0242295	0.0658005	0.0186569	0.0307193	0.0119671	Grhl3
1815	0.00136847	0.00618584	0.0271917	0.417233	0.300323	0.32018	0.191222	Mrpl43
1821	0.000111013	0.000680902	0.0794551	0.349406	0.309185	0.278445	0.15171	Tsta3
1822	0.000968314	0.00457454	0.0153113	0.0859094	0.0105982	0.0227241	0.0337508	Mmp11
1822	0.0107399	0.0364083	0.117938	0.00746488	0.0793847	0.0749469	0.0234696	Zmpste24
1823	0.000973276	0.00459699	0.0137856	0.0696217	0.00558326	0.0410702	0.0137694	Serac1
1826	0.0010423	0.00488381	0.183948	0.382471	0.209899	0.125847	0.190238	0610009B22Rik
1826	0.00169316	0.00744335	0.0634662	0.246614	0.148536	0.197516	0.0832421	Papd5
1827	6.75279e-05	0.000438257	0.169518	0.192403	0.347691	0.237553	0.161912	Rfc2
1831	0.00383636	0.0151602	0.158999	0.183841	0.163442	0.20473	0.160394	Med22
1832	6.84951e-05	0.000443345	0.150791	0.327771	0.374249	0.113172	0.17229	Psmc6
1833	0.00100631	0.00473349	0.0409006	0.152433	0.0948352	0.0237175	0.109761	Zfp938
1835	0.000254284	0.00141678	0.200423	0.573211	0.337666	0.100992	0.197496	Nop58
1838	0.00132041	0.00600096	0.146861	0.0274497	0.124609	0.186487	0.183095	Vps4a
1841	7.02719e-05	0.000453497	0.0208348	0.177773	0.306997	0.14144	0.0703436	Exo1
1842	0.00102178	0.00479693	0.0114069	0.0596204	0.0444845	0.0517847	0.0253879	Loxl1
1843	0.0018022	0.00785292	0.127625	0.0421932	0.088438	0.215691	0.0476443	Fance
1846	0.00181425	0.00789753	0.0645625	0.147891	0.0687564	0.147504	0.0259564	Hmx1
1847	0.00277682	0.0114426	0.126064	0.109865	0.15615	0.0843697	0.141015	Zfp612
1848	0.000595133	0.00298581	0.104833	0.184272	0.217745	0.214434	0.199479	Gfpt1
1849	0.001828	0.00795264	0.14494	0.0123226	0.238986	0.322745	0.175594	Myeov2
1852	0.00104972	0.00491539	0.0491142	0.25356	0.114599	0.153678	0.124713	Axin1
1853	0.00105153	0.00492177	0.0282152	0.0633422	0.0330346	0.0452365	0.0217967	Nol3
1856	0.0018832	0.00815691	0.182703	0.0689261	0.132051	0.284067	0.234326	Ccdc90b
1858	0.00309493	0.0125984	0.167191	0.361971	0.0793671	0.0399802	0.112881	Pno1
1862	0.011832	0.0395018	0.102502	0.0916505	0.0944709	0.0636456	0.0933776	Irf2bp1
1864	0.00187231	0.00811783	0.0628205	0.0863506	0.102215	0.108326	0.0587876	Apaf1
1867	0.0100139	0.0342672	0.14779	0.0394096	0.0812036	0.154267	0.100246	Zcchc8
1869	0.000977784	0.00461628	0.0650147	0.15344	0.164108	0.164167	0.111737	Prkacb
1870	8.27248e-05	0.000522404	0.138007	0.123966	0.340834	0.0697545	0.240133	Rab5a
1874	0.000781474	0.00379225	0.167208	0.105496	0.249393	0.246017	0.110942	Gde1
1875	8.49919e-05	0.000535846	0.105856	0.290459	0.251828	0.130685	0.123005	Nuf2
1878	8.6498e-05	0.000544334	0.0950624	0.156535	0.20961	0.170319	0.119313	Raver1
1880	0.00803765	0.0283696	0.137456	0.037783	0.143458	0.136107	0.117852	Ppp4r1l-ps
1882	0.00352079	0.0140974	0.0827847	0.0952835	0.0671741	0.0487672	0.00439637	A930004J17Rik
1888	0.00119156	0.0055015	0.057684	0.232057	0.103396	0.114606	0.0608459	Ift22
1889	0.00210461	0.00899604	0.0924489	0.0133018	0.094618	0.128899	0.0695121	Plod3
1891	0.000427724	0.00223984	0.203123	0.432087	0.316879	0.285785	0.0638602	Tmem107
1891	0.00119566	0.00551572	0.0545977	0.19318	0.11806	0.155566	0.083425	Atg4d
1892	0.00119611	0.00551663	0.0446497	0.119421	0.0318313	0.0615074	0.0594836	Tmem135
1894	0.0126032	0.0416549	0.135415	0.167412	0.13253	0.104118	0.0458571	Cyp51
1899	0.0067647	0.0245287	0.150773	0.0276799	0.0202631	0.0975505	0.157459	Cryzl1
1903	9.72078e-05	0.000604917	0.113974	0.141675	0.201978	0.0733705	0.113731	Fam122a
1905	0.00124065	0.00569313	0.0385222	0.0882984	0.079768	0.0747546	0.0462457	RP24-230J14.8
1906	0.000397467	0.00210314	0.0983374	0.0294233	0.133078	0.108252	0.0650298	Vrk2
1907	0.00223982	0.00948461	0.130826	0.0599043	0.148741	0.235578	0.158559	Kifap3
1914	0.000149804	0.000890238	0.211402	0.0624909	0.341087	0.169235	0.216439	Dhx36
1915	0.00061822	0.00308105	0.0122516	0.181636	0.146801	0.170303	0.200025	2310003H01Rik
1919	0.0023048	0.00973531	0.053955	0.0917533	0.120649	0.147862	0.117771	Acox1
1920	0.00230484	0.00973531	0.0374367	0.126323	0.0373744	0.216981	0.0771853	Fam193a
1923	0.000109268	0.000671145	0.157135	0.0946827	0.247953	0.116907	0.146213	Melk
1923	0.0132812	0.0436111	0.150933	0.0671192	0.116513	0.108139	0.0820851	Ralgapa1
1926	0.00130612	0.00594471	0.0463287	0.23685	0.0509069	0.0713893	0.0651528	Bid
1929	0.000110373	0.000677166	0.0347338	0.412996	0.365178	0.212178	0.224109	Gm8186
1933	0.000111962	0.000686336	0.0849419	0.0441852	0.378658	0.238246	0.111122	Atp5j
1936	0.00688178	0.0248951	0.130643	0.151135	0.12652	0.129368	0.144296	Sh3gl3
1940	0.00136566	0.00617694	0.0346731	0.131429	0.00967557	0.0412486	0.0217604	RP24-352B14.1
1944	0.000116866	0.000713586	0.0409745	0.306093	0.300023	0.116123	0.051238	Ncaph2
1947	0.00141128	0.00634638	0.01776	0.564766	0.253413	0.0604284	0.0934538	Ctps
1948	0.000119033	0.000724863	0.0757655	0.117738	0.187866	0.109474	0.0909835	Sirt1
1949	0.000120395	0.000732255	0.0481963	0.136401	0.176256	0.0552097	0.113349	Fastkd2
1949	0.00252448	0.0105323	0.0605957	0.154671	0.0615702	0.164749	0.138924	Inpp5k
1951	0.00255435	0.0106386	0.0336124	0.0695768	0.0865119	0.105507	0.0734615	Nckipsd
1953	0.014135	0.0459162	0.0605324	0.00919974	0.057054	0.0547051	0.0511984	Zfp758
1955	0.00144438	0.00648452	0.0125543	0.29662	0.106696	0.0859099	0.143449	Nat10
1961	0.00268694	0.0111143	0.031198	0.0593965	0.0492723	0.146969	0.0877719	Gtdc1
1966	0.00150275	0.00671472	0.00151054	0.0629686	0.00764262	0.00197437	0.00576768	Gm8623
1968	0.0113126	0.0380125	0.0533394	0.0343345	0.0426298	0.057637	0.0516816	Isoc2a
1974	0.00153278	0.00683069	0.155123	0.326716	0.00636353	0.0972066	0.0899305	Nrbf2
1975	0.000177592	0.00103642	0.112521	0.723747	0.327638	0.124769	0.196445	Cycs
1978	0.0149477	0.0481466	0.127403	0.0258388	0.0585577	0.0020022	0.0482129	Abcd3
1981	0.00284302	0.0116768	0.0657818	0.185649	0.129	0.148131	0.0651153	Wee1
1984	0.00157757	0.00700447	0.0372525	0.0585699	0.0400514	0.0450721	0.0316123	Phox2a
1984	0.00289398	0.0118647	0.00999364	0.0346352	0.056788	0.0794568	0.0717738	Ahnak
1989	0.00762785	0.0271653	0.0662433	0.043306	0.0596755	0.0717323	0.0546078	Suox
1991	0.00160682	0.00711839	0.0159802	0.0604948	0.0393979	0.00770636	0.0197063	Ipo7
1996	0.0155172	0.0496903	0.0711081	0.0728261	0.0630285	0.0303458	0.0456973	Tnfrsf10b
1997	0.000156367	0.000922692	0.147748	0.186817	0.256244	0.202704	0.199139	Dnm1l
1997	0.0155322	0.0497106	0.169935	0.229178	0.0370898	0.0492741	0.150215	Slc25a36
2003	0.000919766	0.00437461	0.115958	0.196101	0.0827537	0.0967512	0.219284	Smc1a
2004	0.000548368	0.00278131	0.0421192	0.105497	0.128244	0.120438	0.0831484	Ckb
2008	0.000467267	0.00241669	0.138843	0.128461	0.231073	0.101527	0.216602	Tra2a
2013	0.0161067	0.0512579	0.104119	0.0559275	0.0899479	0.00216958	0.0896458	Cdkn1a
2019	0.00172795	0.00757335	0.0531238	0.0963354	0.0375572	0.0482288	0.0701912	Kdsr
2023	0.00173929	0.00761693	0.0359397	0.315075	0.0825051	0.0371356	0.0357113	Cpsf1
2024	0.00173982	0.0076177	0.0498962	0.0984828	0.0514393	0.0549139	0.0471847	Eid2b
2032	0.00179602	0.00782916	0.0135421	0.123418	0.0397942	0.0467313	0.0140875	Ulk2
2035	0.000188283	0.00109034	0.129026	0.150748	0.277802	0.191728	0.128831	Uxs1
2037	0.000188765	0.00109226	0.0889591	0.0513414	0.20353	0.154962	0.166921	Ppp6r3
2041	0.00101798	0.00478116	0.192441	0.227719	0.254906	0.237326	0.197193	Noa1
2042	0.00165643	0.00730397	0.0190467	0.0499266	0.00165755	0.0551778	0.00233897	Slc35e4
2043	0.00184891	0.00802914	0.189732	0.56503	0.244767	0.0162401	0.0570028	Taf1d
2043	0.0171777	0.0542303	0.0909298	0.0756121	0.0446184	0.0190156	0.0479753	Dennd2c
2044	0.00334731	0.0134771	0.0224687	0.00775693	0.0499462	0.063523	0.0336158	Cyb5d2
2045	0.00148363	0.00663747	0.122452	0.520973	0.272209	0.19748	0.0810966	Rnf115
2050	0.00721615	0.0259324	0.139888	0.0846742	0.164074	0.150467	0.144749	Pcgf1
2051	0.000208033	0.00118734	0.0358354	0.0879909	0.168532	0.138921	0.0934824	Vps37b
2052	0.00340245	0.0136789	0.191303	0.205812	0.0923336	0.313536	0.147828	Mpp6
2054	0.001908	0.00825282	0.106373	0.466749	0.149553	0.170078	0.198739	Anapc4
2058	0.000215875	0.00122664	0.0587367	0.0937884	0.0958718	0.0703135	0.0461692	Sh2b2
2061	0.0012315	0.00565831	0.134858	0.102986	0.148307	0.228058	0.228671	Tdp1
2064	0.00250523	0.01046	0.130727	0.240577	0.307525	0.351855	0.247856	Yam1
2067	0.000623422	0.00310201	0.0567748	0.0497856	0.104934	0.0867473	0.103598	Abcb9
2069	0.00910447	0.0316426	0.0999772	0.113301	0.0539453	0.12221	0.0574531	Map4k5
2074	0.00224681	0.00951234	0.0782815	0.421335	0.084225	0.278096	0.203405	Snx27
2075	0.00176219	0.0077048	0.0677591	0.0152211	0.146669	0.14008	0.112696	Zbtb41
2080	0.000732915	0.00358054	0.0161915	0.324961	0.248632	0.249058	0.0629519	Zfp281
2081	0.00188657	0.0081699	0.00838608	0.0529202	0.051842	0.0573285	0.030212	Sec14l2
2085	0.00213693	0.00910379	0.00329988	0.0695189	0.0402677	0.04898	0.00505139	Chpf
2086	0.00214117	0.0091199	0.0194251	0.298554	0.0916024	0.0884754	0.0454263	Mtmr2
2089	0.00134975	0.00611623	0.118728	0.115564	0.163061	0.0979235	0.163618	Usp32
2089	0.00216534	0.00920682	0.0689524	0.184145	0.0801911	0.136403	0.0704069	Scrn2
2093	0.00219137	0.00930661	0.0112176	0.0536316	0.115131	0.0978785	0.0299049	Cgn
2094	0.000241458	0.00135224	0.0632007	0.184513	0.246008	0.195032	0.191972	Atp13a3
2094	0.00219397	0.00931581	0.0132355	0.0590684	0.00454735	0.0147052	0.0219554	Kdelc2
2097	0.00137918	0.00622648	0.15587	0.331908	0.239677	0.196135	0.245013	Mrpl32
2099	0.000291872	0.00159965	0.164471	0.259868	0.265226	0.219375	0.186688	Smek1
2100	0.00397308	0.0156551	0.0219074	0.0285439	0.0542376	0.136502	0.0855792	Dgcr14
2101	0.00139571	0.00629329	0.092864	0.0792492	0.14033	0.148421	0.164605	Git2
2102	0.00139681	0.0062956	0.159684	0.424062	0.216192	0.257742	0.278022	Txndc9
2104	0.00226422	0.00957861	0.0289193	0.0728252	0.0316104	0.037685	0.0227411	5730409E04Rik
2106	0.00227039	0.00960285	0.138561	0.368686	0.1807	0.180252	0.0893592	Rsbn1
2107	0.0197392	0.0609659	0.172422	0.159433	0.134326	0.121817	0.116806	Seh1l
2108	0.000262986	0.00146115	0.0635992	0.01279	0.345366	0.206736	0.120158	Tdrkh
2108	0.0022865	0.00966723	0.0516198	0.544499	0.0991548	0.0749623	0.0496564	Mrpl15
2109	0.00143691	0.00645499	0.113561	0.138109	0.216872	0.236566	0.240305	Hspa4l
2110	0.00230427	0.00973531	0.0339311	0.0630171	0.0418129	0.0509627	0.04232	Dnajb5
2117	0.00146058	0.0065424	0.063066	0.107813	0.0953805	0.117553	0.189372	Pcgf3
2119	0.00235167	0.00989475	0.00428232	0.109019	0.0582767	0.0586124	0.0523818	Gstm4
2124	0.000274739	0.00151447	0.115169	0.175199	0.209237	0.125608	0.141107	Cables2
2128	0.000277064	0.00152536	0.153399	0.240101	0.242194	0.0716883	0.0645359	Armc8
2129	0.0141445	0.0459384	0.132456	0.198744	0.123506	0.121346	0.0677769	Osbpl11
2134	0.00249187	0.0104172	0.107086	0.291827	0.106408	0.128105	0.0880919	Nmt1
2134	0.0206536	0.0632774	0.190854	0.295164	0.0790843	0.0383664	0.0782721	Brix1
2135	0.000819835	0.00394238	0.0422779	0.0358196	0.0794237	0.0737369	0.0427192	Gm38340
2138	0.00250406	0.0104571	0.0615505	0.375458	0.197568	0.0799901	0.116401	Plrg1
2139	0.000290019	0.00159105	0.0690366	0.277711	0.25621	0.177577	0.0332933	Chaf1a
2139	0.00158566	0.00703755	0.0905994	0.157375	0.193733	0.151821	0.205292	5830416P10Rik
2140	0.000291262	0.00159706	0.0333718	0.342084	0.268018	0.103361	0.00855917	Thap1
2142	0.00119365	0.00550762	0.0545814	0.0318839	0.0677675	0.0540559	0.0268695	Cacna2d2
2145	0.000803565	0.00387612	0.0955112	0.089703	0.205738	0.184331	0.193939	Clcn3
2145	0.0020794	0.00890424	0.114575	0.104386	0.187706	0.17266	0.141141	Heatr3
2148	0.000640863	0.00317356	0.141857	0.0108829	0.271322	0.247536	0.095233	Dnajc24
2149	0.0049915	0.0190341	0.0546819	0.050668	0.0520187	0.0485722	0.0605135	Car14
2151	0.00460951	0.0177862	0.0584803	0.0217591	0.0625261	0.0741409	0.0416041	4632428N05Rik
2152	0.00642216	0.0234703	0.202765	0.223645	0.239619	0.170877	0.240248	Hnrnpa3
2153	0.00462278	0.0178185	0.0401113	0.00447583	0.062756	0.0863975	0.061216	Rhox2f
2154	0.000307819	0.00167436	0.102892	0.0963879	0.156806	0.116684	0.119083	Npm3-ps1
2154	0.00263975	0.0109482	0.0102327	0.166143	0.0946076	0.108556	0.108379	Cep350
2156	0.00462674	0.0178274	0.0353024	0.126169	0.116455	0.133324	0.0587715	Dera
2158	0.00463022	0.0178376	0.0631956	0.134913	0.10912	0.13602	0.114258	Mpp7
2165	0.00287158	0.011784	0.00162139	0.286111	0.184075	0.199694	0.0923665	Dlg1
2166	0.00280888	0.0115615	0.0916967	0.330861	0.180233	0.0995404	0.120613	Arnt
2172	0.00486139	0.0186064	0.0951791	0.00412638	0.085399	0.158429	0.125531	Zbtb24
2174	0.00487835	0.0186582	0.0262004	0.0354265	0.0668976	0.0804382	0.0407717	Mvb12b
2182	0.00187764	0.00813931	0.0242762	0.121805	0.123278	0.127949	0.135334	Gm15107
2184	0.00189112	0.00818795	0.0802596	0.0841644	0.105406	0.0823333	0.12205	Fam134b
2184	0.0135189	0.0442646	0.0825357	0.0716977	0.0847097	0.0631465	0.0642469	Tcf7l1
2187	0.000365932	0.00195529	0.0216919	0.0937663	0.178823	0.129112	0.109932	Tmem203
2188	0.00511633	0.0194314	0.0381677	0.0202876	0.108426	0.145665	0.0868101	Patl1
2189	0.000964839	0.00456109	0.101844	0.357056	0.275909	0.0958079	0.229335	Thumpd1
2194	0.00525044	0.0198512	0.0601366	0.0350738	0.0348691	0.101283	0.0641152	Slc25a38
2198	0.00195855	0.00844615	0.0320344	0.112752	0.175829	0.167462	0.107426	Map3k7
2199	0.00305687	0.0124645	0.0517339	0.0685972	0.0669163	0.0242654	0.0351094	Gm9825
2202	0.0003941	0.00208787	0.0332812	0.15961	0.178618	0.119098	0.0833897	Ptdss1
2202	0.00308724	0.0125718	0.0704688	0.249855	0.184412	0.132445	0.14689	Lzic
2204	0.00311868	0.0126856	0.0920917	0.16819	0.118092	0.129427	0.0713715	Uaca
2205	0.00312219	0.0126975	0.0033097	0.0640118	0.0583979	0.0572307	0.0469778	D930048N14Rik
2207	0.000398002	0.00210529	0.0583628	0.0317998	0.182427	0.116727	0.121157	Uhrf1bp1l
2207	0.00313873	0.0127604	0.0696617	0.122522	0.0459936	0.0679266	0.0522522	Prodh
2211	0.00319445	0.0129551	0.0148355	0.0919998	0.0292564	0.0392269	0.0542757	Zfp125
2212	0.000403274	0.00212903	0.177081	0.348999	0.293012	0.273306	0.200037	Ppp2r2d
2215	0.00322225	0.0130484	0.00121245	0.432264	0.0185276	0.218583	0.0478052	Fam192a
2219	0.00568029	0.0212112	0.0348192	0.0880002	0.0203582	0.0955696	0.0362136	Rit1
2220	0.00324357	0.0131226	0.0383023	0.117664	0.0384307	0.0663421	0.0301192	Spata7
2221	0.00325347	0.0131552	0.0301006	0.0533325	0.0147553	0.00914079	0.0102275	Amigo2
2232	0.00334198	0.0134582	0.0831366	0.151066	0.0244112	0.0146663	0.0894301	Tob2
2234	0.00296116	0.0121105	0.0426184	0.00115912	0.122977	0.123444	0.0732376	Ncln
2235	0.000956187	0.00452412	0.0691914	0.0257115	0.277505	0.251936	0.107763	Herc2
2236	0.00339201	0.013642	0.0589317	0.0900418	0.0240093	0.0792345	0.0399531	Bbs2
2240	0.0258757	0.0766868	0.112773	0.125506	0.0236965	0.0712411	0.101122	Dram2
2241	0.00344319	0.0138197	0.00210925	0.0778379	0.0425418	0.0232632	0.0361458	Gm12942
2241	0.00475391	0.0182657	0.00725021	0.0383912	0.0356021	0.0502078	0.0261665	Sept5
2243	0.0030163	0.0123152	0.0452849	0.123764	0.2073	0.208376	0.0784681	2510039O18Rik
2249	0.0006449	0.0031892	0.169017	0.04057	0.252583	0.137237	0.210375	Vps4b
2257	0.00242508	0.0101663	0.0725189	0.0649433	0.0774201	0.0971664	0.107556	Map7
2259	0.000603668	0.00302087	0.0701679	0.206573	0.204821	0.187671	0.160505	Trim33
2260	0.00360241	0.0143582	0.0203333	0.295823	0.100567	0.138397	0.112349	Tex9
2263	0.000885233	0.00422328	0.116351	0.216859	0.182726	0.0371014	0.0652061	Ect2
2265	0.006364	0.0232929	0.056527	0.157868	0.237947	0.270421	0.134197	Zcchc17
2271	0.00263368	0.0109272	0.129914	0.134991	0.174641	0.0925145	0.157633	Scai
2272	0.00258717	0.0107629	0.092528	0.206423	0.0735683	0.0903731	0.151338	Rps6ka3
2277	0.000498693	0.00255615	0.0110307	0.0733225	0.113816	0.098672	0.0243227	Unc5b
2279	0.000504584	0.00258331	0.160313	0.136219	0.274652	0.156437	0.216197	Rad18
2279	0.00653866	0.0238361	0.142229	0.243445	0.0192211	0.194351	0.068062	Btg2
2281	0.00655146	0.0238787	0.00864078	0.0425972	0.0378706	0.0723271	0.0587446	Ppp1r36
2282	0.00383976	0.0151709	0.0300653	0.0544054	0.025414	0.0345362	0.0242599	Gm37510
2283	0.00935569	0.032371	0.090964	0.00678882	0.062616	0.110458	0.0711283	0610009O20Rik
2285	0.00387326	0.0152866	0.0789787	0.196988	0.168986	0.147224	0.148276	Adam15
2286	0.000520226	0.0026559	0.103172	0.212249	0.290985	0.170919	0.179704	Emc4
2286	0.00662841	0.0241188	0.0451075	0.034424	0.0417873	0.0753159	0.0567459	Apoc1
2290	0.00394522	0.0155565	0.114388	0.259409	0.0842458	0.177961	0.129079	Btrc
2291	0.0281498	0.0821187	0.137414	0.130637	0.0100446	0.130271	0.0661901	Nkap
2308	0.000827618	0.00397454	0.135113	0.0834762	0.193065	0.087973	0.0929746	Bard1
2313	0.00415697	0.0162941	0.0610051	0.319955	0.0769295	0.00837828	0.0340786	Cdk7
2314	0.000567369	0.00286301	0.0347378	0.131803	0.26615	0.18525	0.0892428	Gls
2316	0.00992944	0.0340478	0.127251	0.0419706	0.130079	0.0814459	0.127719	Haus3
2319	0.00303003	0.0123689	0.104739	0.368521	0.190931	0.185631	0.240376	Fcf1
2327	0.00427038	0.0166637	0.0215259	0.0576716	0.0374191	0.036773	0.0373849	Fam212b
2331	0.00431261	0.0168134	0.011653	0.0459976	0.0203845	0.0233946	0.00981029	Chrna7
2333	0.00432455	0.0168539	0.0637945	0.138178	0.0627382	0.0239458	0.0449828	Zcchc9
2334	0.00831232	0.0292206	0.124613	0.00145405	0.086482	0.109789	0.156387	Zfp637
2338	0.0043709	0.0170071	0.0209338	0.275326	0.120117	0.0994954	0.125509	Triobp
2339	0.00289712	0.0118753	0.111397	0.497171	0.258198	0.260985	0.148406	Mcmbp
2339	0.0063622	0.0232903	0.0583861	0.0562139	0.0351961	0.0668029	0.027253	Trim36
2342	0.00744455	0.0265996	0.0507533	0.0564386	0.0550276	0.0639596	0.0428967	Slc9a7
2350	0.000626974	0.0031147	0.194222	0.348777	0.341706	0.273036	0.228638	Hnrnpr
2353	0.00126183	0.0057745	0.0707443	0.0342724	0.095695	0.0697722	0.0495442	Cyp20a1
2354	0.00450879	0.0174517	0.0328378	0.194429	0.0583061	0.0526012	0.0526505	Cat
2356	0.0045195	0.0174854	0.0156821	0.0432822	0.0300405	0.0207202	0.00734705	Mon1b
2357	0.000635261	0.00315109	0.14725	0.425766	0.293311	0.220369	0.179705	Zfp131
2358	0.0107004	0.0363026	0.0312984	0.0292173	0.0317766	0.0319739	0.0319884	Frmpd3
2359	0.0033388	0.0134478	0.100457	0.153645	0.074264	0.0435352	0.175167	Cog8
2360	0.00780407	0.0276913	0.040074	0.0831067	0.0640356	0.10343	0.0273784	Intu
2368	0.0331167	0.0941853	0.0540639	0.0196516	0.018985	0.0365815	0.0482428	Tmem44
2373	0.0333154	0.0946393	0.175033	0.132632	0.138175	0.027235	0.109162	8030474K03Rik
2374	0.017228	0.0543579	0.118509	0.117172	0.0762358	0.137982	0.087176	Cyb561
2375	0.00343323	0.0137848	0.105202	0.0864506	0.0747946	0.134918	0.151231	2810408M09Rik
2376	0.00996553	0.0341501	0.176295	0.174667	0.209796	0.158626	0.187779	Pdhb
2377	0.00477076	0.0183186	0.106596	0.25835	0.0952603	0.16408	0.0953569	Cenpu
2378	0.00477114	0.0183186	0.0362549	0.0752982	0.0450007	0.0153655	0.0410973	Dip2a
2379	0.000682404	0.0033541	0.00858802	0.0466398	0.190035	0.129754	0.0855945	Picalm
2380	0.000684072	0.00336154	0.0387579	0.0605422	0.106365	0.0491992	0.0429435	Jrk
2380	0.00683514	0.0247511	0.0239863	0.0873109	0.0772621	0.0922434	0.0280359	Coro2a
2385	0.00483606	0.0185257	0.0264068	0.0920516	0.0734275	0.0756397	0.0375708	RP23-407I6.6
2387	0.00369206	0.0146592	0.0729409	0.162761	0.133398	0.14895	0.113619	Adi1
2389	0.00486123	0.0186064	0.050584	0.14346	0.0682107	0.0476491	0.0642546	Cbl
2392	0.000721683	0.00353042	0.102426	0.109778	0.211971	0.170386	0.143632	Fbxo33
2393	0.0048794	0.018659	0.00697472	0.0537788	0.00537802	0.00666977	0.00383799	Pigg
2399	0.00073508	0.00358871	0.0488415	0.0552032	0.156514	0.0576668	0.0512275	Mcm10
2400	0.000736517	0.00359492	0.113674	0.0142619	0.186652	0.121546	0.130997	Gpcpd1
2406	0.000753015	0.00366558	0.0493753	0.232168	0.236474	0.0276371	0.120271	Ino80b
2412	0.00515318	0.0195378	0.0815863	0.296418	0.170518	0.157853	0.181656	Dnajc5
2413	0.0166258	0.0526482	0.0335557	0.0316606	0.0339911	0.011668	0.0228443	Xylt1
2416	0.00519945	0.0196937	0.0299302	0.136376	0.0722693	0.000370837	0.0278843	Efcab11
2420	0.0125215	0.0414289	0.103376	0.078234	0.0899588	0.130963	0.10513	Usp20
2422	0.00526037	0.0198794	0.0809973	0.193441	0.117249	0.124105	0.105109	Ska3
2425	0.00527971	0.019941	0.131909	0.367481	0.163277	0.143607	0.0556351	Snapc1
2428	0.000802539	0.00387289	0.0448973	0.147413	0.172912	0.0708721	0.0257843	Traf3ip1
2438	0.00231546	0.00977448	0.0151188	0.0526801	0.0518108	0.0517437	0.0517388	Dclk1
2439	0.00539704	0.0202927	0.00746167	0.0441003	0.0240637	0.0262929	0.0131994	Ttc39a
2443	0.0232656	0.0700477	0.0659076	0.0740893	0.0710908	0.0422299	0.0273208	Cdc25b
2444	0.00543578	0.0204102	0.02715	0.0601723	0.00564785	0.026934	0.0248238	CAAA01154573.1
2446	0.00545148	0.0204656	0.0997081	0.421153	0.246519	0.208969	0.0627358	Rasa2
2447	0.000879903	0.00419877	0.0887258	0.0806994	0.230594	0.107668	0.142468	Ap1g1
2451	0.00549102	0.0205821	0.00490685	0.115703	0.0304225	0.0328419	0.0617446	Foxk2
2455	0.0094468	0.0326292	0.138306	0.208699	0.141568	0.219627	0.166943	Dbnl
2463	0.00629415	0.0230839	0.0698996	0.372708	0.249453	0.282942	0.117379	Gtf2f1
2469	0.00970863	0.03338	0.0193707	0.013246	0.0372176	0.0470593	0.0431569	Pwwp2b
2471	0.00576735	0.0214635	0.10382	0.268343	0.118537	0.0622364	0.0868444	Cbx8
2474	0.00977498	0.0335658	0.0382963	0.186041	0.131336	0.197108	0.113389	2410002F23Rik
2482	0.00583619	0.0216412	0.0373813	0.158291	0.0642744	0.0082044	0.0870327	Cdkal1
2482	0.00999306	0.0342175	0.125372	0.32958	0.0542209	0.231473	0.0193626	Ctsb
2488	0.00585769	0.0216914	0.000530734	0.0609748	0.0326555	0.0791194	0.00345147	Prdm11
2490	0.00588383	0.0217734	0.10987	0.234712	0.0532793	0.0100921	0.0897903	Btbd7
2495	0.0104649	0.0356143	0.0187383	0.101769	0.0793981	0.154021	0.0156079	Hes6
2499	0.00609041	0.0224273	0.099956	0.343189	0.154735	0.00505227	0.0697256	Sept2
2502	0.00613819	0.0225765	0.021037	0.289209	0.150438	0.130291	0.119057	Fbxl20
2503	0.00614231	0.0225879	0.0349342	0.375003	0.204978	0.223311	0.0558271	Aldh9a1
2510	0.0106953	0.0362965	0.0156952	0.113956	0.0598177	0.131486	0.0631748	Tprn
2511	0.00416891	0.0163321	0.0830503	0.250376	0.00282617	0.0557497	0.124747	Zfp68
2512	0.00624743	0.0229318	0.0959608	0.146348	0.0615635	0.0126296	0.101929	Capza1
2519	0.0057321	0.0213732	0.159082	0.454208	0.11238	0.267807	0.0399996	Ak2
2524	0.0109772	0.0370683	0.084894	0.0561606	0.0636609	0.113026	0.0602959	Prosc
2528	0.0219679	0.0666196	0.0477084	0.0475957	0.0370169	0.0494021	0.0336616	Rhox2c
2529	0.0111233	0.0374804	0.00168628	0.111246	0.0768419	0.131853	0.0809918	Scpep1
2533	0.006509	0.0237381	0.0315817	0.0559014	0.0249133	0.0378171	0.0379803	Gm11737
2535	0.00520347	0.0196976	0.0787843	0.339072	0.0363974	0.148071	0.229414	Mrps33
2539	0.00610972	0.0224908	0.0365836	0.182025	0.150011	0.147097	0.131686	Zbtb12
2540	0.00122804	0.00564595	0.0108239	0.0216108	0.130424	0.0946799	0.0157766	Plcl2
2549	0.00561885	0.021007	0.0887045	0.0221667	0.135363	0.129974	0.116186	Sp2
2549	0.00686604	0.0248423	0.0518912	0.479396	0.183034	0.15785	0.0224513	Ergic2
2552	0.0115846	0.0388306	0.00441702	0.0312487	0.0413145	0.0557497	0.0261472	Chrdl2
2556	0.00693469	0.0250408	0.0131068	0.0893221	0.079734	0.0649857	0.0282938	Nlgn2
2557	0.00129843	0.00591834	0.0553125	0.0015249	0.316195	0.201581	0.213087	Ndufs3
2559	0.00749262	0.0267493	0.137808	0.296338	0.0881298	0.144889	0.110805	Cpsf4
2572	0.0122456	0.0406395	0.0709572	0.079231	0.0766573	0.244462	0.00507516	Mrpl42
2574	0.00358141	0.0142928	0.00113862	0.156772	0.124143	0.092469	0.0718697	Zfp385a
2579	0.0013807	0.00623204	0.0733121	0.115014	0.268532	0.188844	0.199625	Bbip1
2579	0.00719013	0.0258517	0.0464209	0.151501	0.0967251	0.129841	0.0138011	Lcor
2582	0.00725247	0.0260457	0.16079	0.420924	0.183237	0.205321	0.128322	Cope
2584	0.00567919	0.0212108	0.134803	0.210132	0.129559	0.031245	0.226179	Ak6
2588	0.00731956	0.0262391	0.0563722	0.118593	0.0272904	0.0295563	0.0318396	Alkbh4
2595	0.02133	0.0649928	0.0788297	0.0914286	0.0676535	0.0927198	0.0778266	Tecpr1
2599	0.00145691	0.00652731	0.0911103	0.0392202	0.177524	0.0313327	0.0936587	Lyrm5
2607	0.00663179	0.0241231	0.0936624	0.181583	0.127669	0.167239	0.103719	Fam135a
2608	0.00149895	0.00669914	0.00994523	0.32647	0.235304	0.149182	0.0182829	Usp39
2608	0.00442945	0.0172104	0.0691161	0.0400561	0.111682	0.109908	0.108606	Pole2
2609	0.0059023	0.0218269	0.145026	0.268068	0.0742806	0.169493	0.197399	Rchy1
2610	0.026696	0.078647	0.0385503	0.00972207	0.0401628	0.0387431	0.0366716	Tspan7
2612	0.0059541	0.0219774	0.087236	0.11428	0.124862	0.111966	0.139603	Supv3l1
2612	0.00776604	0.0276123	0.0133979	0.0447911	0.00262629	0.00876647	0.0113065	Gm16973
2614	0.0100226	0.0342809	0.0883424	0.137007	0.0239233	0.0351817	0.0840829	Stam
2616	0.0015456	0.00687939	0.0154596	0.0359523	0.0626026	0.0232786	0.0176143	Spsb1
2616	0.00603232	0.0222359	0.0828202	0.0972433	0.0293198	0.05092	0.113392	Vps9d1
2617	0.00779811	0.0276811	0.00719531	0.0493872	0.00475594	0.0065003	0.00130896	Pou6f1
2618	0.0078002	0.027684	0.0199291	0.054223	0.0355451	0.0220299	0.0218272	Fam120c
2622	0.00781045	0.0276978	0.00802558	0.0647326	0.0452358	0.0371891	0.0344678	Plch2
2624	0.00613438	0.0225663	0.136434	0.134117	0.025755	0.101712	0.197847	Sesn3
2632	0.00794445	0.0280952	0.041975	0.0661976	0.0418373	0.0123149	0.0413089	C920021L13Rik
2640	0.00806388	0.0284529	0.159963	0.501708	0.14239	0.133029	0.176065	Mrpl52
2641	0.021182	0.0646778	0.0498791	0.024148	0.0560425	0.0314039	0.0313284	Dusp15
2642	0.00268007	0.0110964	0.106203	0.196939	0.149255	0.0880413	0.11691	Adrbk1
2642	0.00649797	0.023711	0.0860159	0.228989	0.122918	0.158921	0.138448	Bfar
2648	0.0082379	0.028991	0.0209363	0.0348282	0.012572	0.0036992	0.0402679	Zfp780b
2657	0.0148829	0.0479656	0.129844	0.150454	0.155433	0.195579	0.131766	Rnf166
2661	0.015028	0.048341	0.0293787	0.0571534	0.0567789	0.0702658	0.0313365	Zfp46
2664	0.00861891	0.0301475	0.0164571	0.0577501	0.0329501	0.0280859	0.0228308	Tmem88
2668	0.00864079	0.0302046	0.0119536	0.0479912	0.0338297	0.0521509	0.0394498	Sema6b
2673	0.006762	0.0245229	0.0123144	0.0429286	0.0431659	0.0209425	0.0333728	Klhl10
2673	0.0152924	0.0490321	0.0219087	0.140025	0.0217085	0.187892	0.00438425	Rnf170
2678	0.00707831	0.0254833	0.161177	0.152117	0.154697	0.172766	0.217814	Acyp1
2682	0.00724764	0.026037	0.0559321	0.0729318	0.0613087	0.0556138	0.0649009	Kncn
2683	0.00897073	0.0312476	0.0227084	0.037428	0.0300468	0.0354824	0.00738652	Asap3
2683	0.00787826	0.0278929	0.0841491	0.124076	0.128084	0.129921	0.106081	Lemd2
2688	0.00186382	0.00808424	0.0746987	0.0255988	0.11992	0.0494264	0.0701783	P2rx4
2693	0.00915732	0.031787	0.0290557	0.107561	0.0592226	0.0330563	0.0500557	Gm6222
2700	0.00938224	0.032432	0.0219215	0.0908287	0.0354357	0.0539433	0.00377281	Angel1
2702	0.0075	0.0267669	0.104432	0.000557615	0.140737	0.0914747	0.148637	Rmdn3
2705	0.0280482	0.0818881	0.0258853	0.0286302	0.0208783	0.0180787	0.0212167	Fgf3
2709	0.00194542	0.008398	0.148478	0.0235738	0.304882	0.19642	0.0594704	Mrps25
2717	0.00974188	0.0334732	0.065228	0.176553	0.0903337	0.0197862	0.0152429	Fkbp5
2718	0.00719804	0.0258759	0.0509996	0.197145	0.058308	0.131618	0.120193	Wibg
2724	0.0172827	0.0545146	0.0403152	0.0272197	0.0970199	0.131482	0.0705703	St5
2724	0.0250582	0.0746501	0.042594	0.0470787	0.0300398	0.0320044	0.0350373	Gm11451
2726	0.00204742	0.00879473	0.0859967	0.186449	0.157637	0.132988	0.101374	Pkn1
2726	0.00777556	0.0276326	0.00948101	0.0814714	0.0418691	0.0773094	0.10543	Stambp
2745	0.00215973	0.00918654	0.095139	0.14841	0.282009	0.208514	0.120004	Polr2a
2746	0.0102575	0.0349911	0.0183094	0.0498577	0.00680031	0.0284652	0.00788583	Tmem91
2755	0.0104289	0.0355091	0.0163311	0.0379529	0.024709	0.0282282	0.0278127	Snx20
2757	0.0185316	0.0577262	0.0223579	0.0418455	0.0278364	0.0490209	0.0265287	RP24-95O4.4
2758	0.00601416	0.0221728	0.017207	0.0927142	0.0800817	0.021571	0.0441183	Pxdn
2761	0.00549545	0.0205952	0.0630467	0.0547571	0.136031	0.137901	0.0745149	Traf2
2767	0.0106851	0.0362732	0.0149554	0.0355703	0.0290667	0.0285652	0.0285284	Rasef
2769	0.0107133	0.0363353	0.00550937	0.224692	0.0624386	0.0488876	0.0947975	Xbp1
2776	0.0191201	0.0593303	0.104292	0.126065	0.12412	0.178346	0.0774496	Pvrl3
2781	0.0109114	0.036915	0.0243865	0.0608258	0.0121863	0.0494088	0.0269224	Xkr6
2782	0.00244371	0.0102326	0.0465587	0.0502885	0.20393	0.157009	0.106865	Prkd3
2783	0.00961087	0.0331224	0.008925	0.0445371	0.0924689	0.0902547	0.0562455	Mlxipl
2794	0.011137	0.0375209	0.0317095	0.0442556	0.0236129	0.0485211	0.00514352	Sh3bp2
2796	0.011175	0.037637	0.0494032	0.185602	0.0247088	0.0896171	0.0391969	Trim35
2796	0.0131138	0.0431655	0.0214475	0.0419041	0.017799	0.064837	0.00224498	Myl10
2798	0.00261876	0.0108777	0.0573021	0.0999918	0.135679	0.101348	0.0740406	Pex1
2801	0.0112584	0.0378478	0.000573675	0.0959106	0.047819	0.0268801	0.0677231	Ttc8
2802	0.0112716	0.0378806	0.0255518	0.0501769	0.0378804	0.0462344	0.0257643	Pde1b
2812	0.0114564	0.0384421	0.0181297	0.0452893	0.00442774	0.0299758	0.025836	Efcab7
2814	0.0114864	0.038537	0.0508687	0.101594	0.00192153	0.0520644	0.0508231	Tyk2
2814	0.0267448	0.0787799	0.0230175	0.0238634	0.0228231	0.0227429	0.0156531	Gm26697
2815	0.0115125	0.0386125	0.0266217	0.0487414	0.0258306	0.020272	0.0181572	Fgl2
2818	0.0218839	0.0664296	0.0728135	0.0908361	0.0810959	0.0351671	0.0105419	Gm10184
2819	0.00962085	0.0331358	0.0625182	0.124306	0.0591243	0.121898	0.129191	Ears2
2822	0.0116372	0.0389888	0.00412012	0.060277	0.0463506	0.0452767	0.0394445	Gm9581
2823	0.01166	0.0390532	0.0238366	0.0552301	0.0214621	0.0335332	0.0241195	Rmdn2
2824	0.0206626	0.0632959	0.079879	0.0143519	0.0998122	0.0858521	0.0869273	Trmt12
2827	0.0117663	0.0393307	0.000605743	0.0621036	0.0187424	0.00299725	0.0171366	Sec24d
2829	0.0117881	0.0393852	0.0338804	0.0603252	0.0305671	0.0127815	0.0107395	Kdm8
2830	0.0104929	0.0356876	0.00412936	0.136959	0.0765926	0.117611	0.0378052	Pcnx
2832	0.0105316	0.0357914	0.0519828	0.0238847	0.0835627	0.0836218	0.0646202	Rab26
2835	0.0211995	0.064713	0.0520518	0.15564	0.132897	0.159716	0.0430185	Rfwd2
2837	0.00304438	0.0124205	0.0257065	0.0705053	0.142106	0.123433	0.0100654	Foxn2
2841	0.00307035	0.0125124	0.142886	0.24836	0.242506	0.204537	0.132791	Ccdc86
2844	0.0160796	0.0511793	0.0217211	0.0637733	0.0415187	0.0669983	0.0335731	Rab3il1
2849	0.0121001	0.0402426	0.0509607	0.259134	0.0921688	0.118635	0.0199645	D17Wsu92e
2850	0.0121088	0.0402652	0.0262716	0.0383602	0.0358339	0.0243019	0.0426019	Hoxaas3
2853	0.00316243	0.0128444	0.0999424	0.11384	0.177116	0.114801	0.155997	Rabgap1
2856	0.0218307	0.0663235	0.0306725	0.035354	0.0315263	0.0763187	0.0413209	2810021J22Rik
2857	0.0176339	0.0554857	0.00723927	0.0896519	0.0259139	0.0899996	0.0700643	Zfp84
2858	0.0217602	0.0661371	0.00545938	0.227852	0.18842	0.206839	0.0833876	9430038I01Rik
2860	0.00612081	0.022524	0.0697852	0.473451	0.15183	0.214801	0.219071	Rala
2866	0.0110944	0.0373946	0.0267587	0.0438485	0.0383301	0.0379045	0.0342348	Avp
2871	0.0124614	0.0412613	0.117749	0.262836	0.0226832	0.0101141	0.000505601	Smim13
2872	0.00338028	0.0135973	0.0521913	0.0910798	0.171985	0.134277	0.0703727	Gsk3a
2873	0.0224621	0.0679008	0.0285597	0.0216106	0.0214509	0.083502	0.0107062	Rnf169
2887	0.01292	0.0426049	0.00434894	0.0340929	0.00995964	0.0376128	0.0270668	Capn5
2890	0.012978	0.0427637	0.124865	0.442839	0.0553236	0.0273057	0.0959229	Med4
2896	0.0233485	0.0702487	0.113303	0.237575	0.148862	0.190607	0.141738	Minpp1
2900	0.0117625	0.0393299	0.111469	0.202814	0.0967701	0.157709	0.0594701	Echs1
2903	0.0236116	0.0709028	0.0322645	0.0244434	0.0278341	0.0564902	0.033462	Armc3
2908	0.0132306	0.0434908	0.0357987	0.120925	0.0283357	0.0359856	0.0652118	Prepl
2908	0.0172215	0.0543451	0.0520161	0.0235868	0.0754258	0.083169	0.0665356	Dhrs4
2911	0.0252783	0.0752029	0.031263	0.0453576	0.0155131	0.0216705	0.00966391	Fhl3
2916	0.0121736	0.0404377	0.137524	0.0809957	0.237907	0.224265	0.15097	Ssb
2926	0.0117124	0.0391924	0.110972	0.0993259	0.064404	0.0541599	0.142175	Cenpp
2935	0.0239859	0.0719081	0.0857604	0.206726	0.239106	0.24614	0.043455	Pdk3
2936	0.0126889	0.0418999	0.00448342	0.0384184	0.0128309	0.0399457	0.0222096	Slc35c1
2940	0.00411162	0.0161396	0.000796303	0.0422287	0.122299	0.0614766	0.0909091	Kptn
2942	0.0139153	0.0453512	0.00184848	0.0330666	0.00594749	0.0312182	0.0160086	Mpped1
2944	0.0139838	0.04552	0.00225749	0.386525	0.123007	0.14494	0.0289211	Fam133b
2946	0.0140051	0.0455825	0.0674617	0.106121	0.0672289	0.0437395	0.0253649	3110001I22Rik
2949	0.0140152	0.0455949	0.0387694	0.0425655	0.0105868	0.0293275	0.0557783	Clip2
2951	0.012942	0.042671	0.0200809	0.022693	0.0392515	0.0405284	0.0272085	Mal
2952	0.0259599	0.0768423	0.00710313	0.143913	0.0881601	0.159904	0.0621344	Arfgap2
2953	0.0140679	0.0457322	0.0650171	0.153326	0.0950345	0.0858126	0.0449451	E2f3
2954	0.00828099	0.0291199	0.0107686	0.131777	0.131425	0.0181851	0.0397329	Trip4
2961	0.00426315	0.0166384	0.0823012	0.12601	0.125676	0.120216	0.0851944	Zkscan1
2970	0.00431636	0.016825	0.0738356	0.0534505	0.136882	0.0364918	0.0590979	Ndor1
2972	0.0134752	0.0441409	0.054754	0.149452	0.14778	0.150536	0.0554154	Map4k2
2974	0.0107375	0.0364058	0.0537013	0.0837766	0.0549364	0.0641753	0.0716017	Deptor
2975	0.0145039	0.0469393	0.0212098	0.110333	0.0557757	0.0508444	0.0643675	Psen1
2976	0.0136051	0.0445134	0.0266044	0.0896812	0.065785	0.0843353	0.0624571	Zdhhc18
2979	0.00443756	0.0172357	0.119664	0.345735	0.222996	0.170852	0.141305	Stam2
2979	0.0145655	0.0471179	0.0302188	0.109374	0.0292547	0.0422994	0.0483062	Plcd1
2981	0.00448165	0.0173698	0.0614586	0.130677	0.133779	0.0850902	0.0914022	Spopl
2983	0.0129762	0.0427637	0.107156	0.138199	0.156963	0.154633	0.171451	Rnf8
2983	0.0274801	0.0805643	0.0289193	0.00966551	0.0305841	0.0405269	0.0283926	Rnf138rt1
2984	0.0146576	0.0473313	0.0255462	0.0602672	0.0340838	0.0331416	0.0285423	Gm26549
2985	0.0147064	0.0474801	0.0181033	0.0638206	0.0306082	0.0213064	0.0114459	Gm7117
2987	0.0278128	0.0813755	0.0516544	0.133723	0.0356018	0.164615	0.0547882	Spr
2992	0.0279236	0.081601	0.0272637	0.0293399	0.0670093	0.23782	0.0659798	Surf4
2994	0.00878461	0.0306581	0.0422073	0.1525	0.16418	0.15037	0.0748956	Cep78
2994	0.0148631	0.0479095	0.0107784	0.0381031	0.0216641	0.0357051	0.0210455	Otx1
2996	0.0149158	0.0480509	0.0183886	0.0338843	0.0145241	0.00249845	0.00498433	Gm14121
3002	0.00471582	0.0181417	0.0869163	0.15795	0.144287	0.0743366	0.0301754	Myh10
3002	0.00995248	0.0341161	0.0886369	0.307597	0.108283	0.191192	0.154128	Sec23ip
3003	0.0151009	0.048511	0.0132063	0.0430824	0.010639	0.00521696	0.0321363	Gm12466
3010	0.0135083	0.0442366	0.076936	0.112397	0.00785154	0.0902652	0.112801	Mocs3
3013	0.0126433	0.0417811	0.034499	0.0482277	0.04777	0.0337995	0.0260897	Crb2
3014	0.0048607	0.0186064	0.0267617	0.120013	0.181746	0.0675241	0.0755615	Mrpl10
3014	0.0292733	0.0848643	0.0128547	0.0201416	0.0422997	0.0634741	0.0267104	Rnpepl1
3015	0.014313	0.0463696	0.036457	0.120048	0.0963066	0.0760517	0.0868048	Stxbp5
3032	0.0156598	0.0500699	0.000860355	0.0440888	0.00847162	0.0219453	0.0280458	Zfp526
3034	0.00508251	0.0193338	0.0433748	0.161054	0.183991	0.0536306	0.0443857	Crls1
3034	0.0156874	0.0501289	0.0761506	0.167598	0.0385261	0.0519387	0.10284	Fam117a
3035	0.015728	0.0502221	0.0228682	0.0516745	0.0310093	0.0369712	0.0329762	Gm17167
3036	0.0157281	0.0502221	0.0160208	0.043568	0.0107024	0.0387437	0.0269937	Dlec1
3038	0.00511731	0.0194314	0.0641262	0.171921	0.180487	0.103299	0.0318269	Eaf1
3040	0.00794418	0.0280952	0.0163174	0.0374853	0.0445776	0.0287906	0.0294864	Gm12976
3040	0.0194125	0.0601178	0.0597847	0.113318	0.121996	0.141708	0.114968	Ddx23
3041	0.0350294	0.098697	0.0275951	0.0185816	0.0211266	0.030521	0.0305837	Gpr37
3042	0.0159105	0.0507375	0.0310991	0.0373328	0.0225761	0.0240443	0.0310296	Rnf217
3045	0.0159926	0.0509469	0.0637636	0.321187	0.0358088	0.117697	0.0962555	1700123O20Rik
3046	0.0309063	0.0888504	0.0774951	0.00219972	0.0432633	0.137014	0.114211	Trappc6a
3048	0.0160733	0.0511667	0.0183768	0.0646143	0.0194699	0.0370291	0.00504751	Rasa4
3054	0.0162255	0.0515834	0.135981	0.282063	0.0788628	0.0939954	0.0375469	9930021J03Rik
3054	0.0314556	0.0902034	0.0284848	0.0245781	0.0291506	0.041236	0.0290011	Per2
3055	0.0162966	0.0517791	0.0216005	0.0680408	0.053694	0.0479838	0.00192288	Gm15823
3055	0.018448	0.0575235	0.115192	0.240772	0.153729	0.0553647	0.0226412	Fam98b
3061	0.0148923	0.0479823	0.00234537	0.0509833	0.0484839	0.0394862	0.0427852	Dmbx1
3062	0.016458	0.0522157	0.0112632	0.0397063	0.0309034	0.02782	0.0164815	Foxd2os
3064	0.0165233	0.052377	0.13238	0.302176	0.0739523	0.129963	0.147145	Ip6k2
3065	0.0165403	0.0524157	0.0197	0.0800383	0.0352242	0.0214294	0.0415605	Heatr5a
3066	0.0149908	0.0482426	0.118383	0.0648674	0.127597	0.13613	0.176305	Dleu2
3071	0.0167735	0.0530543	0.0710422	0.437282	0.146622	0.115604	0.0121718	Fkbp2
3074	0.0167981	0.053109	0.0133018	0.0403423	0.014673	0.0288599	0.0173385	Dtx4
3075	0.0151646	0.0486654	0.0505929	0.093445	0.089489	0.0767315	0.0855114	Prr14
3075	0.0162782	0.0517281	0.101487	0.166334	0.145389	0.136985	0.10303	Esyt2
3076	0.0326498	0.0930399	0.0347203	0.0660636	0.033565	0.0668289	0.0310877	Fam219a
3078	0.00554013	0.0207483	0.0596942	0.162952	0.157716	0.137928	0.0319821	Gm9800
3082	0.0328928	0.0936463	0.0306501	0.0812512	0.0659853	0.098421	0.0354141	Tmem167b
3083	0.00860605	0.0301073	0.0534705	0.0574967	0.0851446	0.0756417	0.0612056	Gnao1
3087	0.0173253	0.0546253	0.0444001	0.0978135	0.0725806	0.0759419	0.0570601	Zdhhc7
3089	0.0332251	0.0944443	0.025041	0.0335275	0.0629646	0.0837487	0.0633786	4930502E18Rik
3093	0.0332971	0.0946159	0.0103631	0.0824647	0.0940308	0.117261	0.00150154	Ptpmt1
3100	0.0337624	0.0957913	0.040041	0.112662	0.0714647	0.103621	0.0801961	Swsap1
3101	0.0177566	0.055765	0.0337677	0.0470986	0.0230885	0.0369156	0.0262084	Prkar1b
3109	0.0341538	0.0967181	0.0389794	0.0453632	0.0187861	0.063126	0.0205721	Cog5
3116	0.0177893	0.0558376	0.0305493	0.0503358	0.0363028	0.0352207	0.0351413	Gm13502
3117	0.0183933	0.0573778	0.0481407	0.095264	0.05129	0.0636365	0.0475263	Arap2
3119	0.0184381	0.0575009	0.0142223	0.0687406	0.0494502	0.0601198	0.00935868	Mesdc1
3123	0.0289943	0.0841655	0.0699321	0.0558641	0.0869042	0.0719618	0.0522293	Chga
3125	0.0185769	0.0578427	0.0162875	0.0533655	0.0116363	0.00727707	0.0096643	Echdc2
3129	0.00608027	0.0223975	0.0242706	0.200006	0.154801	0.065779	0.0739115	Cdadc1
3131	0.018847	0.0586081	0.0172588	0.051793	0.00045577	0.0280215	0.0102445	Zfp772
3144	0.00855424	0.0299453	0.0305655	0.0456617	0.202535	0.101287	0.176372	Banp
3152	0.0196052	0.0606198	0.0183307	0.0395291	0.0380254	0.0221135	0.00740355	1700047I17Rik2
3155	0.0175647	0.0552999	0.0449688	0.134358	0.120802	0.0629722	0.015417	2610002M06Rik
3159	0.0197488	0.0609809	0.0312501	0.241968	0.0670839	0.014354	0.0737222	R3hcc1
3167	0.0198381	0.0611921	0.0140287	0.0428779	0.0362272	0.0329455	0.020491	Scara5
3178	0.0204323	0.0627141	0.0615631	0.338882	0.129055	0.0710706	0.0500751	Wrb
3181	0.00915165	0.0317761	0.11934	0.106968	0.256056	0.143868	0.221135	Mrpl13
3182	0.00671965	0.0244019	0.0199006	0.102174	0.173677	0.0679798	0.10915	Fcho2
3185	0.0205723	0.0630725	0.0125363	0.0796454	0.0368454	0.0451512	0.0438139	Rhbdd1
3190	0.0188832	0.058704	0.0231287	0.00871839	0.0947271	0.0992916	0.121842	1500011K16Rik
3191	0.0188916	0.0587186	0.108705	0.0922862	0.148422	0.0945399	0.225351	Rbm4b
3196	0.0209042	0.0639326	0.0116801	0.0416308	0.0299444	0.0182899	0.00528423	Gm12607
3209	0.0212282	0.0647644	0.0748935	0.11449	0.0216732	0.0661648	0.0652644	Eps15l1
3213	0.0194548	0.0602146	0.0154273	0.052389	0.0560105	0.0635502	0.0330105	Gm37349
3220	0.00728828	0.0261571	0.0542151	0.0640704	0.11615	0.0406161	0.0799475	Oaz1-ps
3223	0.0216288	0.0657929	0.00646639	0.245449	0.0303074	0.0468636	0.0766021	Bysl
3224	0.00732598	0.0262578	0.034151	0.0117923	0.0561227	0.0460012	0.0365939	Zfp809
3227	0.021851	0.0663669	0.0423969	0.28192	0.0201547	0.165419	0.00357155	Cul4a
3235	0.0110675	0.0373157	0.0664921	0.141766	0.125728	0.0418756	0.0895577	Coil
3239	0.00756305	0.0269699	0.10977	0.376809	0.263815	0.0276046	0.19852	Eif3m
3244	0.0223787	0.0676956	0.034443	0.0841933	0.0497737	0.0760742	0.0145937	Zfp41
3248	0.0224662	0.0679038	0.0239527	0.030897	0.0257348	0.0280509	0.0262111	Fam101a
3257	0.00786967	0.0278761	0.0551766	0.06922	0.114112	0.0908768	0.100313	Phc3
3259	0.0107091	0.0363266	0.0422417	0.0688979	0.0942889	0.0501786	0.094573	Mmaa
3260	0.0139328	0.0453879	0.00846031	0.0423659	0.046156	0.0373047	0.0322477	5330439K02Rik
3264	0.0080077	0.0282868	0.122825	0.0672567	0.27071	0.0828013	0.17861	Cisd2
3268	0.0219257	0.0665194	0.0775895	0.105535	0.053238	0.114507	0.128619	Sdhaf3
3269	0.0159962	0.0509509	0.180393	0.177699	0.256963	0.19425	0.167945	Ppp1r12a
3282	0.0239693	0.0718782	0.00838973	0.0424127	0.0401495	0.0321983	0.0474735	Rfx2
3289	0.00845903	0.029655	0.0418403	0.174905	0.189497	0.0631659	0.0205954	Tfrc
3302	0.00884382	0.0308395	0.0905919	0.107096	0.25485	0.0457832	0.0138918	Ube2d2a
3307	0.0249303	0.0743707	0.0712869	0.195274	0.0731822	0.0977634	0.117778	Ndnl2
3313	0.0100094	0.0342606	0.0200473	0.00922733	0.044725	0.0397981	0.0312109	Dchs1
3314	0.0252063	0.0750194	0.00368806	0.0520203	0.00525632	0.0216344	0.0305149	Tor1b
3315	0.025229	0.0750768	0.0133816	0.0364603	0.00993649	0.0103875	0.00998246	Gm11687
3316	0.00919664	0.031912	0.0377001	0.0395918	0.20317	0.0345427	0.00533149	Glud1
3320	0.00923994	0.0320316	0.0692704	0.180103	0.192909	0.160529	0.0918981	Dnajc11
3326	0.0254494	0.0755879	0.0497319	0.205624	0.0242768	0.104667	0.0846395	Fbrsl1
3326	0.0229795	0.0693015	0.0250284	0.0421607	0.0386935	0.0438179	0.0383149	Adgrb1
3332	0.00936878	0.0324009	0.108654	0.0411874	0.241092	0.0946734	0.197652	Ppp1r11
3334	0.0258947	0.0767326	0.017747	0.0409295	0.032439	0.0469517	0.00521963	Plekha6
3334	0.0232024	0.0699058	0.0113311	0.0889785	0.0430351	0.0741717	0.0517536	Gm17484
3338	0.0260074	0.0769527	0.000904199	0.0401671	0.0043784	0.0240735	0.0274771	Irf9
3339	0.0149572	0.0481683	0.0900995	0.283107	0.195818	0.0823357	0.181894	Acd
3344	0.0251459	0.07486	0.0734467	0.0622443	0.0967809	0.0861887	0.0998342	Zfp81
3354	0.0264098	0.0779829	0.0117698	0.0780642	0.00347387	0.0346197	0.00301891	Phka1
3362	0.0268138	0.0789513	0.0305833	0.0422099	0.0232959	0.0318759	0.000116135	Ccdc102a
3363	0.0100195	0.0342757	0.0165159	0.0559353	0.0656093	0.0242483	0.049242	Sp9
3366	0.0101291	0.0345855	0.0677362	0.214633	0.221733	0.0846321	0.153482	Me1
3367	0.0101504	0.0346526	0.0543201	0.305443	0.229567	0.042335	0.119455	Skiv2l2
3376	0.0103971	0.035417	0.0802371	0.0829034	0.124162	0.108299	0.103511	Rhbdd2
3384	0.0136938	0.04475	0.0535749	0.0671136	0.147233	0.134118	0.0822015	Rnf141
3390	0.0256295	0.0760709	0.00745583	0.075758	0.0778219	0.0462342	0.0534776	Agrn
3395	0.0134449	0.0440756	0.0191197	0.022256	0.0389784	0.019158	0.0403626	Mc1r
3400	0.0259596	0.0768423	0.0198432	0.116063	0.107415	0.111033	0.0766074	Vti1a
3401	0.0109917	0.0371118	0.0445176	0.0518283	0.109491	0.0817881	0.0578094	RP23-370G17.4
3403	0.0173237	0.0546253	0.0206119	0.038693	0.0342881	0.0339484	0.0198164	Gm37486
3407	0.0272935	0.0800929	0.108113	0.122201	0.186031	0.196085	0.194539	Med9
3409	0.0110965	0.0373959	0.0929938	0.290343	0.273383	0.143742	0.0878491	Cops8
3417	0.028572	0.0831275	0.00884485	0.0384166	0.0192365	0.014548	0.00881191	Gm9797
3420	0.0288591	0.0838398	0.0144457	0.0357213	0.0201857	0.00462115	0.0261735	6230415J03Rik
3431	0.0117699	0.0393367	0.0623551	0.126132	0.139207	0.0997831	0.0572562	Dtwd2
3435	0.0293462	0.0850053	0.0178839	0.0386017	0.00488568	0.0188855	0.012717	Zfp128
3442	0.0295195	0.0854163	0.0015399	0.0319255	0.010276	0.0156946	0.00740668	Arhgap42
3454	0.0124351	0.0411839	0.111478	0.248797	0.255853	0.145055	0.088593	Ubn1
3457	0.0301061	0.0868481	0.0274416	0.0379758	0.0175255	0.0101027	0.030288	Sat2
3474	0.030811	0.0886467	0.068998	0.220443	0.0110018	0.0673486	0.0260619	Agap1
3480	0.0340584	0.0964854	0.0334608	0.03718	0.0219952	0.0272894	0.00692278	Prss44
3496	0.031773	0.0909699	0.0190182	0.0739659	0.0494407	0.048816	0.0329226	Gm9990
3501	0.0293607	0.0850245	0.0160282	0.0356019	0.057818	0.057389	0.0456582	Grin2d
3503	0.0136622	0.0446736	0.0632271	0.0574844	0.138185	0.0466447	0.0590933	Haus6
3503	0.0321191	0.0917436	0.0144535	0.0398152	0.0137606	0.0139618	0.0104575	4933415F23Rik
3508	0.0137985	0.0450246	0.055886	0.153613	0.137591	0.117013	0.10378	Ccdc77
3517	0.0320049	0.0915112	0.0309919	0.0454123	0.0506994	0.060468	0.0751157	RP23-225M12.1
3519	0.0330446	0.0940294	0.014172	0.0474423	0.0220933	0.0226658	0.0034396	Dok4
3522	0.028947	0.0840613	0.0724326	0.0434439	0.14595	0.14204	0.0860666	Stk19
3523	0.0226336	0.0683772	0.00843701	0.0526165	0.0609599	0.0570029	0.0123556	2900009J06Rik
3533	0.0146238	0.04725	0.0397795	0.0669385	0.0802061	0.0429779	0.0394836	Ssfa2
3534	0.0337373	0.0957503	0.00508677	0.0284682	0.0155444	0.0210599	0.00744887	Steap3
3538	0.030999	0.08907	0.0080107	0.0315504	0.0180291	0.0301686	0.0159178	4930412M03Rik
3545	0.0341418	0.0966966	0.00907612	0.0700168	0.035973	0.0267128	0.046266	Rab11fip3
3552	0.0344067	0.0973204	0.0416921	0.0846876	0.0437126	0.0221318	0.0303995	Arhgef11
3553	0.031591	0.090544	0.0861224	0.16807	0.0801104	0.130786	0.0803407	Dmxl2
3554	0.0150881	0.0484842	0.0483394	0.0946131	0.105256	0.01364	0.0479644	Sass6
3555	0.0216578	0.0658627	0.0511897	0.071649	0.0502288	0.0468653	0.0466185	Pvalb
3556	0.0151498	0.0486323	0.0554437	0.162728	0.165121	0.0428485	0.075995	Rcbtb1
3575	0.0353988	0.0995574	0.0047005	0.0295373	0.0143617	0.00448752	0.00555537	Hdhd3
3584	0.0352513	0.0991775	0.023425	0.0225537	0.00349058	0.034262	0.0507858	Aars2
3591	0.032908	0.0936774	0.0311352	0.26738	0.109327	0.171031	0.00608883	Tef
3598	0.0162666	0.0516989	0.0121041	0.0612296	0.0854457	0.0753448	0.033454	Jag1
3602	0.0181883	0.0568113	0.0454005	0.105401	0.0992649	0.0271985	0.0689783	Zfp768
3612	0.0341584	0.0967185	0.00435278	0.216364	0.204869	0.211669	0.142843	Aars
3618	0.0348207	0.0982488	0.0458486	0.0525919	0.0546952	0.019227	0.0323105	Zbed3
3620	0.0326839	0.0931126	0.00343081	0.0358225	0.159816	0.154892	0.0734087	Sel1l
3620	0.0291935	0.0846637	0.083094	0.0960577	0.102975	0.0608922	0.100495	Pdss1
3632	0.0287289	0.0835393	0.00751307	0.0390397	0.106811	0.0966779	0.0697151	Heatr5b
3633	0.0287391	0.0835579	0.0939306	0.382454	0.0968461	0.107283	0.19374	Ube2v2
3640	0.0175364	0.0552346	0.0797505	0.0223503	0.203286	0.0399022	0.129288	Pank2
3641	0.0175522	0.0552764	0.080241	0.111092	0.157621	0.00707706	0.12556	Armcx5
3654	0.0180193	0.0563967	0.016217	0.0116291	0.0389861	0.0317341	0.0302003	Zfp282
3662	0.0183347	0.0572275	0.0123675	0.175149	0.173971	0.0852065	0.0376192	Galnt1
3673	0.0242605	0.0726614	0.0300109	0.0419891	0.0245702	0.0250473	0.0456461	Ttc30b
3709	0.0199304	0.0614025	0.0440037	0.144849	0.149413	0.0343103	0.0306456	Tmem126b
3718	0.0201288	0.0619132	0.0519029	0.0208345	0.0996627	0.0366338	0.059468	Fam120a
3757	0.0214335	0.0652719	0.0328366	0.180506	0.151294	0.0262278	0.0618715	Ddi2
3760	0.0214858	0.0653944	0.0289384	0.0353644	0.0452789	0.0398472	0.0268856	Fam83e
3762	0.0265128	0.0782145	0.0091439	0.0369967	0.0422527	0.0434301	0.00406677	Shank2
3779	0.0240405	0.0720323	0.0733968	0.265016	0.186642	0.180692	0.0889324	Zfp560
3801	0.0330998	0.0941496	0.0422964	0.10506	0.22744	0.220442	0.107269	Ctnnbl1
3806	0.0234425	0.0704928	0.0363388	0.106432	0.133675	0.0804161	0.0857142	Sdhaf1
3837	0.0244015	0.0730234	0.027219	0.0214609	0.0519526	0.011867	0.0299339	Acyp2
3870	0.0262633	0.0776276	0.0466021	0.37271	0.098234	0.114576	0.180609	Tmem14c
3936	0.0284895	0.0829429	0.075416	0.135199	0.140982	0.0789862	0.112934	Ino80
3937	0.0285068	0.08296	0.0102667	0.00354506	0.0395304	0.00845863	0.0290213	Hes7
3945	0.028646	0.0833094	0.0180014	0.294783	0.184307	0.00918378	0.0590557	Fbxo22
3947	0.0326462	0.0930399	0.0734384	0.293162	0.227018	0.21369	0.17987	Srsf11
4044	0.0328196	0.0934502	0.00936966	0.0285433	0.0386001	0.0324915	0.0329173	Gm16314
4084	0.0353277	0.0993702	0.0175799	0.0376383	0.0709986	0.0182963	0.053376	Nbas
4089	0.0355019	0.0998088	0.0620512	0.0961198	0.138696	0.0613895	0.118531	Morn5
4219	0.0305137	0.0879309	0.00346133	0.0235123	0.027573	0.0243608	0.0279091	RP24-230J14.10

## Sheet: pL
Top	p.value	FDR	logFC.Diff_A	logFC.Diff_In_B	logFC.Undiff_1	logFC.Undiff_2	logFC.Undiff_to_Diff	GeneName
2	1.99453e-36	7.23816e-33	2.99012	2.48064	2.7298	3.02065	2.74892	Tex101
2	2.75759e-33	6.00437e-30	3.18884	2.90268	3.34662	3.40031	3.30409	Ly6k
4	2.17991e-29	1.97772e-26	3.43785	2.58079	3.46838	3.44351	3.39595	Prss50
11	6.47782e-24	3.00102e-21	1.48021	1.15933	1.63042	1.53111	1.51369	Gtf2a2
12	9.64759e-24	4.37639e-21	2.03799	1.32701	2.1354	2.03073	2.12697	Sycp1
14	1.88443e-22	5.5448e-20	1.68069	0.857748	1.75735	1.78642	1.75092	Ssr2
20	3.35435e-21	7.76997e-19	2.07975	1.85409	2.18661	2.13193	2.23032	Emc7
24	1.43893e-20	2.95577e-18	2.25938	1.9851	2.09782	2.08684	2.20766	Pigp
26	1.10367e-21	2.84971e-19	1.91848	1.23674	1.9884	1.83703	1.88308	1700013H16Rik
31	1.17935e-23	5.13584e-21	1.13926	0.635019	0.26233	0.800518	1.31091	Rps27
36	2.07629e-19	3.16148e-17	1.88816	1.35938	1.54687	1.73235	1.67748	Mpc1
39	2.43722e-19	3.68528e-17	1.87749	1.46271	1.64862	1.67621	1.74971	Dpep3
41	4.5828e-18	5.76797e-16	1.53686	1.10799	1.35788	1.56284	1.64328	Immp1l
45	1.13033e-19	1.85051e-17	1.97957	2.10066	2.41796	2.14444	2.20822	Sycp3
55	1.5799e-19	2.4572e-17	0.585303	0.167479	1.80218	0.985541	1.05456	Atp5f1
62	4.60615e-16	3.9025e-14	2.01539	1.5953	1.76899	1.87739	1.95277	Gm364
64	5.14376e-15	3.56688e-13	1.66603	1.34866	1.55687	1.67207	1.58384	Ssr4
66	1.35069e-19	2.16249e-17	2.09686	1.54111	1.98309	1.75885	1.79356	Hspa5
73	1.29261e-14	8.27802e-13	1.37055	1.36101	0.958398	1.185	0.946928	Tex12
75	2.16421e-14	1.31264e-12	0.511678	0.414703	1.1794	1.31088	0.843735	Rbp4
86	3.18429e-17	3.45494e-15	1.05951	0.64963	1.49769	1.21987	1.32068	Ndufv2
90	1.2978e-15	1.01284e-13	1.85156	1.60382	1.81701	1.73363	1.84575	Fmr1nb
99	7.35725e-14	3.91679e-12	1.50108	0.981049	1.57087	1.61277	1.65849	Ergic3
104	2.31974e-16	2.09586e-14	1.21253	0.962443	1.91085	1.59405	1.57572	Ndufa1
112	2.25752e-13	1.10461e-11	0.451167	0.0845122	2.07914	2.01479	1.74436	Cited1
141	4.40306e-15	3.08271e-13	1.61322	0.760293	1.59493	1.25274	1.36428	Smc4
143	1.12745e-14	7.32811e-13	1.61376	0.614628	2.112	1.55157	1.72186	H1fx
152	4.93815e-12	1.80408e-10	1.25797	1.15911	1.35401	1.4391	1.22109	Pde6d
163	2.15106e-15	1.60401e-13	1.946	1.03623	1.20948	1.10548	1.64666	Rpl39
164	1.09722e-11	3.72713e-10	1.1358	0.417726	1.65334	1.63706	1.47902	Rhox13
167	6.01369e-14	3.25727e-12	1.39282	0.954219	1.18508	1.19785	0.957627	Mphosph8
170	4.0019e-14	2.25744e-12	1.15408	0.805174	1.381	1.12003	1.07132	Tipin
172	8.95014e-13	3.80919e-11	1.39302	1.3125	1.55537	1.39338	1.30648	Dmc1
173	4.9893e-14	2.75031e-12	1.28994	0.867239	1.40922	1.14626	1.04332	Calr
175	1.11375e-12	4.59293e-11	1.50327	1.53026	1.58247	1.45672	1.4558	Iqcb1
182	8.24301e-12	2.88095e-10	1.75442	1.75555	1.56829	1.62928	1.49239	Dnajc3
184	6.89006e-12	2.44738e-10	1.22407	0.985548	1.55615	1.47969	1.29264	Tpgs2
188	2.95862e-12	1.11648e-10	1.3886	0.794103	1.31824	1.2298	1.30607	Gm1564
194	8.91839e-12	3.07748e-10	1.15912	0.837152	1.10583	1.20971	1.02265	Dnajb11
198	1.20238e-12	4.92116e-11	1.37647	1.0717	2.01025	1.78403	1.43316	Smc1b
199	2.84713e-13	1.36851e-11	0.608845	0.216319	1.25998	1.01418	1.00864	Cbx1
207	2.61621e-11	8.22012e-10	1.20071	0.630144	1.18564	1.25994	1.2789	Etfa
221	3.93164e-14	2.22357e-12	1.04613	0.515351	1.02476	0.878063	1.01274	Sumo1
226	6.94071e-13	3.05307e-11	0.804268	0.560269	1.23149	0.978303	0.919372	Manf
234	1.11519e-10	3.11708e-09	1.60293	1.59454	1.51566	1.5982	1.56379	Inca1
237	7.25306e-11	2.10852e-09	1.14506	0.975022	1.26411	1.22397	1.12133	Chchd6
241	1.04888e-10	2.94307e-09	1.37127	1.37299	0.947431	0.930668	1.22741	Eif2s2
242	7.8579e-12	2.75964e-10	1.27187	0.935918	1.62954	1.50146	1.56381	Lrpap1
250	1.48247e-10	4.03995e-09	1.28549	1.29337	0.245404	0.700558	0.884478	Selk
251	1.69971e-12	6.72648e-11	1.53961	1.12321	1.56337	1.35555	1.46577	Rbm27
251	6.97394e-11	2.03281e-09	1.39004	1.33008	1.0858	1.34697	1.04313	Zcwpw1
255	9.71411e-11	2.74728e-09	1.20174	0.99502	1.28309	1.22904	1.1335	Ube2t
262	1.10164e-11	3.73631e-10	1.19951	0.789441	1.50029	1.38771	1.32411	Tmem59
269	4.03349e-10	1.00029e-08	0.603059	0.846875	1.11156	1.39648	0.500577	Syce2
271	4.49952e-10	1.10703e-08	1.42222	1.462	1.05442	1.03093	1.20169	Nipbl
272	2.12975e-10	5.60741e-09	0.727289	0.58458	0.969476	0.949442	0.876303	Rbmx2
274	1.5548e-12	6.22321e-11	1.74564	1.38734	1.4806	1.2761	1.28322	Hormad1
279	8.69227e-13	3.7257e-11	1.4614	1.15003	1.18763	1.22495	1.27136	4930447C04Rik
280	5.51104e-12	1.99331e-10	0.847583	0.405862	1.72008	0.673151	0.49075	Top2a
284	1.47643e-11	4.83425e-10	0.767978	0.6225	1.20021	1.07694	0.876696	Dnajc21
288	9.39599e-11	2.66391e-09	1.055	0.740626	1.07766	1.15188	0.924066	Prdx4
297	1.60091e-10	4.31948e-09	1.21509	0.885513	1.28539	1.23	1.29283	Acer3
298	7.53954e-10	1.78054e-08	0.581243	0.603198	0.00525798	0.257457	0.59284	Rps28
300	1.036e-09	2.37202e-08	0.907227	1.03428	0.660518	0.438926	0.813693	Btf3
309	1.36348e-09	3.04185e-08	0.978571	1.13258	0.995814	1.12926	0.894752	Lrrc42
309	1.66334e-09	3.65097e-08	0.875167	1.15216	1.14848	1.266	0.855603	Larp1b
314	2.20481e-12	8.57276e-11	1.38438	1.00903	0.823615	0.648628	1.18033	Cst3
315	3.81111e-11	1.15575e-09	0.879985	0.790869	1.17935	1.09719	0.752124	Tex15
321	2.09366e-09	4.46496e-08	1.12746	1.30601	1.09025	1.31268	0.983639	Hspb11
322	2.24348e-09	4.74728e-08	1.38994	0.769586	1.46925	1.5139	1.21443	Asf1b
331	2.82112e-11	8.76277e-10	1.21149	0.973027	1.45597	1.28886	1.29972	Syce1
335	1.56702e-09	3.46752e-08	1.15306	0.953746	1.46645	1.45084	1.26522	M1ap
344	1.40032e-11	4.60116e-10	1.27708	0.802724	1.25263	1.03999	1.0162	Kras
345	5.81058e-11	1.71902e-09	0.844094	0.686102	1.04729	0.888407	0.840367	Nhp2l1
346	2.12294e-10	5.59624e-09	0.658829	0.304685	1.22841	1.10316	0.589121	Mlf1
347	1.64156e-09	3.61774e-08	1.17894	0.79189	1.41526	1.35218	1.27381	Ccne2
355	1.81444e-10	4.86546e-09	1.09078	0.984666	0.85472	0.942278	0.876229	Hacd2
357	2.05692e-09	4.39522e-08	1.24285	1.22564	0.903747	0.909011	0.976612	Pigf
359	2.48572e-09	5.20925e-08	1.35081	1.29117	1.51226	1.50495	1.47976	H2-K1
360	2.20074e-09	4.66136e-08	1.28021	1.31865	1.31633	1.23408	1.24137	Cbwd1
362	1.56425e-10	4.23104e-09	0.866505	0.790325	0.482759	0.478135	0.294947	Slc25a31
368	1.23499e-11	4.09918e-10	1.14466	0.840038	0.802182	0.737668	0.969528	Hsp90b1
375	1.82382e-09	3.95144e-08	0.896657	0.578528	0.878847	1.07103	1.04287	Atp6v1d
389	3.50658e-09	7.04358e-08	1.29189	1.07454	1.23567	1.2568	1.27106	Swt1
390	1.47964e-08	2.62572e-07	0.660336	0.460879	0.741898	0.953204	0.668916	Smc6
391	3.53456e-11	1.07638e-09	1.06036	0.884193	0.998188	0.867403	0.997704	Rab6a
393	1.9299e-10	5.13713e-09	0.0136224	0.0542123	1.07092	0.493417	0.0621989	Hells
404	1.99634e-09	4.27837e-08	1.22634	1.14686	1.10382	1.03387	1.11292	Sec11c
410	9.17542e-09	1.71343e-07	1.01833	1.03536	0.83445	1.01593	0.979102	Hsf2bp
411	3.10152e-10	7.86176e-09	0.74632	0.0767221	1.12297	0.890666	0.98939	Pdia6
413	2.86166e-08	4.74561e-07	0.44025	0.562096	1.16649	1.21512	0.840619	2810428I15Rik
421	4.60648e-11	1.38347e-09	0.944906	0.738388	0.3019	0.519423	0.838205	2700060E02Rik
427	1.82602e-08	3.18587e-07	0.69378	0.814755	0.167944	0.727929	0.675468	mt-Nd4
438	1.34961e-08	2.42323e-07	0.664548	0.262669	1.07229	1.03316	0.907137	Baz1a
451	2.99828e-09	6.15312e-08	1.56396	1.41865	1.40824	1.32716	1.46661	Sycp2
453	1.84067e-08	3.20887e-07	0.970768	0.852087	0.999974	0.98323	0.999484	Prdm9
456	8.12072e-09	1.53224e-07	1.18004	0.755716	1.16029	1.1572	1.23472	Krcc1
461	3.69004e-08	5.97819e-07	1.02233	1.06245	0.618029	0.749363	0.843904	Bod1l
468	1.4552e-08	2.58447e-07	1.18411	1.18849	1.17012	1.1506	1.17626	Spdya
489	4.20826e-08	6.7326e-07	0.944985	0.479713	1.1001	1.10302	1.03091	Atp6v0c
491	1.03149e-07	1.49531e-06	0.87286	0.708918	0.852516	0.977874	0.885877	Gpaa1
494	1.00369e-07	1.45987e-06	0.894014	0.554649	0.830853	0.920994	0.866757	Erp44
496	6.61407e-08	1.00219e-06	0.95755	0.825144	1.07522	1.0897	1.05787	Hdgfrp2
499	4.41902e-08	7.03361e-07	1.01117	0.799862	1.06511	1.07122	1.09391	Zfp672
510	2.4958e-09	5.22535e-08	0.694063	0.242591	1.09974	0.880515	0.814612	Pfdn4
528	1.49208e-07	2.08796e-06	0.852414	0.927781	0.807283	0.977684	0.91614	Atraid
532	3.05003e-09	6.22995e-08	1.30616	1.1313	1.12599	0.8902	1.13251	1700019B21Rik
534	8.08764e-09	1.52732e-07	0.799688	0.275779	1.15661	1.07697	0.993637	Bsg
535	3.89905e-09	7.77453e-08	0.606561	0.647636	1.17941	0.906953	0.592467	Pole4
535	1.89399e-07	2.60188e-06	0.826258	0.623628	0.893227	1.0532	0.992018	Gins2
538	6.65944e-10	1.59169e-08	1.1307	0.701238	0.89845	0.924422	1.03508	Rtn3
541	2.0196e-07	2.75877e-06	1.06177	0.978034	1.06908	1.34699	0.937168	Dnpep
544	1.44354e-08	2.57215e-07	1.03603	0.398571	1.25222	1.1138	1.00004	Rrm2
550	2.50795e-07	3.3379e-06	0.772569	0.57046	0.792602	0.853083	0.797547	Cutc
551	1.08178e-07	1.56094e-06	0.969221	0.534254	0.730951	0.98501	0.741584	Tsg101
553	5.0939e-09	9.92968e-08	0.856034	0.665861	1.36035	0.971622	0.702954	Esco2
557	8.68779e-08	1.2773e-06	0.80131	0.809649	0.71958	0.784245	0.626276	Dmrtc2
569	2.82943e-07	3.72478e-06	0.784478	0.319636	1.01087	1.02878	0.956198	Taf12
603	4.10887e-07	5.2228e-06	0.696348	0.421058	0.620935	0.807785	0.663409	Tmem9b
606	1.44654e-08	2.57488e-07	0.890999	0.566681	1.06327	1.08331	1.15858	Pcbp2
606	3.85691e-07	4.92265e-06	1.0968	1.19088	0.983088	1.02556	1.00088	Rbpms2
613	4.23906e-07	5.37886e-06	0.382567	0.667701	0.0946755	0.714149	0.481119	mt-Cytb
619	2.1006e-07	2.84975e-06	0.918003	0.853218	0.89914	0.928114	0.818588	Pttg1ip
631	2.54613e-07	3.38045e-06	0.360804	0.338993	0.805498	0.77742	0.29762	Lig1
635	5.4815e-07	6.76995e-06	0.840461	0.427143	0.810128	0.872771	0.758306	Tmem30a
637	6.47918e-08	9.83805e-07	0.974761	0.821653	0.823161	0.901746	0.867937	BC004004
638	2.28515e-08	3.8631e-07	0.32814	0.302896	0.637326	0.397034	0.468522	Dazl
642	3.90685e-08	6.30599e-07	0.672328	0.431807	1.00597	0.89157	0.766156	Strbp
645	2.03261e-08	3.48763e-07	1.13518	0.749829	1.08251	1.01564	1.13744	Vps35
647	2.04531e-07	2.78516e-06	0.782809	0.600378	0.855215	0.833413	0.802036	Taf7l
659	4.68332e-07	5.89108e-06	0.927304	0.841336	1.043	1.02408	0.992488	Eaf2
673	1.05278e-06	1.22371e-05	0.798089	0.943445	0.764797	0.809397	0.614111	Macrod2
690	8.53355e-08	1.25887e-06	0.720422	0.698893	0.899768	0.801711	0.805066	Cinp
695	3.66249e-07	4.70207e-06	0.977363	0.651198	1.03327	1.0715	1.08339	Pdrg1
697	3.7107e-07	4.76116e-06	1.04794	0.989385	1.00621	0.994983	1.03408	Ccdc79
704	8.66356e-07	1.02801e-05	0.607833	0.562212	0.878911	0.877895	0.575118	Cdk12
706	5.64068e-08	8.72369e-07	0.384006	0.135699	1.0331	0.0855848	0.303297	Srsf2
715	1.85448e-06	2.03423e-05	0.702648	0.643898	0.662887	0.886199	0.71324	Fastk
717	1.49209e-06	1.67987e-05	0.927999	0.986472	0.801421	0.921265	0.697101	H2-D1
720	1.34995e-08	2.42323e-07	0.91582	0.778285	0.65388	0.655442	0.518776	Tmem147
724	1.44744e-08	2.57488e-07	0.987737	0.781369	0.628069	0.558289	0.816138	Med21
724	2.06165e-06	2.24228e-05	0.703237	0.656089	0.715337	0.865871	0.793217	Emc2
725	7.25338e-08	1.08842e-06	0.599452	0.303146	0.880658	0.514972	0.736496	Fam103a1
725	2.06819e-06	2.24826e-05	0.661328	0.600006	0.635868	0.746315	0.664443	Gbf1
728	1.00744e-06	1.17746e-05	0.692082	0.641861	0.743947	0.743711	0.733722	Gal3st1
735	6.11086e-07	7.48778e-06	0.938496	0.892916	0.894239	0.864841	0.855899	4933406J08Rik
735	2.08584e-06	2.26519e-05	0.558026	0.7838	0.303468	0.39394	0.31204	Ptpra
737	1.25217e-06	1.428e-05	0.633219	0.583667	0.765404	0.79166	0.739208	Ankhd1
738	1.94373e-07	2.66349e-06	0.914008	0.454144	0.971837	0.919342	0.983153	Creg1
740	2.15456e-06	2.32821e-05	0.782142	0.884836	0.47526	0.43913	0.507945	Tiparp
740	1.69386e-06	1.88174e-05	0.667446	0.484444	0.767284	0.788417	0.688233	Stag3
744	9.00859e-08	1.31912e-06	0.952586	0.686573	1.02011	0.541474	0.715537	Hnrnph3
755	4.24797e-07	5.38588e-06	0.661525	0.576731	0.719653	0.665431	0.656567	Tmem129
759	2.6568e-06	2.8123e-05	0.3758	0.835632	0.460694	0.588794	0.563611	Arpc1a
767	1.27937e-07	1.82071e-06	0.884978	0.363014	1.05562	0.567061	0.76068	H1f0
773	1.52742e-06	1.71433e-05	0.836119	0.83284	0.697006	0.683969	0.785631	Trim52
784	1.16094e-07	1.66963e-06	1.09414	0.936985	0.8517	0.778256	0.886044	Yipf4
791	4.26384e-07	5.40086e-06	0.910257	0.445281	0.879305	0.89292	0.935054	Rspry1
802	2.14024e-07	2.89451e-06	0.959294	0.708281	0.845374	0.846222	0.867594	Hibadh
806	4.52365e-06	4.50379e-05	0.277674	0.31052	0.504162	0.657032	0.426145	Sntb2
832	2.59928e-07	3.44472e-06	0.167249	0.0145764	0.88021	0.469413	0.440402	Cox5a
837	4.66858e-07	5.87593e-06	0.639732	0.207266	1.03392	0.960774	0.905008	Uchl3
841	2.96884e-06	3.11385e-05	0.817917	0.707389	0.947902	0.961812	0.751997	Cystm1
845	2.63668e-06	2.79237e-05	0.549044	0.505386	0.832687	0.792058	0.706792	Stard7
848	3.25343e-06	3.37495e-05	0.952269	0.987532	0.735293	1.0329	0.841453	Syce3
851	9.95968e-08	1.45058e-06	1.04056	0.786497	1.00793	0.915682	0.978277	Sypl
854	3.45621e-06	3.54274e-05	0.746671	0.6137	0.788012	0.793383	0.5874	Hint3
856	6.8086e-06	6.44286e-05	0.581589	0.515591	0.616684	0.714719	0.642303	Sun1
862	3.62564e-07	4.65751e-06	0.677963	0.445678	0.846657	0.682939	0.777335	Stt3a
866	3.99192e-07	5.089e-06	0.821575	0.708328	0.850031	0.736814	0.744277	Cux1
868	7.30018e-06	6.84557e-05	0.655777	0.624145	0.692867	0.739882	0.555395	Ccdc122
871	1.66408e-06	1.85243e-05	0.746586	0.691517	0.721194	0.724686	0.786369	Cyld
873	7.90009e-07	9.46186e-06	0.619448	0.228035	0.798135	0.788721	0.743108	Eif2s1
873	5.67075e-06	5.47804e-05	0.7891	0.817373	0.52775	0.510477	0.493256	Stx12
880	1.78918e-06	1.97135e-05	0.718638	0.44913	0.841231	0.773721	0.740675	Sdf2l1
881	5.95886e-08	9.15654e-07	0.765758	0.403418	0.672379	0.773287	0.848284	Cadm1
883	4.9473e-06	4.86991e-05	0.772361	0.808047	0.740408	0.686104	0.755255	Erlec1
893	2.08052e-06	2.26054e-05	0.816152	0.783349	0.881196	0.847525	0.892939	Atr
893	8.3442e-06	7.71166e-05	0.441917	0.882636	0.283696	0.0435978	0.442531	Usp3
894	2.96507e-07	3.8814e-06	0.99314	0.837749	0.501827	0.43056	0.43221	Smc3
899	1.00759e-05	9.12242e-05	0.751166	0.751476	0.765424	0.82703	0.746246	D3Ertd751e
900	8.8851e-06	8.16649e-05	0.668077	0.788097	0.145773	0.493816	0.340413	R3hdm1
901	4.30037e-06	4.29918e-05	0.720526	0.455824	0.805342	0.799198	0.77458	Ythdc2
907	2.80827e-06	2.95683e-05	0.968288	0.984994	0.953861	0.939028	0.898618	Pbx3
910	3.1569e-07	4.11115e-06	0.982077	0.718838	0.782104	0.841583	0.855523	Fgfr1op2
946	1.43792e-05	0.000124838	0.81147	0.711749	0.730969	0.853846	0.744197	Sgsm3
949	4.63978e-06	4.60677e-05	0.757567	0.751683	0.735069	0.722757	0.700513	H2-Ab1
960	7.97196e-08	1.18729e-06	0.731614	0.40414	0.576307	0.559484	0.788185	Eif3e
963	5.90218e-07	7.25658e-06	0.998517	0.858448	0.716553	0.799503	0.851574	Cenpq
969	1.1275e-06	1.3024e-05	0.642491	0.539127	0.960314	0.534206	0.587622	Hnrnph1
970	1.14578e-06	1.32001e-05	0.359284	0.0626402	0.872689	0.626994	0.184845	Slbp
970	9.20453e-06	8.42807e-05	0.764479	0.716716	0.712017	0.815243	0.761221	Tmed3
973	1.1627e-06	1.33668e-05	1.01094	0.852835	1.04048	0.596817	0.906089	Cdkn3
974	5.31637e-06	5.18632e-05	1.0499	1.04518	1.06007	0.884217	0.771058	Bub1
987	1.01178e-07	1.46967e-06	0.809692	0.517633	0.767361	0.663323	0.85197	Gtf2h2
987	1.04161e-05	9.37966e-05	0.89927	0.855908	0.93158	0.9097	0.887907	Phyhipl
992	1.54428e-05	0.000133222	0.672026	0.801834	0.632543	0.78306	0.67742	Ccdc73
995	2.20956e-05	0.000182653	0.578669	0.525602	0.737202	0.895512	0.705859	Ecsit
1002	1.5372e-06	1.72353e-05	0.531089	0.075939	0.849702	0.55026	0.786576	Minos1
1002	5.10737e-06	5.01388e-05	0.951622	0.552525	0.84204	0.857251	0.89304	Syngr1
1015	1.68754e-06	1.87568e-05	0.247552	0.032638	0.863897	0.577894	0.38158	Rdx
1016	1.70115e-06	1.88695e-05	0.680944	0.471079	0.943293	0.563218	0.543715	Kif23
1026	8.39117e-06	7.7452e-05	0.819559	0.823516	0.794668	0.738084	0.76962	Rad51ap2
1032	4.31151e-06	4.30835e-05	0.715372	0.270495	0.72096	0.665686	0.544964	Tmx1
1036	1.88904e-06	2.0711e-05	0.848606	0.481493	1.00811	0.728129	0.809715	Rsrc2
1037	7.68972e-06	7.16764e-05	0.696911	0.626083	0.337303	0.69075	0.488542	Lman2
1038	5.37463e-06	5.23583e-05	0.849914	0.819579	0.823515	0.647086	0.824644	4933416C03Rik
1039	1.48655e-05	0.000128649	0.711973	0.571732	0.646552	0.691086	0.659467	Slc25a17
1039	2.5966e-05	0.000211162	0.468171	0.857482	0.174632	0.492742	0.493704	mt-Nd5
1042	1.66947e-05	0.000142721	0.596116	0.571204	0.725571	0.724085	0.675805	Xlr4a
1054	1.70951e-05	0.000145459	0.583122	0.528333	0.470307	0.619104	0.634687	Fut8
1058	9.03898e-06	8.29043e-05	0.841888	0.784513	0.674197	0.796381	0.63596	Cwc15
1067	2.51199e-06	2.67201e-05	0.678425	0.289544	0.777405	0.654176	0.67791	Eri1
1069	1.89949e-05	0.000159751	0.68064	0.692301	0.479626	0.374656	0.479621	Med7
1071	3.78741e-07	4.84312e-06	0.78347	0.366187	0.697669	0.516262	0.779637	Smdt1
1074	1.65774e-05	0.000142109	0.61763	0.542639	0.59889	0.614388	0.610003	Ugt8a
1083	2.81939e-06	2.96711e-05	0.429304	0.127147	0.681862	0.448921	0.523963	Papola
1084	8.38573e-06	7.74346e-05	0.664521	0.655443	0.712178	0.584655	0.661488	2310035C23Rik
1096	6.18045e-06	5.91509e-05	0.665224	0.63721	0.884413	0.825692	0.735871	Kdm5a
1097	3.14025e-06	3.27313e-05	0.608912	0.125357	0.780558	0.738878	0.836205	Mtdh
1101	3.37574e-06	3.48192e-05	0.89515	0.710321	1.02587	0.813068	0.765645	Fmr1
1109	4.0903e-05	0.00031382	0.550916	0.71345	0.346869	0.333068	0.344012	Adk
1110	4.61365e-05	0.000349811	0.579021	0.458913	0.712032	0.742899	0.637205	Cep290
1116	4.81205e-05	0.000363559	0.620013	0.470093	0.723369	0.761279	0.641696	Zfp800
1118	5.01726e-05	0.0003771	0.613635	0.544338	0.62478	0.775069	0.648041	Arfrp1
1134	5.19109e-06	5.08003e-05	0.637093	0.633059	0.797388	0.715934	0.629857	Atpaf2
1134	1.86149e-05	0.000156858	0.638573	0.656949	0.62512	0.588406	0.618355	Meiob
1143	1.69494e-05	0.000144558	0.776703	0.42527	0.800391	0.761479	0.771273	Cep83
1144	5.44407e-06	5.28957e-05	0.681709	0.731368	0.80933	0.728954	0.726201	Sirt7
1146	2.02882e-05	0.000169481	0.693916	0.483218	0.572688	0.672599	0.686623	Cpeb1
1161	1.04425e-05	9.39957e-05	0.564663	0.507383	0.265209	0.338945	0.211271	Vdac3
1185	7.4749e-05	0.000535183	0.532678	0.42095	0.547453	0.605687	0.535863	Adarb1
1186	7.48213e-05	0.000535203	0.429836	0.120195	0.492994	0.744264	0.399106	Nktr
1187	3.76604e-05	0.000291717	0.663439	0.480531	0.481518	0.678914	0.66538	Stk38
1189	1.34609e-05	0.000117663	0.853647	0.826045	0.810575	0.603919	0.876351	Pnisr
1191	6.58753e-06	6.26636e-05	0.506109	0.434718	0.805471	0.667123	0.498378	Tex30
1197	3.31667e-05	0.000261183	0.821263	0.833908	0.468477	0.457697	0.57159	Atox1
1202	6.27664e-06	5.99945e-05	0.725223	0.418903	0.708243	0.68034	0.774266	Eif2s3y
1220	7.83236e-06	7.27878e-05	0.65159	0.687316	0.767366	0.686327	0.718093	Stx16
1225	3.67208e-05	0.000285761	0.725637	0.609476	0.741416	0.756414	0.760808	BC051142
1232	5.54323e-05	0.000411238	0.598713	0.333838	0.713415	0.684962	0.654405	Chuk
1238	1.02918e-06	1.20158e-05	0.460809	0.0750394	0.665384	0.34643	0.666697	Ube2d3
1241	5.91371e-06	5.69253e-05	0.805524	0.589193	0.855156	0.766672	0.848607	Senp2
1242	6.85277e-05	0.000496877	0.691667	0.717621	0.607709	0.527282	0.403888	Ddx43
1244	8.84876e-06	8.13996e-05	0.346552	0.0892665	0.941296	0.110077	0.474421	Dnajc19
1253	9.01028e-05	0.000630228	0.460949	0.653603	0.35483	0.319263	0.26492	Ypel5
1258	0.000115452	0.000786068	0.556741	0.439419	0.312086	0.636017	0.434967	Vimp
1260	9.58444e-06	8.7465e-05	0.556481	0.109467	0.797685	0.394027	0.587368	Tex11
1261	9.68e-06	8.82631e-05	0.27191	0.107111	0.793278	0.636153	0.568123	Ndufa12
1261	0.000116707	0.000793868	0.565801	0.513011	0.462315	0.72233	0.513605	Pmpcb
1264	4.00484e-05	0.000307914	0.774656	0.765327	0.664398	0.69894	0.733163	Hfm1
1269	4.42475e-05	0.000336751	0.561876	0.517956	0.561129	0.561338	0.505507	Rnaset2b
1273	1.01552e-05	9.17891e-05	0.596939	0.440993	0.797714	0.297412	0.166423	Prim1
1279	7.60058e-06	7.09974e-05	0.850472	0.736197	0.671373	0.58049	0.754585	Ubxn2a
1281	6.31614e-05	0.000461502	0.510131	0.190534	0.6662	0.65687	0.559218	Snx16
1283	1.24269e-05	0.000109371	0.751625	0.450869	0.784954	0.750967	0.824469	Vamp3
1284	1.13366e-05	0.000100834	0.51385	0.409029	0.613939	0.507738	0.537716	Haus2
1287	0.000128011	0.000860019	0.392835	0.472991	0.427983	0.671084	0.428749	Ccz1
1294	1.96737e-06	2.1494e-05	0.73305	0.492886	0.398715	0.501274	0.764903	Snx3
1300	2.9747e-05	0.000238129	0.715487	0.711118	0.745716	0.702564	0.739275	Mtl5
1300	5.72576e-05	0.000423193	0.610125	0.621875	0.596787	0.563479	0.549456	4930524B15Rik
1303	5.70307e-05	0.000421802	0.751968	0.692119	0.806143	0.814265	0.795752	Nek1
1305	0.000120509	0.000816779	0.686042	0.766652	0.369878	0.347572	0.477624	March5
1310	4.26977e-06	4.27842e-05	0.870705	0.479674	0.290149	0.675881	0.610323	Cdk2ap2
1310	4.15624e-05	0.000318543	0.502556	0.597399	0.680828	0.598673	0.642342	Vti1b
1321	4.83612e-06	4.77992e-05	0.974675	0.467709	0.771964	0.811971	0.871875	Nmd3
1325	6.73669e-05	0.000489112	0.573863	0.170217	0.645705	0.637342	0.627167	Sms
1328	0.000137848	0.000916768	0.351592	0.559927	0.331017	0.355296	0.279365	Xlr
1329	5.42193e-06	5.27041e-05	0.944643	0.642252	0.861806	0.792107	0.870312	Atxn10
1334	0.000160266	0.00104574	0.636864	0.58827	0.388088	0.644809	0.58465	Saysd1
1336	5.56301e-05	0.000412564	0.649939	0.333576	0.680021	0.710395	0.74892	Luc7l2
1337	4.04897e-05	0.000311088	0.690031	0.50584	0.64187	0.633111	0.65409	Fnip1
1339	0.000162893	0.00106066	0.511372	0.632664	0.646505	0.881232	0.726273	Dazap2
1342	0.000148675	0.000980393	0.610027	0.703771	0.141738	0.470388	0.325856	BC031181
1347	8.4132e-05	0.000591696	0.712714	0.522837	0.535596	0.700518	0.651733	Cd47
1353	0.000172429	0.00111641	0.458027	0.384226	0.38421	0.550456	0.390572	Kdm2a
1359	0.000177916	0.00114783	0.455947	0.388067	0.385382	0.498966	0.434408	Tex16
1360	7.93974e-05	0.000563678	0.553869	0.483032	0.50579	0.548994	0.538907	Arl13b
1361	5.9433e-05	0.00043749	0.672111	0.537154	0.658725	0.66825	0.672895	Nudt17
1365	0.000159198	0.00104002	0.550088	0.695163	0.238078	0.203938	0.281488	Adss
1372	0.000185821	0.00119177	0.587714	0.45039	0.665357	0.705385	0.66457	Fndc3a
1378	8.15728e-06	7.56459e-05	0.581343	0.180525	0.830201	0.485657	0.835108	Srp19
1378	0.000193264	0.00123369	0.395552	0.459259	0.363847	0.602001	0.355701	Edem2
1380	0.000171207	0.00110981	0.366535	0.636101	0.204076	0.12969	0.0592977	Rpp21
1386	7.09477e-06	6.67307e-05	0.786286	0.622766	0.782364	0.507885	0.665959	Hprt
1388	7.52688e-05	0.000537874	0.772423	0.635215	0.776564	0.772552	0.729598	Ddb2
1393	2.19248e-05	0.000181656	0.625269	0.316449	0.815957	0.724886	0.743469	Mms22l
1396	1.35844e-05	0.000118599	0.7619	0.564451	0.759495	0.684807	0.756314	Gnptg
1405	1.01396e-05	9.1686e-05	0.844951	0.622177	0.616366	0.726921	0.787491	Eapp
1413	8.12201e-05	0.000574371	0.92149	0.804715	0.520243	0.94767	0.937126	Ttc3
1414	2.37653e-05	0.000195123	0.516644	0.165795	0.673306	0.293344	0.366501	Strap
1417	2.41822e-05	0.000198136	0.530697	0.286232	0.703156	0.529929	0.534378	Arf2
1426	9.83196e-06	8.94613e-05	0.700615	0.492587	0.641811	0.572553	0.605517	Pdpk1
1436	2.583e-05	0.000210173	0.61752	0.32385	0.786666	0.684665	0.730342	Kmt2e
1438	1.02761e-05	9.27272e-05	0.776402	0.558896	0.194574	0.257972	0.544078	Ccdc174
1438	0.000251832	0.00155425	0.554879	0.481912	0.467032	0.643537	0.568265	Rnf214
1440	0.000253324	0.00156301	0.372756	0.481492	0.601836	0.689098	0.444872	Luzp1
1467	0.000120102	0.000814676	0.492898	0.358893	0.678942	0.635612	0.608625	Ccp110
1471	0.000303258	0.00182407	0.501185	0.449664	0.441015	0.524181	0.427603	Top2b
1472	1.79721e-05	0.000152088	0.622533	0.422235	0.695006	0.617718	0.665069	Rab14
1474	0.0002102	0.00132839	0.388757	0.125366	0.534063	0.538146	0.490035	Dll3
1479	3.14791e-05	0.000249791	0.536783	0.41412	0.977146	0.653112	0.669405	Cdk11b
1481	0.000267825	0.00164086	0.537517	0.410586	0.731607	0.780834	0.540671	Haus8
1483	0.00031711	0.00189431	0.440547	0.564275	0.629438	0.719978	0.451372	Spata5
1484	0.00025022	0.00154517	0.359812	0.183442	0.701524	0.742043	0.487337	Rtn4
1493	0.000333869	0.0019776	0.371783	0.302273	0.492978	0.542995	0.347382	Strn3
1495	3.40024e-05	0.000267088	0.644928	0.397841	0.687337	0.558304	0.579411	Ncapg2
1497	0.000340127	0.00200975	0.517168	0.161861	0.644565	0.700683	0.423398	Ubxn4
1500	4.45593e-05	0.000338887	0.563524	0.655841	0.740651	0.544105	0.607581	Cript
1503	6.27035e-05	0.000458464	0.585506	0.510485	0.589578	0.546016	0.576253	Srgap2
1507	9.17626e-05	0.000640808	0.54591	0.139381	0.770955	0.679983	0.684884	Ccdc115
1514	3.70958e-05	0.000287959	0.667063	0.523659	0.824848	0.735848	0.592185	Sec62
1514	0.000364952	0.0021373	0.466446	0.150441	0.539619	0.596536	0.55717	Vamp2
1516	3.73911e-05	0.000290148	0.383366	0.39999	0.766556	0.523641	0.610087	Pgrmc1
1518	3.7508e-05	0.000290641	0.481816	0.113909	0.653519	0.374395	0.56759	2410127L17Rik
1518	0.000103947	0.000717157	0.547667	0.37725	0.74154	0.700286	0.617711	Rbbp8
1523	0.000314081	0.00187931	0.465551	0.501881	0.46413	0.531658	0.507745	Ppwd1
1527	0.000273311	0.00167024	0.564508	0.595257	0.497285	0.610497	0.404302	Ap1m1
1528	0.000187754	0.00120275	0.416656	0.393983	0.515882	0.494182	0.431896	Syngr4
1530	3.89623e-05	0.000300636	0.420928	0.161466	0.668573	0.535226	0.443284	Atad5
1530	0.000173795	0.00112291	0.60664	0.614419	0.530067	0.57447	0.522444	Cdkl2
1533	0.000230749	0.00144253	0.657958	0.238908	0.5583	0.651987	0.590938	Pigk
1541	4.20017e-05	0.000321734	0.539355	0.0805274	0.742406	0.650394	0.539865	Kif5b
1542	1.8937e-05	0.000159325	0.919338	0.745515	0.397644	0.578044	0.716798	Senp6
1545	4.30589e-05	0.00032897	0.613345	0.364014	0.759174	0.531928	0.576806	Pkn2
1546	4.30924e-05	0.00032911	0.325337	0.066062	0.822562	0.578301	0.491936	Spc24
1555	4.45805e-05	0.00033893	0.463724	0.167801	0.713583	0.250559	0.472426	Ier3ip1
1566	0.000264448	0.00162383	0.552751	0.509717	0.55015	0.58091	0.515159	Nfxl1
1575	2.2494e-05	0.000185595	0.809899	0.364817	0.369947	0.199716	0.653071	Btf3l4
1577	0.000323842	0.00192502	0.472475	0.427987	0.551796	0.566133	0.534152	Rel
1578	0.00024403	0.00151425	0.579779	0.51623	0.382017	0.578512	0.47228	Prpf40b
1579	2.29068e-05	0.000188572	0.711278	0.474918	0.580316	0.570964	0.652029	Rnf34
1582	0.000199585	0.00126995	0.561983	0.580396	0.479138	0.479258	0.547974	Fbxo47
1588	0.000213343	0.00134686	0.658786	0.647396	0.230296	0.52184	0.634902	Phf21a
1593	1.21581e-05	0.000107431	0.756398	0.410503	0.60324	0.610452	0.75013	Unc50
1600	5.81637e-05	0.000429453	0.507879	0.465075	0.824726	0.641062	0.496966	Mat2a
1600	0.000271716	0.00166096	0.654402	0.559368	0.643296	0.674276	0.659684	Spryd7
1601	2.90902e-05	0.0002333	0.692751	0.454253	0.682226	0.586268	0.577058	Ndfip2
1603	8.32293e-05	0.000586483	0.714881	0.67135	0.567351	0.325577	0.71411	Gdi2
1604	0.000538398	0.00301132	0.488053	0.39695	0.434741	0.575318	0.376092	Hirip3
1607	0.000222508	0.00139904	0.502863	0.413172	0.433465	0.50096	0.515512	Gtpbp8
1609	7.12756e-05	0.000515086	0.674752	0.550064	0.6196	0.57667	0.56634	Rnaset2a
1613	2.62877e-05	0.000213339	0.865451	0.540966	0.673516	0.425068	0.771371	Trap1a
1618	0.00028042	0.0017065	0.384913	0.207201	0.626571	0.642283	0.500047	Rnf20
1624	0.000284585	0.00172649	0.530961	0.521021	0.506019	0.752013	0.741891	Krit1
1628	1.26313e-05	0.000110946	0.508657	0.029148	0.619327	0.507648	0.664734	Copb1
1629	6.70825e-05	0.000487372	0.710457	0.731364	0.846575	0.763787	0.711569	Gm26699
1630	0.000523607	0.00293917	0.288983	0.215765	0.703226	0.694264	0.453131	Mycbp2
1638	7.32854e-05	0.000526977	0.367047	0.276088	0.705488	0.530344	0.524764	Wnk1
1639	7.33334e-05	0.000526984	0.157666	0.10356	0.632403	0.54683	0.371543	Atp5e
1643	0.000307474	0.00184535	0.423505	0.188045	0.519998	0.492698	0.4331	Nrip3
1644	0.000619381	0.00339708	0.412363	0.17628	0.58185	0.677575	0.356451	Hmces
1656	7.79283e-05	0.000554151	0.393371	0.127941	0.660469	0.538746	0.463508	Ttc14
1660	0.000198505	0.00126455	0.591947	0.556332	0.418752	0.491157	0.38234	Nmb
1664	0.000676932	0.00366929	0.337482	0.172019	0.3276	0.542961	0.379296	Zfyve21
1665	8.00014e-05	0.000567404	0.41097	0.322776	0.650775	0.297101	0.266674	Pspc1
1675	0.000561517	0.00312618	0.518523	0.644174	0.423051	0.524522	0.483449	5730508B09Rik
1678	0.000138204	0.000918576	0.498689	0.398693	0.454881	0.531942	0.540835	Sirt2
1680	9.35533e-05	0.000652476	0.627414	0.544389	0.614788	0.559245	0.579638	Alcam
1682	0.000461453	0.00262616	0.548918	0.713378	0.551754	0.690398	0.390859	Camta1
1696	3.84277e-05	0.000296921	0.603188	0.609648	0.576258	0.575792	0.720103	Stk25
1723	0.00047815	0.00271055	0.551611	0.540438	0.616912	0.62541	0.495209	Zfyve19
1729	0.000290696	0.00175774	0.434245	0.297013	0.424641	0.43223	0.427808	H2bfm
1731	0.000407488	0.00235224	0.604869	0.43828	0.735291	0.662185	0.588851	Ythdf2
1742	0.000361455	0.00212024	0.60279	0.469377	0.599155	0.604981	0.538307	Phtf1
1751	0.000116875	0.000794516	0.41473	0.40802	0.65032	0.548366	0.533658	Paip2b
1751	0.000484604	0.00274106	0.626658	0.537316	0.56381	0.62969	0.554176	Trappc6b
1752	0.000943118	0.00489639	0.0985137	0.127565	0.292221	0.61982	0.145426	Ndufab1
1755	5.14638e-05	0.00038574	0.711587	0.534075	0.372212	0.491902	0.444887	Tm2d2
1759	0.000124254	0.000838135	0.36613	0.352022	0.626996	0.371212	0.393149	Alg13
1763	5.3203e-05	0.000396591	0.873335	0.356365	0.155012	0.362614	0.515808	Itm2b
1776	0.00102819	0.0052789	0.397497	0.197458	0.333846	0.493064	0.20446	Acot7
1779	5.70001e-05	0.000421802	0.594733	0.495534	0.11822	0.263104	0.394541	Pcmt1
1787	0.000644864	0.00351589	0.474774	0.366786	0.612573	0.618148	0.459717	Brap
1788	0.000550533	0.00307209	0.59023	0.214501	0.445201	0.550047	0.535315	Insig2
1795	8.20856e-05	0.000579926	0.58866	0.346096	0.552074	0.524932	0.585905	Mgat2
1804	0.000897655	0.0046883	0.423541	0.511232	0.205386	0.267301	0.383867	Prkag1
1808	0.000212862	0.00134422	0.547447	0.368454	0.528592	0.514844	0.560078	Tmed5
1809	6.33031e-05	0.000462382	0.796535	0.655471	0.697458	0.665801	0.641222	Serinc3
1821	0.000580326	0.00321691	0.725835	0.63486	0.58727	0.697212	0.653143	Acss2
1822	0.00119629	0.00601848	0.379266	0.011354	0.474141	0.532734	0.386359	Snx2
1824	0.000811026	0.00429561	0.457201	0.441601	0.487563	0.500557	0.360536	Ccdc36
1826	8.67009e-05	0.000607995	0.847669	0.724167	0.828706	0.717584	0.743396	Ltv1
1830	0.000616136	0.00338269	0.484986	0.405181	0.529132	0.577994	0.56825	App
1831	0.00123525	0.00619163	0.408938	0.435504	0.170396	0.552562	0.369724	Supt3
1846	7.33083e-05	0.000526977	0.757424	0.114735	0.43399	0.279339	0.525514	Arpc5l
1848	0.00132198	0.00655842	0.516051	0.520109	0.432106	0.634945	0.522146	Setdb1
1849	0.00132301	0.00655997	0.434026	0.139156	0.495723	0.624127	0.598316	Psmd6
1853	0.00134159	0.00663903	0.356637	0.265531	0.330529	0.384102	0.309859	Tuft1
1854	0.00134481	0.00665043	0.423771	0.324517	0.461242	0.506486	0.444537	Trpc1
1856	0.000217368	0.00136989	0.500006	0.453767	0.471317	0.452852	0.473338	Cep83os
1858	0.000188722	0.00120824	0.524414	0.293786	0.74722	0.575928	0.51985	Rad51ap1
1860	0.000863728	0.00453504	0.334376	0.0976345	0.538826	0.587377	0.519642	Ube2m
1861	0.00136655	0.00675335	0.400119	0.269076	0.344058	0.496397	0.334031	Dnajc17
1863	0.000142078	0.000941166	0.695674	0.599556	0.611877	0.574718	0.659052	Mmadhc
1871	0.00124996	0.00624809	0.424459	0.43006	0.480811	0.50464	0.3992	Slc38a10
1875	0.00111367	0.00564718	0.393327	0.63305	0.390598	0.0946307	0.0546026	Mrpl48
1875	0.000482614	0.00273372	0.564251	0.374445	0.565835	0.566116	0.569477	Tc2n
1885	8.08194e-05	0.000571723	0.28442	0.122337	0.0447023	0.344617	0.428045	Rps29
1892	0.00021472	0.00135516	0.568786	0.425573	0.660317	0.560502	0.587128	Lnp
1898	9.0745e-05	0.000634312	0.522125	0.34964	0.531021	0.328776	0.359309	Matr3
1898	0.000722684	0.00388632	0.586414	0.300652	0.59794	0.635012	0.556062	Canx
1899	0.000905154	0.00471953	0.451602	0.626763	0.573387	0.614586	0.471554	Lmna
1900	0.000226164	0.00141794	0.489442	0.529685	0.7195	0.494706	0.663025	Sec22b
1900	0.000770624	0.00411365	0.473863	0.352723	0.35394	0.45091	0.425649	Rabgap1l
1911	0.000546617	0.00305416	0.676065	0.360457	0.53744	0.601575	0.269248	Creld2
1915	0.00126476	0.00631479	0.195248	0.513581	0.00892009	0.0382315	0.120225	Mrpl33
1915	0.00080871	0.00428648	0.345216	0.284173	0.406476	0.401234	0.335885	Mei1
1918	0.000669084	0.00363127	0.480168	0.449736	0.485297	0.519916	0.548088	Recql
1925	0.000830301	0.00438066	0.494946	0.409793	0.347514	0.463587	0.368254	Zfp667
1928	0.000832378	0.00438949	0.513212	0.181918	0.402521	0.509013	0.483405	Serinc1
1933	0.000420129	0.0024188	0.590566	0.454783	0.634929	0.571704	0.452833	Parp12
1939	0.00068231	0.00369568	0.568569	0.579001	0.421673	0.468023	0.235018	Ppm1g
1941	0.000108201	0.000742271	0.702717	0.544222	0.562165	0.647135	0.599763	Dpf2
1945	0.000266141	0.00163238	0.430909	0.269706	0.489399	0.419187	0.386607	Taf1b
1957	0.00180065	0.00858678	0.293751	0.356713	0.335247	0.531257	0.355202	Mcm8
1962	0.00181146	0.00863081	0.417919	0.413941	0.392557	0.499004	0.421911	Ago3
1963	0.00182177	0.00867234	0.213044	0.315042	0.498994	0.622574	0.481596	Atp6v1g1
1966	0.00182601	0.0086887	0.407698	0.0265393	0.524573	0.520225	0.494569	Rab28
1972	0.000122133	0.000825105	0.775649	0.486331	0.548451	0.559309	0.623276	Tmed10
1992	0.00197168	0.00930809	0.310785	0.194229	0.293917	0.473592	0.318957	Ufl1
1993	0.000128599	0.000863124	0.680798	0.539629	0.376608	0.356906	0.466661	Spop
1996	0.000808046	0.004284	0.448725	0.501545	0.503972	0.414073	0.38704	Pdlim5
2017	0.000263822	0.00162135	0.590555	0.376766	0.63011	0.539259	0.420631	Casp8ap2
2023	0.000294361	0.00177687	0.39497	0.00729642	0.0519317	0.481091	0.571517	Rpl36
2026	0.0020215	0.00950671	0.246626	0.0332261	0.502903	0.525943	0.34275	Gmcl1
2027	0.00074031	0.00397656	0.602257	0.571805	0.525723	0.538922	0.51068	Synj2bp
2029	0.000183295	0.00117766	0.603282	0.218531	0.636152	0.601339	0.654593	Apitd1
2034	0.00222789	0.0103632	0.511489	0.140439	0.569946	0.646295	0.510131	Ilkap
2035	0.00223089	0.0103705	0.35827	0.115632	0.235943	0.557369	0.503765	Mydgf
2036	0.000366552	0.00214493	0.325901	0.371992	0.59857	0.487099	0.294136	Pmf1
2041	0.000153721	0.00100878	0.656362	0.457111	0.54797	0.47854	0.599593	Rbm26
2045	0.000505363	0.00284851	0.576423	0.504929	0.569142	0.555642	0.61681	Ubl3
2046	7.93779e-05	0.000563678	0.37117	0.448062	0.13082	0.242465	0.645907	l7Rn6
2048	0.000374044	0.00218408	0.443703	0.25122	0.546595	0.476252	0.414488	Rnf19b
2053	0.00237608	0.0109324	0.449771	0.449605	0.417502	0.534848	0.380803	Per3
2055	0.000363748	0.00213139	0.676284	0.626917	0.13784	0.439394	0.370173	Dad1
2063	0.00197423	0.00931347	0.328776	0.405775	0.313425	0.297353	0.325265	Ep300
2066	0.00179365	0.00856112	0.419334	0.444715	0.397353	0.246385	0.262898	Magea8
2069	0.000766958	0.0040991	0.593754	0.318754	0.428579	0.549397	0.355191	Thoc2
2071	0.00203754	0.00956562	0.495293	0.565639	0.098214	0.201921	0.248425	Lrrfip2
2073	0.000409391	0.00236134	0.369119	0.101414	0.66121	0.4617	0.540511	Rnf11
2077	0.000413256	0.00238175	0.164568	0.537765	0.662206	0.440623	0.265499	Anapc5
2091	0.00214177	0.0100042	0.354693	0.0995625	0.394573	0.501218	0.46721	Ext2
2093	0.000132372	0.000884946	0.48012	0.364678	0.584674	0.509284	0.643425	Lamtor3
2098	0.00258873	0.011775	0.359232	0.24916	0.420814	0.469715	0.410263	Trank1
2099	0.000742021	0.00398159	0.421657	0.425981	0.430906	0.285487	0.271932	Magea10
2107	0.00265814	0.0120279	0.335411	0.309785	0.296045	0.398224	0.31053	Garnl3
2109	0.000465215	0.00264549	0.481539	0.458248	0.625868	0.56289	0.54678	Mdk
2110	0.00267451	0.0120945	0.309566	0.214867	0.417298	0.466042	0.302004	Mecr
2118	0.00235077	0.0108444	0.535572	0.584851	0.251479	0.591543	0.445505	Rnf138
2121	0.00275478	0.0124059	0.335678	0.226431	0.472027	0.52343	0.315167	Amfr
2139	0.00285907	0.0128225	0.50458	0.395252	0.271765	0.586116	0.373397	Atp6v0d1
2146	0.00258143	0.0117517	0.406137	0.445981	0.150297	0.38435	0.188516	Cd320
2147	0.00130676	0.00649408	0.374023	0.271878	0.383041	0.400492	0.319257	Zfp398
2150	0.000222974	0.00140157	0.686361	0.440438	0.310045	0.428892	0.480258	Tfdp2
2151	0.000704145	0.00379788	0.537063	0.507577	0.523729	0.480965	0.52525	Msh5
2156	0.00297094	0.013237	0.361371	0.341033	0.423484	0.485288	0.415593	Tgfbr1
2157	0.000562003	0.00312808	0.492969	0.163089	0.678531	0.57478	0.618916	Ufm1
2166	0.00306342	0.0135934	0.310566	0.321792	0.320701	0.471768	0.414754	Pms2
2169	0.00200505	0.00944362	0.428302	0.268055	0.521176	0.534195	0.391895	Fbxo7
2174	0.0031206	0.0138077	0.259992	0.127295	0.333089	0.592986	0.314607	PISD
2183	0.00061954	0.0033971	0.4677	0.414985	0.530985	0.497948	0.537898	Papolg
2183	0.00291988	0.0130522	0.264454	0.481817	0.0307544	0.515368	0.417462	mt-Nd2
2186	0.000610527	0.00335528	0.353931	0.443087	0.752858	0.650975	0.528765	Stra13
2187	0.00324061	0.0142746	0.397668	0.37293	0.320689	0.428055	0.289064	Il11ra1
2188	0.000493824	0.00278996	0.525961	0.483717	0.528438	0.513045	0.560833	Slc25a42
2188	0.000611184	0.00335804	0.195197	0.0142246	0.607206	0.373693	0.308344	Csnk2b
2193	0.000345131	0.00203711	0.640691	0.322608	0.639645	0.585701	0.602036	Slc31a1
2193	0.00148696	0.00726107	0.483981	0.47267	0.216899	0.30182	0.272135	Adad1
2204	0.00026012	0.00160131	0.743425	0.427383	0.733675	0.638064	0.595503	Rab22a
2209	0.00305897	0.0135792	0.353161	0.398475	0.350433	0.343676	0.32871	Ap4b1
2217	0.00161453	0.00779314	0.542547	0.527933	0.362469	0.471148	0.447761	Golga4
2223	0.000153554	0.00100799	0.592723	0.289682	0.612529	0.514617	0.6843	Cntrl
2227	0.000576368	0.00319822	0.617824	0.540698	0.25603	0.301174	0.362408	Atad2
2228	0.00140375	0.00691676	0.404293	0.427356	0.423986	0.387322	0.405109	Slc35a2
2237	0.00265028	0.0119998	0.289346	0.377025	0.382612	0.43257	0.398158	Zfp687
2244	0.00369702	0.0159562	0.341648	0.295499	0.357139	0.398895	0.352774	Gm960
2249	0.00181494	0.00864284	0.412623	0.0463467	0.42242	0.444103	0.415554	Sgcb
2258	0.00381469	0.0164023	0.247426	0.289002	0.299454	0.397437	0.348098	Bscl2
2261	0.00132737	0.00657613	0.410114	0.390793	0.408434	0.421886	0.397659	Dip2c
2264	0.000774483	0.00412918	0.406052	0.3947	0.531654	0.363329	0.447338	Rprd1a
2268	0.000549289	0.00306594	0.556686	0.488951	0.555393	0.138039	0.335996	Mtpn
2268	0.000716915	0.00385816	0.476565	0.405178	0.536795	0.468229	0.495484	Nr3c1
2272	0.00117816	0.00594102	0.516951	0.478511	0.365022	0.388813	0.438979	Itfg1
2274	0.0018638	0.00885306	0.390575	0.380009	0.293891	0.292748	0.296168	Csf2ra
2279	0.00201837	0.00949612	0.330633	0.24975	0.466287	0.454412	0.422171	Htra2
2283	0.000366053	0.00214317	0.458369	0.204756	0.55683	0.452148	0.577113	Tmf1
2287	0.00223221	0.0103727	0.530447	0.32839	0.497859	0.525686	0.388286	Dtl
2288	0.00411022	0.0174831	0.273102	0.14222	0.359695	0.387329	0.270637	Ipp
2293	0.00414996	0.0176243	0.263736	0.159705	0.326517	0.55128	0.335495	Fam174a
2294	0.00415396	0.0176313	0.337967	0.0878343	0.347527	0.560702	0.269902	Aamdc
2295	0.00139013	0.00685587	0.545696	0.344947	0.491272	0.527663	0.533934	4932442L08Rik
2296	0.00398643	0.0170431	0.208184	0.379719	0.149954	0.209543	0.22388	Sympk
2297	0.00083821	0.0044149	0.311852	0.200355	0.511485	0.393063	0.280624	Suco
2302	0.00210197	0.00983769	0.620024	0.499995	0.686628	0.65454	0.509181	Btbd10
2309	0.00232932	0.0107591	0.45837	0.369273	0.412522	0.498711	0.472311	Gm11837
2310	0.00154153	0.0074889	0.498645	0.465195	0.527034	0.549495	0.536299	Cdc42bpa
2314	0.000899792	0.00469721	0.328665	0.0470159	0.511799	0.370639	0.302881	Lrr1
2322	0.00326209	0.0143521	0.373566	0.389999	0.295174	0.311888	0.339254	Zhx1
2328	0.000404502	0.00233686	0.601128	0.292546	0.375578	0.467633	0.501241	Pithd1
2337	0.000421691	0.00242586	0.54174	0.321207	0.360808	0.424922	0.482681	Far1
2337	0.000959847	0.00496312	0.502386	0.326501	0.566623	0.466038	0.445233	Setdb2
2341	0.00207839	0.00974128	0.333241	0.301637	0.321061	0.328572	0.316041	Evi5l
2342	0.00477261	0.0198774	0.422457	0.304896	0.177943	0.542707	0.232609	Cops3
2348	0.00101732	0.00523172	0.298365	0.106856	0.407327	0.15804	0.162118	Nptx2
2348	0.00254814	0.0116362	0.487852	0.533635	0.543087	0.576295	0.547661	Churc1
2349	0.00101822	0.00523512	0.367735	0.26371	0.611601	0.506096	0.551868	Man1a2
2351	0.00352399	0.0153309	0.318572	0.349186	0.237546	0.326886	0.276237	Rhov
2368	0.0011993	0.00603223	0.316549	0.258602	0.501543	0.446232	0.374447	Ap3d1
2373	0.00092446	0.00480869	0.619338	0.547155	0.393538	0.0477509	0.420118	Zcrb1
2373	0.00516361	0.0212698	0.136861	0.248267	0.283319	0.385403	0.161408	Rundc3b
2383	0.00527176	0.0216536	0.387693	0.144809	0.191606	0.43252	0.351695	Smim19
2388	0.00485342	0.020183	0.263924	0.38301	0.276694	0.277114	0.226054	Mtcp1
2390	0.00531757	0.0217886	0.275292	0.0691174	0.328063	0.460746	0.36222	E2f4
2394	0.0049009	0.0203494	0.436035	0.492985	0.440033	0.340231	0.318749	Brip1
2397	0.00115845	0.00585247	0.53533	0.333029	0.63853	0.472311	0.425627	Rrp1b
2400	0.00305074	0.013561	0.409736	0.530737	0.531668	0.58267	0.456268	Kctd13
2400	0.00538455	0.0220258	0.472457	0.0890457	0.480783	0.585119	0.445988	Sh3glb1
2410	0.00255127	0.0116446	0.560565	0.548457	0.229554	0.414539	0.443362	Eps15
2418	0.00122386	0.00614302	0.481289	0.291784	0.528075	0.464461	0.489368	Dzip3
2422	0.00355709	0.0154349	0.472125	0.391985	0.527911	0.535423	0.445835	Ccnc
2430	0.00532934	0.0218327	0.279705	0.366093	0.116564	0.173168	0.154135	Cdip1
2432	0.00237943	0.0109395	0.449232	0.409491	0.339621	0.277045	0.235343	Mtch2
2435	0.001303	0.00648046	0.439269	0.29801	0.53903	0.450407	0.441086	Dhfr
2440	0.00058239	0.00322671	0.597654	0.130346	0.538825	0.532586	0.549988	Ndufb6
2440	0.00206051	0.00966721	0.670539	0.583338	0.553621	0.189393	0.426221	Llph
2445	0.0013208	0.00655405	0.377687	0.208137	0.530359	0.406021	0.278944	Fbxo5
2466	0.0064342	0.0254724	0.303972	0.228059	0.24618	0.416478	0.33763	Zc2hc1a
2467	0.00644584	0.0255092	0.376446	0.240654	0.482477	0.596409	0.388291	Erp29
2478	0.00405081	0.0172641	0.383457	0.312773	0.507422	0.497954	0.409139	Emd
2479	0.00657921	0.025932	0.303223	0.157611	0.365027	0.445836	0.397595	Syngr2
2481	0.00582371	0.0234499	0.246611	0.418398	0.0576891	0.0764429	0.00356907	Naa20
2486	0.00663546	0.0261267	0.338849	0.331569	0.382789	0.438629	0.293734	Ccnb1ip1
2494	0.00338632	0.0148328	0.455573	0.381273	0.525757	0.513426	0.414737	Syap1
2498	0.0050515	0.0208871	0.480786	0.509771	0.171783	0.257982	0.439497	Spryd3
2504	0.00158393	0.00766583	0.364287	0.258368	0.423068	0.312236	0.316743	Mettl10
2505	0.00374885	0.016151	0.337108	0.241269	0.384519	0.401377	0.389424	Zfp280d
2507	0.00309704	0.0137202	0.288289	0.330926	0.303133	0.268033	0.323263	Syt14
2516	0.000597609	0.0032976	0.548083	0.441065	0.306568	0.44303	0.5219	Pepd
2523	0.00485695	0.0201939	0.501585	0.385012	0.465094	0.557808	0.401427	Fam216a
2525	0.0036043	0.0156117	0.360221	0.332558	0.425681	0.483433	0.480912	Scoc
2530	0.00718617	0.0279513	0.267188	0.245832	0.266601	0.324031	0.237169	Xndc1
2532	0.00605452	0.024236	0.252412	0.154898	0.343934	0.437255	0.438356	Tax1bp3
2547	0.000594377	0.00328726	0.468758	0.430124	0.468984	0.50897	0.594898	Bbx
2557	0.00390759	0.0167323	0.424411	0.249494	0.451336	0.508617	0.482855	Prkrip1
2561	0.00680563	0.026718	0.366799	0.391944	0.391438	0.408864	0.329667	Hus1b
2565	0.000811735	0.00429728	0.52637	0.340504	0.515551	0.373863	0.374231	Taf11
2571	0.00779636	0.0299979	0.258384	0.13027	0.248734	0.558048	0.260533	Dnttip1
2578	0.00191883	0.00909264	0.173672	0.27296	0.465847	0.343847	0.326479	Xlr4b
2581	0.00531355	0.0217804	0.302684	0.34241	0.301007	0.310736	0.252452	Samd15
2588	0.00197199	0.00930809	0.53512	0.316778	0.584505	0.481665	0.398663	Topbp1
2591	0.00197442	0.00931347	0.473017	0.261606	0.547352	0.281131	0.456561	Rsrp1
2594	0.00293655	0.0131026	0.38853	0.357007	0.226535	0.331162	0.289977	Gapvd1
2609	0.0038406	0.0164974	0.482473	0.453546	0.355175	0.110074	0.198267	Esf1
2613	0.0077704	0.0299191	0.312569	0.421843	0.388718	0.347306	0.193614	Hemt1
2619	0.000944433	0.00490205	0.566757	0.463027	0.334282	0.298354	0.392061	Tmbim4
2619	0.000842776	0.00443562	0.475802	0.280091	0.516755	0.478591	0.521511	Ublcp1
2622	0.000954726	0.00494604	0.723001	0.426238	0.407629	0.317003	0.57207	Atp2b1
2627	0.00739986	0.0286597	0.363576	0.27748	0.453633	0.482285	0.423168	S100pbp
2628	0.00291849	0.0130487	0.359747	0.338734	0.336732	0.346794	0.352972	Stxbp5l
2637	0.0034638	0.0151218	0.542421	0.558436	0.568435	0.335282	0.34406	Rpain
2637	0.00759449	0.0292988	0.347516	0.293618	0.328811	0.370017	0.320699	Tfb1m
2638	0.00223279	0.0103727	0.429554	0.336041	0.499832	0.398966	0.385031	Alg3
2640	0.0088984	0.0335679	0.340334	0.347495	0.347005	0.434674	0.369322	Xpo6
2643	0.00223008	0.0103705	0.486859	0.338178	0.438704	0.43442	0.442437	Rars2
2645	0.00123429	0.00618963	0.174904	0.191917	0.584487	0.548418	0.629246	Timm17b
2651	0.00248343	0.0113625	0.411112	0.371166	0.284803	0.207303	0.314668	Snap23
2652	0.0018034	0.00859613	0.420919	0.334576	0.456227	0.33384	0.429322	Atf6b
2656	0.00908069	0.0341668	0.351804	0.227613	0.385753	0.452438	0.399535	Mapk8ip3
2657	0.00237584	0.0109324	0.255053	0.239846	0.556716	0.266275	0.192175	Ebpl
2659	0.0011121	0.00564184	0.540785	0.457317	0.415317	0.351994	0.451283	Ppp3cb
2668	0.0023251	0.0107448	0.408422	0.299826	0.421304	0.407119	0.407531	Nfx1
2671	0.00937599	0.0351504	0.292588	0.277994	0.375685	0.432007	0.384166	Smim8
2672	0.00937601	0.0351504	0.478392	0.489412	0.378321	0.568242	0.422347	Tbc1d10a
2676	0.00127874	0.00637293	0.461455	0.337437	0.554616	0.482051	0.559013	Slmap
2677	0.0023239	0.0107432	0.54539	0.36237	0.35673	0.470011	0.472687	Fnta
2678	0.00259074	0.0117798	0.422015	0.251632	0.370579	0.387048	0.394921	Arfip2
2679	0.00473935	0.0197577	0.325554	0.142566	0.350541	0.344795	0.293046	Cdkn2c
2681	0.00352014	0.0153201	0.317805	0.300154	0.346813	0.358932	0.347553	Zfp783
2684	0.00957752	0.035801	0.116272	0.016343	0.358357	0.617886	0.348364	Map7d2
2696	0.00262092	0.0118966	0.452022	0.283026	0.49713	0.40681	0.361886	Dgat1
2701	0.00869941	0.0329485	0.425273	0.435625	0.460708	0.514059	0.454924	BC055324
2708	0.00692317	0.0271076	0.217236	0.157944	0.426123	0.493691	0.460766	Bola3
2712	0.00545933	0.0222399	0.313527	0.354313	0.27373	0.352227	0.260273	Fam160a2
2714	0.0101086	0.0375158	0.302694	0.201122	0.373257	0.441544	0.375858	Mfn1
2716	0.00151204	0.00737031	0.555103	0.466536	0.44815	0.558663	0.556778	Tmem199
2717	0.0101457	0.0376277	0.338641	0.262727	0.320636	0.403322	0.330117	Ppp3cc
2719	0.00875989	0.0331372	0.384409	0.390886	0.413901	0.438595	0.278237	Rassf7
2723	0.00805504	0.0308406	0.343922	0.172543	0.298391	0.420274	0.385226	Spg7
2724	0.00861184	0.0326509	0.386803	0.423653	0.357112	0.287561	0.307413	BC049762
2727	0.0015306	0.00744577	0.513395	0.33721	0.474779	0.453373	0.491843	Ppp2r5e
2728	0.00494914	0.0205145	0.289842	0.285246	0.167199	0.221734	0.205209	Aph1c
2734	0.00783614	0.0300977	0.405709	0.421181	0.205868	0.306618	0.337864	Txlng
2735	0.00128845	0.00641688	0.587511	0.429223	0.439665	0.428954	0.53455	Fbxl5
2736	0.00507406	0.0209684	0.351883	0.289223	0.272952	0.318221	0.298584	Ccdc158
2737	0.00129134	0.00642837	0.506573	0.19519	0.191985	0.405148	0.24226	Gaa
2740	0.00293056	0.0130785	0.291296	0.0667435	0.510048	0.320807	0.391816	Nipa2
2742	0.0106239	0.0390884	0.345337	0.184361	0.21424	0.396146	0.255479	Dctn2
2744	0.00536496	0.0219663	0.321854	0.269521	0.361654	0.358703	0.338506	Pcx
2745	0.00288434	0.0129146	0.427648	0.385905	0.35427	0.362558	0.397693	Zfp367
2745	0.00541137	0.0220981	0.342721	0.293441	0.40918	0.382056	0.312438	Trappc8
2753	0.00657847	0.025932	0.3514	0.437455	0.532268	0.543251	0.257419	Ddx1
2755	0.00453112	0.0189914	0.444419	0.396697	0.397346	0.477875	0.493226	Leng8
2760	0.00528194	0.0216753	0.551785	0.514612	0.260051	0.313152	0.415584	Ccdc101
2762	0.00561186	0.0227547	0.354936	0.239344	0.533834	0.557999	0.450527	Gpbp1
2767	0.00568921	0.0230212	0.268693	0.0285348	0.413252	0.412973	0.323238	Tmem9
2771	0.00512261	0.021133	0.413539	0.502314	0.497764	0.38181	0.525587	Iscu
2774	0.0114197	0.0415391	0.254492	0.332543	0.120529	0.407494	0.142052	Ccdc181
2777	0.00317245	0.0140172	0.332475	0.21746	0.639502	0.321935	0.383081	Zc3h13
2778	0.00577911	0.0233027	0.50215	0.341653	0.364698	0.529581	0.337871	Mtx2
2779	0.00279011	0.0125417	0.458795	0.347531	0.436864	0.407605	0.426655	Fam63b
2784	0.00343044	0.0149989	0.481028	0.45877	0.451057	0.461896	0.36286	Sugp1
2785	0.00225379	0.0104613	0.498964	0.458346	0.525427	0.45884	0.480683	Uba6
2791	0.00958397	0.035819	0.244134	0.255343	0.253959	0.282955	0.261097	2610306M01Rik
2795	0.00182729	0.008691	0.415802	0.00578082	0.431277	0.356504	0.399921	Atp2c1
2797	0.00626535	0.0249446	0.336822	0.251613	0.324565	0.340326	0.306212	Ctcfl
2802	0.00331029	0.0145319	0.331951	0.43836	0.599024	0.423776	0.437609	Oaz2
2806	0.00611366	0.0244299	0.544219	0.246481	0.214592	0.509959	0.446672	Saraf
2817	0.00154024	0.00748432	0.555345	0.233429	0.181046	0.070813	0.173575	Cdv3
2818	0.00883774	0.0333737	0.311037	0.371604	0.310158	0.381412	0.234867	Senp1
2822	0.00177901	0.00850412	0.380601	0.177331	0.436876	0.349516	0.44119	Oip5
2824	0.00583981	0.0234952	0.485253	0.442716	0.29546	0.345844	0.337225	Kiz
2825	0.00360323	0.0156102	0.325458	0.318155	0.413406	0.354003	0.36768	Kctd9
2834	0.00365767	0.015802	0.212555	0.0569982	0.455196	0.298937	0.235379	Casc5
2834	0.00636767	0.0252579	0.26164	0.100949	0.348679	0.345117	0.334063	Entpd5
2839	0.00372281	0.0160579	0.361112	0.220148	0.407916	0.322341	0.351455	Atp11c
2839	0.0127937	0.0457797	0.544148	0.526341	0.410346	0.645777	0.564287	Aard
2845	0.00380629	0.0163694	0.323878	0.0326411	0.538585	0.316469	0.429253	Clptm1l
2847	0.00386147	0.016574	0.278775	0.191499	0.526059	0.292511	0.333139	Hspa2
2851	0.0036626	0.0158202	0.399073	0.301871	0.336052	0.343985	0.33699	Rad1
2853	0.0130931	0.0466059	0.228177	0.262794	0.257301	0.289436	0.210404	Dennd1a
2856	0.00943039	0.0353299	0.241999	0.202384	0.222788	0.276087	0.264882	Uckl1
2875	0.0055677	0.0226093	0.454548	0.295581	0.483341	0.521576	0.431467	Bet1
2876	0.0017851	0.00853004	0.585965	0.36719	0.255476	0.462268	0.322059	Fam204a
2877	0.00269675	0.0121748	0.449733	0.357761	0.47149	0.368598	0.455847	Rpgr
2882	0.0137105	0.0483689	0.324151	0.279227	0.148027	0.453855	0.292466	Trim26
2886	0.00199615	0.00940427	0.474954	0.321727	0.408607	0.391233	0.442357	Pde8a
2887	0.0138239	0.0486977	0.214051	0.117986	0.402544	0.54979	0.327735	Gkap1
2888	0.0138345	0.0487273	0.236839	0.232565	0.251876	0.32547	0.284873	Pdik1l
2892	0.00403739	0.0172204	0.342829	0.248624	0.318292	0.335905	0.37488	Gm15491
2892	0.00543633	0.0221751	0.511418	0.486523	0.493245	0.400526	0.383992	2610020H08Rik
2893	0.00424247	0.0179544	0.340183	0.15558	0.405377	0.288046	0.332512	Mtbp
2898	0.0130674	0.046545	0.156235	0.46897	0.0524577	0.286979	0.0146144	Gatad2a
2903	0.00436728	0.0183897	0.352236	0.014071	0.59624	0.381714	0.40832	Rock1
2903	0.00467578	0.0195264	0.547364	0.494189	0.409671	0.429272	0.466721	Scmh1
2907	0.00308439	0.0136753	0.532645	0.500527	0.516165	0.483583	0.499336	Primpol
2907	0.00524778	0.0215961	0.372944	0.367087	0.316665	0.350031	0.296329	Gpr19
2910	0.00341277	0.0149306	0.443947	0.38078	0.318525	0.401569	0.363813	Exd2
2919	0.0134764	0.0476897	0.199792	0.491657	0.340936	0.303747	0.165332	Ddx10
2923	0.00458414	0.0191915	0.377574	0.139501	0.411629	0.348853	0.308947	Ska2
2925	0.0150319	0.0523268	0.333311	0.0624786	0.266588	0.355582	0.31236	Ddx55
2927	0.0150622	0.0524239	0.436834	0.351539	0.446408	0.572552	0.420046	Rpn2
2928	0.00464984	0.0194329	0.485694	0.415762	0.529038	0.153816	0.272046	Cenpm
2931	0.00343488	0.0150093	0.302395	0.269314	0.292459	0.276287	0.290111	Prss41
2933	0.014476	0.0506508	0.216817	0.274665	0.339032	0.377277	0.235763	Mei4
2943	0.0154234	0.0534844	0.225981	0.197568	0.202493	0.469633	0.223512	Desi2
2945	0.0143371	0.0502293	0.282495	0.130732	0.337337	0.355141	0.277941	Nfkbib
2946	0.0154822	0.0536714	0.206397	0.188698	0.189742	0.444677	0.215654	Trim37
2949	0.0155888	0.0539646	0.290377	0.0215945	0.204846	0.406592	0.268943	Zglp1
2958	0.00218247	0.0101693	0.589136	0.405164	0.240576	0.327098	0.440487	Sccpdh
2960	0.00508341	0.0210031	0.327806	0.204178	0.468877	0.241526	0.270245	Hnrnpll
2961	0.00834222	0.031755	0.235096	0.215193	0.413981	0.413432	0.362672	Med27
2965	0.0159677	0.0550301	0.291475	0.136601	0.174891	0.351943	0.276952	Cfap97
2970	0.00225509	0.0104651	0.569335	0.40592	0.457574	0.429213	0.46523	Sft2d1
2972	0.00806366	0.0308581	0.311181	0.330014	0.346562	0.407502	0.416432	Lrrc51
2976	0.00399179	0.0170627	0.347199	0.365464	0.419661	0.35295	0.399394	Hormad2
2979	0.0108503	0.0397733	0.27753	0.307623	0.256436	0.336914	0.289788	Rnf103
2986	0.0147086	0.0513415	0.411977	0.490916	0.131479	0.346864	0.239548	Baz2a
2987	0.0147575	0.0514953	0.396033	0.460538	0.359783	0.147736	0.254588	Taf3
2990	0.00364189	0.0157432	0.607091	0.183981	0.587046	0.5335	0.423843	Mis18a
2992	0.0167585	0.057329	0.248443	0.197064	0.293383	0.540309	0.231053	Pak4
2993	0.00742804	0.0287534	0.458416	0.434954	0.350276	0.381278	0.368006	Wwp1
2993	0.00602844	0.0241515	0.252696	0.213314	0.265246	0.265921	0.273532	Cntd1
3004	0.00276779	0.0124542	0.339924	0.0123578	0.486953	0.373794	0.472528	Uqcrc2
3009	0.0136671	0.0482313	0.334907	0.277942	0.225655	0.352437	0.279641	Nagk
3011	0.0171091	0.058289	0.262342	0.0930516	0.2437	0.495907	0.324967	BC005561
3019	0.00841618	0.0319759	0.324413	0.27527	0.334899	0.340282	0.312302	Mdc1
3026	0.00743408	0.0287717	0.257653	0.147562	0.565753	0.519378	0.18472	Mcm5
3027	0.0130495	0.0465073	0.329594	0.362336	0.260066	0.378514	0.274717	Tnip2
3029	0.0156331	0.0540653	0.248521	0.318362	0.21143	0.280564	0.15338	4930432K21Rik
3032	0.00587122	0.0236041	0.405483	0.348599	0.355663	0.374715	0.388405	Ccnb3
3046	0.00656977	0.0259055	0.325357	0.295107	0.272739	0.297094	0.290241	Sdk1
3059	0.0172802	0.0587537	0.366727	0.375258	0.429067	0.474601	0.38426	Ptpn12
3071	0.00627447	0.0249671	0.416556	0.352715	0.347128	0.464054	0.427547	Jagn1
3075	0.0129269	0.0461956	0.319447	0.319359	0.375636	0.386947	0.288988	Slc25a25
3078	0.00631004	0.0250766	0.428436	0.392665	0.503154	0.299379	0.41752	Taf15
3079	0.0142756	0.0500461	0.316614	0.230577	0.223257	0.337172	0.307238	Dnajc18
3086	0.00635477	0.0252268	0.295807	0.371079	0.585448	0.14051	0.0765469	Gt(ROSA)26Sor
3089	0.0194574	0.0649893	0.11493	0.245675	0.346159	0.461459	0.172567	Ddx24
3091	0.0162584	0.0558818	0.247374	0.142896	0.381727	0.409311	0.130808	Pold3
3097	0.00489975	0.0203485	0.42017	0.379793	0.382113	0.327638	0.366091	Slc35f5
3107	0.00195307	0.00923275	0.438773	0.304325	0.366111	0.369491	0.431186	Tmx4
3110	0.0134678	0.0476735	0.43995	0.325684	0.190021	0.501306	0.338146	Fip1l1
3111	0.0051369	0.0211839	0.38345	0.342778	0.370866	0.348549	0.373225	Pomt2
3116	0.00518193	0.0213413	0.427675	0.351323	0.444483	0.459038	0.474405	Ndufs1
3118	0.00567253	0.0229665	0.360856	0.336044	0.311075	0.281434	0.342244	Eml5
3121	0.00324838	0.0143005	0.576633	0.471115	0.179521	0.325265	0.493994	Naa15
3123	0.00698563	0.0273177	0.157434	0.12739	0.533116	0.34878	0.209416	Arhgap5
3127	0.00701656	0.0273993	0.0932662	0.247148	0.498074	0.354742	0.251781	Acadvl
3127	0.00923726	0.0346899	0.202841	0.147514	0.35166	0.330672	0.308538	Fam179b
3130	0.00354776	0.0153974	0.466796	0.201814	0.639689	0.492479	0.625318	Vdac2
3130	0.0211737	0.0697165	0.269403	0.239337	0.161232	0.400117	0.268236	Dcps
3131	0.00529511	0.021717	0.408832	0.330498	0.423249	0.408721	0.403182	Hist1h2aa
3134	0.00332832	0.0145993	0.484791	0.406432	0.0212297	0.232241	0.269025	Tmem194
3134	0.0212852	0.0700414	0.237025	0.271671	0.269353	0.383395	0.115168	Rec8
3145	0.0194094	0.0648687	0.321169	0.376794	0.11989	0.272917	0.151569	Tsen15
3148	0.00347343	0.0151564	0.442083	0.339901	0.117563	0.0174269	0.284875	Ddx5
3154	0.0196536	0.0655737	0.350625	0.471132	0.160873	0.272404	0.23553	Gpat2
3160	0.00199242	0.00939025	0.43055	0.298931	0.272997	0.40316	0.495142	Pxmp2
3163	0.0035195	0.0153201	0.58991	0.448452	0.330291	0.311634	0.379383	Sptlc2
3164	0.0110656	0.0403724	0.340292	0.34909	0.275569	0.28741	0.223294	1700028K03Rik
3165	0.00758059	0.0292555	0.398919	0.122856	0.472932	0.358475	0.307269	Gps2
3170	0.00329953	0.0144934	0.401178	0.373064	0.25324	0.190942	0.436815	Pet2
3172	0.0221527	0.0724905	0.350035	0.24896	0.323319	0.389669	0.330027	Cstf2
3178	0.0161648	0.0555952	0.308316	0.231887	0.375166	0.388457	0.163353	Nfatc2ip
3179	0.0100226	0.0372538	0.300824	0.375266	0.3566	0.405094	0.372782	Pet100
3183	0.0229988	0.0748543	0.205522	0.184947	0.217061	0.321575	0.25956	Gopc
3189	0.0211901	0.0697599	0.271579	0.262686	0.316024	0.33368	0.260391	Ccdc155
3191	0.00800285	0.0306569	0.0365291	0.494956	0.58023	0.424015	0.257027	Ngfrap1
3196	0.023525	0.076316	0.23537	0.0335273	0.272062	0.424306	0.341657	Chka
3199	0.00813026	0.0310845	0.25209	0.227645	0.526315	0.480015	0.0954307	Cdc45
3199	0.0236991	0.076765	0.332833	0.213347	0.345714	0.40929	0.305944	Nup85
3204	0.00378065	0.0162752	0.528211	0.317629	0.394432	0.384333	0.332859	Uqcrfs1
3208	0.00556886	0.0226098	0.469676	0.410594	0.304323	0.338968	0.203273	Pradc1
3209	0.0241615	0.0780323	0.172417	0.0923755	0.138333	0.214521	0.183078	Cracr2b
3213	0.0169557	0.0578946	0.382164	0.398278	0.380787	0.433245	0.347377	Nfat5
3214	0.00834346	0.031755	0.255119	0.325632	0.497218	0.433583	0.421044	Vprbp
3214	0.0213573	0.0702681	0.220335	0.524534	0.367845	0.469424	0.214812	Nrbp1
3215	0.00192296	0.00911022	0.548025	0.43345	0.305603	0.255749	0.546008	Ube2g1
3217	0.0244741	0.0788777	0.262014	0.179686	0.231659	0.394776	0.248365	Dnaja3
3221	0.0071773	0.0279218	0.432008	0.310073	0.448344	0.325876	0.285441	Baiap2
3226	0.0124789	0.0448525	0.484318	0.431394	0.363394	0.469309	0.243314	Brca2
3240	0.0254742	0.081498	0.206138	0.218867	0.259785	0.301556	0.204576	Mlxip
3241	0.00401699	0.0171569	0.460806	0.312702	0.356733	0.316084	0.390064	Ppfibp1
3247	0.00814354	0.0311247	0.457421	0.315896	0.235678	0.438433	0.450169	Lman2l
3250	0.0132799	0.0471445	0.422848	0.248729	0.45205	0.488675	0.465251	Uimc1
3255	0.00448198	0.018829	0.524505	0.34978	0.51496	0.447739	0.476856	Ccdc58
3257	0.00416285	0.0176629	0.674208	0.162509	0.601902	0.31196	0.656016	Elavl2
3270	0.00413525	0.0175724	0.363893	0.187524	0.317769	0.367958	0.396138	Zdhhc13
3272	0.0139935	0.0491952	0.305545	0.363305	0.330545	0.371671	0.288885	Pick1
3279	0.00961842	0.0359354	0.458779	0.416072	0.0685495	0.134468	0.236545	Por
3279	0.00833257	0.0317358	0.26754	0.206692	0.253951	0.258435	0.255156	1700123I01Rik
3287	0.00957091	0.0357825	0.446892	0.441534	0.345694	0.394656	0.422068	Mpp5
3289	0.00939359	0.0352041	0.213219	0.220157	0.419189	0.334736	0.271934	Zfyve9
3290	0.00781892	0.0300475	0.45902	0.411292	0.26259	0.383803	0.280742	Yipf5
3293	0.0278514	0.0879659	0.180861	0.0675361	0.277392	0.359148	0.258607	Sec23b
3296	0.00451807	0.0189587	0.508066	0.215718	0.326227	0.383528	0.475797	Vamp4
3298	0.00452605	0.0189739	0.489412	0.242389	0.220126	0.310864	0.362054	Coa6
3298	0.0219338	0.0718823	0.164081	0.0259864	0.312751	0.357101	0.324232	Rps6ka6
3308	0.00955722	0.0357435	0.372608	0.267448	0.258013	0.344901	0.361572	Tspan33
3312	0.00960392	0.0358874	0.378396	0.323382	0.35004	0.365355	0.370814	Srbd1
3319	0.00605461	0.024236	0.606136	0.511177	0.386704	0.525228	0.50242	Rnf130
3326	0.0294688	0.0920726	0.36627	0.0963606	0.174288	0.443959	0.177604	Cyb5r3
3331	0.0297062	0.0926682	0.193732	0.183881	0.242737	0.27364	0.210762	Ppip5k1
3340	0.0104598	0.0386085	0.295089	0.309058	0.425544	0.33919	0.288288	Efcab2
3344	0.00732892	0.0284304	0.471631	0.430692	0.409512	0.394447	0.404658	Ifnar1
3348	0.0141128	0.0495711	0.234372	0.224398	0.247567	0.245978	0.222304	Stom
3358	0.00515702	0.0212482	0.444083	0.153343	0.0111853	0.0234872	0.269493	Med10
3361	0.0107265	0.0393881	0.172009	0.206127	0.475405	0.323651	0.343643	Ccdc88a
3364	0.0107597	0.0395011	0.255126	0.118685	0.546451	0.221987	0.352564	Tmed2
3373	0.0317035	0.0977086	0.260648	0.180799	0.310337	0.366894	0.326476	Micu3
3375	0.0174111	0.0591251	0.401773	0.422717	0.107007	0.256981	0.171287	Mrgbp
3375	0.0109839	0.040135	0.22542	0.225471	0.252458	0.256994	0.253512	Fgf11
3377	0.0319298	0.0982808	0.33306	0.167607	0.310235	0.415543	0.271035	Men1
3384	0.0325771	0.0999624	0.214001	0.18581	0.153539	0.281114	0.197644	Carkd
3389	0.0162649	0.0558865	0.314422	0.258991	0.256332	0.298301	0.28128	Brms1l
3410	0.0157266	0.0543077	0.400274	0.221307	0.379551	0.439679	0.41313	Cog6
3414	0.0116506	0.0422379	0.127792	0.0195032	0.402289	0.117482	0.287744	Rint1
3421	0.0189213	0.0634224	0.28089	0.232385	0.269567	0.283948	0.222458	Ncoa5
3433	0.00880797	0.0332902	0.349044	0.286758	0.343651	0.329962	0.330004	Sharpin
3455	0.00791367	0.0303474	0.325166	0.326994	0.346413	0.313124	0.353249	Nacad
3458	0.0302102	0.0938958	0.246325	0.330016	0.243843	0.23152	0.175163	Phc1
3461	0.0126757	0.0454249	0.186281	0.262421	0.307258	0.234813	0.25284	Zkscan3
3463	0.00356576	0.0154694	0.429669	0.109079	0.33738	0.350676	0.450727	Zfp410
3466	0.0171476	0.0583666	0.31906	0.187288	0.236289	0.292873	0.278656	Spata6
3473	0.0155636	0.0539015	0.395803	0.469205	0.467987	0.311582	0.0411568	Cul1
3478	0.00618948	0.0246786	0.56545	0.355126	0.267659	0.374878	0.320697	Rpa3
3487	0.0156177	0.0540431	0.425927	0.429486	0.0583599	0.25051	0.310056	Rhox1
3496	0.0320595	0.0986245	0.240364	0.203434	0.274239	0.289718	0.245438	Madd
3497	0.00525724	0.0216146	0.368947	0.270385	0.425329	0.370793	0.458979	Chid1
3497	0.0158928	0.0548155	0.276626	0.273711	0.185963	0.19247	0.115284	Nr2c2
3501	0.01351	0.0477777	0.101277	0.123354	0.38983	0.253443	0.228672	Xlr4c
3504	0.0133437	0.0473048	0.272366	0.23348	0.280885	0.280793	0.273207	Hist1h2ba
3510	0.0064745	0.0255854	0.406826	0.28738	0.23116	0.291277	0.253609	Btbd9
3514	0.0129632	0.0462873	0.261407	0.145083	0.286224	0.260198	0.251626	C2cd5
3519	0.0254677	0.081498	0.235715	0.080908	0.346386	0.368088	0.133015	Nkd1
3522	0.00646553	0.0255592	0.445814	0.394612	0.320467	0.378718	0.444845	Klc2
3525	0.00840356	0.0319362	0.477764	0.418491	0.402238	0.401469	0.439233	Csnk1g3
3533	0.0146195	0.0510953	0.382444	0.34757	0.166358	0.113708	0.269666	Clcc1
3537	0.00679698	0.0266924	0.411232	0.239378	0.0339601	0.231072	0.263682	Usp15
3544	0.00681718	0.0267551	0.475404	0.374399	0.417773	0.32484	0.319265	Taf4b
3546	0.0204663	0.0678077	0.402632	0.0285785	0.114127	0.425996	0.449441	Bloc1s2
3555	0.0279431	0.0881786	0.398811	0.425471	0.347531	0.234195	0.358195	Peli1
3558	0.0290361	0.0910171	0.196875	0.273956	0.290472	0.299295	0.241295	Suv420h2
3560	0.0217631	0.0713765	0.18081	0.270186	0.383476	0.383118	0.328873	Stradb
3585	0.015305	0.0531246	0.0927307	0.187873	0.401345	0.256318	0.204315	Chmp3
3593	0.0270246	0.08574	0.112816	0.0784066	0.31352	0.312811	0.203989	Socs4
3595	0.0155659	0.0539015	0.323736	0.266616	0.425905	0.382049	0.298722	Gm12260
3596	0.0073641	0.0285364	0.426479	0.185268	0.0528219	0.311743	0.276666	Srprb
3602	0.015707	0.0542605	0.413039	0.190516	0.456706	0.293467	0.311309	Sec61a2
3604	0.013566	0.0479393	0.286574	0.223726	0.311899	0.296546	0.26017	Ccdc82
3619	0.0225333	0.0735704	0.222926	0.202466	0.398342	0.368079	0.262403	Fbxw7
3636	0.0274586	0.0868779	0.242748	0.0979826	0.279457	0.285168	0.253794	Yes1
3648	0.0185936	0.0624779	0.302327	0.229133	0.328313	0.303028	0.270072	1700001L05Rik
3656	0.0232826	0.0756538	0.202941	0.200208	0.210012	0.21149	0.155578	Relt
3657	0.00831061	0.0316883	0.523225	0.393858	0.227452	0.189826	0.250672	Eif2b3
3658	0.0325924	0.0999954	0.34093	0.377324	0.454464	0.476694	0.342104	Snrnp70
3662	0.0232506	0.0755609	0.189936	0.141333	0.259362	0.248023	0.233363	Kdm4c
3669	0.00849337	0.0322467	0.420909	0.346505	0.167353	0.25421	0.294385	Tspyl2
3670	0.0199733	0.0664692	0.325766	0.307525	0.213176	0.277356	0.233482	Rhd
3677	0.0247196	0.0794808	0.198178	0.125179	0.289872	0.26262	0.187157	Tbl2
3680	0.0247573	0.0795786	0.225155	0.00788454	0.289277	0.278348	0.192405	Itsn2
3681	0.024763	0.0795853	0.295599	0.214717	0.150981	0.276298	0.234175	Rmdn1
3683	0.0128133	0.0458422	0.435534	0.266758	0.313432	0.368933	0.246823	H2afx
3696	0.0178883	0.0604718	0.240015	0.251919	0.387273	0.291843	0.258332	Ankrd32
3696	0.0245091	0.0789675	0.22168	0.209138	0.27002	0.274514	0.220678	Tmem246
3698	0.0179544	0.0606388	0.373509	0.199483	0.473391	0.407997	0.301793	Hist1h1a
3701	0.0214143	0.0704449	0.263968	0.3096	0.303868	0.285325	0.214564	RP24-68G17.3
3705	0.0129904	0.0463619	0.375741	0.210367	0.410896	0.394113	0.362618	Arih2
3711	0.0174668	0.0592391	0.388313	0.177347	0.472831	0.452926	0.450197	Arid4b
3713	0.0205438	0.0680233	0.279653	0.333062	0.344594	0.335483	0.235751	Mylk
3718	0.0187	0.0627871	0.434858	0.329364	0.458911	0.477609	0.449954	Mrpl50
3721	0.0132078	0.0469453	0.290956	0.221722	0.276629	0.270082	0.298383	Kdm6a
3729	0.0216088	0.0709252	0.266582	0.29174	0.265959	0.279526	0.174419	Gml
3740	0.019546	0.0652553	0.245483	0.0697471	0.42585	0.367373	0.364518	Raf1
3760	0.0153304	0.053196	0.460343	0.401421	0.328819	0.390771	0.284975	Anapc10
3761	0.027841	0.0879458	0.132591	0.113837	0.225036	0.222192	0.170448	Zhx3
3783	0.0100418	0.0373059	0.497602	0.140774	0.305686	0.275403	0.341808	Psma1
3800	0.0212105	0.0698167	0.319301	0.15461	0.457955	0.35384	0.328222	Cdc42se2
3802	0.0293116	0.0917131	0.26918	0.231126	0.366994	0.344479	0.315518	Neo1
3809	0.0129399	0.0462345	0.34112	0.245929	0.326086	0.276456	0.284371	Tbk1
3815	0.0105529	0.0388729	0.470157	0.263511	0.206392	0.254208	0.265816	Ociad1
3818	0.0120471	0.0435231	0.35009	0.255498	0.323987	0.299678	0.316133	Stk17b
3828	0.0299018	0.0931659	0.220835	0.199807	0.196719	0.224331	0.21436	1700037C18Rik
3838	0.0135414	0.0478768	0.25326	0.238024	0.253397	0.243279	0.254008	Mybl1
3858	0.0246983	0.0794241	0.29806	0.216652	0.354389	0.315977	0.306171	3830406C13Rik
3863	0.0229142	0.0746012	0.266847	0.266491	0.384978	0.259002	0.199238	Pex3
3878	0.0158378	0.0546605	0.261159	0.24117	0.281833	0.253385	0.301238	Tsga10
3882	0.0152815	0.05306	0.332779	0.016136	0.360178	0.322197	0.347598	1700048O20Rik
3894	0.0141592	0.0497101	0.341279	0.0641076	0.4815	0.403832	0.459949	Coq5
3907	0.0124232	0.0446818	0.320825	0.278228	0.389509	0.344528	0.405876	Exoc5
3909	0.0295156	0.0921659	0.456112	0.2845	0.364884	0.469776	0.305827	Cdkn2d
3921	0.00626016	0.0249284	0.598095	0.324028	0.446159	0.475746	0.639699	Faf1
3925	0.01253	0.0449916	0.358897	0.160017	0.200443	0.169035	0.158024	Qk
3938	0.025755	0.0822753	0.380132	0.321267	0.417532	0.298904	0.336942	Fgd6
3943	0.0127381	0.0456032	0.567411	0.377745	0.347214	0.463204	0.496741	Pura
3946	0.0267996	0.0851004	0.381238	0.411804	0.384343	0.198608	0.31249	Pex7
3959	0.0234342	0.0760553	0.415976	0.299593	0.268826	0.413196	0.407532	Abhd12
3960	0.0130534	0.0465104	0.267179	0.135675	0.273517	0.219633	0.252242	Whamm
3963	0.00889116	0.0335522	0.266317	0.188953	0.269851	0.244171	0.298041	Ell2
3965	0.0183736	0.0618723	0.270995	0.237714	0.289839	0.25644	0.255115	Gpr160
3967	0.0172864	0.0587656	0.343959	0.255621	0.266375	0.298326	0.324943	Atf7ip2
3977	0.026749	0.0850018	0.383146	0.227998	0.42708	0.271231	0.33824	Pip5k1a
3984	0.0251097	0.0805193	0.213631	0.20656	0.166223	0.214551	0.211161	Asb1
3990	0.0199171	0.0663113	0.29228	0.285718	0.257112	0.258619	0.258144	Spo11
3996	0.0276882	0.0875393	0.155527	0.299124	0.402928	0.319738	0.343577	B230118H07Rik
4000	0.0278891	0.0880595	0.185626	0.175829	0.385794	0.0909924	0.121277	Apoo
4002	0.0293072	0.0917123	0.192853	0.14845	0.182127	0.187615	0.176482	AU040320
4004	0.0137977	0.0486212	0.378731	0.278917	0.200244	0.221377	0.172825	Gorasp2
4016	0.0287412	0.0903569	0.127808	0.248805	0.268408	0.16132	0.127295	Myl7
4019	0.0288877	0.0906862	0.247636	0.0941271	0.413015	0.150454	0.209413	Nfyc
4028	0.0227133	0.074058	0.22181	0.214451	0.190248	0.192398	0.194587	Traf5
4041	0.0295922	0.0923787	0.314846	0.141734	0.439235	0.332444	0.291643	Neto2
4058	0.0304833	0.0945773	0.202444	0.00823154	0.449894	0.363239	0.278607	Zcchc11
4060	0.0241689	0.0780344	0.243835	0.20483	0.22373	0.227052	0.233828	Ero1lb
4085	0.0298839	0.0931424	0.240597	0.163707	0.278905	0.251119	0.233348	Qsox2
4092	0.0159316	0.0549166	0.27705	0.196209	0.0597746	0.208228	0.155164	Eif5b
4111	0.0235684	0.076418	0.449401	0.376703	0.348921	0.203863	0.335637	Mphosph10
4122	0.0163969	0.0562779	0.471994	0.303179	0.0603104	0.152299	0.128885	Ctsl
4125	0.0147071	0.0513415	0.321006	0.22527	0.323137	0.302155	0.372041	Atp1b2
4138	0.0168244	0.0575093	0.439294	0.36374	0.181051	0.100436	0.253114	Pex13
4149	0.0278403	0.0879458	0.312789	0.280363	0.331119	0.301785	0.286202	Cep126
4151	0.0129729	0.0463144	0.233619	0.204461	0.237944	0.203148	0.233988	Gm16390
4154	0.0172355	0.0586384	0.51099	0.0933626	0.337502	0.425482	0.244076	Brd2
4162	0.0241187	0.07794	0.260406	0.226811	0.272406	0.252591	0.260626	Hist1h1e
4170	0.0216182	0.0709443	0.259911	0.193532	0.266736	0.262916	0.259264	Slc7a6
4185	0.0216397	0.0710041	0.299991	0.256095	0.30011	0.285647	0.278138	Lrrc57
4186	0.018082	0.0610038	0.344687	0.257433	0.287968	0.271599	0.298061	Nkiras2
4197	0.0208111	0.0687515	0.321443	0.0397395	0.342099	0.106506	0.256711	Hmmr
4236	0.0318902	0.0981867	0.175173	0.0932043	0.184151	0.292308	0.330551	Wbp1
4250	0.017489	0.059288	0.311242	0.243011	0.315256	0.267182	0.297797	Boll
4299	0.0319269	0.0982808	0.324439	0.267059	0.418583	0.32488	0.350855	Cdc73
4309	0.0108211	0.0396733	0.32124	0.248505	0.256595	0.22844	0.317169	Tmem263
4314	0.013744	0.0484792	0.442253	0.237468	0.443525	0.361591	0.468698	Rab24
4318	0.015074	0.0524398	0.405958	0.103627	0.387084	0.386599	0.446221	Tmed4
4319	0.0233215	0.0757573	0.212757	0.217479	0.211301	0.186995	0.234116	Ankrd42
4336	0.0223004	0.0729202	0.462443	0.286723	0.172578	0.0911874	0.405028	Farsb
4347	0.0140318	0.0493048	0.310861	0.175466	0.181489	0.241774	0.29962	Ccng2
4354	0.0172483	0.0586729	0.459239	0.390741	0.0294052	0.368549	0.432	Setd3
4354	0.0216036	0.0709252	0.236247	0.188392	0.310488	0.276749	0.315287	Pank3
4375	0.0236524	0.0766495	0.464621	0.332238	0.196521	0.173161	0.30062	Dnajb1
4414	0.0244212	0.0787424	0.303947	0.201163	0.25935	0.248394	0.267107	Mcee
4445	0.0283427	0.0892587	0.289114	0.124777	0.297105	0.258521	0.265884	Mef2a
4452	0.0265655	0.0844803	0.356979	0.292371	0.0251124	0.0864852	0.127181	Actr10
4482	0.0251106	0.0805193	0.358096	0.282844	0.345568	0.234462	0.252536	Cenpk
4584	0.0310262	0.0959337	0.338112	0.24632	0.120892	0.109369	0.152518	Kpna4
4591	0.0199393	0.0663749	0.411264	0.342184	0.181533	0.316596	0.403637	Sec63
4595	0.0288216	0.0905573	0.256394	0.227785	0.24854	0.193765	0.18195	Gm15706
4602	0.0320517	0.0986145	0.358352	0.0366555	0.174612	0.27105	0.295283	Cnep1r1
4820	0.029343	0.0917826	0.21376	0.209289	0.21833	0.198207	0.205162	Gm26787
4982	0.0245376	0.0790359	0.374695	0.0943883	0.306956	0.271098	0.394964	Vrk1

## Sheet: Undiff_1
Top	p.value	FDR	logFC.Diff_A	logFC.Diff_In_B	logFC.pL	logFC.Undiff_2	logFC.Undiff_to_Diff	GeneName
1	7.10565e-112	1.54718e-107	1.16561	1.17472	1.60978	0.329191	0.632485	Rpl4
1	4.66114e-97	1.26864e-93	0.971269	0.81428	1.23098	0.307873	0.831727	Rps18
1	4.29051e-70	3.33649e-67	1.86485	2.08628	2.25803	0.278572	1.14802	Sdc4
2	8.80815e-102	7.60761e-98	1.15314	1.01236	0.9527	0.549327	0.843245	Rpl35
2	5.58211e-42	1.38119e-39	1.01717	1.17019	1.4786	0.499534	0.712363	Zbtb16
3	1.31508e-100	7.15862e-97	2.22952	2.30764	2.06617	0.389814	0.971692	Rps4x
3	5.65939e-100	2.46455e-96	1.27743	1.38628	0.913662	0.543317	0.904419	Rpl10a
3	1.74127e-72	1.72338e-69	0.810645	0.551049	0.803699	0.333406	0.846687	Rpl26
4	1.38326e-99	5.01986e-96	2.38796	2.58426	2.70245	0.881543	1.09071	Rpl22l1
4	4.69022e-81	6.38281e-78	0.989499	1.11214	1.15461	0.521243	0.953829	Rpl37
5	2.69478e-71	2.25678e-68	0.71894	0.469109	0.691006	0.390976	0.731859	Rpl32
6	3.44282e-98	1.07091e-94	0.775257	1.29139	2.08613	0.114346	0.404234	Eef1a1
6	2.53512e-28	3.19073e-26	0.361448	0.426883	1.01301	0.318538	0.295242	Hspbap1
7	3.25847e-96	6.44999e-93	0.94229	1.03938	0.775093	0.122569	0.654948	Rps27a
7	7.03095e-93	1.17763e-89	0.810059	0.873031	0.895949	0.472997	0.55583	Rps14
7	3.57266e-72	3.2413e-69	0.935968	0.943317	0.747726	0.354452	0.883139	Rpl17
7	4.72718e-32	7.45867e-30	1.04608	1.07773	1.20461	0.45132	0.781109	Foxf1
8	2.49772e-95	4.53211e-92	0.925047	0.899116	0.947636	0.400396	0.649056	Rpl13a
8	4.39741e-26	4.9611e-24	0.430325	0.400525	0.947955	0.363536	0.100417	Cdca7l
9	2.25649e-85	3.27553e-82	1.11385	1.20379	0.84803	0.354409	0.839143	Rpl3
10	3.03032e-28	3.77042e-26	0.597887	0.965088	1.67098	0.0479055	0.133242	Rbfa
12	1.42487e-86	2.21608e-83	0.818831	0.979493	0.630267	0.24433	0.563297	Rps5
12	6.96909e-81	8.92617e-78	0.823491	0.895261	0.556637	0.261969	0.501478	Rpl23
12	7.59543e-72	6.61531e-69	0.866141	0.764635	0.780265	0.334919	0.728798	Rps15a
13	2.98775e-33	5.16312e-31	1.17577	1.13491	1.06588	1.02493	1.06767	Ddit4
13	1.53632e-23	1.37662e-21	0.221032	0.56184	0.817893	0.405359	0.131022	Aldoc
15	8.13483e-73	8.43466e-70	0.988792	0.987262	1.53528	0.425262	0.793417	Rpl6
16	2.69422e-24	2.58431e-22	0.81045	0.904636	1.99761	0.453131	0.401669	Parp1
17	3.08762e-72	2.92304e-69	0.932297	1.03581	1.28633	0.255907	0.728237	Rps6
17	1.70995e-47	5.31892e-45	0.513542	0.618698	1.22867	0.14422	0.457741	Rps16
18	4.49551e-54	1.81269e-51	0.581899	0.876125	1.49469	0.141296	0.469953	Rpsa
18	1.17961e-46	3.37959e-44	0.568267	0.398377	0.410203	0.29548	0.627324	Rpl37a
19	5.1141e-47	1.48473e-44	0.835042	1.41356	1.76009	0.277648	0.399917	Ypel3
20	8.92775e-71	7.19973e-68	0.661686	0.747665	1.22152	0.124484	0.508332	Rpl14
20	1.88807e-66	1.20914e-63	0.791824	0.551214	0.632455	0.16202	0.642328	Rpl21
21	7.51018e-53	2.86889e-50	0.923192	1.65782	1.95187	0.11115	0.468402	Dstn
21	8.3186e-45	2.26412e-42	0.434578	0.214123	1.05719	0.207402	0.510003	Rpl13
22	1.41931e-22	1.16619e-20	0.181953	0.383401	0.791014	0.195777	0.0299097	Tcf7
23	4.7741e-70	3.58453e-67	1.06095	1.36719	1.2724	0.559946	0.755012	Pfdn5
24	3.93142e-53	1.52862e-50	1.55722	1.42204	1.2288	0.981992	1.38495	Gas5
25	6.56846e-69	4.6136e-66	0.986403	1.08735	0.583475	0.241946	0.616404	Rpl11
25	6.15878e-67	4.06367e-64	0.764178	1.01243	1.26385	0.249748	0.461114	Rpl34
26	1.33646e-68	9.0938e-66	0.664882	0.677245	1.77954	0.307236	0.416056	Rps3a1
27	2.49424e-65	1.5086e-62	1.23125	1.42785	1.45062	0.547615	0.649494	Eif3k
27	5.20204e-61	2.5743e-58	1.02934	0.975051	1.11013	0.447059	0.755151	Rpl15
27	1.11245e-21	8.62013e-20	0.545057	0.593902	0.835521	0.0711816	0.424011	Tdrd5
28	1.28525e-60	6.21891e-58	0.746	0.68002	0.572175	0.387971	0.57258	Rps7
28	2.14138e-21	1.62461e-19	0.768548	0.926037	1.74218	0.20719	0.513533	D10Wsu102e
29	1.03503e-64	6.09099e-62	0.974497	0.951161	0.111797	0.270409	0.515081	Rps20
30	1.36948e-63	7.64593e-61	1.06913	1.29619	1.83592	0.435575	0.809155	Eef2
30	8.97843e-43	2.32734e-40	0.599701	0.598925	1.07959	0.167323	0.576767	Rps15
31	1.43744e-63	7.82473e-61	1.40422	1.85509	1.74865	0.406448	0.408066	H2afy
31	1.61715e-50	5.86862e-48	0.54371	0.542723	0.360376	0.222577	0.46685	Rpl18a
31	4.38089e-21	3.19029e-19	0.0439014	0.15777	0.780584	0.312687	0.107165	Abhd11
33	1.73426e-62	8.99089e-60	0.890155	0.874741	1.37068	0.355706	0.477537	Rpl18
33	3.58684e-23	3.11155e-21	0.68169	0.734828	0.754429	0.0983471	0.481735	Nab2
34	1.65364e-60	7.82747e-58	1.88222	2.06819	2.03592	0.630249	1.37634	Egr4
35	1.50283e-59	6.96227e-57	0.812199	1.43236	0.97408	0.173292	0.386995	Eef1b2
35	4.14752e-28	5.13115e-26	0.199882	0.923493	2.31733	0.211872	0.150326	Cox8a
39	2.06035e-51	7.60375e-49	0.684998	0.585073	0.725836	0.228522	0.532474	Rps19
40	2.06076e-46	5.82741e-44	0.78361	0.548025	0.666819	0.278882	0.665884	Rpl23a
40	1.59246e-24	1.54795e-22	0.0510652	0.418402	1.35565	0.0580326	0.0398188	Rplp0
41	1.24589e-55	5.42562e-53	1.00061	1.14219	1.29478	0.429124	0.723916	Eif3h
41	1.47898e-24	1.4506e-22	0.551294	1.03406	1.6358	0.295112	0.551839	Rest
42	2.28673e-55	9.76301e-53	0.471144	0.733726	0.997449	0.17918	0.362341	Rpl19
42	9.37623e-54	3.71196e-51	0.66709	0.580059	1.45261	0.153453	0.428777	Rpl8
42	7.11264e-28	8.60392e-26	0.764157	1.20742	1.70836	0.294119	0.449383	Eno1
43	1.94345e-41	4.59964e-39	1.05649	1.23488	1.39982	0.388566	0.639839	Psmb10
44	2.28578e-54	9.57128e-52	0.708009	1.47542	1.11411	0.096922	0.370892	Ndufb11
44	5.82062e-38	1.21864e-35	0.445085	0.414741	1.08976	0.0178615	0.40838	Rps8
45	3.26693e-54	1.34215e-51	1.08145	1.64538	1.29945	0.174868	0.309814	Serf1
46	1.94822e-34	3.62568e-32	1.29878	1.32802	1.28803	0.78965	0.670421	Upp1
46	2.68049e-30	3.69398e-28	0.550388	0.282804	0.647081	0.247748	0.657409	Rpl7a
47	2.59121e-30	3.61674e-28	0.685614	0.480889	0.879998	0.25301	0.734912	Rpl36a
48	2.04157e-50	7.28741e-48	0.930605	0.668399	1.61105	0.313848	0.557658	Naca
49	5.70221e-50	1.97079e-47	0.888593	1.31819	1.80133	0.358691	0.632222	Eif3f
49	1.59672e-38	3.47669e-36	0.848468	0.24801	1.10995	0.0576822	0.710694	Rpl38
49	3.62412e-26	4.10998e-24	0.315664	0.418504	1.59649	0.0160562	0.304328	Rps3
50	8.20877e-50	2.79278e-47	1.23684	1.10458	0.888921	0.375095	0.778995	Cox7a2l
50	1.43671e-49	4.81274e-47	0.75272	1.37075	1.82794	0.244812	0.0898288	Psme2
50	8.04946e-23	6.84644e-21	0.26656	0.911615	2.11382	0.328769	0.180995	Isyna1
51	2.20107e-49	7.26153e-47	0.818473	1.33098	1.16432	0.32187	0.547366	Acot13
51	4.41217e-37	8.81382e-35	0.564733	0.761331	0.987829	0.282944	0.562663	Rps12
53	1.40379e-40	3.21748e-38	0.633348	0.734105	0.979823	0.0142	0.577985	Rpl9
54	4.78226e-48	1.50911e-45	0.564062	1.45375	1.86003	0.125797	0.0988226	Polr1c
54	1.16926e-19	7.715e-18	0.641425	0.737081	1.35543	0.476788	0.632333	Dnd1
56	3.50963e-47	1.06137e-44	0.657459	0.877131	0.830605	0.0838309	0.476629	Rpl7
56	1.92767e-15	8.2624e-14	0.575229	0.690085	0.932205	0.647144	0.188838	Cln3
57	3.89955e-47	1.16074e-44	0.627427	1.48238	1.36591	0.379042	0.304747	Ptov1
57	2.8063e-46	7.83389e-44	0.642748	0.685914	0.51447	0.19085	0.422323	Rps24
58	2.80745e-19	1.77702e-17	0.0274151	0.103031	0.715616	0.164875	0.156503	Trappc5
60	3.79576e-19	2.38181e-17	0.25615	0.373477	0.708711	0.305636	0.0955041	Gnaz
62	1.41579e-42	3.62675e-40	0.949258	0.923142	0.815794	0.0209302	0.697285	Mpc2
63	2.98546e-43	7.92748e-41	0.569543	0.709627	1.52137	0.0643576	0.464095	Rpl29
63	4.94357e-30	6.72759e-28	0.674765	1.0047	0.950153	0.612054	0.606129	Tsc22d3
67	1.00626e-24	9.95922e-23	0.703641	0.812984	2.4129	0.436504	0.581071	Map1lc3b
68	1.84226e-18	1.08414e-16	0.349237	0.551535	1.09118	0.109071	0.2075	Mphosph6
69	6.33569e-26	7.00271e-24	0.586098	0.984412	1.70573	0.44498	0.256444	Gpi1
69	2.38112e-11	6.15023e-10	0.141168	0.273838	0.726785	0.498339	0.267866	Mvd
70	4.0854e-25	4.27671e-23	0.811598	0.878039	1.11823	0.228209	0.627675	Klf7
71	3.38098e-18	1.93747e-16	0.408697	0.493707	0.699504	0.115815	0.12803	Morc1
73	4.77578e-41	1.10625e-38	0.754251	0.946318	0.334843	0.0929992	0.54948	Rpl31
73	2.72006e-37	5.5352e-35	0.544967	1.18863	1.3899	0.545264	0.418313	Srpk2
76	2.88663e-40	6.54725e-38	1.0966	1.29553	1.34169	0.453796	0.630661	Spg21
76	9.28385e-20	6.18185e-18	0.472852	0.610717	0.647024	0.18575	0.195435	Chd7
77	1.17644e-17	6.48501e-16	0.120645	0.361718	0.633529	0.257409	0.113416	Zbed5
77	4.91298e-10	1.01978e-08	0.410795	0.306238	0.685275	0.631445	0.505634	Txn2
78	7.55471e-26	8.26615e-24	0.634741	1.02204	1.46845	0.429315	0.275714	Psme1
79	1.31037e-19	8.61992e-18	0.534285	0.609807	0.674078	0.183258	0.259226	Got2
80	6.90995e-13	2.20936e-11	0.320054	0.37762	1.02247	0.608399	0.306007	Camk2n1
81	2.01222e-20	1.4043e-18	0.320914	0.867746	1.14713	0.654029	0.0265529	Phf13
81	2.92187e-20	2.01332e-18	0.560721	0.636226	0.660566	0.431532	0.152171	Tkt
82	2.04886e-38	4.3737e-36	0.638258	1.21164	1.11692	0.185662	0.150545	Ndufv3
82	1.03869e-34	1.9839e-32	0.491116	0.567839	0.80761	0.111307	0.286515	Fau
82	3.89232e-21	2.87293e-19	0.795385	0.788642	1.0122	0.632749	0.376449	Bri3
83	2.3533e-17	1.2559e-15	0.37273	0.475225	0.75561	0.146556	0.101615	Aldh7a1
84	2.38089e-17	1.26752e-15	0.329352	0.377205	0.778633	0.0245091	0.223721	Eif1a
85	1.3503e-33	2.40995e-31	1.09438	0.879863	0.721719	0.430992	0.650854	Malat1
85	1.24273e-16	6.12197e-15	0.477618	0.697436	1.12708	0.599957	0.317859	Polr2g
86	3.12266e-14	1.16227e-12	0.398183	0.447874	0.470974	0.365015	0.256701	Pacsin1
87	3.53333e-17	1.84496e-15	0.272887	0.59054	0.740605	0.14308	0.166367	Ppp3r1
88	5.33628e-22	4.27177e-20	0.705614	0.779873	0.973707	0.513697	0.326614	Dctd
88	3.59468e-17	1.86803e-15	0.497395	0.502777	0.63523	0.186908	0.32035	Gstp1
90	1.12186e-21	8.66216e-20	0.608797	0.659593	0.644807	0.266876	0.467829	Wipi1
91	1.91501e-29	2.5119e-27	0.507953	0.514101	1.09853	0.0829644	0.377403	Rps9
91	3.92364e-23	3.37682e-21	0.890465	0.894807	1.19481	0.426953	0.537577	Msi2
92	5.92458e-36	1.16218e-33	0.708031	1.10393	1.07485	0.0955317	0.166204	Afp
93	1.25018e-32	2.04672e-30	0.794768	0.764948	1.12181	0.019951	0.311237	Rpl5
93	5.32205e-17	2.72024e-15	0.508117	0.547597	0.702637	0.241802	0.399757	Lzts2
94	9.43183e-35	1.81742e-32	0.496102	0.78779	1.11742	0.154704	0.33795	Gnb2l1
95	3.99144e-17	2.06436e-15	0.500016	0.760058	1.13004	0.552154	0.36431	Tomm34
97	2.02198e-19	1.30643e-17	0.705212	0.70941	0.685792	0.494594	0.669926	Igfbp6
97	1.36617e-16	6.69975e-15	0.130058	0.186432	0.597077	0.0189948	0.0640857	Pot1a
99	1.66747e-14	6.41474e-13	0.66311	0.753366	0.88944	0.63687	0.187053	Ddx25
100	1.99545e-16	9.44544e-15	0.355822	0.457613	0.561621	0.0496629	0.196576	Bnc2
101	8.55613e-34	1.53968e-31	0.722162	1.06774	1.04299	0.305625	0.438164	Eif4b
102	1.82451e-31	2.75881e-29	0.90465	0.763764	1.17111	0.143135	0.426729	Cct5
103	1.97739e-31	2.96936e-29	1.01606	1.03583	0.984747	0.524845	0.752407	Nanos3
103	2.13597e-16	1.00886e-14	0.138024	0.45399	1.58368	0.369422	0.205637	Eif4ebp1
106	2.60221e-16	1.21851e-14	0.33875	0.401963	0.652365	0.338243	0.237738	Acp6
107	2.71216e-16	1.26727e-14	0.0894838	0.29634	1.17522	0.200433	0.0915748	Ubfd1
107	6.61088e-15	2.67556e-13	0.616921	0.667846	0.99673	0.538444	0.6	Mtch1
110	4.03368e-16	1.84904e-14	0.0748209	0.256583	0.639529	0.13951	0.124885	Llgl1
111	3.57581e-14	1.31966e-12	0.397884	0.602874	0.400876	0.484143	0.263961	2610015P09Rik
114	5.63127e-28	6.92742e-26	0.485136	0.547547	0.548902	0.0203774	0.412413	Rps25
115	1.2642e-07	1.71613e-06	0.325518	0.322448	0.246461	0.517974	0.320504	Chd3
116	8.8108e-16	3.91523e-14	0.446579	0.473211	0.541099	0.186068	0.394901	Ccdc141
119	4.35632e-15	1.80332e-13	0.27299	0.136579	0.614553	0.0725068	0.356967	Rpl28
120	9.61198e-22	7.52846e-20	0.467514	0.632436	0.427517	0.176427	0.41762	mt-Nd1
120	4.31483e-21	3.15273e-19	0.655218	0.793145	1.1763	0.255631	0.361337	Cox7b
120	5.65845e-16	2.55616e-14	0.69867	0.585147	0.253203	0.543077	0.480001	Rnf114
121	7.16693e-31	1.04733e-28	0.323837	0.932247	0.615591	0.0561116	0.0433824	Timm8b
122	7.53297e-31	1.09349e-28	0.580948	1.13501	0.730148	0.0850266	0.0230439	Gtsf1
122	4.95271e-19	3.08998e-17	0.583608	0.755745	0.921768	0.469283	0.0447572	Sall4
123	9.97923e-16	4.41642e-14	0.69949	0.739128	1.28121	0.184493	0.455097	Tpm3
124	2.83595e-07	3.60269e-06	0.209572	0.468709	0.674415	0.537197	0.041978	Pgls
125	7.63634e-22	6.04631e-20	0.726114	0.859951	1.18132	0.543687	0.37705	Fdft1
126	4.43039e-15	1.82703e-13	0.194497	0.26419	0.646355	0.141674	0.264807	Rplp1
127	2.84217e-15	1.19933e-13	0.23984	0.503945	0.560985	0.119243	0.0719452	Map4k4
128	2.98794e-15	1.25597e-13	0.0357591	0.241524	0.523173	0.166783	0.0515332	Rcan3
130	5.63761e-25	5.76306e-23	0.657328	0.300748	0.86978	0.17991	0.490054	Hspa8
132	1.20098e-29	1.59452e-27	0.691498	1.05926	1.35389	0.475563	0.0202862	Coprs
133	1.64656e-29	2.17286e-27	0.789336	0.967333	0.973655	0.0591653	0.471898	Anxa7
134	2.87665e-15	1.21153e-13	0.382377	0.488281	0.551608	0.0861817	0.173898	Peli2
135	2.23729e-14	8.42816e-13	0.0981919	0.18316	1.05207	0.00949347	0.218899	Rps11
135	8.86228e-13	2.78005e-11	0.645184	0.495718	1.0993	0.511631	0.311852	Fbxo31
136	8.48596e-29	1.0869e-26	0.691361	0.958144	1.02774	0.450408	0.23687	Ift43
136	5.69392e-14	2.04587e-12	0.510342	0.528598	0.545301	0.384865	0.472793	Idnk
138	5.75054e-25	5.85104e-23	0.570715	0.813433	0.200039	0.439736	0.251171	Sfr1
138	1.03031e-22	8.56261e-21	0.530098	0.92019	1.34708	0.174911	0.190271	Higd2a
139	8.30327e-15	3.32345e-13	0.0080778	0.309797	0.768499	0.0907257	0.00289254	Sox3
140	2.75071e-26	3.15232e-24	0.881878	0.942581	0.782626	0.434058	0.607354	Ddah2
140	8.93291e-23	7.53896e-21	0.715526	0.796526	0.649644	0.458583	0.421072	Klf13
142	1.1042e-14	4.3794e-13	0.265201	0.644744	1.03483	0.443336	0.0358574	Fsd1
143	2.62919e-23	2.29912e-21	1.09174	1.04407	1.23705	0.245694	0.174203	Pim1
144	1.17275e-14	4.6344e-13	0.20319	0.21782	0.590154	0.184773	0.145092	Henmt1
144	3.67851e-09	6.54913e-08	0.323977	0.26615	0.0529953	0.288134	0.285611	Syn2
145	1.09944e-06	1.22513e-05	0.18696	0.247758	0.0827443	0.363413	0.107016	Fxr2
146	1.15905e-13	4.05091e-12	0.293055	0.362535	0.900664	0.438405	0.190451	Nr2f6
147	2.1159e-26	2.45062e-24	0.780845	0.836882	0.845159	0.249961	0.23098	Pou5f1
149	1.48717e-14	5.77212e-13	0.420309	0.434959	0.471881	0.317058	0.269313	Susd4
150	1.55046e-14	5.99744e-13	0.43519	0.424098	0.592051	0.041581	0.353967	Egr1
150	1.98717e-14	7.56444e-13	0.04145	0.238289	0.951732	0.117946	0.246504	Rplp2
150	1.19818e-09	2.30673e-08	0.372363	0.346505	0.354773	0.28407	0.317091	Ifitm1
151	1.01426e-22	8.46147e-21	0.900344	0.717287	0.986528	0.184844	0.59898	Mtf2
151	1.59676e-14	6.16452e-13	0.49058	0.525442	0.601905	0.164488	0.194095	Kazn
153	5.85176e-26	6.53416e-24	0.784577	0.845212	0.92195	0.15788	0.536843	Gyltl1b
154	1.50359e-24	1.46812e-22	0.589528	0.968362	1.42009	0.185169	0.19598	9130401M01Rik
155	5.80116e-27	6.7911e-25	0.707122	1.02503	0.593072	0.356262	0.344369	Nae1
156	6.8894e-15	2.78311e-13	0.471578	0.496799	0.504453	0.343346	0.133129	Ccnjl
157	3.0127e-19	1.89591e-17	0.640552	0.659563	0.671343	0.363582	0.533732	Fbxo32
158	3.08882e-13	1.0363e-11	0.425815	0.547371	0.603884	0.387979	0.141095	Lgals2
160	2.05019e-14	7.79074e-13	0.173828	0.252965	1.40748	0.041341	0.100917	Psmb1
160	9.72925e-11	2.29021e-09	0.310969	0.35522	0.386785	0.293132	0.160297	Prkcq
161	2.87033e-08	4.4013e-07	0.449094	0.316803	0.389131	0.425626	0.358043	Cdk5rap3
162	2.20685e-14	8.32791e-13	0.162035	0.240272	1.61083	0.00615089	0.215801	Rps26
163	3.21623e-26	3.6665e-24	0.632789	0.889062	0.999739	0.364294	0.235988	2010107G23Rik
164	3.2841e-18	1.89174e-16	0.368441	0.704994	0.907142	0.245652	0.339462	Pramef12
166	1.53254e-21	1.17086e-19	0.730858	0.890045	1.4322	0.479635	0.229299	Sumo3
166	1.64778e-11	4.37012e-10	0.14322	0.112226	0.821911	0.430535	0.149105	Unc119
167	3.61714e-14	1.3304e-12	0.211017	0.382409	0.582967	0.0523554	0.0741287	Taf5l
167	9.08837e-07	1.03229e-05	0.422697	0.21642	0.519047	0.498545	0.421326	Laptm4a
168	5.93073e-15	2.40925e-13	0.457489	0.495311	0.571328	0.231831	0.288277	Rrad
171	6.92125e-24	6.52395e-22	0.742682	0.799481	0.985932	0.143493	0.445022	Sgk3
171	1.0481e-23	9.71117e-22	0.607604	1.00871	1.4278	0.0172391	0.306349	Cdk4
171	4.05981e-14	1.48319e-12	0.336448	0.342303	0.938369	0.174596	0.320307	Rps13
171	5.52468e-14	1.99493e-12	0.524811	0.588926	0.710009	0.424975	0.465074	Ssbp4
172	4.47592e-14	1.62974e-12	0.32216	0.37094	0.510131	0.0605201	0.202524	Cers6
172	2.16896e-11	5.65591e-10	0.17619	0.270274	0.462813	0.051524	0.338844	Rpl12
179	1.70552e-24	1.65049e-22	0.684276	0.762064	0.706278	0.0719451	0.501764	Zfp462
179	6.17803e-18	3.49404e-16	0.490934	0.774172	1.05034	0.337126	0.462728	Foxo1
179	1.6298e-10	3.65848e-09	0.447633	0.412418	0.501593	0.359242	0.418377	Fbxo36
180	4.43679e-25	4.62233e-23	0.549676	0.871201	0.974821	0.269975	0.237912	Cct2
183	7.577e-15	3.04394e-13	0.389059	0.432038	0.409633	0.291035	0.366121	Matn4
184	1.03136e-20	7.33885e-19	0.864907	0.889281	0.728619	0.261706	0.546074	Aamp
184	5.49211e-13	1.78486e-11	0.0778099	0.182286	0.559235	0.317378	0.0207373	Ndrg4
185	1.10325e-13	3.86209e-12	0.203787	0.400912	0.897887	0.173162	0.127207	Tmem160
185	6.35107e-06	5.96744e-05	0.268308	0.280848	0.372223	0.336689	0.139006	Tcfl5
187	1.23162e-13	4.29078e-12	0.110416	0.178452	1.08133	0.220923	0.0431865	Cdca7
187	3.11604e-08	4.75796e-07	0.20736	0.267429	0.462945	0.326208	0.0337622	Nthl1
189	2.33888e-19	1.48909e-17	0.666282	0.590721	0.475737	0.245092	0.289193	Mapk3
190	1.69267e-13	5.80412e-12	0.22171	0.279167	0.466168	0.169994	0.107529	B9d2
191	2.54544e-17	1.34853e-15	0.520867	0.66301	0.830837	0.140701	0.285281	Sipa1
191	1.14272e-16	5.6549e-15	0.200721	0.762068	0.981143	0.490783	0.0496695	Mrpl14
192	2.56139e-24	2.46778e-22	0.567521	0.700854	0.610197	0.109503	0.190805	Asphd2
193	4.35734e-11	1.08555e-09	0.470069	0.458867	0.60989	0.364378	0.288995	Mtr
194	4.15039e-24	3.96362e-22	0.536594	0.779513	0.131621	0.343579	0.0525216	Tmem5
194	8.5256e-06	7.74776e-05	0.0987189	0.269837	0.408721	0.341446	0.140782	Wdr60
195	8.53367e-06	7.75186e-05	0.135391	0.113786	0.127588	0.176715	0.0827846	Wfdc9
196	6.90584e-24	6.52395e-22	0.297519	0.974047	1.10364	0.0302544	0.0566631	Mageb4
196	1.20723e-14	4.72772e-13	0.488711	0.613087	0.728513	0.398181	0.371389	Mgmt
196	1.93874e-10	4.29006e-09	0.41131	0.372239	0.842105	0.183543	0.420901	Rps10
203	1.714e-16	8.22041e-15	0.557878	0.69912	0.976022	0.102342	0.182377	Chd1
205	3.96454e-13	1.31391e-11	0.0603815	0.10249	0.447818	0.058546	0.0853479	Ints4
206	7.88906e-18	4.41585e-16	0.730897	0.684579	0.790878	0.216972	0.205431	Gltp
208	4.25692e-13	1.40844e-11	0.119664	0.0584645	0.533131	0.174597	0.0397594	Dnmt3a
208	1.66794e-06	1.79082e-05	0.183935	0.189847	0.194036	0.186862	0.137382	Rspo1
211	2.14499e-19	1.38181e-17	0.653508	0.734603	0.358987	0.415085	0.461204	Faf2
211	4.55244e-13	1.49962e-11	0.439793	0.478311	0.911832	0.194363	0.273675	Gnb4
212	3.83427e-22	3.1152e-20	0.560657	0.70848	0.553238	0.369844	0.403595	Acaa2
212	5.00203e-13	1.6329e-11	0.335299	0.381838	0.488733	0.0289793	0.211045	Dppa4
213	5.03322e-13	1.64062e-11	0.238007	0.366321	0.967652	0.15327	0.183133	Smarcb1
214	5.30249e-13	1.72581e-11	0.381716	0.592963	1.00599	0.300274	0.216426	Ccdc6
216	2.83269e-13	9.51837e-12	0.403424	0.432676	0.507238	0.171812	0.26018	Pygl
218	4.85481e-16	2.21148e-14	0.640549	0.660672	0.973209	0.140209	0.505972	Rps6-ps4
220	2.63746e-10	5.70714e-09	0.514579	0.510063	1.04622	0.309179	0.519628	Rpl24
221	6.4028e-13	2.0593e-11	0.241485	0.218571	0.397438	0.184388	0.124603	Mxra7
223	6.47867e-13	2.07756e-11	0.356517	0.415166	0.493711	0.0496646	0.23452	Mbnl2
224	7.34408e-19	4.49186e-17	0.69789	0.784062	0.50906	0.127804	0.515354	Rpl3-ps1
224	6.64382e-13	2.12739e-11	0.237202	0.353654	0.445204	0.289262	0.0706504	Rhpn1
225	7.01322e-15	2.82266e-13	0.605824	0.669031	0.636213	0.235147	0.516994	Inpp5f
226	1.18855e-17	6.5352e-16	0.668756	0.754146	0.775352	0.338455	0.251175	Mael
226	6.21063e-12	1.73595e-10	0.347571	0.405621	0.370453	0.205855	0.369396	Gabarapl1
227	3.87498e-22	3.13657e-20	0.465776	0.848762	1.20103	0.0272853	0.289285	Rpl39l
227	5.90038e-06	5.58829e-05	0.204694	0.34985	0.867882	0.366501	0.0525481	Gnb1
229	6.41348e-22	5.11528e-20	0.365581	0.749361	0.709928	0.0700549	0.195957	Fam76a
230	7.62442e-13	2.42711e-11	0.346626	0.521426	1.01003	0.170732	0.157423	Sdcbp
233	8.1517e-19	4.93042e-17	0.623747	0.674525	0.708419	0.18043	0.417257	Pdk1
233	8.09936e-13	2.55959e-11	0.113059	0.279057	0.466964	0.0335238	0.0483565	Rapsn
235	2.28281e-21	1.7259e-19	0.594611	0.67521	0.639291	0.171636	0.350584	H2afy2
235	8.76035e-13	2.75647e-11	0.0519233	0.369615	1.10342	0.31031	0.01357	Pdcd6
235	1.43545e-10	3.27968e-09	0.366131	0.367121	0.357809	0.0242852	0.34869	Mypop
236	5.51708e-09	9.5873e-08	0.31939	0.306739	0.959936	0.150277	0.41512	Rpl27
237	8.89867e-13	2.7839e-11	0.120442	0.479131	1.63005	0.29661	0.183366	Ndufa7
237	2.63943e-10	5.70714e-09	0.316116	0.521555	0.117983	0.388837	0.0758655	Mrps18a
238	1.14295e-21	8.79388e-20	0.156232	0.792502	0.692735	0.239582	0.149832	Ube2r2
238	2.03478e-06	2.14139e-05	0.166181	0.340003	0.394362	0.351088	0.201618	Zbtb32
241	1.16421e-12	3.59058e-11	0.20885	0.37734	0.430475	0.151925	0.190395	Irf1
243	6.82233e-10	1.3667e-08	0.61028	0.548808	0.926874	0.387881	0.583111	Mat2b
244	9.34435e-18	5.20368e-16	0.702679	0.776874	0.842997	0.282895	0.248864	Phax
244	8.70796e-14	3.07804e-12	0.236809	0.61282	0.843453	0.0569481	0.053496	Gsto1
246	9.65246e-19	5.77397e-17	0.570737	0.626077	0.721612	0.201648	0.340809	F11r
246	1.18588e-12	3.64193e-11	0.19098	0.665795	1.06841	0.0473319	0.0959052	Nop14
247	6.743e-10	1.3532e-08	0.0830897	0.17956	1.13961	0.321988	0.0732771	Rbx1
250	1.97769e-05	0.000165687	0.223334	0.313442	0.111474	0.293394	0.146262	Otud5
253	1.31405e-20	9.28966e-19	0.592739	0.767213	0.64902	0.193692	0.364775	Txnip
254	1.79444e-13	6.10503e-12	0.272004	0.577076	0.795413	0.254147	0.110393	Igsf3
256	1.40838e-13	4.88314e-12	0.597282	0.572444	0.555457	0.398777	0.39795	2610002J02Rik
257	5.54306e-14	1.99495e-12	0.321276	0.425524	0.428328	0.137316	0.0813475	Serp2
258	5.35459e-06	5.12938e-05	0.402882	0.419159	0.695908	0.45304	0.279548	Ankrd11
259	2.79836e-15	1.18314e-13	0.692772	0.657877	0.342307	0.0833306	0.181232	Nxf2
259	2.61901e-12	7.6739e-11	0.193034	0.305038	1.42082	0.02091	0.028637	Sf3b2
259	1.49896e-12	4.52056e-11	0.381433	0.376807	0.384655	0.217929	0.319944	Enc1
259	2.66692e-07	3.40783e-06	0.21013	0.323602	0.316757	0.278644	0.245537	Sertad3
260	3.4491e-20	2.36911e-18	0.53631	0.813021	0.858399	0.00912582	0.28804	Suclg1
260	1.95144e-05	0.00016393	0.176484	0.0256005	0.0134868	0.245585	0.237569	Thap3
261	2.9543e-12	8.57691e-11	0.153214	0.502848	1.63611	0.0872422	0.0465907	Fkbp4
261	1.35018e-08	2.18741e-07	0.229041	0.269586	0.263093	0.198228	0.269449	Igbp1
262	3.45466e-15	1.43827e-13	0.550842	0.413876	0.502212	0.194884	0.233672	Dapk2
264	3.65623e-12	1.05166e-10	0.385123	0.392026	0.841458	0.240093	0.100733	Acadm
266	6.1565e-15	2.49631e-13	0.602346	0.46394	0.160797	0.0914844	0.393971	Brdt
266	3.52468e-11	8.86217e-10	0.420148	0.405273	0.458721	0.221984	0.359667	Ctdsp1
266	7.97639e-06	7.33128e-05	0.142169	0.155329	0.119438	0.151831	0.0624476	Atg16l2
267	9.80524e-17	4.88557e-15	0.577625	0.646237	0.338449	0.176472	0.354537	Uba52
267	4.25528e-12	1.21594e-10	0.211301	0.588181	1.01514	0.303472	0.112577	Ufc1
267	1.04153e-08	1.71028e-07	0.233776	0.232761	0.246647	0.193614	0.208159	Ighm
271	4.712e-12	1.33767e-10	0.157176	0.179611	0.928566	0.235145	0.178352	Csnk1e
272	4.82652e-12	1.36839e-10	0.27785	0.211332	0.519586	0.255277	0.266108	Cpxm1
272	3.09092e-06	3.11582e-05	0.328283	0.294101	0.31097	0.309684	0.240271	Idh3b
274	1.36431e-14	5.32374e-13	0.64529	0.641181	0.339177	0.399317	0.355543	Ssu72
275	1.41812e-14	5.52383e-13	0.562105	0.536117	0.718688	0.264093	0.395749	Commd10
275	4.90811e-12	1.38972e-10	0.230405	0.483008	0.744656	0.194161	0.127045	Ski
275	4.46488e-09	7.84652e-08	0.388485	0.585218	1.03206	0.26848	0.505573	Kdm5b
276	6.11552e-17	3.1112e-15	0.53156	0.581355	0.521074	0.153997	0.366643	Phf3
276	1.0443e-13	3.67345e-12	0.423942	0.676748	1.00218	0.408498	0.236545	Ddx41
277	4.55833e-19	2.8521e-17	0.381539	0.682563	0.717193	0.0498799	0.170779	Stx7
278	5.13926e-12	1.45328e-10	0.452683	0.474268	0.774464	0.115633	0.366328	Ctdsp2
279	5.53917e-19	3.43618e-17	0.676018	0.87288	0.117856	0.184856	0.258462	Stk31
279	1.86544e-14	7.12596e-13	0.576392	0.5344	0.939769	0.0870141	0.296009	Ube2b
279	5.50548e-12	1.54879e-10	0.193362	0.217968	0.472098	0.0869492	0.0118616	Bik
279	5.2523e-10	1.08196e-08	0.456897	0.561453	0.068781	0.413216	0.372192	Ccni
282	2.89928e-12	8.43969e-11	0.618618	0.262761	1.13414	0.305001	0.0830047	Gcsh
284	8.452e-05	0.000603588	0.147044	0.0872554	0.0843294	0.451643	0.14399	Auts2
285	1.02522e-16	5.09661e-15	0.543169	0.798813	1.01109	0.267844	0.495502	Hbp1
286	8.66749e-05	0.000616147	0.163118	0.151409	0.122294	0.248653	0.105628	Lta4h
290	4.79159e-14	1.74177e-12	0.663629	0.53763	0.717528	0.40298	0.456217	Phf20
290	7.80305e-12	2.15068e-10	0.453522	0.596124	1.00553	0.0440214	0.194392	2610524H06Rik
292	1.76424e-14	6.76313e-13	0.430693	0.531079	0.541132	0.128704	0.208602	Cyb5a
294	4.54593e-11	1.13123e-09	0.296125	0.409062	0.439938	0.284625	0.197682	Prmt2
296	2.5715e-14	9.62059e-13	0.286405	0.400803	0.380582	0.144431	0.174086	Mgl2
296	2.64973e-09	4.83615e-08	0.246773	0.312747	0.260645	0.235671	0.220038	Mobp
297	9.59745e-12	2.63193e-10	0.270284	0.514683	1.47201	0.00647199	0.129388	Nap1l1
298	2.85308e-18	1.6522e-16	0.446076	0.700059	0.542558	0.211758	0.208889	Fam134a
298	1.1942e-06	1.31925e-05	0.18531	0.206332	0.22223	0.187738	0.165171	Ryr1
300	3.3822e-13	1.13125e-11	0.308612	0.538798	0.763717	0.32198	0.27702	Rsu1
300	1.18042e-05	0.000104227	0.12444	0.153264	0.135119	0.146923	0.0270705	Krt23
301	6.77559e-18	3.81219e-16	0.382026	0.766608	1.30263	0.323571	0.244928	Eif3l
302	1.23061e-11	3.33275e-10	0.0887092	0.612605	1.3575	0.216441	0.049642	Arf5
302	3.32441e-10	7.08275e-09	0.407668	0.523992	0.991163	0.405889	0.229352	Tomm40
303	2.92737e-16	1.3533e-14	0.519591	0.590833	0.324658	0.207648	0.230111	Plekha1
303	3.6117e-05	0.000283494	0.335186	0.299177	0.538931	0.385698	0.22273	Brk1
305	2.09059e-06	2.19482e-05	0.277296	0.275018	0.618306	0.342747	0.219219	Timm44
306	3.34115e-08	5.08032e-07	0.387084	0.361513	0.309488	0.320167	0.201353	Klf2
308	1.38913e-11	3.725e-10	0.294718	0.39232	0.500622	0.267284	0.202264	Sbds
309	6.66005e-05	0.000490084	0.275813	0.117844	0.324678	0.301877	0.19727	Ctsf
310	2.43437e-10	5.32188e-09	0.553783	0.47432	0.451544	0.33767	0.470252	2410006H16Rik
311	1.50875e-11	4.02098e-10	0.239842	0.259357	0.427478	0.2113	0.154566	Pla2g1b
313	9.22845e-18	5.15231e-16	0.51333	0.730274	0.881587	0.365388	0.370349	Ccnd3
314	2.51001e-17	1.333e-15	0.604454	0.708949	0.644182	0.249022	0.156602	Zmym3
315	3.70072e-14	1.35885e-12	0.606316	0.677624	1.17403	0.109741	0.43482	Rbbp6
317	1.7279e-11	4.56592e-10	0.437573	0.485859	0.995684	0.292931	0.0335584	Imp3
318	8.08955e-09	1.36544e-07	0.234815	0.500624	0.513562	0.401593	0.262183	Dguok
319	4.41067e-12	1.25704e-10	0.471642	0.178245	0.900188	0.318024	0.261755	Pebp1
320	2.09913e-11	5.50679e-10	0.0934186	0.164089	0.455864	0.105517	0.0435257	Dhcr24
320	4.43563e-08	6.59709e-07	0.269991	0.264558	0.247917	0.0754021	0.251455	Tcf7l2
321	0.000179278	0.00116944	0.181563	0.035648	0.48707	0.379865	0.118436	Hcfc1r1
323	1.65388e-07	2.19158e-06	0.199204	0.237419	0.154845	0.201881	0.079925	Myo7a
324	1.92452e-17	1.03768e-15	0.330898	0.610509	0.685412	0.247387	0.308916	Tmtc4
324	0.000195396	0.00126098	0.14869	0.181165	0.222194	0.21664	0.123087	Rarg
325	2.39694e-06	2.48765e-05	0.179775	0.197185	0.2058	0.17159	0.169349	Gm5091
326	8.55958e-08	1.19554e-06	0.326729	0.221038	0.342527	0.257802	0.253109	Acaa1b
327	1.12251e-14	4.44393e-13	0.410041	0.505802	0.434122	0.288151	0.24895	Utf1
327	2.61384e-11	6.69572e-10	0.151867	0.170123	0.45188	0.0811008	0.172788	Rps10-ps2
329	1.35042e-11	3.63013e-10	0.255279	0.366083	0.413086	0.0325733	0.094644	Sfrp1
330	3.98877e-10	8.39144e-09	0.50773	0.51135	0.904023	0.170032	0.400414	Gtpbp4
330	5.84644e-10	1.19195e-08	0.16299	0.292086	0.355436	0.22883	0.116497	Fam214a
333	3.54555e-17	1.84691e-15	0.481348	0.738881	1.2003	0.0277916	0.222641	Supt4a
333	5.6925e-08	8.25772e-07	0.238494	0.275302	0.178492	0.216818	0.148133	A230065H16Rik
335	2.22359e-15	9.47485e-14	0.425172	0.521078	0.539638	0.216746	0.35599	Pcbp4
336	4.78163e-17	2.45555e-15	0.447077	0.555473	0.387686	0.2251	0.239928	Clic1
336	3.83081e-11	9.59863e-10	0.147928	0.213592	0.455902	0.0562186	0.1508	Rpsa-ps10
336	2.79671e-09	5.08734e-08	0.364444	0.353837	0.323968	0.279159	0.20187	Rnf212
337	1.53065e-12	4.60975e-11	0.642466	0.327013	0.764802	0.272243	0.356457	Tecr
337	3.88527e-11	9.72389e-10	0.154365	0.388963	0.744991	0.233834	0.116961	Hyal2
337	6.55265e-11	1.58707e-09	0.568525	0.616551	1.00577	0.435267	0.189687	Pmm1
338	4.0851e-11	1.01889e-09	0.159993	0.198859	0.86464	0.182587	0.0859228	Wdr1
338	2.80269e-11	7.13385e-10	0.43985	0.445917	0.481679	0.239499	0.342085	Tapbp
339	7.39759e-08	1.04594e-06	0.23166	0.227922	0.197149	0.181294	0.208373	Ly6g6e
340	1.6343e-15	7.07462e-14	0.61852	0.749797	0.986584	0.396315	0.443253	Rtcb
342	9.01479e-17	4.53321e-15	0.465517	0.710432	0.866956	0.0636093	0.263327	Leprotl1
342	4.89596e-11	1.21004e-09	0.203663	0.279297	0.419994	0.139995	0.0721939	Zbtb38
343	9.14464e-17	4.57736e-15	0.345504	0.771408	0.533534	0.109824	0.149869	mt-Co1
343	5.57024e-11	1.36277e-09	0.328534	0.485256	0.933495	0.145265	0.174159	Mrps18b
345	9.00484e-14	3.17267e-12	0.506244	0.645924	0.85504	0.383692	0.322791	Nub1
345	4.44189e-13	1.46542e-11	0.596366	0.64807	0.693731	0.22064	0.398404	Stau1
346	2.1503e-11	5.62071e-10	0.511587	0.525165	0.377172	0.33429	0.410188	Gm15427
348	2.62515e-12	7.6739e-11	0.558877	0.496908	0.310482	0.268625	0.358245	Hexa
349	1.28182e-16	6.30033e-15	0.44186	0.766167	0.630985	0.186586	0.383029	Trip12
349	4.96369e-09	8.65327e-08	0.273569	0.480097	0.878283	0.300843	0.429609	Eva1b
349	0.000282223	0.00174281	0.204023	0.186469	0.335455	0.267517	0.0960869	Rrp7a
350	1.57633e-16	7.66139e-15	0.443354	0.749677	0.785214	0.257926	0.273337	Asz1
351	4.16596e-09	7.35682e-08	0.198568	0.148309	0.345198	0.22641	0.1156	Prdm16
353	6.95646e-11	1.67741e-09	0.113208	0.112676	0.481911	0.224564	0.157921	9030624J02Rik
354	1.69471e-16	8.14585e-15	0.529614	0.751868	1.02128	0.181012	0.354958	Pnrc1
355	0.000306798	0.0018785	0.206686	0.138931	0.0663362	0.293394	0.216176	Nfs1
356	2.71844e-11	6.93919e-10	0.331182	0.330273	0.352547	0.159757	0.260091	Pbx1
357	7.87165e-11	1.88349e-09	0.28113	0.315563	0.40018	0.0641831	0.138727	Jsrp1
358	7.91959e-11	1.89288e-09	0.412686	0.379348	1.00651	0.0358878	0.224582	Cdc37
358	1.84383e-05	0.000155852	0.0704513	0.195817	0.303802	0.220946	0.0378177	Rac3
359	2.14062e-16	1.00887e-14	0.454202	0.60398	0.692935	0.26974	0.353292	Lin28a
360	1.17177e-07	1.59763e-06	0.185665	0.196528	0.249994	0.191315	0.114963	Neurog3
361	1.30392e-12	3.98199e-11	0.577769	0.61993	0.851747	0.208814	0.329648	Acot9
362	2.45048e-16	1.14993e-14	0.226482	0.534112	0.500776	0.149934	0.0264127	Gm9732
364	3.24755e-05	0.000257979	0.135195	0.160275	0.223033	0.151982	0.0745801	Got1l1
367	8.55171e-11	2.04172e-09	0.0930367	0.298071	0.321504	0.0699613	0.0518951	Prtg
369	0.000420775	0.00246887	0.132216	0.10899	0.229463	0.206412	0.107749	Zfp61
370	1.19674e-10	2.77428e-09	0.268887	0.360758	0.608045	0.133968	0.0279436	E2f6
371	7.29278e-11	1.75075e-09	0.340131	0.35244	0.412163	0.156181	0.171245	Oasl2
372	0.000440871	0.00256397	0.066539	0.0848685	0.126294	0.148689	0.097202	Cdc42bpg
373	1.05714e-13	3.70663e-12	0.41274	0.670426	0.473452	0.295624	0.411589	Akr1a1
373	1.88582e-08	2.98849e-07	0.486688	0.45347	0.402676	0.362548	0.350565	Mrps9
374	4.78316e-10	9.94734e-09	0.326935	0.353879	0.213491	0.247526	0.251553	Npdc1
375	2.30674e-12	6.82432e-11	0.411677	0.41897	0.283545	0.193859	0.278743	Bin2
376	2.74467e-05	0.000222083	0.0344993	0.155565	0.240631	0.193807	0.108265	Zfp740
377	1.38489e-10	3.18087e-09	0.188547	0.222852	0.342236	0.125675	0.103199	Grtp1
379	0.000194195	0.00125472	0.115206	0.329654	0.47908	0.34179	0.0323453	Jtb
380	1.05916e-15	4.66843e-14	0.502356	0.673094	0.635524	0.185902	0.131431	Ubqln1
380	1.41101e-10	3.23062e-09	0.280916	0.311546	0.374949	0.110365	0.211149	Glis3
380	1.29457e-06	1.41855e-05	0.181383	0.26165	0.235549	0.206374	0.0479522	Slc9a3r2
383	1.52568e-10	3.46767e-09	0.0964619	0.109581	0.32884	0.0288868	0.0555691	Cetn1
383	1.66391e-06	1.78737e-05	0.402737	0.276282	0.634086	0.211146	0.401465	Kctd20
384	1.52815e-15	6.62827e-14	0.294986	0.691002	0.779147	0.319231	0.221652	Anapc11
387	1.64142e-10	3.68077e-09	0.251029	0.243013	0.794785	0.152017	0.0183913	Noc2l
388	2.37091e-11	6.13842e-10	0.548203	0.271731	0.695742	0.367909	0.32612	Trmt112
390	6.05705e-12	1.6952e-10	0.295561	0.383499	0.318234	0.149101	0.284284	Cthrc1
391	1.88318e-15	8.10257e-14	0.351698	0.72887	0.556965	0.079817	0.167239	1810058I24Rik
393	2.25211e-15	9.57763e-14	0.511884	0.598386	0.687836	0.201232	0.199776	Prkcz
394	2.09536e-15	8.96351e-14	0.585996	0.761745	1.08078	0.333105	0.388658	Nsa2
395	0.000613735	0.00342653	0.123616	0.173042	0.16389	0.247949	0.0693707	Gadd45g
396	2.03147e-10	4.49067e-09	0.132317	0.428094	0.694325	0.282444	0.236579	Dapk3
396	6.13153e-08	8.80078e-07	0.309948	0.359372	0.780118	0.360924	0.221302	Mrpl34
397	4.51246e-06	4.40998e-05	0.274678	0.304999	0.398461	0.245234	0.182386	Zfp219
398	2.4357e-15	1.03181e-13	0.501107	0.607642	0.522052	0.310434	0.189549	Ifi27
398	8.56042e-09	1.43773e-07	0.32579	0.53088	0.4696	0.363946	0.369926	Dicer1
399	1.16617e-05	0.000103053	0.267376	0.284725	0.383584	0.255221	0.122807	Rcan1
400	3.37074e-15	1.40872e-13	0.107242	0.512301	0.734248	0.0373137	0.22838	Cox7c
401	1.01758e-10	2.38758e-09	0.320324	0.318606	0.270742	0.095007	0.251029	Ptch1
404	2.49016e-10	5.42207e-09	0.132092	0.225293	0.327168	0.101149	0.04045	Ifngr2
405	2.49844e-10	5.43466e-09	0.188881	0.1908	0.299567	0.0835009	0.121218	Katnal2
405	1.22679e-07	1.66638e-06	0.260974	0.4044	0.412455	0.304019	0.0480838	Dpcd
406	0.000100153	0.000699849	0.131317	0.143922	0.121447	0.148997	0.040426	Ppap2c
409	3.65533e-07	4.51618e-06	0.383418	0.349644	0.176854	0.0450562	0.352934	Ogt
410	3.0514e-10	6.55239e-09	0.105413	0.133245	0.429012	0.195697	0.0620779	Arhgef7
410	6.89656e-10	1.3802e-08	0.26905	0.334339	0.306713	0.23168	0.0266493	Arl8a
412	0.000128164	0.00086855	0.16071	0.076023	0.517286	0.292553	0.270191	Hiat1
414	0.00038001	0.00226198	0.127519	0.198065	0.26468	0.226215	0.0709408	BC022687
415	8.88116e-11	2.10882e-09	0.5277	0.649835	0.543326	0.00363332	0.445401	Ddx27
415	0.000798725	0.00430694	0.139849	0.120286	0.0957902	0.220087	0.170651	Fbxo18
417	6.2258e-13	2.0083e-11	0.418837	0.544086	0.678554	0.315477	0.297487	Amdhd2
418	3.77648e-06	3.74449e-05	0.1482	0.139805	0.164791	0.140265	0.122031	Ddr1
419	1.46716e-08	2.36811e-07	0.211269	0.248086	0.3825	0.192853	0.0327766	Cebpb
423	7.43488e-05	0.000538726	0.291533	0.386205	0.602662	0.364516	0.207186	Prmt7
424	1.19411e-14	4.69326e-13	0.229796	0.502069	0.335631	0.173757	0.11	Dlgap4
425	1.97316e-05	0.000165372	0.155188	0.170836	0.12788	0.150492	0.0999489	Mfng
426	4.28228e-10	8.98288e-09	0.108643	0.127798	0.332263	0.0443183	0.0358921	Zfhx3
427	1.55073e-14	5.99744e-13	0.40161	0.581479	0.602238	0.0559833	0.301824	Dcaf8
427	0.000892824	0.00475225	0.248899	0.119117	0.380001	0.315784	0.0942093	Fuca1
429	0.000317977	0.00193776	0.167109	0.05252	0.0488711	0.245777	0.241288	Hdhd2
430	4.60964e-10	9.60481e-09	0.0692577	0.115151	0.396488	0.121512	0.0448681	1110012L19Rik
431	4.79862e-10	9.96996e-09	0.0477146	0.171609	0.441288	0.0408739	0.0205868	Ccdc71
431	2.08588e-06	2.19093e-05	0.316984	0.259301	0.0946961	0.150351	0.298327	Snapin
433	2.17922e-14	8.23791e-13	0.375228	0.592051	0.574427	0.206352	0.27438	Ppp3ca
435	3.45486e-14	1.28154e-12	0.542905	0.63618	0.468841	0.0720439	0.119836	Tm2d3
435	5.27768e-10	1.08514e-08	0.403924	0.408835	1.00757	0.111797	0.113209	Stard3nl
435	0.000110549	0.000763674	0.3255	0.186747	0.645931	0.350034	0.169615	Nap1l4
438	1.47528e-10	3.36364e-09	0.423161	0.311787	0.370994	0.0507702	0.185792	Wsb2
438	5.64418e-10	1.15722e-08	0.125684	0.253246	1.01011	0.0566686	0.0991163	Wdr43
439	5.66121e-10	1.15962e-08	0.407586	0.344706	0.806593	0.021571	0.0791732	Pdlim7
440	9.76303e-08	1.34886e-06	0.390028	0.438806	0.379159	0.127903	0.363296	Gm8430
440	3.32585e-06	3.33565e-05	0.176052	0.139996	0.23854	0.176969	0.135343	Wdfy1
443	3.46403e-14	1.28275e-12	0.367111	0.500913	0.478462	0.272299	0.205881	Capn10
443	0.000553745	0.00313827	0.250746	0.170616	0.197576	0.288829	0.241153	Kat8
444	1.06705e-12	3.30497e-11	0.193554	0.633413	0.938555	0.374932	0.255484	Suds3
446	0.000423637	0.00248298	0.252622	0.154837	0.380722	0.271731	0.22913	Zbtb25
447	6.20658e-10	1.25713e-08	0.132248	0.202571	0.564202	0.121797	0.116947	Kctd10
448	0.000467484	0.00271006	0.167579	0.140388	0.237641	0.192532	0.06052	Kcns1
452	5.93567e-08	8.57051e-07	0.25584	0.257475	0.232814	0.186734	0.142439	Snx33
453	3.51669e-05	0.000276835	0.246909	0.231056	0.413992	0.240602	0.194205	Tjap1
454	1.02892e-08	1.69085e-07	0.327518	0.454472	0.435476	0.318158	0.221872	Fam178b
456	6.82284e-10	1.3667e-08	0.252387	0.341497	1.24418	0.258242	0.162232	Eif3i
456	2.16169e-06	2.26074e-05	0.241459	0.252377	0.245697	0.213036	0.172187	Zfp444
457	6.91412e-14	2.45592e-12	0.397613	0.498481	0.461282	0.0331019	0.260415	Pdha1
457	2.53447e-11	6.50772e-10	0.331627	0.339221	0.232836	0.110375	0.211904	Fkbp11
458	7.46683e-14	2.64793e-12	0.431573	0.595601	0.292742	0.196492	0.0791796	Rbfox2
458	2.82992e-10	6.10086e-09	0.487916	0.294475	0.646837	0.259111	0.211989	Bst2
458	7.15455e-10	1.42528e-08	0.161943	0.18373	0.354458	0.0762614	0.104426	D1Ertd622e
459	2.88437e-10	6.21209e-09	0.55254	0.348875	0.843713	0.273251	0.394198	Tmem256
459	0.00111728	0.0057676	0.0811643	0.0349875	0.0964826	0.181021	0.0647007	Ripk2
461	1.7573e-13	6.00681e-12	0.282029	0.486532	0.451961	0.265691	0.0383339	Twf2
461	2.40806e-05	0.000197637	0.136349	0.176444	0.414512	0.0761078	0.296094	Mtss1
463	4.87219e-13	1.59529e-11	0.444384	0.668638	1.17111	0.0995659	0.215716	Paip2
463	5.4552e-07	6.49435e-06	0.199788	0.211934	0.214631	0.0906457	0.194263	Sntg2
465	8.37095e-10	1.65532e-08	0.154176	0.24779	0.664354	0.0336515	0.0945024	Igf2bp1
465	5.84185e-08	8.45186e-07	0.365094	0.260763	0.176306	0.270028	0.263004	Aig1
466	2.47833e-08	3.83534e-07	0.27693	0.271453	0.320305	0.0807218	0.225193	Sh3bp4
466	0.00119318	0.00610151	0.0774904	0.138267	0.136255	0.214031	0.113282	Vps11
467	9.47954e-10	1.86457e-08	0.197418	0.271199	0.325869	0.191941	0.0675763	Slc38a4
467	4.31649e-08	6.43748e-07	0.36278	0.331715	0.247031	0.268097	0.257781	Wdr34
468	2.31455e-12	6.83814e-11	0.339226	0.490126	0.601265	0.133977	0.226113	Trrap
468	1.57763e-07	2.09971e-06	0.168148	0.122794	0.2478	0.130492	0.196523	Cldn3
469	7.72641e-08	1.08819e-06	0.26023	0.248626	0.0747411	0.105867	0.215782	2010111I01Rik
470	5.71877e-12	1.60672e-10	0.348288	0.401112	0.44438	0.0625308	0.2666	Bicc1
470	9.76008e-10	1.91628e-08	0.0118653	0.155608	0.401703	0.105231	0.0278598	D11Wsu47e
470	0.0012323	0.00628532	0.115021	0.125427	0.0971686	0.1646	0.0956604	1700040L02Rik
471	9.11693e-11	2.16244e-09	0.402062	0.416216	0.475125	0.106276	0.20307	Gmpr
473	1.5363e-10	3.48815e-09	0.541233	0.580945	0.107334	0.243722	0.0486321	Arl4a
473	0.000631376	0.00350793	0.234744	0.147029	0.044305	0.325673	0.283991	Atp6v1e1
475	1.10829e-09	2.16043e-08	0.145583	0.244372	0.307099	0.142048	0.0043508	Dyrk3
476	9.85936e-11	2.31833e-09	0.480871	0.588504	0.612637	0.0576211	0.339062	Aimp1
476	1.13087e-09	2.19853e-08	0.193029	0.211426	0.461809	0.0938675	0.0446619	Grhpr
476	1.71329e-08	2.73499e-07	0.187055	0.215317	0.300623	0.187871	0.0858074	Sult4a1
477	0.000812611	0.00436991	0.0751027	0.278573	0.44461	0.320044	0.113573	Ddb1
478	1.21248e-12	3.71837e-11	0.38219	0.662681	1.07608	0.310411	0.1599	Ruvbl1
478	6.93029e-10	1.38568e-08	0.513766	0.294706	0.130901	0.330238	0.264655	Ddt
478	3.90105e-09	6.91143e-08	0.265408	0.414771	0.491495	0.264318	0.175583	Prr7
480	1.25322e-09	2.40207e-08	0.205362	0.304719	0.371056	0.169161	0.0495982	Dym
482	1.30648e-09	2.49717e-08	0.317521	0.296448	0.361934	0.0903277	0.0892291	Cotl1
486	1.4754e-09	2.79594e-08	0.253705	0.499113	1.06063	0.077629	0.101942	Psmd4
487	5.42701e-06	5.19647e-05	0.160542	0.148353	0.0672803	0.129658	0.133921	Fendrr
488	3.52041e-13	1.17386e-11	0.223191	0.464696	0.518818	0.162931	0.0463311	Mfsd1
488	6.66664e-11	1.61109e-09	0.435313	0.482296	0.595778	0.0639827	0.312026	Rbms1
490	3.78732e-13	1.25901e-11	0.261451	0.503046	0.424778	0.060026	0.121865	Iars2
490	1.96838e-08	3.10576e-07	0.248032	0.43093	0.98714	0.380575	0.176777	Sae1
490	3.36624e-08	5.11491e-07	0.340331	0.331849	0.533384	0.0972328	0.287435	Rab3a
491	5.81356e-10	1.18747e-08	0.280415	0.311376	0.309291	0.155813	0.12315	Piwil4
492	4.92222e-07	5.93118e-06	0.275411	0.430242	0.466978	0.324614	0.113576	Ropn1l
493	1.13839e-09	2.20921e-08	0.461852	0.310342	0.550257	0.268268	0.215579	Rcl1
494	2.78441e-07	3.54756e-06	0.205967	0.236462	0.303794	0.110926	0.197459	A930011G23Rik
495	1.70272e-09	3.19613e-08	0.0374944	0.129555	1.16049	0.0705277	0.0891124	Cox4i1
496	1.86173e-10	4.14069e-09	0.506572	0.539769	0.62092	0.227296	0.332556	Rpl10a-ps1
497	1.78948e-09	3.34456e-08	0.270941	0.281234	0.306012	0.119559	0.13635	Atoh8
499	1.30742e-09	2.49717e-08	0.492629	0.429617	0.666765	0.120947	0.310669	Rpl14-ps1
499	1.97834e-09	3.68804e-08	0.317247	0.347222	0.680113	0.135334	0.103668	Msmo1
500	5.60486e-13	1.81878e-11	0.356409	0.471182	0.485312	0.208738	0.151328	Kif5c
500	0.000203349	0.00130997	0.290301	0.270825	0.221227	0.307081	0.252545	Aasdhppt
501	2.09211e-09	3.89014e-08	0.203255	0.135734	0.400596	0.00819086	0.1062	Rpl18-ps2
501	1.10341e-06	1.22863e-05	0.160417	0.180742	0.187385	0.143018	0.0747372	Dedd2
502	2.30882e-06	2.40422e-05	0.39016	0.195828	0.577841	0.244041	0.344235	Katna1
503	5.24739e-07	6.26407e-06	0.364224	0.403868	0.746431	0.330023	0.0811993	Fkbp6
507	2.44887e-09	4.50732e-08	0.491303	0.468145	0.340413	0.126935	0.0619113	Cnot11
508	3.29071e-06	3.30345e-05	0.239974	0.247102	0.285095	0.0606129	0.211101	Serpinh1
509	7.90822e-13	2.50281e-11	0.270829	0.436332	0.509678	0.030913	0.143332	Slc16a11
509	2.47012e-09	4.5426e-08	0.518342	0.309286	0.895605	0.248659	0.335384	Nono
510	8.2177e-13	2.59322e-11	0.288799	0.518609	0.296785	0.17235	0.169684	Sugt1
510	2.69496e-09	4.91294e-08	0.327731	0.267392	0.333009	0.171427	0.182567	Impa2
511	2.53803e-09	4.65961e-08	0.20599	0.284599	0.401401	0.0596099	0.187214	2810403D21Rik
511	4.5267e-08	6.70506e-07	0.217314	0.232056	0.251645	0.164782	0.191854	Gm7967
513	0.00181386	0.00882175	0.152999	0.148632	0.304603	0.212164	0.011665	Galnt11
514	2.60494e-09	4.77039e-08	0.191212	0.259404	0.30197	0.127493	0.0785086	Klf3
514	6.02512e-05	0.00044821	0.258485	0.25944	0.407939	0.24136	0.359329	Gltscr2
515	9.40556e-13	2.93405e-11	0.271794	0.364779	0.29812	0.0988392	0.179704	Gm12216
516	2.62195e-09	4.79348e-08	0.200404	0.24305	0.652459	0.140584	0.196484	Dvl2
516	3.41495e-09	6.12497e-08	0.372853	0.362539	0.161296	0.162878	0.266902	Nradd
518	2.75587e-09	5.01724e-08	0.299912	0.350873	0.659912	0.230994	0.217481	Klhl12
518	3.7705e-09	6.69648e-08	0.38676	0.15579	1.17541	0.0139452	0.276902	Atpif1
519	2.72025e-06	2.78732e-05	0.274059	0.217675	0.329321	0.210598	0.178276	Rassf3
521	0.000695748	0.00381208	0.119066	0.155325	0.128163	0.143777	0.088523	Zfp251
522	2.93929e-09	5.33779e-08	0.243765	0.351678	0.595099	0.194583	0.163293	Yipf3
522	2.49956e-05	0.000204223	0.146386	0.173307	0.205652	0.155541	0.103562	Msantd4
524	3.01133e-09	5.45951e-08	0.246589	0.230153	0.300443	0.0993589	0.14049	Orai1
526	6.42711e-08	9.17665e-07	0.199812	0.180173	0.247295	0.167016	0.110126	Zfp184
527	3.1709e-09	5.72425e-08	0.37513	0.484221	0.992369	0.270259	0.232592	Abcf1
528	1.40861e-12	4.2777e-11	0.334233	0.574758	0.518995	0.186728	0.179071	Sars
528	3.23546e-09	5.82222e-08	0.271486	0.352868	0.442008	0.0830435	0.201982	Ctsa
529	1.43188e-12	4.34231e-11	0.295537	0.52966	0.63815	0.265605	0.229221	Xpc
529	2.17566e-09	4.02488e-08	0.29441	0.331963	0.380336	0.093655	0.239291	Ret
529	5.16163e-08	7.55813e-07	0.368301	0.394754	0.818604	0.33374	0.241643	Tmem11
530	1.11151e-07	1.52501e-06	0.274448	0.346641	0.535903	0.257462	0.14163	Srebf2
530	7.06121e-05	0.000515437	0.00643754	0.0275389	0.207443	0.0945262	0.23948	Uqcrh
531	3.5149e-09	6.2854e-08	0.157025	0.233422	0.310333	0.113935	0.0482414	Renbp
532	3.55829e-09	6.34548e-08	0.0490939	0.0862527	0.276506	0.154639	0.0887111	Nipsnap1
532	0.000176621	0.00115476	0.229911	0.219643	0.285843	0.228436	0.0961501	Oscp1
533	3.72335e-09	6.61814e-08	0.234731	0.255751	0.283949	0.169479	0.182925	Hoxb7
535	2.25778e-12	6.70682e-11	0.285062	0.448028	0.341752	0.10482	0.00898639	Aaed1
535	8.11622e-05	0.000581707	0.10808	0.184314	0.21635	0.158925	0.021108	R74862
537	4.14563e-09	7.32687e-08	0.0851954	0.218535	0.362431	0.17836	0.000797921	Trip10
539	6.01288e-09	1.04239e-07	0.336514	0.332053	0.0191315	0.126833	0.140991	Gm773
539	0.00222028	0.010496	0.0843652	0.153937	0.277139	0.232021	0.039309	Ralgds
541	3.85667e-07	4.74973e-06	0.134646	0.297669	0.330712	0.222646	0.104421	Bcorl1
543	8.72916e-05	0.000620329	0.280287	0.106653	0.109592	0.139057	0.314012	Rps27rt
545	4.27395e-08	6.38279e-07	0.258664	0.302051	0.330178	0.210372	0.180053	Tmem218
547	7.08656e-11	1.70689e-09	0.456801	0.547802	0.751199	0.28485	0.044852	Rrp9
548	4.65969e-09	8.14941e-08	0.251914	0.315535	0.637506	0.199341	0.0163688	Mpg
549	7.96879e-09	1.34715e-07	0.364798	0.318238	0.422691	0.0475042	0.236974	Cltb
550	1.624e-09	3.05892e-08	0.245929	0.323099	0.354788	0.0468166	0.125782	Nucb2
550	2.19009e-06	2.28934e-05	0.160787	0.266405	0.208703	0.199944	0.0870221	Tyw1
551	4.92567e-09	8.59387e-08	0.0294959	0.0887261	0.347481	0.0574905	0.0269303	Sestd1
552	3.39702e-12	9.7969e-11	0.38161	0.454215	0.367088	0.256914	0.20832	Fam132a
554	5.30062e-09	9.22588e-08	0.264322	0.26462	0.319068	0.187128	0.181945	Zc3h10
554	8.79982e-09	1.47347e-07	0.423988	0.426452	0.243442	0.119855	0.240727	Smyd3
555	9.18306e-09	1.52985e-07	0.465682	0.304538	0.477552	0.0943511	0.189398	Ccnh
559	1.25709e-09	2.40738e-08	0.500322	0.549914	0.186939	0.255439	0.264776	Agpat5
560	9.34677e-10	1.84178e-08	0.294383	0.309137	0.323442	0.0697528	0.216694	E530001K10Rik
560	5.98555e-09	1.03848e-07	0.185762	0.408686	0.595984	0.122317	0.160618	Kctd18
561	1.61192e-09	3.03878e-08	0.194472	0.258051	0.216582	0.164914	0.102751	Mbl2
561	6.13942e-09	1.06348e-07	0.290639	0.411843	0.666149	0.265228	0.308035	Ssbp2
563	0.000421688	0.00247295	0.171421	0.20304	0.236614	0.18642	0.122168	Ttc39c
567	6.9178e-09	1.18698e-07	0.202634	0.250645	1.03251	0.118546	0.194631	Eif3g
567	1.36122e-08	2.20366e-07	0.360481	0.340795	0.425662	0.190683	0.198067	Syce1l
569	2.0476e-05	0.000170952	0.148717	0.250347	0.361861	0.205112	0.148263	1110008L16Rik
570	6.40284e-12	1.78738e-10	0.288325	0.393227	0.369746	0.181954	0.170024	Epb4.1l4a
571	5.98407e-06	5.65771e-05	0.186214	0.190354	0.207388	0.123178	0.170518	Nr2e1
572	3.52569e-07	4.36929e-06	0.13491	0.243849	0.449586	0.247018	0.163343	Coro1b
573	7.27183e-12	2.0119e-10	0.16482	0.419362	0.446003	0.212476	0.136137	Gm973
573	8.22668e-09	1.38751e-07	0.279447	0.251769	0.661279	0.243205	0.176709	Pycr2
574	1.58471e-10	3.5794e-09	0.31374	0.344135	0.243436	0.176876	0.134288	Apba2
574	8.32241e-09	1.40257e-07	0.354362	0.304105	0.477551	0.242099	0.260525	Nme7
577	8.59491e-09	1.4418e-07	0.152421	0.222303	0.344724	0.183359	0.0772849	Mvk
578	8.80402e-09	1.47347e-07	0.3138	0.363303	0.604952	0.203924	0.140234	Kat2a
580	3.08071e-10	6.60229e-09	0.0964292	0.34345	0.186879	0.208223	0.0540395	Ammecr1l
580	8.92654e-09	1.49168e-07	0.188576	0.239715	0.335131	0.0906466	0.118224	Parp8
580	6.85208e-05	0.000501503	0.320113	0.290803	0.362122	0.0890868	0.315697	Napg
581	5.71417e-07	6.75096e-06	0.00391069	0.301293	0.59715	0.268363	0.0827509	Pgm2
582	1.20296e-11	3.26599e-10	0.335847	0.450606	0.407375	0.164318	0.157627	1110059E24Rik
582	9.2631e-09	1.54201e-07	0.184676	0.181702	0.32414	0.182577	0.18305	Efna4
583	1.25248e-11	3.38777e-10	0.450835	0.599556	0.64829	0.315775	0.185201	Wbp4
588	2.16333e-08	3.3888e-07	0.362491	0.255002	0.369276	0.121597	0.270505	Bambi
589	9.91583e-09	1.63975e-07	0.176063	0.195556	0.315552	0.0544065	0.105031	Lrp10
590	9.91805e-09	1.63975e-07	0.247654	0.277401	0.293625	0.190568	0.203393	Inafm1
591	2.86029e-07	3.62364e-06	0.303054	0.215367	0.325172	0.109571	0.238729	Rpusd4
591	0.00325087	0.0145887	0.202824	0.173967	0.381852	0.26173	0.184398	Aaas
597	1.2379e-08	2.01299e-07	0.0908772	0.103616	0.940058	0.0736546	0.0621088	Fam162a
598	5.00348e-08	7.34631e-07	0.360361	0.403083	0.358744	0.272993	0.163892	Timm10
600	0.00173046	0.00846889	0.25571	0.22024	0.364174	0.279272	0.147347	Jkamp
601	0.00337075	0.0150646	0.0591634	0.0369351	0.26558	0.261025	0.00287188	Fam69b
602	1.3055e-08	2.11818e-07	0.126041	0.188408	0.555591	0.199016	0.0828719	Ncor2
605	3.11689e-06	3.14054e-05	0.302568	0.285434	0.243678	0.22929	0.219067	Klc3
606	2.63445e-11	6.74061e-10	0.255076	0.368113	0.389254	0.137618	0.0855014	Dtna
610	1.49504e-08	2.40777e-07	0.0507238	0.114289	0.327037	0.147982	0.0412714	Elp6
610	0.00349586	0.0155155	0.0568331	0.102759	0.162089	0.180063	0.0906598	Prtn3
611	3.53063e-11	8.86688e-10	0.49569	0.603052	0.851066	0.204654	0.2847	Tbrg1
611	3.55935e-07	4.40849e-06	0.0761452	0.380984	0.815001	0.330194	0.197934	Dpp3
615	1.71217e-08	2.73499e-07	0.17654	0.182477	0.269766	0.0860364	0.132754	Clip3
617	1.74335e-08	2.78093e-07	0.0682586	0.19294	0.347835	0.141325	0.0781124	Sergef
617	0.000206509	0.00132719	0.25984	0.00967309	0.148577	0.201237	0.321762	Smim14
618	9.63859e-09	1.59719e-07	0.23603	0.237227	0.19798	0.120836	0.157117	Dkk3
620	5.82809e-08	8.43756e-07	0.226579	0.201376	0.128418	0.107285	0.172748	Nfkbil1
621	6.72302e-10	1.35043e-08	0.365495	0.552423	0.814673	0.0372503	0.252733	Mgea5
621	0.00076076	0.0041319	0.0992516	0.110402	0.101629	0.100359	0.0497298	Rorc
624	0.00389857	0.0170897	0.181719	0.114327	0.00970824	0.264165	0.12857	Usp8
625	0.00390947	0.0171277	0.132158	0.127068	0.0391993	0.197191	0.122061	Rmnd1
626	4.2859e-08	6.39624e-07	0.42709	0.300242	0.490135	0.186785	0.307196	Trmt1
627	4.55835e-11	1.13303e-09	0.297996	0.439075	0.483092	0.101882	0.0979817	Rwdd4a
628	1.76813e-10	3.94459e-09	0.512365	0.602803	0.647869	0.0507934	0.294595	Ppp1cb
628	1.12209e-07	1.53759e-06	0.335603	0.215446	0.272388	0.234786	0.218793	Rabepk
629	2.84201e-06	2.90117e-05	0.427461	0.327671	0.539887	0.251555	0.3613	Gm6472
630	3.88869e-10	8.20387e-09	0.221877	0.405426	0.389536	0.238957	0.126423	Phlda2
631	2.58306e-10	5.6066e-09	0.253351	0.291184	0.274556	0.0649742	0.146171	Aff3
631	0.00403938	0.0176077	0.151498	0.134739	0.0837771	0.187013	0.121125	Gstm6
633	2.11212e-08	3.31574e-07	0.218825	0.293152	1.15653	0.119789	0.0787768	Psma2
635	2.14818e-08	3.36993e-07	0.168697	0.225222	0.360475	0.0664141	0.145786	Gemin8
635	0.000870414	0.00464519	0.283969	0.324548	0.326721	0.348405	0.340496	Tnrc6c
636	2.15511e-08	3.37835e-07	0.180927	0.207086	0.26333	0.0564672	0.127888	Trim12c
637	0.00409152	0.0178071	0.0664693	0.115348	0.167869	0.161907	0.0532989	Abcb8
639	2.29088e-08	3.56552e-07	0.0886861	0.0847157	0.51388	0.164174	0.12067	Cdc26
639	0.00209056	0.00995404	0.225675	0.165539	0.0995892	0.248378	0.178653	Coq9
640	6.12077e-11	1.48743e-09	0.350047	0.427156	0.397115	0.114562	0.100694	Dcaf12
641	2.3123e-08	3.59629e-07	0.143803	0.125101	0.359266	0.0967178	0.0634379	Cr1l
643	6.75779e-11	1.63131e-09	0.27936	0.426236	0.422676	0.0866941	0.200343	Pou2f2
645	1.67357e-07	2.21521e-06	0.377874	0.370601	0.492165	0.258936	0.169673	Snx9
646	9.797e-06	8.76777e-05	0.274296	0.376065	0.635615	0.292573	0.262711	Tle1
647	0.000224398	0.00142992	0.287461	0.253311	0.486293	0.279512	0.159966	Aplf
648	6.08584e-10	1.23498e-08	0.147248	0.301794	0.297119	0.153023	0.149727	Fam213b
648	1.6547e-07	2.19158e-06	0.227977	0.221535	0.221945	0.140373	0.176393	Lhfpl2
648	0.000275044	0.00170378	0.073369	0.0905322	0.355402	0.220592	0.0988551	Tsen2
649	4.97394e-06	4.80704e-05	0.208271	0.200723	0.227539	0.117552	0.185737	Stat5a
649	0.00320598	0.014408	0.239077	0.180268	0.204709	0.289457	0.137187	Chchd3
650	3.07648e-08	4.70086e-07	0.120014	0.298624	0.729799	0.126786	0.0866856	Mrps30
650	5.59473e-06	5.34062e-05	0.146172	0.168267	0.172626	0.0828528	0.152755	Armcx1
650	0.000246624	0.00155292	0.000897957	0.0261388	0.208563	0.166375	0.0127097	Slc12a9
652	5.60484e-07	6.64705e-06	0.30208	0.169514	0.758972	0.0634554	0.321088	Acat1
653	1.87689e-05	0.000158339	0.166112	0.176237	0.189586	0.132498	0.157519	Cpsf4l
653	0.00471961	0.0200752	0.167009	0.203655	0.167333	0.276759	0.179496	Upf2
654	5.15517e-05	0.000389752	0.16636	0.336369	0.519315	0.291391	0.132574	Spag7
656	6.93563e-06	6.47583e-05	0.161556	0.162458	0.106105	0.0674351	0.145243	Klhl36
657	2.16055e-09	4.00373e-08	0.373862	0.447267	0.713928	0.236617	0.303213	Gm5428
658	1.01136e-10	2.37556e-09	0.294357	0.350929	0.354613	0.139765	0.172511	Lpar3
659	5.23067e-07	6.25097e-06	0.286793	0.297545	0.299439	0.221262	0.181252	Pld3
660	3.78099e-10	7.99293e-09	0.425891	0.498962	0.411555	0.132787	0.156738	Wasf2
663	1.01323e-08	1.66757e-07	0.254484	0.304039	0.319987	0.0699963	0.207928	Aplp1
664	0.0050416	0.0213022	0.0487325	0.165972	0.137134	0.205187	0.0655519	Bcas3
665	3.69519e-08	5.57968e-07	0.145699	0.134028	0.539457	0.231394	0.188734	Micu2
665	0.00150785	0.00750274	0.0241407	0.0651375	0.07212	0.0811571	0.0401928	1190005I06Rik
666	3.81502e-08	5.75265e-07	0.146392	0.0067838	0.378024	0.141408	0.0606978	Rsf1
666	0.000204117	0.00131414	0.312266	0.203337	0.645746	0.194126	0.335317	Fxr1
666	0.00325583	0.014605	0.116628	0.125005	0.152787	0.137581	0.102297	Ak8
667	1.19211e-10	2.76726e-09	0.223941	0.385437	0.492197	0.00188664	0.0967877	Brd1
667	2.10662e-09	3.91124e-08	0.333436	0.380714	0.42628	0.174837	0.0558978	Mnd1
669	4.21216e-08	6.31649e-07	0.467152	0.487574	0.584376	0.222686	0.295564	Snhg6
669	0.00524572	0.0220078	0.0663418	0.174092	0.165079	0.210685	0.0189513	Gcn1l1
671	0.00532867	0.0223029	0.0118441	0.187335	0.384725	0.263351	0.0211501	Taf2
672	1.39122e-10	3.19205e-09	0.248808	0.350867	0.235169	0.0635357	0.189187	Rbm10
672	4.15506e-08	6.24144e-07	0.086811	0.18946	0.589231	0.02127	0.0501441	Wdr55
673	4.16173e-08	6.24518e-07	0.23215	0.217381	1.04581	0.240298	0.248599	Hspa4
673	9.92489e-07	1.11971e-05	0.20305	0.206358	0.256898	0.104428	0.170925	Dbx2
674	1.33432e-07	1.80456e-06	0.24213	0.255819	0.233716	0.0470063	0.189979	Armcx2
675	4.22872e-08	6.33697e-07	0.174496	0.202446	0.264994	0.0999233	0.138325	Pnpo
675	4.80832e-05	0.000365815	0.155499	0.204098	0.234049	0.140907	0.181175	Eif2c5
676	7.97253e-10	1.57813e-08	0.263251	0.294242	0.300552	0.0335448	0.133892	Acy3
676	0.000366522	0.00219206	0.0863218	0.0930495	0.119398	0.0859262	0.0483554	Parp9
678	5.98096e-07	7.03045e-06	0.319883	0.336425	0.754901	0.32365	0.229483	Polr3h
679	1.55053e-10	3.51679e-09	0.416563	0.631299	0.797408	0.0425063	0.194363	Pfdn1
680	4.47951e-08	6.65327e-07	0.190038	0.215229	0.26971	0.0349215	0.156036	Gm26641
680	5.47912e-07	6.51926e-06	0.342398	0.389342	0.414617	0.186912	0.291816	Stx6
682	1.58713e-10	3.58117e-09	0.299395	0.384232	0.45355	0.103758	0.0895974	Ina
683	4.66591e-08	6.89923e-07	0.22363	0.324523	0.58587	0.0559456	0.0591048	Rnf44
683	6.15458e-05	0.000455506	0.255978	0.202286	0.296688	0.0245811	0.234047	Stx5a
685	8.82477e-07	1.00497e-05	0.152691	0.296498	0.297111	0.208561	0.164174	Zfand2b
688	0.000322614	0.00196266	0.105876	0.114392	0.145583	0.109825	0.0673411	Fez1
690	5.08461e-08	7.45537e-07	0.150449	0.171483	0.272679	0.110181	0.112032	Tmcc3
690	7.70855e-08	1.08638e-06	0.337147	0.387233	0.00608996	0.210279	0.275806	Mrpl27
691	0.0058653	0.0242198	0.0149653	0.0423136	0.0527122	0.0779252	0.0227053	Pou5f2
692	3.96741e-05	0.000307973	0.231714	0.201739	0.337844	0.188262	0.232334	Rilpl2
692	0.00586884	0.0242298	0.0459725	0.0598444	0.0388147	0.0783166	0.0261172	Rell2
697	0.00123715	0.00630564	0.119056	0.103728	0.125251	0.106316	0.0893783	Wdr13
699	2.44571e-06	2.53464e-05	0.079118	0.133831	0.162437	0.122267	0.0549892	Sdk2
700	3.40486e-05	0.000269199	0.145196	0.226092	0.294569	0.135559	0.200659	Hk1
705	5.63555e-08	8.18057e-07	0.0526693	0.111455	0.265131	0.0843423	0.0233707	Fhl1
707	7.55925e-05	0.000546464	0.214001	0.297856	0.283445	0.264356	0.189332	Fundc2
709	6.43845e-09	1.11231e-07	0.29499	0.324215	0.298974	0.0809573	0.139026	Lamb1
710	6.06564e-08	8.72938e-07	0.0113769	0.0714058	0.326277	0.0775712	0.0683674	Zswim3
712	6.1123e-08	8.77897e-07	0.136508	0.122	0.600074	0.0700889	0.0804857	Smyd2
712	0.00477559	0.0202855	0.0569712	0.0639506	0.071936	0.0845754	0.0531151	Hoxa7
714	2.09744e-07	2.72654e-06	0.435103	0.408988	0.643385	0.146193	0.199252	Arl3
716	0.000785941	0.00424958	0.0852182	0.119906	0.0966695	0.110618	0.0490652	Bdh1
717	7.50088e-06	6.95589e-05	0.17222	0.175842	0.181225	0.0065439	0.163033	Sphk1
718	6.53266e-08	9.31514e-07	0.392692	0.426973	0.501086	0.00193264	0.168263	Chic2
719	0.00679382	0.0274298	0.0208694	0.0504461	0.0864962	0.125665	0.0616351	Lurap1
720	7.70618e-05	0.000555955	0.289738	0.268237	0.374705	0.235511	0.23696	Edc3
721	6.86355e-08	9.75503e-07	0.239212	0.186622	0.357348	0.165628	0.159846	Prrc2b
722	0.00698115	0.0280664	0.0809397	0.0630916	0.0871444	0.115733	0.0200713	Tmem115
723	6.91174e-08	9.8107e-07	0.192754	0.204586	0.24518	0.11087	0.0760274	Fbxo16
724	0.000518185	0.00296197	0.331113	0.229265	0.328503	0.119417	0.317308	Supt20
726	4.4821e-10	9.36596e-09	0.267584	0.395644	0.393933	0.182792	0.0112867	Cnppd1
727	4.49919e-10	9.39264e-09	0.352123	0.556362	0.787867	0.183426	0.213662	Klhdc3
727	4.1538e-07	5.07546e-06	0.131758	0.0745714	0.820461	0.300391	0.127288	Tcf3
727	9.27177e-06	8.3492e-05	0.215	0.257384	0.29358	0.059657	0.204548	Gm5644
728	7.39139e-08	1.04574e-06	0.20859	0.276253	0.317997	0.069208	0.0846215	Tns3
728	0.00716889	0.028694	0.14004	0.0404846	0.152217	0.175373	0.137846	Adck3
729	0.00362545	0.0160481	0.221411	0.0875348	0.247526	0.25027	0.192274	Ahi1
730	7.48665e-08	1.05716e-06	0.119019	0.197332	0.28394	0.0780758	0.0933447	Sh2d3c
731	0.000466824	0.00270696	0.0964761	0.0919807	0.0758851	0.0271931	0.103443	Gbp2
731	0.00369629	0.0162954	0.0472481	0.060608	0.00361723	0.0644117	0.00517208	Ccdc88b
732	7.5598e-08	1.06611e-06	0.143691	0.182233	0.240069	0.00483558	0.0859789	Ramp3
738	5.68179e-10	1.16274e-08	0.40485	0.560739	0.496529	0.238313	0.164759	Sbno1
738	3.65667e-07	4.51618e-06	0.221679	0.271292	0.170775	0.162779	0.209879	Akap12
738	0.000304735	0.00186857	0.114836	0.280544	0.400684	0.244949	0.130922	Tmem219
740	0.00774422	0.0306531	0.0239931	0.0977725	0.0673912	0.192665	0.0915276	Klc4
741	0.000393226	0.00233172	0.189582	0.0927131	0.234894	0.17058	0.133306	Ric8
742	7.7488e-08	1.09064e-06	0.397003	0.416352	0.364143	0.128226	0.197862	Marc2
743	6.34811e-10	1.28222e-08	0.209907	0.327921	0.31785	0.176738	0.0100223	Hivep2
744	6.67936e-10	1.3429e-08	0.261022	0.363366	0.413727	0.180328	0.18483	Mapk10
747	9.90361e-05	0.00069338	0.11365	0.135729	0.0351804	0.113773	0.0697071	Mib2
748	7.69642e-10	1.52625e-08	0.342712	0.443335	0.241755	0.0620458	0.0734224	Ppp1r15a
748	9.50768e-08	1.31692e-06	0.198799	0.158704	0.61218	0.0198313	0.0420361	Ppp2r1a
749	9.7001e-08	1.34102e-06	0.217669	0.209817	0.292016	0.0892865	0.0903049	Ctdp1
749	4.10095e-07	5.025e-06	0.356031	0.238321	0.154091	0.210956	0.134231	Nudt9
753	1.6712e-05	0.000142477	0.169897	0.238248	0.293286	0.178686	0.158216	Neil2
754	9.65901e-05	0.00067778	0.142675	0.131131	0.102434	0.111151	0.0894456	Pmp22
755	1.07331e-07	1.47539e-06	0.118977	0.230347	0.299894	0.107072	0.0645657	Utp23
755	1.62064e-07	2.1517e-06	0.129745	0.201599	0.241643	0.149174	0.106102	Tcp11l1
757	2.28979e-08	3.56552e-07	0.221778	0.238312	0.151643	0.142851	0.0781033	Tm4sf5
757	1.77776e-07	2.3375e-06	0.240326	0.227785	0.468619	0.194602	0.138135	Ubxn8
758	4.69172e-07	5.67814e-06	0.317759	0.226454	0.22577	0.0996795	0.131511	Dctn6
759	0.00301592	0.0137128	0.097956	0.0788121	0.115989	0.125311	0.122728	5430402O13Rik
760	0.00831696	0.0326059	0.0561325	0.0704619	0.142449	0.152647	0.0934798	Plec
761	0.00292631	0.0133608	0.0850761	0.0767024	0.0816624	0.0902112	0.0955993	Zfp51
764	1.1619e-07	1.58616e-06	0.301485	0.311189	0.341712	0.125372	0.207324	Abca1
765	1.17387e-09	2.27152e-08	0.244456	0.341691	0.119608	0.0971048	0.0614339	1300002E11Rik
768	1.29893e-07	1.76218e-06	0.128741	0.186315	0.241276	0.108146	0.111329	Vav2
770	3.59189e-06	3.57776e-05	0.152244	0.164258	0.195063	0.0642989	0.133019	Gm11712
772	2.53965e-07	3.24999e-06	0.347338	0.446814	0.538858	0.301612	0.296278	Mrpl45
774	1.22293e-09	2.34815e-08	0.369648	0.483372	0.546858	0.252474	0.263752	Mpzl1
774	5.66594e-07	6.70126e-06	0.356314	0.272829	0.475597	0.240006	0.235496	Oxa1l
778	5.78613e-08	8.38238e-07	0.211609	0.226681	0.244528	0.12651	0.155756	Cd70
778	0.00896154	0.0347112	0.0180998	0.0434705	0.0398735	0.104227	0.0480219	Adck4
780	1.39443e-09	2.64942e-08	0.281988	0.52779	0.411928	0.197926	0.259166	Tnrc6b
780	1.44731e-07	1.94289e-06	0.00904931	0.193536	0.632117	0.0791711	0.0694881	Kars
780	1.7412e-07	2.29312e-06	0.174869	0.181275	0.290982	0.127239	0.172656	Gstp2
781	1.44895e-07	1.9439e-06	0.124353	0.202912	0.552355	0.0859419	0.0517674	Tpst2
782	0.000370563	0.00221059	0.0777542	0.0789592	0.130624	0.0950676	0.062495	Serping1
783	3.22274e-07	4.03752e-06	0.419024	0.433324	0.238342	0.249725	0.186695	Rabac1
784	1.48174e-07	1.98422e-06	0.109042	0.189232	0.537893	0.168088	0.0745536	Tgif2
785	0.00818314	0.0321682	0.129022	0.254587	0.402861	0.281585	0.0170966	Gle1
786	6.64706e-07	7.7356e-06	0.448019	0.365363	0.52058	0.138639	0.205174	Ddx39b
788	1.56327e-07	2.08315e-06	0.122677	0.179941	0.29069	0.0591619	0.0895537	Gm13151
794	8.17524e-07	9.35897e-06	0.381818	0.188669	0.447767	0.152031	0.255928	Fam96a
796	0.000314784	0.00192099	0.121673	0.237131	0.336098	0.196936	0.00574875	Myg1
799	1.81083e-07	2.37525e-06	0.24214	0.424944	0.652335	0.276832	0.266248	Ube2h
800	2.52458e-05	0.000205781	0.142681	0.149767	0.151465	0.0440165	0.129681	Sdcbp2
801	2.16892e-09	4.01581e-08	0.195583	0.295381	0.284859	0.0220074	0.101795	Nsmaf
802	1.80929e-07	2.37466e-06	0.0497408	0.00948075	0.299727	0.133575	0.0173509	Gpn2
802	0.0100668	0.0382604	0.0547486	0.0756913	0.0200383	0.0862475	0.0465737	Slc4a11
803	6.29202e-08	9.00147e-07	0.231706	0.26195	0.269705	0.0549326	0.0768672	Cdk17
803	5.12436e-05	0.000387692	0.311763	0.292832	0.369418	0.244325	0.104919	Mtmr14
804	2.38273e-07	3.06447e-06	0.172519	0.1955	0.204804	0.140394	0.124041	Siae
807	5.24274e-07	6.26196e-06	0.410611	0.235488	0.695055	0.118	0.221895	Pdcd7
809	2.03106e-07	2.64816e-06	0.173833	0.212473	0.266876	0.113592	0.0726969	Capsl
810	2.94366e-08	4.50741e-07	0.37758	0.46576	0.0706782	0.258447	0.270989	Ccdc53
811	2.04053e-07	2.65892e-06	0.195579	0.137278	0.305337	0.0436443	0.138605	Usp53
811	1.1037e-06	1.22863e-05	0.249521	0.226328	0.25979	0.034243	0.182079	Frmd6
812	2.04463e-07	2.66267e-06	0.0301822	0.115976	0.209525	0.0519142	0.0103959	Slit3
814	2.0925e-07	2.72175e-06	0.177091	0.184519	0.275416	0.0835963	0.0712117	Praf2
814	0.0104959	0.039649	0.0680379	0.058019	0.0122316	0.157382	0.055577	Tnni3
816	2.10479e-07	2.73446e-06	0.422996	0.249168	0.861801	0.1993	0.205139	Thap11
816	5.5331e-06	5.28875e-05	0.127583	0.172966	0.173115	0.136238	0.0715993	Wdfy3
817	2.66814e-06	2.74038e-05	0.216706	0.243126	0.136515	0.176678	0.171763	Ntpcr
819	3.45148e-09	6.18538e-08	0.0483986	0.509993	0.573716	0.240008	0.0515928	Fam32a
820	3.45772e-09	6.19148e-08	0.262378	0.452239	0.49251	0.209841	0.196397	Gm41
821	0.00559515	0.0232365	0.135534	0.0862012	0.0316105	0.147849	0.110737	Rab5b
822	1.30375e-06	1.42653e-05	0.373518	0.315746	0.217174	0.103884	0.173009	Cmas
822	0.000480571	0.00277706	0.193959	0.246404	0.362662	0.209116	0.183054	Rpl37rt
823	3.69967e-09	6.58142e-08	0.3115	0.54595	0.19218	0.0135758	0.146267	Slirp
824	2.4859e-07	3.18963e-06	0.21739	0.226928	0.235577	0.00570948	0.118913	Gm16152
825	1.75698e-06	1.8773e-05	0.238548	0.271009	0.239338	0.151971	0.207822	Pygb
825	9.95805e-05	0.000696072	0.0843911	0.0917284	0.2297	0.183602	0.156322	Thap4
826	0.00548944	0.0228716	0.122983	0.15165	0.150179	0.150455	0.113068	Arfgap3
827	0.000253989	0.00159239	0.062469	0.0961462	0.139676	0.0871853	0.0724152	1700049E17Rik1
828	0.000104027	0.000724234	0.109222	0.123038	0.142231	0.031976	0.116953	Chn2
830	2.54041e-07	3.24999e-06	0.203402	0.217355	0.318029	0.117318	0.0843374	Hspg2
830	0.0115803	0.0431394	0.0496836	0.0244464	0.012837	0.0617928	0.0142011	Mccc1
833	0.000259797	0.00162505	0.277929	0.226462	0.439445	0.251386	0.188966	Prpf6
834	0.00259755	0.0120152	0.209493	0.149167	0.155216	0.181149	0.162281	Nudt2
835	3.92662e-07	4.82768e-06	0.200794	0.201827	0.205904	0.0323193	0.150629	Six4
835	3.49625e-06	3.49048e-05	0.355489	0.162618	0.160289	0.207552	0.276367	Hsd17b10
836	2.84159e-07	3.60774e-06	0.03933	0.121533	0.643784	0.172181	0.03004	Prep
836	1.22657e-06	1.3511e-05	0.1717	0.179682	0.188767	0.0828931	0.137098	Cd276
839	4.75069e-09	8.30188e-08	0.213371	0.432122	0.201342	0.211744	0.0738593	Topaz1
840	4.7571e-09	8.30642e-08	0.228445	0.350187	0.43902	0.0551629	0.122739	Gm6890
840	2.92076e-07	3.69318e-06	0.138276	0.093677	0.242721	0.0909042	0.0795108	Tnrc18
841	6.74497e-05	0.00049542	0.337711	0.229174	0.49128	0.269878	0.294626	Hmgcs1
842	0.0123226	0.0454999	0.102449	0.00895989	0.0844598	0.264323	0.125297	Tusc2
843	2.96622e-07	3.74197e-06	0.219403	0.237697	0.267295	0.093709	0.130395	Ccdc106
844	2.97181e-07	3.74686e-06	0.158002	0.22278	0.228033	0.053572	0.107335	Cblb
845	1.13842e-06	1.26275e-05	0.199092	0.203574	0.174829	0.0224159	0.154037	Dlgap1
845	0.00601281	0.0247304	0.220908	0.21598	0.362517	0.245749	0.0426875	Nelfcd
846	3.15228e-07	3.96063e-06	0.0245361	0.0260874	0.212529	0.029424	0.0159266	Dock11
847	3.15612e-07	3.96318e-06	0.130587	0.207516	0.212149	0.114887	0.100576	Ppp1r9a
853	3.31416e-07	4.12829e-06	0.137987	0.136438	0.229985	0.0342731	0.0804765	Pald1
854	6.28528e-09	1.08788e-07	0.151961	0.29013	0.258137	0.163015	0.120453	Acads
857	3.51492e-07	4.35842e-06	0.0683572	0.194794	0.877219	0.0566467	0.0242296	1110008F13Rik
858	6.46267e-09	1.11504e-07	0.335605	0.4218	0.345037	0.0890748	0.129641	Abhd14a
858	1.12317e-08	1.83703e-07	0.205899	0.278144	0.260329	0.127355	0.177352	Bcr
858	3.5733e-06	3.5625e-05	0.177762	0.184773	0.180669	0.138752	0.116158	Arhgef25
859	4.02467e-07	4.93986e-06	0.237144	0.294238	0.223154	0.184584	0.12178	Alkbh1
861	3.89201e-07	4.78783e-06	0.307674	0.320361	0.448651	0.205995	0.120215	Adad2
861	0.012981	0.0475839	0.172118	0.111893	0.195745	0.197108	0.017263	Agfg2
862	6.96877e-09	1.19385e-07	0.187077	0.453224	0.437905	0.213837	0.0765886	Arl14epl
865	0.000426816	0.00249892	0.111009	0.0882484	0.170483	0.143856	0.103057	Palm
866	2.80553e-05	0.000226334	0.172879	0.166797	0.182882	0.0204937	0.147944	Igf2bp2
867	4.56774e-07	5.53775e-06	0.229152	0.227825	0.285046	0.113487	0.140049	Spocd1
867	0.00488353	0.0206671	0.0990926	0.128958	0.151563	0.126035	0.0888457	Ciz1
869	0.0135222	0.0492115	0.054365	0.0355304	0.0418245	0.0672321	0.0564499	Gm13544
874	4.53528e-07	5.5076e-06	0.260161	0.292139	0.702026	0.236384	0.152527	Hscb
874	6.41595e-07	7.47864e-06	0.318092	0.334278	0.480137	0.17422	0.21222	Zswim1
874	0.000888835	0.00473422	0.297999	0.148186	0.20869	0.0697129	0.281255	Nop16
875	4.55903e-07	5.53137e-06	0.213628	0.291844	0.543195	0.00162566	0.0933223	Hes1
876	4.55994e-07	5.53137e-06	0.11064	0.23948	0.342861	0.0406975	0.0568884	Abtb1
878	0.000155909	0.00103657	0.128792	0.132637	0.0878178	0.106396	0.0709157	Cfap70
879	4.7378e-07	5.7248e-06	0.355504	0.419671	0.968661	0.231183	0.267906	Maged1
879	5.01772e-06	4.8429e-05	0.314378	0.464927	0.221171	0.298728	0.339598	Golgb1
879	0.014001	0.0506324	0.0545702	0.059757	0.148752	0.142343	0.0354017	Ctdspl
880	4.91476e-07	5.92875e-06	0.140185	0.150091	0.320126	0.0477472	0.116013	Zfp951
880	8.97912e-06	8.10578e-05	0.125056	0.140735	0.158557	0.101816	0.0893742	Gm13470
881	4.93222e-07	5.93968e-06	0.139202	0.147339	0.250572	0.136684	0.0712908	Gusb
882	0.014054	0.0507988	0.142632	0.0778593	0.187625	0.290085	0.126869	Cox14
883	4.98314e-07	5.99133e-06	0.303409	0.39014	0.94927	0.0220465	0.194973	Myl12a
884	1.00718e-08	1.66138e-07	0.267443	0.413166	0.54808	0.0404634	0.116778	Arf3
886	5.11809e-07	6.12989e-06	0.107449	0.43155	0.902487	0.144792	0.0220487	Dnaja2
888	3.04089e-06	3.07392e-05	0.418569	0.405353	0.698155	0.293645	0.293885	Gm11478
889	0.00729857	0.0291541	0.0599489	0.0625405	0.0204515	0.0660967	0.0558355	Gm33222
890	1.56759e-06	1.69767e-05	0.125337	0.165546	0.263544	0.144315	0.0227754	Crispld2
892	1.40254e-05	0.000122177	0.12308	0.148111	0.251684	0.0419231	0.180762	Pddc1
893	1.13999e-08	1.86133e-07	0.294211	0.408529	0.358676	0.235388	0.0211403	Ctsz
894	0.000193851	0.00125287	0.124272	0.326206	0.358442	0.25302	0.143368	Elf2
896	5.63019e-05	0.000421713	0.120603	0.136143	0.118289	0.107586	0.0235892	Sulf1
900	5.81347e-07	6.85712e-06	0.0968852	0.135604	0.199272	0.0902038	0.0902439	Sema6d
902	1.38309e-05	0.000120654	0.382546	0.4006	0.362352	0.179733	0.293201	Ndufs2
905	0.0157482	0.0558743	0.0588641	0.0492405	0.0580328	0.0743592	0.00430071	Scn8a
906	0.000108288	0.000751872	0.180231	0.182083	0.197189	0.140925	0.112382	Clybl
907	0.00226574	0.0106847	0.115822	0.0934986	0.203361	0.146267	0.289645	Trappc4
914	0.0167969	0.058999	0.0487402	0.0461436	0.0439236	0.0598472	0.0469163	Extl1
915	2.01674e-08	3.17624e-07	0.24973	0.4523	0.618604	0.113297	0.034686	Tor1aip2
917	1.71902e-06	1.84293e-05	0.168228	0.23689	0.429837	0.202201	0.104485	Nol9
919	0.000316667	0.0019314	0.106204	0.0362926	0.194682	0.129056	0.047262	Rhob
920	7.23668e-07	8.37256e-06	0.0922806	0.166731	0.222609	0.119404	0.0750772	Arhgef18
920	3.92774e-06	3.87331e-05	0.422817	0.244223	0.272813	0.131272	0.174871	P4hb
921	6.56579e-05	0.000483802	0.121176	0.0575292	0.178402	0.119908	0.0747986	Micall1
923	1.07141e-06	1.19759e-05	0.157214	0.178856	0.151859	0.0672748	0.136311	Fgd5
924	0.00858524	0.033447	0.0594649	0.0516095	0.0442423	0.0612052	0.041265	Pla2g12b
926	0.0025414	0.0118038	0.247534	0.223515	0.380104	0.25936	0.303558	Tmem234
929	2.41096e-08	3.73905e-07	0.0887617	0.408479	0.014424	0.0403167	0.0911798	Dlat
930	7.97239e-07	9.14598e-06	0.235643	0.330676	0.53835	0.0929408	0.10055	Bola1
931	7.9851e-07	9.15574e-06	0.176065	0.201604	0.291525	0.0589983	0.0469014	Ripk4
931	0.000532832	0.00303714	0.155793	0.164923	0.0227029	0.125542	0.0893344	Cryz
932	0.00288728	0.0132019	0.0646644	0.0756505	0.124362	0.124465	0.0820836	Vars2
933	3.20159e-08	4.88517e-07	0.403298	0.495955	0.497758	0.107848	0.244362	Zwint
934	2.83164e-07	3.5993e-06	0.193131	0.270542	0.288924	0.176851	0.0903569	Enho
934	8.07094e-07	9.24443e-06	0.157799	0.114403	0.27022	0.0689419	0.100414	AI837181
935	8.21846e-07	9.40351e-06	0.0334027	0.0228683	0.25669	0.102554	0.0735494	Arid3a
936	8.24945e-07	9.43401e-06	0.170473	0.187198	0.239804	0.0470904	0.118063	2900041M22Rik
937	4.87181e-06	4.72091e-05	0.33709	0.234745	0.459745	0.181016	0.131349	Scamp3
939	8.37348e-07	9.57082e-06	0.114943	0.146366	0.218157	0.0557576	0.0577561	Cacna1h
939	0.00172295	0.00843994	0.110869	0.177797	0.142364	0.162474	0.022136	Fastkd3
940	0.000331188	0.0020076	0.106913	0.108871	0.101593	0.0573032	0.104092	Zfp703
943	0.00910615	0.035193	0.0339894	0.0373722	0.318944	0.223201	0.0738471	Fbxl6
945	7.71074e-05	0.000555955	0.100002	0.12579	0.148862	0.0842168	0.108205	Ank3
948	1.09405e-06	1.21976e-05	0.151442	0.167503	0.185626	0.0547026	0.123519	2900026A02Rik
948	0.00138531	0.00697103	0.229149	0.236098	0.387651	0.214869	0.229759	Bckdha
949	9.45092e-07	1.07124e-05	0.200921	0.200573	0.472054	0.156752	0.0823136	Traip
950	9.70751e-07	1.09746e-05	0.100333	0.109544	0.268858	0.0597514	0.0696851	Pkp2
953	1.01981e-06	1.14815e-05	0.0851952	0.102942	0.227967	0.0957519	0.063236	Nudt11
953	5.6887e-06	5.41845e-05	0.402924	0.145579	0.457413	0.127638	0.283088	Akirin1
955	4.15637e-08	6.24144e-07	0.28972	0.343071	0.260321	0.0214269	0.124974	Lmbr1l
955	1.03232e-06	1.16104e-05	0.165245	0.157892	0.260225	0.0618609	0.0901412	Rasa3
956	1.0371e-06	1.16521e-05	0.132633	0.307318	0.516588	0.229236	0.120868	Wash1
958	3.75539e-08	5.66666e-07	0.205456	0.275929	0.338726	0.0522094	0.0847403	Smim22
958	1.04428e-06	1.17092e-05	0.117887	0.177533	0.254205	0.0259861	0.0245588	Abhd6
958	0.000577011	0.00325488	0.199962	0.285648	0.322844	0.120424	0.262875	Dnajb4
961	4.59817e-07	5.56844e-06	0.352281	0.387855	0.176349	0.049736	0.0632264	Amz2
962	3.24563e-07	4.05507e-06	0.326999	0.384717	0.537173	0.141007	0.2372	Atg14
964	4.26416e-08	6.37254e-07	0.212451	0.246613	0.17766	0.102609	0.0807779	Socs3
964	8.96754e-08	1.24766e-06	0.193348	0.343703	0.453388	0.150305	0.026683	Efcab10
965	0.00311071	0.0140719	0.158883	0.127821	0.219537	0.155165	0.30208	Gabarap
965	0.00958799	0.0367421	0.0324137	0.0475944	0.0609356	0.058408	0.0460668	Zdhhc1
966	0.000526226	0.00300263	0.0805358	0.0874126	0.115231	0.0768402	0.0333773	St6galnac6
971	3.34258e-05	0.00026466	0.107441	0.140982	0.0960582	0.0578976	0.119193	Ccdc114
973	4.81473e-08	7.0883e-07	0.390549	0.512294	0.734179	0.17035	0.204282	Mrpl24
974	0.000918857	0.00486912	0.150879	0.0539553	0.322686	0.182545	0.168496	Litaf
975	1.16766e-06	1.29218e-05	0.259046	0.164748	0.505765	0.181013	0.217793	Cdpf1
975	1.99498e-05	0.000166943	0.165086	0.166656	0.200156	0.0561506	0.134626	Col18a1
977	6.78196e-06	6.34595e-05	0.383884	0.316871	0.538789	0.231002	0.154104	Nt5c2
977	0.0201075	0.068495	0.111914	0.028107	0.167474	0.202487	0.0907746	Elac2
979	5.98302e-07	7.03045e-06	0.334536	0.434272	0.64615	0.103668	0.0665683	1500012F01Rik
980	1.62016e-06	1.74727e-05	0.156728	0.258705	0.254106	0.174065	0.106715	Gmppa
982	2.12585e-07	2.76019e-06	0.25381	0.310042	0.0433634	0.119567	0.138298	Fam175a
984	0.00795503	0.0313962	0.246973	0.0411756	0.2791	0.252527	0.106419	Mif4gd
986	0.0194926	0.0668057	0.0106984	0.0525253	0.116714	0.141312	0.0626492	Clasp1
988	1.30282e-06	1.42623e-05	0.191772	0.105977	0.431268	0.0510394	0.0587979	Csk
990	7.59855e-06	7.01955e-05	0.228891	0.144225	0.148857	0.0669627	0.0803001	Auh
994	1.40944e-06	1.53753e-05	0.0259004	0.0648195	0.20709	0.0379038	0.0554339	Atp13a2
995	6.03307e-08	8.69961e-07	0.156566	0.285659	0.288668	0.173209	0.122299	Gm13261
995	0.0055395	0.0230486	0.0422759	0.106865	0.0798546	0.0741872	0.0762919	Oxld1
996	7.55752e-07	8.72058e-06	0.3081	0.337905	0.152394	0.0697741	0.140947	Rnf149
996	0.0213741	0.0719988	0.118536	0.160658	0.18086	0.191165	0.0630673	5830415F09Rik
997	1.42314e-06	1.54937e-05	0.128249	0.168694	0.267399	0.0996381	0.136319	Cc2d1b
998	6.08967e-08	8.75224e-07	0.231723	0.301515	0.306226	0.00883592	0.106325	Ptcd2
1001	1.89099e-05	0.000159406	0.13225	0.157637	0.201944	0.109425	0.124004	Rin2
1002	6.32937e-08	9.04896e-07	0.177996	0.485653	0.206395	0.259548	0.0612776	Mcrs1
1003	0.00296767	0.0135241	0.00311555	0.0435066	0.173891	0.127152	0.0163222	Stk11ip
1006	0.0137834	0.0499911	0.046868	0.10872	0.0966744	0.126869	0.0991237	Sptbn2
1007	1.60326e-06	1.73248e-05	0.137207	0.0151032	0.369607	0.146203	0.124496	Urm1
1008	1.94343e-07	2.53847e-06	0.236125	0.347841	0.203356	0.202164	0.122183	Papd4
1008	0.00142874	0.00714992	0.12959	0.146097	0.179149	0.0833256	0.135181	2610035D17Rik
1009	1.60926e-06	1.73809e-05	0.153027	0.196229	0.213015	0.0480958	0.0655439	Ssh1
1011	8.53125e-07	9.74604e-06	0.183289	0.304003	0.299276	0.156692	0.196756	Xlr3a
1012	1.65597e-06	1.78148e-05	0.0878964	0.136245	0.25833	0.0697944	0.0105747	Aco1
1013	5.52876e-07	6.56397e-06	0.163542	0.225512	0.250787	0.0308934	0.0659083	Klk8
1015	0.0114134	0.0426012	0.0516422	0.116928	0.118727	0.132494	0.0276772	Spag1
1017	6.04511e-05	0.000448876	0.107421	0.258133	0.357197	0.214569	0.138493	E130308A19Rik
1019	8.00451e-08	1.12591e-06	0.226218	0.391693	0.1721	0.0497211	0.162827	Nemf
1019	2.03878e-06	2.14456e-05	0.247682	0.287221	0.494422	0.224874	0.194493	Vasp
1020	1.57318e-07	2.09507e-06	0.23742	0.265146	0.275571	0.0135137	0.160728	Gfra1
1021	0.00172868	0.00846419	0.204281	0.153	0.248344	0.132447	0.191695	Gm9385
1022	1.7553e-06	1.87721e-05	0.289976	0.314062	0.768091	0.0791697	0.119267	Ssbp3
1022	0.00434022	0.0186989	0.151864	0.131127	0.207866	0.199317	0.258722	Ppil2
1023	8.24774e-08	1.1549e-06	0.290523	0.396924	0.0547712	0.0923461	0.161915	Cnot6l
1024	1.76974e-06	1.88902e-05	0.0576563	0.12287	0.209192	0.0243598	0.00934538	Smarcal1
1024	0.0116398	0.0433241	0.0660555	0.0752288	0.0643647	0.0749511	0.0306674	Stx1b
1025	1.76981e-06	1.88902e-05	0.141039	0.177883	0.209039	0.0229561	0.0477931	Bend7
1027	4.54979e-06	4.43849e-05	0.35176	0.374357	0.557466	0.134002	0.0711073	Lgmn
1031	6.24036e-05	0.000461071	0.154054	0.245717	0.203444	0.153292	0.185117	Asl
1031	0.00440631	0.0189536	0.11023	0.113032	0.148808	0.116735	0.0170489	Snhg18
1032	0.0238307	0.0785482	0.0716187	0.0810782	0.156634	0.200248	0.0803139	Kdelr1
1035	9.36734e-08	1.29914e-06	0.209655	0.426812	0.556566	0.134377	0.0178	Tcp1
1037	1.90614e-06	2.01771e-05	0.0333585	0.0157117	0.245228	0.103997	0.0378552	Hey1
1038	0.0208804	0.0705539	0.0726484	0.0872075	0.110564	0.105604	0.0190889	1700026L06Rik
1039	7.90346e-07	9.08606e-06	0.18151	0.427531	0.604853	0.0780439	0.011967	Cyct
1039	3.61046e-05	0.000283494	0.0798214	0.382143	0.580943	0.258847	0.0129396	Cecr2
1040	1.31546e-05	0.000115031	0.170997	0.162644	0.140361	0.0724442	0.122514	Mbp
1042	1.9915e-06	2.09889e-05	0.00817016	0.115099	0.703705	0.0765422	0.00460653	Ipo4
1042	0.00347131	0.0154344	0.138888	0.128313	0.0952414	0.0120334	0.145991	Tceal8
1044	0.0249761	0.0815581	0.108071	0.0891899	0.122746	0.14031	0.0815202	2310045N01Rik
1045	1.14238e-07	1.56343e-06	0.184627	0.403225	0.47231	0.211849	0.156556	Supt6
1047	0.000243847	0.00153721	0.103865	0.0995172	0.0988868	0.0598683	0.0937616	Gcnt2
1048	0.000598224	0.00335542	0.0831676	0.11078	0.107944	0.0968613	0.0802164	Fam187b
1049	0.0244816	0.0803047	0.0478691	0.0527642	0.0895963	0.0803045	0.00784843	Fxyd1
1052	2.1371e-06	2.23825e-05	0.0762489	0.0119183	0.497482	0.0477142	0.141606	Cenpt
1053	1.20728e-07	1.6409e-06	0.190152	0.376501	0.524136	0.0995288	0.0267692	Smim11
1055	0.000102365	0.000713478	0.10151	0.117383	0.123696	0.0459745	0.101229	Trim12a
1055	0.00670175	0.0270982	0.153245	0.20731	0.308347	0.197009	0.0728896	Tsacc
1057	2.31377e-06	2.40822e-05	0.120954	0.214113	0.425495	0.0665388	0.0260519	Gm13251
1058	0.000222832	0.00142203	0.129464	0.114271	0.123108	0.0341537	0.113327	Fam13c
1058	0.00896257	0.0347112	0.0618114	0.0799424	0.0438256	0.0865642	0.0863659	Pex11g
1059	2.35127e-06	2.44492e-05	0.21224	0.329764	0.568259	0.203306	0.0623244	Zdhhc16
1060	1.61366e-05	0.000138112	0.223051	0.219666	0.163024	0.0681251	0.101784	Dync2li1
1065	2.46465e-06	2.55185e-05	0.145342	0.166228	0.203434	0.0983589	0.0460364	Sik1
1065	1.70189e-05	0.000144754	0.288049	0.198737	0.15728	0.135367	0.159751	Wdyhv1
1069	1.53883e-07	2.05309e-06	0.16154	0.197643	0.159649	0.0535948	0.131921	Sall1
1073	2.59032e-06	2.66548e-05	0.154934	0.17214	0.222671	0.0580946	0.116565	2010300C02Rik
1074	0.0248298	0.0812021	0.0161398	0.168382	0.000196215	0.196563	0.00800485	Dgkd
1076	0.0282137	0.0898398	0.0145446	0.0208264	0.155464	0.157827	0.0455469	Dstyk
1078	1.64853e-07	2.18606e-06	0.226094	0.324664	0.344528	0.043312	0.172749	Asah1
1078	2.67057e-06	2.74158e-05	0.315965	0.178132	0.885535	0.248712	0.0271083	Gnai2
1078	6.2571e-05	0.000462151	0.274677	0.170654	0.102863	0.0355783	0.190125	Nptn
1079	2.69707e-06	2.76488e-05	0.0214268	0.00722384	0.26265	0.0748229	0.0189836	Magt1
1081	0.000263614	0.00164515	0.185776	0.17934	0.12479	0.105602	0.152011	Casp9
1082	4.97003e-06	4.80539e-05	0.158333	0.166732	0.0459232	0.100705	0.0162841	Glipr2
1085	2.06096e-05	0.000172002	0.428058	0.328947	0.389615	0.0695106	0.262166	Rasgrp2
1087	2.9588e-06	3.0077e-05	0.259048	0.227162	0.502976	0.152835	0.0785111	Tln2
1088	2.16015e-05	0.000179592	0.291786	0.210429	0.197974	0.154657	0.207163	Nob1
1092	3.05537e-06	3.08426e-05	0.0149538	0.0303174	0.249819	0.0361388	0.0933795	Med24
1092	0.0295817	0.0934445	0.0415745	0.0655887	0.0549108	0.0852824	0.0568449	Slc39a14
1093	3.06156e-06	3.08908e-05	0.0655062	0.0578154	0.197029	0.0157884	0.0427846	Nmnat3
1093	2.26415e-05	0.000187308	0.28114	0.141388	0.181594	0.0854164	0.189755	Grcc10
1096	6.33864e-06	5.95931e-05	0.196418	0.203482	0.14197	0.142976	0.158167	Onecut2
1096	0.000333741	0.00202082	0.184194	0.212667	0.376552	0.1849	0.15562	Flywch1
1097	1.56542e-06	1.69664e-05	0.168165	0.200429	0.196234	0.100808	0.0544196	Scd3
1098	1.04196e-06	1.16946e-05	0.363342	0.434011	0.36103	0.0538958	0.269459	Cebpg
1102	2.27484e-07	2.93512e-06	0.247652	0.341345	0.179542	0.131542	0.0806138	Ptdss2
1103	3.44739e-06	3.4512e-05	0.0356993	0.128571	0.248549	0.0518111	0.0151339	Nt5dc1
1103	6.10413e-05	0.000452541	0.134705	0.172173	0.0692197	0.127781	0.0784587	Erich1
1106	1.96556e-05	0.000164798	0.310008	0.248302	0.449393	0.0397123	0.137017	Ccdc186
1107	3.51204e-06	3.50464e-05	0.014102	0.0968797	0.202965	0.00769773	0.0196452	St6galnac3
1107	0.00633355	0.0258155	0.0658207	0.154966	0.376188	0.0692213	0.257365	Sra1
1110	2.59637e-05	0.00021134	0.181995	0.164432	0.143424	0.015721	0.106981	Mettl20
1111	1.75418e-06	1.87721e-05	0.245173	0.272571	0.236941	0.0921878	0.0393347	Rtn1
1111	0.00258658	0.0119728	0.0395511	0.0651238	0.0888182	0.0739237	0.0565828	Hrh1
1112	0.00087214	0.00465326	0.0923719	0.140036	0.130249	0.110365	0.0665971	Osbpl10
1114	0.0186058	0.0642033	0.186952	0.140173	0.00285208	0.218635	0.188055	Rsrc1
1115	0.0312917	0.097979	0.100896	0.0578054	0.0719304	0.125612	0.0285641	Plcb3
1116	2.68411e-07	3.42779e-06	0.270057	0.327366	0.393161	0.120207	0.116373	9530077C05Rik
1117	3.82632e-06	3.78976e-05	0.0814883	0.128844	0.170829	0.0826954	0.0866417	Piezo1
1117	5.68341e-05	0.00042526	0.235745	0.259619	0.131865	0.126337	0.195801	Xlr5a
1119	2.70819e-07	3.45449e-06	0.194542	0.242688	0.259028	0.0903024	0.016079	Slc4a5
1121	2.81352e-07	3.57837e-06	0.255068	0.438659	0.533163	0.000189819	0.0230146	Tsnax
1123	1.65871e-06	1.78354e-05	0.167066	0.181721	0.150727	0.0890793	0.0675726	H2-M3
1123	3.9542e-06	3.89764e-05	0.0912045	0.0554655	0.217182	0.0702613	0.0100029	Nek6
1124	3.98684e-06	3.92803e-05	0.207902	0.0855828	0.445199	0.140976	0.191187	Prune
1124	0.0122471	0.0452593	0.0304608	0.0370019	0.0628001	0.0670462	0.0510314	Ctu1
1127	4.97833e-05	0.000377299	0.252977	0.258314	0.266313	0.0757529	0.18866	Helz
1127	0.000165994	0.0010946	0.126555	0.119322	0.13953	0.103489	0.0946411	Plekha4
1128	0.00526595	0.0220714	0.155837	0.176679	0.218851	0.160153	0.0210967	Gab3
1130	4.19208e-06	4.11762e-05	0.0711028	0.0610622	0.261676	0.0780334	0.09379	Nars2
1132	4.20852e-06	4.13149e-05	0.192367	0.214523	0.25769	0.116099	0.142926	Nlrx1
1133	4.3514e-06	4.26214e-05	0.0268243	0.0677286	0.191503	0.0937065	0.0325115	Slc25a26
1134	1.12569e-06	1.24991e-05	0.170643	0.197047	0.14771	0.0111663	0.134434	Ptpn13
1134	4.42172e-06	4.32907e-05	0.0564593	0.0532453	0.21496	0.00565325	0.0217168	Cdc42ep4
1138	3.279e-07	4.08683e-06	0.268048	0.326442	0.371856	0.122904	0.134108	Ccdc91
1139	4.63867e-06	4.51105e-05	0.0623003	0.0478332	0.180775	0.0864098	0.0805668	Cul9
1141	1.33478e-05	0.000116581	0.19013	0.194553	0.0170867	0.0839748	0.100121	Fmnl3
1141	0.0186275	0.0642576	0.00465243	0.0932079	0.186506	0.146276	0.10129	Rpap1
1142	1.6441e-05	0.000140497	0.370176	0.371705	0.571128	0.16491	0.0489216	Mdh1
1143	0.000837083	0.00448601	0.129661	0.205171	0.253849	0.163395	0.106067	Armc9
1144	4.87031e-06	4.72091e-05	0.0502881	0.0517722	0.215166	0.0467352	0.0186475	1810030O07Rik
1145	1.61471e-06	1.74312e-05	0.139191	0.224525	0.240161	0.105824	0.0649761	Clec10a
1145	0.000593844	0.00333515	0.229592	0.263128	0.428595	0.21925	0.18215	Gm12254
1146	3.48531e-07	4.32663e-06	0.282069	0.396902	0.492785	0.0678433	0.125625	Cnot2
1148	3.50656e-05	0.000276237	0.316401	0.136371	0.468866	0.109877	0.160457	Cct7
1150	5.11136e-06	4.92175e-05	0.0315586	0.0476602	0.2747	0.0497588	0.0167411	Ttc9c
1150	0.000306896	0.0018785	0.0854812	0.114131	0.0432401	0.021201	0.104696	Pold4
1151	0.0293901	0.0929052	0.0437227	0.0399953	0.0422263	0.0637368	0.0591762	Gm38358
1153	3.70503e-07	4.57073e-06	0.195422	0.274407	0.268329	0.10593	0.162085	A330017A19Rik
1153	5.13321e-06	4.93686e-05	0.225893	0.232816	0.666681	0.0533246	0.114038	Plekhf2
1156	0.0116699	0.0434212	0.200144	0.229608	0.175231	0.235571	0.130767	Rrp1
1159	0.00385597	0.0169172	0.104207	0.173031	0.0662838	0.156189	0.119575	Ttc13
1160	1.93466e-05	0.000162772	0.0177429	0.101734	0.224748	0.119375	0.0746864	Zfyve1
1162	0.00137075	0.00690419	0.0784846	0.0791128	0.0471818	0.0661035	0.0698625	RP23-357H5.5
1163	0.000226062	0.00143842	0.266087	0.238831	0.154985	0.019654	0.207126	Crbn
1164	5.51271e-06	5.27157e-05	0.105351	0.0743099	0.203024	0.029086	0.101344	Slc25a35
1165	6.03576e-06	5.70164e-05	0.197825	0.228802	0.190884	0.13961	0.108787	Ankzf1
1168	5.62923e-06	5.3712e-05	0.166052	0.204231	0.428323	0.104958	0.0842212	Usp28
1169	4.30601e-07	5.23793e-06	0.232592	0.277355	0.262747	0.136807	0.175545	G6pc3
[truncated: 1,123 more rows]

## Sheet: Undiff_2
Top	p.value	FDR	logFC.Diff_A	logFC.Diff_In_B	logFC.pL	logFC.Undiff_1	logFC.Undiff_to_Diff	GeneName
[truncated: 1,006 more rows]

[truncated: 1 more sheets: Undiff_to_Diff]
