# Supplementary material for: Staged developmental mapping and X chromosome transcriptional dynamics during mouse spermatogenesis
Source: Nat Commun. 2019 Mar 19;10:1251. doi: 10.1038/s41467-019-09182-1 (PMC6424977; doi:10.1038/s41467-019-09182-1)
Supplement: Supplementary file 8 — Supplementary Data 7 [file 41467_2019_9182_MOESM8_ESM.xlsx]

## Sheet: Differentiating_Spermatogonia_1
Supplementary Data 7: Cluster-specific marker genes for EmptyDrops filtered cells at P15.
Top	p.value	FDR	logFC.Differentiating_Spermatogonia_2	logFC.Leptotene	logFC.Pachytene_1	logFC.Pachytene_2	logFC.Undifferentiated_Spermatogonia	logFC.Zygotene	GeneName
1	0	0	2.19975	3.08905	3.77481	4.47093	0.0474947	3.94932	Ftl1
1	0	0	1.47149	2.84872	2.95642	3.05106	0.269808	3.15608	Uchl1
1	0	0	0.973844	2.13814	2.32658	2.37378	1.52391	2.37732	Crabp1
1	0	0	2.25915	0.535755	2.58584	2.76066	2.2959	2.58991	Stra8
2	0	0	0.767688	2.46751	2.97797	3.33813	0.74925	2.92779	Mif
2	0	0	0.919917	1.20166	2.22826	2.36879	0.332379	1.8324	Zrsr2
4	0	0	0.85871	1.67496	2.38754	2.61142	0.137505	2.16772	Ppp1ca
4	0	0	0.845642	1.45958	1.10382	0.645088	0.00584405	0.707719	Rplp0
5	0	0	0.604124	0.361651	2.03727	2.12395	0.397939	1.81685	Nmt2
6	0	0	1.20485	2.38978	2.5167	2.61828	0.00537241	2.30631	Mdh2
7	0	0	1.43522	2.88484	3.42685	3.8109	1.18891	2.91302	Marcksl1
7	0	0	0.448721	1.36042	1.83545	1.92299	0.722366	1.72381	Hmgb3
8	0	0	1.02829	2.15939	1.86534	1.6309	0.302487	2.05622	Polr2e
9	0	0	0.613839	0.955014	1.74603	1.84166	0.508251	1.46903	Eif1ax
9	0	0	0.839786	2.27569	1.57259	1.37094	0.647361	1.85903	Psmb3
10	0	0	0.248121	1.12868	1.92059	1.90306	0.531379	2.02314	Cdkn2a
11	0	0	1.14532	2.4165	2.20118	2.30947	0.576763	2.10101	Polr2f
11	4.8851e-277	1.24829e-275	1.04073	1.35531	1.40795	1.43636	0.189784	1.42244	Smagp
12	1.52974e-205	2.82569e-204	1.01452	1.20572	1.12154	1.16938	0.69919	1.18888	Aes
13	0	0	0.186007	1.60627	1.17774	0.40232	0.0608635	2.53222	Mt2
14	6.18167e-150	8.60071e-149	0.818675	0.870345	0.763758	0.877769	0.308968	0.876633	Dlk1
15	0	0	1.25475	1.98854	2.10274	2.38609	0.227613	2.26126	Jund
15	4.00217e-279	1.03115e-277	1.09322	1.42018	1.39086	1.4427	0.0258182	1.41854	Pgam1
16	0	0	0.841516	1.63891	1.5984	1.74628	0.519079	1.67569	1110008P14Rik
17	0	0	0.8024	1.97754	2.00684	2.34357	0.701926	1.91754	Bax
18	0	0	0.690496	2.4942	2.67317	3.18173	0.571684	2.2031	Hmgn1
18	0	0	0.54519	1.14287	1.63391	1.73347	0.0975186	1.34945	Scaf11
19	0	0	0.711072	1.61617	1.41349	0.805183	1.03637	1.73128	Ppp1r14b
19	3.10987e-179	5.07686e-178	0.348046	2.00985	1.64408	0.507817	1.60465	1.14287	Tubb4b
19	4.8766e-147	6.68026e-146	0.823621	0.829326	0.765533	0.900247	0.75614	0.860017	Rbp1
20	0	0	0.507977	0.957946	2.49721	2.47641	0.496218	2.20066	Dctpp1
20	0	0	1.09576	1.60476	1.67985	1.51502	0.83047	1.73591	Bcl7c
21	0	1.97626e-323	0.521075	1.55217	1.31545	0.676545	0.616207	1.68023	Galk1
22	0	0	0.812655	1.40033	1.83694	1.99344	0.168697	1.77907	Taldo1
22	0	0	1.03305	1.73283	1.73723	1.73768	0.0389128	1.71375	Ralbp1
24	8.62202e-282	2.23301e-280	0.329589	1.18266	1.40647	1.44141	0.261711	1.40986	Dmrt1
25	2.31354e-318	7.01483e-317	0.869379	1.39101	1.49849	1.60414	0.0859186	1.54152	Eif4ebp1
26	0	0	0.513764	1.98453	2.49599	2.91454	1.16534	2.08268	Dynll2
26	0	0	0.417349	2.49427	2.27751	2.51034	0.0852616	1.93537	Actb
27	0	0	0.937044	2.03035	0.935184	1.03323	0.737164	1.32943	Stmn1
27	1.345e-142	1.79885e-141	0.0123797	0.135584	0.758404	0.984585	1.14432	0.807233	Cd63
28	2.22395e-238	4.77908e-237	0.81666	1.4326	1.24889	1.08895	0.18499	1.38514	Rcc2
29	0	0	1.142	0.92411	1.91849	2.10572	0.429369	1.41914	Siva1
31	1.80791e-271	4.53125e-270	1.08839	1.23016	1.55792	1.32052	0.406774	1.59894	Mrps16
33	0	0	0.693196	0.967569	1.49046	1.61539	0.553356	1.34052	Igfbp2
34	0	0	0.44491	1.51979	1.99909	2.09748	0.191981	1.6531	Bzw1
35	1.01343e-254	2.32873e-253	0.568399	1.16113	1.26713	1.30719	0.39249	1.29755	Gcat
35	1.28433e-177	2.08028e-176	0.359896	0.380162	0.917417	1.05144	0.922736	0.576338	Pcsk1n
38	5.97425e-248	1.33098e-246	0.541543	1.23482	1.26902	1.1962	0.298987	1.31291	Nans
39	9.54433e-156	1.37725e-154	0.554297	0.906807	1.02116	0.640253	1.17875	1.31397	Gmnn
40	9.21289e-218	1.8022e-216	0.418157	1.3365	1.28694	1.33406	0.469045	1.04839	Ccnb1
41	0	0	0.570884	2.28518	2.07792	2.12708	0.128795	1.80543	Hsp90ab1
41	1.50515e-253	3.43012e-252	0.199181	0.315256	1.25403	1.31383	0.296741	0.825525	Map7d2
42	0	5.31148e-307	0.725723	1.64224	1.56884	1.03973	0.0740538	2.06504	Eef1d
43	0	0	0.967962	2.01886	1.49595	1.41893	0.0411392	1.88207	Atp5g1
43	7.71587e-113	8.39194e-112	0.17892	0.495601	0.641556	0.646886	0.629874	0.648693	Tbx1
44	0	0	0.578293	1.72159	1.72819	1.73239	1.01231	2.04113	Dbi
45	8.23873e-251	1.85711e-249	0.154518	0.236458	1.26263	1.34914	0.178832	1.24336	Auts2
46	4.48368e-316	1.34635e-314	0.551236	0.698246	1.36693	1.52774	0.0231305	0.885384	Exosc8
47	0	0	0.409622	0.495187	2.74501	3.32043	0.433445	1.15736	Ncl
47	0	0	0.739958	1.33345	1.56363	1.73021	1.06176	1.54115	Arpc1b
47	0	0	0.31576	1.54193	1.45295	1.76314	0.439502	1.2736	Cks1b
47	5.34158e-300	1.5109e-298	0.70574	1.4268	1.42198	1.20552	0.637018	1.63799	Guk1
47	7.24485e-218	1.41834e-216	0.60194	0.968207	1.15718	1.17932	0.639294	1.1661	Arhgdig
47	1.83684e-118	2.07682e-117	0.582956	0.650744	0.638901	0.656097	0.121604	0.646126	Asb9
48	0	0	0.643697	1.48577	1.73408	1.82452	0.68159	1.39098	Coq7
49	0	0	0.6148	2.06467	1.81062	1.88176	0.85771	1.93069	Anp32b
49	0	0	0.827039	1.13133	1.43565	1.65314	0.088348	1.12752	Esd
49	3.49776e-298	9.80436e-297	0.614458	1.69073	1.46014	1.08106	0.329312	1.83414	Ndufs8
50	0	0	0.593903	1.31983	2.05352	2.34175	0.744726	1.621	Ndufa4
50	5.14051e-108	5.41791e-107	0.243271	0.509016	0.59315	0.617169	0.590575	0.608531	Kit
52	1.55929e-161	2.31731e-160	0.736276	0.943365	0.932728	0.931263	0.637133	0.93819	Rnd2
53	1.84632e-286	4.89394e-285	0.752968	1.30888	1.37232	1.29148	0.280882	1.4948	Iah1
53	1.23233e-272	3.1043e-271	0.453863	1.3637	1.3675	1.39692	0.0719037	1.4382	Ywhab
54	1.15039e-236	2.44881e-235	0.634249	0.944074	1.22433	1.2841	0.265159	1.23928	Ubtf
56	6.20681e-244	1.36808e-242	0.811552	1.68249	1.18245	0.317731	0.387739	1.72326	Tbcb
56	3.97625e-213	7.58723e-212	0.392204	0.849628	1.17563	1.21244	0.258898	1.12572	Ung
57	1.29772e-182	2.15101e-181	0.702227	0.930688	0.929227	0.962177	0.165549	0.904584	Prr5
58	0	0	0.50981	1.88523	1.74655	2.82243	0.0366626	0.586419	H2afv
59	0	0	0.219385	0.225092	2.15999	2.67559	0.881878	1.75881	Hells
60	3.1982e-227	6.51243e-226	0.407421	0.898095	1.14505	1.22163	0.213665	1.14135	Ppdpf
61	5.73115e-216	1.11497e-214	0.366356	0.950164	1.11011	1.14947	0.447373	1.1106	Mcm2
63	1.4822e-323	3.90312e-322	0.954656	1.33424	1.23045	1.35231	0.439344	1.22543	Srsf9
63	1.59473e-215	3.08799e-214	0.645655	1.24907	0.902836	0.587794	0.149694	1.30341	Brd3
65	0	0	0.494725	0.878114	1.54813	1.63099	0.481204	1.5101	Sh3bgrl3
66	1.18361e-236	2.51737e-235	0.650397	1.28909	0.703781	0.51345	0.462303	1.3585	Asna1
66	5.94831e-144	8.02458e-143	0.75453	0.923158	0.96055	0.895028	0.0226646	0.762438	Me2
68	1.11751e-214	2.15051e-213	0.608455	1.0388	1.09663	1.13968	0.124572	1.11363	Gsr
69	1.19449e-215	2.31658e-214	0.364213	0.355217	1.09527	1.15154	0.425354	0.806634	Siah1b
70	6.27783e-186	1.05893e-184	0.717311	1.0047	0.951668	1.03605	0.0712826	1.01528	Rras
71	4.04753e-166	6.15497e-165	0.83162	1.62918	0.729343	0.123854	0.252924	0.67439	Atp6v1f
72	1.09516e-216	2.13896e-215	0.890413	1.36514	1.19152	1.10951	0.120834	1.42832	Pafah1b3
73	8.83158e-72	6.81289e-71	0.813968	0.808426	0.102493	0.239073	0.252784	0.473893	Romo1
75	0	0	0.177925	0.60553	1.55031	1.79471	0.202339	1.31528	Dynlrb1
76	6.02087e-233	1.26008e-231	0.702054	1.2109	1.25499	1.27524	0.692921	1.31793	Alad
77	3.64228e-240	7.88832e-239	0.495443	1.04515	1.1456	1.1079	0.296352	1.29558	Lamtor4
77	1.259e-197	2.2407e-196	0.62907	0.991397	1.05547	1.09179	0.726018	1.08838	Lmo1
80	2.44275e-192	4.24121e-191	0.0162525	0.943859	1.04466	1.08123	0.417731	1.03373	Ccna2
81	2.17398e-286	5.75631e-285	0.392295	1.81654	1.14646	0.925505	0.623804	1.48452	Cox6a1
82	8.58784e-292	2.33866e-290	0.6345	1.11649	1.33072	1.48334	0.0770623	1.16097	0610010K14Rik
84	5.45661e-293	1.49414e-291	0.756397	0.867208	1.48777	1.3849	0.425691	1.59296	Ppa1
85	4.89308e-228	1.00377e-226	0.385789	0.302591	1.1323	1.19786	0.116786	0.801649	Pbdc1
86	1.29184e-218	2.54509e-217	0.761424	1.59465	1.4486	0.975519	0.484004	1.64067	Snf8
86	5.02759e-151	7.03834e-150	0.873492	1.53721	1.08872	0.152771	0.23026	1.42909	Atp5o
87	0	0	0.367528	0.970382	2.0632	2.46501	0.601778	1.75842	Hmgb1
87	1.63879e-162	2.44423e-161	0.630456	0.886216	0.872798	0.89953	0.288897	0.896044	Pou3f1
88	1.69615e-238	3.64804e-237	0.33653	0.973917	1.27203	1.2895	0.0188659	1.16016	Gng12
89	0	0	0.682243	1.31582	1.57662	2.01605	0.0832252	1.83936	Rps21
89	2.00774e-131	2.49967e-130	0.462365	0.491183	0.71325	0.723604	0.565276	0.720145	Nrtn
89	9.55666e-113	1.03804e-111	0.862425	1.2276	0.560443	0.0230325	0.159796	1.05976	Sf3b5
90	1.51434e-109	1.61662e-108	0.322671	0.565872	0.590715	0.616787	0.510638	0.594553	Serpine2
91	0	0	0.582358	1.23042	1.56302	1.68628	0.350206	1.45064	Emc8
91	1.29417e-226	2.62454e-225	0.439177	1.50262	1.51353	1.01774	0.829625	1.16872	Sin3b
94	1.22598e-167	1.87579e-166	0.855351	1.58922	1.14552	0.574892	0.102613	1.45043	Psmb5
96	0	0	0.778755	1.52182	1.39617	1.5942	0.366321	1.37697	Prmt1
97	1.43006e-208	2.67537e-207	0.129312	0.0546688	1.08051	1.13762	0.361157	0.60695	Timm17b
97	2.18788e-163	3.28287e-162	0.606953	0.897021	0.815651	0.282412	0.032018	0.919988	Camk2n1
97	3.58016e-86	3.17565e-85	0.435767	0.466271	0.478141	0.48257	0.0105438	0.476459	Tead2
100	0	0	0.740882	1.39897	1.51697	1.65469	0.180646	1.49564	Fbl
100	2.24792e-200	4.05884e-199	0.414712	1.6825	1.25512	0.893876	0.509825	1.33976	Ndufa11
100	3.44473e-169	5.33289e-168	0.3729	0.633293	0.882743	0.90005	0.227753	0.884967	Prkar2b
101	4.98706e-171	7.82292e-170	0.490911	1.16342	0.544894	0.676905	0.230724	1.16078	Chd3os
102	2.91165e-176	4.68559e-175	0.259529	0.610895	0.920746	0.958862	0.34479	0.929619	Eci1
103	0	0	0.242511	0.480921	1.74624	2.09565	0.123784	0.643278	Oaz1
103	4.10162e-210	7.71979e-209	0.648262	1.18333	1.16255	1.10061	0.219243	1.39076	Glrx5
104	5.4219e-103	5.54068e-102	0.212207	0.915724	0.432817	0.762144	0.762873	0.431149	Mlf2
106	8.66065e-175	1.38743e-173	0.512913	0.619033	0.927299	0.94997	0.164821	0.888269	Enah
108	0	0	0.789309	1.3527	1.35987	1.57653	0.323929	0.938597	Sod1
109	2.5529e-154	3.64786e-153	0.405808	0.7637	0.828359	0.834132	0.387305	0.83591	Cpne5
113	5.5279e-161	8.20538e-160	0.671982	0.783223	0.910238	0.937522	0.186674	0.836818	Scp2
114	5.8186e-165	8.8051e-164	0.468079	0.742047	0.866486	0.898954	0.447186	0.840587	Hdac6
114	1.97325e-155	2.84081e-154	0.561022	0.854829	0.85609	0.871884	0.485504	0.869421	Dnmt3b
114	4.69098e-54	2.97227e-53	0.119791	0.578189	0.486489	0.0706289	0.825482	0.732971	Mrfap1
115	1.57272e-75	1.25893e-74	0.131781	0.435197	0.461981	0.47545	0.424542	0.463479	Tcea3
116	5.72056e-193	9.95314e-192	0.624673	1.04954	1.00331	1.01646	0.329195	1.12388	Vars
117	9.53428e-250	2.14138e-248	0.613871	1.5831	1.27732	1.10462	0.00369257	1.34935	Nme1
119	2.70658e-233	5.66923e-232	0.491292	1.00161	1.12321	1.23299	0.147519	0.936249	Arpc5
121	1.46026e-138	1.89887e-137	0.480397	1.49102	0.98383	0.690329	0.333179	1.02799	Nudt21
121	1.19009e-120	1.36797e-119	0.525362	0.655374	0.481053	0.677543	0.295769	0.652941	Cyba
122	8.31808e-154	1.18314e-152	0.65357	1.66113	0.612804	0.441036	0.231225	1.46298	Ndufb9
122	2.99635e-110	3.21113e-109	0.805829	1.21695	0.910335	0.697618	0.0805953	1.00765	Psma5
122	2.58604e-87	2.31951e-86	0.286586	0.610387	0.614679	0.63966	0.532964	0.63044	P3h3
123	5.69452e-248	1.2698e-246	0.503719	1.04613	1.20854	1.29518	0.315931	1.28912	Tcf25
123	1.53008e-168	2.35411e-167	0.473479	1.20146	0.94341	0.485633	0.411072	1.19251	Wdr18
124	1.56931e-206	2.90959e-205	0.3602	1.64296	0.804245	0.832817	0.31076	1.38647	Ndufa13
124	4.34887e-169	6.72426e-168	0.1247	0.697247	0.879316	0.930407	0.0291202	0.880711	Tcf3
126	5.60485e-303	1.60546e-301	0.669477	0.390901	1.1839	0.924512	0.376956	0.132522	Gng5
126	2.61664e-179	4.27448e-178	0.309838	0.347892	0.901556	0.95157	0.122218	0.310984	Scml2
129	3.27751e-170	5.10581e-169	0.451326	0.743427	0.856827	0.905698	0.265693	0.868303	Tsc22d4
130	2.45931e-265	5.98297e-264	0.205114	0.7847	1.15496	1.05574	0.686837	1.39308	Uqcr11
130	1.11015e-132	1.38841e-131	0.423871	1.60445	0.808499	0.404524	0.188471	1.24776	H3f3a
131	4.01702e-186	6.78039e-185	0.617442	0.901248	0.906376	1.00266	0.582799	0.959731	Ptp4a3
132	1.16503e-264	2.8232e-263	0.572907	1.20692	1.42549	1.32785	0.2022	1.11281	Hnrnpab
133	4.8518e-190	8.33081e-189	0.696999	1.31213	1.37756	0.60352	0.759846	1.4291	Ccdc23
137	3.64905e-192	6.32681e-191	0.188261	0.474672	1.02204	1.08865	0.442481	0.968738	Clspn
137	3.74194e-108	3.94889e-107	0.634646	0.765097	0.637052	0.0117104	0.176101	0.82233	Prdx6
138	3.09298e-81	2.61212e-80	0.563537	0.993676	0.701855	0.245551	0.729092	0.875168	Cdc34
140	9.69655e-183	1.60938e-181	0.299922	1.17464	1.04689	0.881211	0.272062	1.40175	Mrpl28
141	6.4309e-108	6.76932e-107	0.484018	0.569999	0.565155	0.613055	0.124117	0.591952	Camkk2
141	1.02684e-96	9.97283e-96	0.397653	0.811015	0.469019	0.305902	0.606818	0.778892	Gna11
143	2.18063e-76	1.76201e-75	0.728169	0.619053	0.76463	0.586013	0.286255	0.841171	Fis1
144	1.45432e-130	1.79894e-129	0.442544	0.980158	0.569203	0.524859	0.06049	0.933617	Prelid1
145	1.23011e-173	1.95677e-172	0.592738	0.65785	0.892658	0.942785	0.231817	0.840758	Cecr2
146	8.10703e-189	1.37869e-187	0.0818189	0.820133	0.894889	1.05707	0.427531	1.0755	Dnmt1
146	2.43359e-175	3.90364e-174	0.447163	0.75288	0.950991	0.980693	0.0306547	0.878559	Crebbp
147	5.49007e-259	1.28773e-257	0.420399	1.12556	1.16945	1.33111	0.204132	1.20353	Mier1
149	1.37687e-108	1.45859e-107	0.601789	0.830386	0.806871	0.647085	0.253186	0.792561	Psph
150	4.73929e-315	0	0.0899802	0.836272	1.32163	1.637	0.541389	0.702983	Rac1
150	2.07577e-153	2.94745e-152	0.564892	1.1988	1.04768	0.881799	0.262837	1.20543	Dpy30
150	5.81826e-119	6.61149e-118	0.683666	0.71001	0.752451	0.472622	0.114347	0.947978	Exosc1
150	9.84901e-82	8.35754e-81	0.504163	0.741581	0.786188	0.789282	0.666554	0.799475	Gm7120
151	1.19928e-228	2.47245e-227	0.191392	0.725575	1.08464	1.19855	0.151137	0.943054	Nop56
151	4.60564e-123	5.40396e-122	0.51268	1.50485	0.96652	0.462157	0.364435	0.887381	Snrpd2
155	6.48683e-149	8.98007e-148	0.749697	1.04143	1.10607	0.747871	0.00101304	1.26802	Rps4l
155	1.1749e-142	1.57306e-141	0.562804	0.885332	0.822933	0.628587	0.06597	0.910585	Ehmt2
157	6.46714e-149	8.9578e-148	0.430477	0.864645	0.82095	0.867674	0.245783	0.828077	Fam220a
157	1.32219e-99	1.316e-98	0.692614	0.965768	0.66765	0.623772	0.0288652	0.860976	Mrps5
158	4.37025e-162	6.51424e-161	0.467769	0.694632	0.828651	0.887235	0.316077	0.827457	Ptprf
158	3.69519e-121	4.26525e-120	0.421968	1.16166	0.650864	0.433007	0.490455	0.550004	Chmp4b
159	3.69876e-240	8.00367e-239	0.773543	1.13194	1.2951	1.14421	0.0292656	0.968694	Gnb1
159	1.42617e-163	2.14124e-162	0.237747	0.684877	0.82618	0.884572	0.145593	0.751434	Unc119b
159	6.25338e-121	7.20138e-120	0.611127	1.03237	0.748799	0.226798	0.45816	0.792157	Hras
161	8.79393e-301	2.49593e-299	0.647021	1.25592	1.35671	1.51417	0.609813	1.23725	Usmg5
162	3.99671e-109	4.24659e-108	0.723735	1.40506	0.822314	0.447906	0.166354	0.917479	Park7
163	0	0	0.556707	0.931463	1.37175	1.33413	0.62816	1.46599	Arpp19
163	1.77942e-118	2.01281e-117	0.769903	1.36738	0.805008	0.299215	0.297742	1.04394	Pfdn6
164	8.1233e-197	1.43853e-195	0.0983289	0.324442	0.924086	1.02908	0.0703794	0.661633	Ctsd
164	2.17775e-135	2.78097e-134	0.539763	0.784187	0.758123	0.78752	0.170095	0.757471	Acly
165	2.05752e-218	4.03759e-217	0.322487	1.10184	0.89275	1.19549	0.321368	0.739159	Smarcc1
165	2.14196e-83	1.84466e-82	0.401775	0.462756	0.440097	0.442084	0.00347563	0.474121	Tcf15
166	0	0	0.71317	1.45621	1.76666	1.68008	0.139974	1.3655	Psmb2
167	1.56281e-87	1.40427e-86	0.243559	0.451834	0.897973	0.462188	0.677592	0.960001	Mrpl18
168	0	0	0.501174	1.39173	0.778994	0.978748	0.247386	0.461472	Chchd2
168	6.12449e-233	1.28068e-231	0.632638	0.960707	1.26607	1.20979	0.226107	1.10687	Lsm1
170	1.07624e-257	2.50313e-256	0.390701	0.770155	1.18448	1.38667	0.783212	0.720918	Cenpf
170	6.80457e-158	9.9227e-157	0.302791	0.541141	0.900163	0.922054	0.13651	0.642739	Trmt6
173	1.85579e-131	2.31165e-130	0.566629	0.971128	0.928793	0.791876	0.0391806	0.9668	Pdcd6
175	5.19765e-183	8.63254e-182	0.426159	0.892128	0.919779	1.03015	0.591007	0.995529	Crip2
175	3.1332e-139	4.09788e-138	0.248284	0.566198	0.738874	0.761645	0.457726	0.748915	Lonrf3
177	7.30523e-159	1.07283e-157	0.313355	1.33612	1.02333	0.952747	0.685755	0.866074	Sec61b
178	1.18529e-146	1.62012e-145	0.346027	0.891137	0.674523	0.873642	0.118526	0.803359	Hmbs
178	6.01248e-65	4.31051e-64	0.74438	0.989039	0.712995	0.45468	0.586662	0.790016	Ost4
179	7.8778e-134	9.93234e-133	0.332333	0.376651	0.760448	0.751998	0.0924218	0.751168	Rec114
181	8.79334e-177	1.42059e-175	0.119572	0.458892	0.866768	0.929036	0.174868	0.71648	Ctps
182	3.4793e-263	8.35806e-262	0.744468	1.07629	1.12092	1.24042	0.148692	0.716867	Tsn
184	7.06217e-268	1.74366e-266	0.606387	0.560739	1.21609	1.38048	0.380076	0.899257	Naa50
185	1.28342e-94	1.22213e-93	0.111356	0.619586	0.554502	0.587672	0.476573	0.660932	Clip1
188	8.8364e-235	1.86344e-233	0.509545	0.96759	1.40731	1.27694	0.249069	0.914851	Usp34
188	4.29359e-222	8.54695e-221	0.0948734	0.413864	1.20773	1.20221	0.664965	0.713074	Polr2j
188	4.82583e-157	7.00845e-156	0.473555	0.812849	0.748733	0.329214	0.159231	0.911528	Ehd1
189	1.25355e-233	2.63234e-232	0.0926987	1.10875	1.07138	1.21763	0.160312	1.04906	Clta
190	3.07165e-148	4.22871e-147	0.232457	0.427022	0.728435	0.92737	0.612522	0.324093	Fam49b
190	9.18669e-141	1.21494e-139	0.150451	0.604979	0.73878	0.773238	0.230804	0.745719	Tyms
191	2.7614e-158	4.03625e-157	0.203298	0.534857	0.804751	0.858588	0.367955	0.766675	Ehmt1
192	6.68675e-141	8.85736e-140	0.373587	0.672697	0.725353	0.756043	0.140577	0.742795	Rcor2
192	3.4684e-86	3.07761e-85	0.389065	0.450247	0.467976	0.475779	0.0733276	0.474988	Cxxc5
193	1.47162e-52	9.13809e-52	0.69414	0.904917	0.868988	0.0240759	0.0273195	0.367329	Tpt1
194	1.03163e-155	1.48692e-154	0.205116	0.767399	0.818149	0.803223	0.441063	0.883191	Pdgfa
194	2.65987e-102	2.70369e-101	0.717002	0.820093	0.719122	0.0834071	0.3258	1.06562	Mycbp
195	3.6794e-109	3.91279e-108	0.308669	0.803718	0.524308	0.288176	0.264226	0.697361	Sac3d1
196	7.83796e-163	1.17183e-161	0.207017	0.596525	1.42441	0.973743	0.291128	1.33434	Sar1a
197	4.19175e-305	1.21326e-303	0.235473	1.24861	1.15954	1.44641	0.62174	1.13018	Mrps24
200	3.60879e-130	4.45287e-129	0.363211	0.560511	0.687867	0.713261	0.390769	0.696246	Galnt12
201	2.79835e-190	4.81158e-189	0.3884	0.36964	1.03099	1.06846	0.113549	0.694004	Cmpk1
201	1.10882e-95	1.06525e-94	0.718688	1.15016	0.617327	0.0897832	0.0936663	0.940001	2410015M20Rik
202	1.02536e-157	1.49435e-156	0.324615	0.687522	0.806608	0.861995	0.016219	0.765679	Ubl4
202	1.06314e-92	9.93344e-92	0.707489	0.854209	0.595376	0.380082	0.198072	0.961157	Bola2
203	2.48198e-133	3.11664e-132	0.277753	0.627819	0.717704	0.744762	0.186943	0.712188	Polr3g
204	1.63976e-168	2.5213e-167	0.321358	0.521972	0.863555	0.93072	0.373367	0.834594	Nudt19
206	9.86564e-105	1.01611e-103	0.657298	0.862475	0.894373	0.743157	0.478964	0.793931	Mrpl46
207	8.16046e-180	1.33483e-178	0.181579	0.877552	1.0641	1.06076	0.335521	0.871973	Ncbp2
209	7.7601e-48	4.53868e-47	0.124179	0.268963	0.274255	0.277176	0.246387	0.272368	Dusp2
210	9.99571e-201	1.80876e-199	0.0485122	0.0324884	1.21467	1.19194	0.590135	1.20552	Lig1
210	4.47755e-70	3.39717e-69	0.70336	0.736426	0.963224	0.319654	0.0234443	0.89685	Dnaja2
211	5.31497e-172	8.4009e-171	0.213984	0.39884	0.840451	0.907797	0.148188	0.545734	Pdk3
211	5.36142e-105	5.54036e-104	0.57774	1.3048	1.20528	0.625613	0.116204	1.09406	Psma4
211	9.6109e-40	5.04445e-39	0.0287017	0.0332303	0.217621	0.219322	0.207242	0.16008	Gal
212	1.67361e-80	1.39916e-79	0.337093	0.925084	0.612332	0.577935	0.578509	0.528365	Faim
213	2.99946e-125	3.57505e-124	0.462152	0.607802	0.690419	0.702077	0.0590424	0.700543	Mpped2
213	9.9031e-74	7.7918e-73	0.404889	0.483602	0.415957	0.419291	0.235253	0.481961	Msi1
215	2.39484e-269	5.96026e-268	0.405332	0.870199	1.20235	1.33849	0.381682	0.910446	Snrpg
215	3.4533e-52	2.13369e-51	0.181791	0.1268	0.451247	0.446812	0.444593	0.0482307	Eea1
216	4.87391e-125	5.79532e-124	0.0611111	0.679741	0.658795	0.817425	0.606414	0.858208	Cyc1
217	6.21218e-118	6.99517e-117	0.386137	1.01066	0.87408	0.7092	0.227305	0.982242	Gars
218	4.95553e-130	6.10249e-129	0.141655	0.296451	0.678691	0.705311	0.121777	0.525979	Taf1
220	4.85748e-277	1.24251e-275	0.551919	1.28885	1.37296	1.28492	0.0550611	1.31051	Emg1
220	6.86095e-94	6.47623e-93	0.698126	1.2343	0.750577	0.318068	0.436758	0.689908	Psmd2
221	4.0735e-119	4.64372e-118	0.428876	0.650641	0.665273	0.664066	0.370968	0.680063	Rab11fip4
223	5.98209e-190	1.02574e-188	0.209088	0.919836	0.887063	1.06843	0.337654	1.05947	1700020I14Rik
228	8.53432e-140	1.12151e-138	0.298064	0.765385	0.794817	0.491095	0.0552947	0.920317	Nubp1
228	1.69266e-69	1.27645e-68	0.40515	0.483977	0.303979	0.111282	0.0416989	0.458928	Cisd3
229	1.2889e-87	1.15898e-86	0.377103	0.491651	0.473337	0.486967	0.320798	0.489922	Cnih2
230	2.31723e-101	2.34296e-100	0.681414	1.21932	0.798723	0.254467	0.592573	1.0926	Map2k2
231	2.53175e-108	2.67404e-107	0.48529	0.667401	0.63516	0.54345	0.0636864	0.686865	Xrcc6bp1
233	1.69665e-112	1.83968e-111	0.491059	0.735142	0.792185	0.721891	0.100346	0.703478	Gtf3a
233	4.67474e-57	3.05783e-56	0.262891	0.309849	0.308456	0.310353	0.254545	0.307132	Lhx8
234	1.73774e-174	2.77136e-173	0.390069	0.337357	1.1695	1.02858	0.0586029	0.962586	Txnl1
234	1.06987e-133	1.34753e-132	0.540767	1.21416	0.931922	0.38544	0.578143	1.22154	Anapc13
234	1.77381e-73	1.39124e-72	0.341054	0.416722	0.4112	0.417451	0.107168	0.415917	C1ql1
236	1.14314e-128	1.39323e-127	0.36352	0.682825	0.882449	0.828933	0.378827	0.904961	Mrpl49
236	2.63301e-95	2.52271e-94	0.400213	0.517318	0.544156	0.54312	0.251275	0.540754	Trnp1
237	5.35275e-150	7.45159e-149	0.282495	0.534264	0.889746	0.894211	0.302386	0.8567	Mcm6
237	6.68739e-92	6.21333e-91	0.391295	0.493744	0.522746	0.526871	0.288321	0.525203	Homer2
238	2.83057e-129	3.46511e-128	0.301893	0.467948	0.698434	0.725811	0.00091992	0.499513	Aifm1
239	4.92055e-240	1.0629e-238	0.0248737	0.954533	1.18222	1.33286	0.328338	1.28308	Hnrnpdl
239	2.41036e-109	2.56984e-108	0.339287	0.025217	0.91098	0.719595	0.0444026	0.651345	Zfp622
239	1.84852e-99	1.83766e-98	0.170422	0.572672	0.555481	0.540344	0.177236	0.56079	Aurkb
242	6.10965e-121	7.04239e-120	0.121252	0.378369	0.629093	0.65201	0.240576	0.584389	Mcm4
243	3.01669e-231	6.28174e-230	0.663434	0.923393	1.09077	1.0716	0.0316375	0.505116	Snrpe
243	3.6387e-149	5.04567e-148	0.537082	0.928382	0.835601	0.900704	0.299114	0.793324	Psme3
243	7.47545e-130	9.19654e-129	0.135252	0.387915	0.681979	0.718509	0.0158501	0.566411	Crlf3
244	2.32953e-89	2.12392e-88	0.343366	0.507349	0.524929	0.562335	0.377872	0.537198	Il11
245	3.58009e-122	4.16917e-121	0.531014	0.911363	1.16019	0.775846	0.563828	0.816518	Higd1a
247	1.82881e-173	2.90728e-172	0.565394	0.737651	0.894209	0.980912	0.0469266	0.85052	Stoml2
248	9.0436e-134	1.13964e-132	0.278311	0.790609	0.751741	0.556575	0.144444	0.846872	Shmt1
250	5.93633e-237	1.26691e-235	0.382057	1.22136	0.867024	1.20341	0.322854	0.502126	Lsm6
251	5.21503e-115	5.76785e-114	0.320172	0.516578	0.600893	0.612506	0.105662	0.609791	Prep
252	1.67162e-148	2.30513e-147	0.359564	0.801432	0.860889	0.860224	0.0913576	0.854678	Fam168b
252	1.24742e-96	1.21009e-95	0.471287	0.717376	0.483805	0.505591	0.212075	0.639247	Dpm3
254	1.89019e-150	2.63578e-149	0.144423	0.532341	0.675177	0.859961	0.329667	0.836182	Etfb
254	3.10227e-96	2.9989e-95	0.441881	1.25596	0.839927	0.420018	0.142883	0.775045	Psmb7
255	5.65808e-79	4.67675e-78	0.377768	0.470855	0.394967	0.474981	0.246359	0.327531	Dppa5a
256	1.97572e-113	2.15449e-112	0.266641	0.582724	0.613503	0.627941	0.135953	0.626114	Rab6b
257	2.44531e-154	3.49613e-153	0.112907	0.520146	0.736614	0.846941	0.0209587	0.803205	Fermt2
258	3.83467e-126	4.59698e-125	0.584971	0.911896	1.05258	0.856815	0.0372223	0.98852	1110008F13Rik
259	9.9929e-28	4.25872e-27	0.330486	0.500443	0.487224	0.158961	0.524085	0.222792	Slc25a33
260	2.91591e-130	3.59971e-129	0.0386537	0.527275	0.606997	0.245754	0.226584	0.884662	Mthfd2
260	2.16953e-94	2.06039e-93	0.651224	0.765823	0.971788	0.689986	0.1039	0.974809	Eif6
263	2.0538e-108	2.172e-107	0.259469	0.565766	0.614693	0.60906	0.257322	0.58832	Eif5a2
263	1.76458e-94	1.67838e-93	0.525152	0.967579	0.709802	0.256132	0.0574175	0.79933	Eif3b
264	2.65756e-112	2.87657e-111	0.349372	0.540597	0.610042	0.627381	0.256935	0.610854	Akap17b
265	6.17741e-211	1.16887e-209	0.171618	0.662749	0.955414	1.14839	0.394872	0.898021	Mcm3
265	1.91081e-94	1.81677e-93	0.566263	1.26526	0.823166	0.243181	0.237751	0.617022	Lsm4
265	3.82432e-94	3.6195e-93	0.645815	1.03622	0.768173	0.234612	0.0360199	1.08584	Fkbp1a
267	2.15758e-282	5.62306e-281	0.213313	0.830097	1.23602	1.44538	0.169542	0.650932	Magoh
267	7.59567e-113	8.26482e-112	0.102662	0.995028	0.971719	0.757743	0.559212	0.594244	Srsf7
269	1.63878e-113	1.78942e-112	0.284348	0.522274	0.675777	0.692176	0.423535	0.635957	Ykt6
270	3.14816e-188	5.34285e-187	0.548671	0.902949	0.868601	1.06976	0.219527	0.745011	Hp1bp3
271	1.57459e-149	2.18588e-148	0.349144	0.667354	0.66265	0.817097	0.164328	0.777505	Glul
272	6.43793e-127	7.74764e-126	0.409859	0.539735	0.92107	0.750077	0.350077	1.09366	Lamtor2
272	3.14831e-111	3.39447e-110	0.403476	0.538368	0.608406	0.618664	0.16187	0.627033	Endog
278	8.41926e-47	4.87149e-46	0.204003	0.228519	0.271269	0.23981	0.240445	0.286593	Rnf208
279	2.17188e-159	3.19902e-158	0.538519	0.72507	0.85037	0.962493	0.503921	0.874531	Fam136a
282	4.53882e-135	5.77526e-134	0.445191	0.701656	0.738393	0.773164	0.134162	0.721027	Mettl9
283	6.29226e-114	6.89486e-113	0.00112543	0.491853	0.563996	0.661151	0.3924	0.635342	Anp32a
283	9.78973e-71	7.4893e-70	0.656011	1.05567	0.35316	0.253553	0.241871	0.55645	Ndufc2
285	2.83589e-123	3.33532e-122	0.0776721	1.10476	0.932531	0.352579	0.0365856	1.19889	Atp5c1
285	2.27542e-76	1.83741e-75	0.526747	1.13165	0.71504	0.207102	0.405197	0.710907	Cox5b
286	3.73912e-135	4.76503e-134	0.0462707	0.29382	0.726188	0.765686	0.0876899	0.527743	Huwe1
287	5.52353e-110	5.90673e-109	0.369336	0.530489	0.599068	0.611513	0.29929	0.607307	Dusp9
288	0	0	0.336703	0.945682	1.40898	1.68349	0.171458	0.784144	Cacybp
288	5.78921e-122	6.73548e-121	0.42648	0.719723	0.804421	0.390956	0.324149	1.19485	Mrpl42
289	1.14779e-88	1.04113e-87	0.580884	0.893213	0.540109	0.27768	0.0572121	0.825725	Knop1
289	7.21272e-74	5.67859e-73	0.3123	0.390752	0.385704	0.391859	0.166939	0.394125	Sertad4
291	1.45824e-37	7.37512e-37	0.627897	0.45858	0.288297	0.283555	0.139253	0.0420388	Nedd8
292	1.9441e-40	1.03106e-39	0.570781	0.305325	0.535478	0.430633	0.134744	0.368628	Tmem57
293	8.30762e-168	1.27423e-166	0.069893	0.76516	0.923202	1.00435	0.141167	0.911351	Ppil1
294	2.50219e-140	3.29687e-139	0.471266	0.936814	0.81821	0.884441	0.152037	0.966473	0610007P14Rik
294	2.27911e-130	2.81497e-129	0.228119	0.648356	0.735702	0.770061	0.189205	0.626655	Rnaseh2b
296	1.69617e-113	1.85127e-112	0.217336	0.902833	0.635015	0.137079	0.143913	0.937863	Akr7a5
297	6.03285e-262	1.43673e-260	0.422406	0.0751344	1.24334	1.35018	0.102785	0.805069	Fkbp3
298	1.80903e-265	4.40529e-264	0.487271	0.901086	1.25596	1.40983	0.133986	0.998371	Prrc2c
299	4.95338e-56	3.2122e-55	0.639191	0.538054	0.609679	0.0191058	0.53636	0.808787	Emc6
300	1.28554e-189	2.19975e-188	0.183699	0.579552	0.881141	1.02104	0.301183	0.805004	Mcmbp
300	4.4421e-119	5.05927e-118	0.195527	0.463649	0.597547	0.653837	0.316786	0.753956	Pold1
302	1.8638e-73	1.46136e-72	0.316992	0.376449	0.384577	0.403436	0.0364096	0.407004	Gng13
305	1.57281e-294	4.33055e-293	0.445784	0.520765	1.33081	1.45021	0.364108	0.646833	2010107E04Rik
305	1.6072e-162	2.39855e-161	0.393211	1.20525	1.17114	0.85029	0.458355	0.476536	Ube2i
305	2.24586e-158	3.28464e-157	0.396909	0.596625	1.05843	0.72604	0.00896839	1.19225	Uqcrh
305	1.2746e-68	9.51094e-68	0.126672	1.06004	0.642116	0.530428	0.526108	0.506423	Cfl1
306	9.78923e-143	1.31207e-141	0.601093	0.846667	0.765725	0.894603	0.0981985	0.886702	Mrps12
307	5.16136e-118	5.81454e-117	0.505862	0.986465	0.792235	0.775354	0.13222	1.05012	Pop5
308	8.82517e-115	9.74334e-114	0.631737	1.18258	0.957068	0.753919	0.147033	0.809567	Mrps14
310	2.05084e-61	1.41836e-60	0.16807	0.287744	0.338599	0.34148	0.251842	0.339406	Sdc1
311	2.03758e-84	1.77134e-83	0.40242	1.07231	0.578027	0.104836	0.46145	0.605883	Sap18
311	3.38175e-61	2.33298e-60	0.592875	0.750402	0.830993	0.471134	0.219811	0.741112	Mrpl2
313	3.85032e-117	4.31608e-116	0.026261	0.887467	0.871383	0.499994	0.197255	1.0619	Rfc1
314	2.19715e-123	2.58655e-122	0.187058	0.360787	0.646637	0.691023	0.214626	0.539423	Suv39h2
316	1.39997e-83	1.20775e-82	0.521669	1.01914	0.229059	0.547234	0.339003	0.660312	Pdia3
317	8.36394e-186	1.40985e-184	0.324036	1.14229	1.21886	1.04891	0.0797609	1.19401	Slc25a3
320	1.80033e-84	1.56674e-83	0.3774	0.485951	0.50126	0.450633	0.293739	0.517808	Cdk6
320	2.66064e-56	1.72764e-55	0.125167	0.48288	0.508822	0.489855	0.41893	0.517526	Polr2l
321	1.93201e-100	1.93927e-99	0.515424	0.625938	0.642149	0.698024	0.0274381	0.573768	Gm2694
322	3.63942e-83	3.12563e-82	0.231224	0.5884	0.460923	0.307435	0.0318789	0.5053	Ptbp1
324	8.50212e-83	7.28423e-82	0.490743	0.995655	0.819723	0.296523	0.428492	0.877737	Ghitm
325	2.57098e-126	3.08506e-125	0.318373	0.740914	0.589428	0.808848	0.296305	0.878673	Lgals1
326	6.73872e-160	9.94332e-159	0.453735	1.10465	0.84011	0.953516	0.410547	0.554419	Snrpd3
326	4.95871e-96	4.7879e-95	0.232414	0.48318	0.52222	0.522759	0.134956	0.518312	Cdt1
328	1.00312e-261	2.38438e-260	0.278053	0.986817	1.38173	1.03481	0.087699	1.19087	Rpl27a
329	1.33514e-152	1.88718e-151	0.469227	0.801101	0.751806	0.916825	0.360454	0.711748	Cstb
329	5.63738e-85	4.93702e-84	0.344133	0.443568	0.421021	0.468192	0.165433	0.443645	Fkbp9
332	2.23725e-109	2.38631e-108	0.140426	0.518889	0.602759	0.628862	0.175763	0.624269	Psat1
333	3.63578e-154	5.18625e-153	0.224025	0.781706	0.960178	0.959455	0.202458	0.779717	Nip7
335	1.07345e-180	1.76399e-179	0.542393	0.00808467	0.936188	1.02116	0.106504	0.439629	Nrbp1
336	1.36528e-204	2.51073e-203	0.584821	1.07576	0.729661	0.897126	0.0489871	0.508769	Rbx1
336	2.27156e-42	1.23855e-41	0.100623	0.188586	0.280376	0.285646	0.246697	0.297397	Gadd45b
338	2.36265e-133	2.9683e-132	0.294002	0.540687	0.669057	0.73233	0.0821144	0.442965	Cetn2
340	4.11162e-135	5.23437e-134	0.320575	0.788866	0.803817	0.823006	0.128473	0.727287	Nolc1
341	3.51488e-171	5.52056e-170	0.292103	0.923172	0.856671	1.00255	0.1831	0.529287	Hdac2
341	9.80318e-81	8.21215e-80	0.190269	0.363886	0.407318	0.441504	0.284861	0.404447	Tspan4
341	5.29008e-55	3.389e-54	0.601633	0.343265	0.689074	0.092981	0.352305	0.762729	Vps29
342	3.22843e-34	1.55288e-33	0.580561	0.500675	0.356967	0.207437	0.0331121	0.392475	Smarca4
344	4.6366e-144	6.2584e-143	0.255355	0.667205	0.66654	0.796519	0.244623	0.551887	Bri3bp
345	8.40823e-117	9.40413e-116	0.314551	0.631384	0.646344	0.67556	0.0189107	0.68017	Wdr1
345	8.64306e-91	7.96488e-90	0.228018	0.429616	0.580718	0.305675	0.250974	0.57272	Prkag2
347	1.31816e-263	3.17572e-262	0.0252166	0.153773	1.05363	1.36042	0.0573803	0.315397	Hspd1
347	2.92642e-86	2.60041e-85	0.475945	0.556915	0.558817	0.61724	0.158991	0.581634	Mkks
347	4.32178e-79	3.5746e-78	0.444413	0.963949	0.518227	0.264698	0.199453	0.735506	Hnrnpu
348	2.85825e-93	2.68574e-92	0.360868	0.505482	0.521585	0.530669	0.307084	0.530383	Ascl2
349	3.52756e-74	2.78785e-73	0.231231	0.363819	0.406965	0.407398	0.272795	0.402707	Panx1
350	9.44987e-49	5.58479e-48	0.249243	0.269732	0.273826	0.269672	0.0452869	0.28405	Cnp
351	9.97339e-187	1.68686e-185	0.00663242	0.48515	0.683481	1.02087	0.291371	0.872386	Cd81
352	8.41587e-96	8.1008e-95	0.577682	0.921995	0.879312	0.424695	0.353904	1.08276	Serf2
354	1.10233e-103	1.12973e-102	0.148005	0.255247	0.550196	0.572571	0.110992	0.532795	Dck
356	2.4684e-77	2.01021e-76	0.381073	1.14466	0.745732	0.542837	0.140571	0.661996	Bcas2
357	1.07953e-126	1.29726e-125	0.334137	0.582825	0.632773	0.782586	0.428629	0.543164	2210016F16Rik
358	1.89877e-180	3.11611e-179	0.484716	0.197085	1.22133	1.05081	0.0505475	0.732613	Ube2k
359	4.35902e-77	3.54177e-76	0.530038	0.953737	0.617366	0.43488	0.0160429	0.810177	Cfdp1
361	3.0183e-119	3.44555e-118	0.14808	0.230672	0.62578	0.661021	0.0922983	0.460173	Htatsf1
361	4.63394e-78	3.79992e-77	0.0583773	0.361481	0.440521	0.435877	0.280715	0.429784	Cbx4
362	1.84527e-46	1.06152e-45	0.231848	0.231039	0.243587	0.258296	0.122518	0.242494	Ethe1
363	1.92323e-82	1.64547e-81	0.367589	0.321793	0.496135	0.49905	0.0735593	0.392859	BC051226
364	1.2802e-94	1.21952e-93	0.245811	0.413707	0.514257	0.523698	0.0528405	0.459672	Pop1
364	1.70407e-79	1.41463e-78	0.316468	0.423443	0.416214	0.429098	0.0519856	0.425854	Myh6
368	1.79293e-47	1.04446e-46	0.505859	0.653357	0.480194	0.351659	0.085317	0.403446	Psmg4
372	2.46719e-76	1.99161e-75	0.356032	0.392693	0.291728	0.469195	0.150244	0.304072	Pcbd2
372	1.70864e-38	8.77183e-38	0.0347916	0.157388	0.215144	0.217225	0.179994	0.216318	Ppp1r1b
373	1.9018e-32	8.86307e-32	0.572683	0.631277	0.610643	0.360702	0.240737	0.495971	Anapc15
374	2.98803e-60	2.03427e-59	0.57598	0.921056	0.710369	0.316953	0.293367	0.871435	Atp5j2
374	1.70034e-46	9.79052e-46	0.155833	0.252847	0.244482	0.262143	0.207625	0.240004	Bok
376	1.07771e-75	8.65753e-75	0.303408	0.861528	0.462119	0.130295	0.156449	0.513237	Snrpa
378	6.1176e-88	5.51494e-87	0.151729	0.475467	0.513727	0.513615	0.0890178	0.516538	Gga2
378	2.23999e-58	1.48872e-57	0.234104	0.325333	0.327279	0.332119	0.238252	0.324857	Mex3d
380	7.05719e-131	8.75126e-130	0.139186	0.176225	0.709198	0.765266	0.296766	0.417368	Spc25
380	1.3267e-94	1.26286e-93	0.37706	0.574921	0.501651	0.207122	0.351018	0.606849	Ckap4
384	3.43977e-133	4.31499e-132	0.426147	0.297905	0.779316	0.87622	0.46457	0.590399	Alkbh5
385	1.16576e-78	9.61658e-78	0.316642	0.323312	0.433272	0.43834	0.170171	0.438479	Nefh
387	5.94602e-64	4.23235e-63	0.228759	0.395833	0.498423	0.510483	0.345341	0.387964	Loxl2
388	4.55217e-78	3.7341e-77	0.526588	0.816752	0.632819	0.420026	0.164115	0.795943	Dohh
389	9.38224e-103	9.56027e-102	0.293597	0.514812	0.516884	0.560053	0.0779399	0.437029	Sipa1l1
391	3.17686e-103	3.24912e-102	0.358388	0.889001	0.901289	0.58797	0.209279	0.950776	Get4
392	6.2945e-116	6.99286e-115	0.195017	0.362236	0.711877	0.716998	0.339897	0.638806	Bnip3
395	1.20968e-39	6.33853e-39	0.215408	0.208253	0.224061	0.233868	0.0143535	0.233757	Kif26a
397	7.73884e-132	9.65433e-131	0.377118	0.584834	0.682238	0.734364	0.015751	0.554675	Bex1
399	9.49078e-131	1.17632e-129	0.285913	0.541631	0.6441	0.721486	0.329484	0.669362	Smco4
400	3.74785e-136	4.81814e-135	0.545289	1.03371	0.899351	1.1046	0.318376	0.87684	Cbx3
402	1.61733e-172	2.55963e-171	0.290079	0.585278	1.11281	0.972937	0.00249254	1.10561	Pdap1
402	9.53752e-79	7.87812e-78	0.299265	0.471797	0.480674	0.467495	0.258196	0.482228	Eef2k
402	1.36316e-55	8.81232e-55	0.223473	0.620158	0.216865	0.533091	0.455856	0.14681	Ube2e1
403	0	0	0.317703	0.579924	1.23699	1.71318	0.206618	0.498069	Cycs
404	2.42801e-100	2.43124e-99	0.217832	0.35927	0.559695	0.567576	0.0335275	0.518972	Ppat
404	8.84659e-100	8.81928e-99	0.411121	0.892534	0.924991	0.676526	0.45125	1.03728	Naa38
404	1.36949e-48	8.08395e-48	0.209929	0.598552	0.523618	0.422327	0.398527	0.521562	Uhrf1
405	2.54357e-128	3.08642e-127	0.550094	0.84839	0.969579	0.843169	0.12727	0.800198	Wdr61
406	9.93598e-91	9.14957e-90	0.493789	0.240594	0.785901	0.490695	0.172158	0.806474	Aimp2
406	8.09497e-76	6.51133e-75	0.277744	0.460947	0.4318	0.371704	0.04899	0.460595	Mvd
406	1.53982e-20	5.57838e-20	0.463873	0.361703	0.347278	0.162221	0.47448	0.124507	1810043H04Rik
407	1.39046e-66	1.0153e-65	0.30795	0.406161	0.388588	0.197289	0.0848413	0.411313	D16Ertd472e
411	1.954e-130	2.41463e-129	0.428294	0.697138	0.757191	0.792407	0.116688	0.546024	Mdn1
412	1.52562e-72	1.18684e-71	0.468102	1.09579	0.550327	0.246882	0.11878	0.386871	Erh
416	5.06178e-97	4.93147e-96	0.156105	0.621297	0.552025	0.545487	0.138488	0.66993	Tubg1
418	6.69729e-80	5.57278e-79	0.406114	0.141708	0.466881	0.543503	0.0225819	0.473541	Gatad2a
419	2.18949e-105	2.27011e-104	0.369038	0.75238	0.677023	0.721037	0.157839	0.563452	Cdk9
419	5.19382e-102	5.27077e-101	0.305733	0.456343	0.542603	0.574364	0.0734465	0.511354	Pprc1
419	1.14009e-96	1.1064e-95	0.131006	0.522759	0.441554	0.460165	0.255864	0.597045	Dnph1
421	1.82075e-167	2.78409e-166	0.459772	0.149885	0.909254	0.983253	0.118704	0.735422	Ddx10
423	7.73984e-139	1.0091e-137	0.447093	0.898577	0.77528	0.891085	0.00592999	0.81273	Lsm7
423	5.208e-26	2.14773e-25	0.118855	0.242725	0.246775	0.129394	0.249455	0.274829	E130309D02Rik
425	3.1294e-43	1.72367e-42	0.571842	0.828488	0.191451	0.24439	0.38368	0.534418	Ubxn1
427	7.94786e-262	1.89098e-260	0.525433	0.410316	0.480014	1.05619	0.385277	0.182725	Srrm2
427	1.6429e-174	2.62178e-173	0.471788	0.755872	0.851244	1.009	0.416081	0.778144	Baz1b
427	5.57928e-57	3.64662e-56	0.0886925	0.177676	0.378163	0.389221	0.280541	0.37825	Cdc25a
428	1.985e-99	1.97176e-98	0.204658	0.427307	0.535872	0.558082	0.177332	0.506542	Cdyl
428	2.46942e-51	1.50964e-50	0.259322	0.305557	0.180225	0.0169499	0.131646	0.311883	Fbn2
430	4.5334e-81	3.81305e-80	0.132607	0.515224	0.604027	0.495043	0.285661	0.541854	Gtf3c6
431	7.50409e-91	6.92041e-90	0.229368	0.476083	0.481714	0.505864	0.168832	0.483912	Klf11
433	4.19141e-132	5.23673e-131	0.410434	0.602635	0.595656	0.7341	0.0754283	0.560036	Unc119
434	6.30007e-98	6.18881e-97	0.0720149	0.289186	0.544602	0.55399	0.277948	0.54616	Wdhd1
434	1.25939e-95	1.20897e-94	0.327067	0.481686	0.508221	0.530369	0.194796	0.529838	Mex3a
434	1.42617e-53	8.96163e-53	0.521322	0.769764	0.531087	0.0990785	0.204608	0.354464	Bod1
435	1.10101e-70	8.41775e-70	0.325608	0.515032	0.43421	0.371015	0.0414351	0.45143	Nr2c2ap
436	4.68932e-170	7.29603e-169	0.509827	0.620755	0.89927	1.0044	0.100569	0.794319	Rad50
437	9.16024e-104	9.3918e-103	0.269776	0.414354	0.558703	0.589776	0.149434	0.568549	Dcaf4
440	3.61443e-81	3.04629e-80	0.206887	0.429855	0.5471	0.436083	0.087221	0.56447	Rfc5
441	1.74285e-134	2.21085e-133	0.132908	0.435506	0.700541	0.781269	0.0385769	0.685035	Tmem14c
441	4.089e-70	3.10521e-69	0.472341	1.02337	0.21063	0.437351	0.418034	0.0705946	Pcgf5
441	7.99881e-46	4.56448e-45	0.00613652	0.354982	0.396665	0.442948	0.378008	0.422418	Usp50
442	1.5689e-51	9.622e-51	0.222567	0.787164	0.76728	0.528968	0.477211	0.567774	Pafah1b2
443	1.39703e-199	2.50789e-198	0.477721	0.797678	0.937783	1.1124	0.119364	0.822451	Pdcd11
444	1.63835e-42	8.94276e-42	0.0269745	0.159773	0.176274	0.259038	0.203383	0.242155	Crip1
447	9.41105e-84	8.13302e-83	0.235969	0.368317	0.466564	0.473475	0.257108	0.450277	Traf4
450	1.53515e-69	1.15873e-68	0.350918	0.835858	0.557548	0.343337	0.250102	0.71055	Mcm7
450	4.89314e-19	1.70104e-18	0.0759085	0.115337	0.496284	0.00238814	0.4071	0.0656547	Atp5e
451	3.79659e-70	2.88492e-69	0.318773	0.450411	0.400003	0.429672	0.221185	0.430161	Fasn
452	9.89689e-135	1.25737e-133	0.278013	0.739871	0.79482	0.845719	0.121752	0.809394	Brd4
452	6.22282e-87	5.54943e-86	0.280479	0.32504	0.457271	0.467289	0.154824	0.394496	Klhl15
454	2.23456e-104	2.29673e-103	0.32554	0.497495	0.535596	0.582475	0.0914877	0.475926	Atic
455	1.26598e-84	1.1052e-83	0.311315	0.382826	0.458763	0.472211	0.265508	0.381025	Prss36
458	5.21866e-95	4.98278e-94	0.11514	0.0260765	0.527409	0.547742	0.161194	0.349071	Gmds
459	1.89638e-148	2.61362e-147	0.226671	0.671736	0.6604	0.832637	0.215918	0.592132	Nedd4
459	6.4978e-107	6.78802e-106	0.245302	0.350732	0.55323	0.588813	0.183658	0.36728	Uxt
461	1.14876e-153	1.63209e-152	0.348417	0.736074	0.759725	0.905221	0.400799	0.534011	Eif4g1
462	6.68742e-189	1.13805e-187	0.0269518	0.621948	0.960375	1.07495	0.359247	0.802139	Smc2
463	1.56455e-56	1.01884e-55	0.246219	0.432728	0.407471	0.471178	0.357735	0.201534	Rexo1
464	1.56695e-74	1.24311e-73	0.0548307	0.825307	0.756722	0.625105	0.0847421	0.778454	G3bp2
465	2.31205e-90	2.12042e-89	0.382704	0.455495	0.603162	0.476601	0.0237391	0.718617	Lcmt1
466	2.576e-93	2.42235e-92	0.125473	0.44211	0.492094	0.526762	0.0990028	0.496043	Acvr2b
467	2.4778e-104	2.54358e-103	0.367597	0.473994	0.579446	0.603589	0.181386	0.563105	Cacul1
468	9.33496e-82	7.92404e-81	0.318526	0.396105	0.462821	0.460503	0.188557	0.472673	Cad
470	1.66624e-25	6.7981e-25	0.130668	0.147078	0.168742	0.10943	0.155614	0.151128	Zfpm1
472	1.42503e-89	1.30068e-88	0.176116	0.400869	0.439168	0.156654	0.259711	0.612443	Gdpd1
473	3.35635e-91	3.10104e-90	0.180052	0.216263	0.49968	0.512505	0.142414	0.316551	Taf9b
474	5.19033e-84	4.49642e-83	0.339219	0.141827	0.417825	0.498157	0.0733512	0.300898	Celf2
478	1.01489e-121	1.17748e-120	0.165663	0.513126	0.708485	0.754978	0.170951	0.532593	Actr3
478	2.82931e-63	1.99844e-62	0.0544734	0.300462	0.354148	0.360848	0.233153	0.356624	Nrarp
479	3.07256e-139	4.02068e-138	0.107892	0.300354	0.686986	0.809127	0.0966028	0.387863	Ctnnbip1
480	2.04535e-39	1.06678e-38	0.267048	0.302162	0.261534	0.255005	0.0232252	0.308143	1500015A07Rik
484	1.17822e-99	1.17412e-98	0.1628	0.41816	0.52116	0.557248	0.100742	0.535365	Tbl1x
484	9.18018e-23	3.52941e-22	0.0938614	0.12707	0.0516644	0.131572	0.123751	0.123025	Ass1
486	2.75347e-78	2.26238e-77	0.141878	0.411733	0.44736	0.453024	0.114188	0.447306	Myo1b
487	9.57301e-38	4.85544e-37	0.180402	0.203445	0.211438	0.210341	0.167802	0.210337	Rap1gapos
488	9.17952e-86	8.10477e-85	0.387897	0.610726	0.176614	0.258	0.125256	0.62431	Ap1s1
488	2.24859e-44	1.25859e-43	0.201936	0.232593	0.226632	0.236083	0.0253605	0.239147	Rac3
489	1.47514e-71	1.13655e-70	0.0880457	0.309184	0.388694	0.402562	0.252767	0.397022	Pth1r
490	1.12714e-75	9.05171e-75	0.345273	0.49237	0.40692	0.476378	0.180321	0.504885	Hmga1
490	4.48378e-72	3.46642e-71	0.239923	0.379436	0.405141	0.412725	0.252151	0.39634	Pabpc4
492	3.58745e-79	2.97217e-78	0.274748	0.410783	0.436052	0.443941	0.120329	0.438904	Uap1l1
496	3.93374e-66	2.85811e-65	0.172436	0.933495	0.328392	0.368799	0.18558	0.592418	Dnajc8
497	9.69256e-87	8.6344e-86	0.353187	0.223864	0.889337	0.446578	0.275226	0.889511	Hmox2
498	1.36043e-77	1.11009e-76	0.268042	0.361288	0.435302	0.44088	0.215151	0.439706	Aifm3
499	1.1221e-41	6.04916e-41	0.308359	0.411426	0.437783	0.340623	0.304629	0.337077	Mtor
500	1.00229e-84	8.75922e-84	0.540361	0.448484	0.548151	0.638285	0.118631	0.312934	Vcp
500	1.68903e-76	1.36567e-75	0.224869	0.414501	0.423396	0.430122	0.138147	0.426779	Tle3
501	2.71754e-228	5.57936e-227	0.462079	0.134035	1.0333	1.24608	0.447731	0.181327	Anapc5
501	3.66561e-82	3.1201e-81	0.182714	0.40814	0.441109	0.45512	0.180505	0.421398	Pus7
501	9.86725e-66	7.13374e-65	0.200806	0.857524	0.697628	0.318618	0.0905341	0.648167	Psmc1
504	4.37096e-70	3.31732e-69	0.291372	0.685023	0.458719	0.562919	0.066209	0.431639	Fam53a
505	1.21435e-93	1.14495e-92	0.0383071	0.25014	0.491448	0.515554	0.0721116	0.342038	Dkc1
505	1.12453e-85	9.91463e-85	0.0953736	0.373882	0.48646	0.393894	0.134809	0.528545	Chtf18
505	2.9106e-30	1.30578e-29	0.411168	0.464973	0.373528	0.342583	0.061003	0.223739	U2af1l4
507	5.36572e-42	2.90459e-41	0.446576	0.600166	0.484041	0.184891	0.347269	0.433749	Ptp4a2
508	9.56309e-172	1.50868e-170	0.463948	0.530598	0.899479	1.02306	0.135109	0.928341	Raly
508	4.10321e-69	3.08119e-68	0.240379	0.513328	0.508729	0.465689	0.269502	0.492616	Avpi1
509	4.13142e-119	4.70759e-118	0.405102	0.196566	0.52071	0.712638	0.185011	0.236755	Jarid2
509	4.43389e-55	2.84123e-54	0.199711	0.358866	0.353362	0.371528	0.261274	0.362379	Ints1
510	6.4516e-23	2.49155e-22	0.0422409	0.130815	0.13417	0.135141	0.126726	0.130897	Lrp8
513	1.02213e-147	1.40404e-146	0.111804	0.0285468	0.702509	0.826902	0.290954	0.624657	Mcm5
513	4.13662e-42	2.24414e-41	0.116661	0.304	0.392481	0.434107	0.374453	0.305581	Trnau1ap
516	2.88813e-84	2.50725e-83	0.25836	0.422201	0.433835	0.300867	0.0950682	0.507774	Rpp40
517	3.88768e-66	2.82547e-65	0.252016	0.393176	0.339861	0.381696	0.18324	0.361482	Lats2
518	9.86572e-82	8.36886e-81	0.184634	0.468612	0.442294	0.332629	0.121253	0.499334	Pusl1
520	2.89637e-55	1.86079e-54	0.230915	0.261479	0.272363	0.2975	0.0106926	0.294385	Sox3
521	1.50916e-66	1.10101e-65	0.486983	0.288046	0.49584	0.531057	0.428056	0.418334	Ddx24
524	1.31777e-84	1.1496e-83	0.347598	0.472348	0.528539	0.533473	0.0669679	0.532053	Coa7
524	5.67985e-64	4.04405e-63	0.22271	0.51734	0.441238	0.436691	0.291235	0.43604	Lmnb1
525	2.74089e-62	1.91316e-61	0.25614	0.322236	0.342854	0.350324	0.0874303	0.34632	Nes
526	1.16075e-75	9.3186e-75	0.256361	0.327327	0.423939	0.427562	0.173991	0.400721	Angptl6
527	5.03444e-111	5.42571e-110	0.0832158	0.468425	0.57607	0.629347	0.278224	0.52689	Carhsp1
528	1.58982e-54	1.01197e-53	0.232311	0.301371	0.299534	0.302037	0.113425	0.304195	Aim1l
530	4.77373e-28	2.05238e-27	0.128187	0.190277	0.173391	0.176765	0.159609	0.185893	Grb10
531	3.09998e-131	3.85567e-130	0.223014	0.642671	0.747412	0.811258	0.344416	0.674433	Wdr5
534	9.86152e-85	8.6212e-84	0.213348	0.686447	0.614622	0.661033	0.138663	0.8349	Osgep
535	4.26217e-59	2.85943e-58	0.255762	0.33933	0.34419	0.345127	0.168786	0.344284	Rasd2
537	6.78626e-70	5.13941e-69	0.436024	0.776184	0.380788	0.523676	0.376467	0.724674	Rpia
539	2.46104e-82	2.09982e-81	0.408122	0.242028	0.690209	0.248911	0.254256	0.787446	Eif1ad
539	1.0597e-57	6.97202e-57	0.307246	0.38991	0.419767	0.39061	0.0860527	0.417665	Rab35
539	1.10832e-18	3.8156e-18	0.0598301	0.000574307	0.104721	0.105841	0.104454	0.0878835	Spag4
540	9.63462e-54	6.07213e-53	0.495767	0.702789	0.59043	0.111513	0.173395	0.715876	Psmd13
541	3.69805e-85	3.24548e-84	0.167428	0.377996	0.442743	0.468108	0.0203928	0.390026	Dnmt3a
541	6.33806e-82	5.38746e-81	0.19563	0.604802	0.534367	0.40823	0.0658054	0.667241	Myl12b
542	6.94489e-82	5.90126e-81	0.231138	0.385012	0.525403	0.269973	0.262155	0.746003	Mrps25
543	1.41491e-111	1.52686e-110	0.207009	0.771991	0.83024	0.763758	0.344619	0.72908	Hspa14
543	3.14123e-38	1.60502e-37	0.198755	0.197734	0.146692	0.224478	0.158274	0.184976	Blvrb
546	4.61576e-240	9.97928e-239	0.41888	0.826658	0.982902	1.24189	0.419421	0.86057	Gm8186
547	1.09461e-44	6.15311e-44	0.381181	0.528972	0.365311	0.335545	0.00538561	0.419591	Gnpnat1
548	2.28201e-48	1.34418e-47	0.24047	0.268428	0.289729	0.225075	0.0897707	0.310492	Lxn
548	2.08129e-16	6.7599e-16	0.0438423	0.0531766	0.0980316	0.0514876	0.118706	0.0593862	AI854517
549	1.00808e-78	8.32408e-78	0.263104	0.459199	0.534037	0.503784	0.0250095	0.490057	Usp48
549	2.90578e-64	2.07188e-63	0.218553	0.493775	0.624263	0.385918	0.390479	0.729395	Samm50
551	6.80177e-123	7.96948e-122	0.257773	0.600901	0.616269	0.728023	0.260561	0.589056	Rbm38
552	1.21488e-18	4.17664e-18	0.0841309	0.098534	0.103088	0.101824	0.0990814	0.0997827	1700023F06Rik
560	3.56313e-90	3.26419e-89	0.268298	0.342007	0.525955	0.548692	0.204194	0.404182	Epb4.1l2
561	1.87499e-113	2.04554e-112	0.238386	0.914504	0.969397	0.748375	0.179308	0.964253	Denr
561	1.69755e-74	1.34586e-73	0.385997	0.355625	0.684037	0.627003	0.414612	0.625967	Mrps7
563	2.00019e-94	1.9003e-93	0.183651	0.145571	0.508126	0.533812	0.150148	0.437903	E2f1
563	6.93527e-69	5.1906e-68	0.314933	0.368987	0.447323	0.314393	0.0339235	0.468223	Vat1
565	2.96451e-87	2.65705e-86	0.164309	0.578731	0.525579	0.583312	0.156698	0.486386	Sf3b3
568	3.51148e-89	3.19451e-88	0.178674	0.257854	0.478913	0.496634	0.12798	0.27835	Psmd10
568	2.72728e-35	1.33402e-34	0.278659	0.209684	0.257985	0.138962	0.0609991	0.322001	Clic4
569	3.9389e-73	3.07965e-72	0.0656198	0.261338	0.389765	0.396161	0.00441694	0.373673	Cbx8
571	3.44611e-92	3.20781e-91	0.299243	0.379543	0.657671	0.675634	0.11588	0.754939	Prpf19
572	4.5551e-94	4.30786e-93	0.179717	0.35768	0.492766	0.516979	0.154572	0.459939	Egfl7
572	5.45297e-73	4.25942e-72	0.222209	0.427813	0.382759	0.385661	0.0109862	0.447363	Shmt2
574	1.29132e-69	9.76163e-69	0.159789	0.33641	0.322123	0.39857	0.237417	0.244461	Arl5a
576	7.2147e-205	1.32775e-203	0.168962	0.544494	0.791496	1.13795	0.413117	0.857397	Cuta
577	7.3806e-88	6.64869e-87	0.252036	0.44585	0.48043	0.499088	0.251554	0.388197	Msantd3
578	1.78974e-156	2.58861e-155	0.277258	0.530556	0.848802	0.941734	0.179336	0.799121	Ddx21
579	4.70178e-97	4.58433e-96	0.113342	0.514905	0.547332	0.588351	0.151305	0.433319	Insig1
579	9.64894e-76	7.75377e-75	0.152413	0.555881	0.663365	0.564101	0.0890225	0.533942	Usp14
581	2.22904e-100	2.2338e-99	0.370083	0.388399	0.451359	0.612876	0.118438	0.337543	Qdpr
583	4.62749e-69	3.47383e-68	0.234497	0.398213	0.502431	0.453009	0.152067	0.363244	Grwd1
584	1.0011e-81	8.48918e-81	0.224977	0.191174	0.429817	0.451457	0.0582033	0.317476	Cdk16
585	7.9137e-80	6.58055e-79	0.204632	0.397186	0.395528	0.434794	0.0538795	0.421823	Ccdc85b
591	3.69239e-116	4.10755e-115	0.29667	0.302163	0.901636	0.819835	0.368689	0.311176	Mrps17
591	2.58938e-41	1.38899e-40	0.506136	0.664537	0.573372	0.443433	0.396242	0.379616	Arf1
593	1.40535e-17	4.70207e-17	0.0641815	0.090325	0.0954062	0.0943978	0.0918219	0.0922228	Paqr5
596	3.2095e-80	2.67509e-79	0.0317319	0.355877	0.43684	0.458773	0.12182	0.356647	Rfk
596	1.02934e-63	7.29755e-63	0.211598	0.320327	0.326984	0.284961	0.220899	0.364334	Socs1
596	1.69241e-59	1.14126e-58	0.241371	0.34184	0.298621	0.339822	0.182672	0.302533	Akt1
597	5.24868e-77	4.26185e-76	0.141896	0.492959	0.394342	0.418003	0.0565643	0.539259	Ap2a2
598	3.58899e-109	3.81827e-108	0.0828499	0.380777	0.559121	0.622283	0.0124672	0.559998	Msh2
598	3.5934e-25	1.45367e-24	0.443117	0.209062	0.325375	0.333296	0.0949575	0.135667	Chchd4
600	1.05485e-200	1.90739e-199	0.0687744	0.342258	0.871479	1.07788	0.0526951	0.727923	Rbbp7
600	2.98542e-46	1.71305e-45	0.457273	0.241244	0.455381	0.124713	0.257128	0.625612	Ubac1
601	7.21483e-69	5.39658e-68	0.216675	0.402908	0.409716	0.41109	0.100367	0.421187	Arhgap10
601	5.1534e-29	2.26217e-28	0.148201	0.158174	0.156064	0.156236	0.088918	0.158174	Dppa3
602	1.09768e-53	6.90928e-53	0.501969	0.706108	1.05424	0.169361	0.255578	0.655463	Ywhaq
602	1.07167e-42	5.86763e-42	0.23902	0.482509	0.205151	0.124111	0.30277	0.359941	Msl1
606	7.36167e-45	4.14665e-44	0.427942	0.612667	0.578715	0.372495	0.0405817	0.570943	Ftsj3
607	1.9256e-31	8.82187e-31	0.521705	0.69422	0.568388	0.366276	0.0300144	0.265646	Ndufs7
608	1.40627e-75	1.12606e-74	0.167929	0.82226	0.677709	0.630659	0.402523	0.588678	Hnrnpd
608	7.01237e-55	4.48889e-54	0.146302	0.482037	0.397958	0.135693	0.327154	0.54364	Polr3k
609	6.56573e-122	7.63178e-121	0.437404	0.517817	0.648943	0.786095	0.191219	0.384893	Gjc1
609	5.86718e-103	5.99325e-102	0.350433	0.744647	0.771314	0.734121	0.106704	0.5829	Tmem183a
610	3.98943e-87	3.56924e-86	0.231772	0.27732	0.45591	0.490583	0.130094	0.0984571	Ofd1
615	6.02473e-136	7.72925e-135	0.196788	0.849602	0.788563	0.906087	0.240077	0.728752	Rtf1
616	5.77996e-72	4.46572e-71	0.236382	0.399082	0.434721	0.426179	0.0901164	0.434253	Ccnf
616	8.71795e-46	4.97257e-45	0.479625	0.516237	0.615834	0.478496	0.132549	0.300952	Ppp4c
616	6.89019e-45	3.88196e-44	0.163034	0.704753	0.405834	0.00597026	0.386274	0.574978	Kif3a
619	8.20925e-43	4.50268e-42	0.214263	0.406169	0.370379	0.293631	0.259913	0.380607	Zcchc3
626	1.12222e-98	1.10942e-97	0.291951	0.506656	0.650428	0.656744	0.00918175	0.524908	Ppp1r8
626	2.7123e-45	1.53543e-44	0.210818	0.240588	0.233255	0.265317	0.124785	0.256005	Hk2
628	5.86108e-72	4.52699e-71	0.268797	0.519728	0.549029	0.509883	0.0104958	0.498985	Wdr89
629	4.19899e-81	3.53417e-80	0.011297	0.0373115	0.425983	0.448463	0.00740278	0.0442107	Las1l
629	9.76978e-61	6.70456e-60	0.134234	0.333338	0.238203	0.0737949	0.237969	0.399095	Smad1
632	1.93399e-62	1.3526e-61	0.455507	0.895946	0.743829	0.560027	0.352541	0.801318	Eprs
636	3.02136e-98	2.97505e-97	0.329568	0.244273	0.497004	0.568937	0.122879	0.452187	Scap
639	4.53925e-21	1.66631e-20	0.0930992	0.133272	0.14416	0.130779	0.129585	0.147315	Lonrf1
640	2.04988e-37	1.03442e-36	0.198138	0.656292	0.35489	0.0250642	0.385226	0.491526	Rbbp4
641	2.04419e-54	1.29986e-53	0.140351	0.48164	0.411346	0.347672	0.213925	0.412432	Rangap1
642	1.50543e-62	1.05465e-61	0.454229	0.60138	0.722575	0.55392	0.0518138	0.40505	Ppih
643	3.63543e-158	5.31068e-157	0.194707	0.842922	0.469107	0.988925	0.117059	0.400842	Tmed9
643	8.05774e-21	2.93969e-20	0.0904714	0.114241	0.112102	0.11556	0.104128	0.113488	Cpne7
644	1.85481e-97	1.81416e-96	0.46653	0.771688	0.654261	0.737021	0.100148	0.502037	Ppp4r2
644	3.28719e-30	1.4734e-29	0.148866	0.162734	0.156124	0.164375	0.0806633	0.158032	Elf4
645	7.70238e-61	5.29309e-60	0.174515	0.935081	0.563186	0.0155801	0.315124	0.866493	Prdx5
645	1.28502e-32	6.00892e-32	0.16415	0.186286	0.170948	0.18704	0.068263	0.175568	Lgalsl
646	1.68119e-130	2.07853e-129	0.0588092	0.372218	0.738032	0.842188	0.267003	0.55674	Akap9
646	2.76033e-101	2.78984e-100	0.231082	0.46325	0.481885	0.552645	0.141975	0.408789	Pbx2
646	2.62397e-14	7.99213e-14	0.243364	0.372611	0.132104	0.120593	0.378246	0.0279868	Brd7
648	7.99006e-105	8.24302e-104	0.219057	0.303115	0.546717	0.597673	0.128704	0.470454	Otud4
649	5.41296e-54	3.42362e-53	0.324694	0.658585	0.296066	0.0962028	0.121037	0.531747	Hax1
650	2.42062e-52	1.49823e-51	0.107845	0.262902	0.328524	0.349202	0.23172	0.318115	Ergic1
651	1.75524e-74	1.39115e-73	0.308103	0.571135	0.50308	0.539273	0.0175004	0.566978	Rps11-ps1
651	3.13226e-35	1.53031e-34	0.218545	0.278746	0.263072	0.269876	0.21817	0.240979	Ccdc71l
651	1.34627e-32	6.29297e-32	0.199832	0.231116	0.219783	0.207232	0.0594957	0.219763	Prr14l
654	3.03656e-105	3.14444e-104	0.0849039	0.167782	0.544586	0.600204	0.0382862	0.449062	Emd
659	1.03686e-114	1.14423e-113	0.130108	0.302483	0.608733	0.66947	0.0448628	0.521308	Snx5
662	1.35743e-62	9.51231e-62	0.234503	0.327224	0.329241	0.330289	0.191594	0.34224	Nrxn2
665	3.57521e-53	2.2368e-52	0.313533	0.498934	0.402378	0.288033	0.194912	0.424075	Bub1b
666	1.06533e-40	5.67547e-40	0.0993949	0.180336	0.222078	0.235727	0.163537	0.216647	Nek7
667	7.66761e-83	6.57152e-82	0.162761	0.319848	0.445741	0.468756	0.104334	0.322115	Nup62cl
667	8.76704e-44	4.86768e-43	0.197469	0.161113	0.216392	0.241108	0.0513941	0.249581	Slc27a3
670	1.53408e-125	1.8311e-124	0.0481331	0.711258	0.824046	0.821958	0.375751	0.635303	Ppp2ca
674	1.89279e-29	8.37822e-29	0.104424	0.156847	0.163834	0.16322	0.129245	0.154535	Map3k9
675	9.77752e-196	1.72288e-194	0.477308	0.744699	0.902216	1.05226	0.0972197	0.683875	Snrpf
675	4.32273e-90	3.95569e-89	0.125653	0.372364	0.536858	0.552317	0.205297	0.517662	Dgat2
681	1.02974e-70	7.87522e-70	0.0588241	0.101295	0.3858	0.396603	0.192798	0.322943	Nkd1
681	5.38647e-68	3.99892e-67	0.19318	0.357583	0.40965	0.360923	0.103632	0.424736	Apbb1
682	1.53531e-101	1.55425e-100	0.266204	0.463398	0.507812	0.569737	0.0905246	0.506878	Ormdl3
683	6.21356e-29	2.72273e-28	0.0609419	0.189553	0.185349	0.190701	0.160866	0.20653	Whrn
685	3.35663e-47	1.95082e-46	0.0880612	0.230359	0.321499	0.349595	0.239778	0.38218	Map1b
689	3.36901e-55	2.16108e-54	0.350877	0.378969	0.333009	0.446601	0.0753816	0.342559	Polr3d
692	9.54454e-34	4.5522e-33	0.211061	0.205176	0.221577	0.231339	0.101568	0.197558	C130036L24Rik
693	6.22022e-85	5.44363e-84	0.0182314	0.186973	0.438152	0.47907	0.00557901	0.415453	Jade1
693	5.89124e-70	4.46567e-69	0.260597	0.280335	0.273584	0.401601	0.188261	0.162964	Sohlh2
693	1.04122e-69	7.87582e-69	0.155307	0.274122	0.367317	0.38195	0.0993472	0.381639	Top1mt
696	2.9662e-67	2.18127e-66	0.311912	0.473985	0.17328	0.158059	0.121371	0.503376	Fam69b
697	1.91184e-53	1.19975e-52	0.217788	0.247898	0.306522	0.304575	0.0348543	0.29975	Ndrg4
700	4.30537e-23	1.66814e-22	0.120906	0.118741	0.123405	0.124725	0.00348809	0.123468	Clic6
701	1.30503e-66	9.53484e-66	0.0404015	0.587518	0.50575	0.359167	0.255958	0.648506	Cmc2
701	1.21577e-37	6.15634e-37	0.310189	0.396598	0.299493	0.335876	0.176046	0.336675	Dhx32
704	2.64409e-66	1.9256e-65	0.263861	0.159246	0.408577	0.412168	0.0403085	0.454455	Acat2
704	6.29411e-56	4.07527e-55	0.24331	0.2444	0.331712	0.340251	0.00264834	0.246328	D11Wsu47e
707	3.76239e-97	3.67272e-96	0.039713	0.344192	0.468451	0.550112	0.086731	0.484936	Ctsb
707	1.71081e-50	1.03696e-49	0.157715	0.581983	0.46154	0.423787	0.103106	0.470643	Ccny
709	1.1041e-67	8.16999e-67	0.382801	0.74881	0.729215	0.585627	0.283152	0.501707	Skp1a
709	2.64309e-32	1.2274e-31	0.199667	0.281457	0.301488	0.305458	0.224642	0.29382	Gm13075
711	1.12958e-16	3.69535e-16	0.0534677	0.0843746	0.0909254	0.0904913	0.0850455	0.0812885	Stk32c
714	6.23023e-26	2.56588e-25	0.217447	0.228294	0.238501	0.204444	0.00070116	0.235433	Nrde2
717	4.28648e-65	3.07664e-64	0.126981	0.231852	0.382404	0.385517	0.030816	0.371846	Snx8
719	1.97438e-55	1.27239e-54	0.23989	0.450508	0.396815	0.406295	0.246769	0.349039	Msh6
721	9.73012e-80	8.08556e-79	0.0904236	0.115519	0.42141	0.444316	0.135851	0.263139	Apoo
722	1.59168e-50	9.65217e-50	0.0538628	0.380529	0.356963	0.344025	0.224157	0.344847	Fam83d
723	4.25197e-87	3.80139e-86	0.336188	0.498404	0.420384	0.557404	0.0176799	0.390342	Cabin1
726	2.70843e-49	1.61564e-48	0.126551	0.353124	0.34237	0.291058	0.120187	0.343478	Cdca5
728	6.52172e-49	3.86715e-48	0.243824	0.846476	0.650786	0.343251	0.207932	0.42062	Ube2j2
730	8.28453e-85	7.24511e-84	0.206892	0.397508	0.521189	0.526593	0.0763239	0.503621	Cbfb
730	7.80804e-49	4.62328e-48	0.222165	0.548415	0.431283	0.141297	0.204813	0.464522	Cox11
731	1.52944e-43	8.47105e-43	0.322922	0.663625	0.419082	0.3978	0.349145	0.240556	Khdrbs1
736	3.04463e-25	1.23408e-24	0.0365911	0.136989	0.105854	0.141566	0.114365	0.140062	Pck2
739	2.14934e-87	1.92921e-86	0.0860575	0.337703	0.450388	0.497582	0.188069	0.301859	Agps
740	8.354e-128	1.00975e-126	0.268453	0.627743	0.648579	0.78816	0.0051082	0.608417	Tnrc6a
741	3.24867e-63	2.29205e-62	0.166282	0.344592	0.434856	0.270828	0.151686	0.513899	Pagr1a
742	5.31788e-60	3.60366e-59	0.121542	0.357084	0.727117	0.511265	0.187216	0.41896	Appbp2
744	4.45941e-127	5.37443e-126	0.143289	0.032333	0.528665	0.711224	0.292091	0.24595	Ebpl
745	2.64488e-36	1.31414e-35	0.167205	0.196133	0.190595	0.200708	0.0719894	0.201024	Ttll7
747	7.44801e-62	5.1813e-61	0.0970768	0.418766	0.912765	0.563225	0.253734	0.726686	Psmd11
748	6.63205e-63	4.66853e-62	0.124849	0.315895	0.438254	0.398827	0.23606	0.474222	Exo1
748	1.2374e-60	8.473e-60	0.223742	0.31905	0.318804	0.340889	0.194839	0.33538	Sox12
751	4.88441e-20	1.75012e-19	0.104891	0.0995265	0.0925243	0.103819	0.0310572	0.0896814	H2-Q2
752	1.64892e-90	1.51561e-89	0.118743	0.407822	0.565303	0.582301	0.0831226	0.479092	Txlna
752	4.73825e-77	3.84864e-76	0.116859	0.686152	0.481609	0.618446	0.0788266	0.364028	Eef1e1
753	4.42047e-35	2.15502e-34	0.435014	0.62495	0.292812	0.273263	0.143584	0.273039	Kdm1a
754	3.41073e-72	2.6459e-71	0.25716	0.276749	0.372183	0.410935	0.0998899	0.295937	Ninj1
754	1.35985e-61	9.43096e-61	0.119501	0.230798	0.324321	0.410366	0.237926	0.278714	Skil
754	2.24146e-57	1.47005e-56	0.169757	0.343494	0.260901	0.346265	0.0661795	0.358255	Klf4
755	9.574e-168	1.46756e-166	0.0490507	0.830413	1.00379	0.900573	0.354516	0.694697	Srsf3
758	1.20563e-52	7.49574e-52	0.268334	0.526783	0.301397	0.0218225	0.0441581	0.519416	Mkrn2
760	1.53676e-83	1.3253e-82	0.304304	0.528196	0.543215	0.565996	0.131507	0.488899	Ppfia1
762	4.17752e-62	2.91348e-61	0.226282	0.229845	0.413329	0.363281	0.162533	0.703874	Ap2m1
762	3.96472e-42	2.15135e-41	0.132547	0.591473	0.323516	0.193235	0.322562	0.352316	Alyref
764	3.99056e-33	1.88197e-32	0.450246	0.648447	0.215899	0.266239	0.191676	0.50113	Gm26917
764	2.02749e-24	8.08753e-24	0.0800505	0.147626	0.214495	0.198214	0.175648	0.185344	Nr6a1
765	1.13757e-49	6.82349e-49	0.294013	0.596991	0.39535	0.245212	0.194497	0.562882	Aars
766	6.96025e-62	4.84605e-61	0.160223	0.347224	0.391384	0.377499	0.140134	0.411526	Cdc42se1
766	6.88955e-41	3.68376e-40	0.463734	0.29678	0.365944	0.497319	0.0923998	0.131518	Supt16
766	9.2528e-35	4.48795e-34	0.0391309	0.191361	0.180321	0.301484	0.237151	0.117319	Pak2
767	1.06365e-46	6.14442e-46	0.0844908	0.853323	0.469864	0.0598995	0.195624	0.715459	Atp5a1
768	1.01703e-61	7.06521e-61	0.271991	0.343958	0.606222	0.498654	0.234861	0.606365	Cs
769	1.50713e-61	1.04437e-60	0.113873	0.373535	0.292001	0.225369	0.151717	0.431772	Nudt14
770	1.69587e-61	1.17384e-60	0.113955	0.357156	0.338947	0.408043	0.07291	0.442728	Metrn
770	3.12238e-60	2.12457e-59	0.0810194	0.314904	0.347826	0.345758	0.137326	0.340353	Rps6ka1
771	1.16975e-94	1.11517e-93	0.155656	0.407999	0.4786	0.559158	0.039213	0.490649	Fbxl6
772	8.89713e-55	5.68369e-54	0.191149	0.293015	0.304438	0.305664	0.0820956	0.303686	Bahcc1
773	4.93387e-61	3.40186e-60	0.125913	0.310369	0.325405	0.331555	0.100714	0.334008	Bmp7
774	5.47514e-66	3.97108e-65	0.0683464	0.220049	0.2361	0.40713	0.221735	0.16675	Rab34
775	1.60597e-58	1.0702e-57	0.090615	0.313436	0.317094	0.329936	0.0325765	0.335658	Mybl2
775	8.52002e-23	3.27763e-22	0.0846884	0.0978383	0.157256	0.149972	0.131404	0.15235	Chadl
776	3.05011e-31	1.39223e-30	0.047435	0.147998	0.162307	0.157452	0.124545	0.168578	Pdxk
780	1.84101e-49	1.10111e-48	0.262457	0.485091	0.331567	0.132492	0.080345	0.462761	Bop1
782	7.49324e-61	5.15365e-60	0.341575	0.579445	0.625324	0.367783	0.0810265	0.678909	Wdr74
782	3.20066e-59	2.15075e-58	0.309072	0.376013	0.385676	0.435368	0.0992894	0.310026	Sin3a
783	2.11646e-12	6.0947e-12	0.017075	0.0174468	0.0471211	0.0630119	0.0804524	0.0662833	Cd63-ps
784	3.44909e-152	4.85862e-151	0.274607	0.862478	0.800547	0.876322	0.110588	0.647454	Rbm8a
784	1.35578e-140	1.79016e-139	0.347562	0.470318	0.908243	0.907842	0.28121	0.527409	Sf3b6
784	6.91844e-65	4.95858e-64	0.0704566	0.318545	0.346497	0.358822	0.106865	0.351975	Efna2
785	4.36248e-59	2.92593e-58	0.112518	0.316437	0.336095	0.33627	0.169103	0.290496	Cmtm4
786	1.26325e-95	1.2122e-94	0.121682	0.148657	0.649847	0.652797	0.195096	0.540297	Rnf4
786	3.62842e-33	1.71345e-32	0.168178	0.18868	0.195249	0.198395	0.0200133	0.198936	Impdh1
788	3.20129e-91	2.95888e-90	0.0544622	0.613658	0.638202	0.664275	0.195463	0.454687	Cenpe
788	2.8369e-58	1.8809e-57	0.165743	0.308561	0.332194	0.332894	0.172414	0.329963	Bcl2l11
789	2.60288e-75	2.07688e-74	0.0314231	0.200687	0.450358	0.459038	0.0565871	0.390958	Nampt
790	3.00131e-94	2.8449e-93	0.273429	0.648691	0.685227	0.68385	0.197354	0.775173	Cebpz
791	1.15228e-52	7.16587e-52	0.0552774	0.0354984	0.27139	0.300545	0.178067	0.230667	Zfx
792	4.09591e-74	3.23291e-73	0.146067	0.361326	0.395178	0.423699	0.136045	0.392432	2700038G22Rik
793	3.45024e-20	1.24108e-19	0.287911	0.315673	0.21288	0.024215	0.0679994	0.271224	N6amt2
798	3.05715e-82	2.60576e-81	0.133548	0.491856	0.55764	0.577574	0.113444	0.562258	Xpo1
800	3.49098e-24	1.3863e-23	0.121015	0.118949	0.131294	0.130875	0.0468291	0.128947	BC033916
802	4.15787e-45	2.35001e-44	0.257598	0.763818	0.581504	0.187716	0.0571538	0.215938	Rala
803	1.34516e-60	9.20578e-60	0.0336431	0.227231	0.347558	0.352207	0.102824	0.315963	Bend4
803	2.45914e-43	1.35749e-42	0.160863	0.374811	0.322155	0.384116	0.269136	0.281224	Prpf8
803	8.68851e-29	3.79786e-28	0.1875	0.197822	0.202767	0.178534	0.0794589	0.216413	Fbxl19
804	5.26584e-21	1.92848e-20	0.114538	0.111922	0.0988455	0.11575	0.000873067	0.116817	Fam183b
806	1.81887e-67	1.34231e-66	0.223312	0.353331	0.329882	0.388717	0.130914	0.380177	Gtpbp6
806	8.21349e-45	4.62437e-44	0.149947	0.275898	0.229531	0.232385	0.0931563	0.268451	Cilp2
808	1.63987e-80	1.37141e-79	0.0578251	0.346326	0.420652	0.472198	0.0907045	0.434663	Rras2
808	1.53005e-48	9.02743e-48	0.176148	0.283011	0.287392	0.283812	0.0924008	0.280972	Ak4
812	9.41445e-185	1.57836e-183	0.0694916	0.624664	0.800586	1.02818	0.171199	0.687977	Psap
813	1.80846e-69	1.36336e-68	0.219526	0.366325	0.491122	0.510111	0.0533953	0.551609	Srpr
814	2.04518e-44	1.14526e-43	0.227573	0.396469	0.301377	0.283868	0.0647515	0.358817	Traf7
821	1.13582e-58	7.58324e-58	0.111654	0.124402	0.342442	0.337935	0.0465849	0.30208	Stk38l
824	4.93586e-100	4.92655e-99	0.208984	0.354544	0.636413	0.686776	0.162353	0.373348	Ythdf1
824	3.23744e-95	3.10063e-94	0.126375	0.282495	0.504201	0.664826	0.316456	0.351703	Celf1
825	4.68343e-33	2.2058e-32	0.203246	0.258011	0.185925	0.0965673	0.0693083	0.244494	Ppp4r1
825	1.45942e-21	5.42793e-21	0.0161219	0.0900762	0.174525	0.168335	0.151913	0.112566	Ccne1
826	1.5377e-64	1.09988e-63	0.127661	0.300395	0.33393	0.349819	0.18444	0.338758	Gm10169
826	1.23596e-62	8.67337e-62	0.1306	0.263422	0.337826	0.347982	0.103781	0.329699	Tet3
827	8.33397e-71	6.38347e-70	0.192467	0.350597	0.41116	0.42654	0.0857823	0.380732	Zyg11b
828	3.35299e-63	2.36498e-62	0.0782024	0.238481	0.338362	0.351903	0.122881	0.314134	Tmem41a
829	5.01659e-76	4.04172e-75	0.22971	0.335898	0.438547	0.45459	0.0849282	0.338278	Ikbkap
830	7.33202e-25	2.95073e-24	0.0521775	0.136555	0.138059	0.142046	0.111997	0.132661	Unc5b
831	2.0563e-68	1.53117e-67	0.297406	0.364306	0.378437	0.457674	0.156751	0.331636	Nfe2l1
831	4.01559e-58	2.65601e-57	0.219736	0.445898	0.46955	0.311612	0.0141174	0.498429	Pelp1
836	1.9663e-67	1.45026e-66	0.0772063	0.107722	0.371196	0.387875	0.203957	0.33813	Luzp4
837	2.13095e-58	1.41663e-57	0.117053	0.259276	0.320426	0.325949	0.0812664	0.325701	Dusp14
837	9.85883e-30	4.38341e-29	0.146534	0.159124	0.165868	0.171395	0.0107379	0.15747	Dnase2a
838	2.08468e-21	7.72219e-21	0.121089	0.177203	0.146205	0.17566	0.158674	0.148222	Plagl2
842	9.18075e-47	5.3084e-46	0.136722	0.680489	0.435059	0.476603	0.227424	0.201214	Mapre1
843	7.29415e-14	2.19398e-13	0.0595094	0.0653237	0.0653302	0.0726193	0.0694291	0.0712761	Adamtsl5
845	4.46522e-57	2.92232e-56	0.132665	0.417768	0.412765	0.116045	0.140846	0.463199	Aldh9a1
850	2.09873e-113	2.28763e-112	0.246721	0.517	0.861143	0.805645	0.347989	0.439212	Copb2
850	2.30684e-88	2.08336e-87	0.173005	0.453689	0.563248	0.574066	0.233058	0.49122	Rasa2
853	4.29432e-42	2.32918e-41	0.101897	0.254206	0.274425	0.290318	0.214693	0.350087	Vhl
855	2.15814e-42	1.17748e-41	0.142942	0.398428	0.182295	0.110562	0.109477	0.34019	Cyhr1
858	5.33986e-31	2.42759e-30	0.325673	0.442181	0.24462	0.25246	0.0280184	0.0474381	Wdr26
859	2.15632e-32	1.00342e-31	0.110089	0.278758	0.244033	0.253626	0.192735	0.206067	Tmem64
861	7.08034e-14	2.1307e-13	0.10671	0.208035	0.160057	0.0730436	0.185529	0.159575	Reps1
862	2.99289e-42	1.62899e-41	0.0556349	0.197806	0.267663	0.276513	0.182781	0.269888	Man2b1
863	1.22511e-54	7.81221e-54	0.171345	0.323923	0.624293	0.387411	0.262976	0.441215	Mxd4
864	2.1272e-56	1.38343e-55	0.165566	0.312017	0.383542	0.376668	0.140794	0.405759	Sh3bgrl2
867	2.49916e-32	1.16143e-31	0.264445	0.352466	0.294079	0.267934	0.099025	0.331748	Coa5
871	8.10391e-61	5.56442e-60	0.159417	0.125762	0.329827	0.33846	0.0164766	0.266771	Hcfc1
872	3.56218e-82	3.03414e-81	0.168512	0.267904	0.427631	0.472598	0.172556	0.355872	9430038I01Rik
875	1.83994e-56	1.19755e-55	0.210325	0.261299	0.296284	0.314713	0.171526	0.282415	3010003L21Rik
875	7.041e-42	3.80566e-41	0.187109	0.352069	0.260821	0.295016	0.0232142	0.226899	Kat6a
875	3.68822e-40	1.949e-39	0.118946	0.1969	0.233211	0.0844737	0.184917	0.293005	Pola2
876	1.93651e-27	8.20143e-27	0.193045	0.141683	0.212025	0.0233111	0.122728	0.230996	Tlcd1
886	3.04727e-112	3.29553e-111	0.108819	0.401332	0.731787	0.786087	0.00113397	0.289007	Med4
886	1.95854e-50	1.18624e-49	0.125131	0.265898	0.273883	0.281156	0.023362	0.278444	Cbx2
887	4.77832e-93	4.48315e-92	0.360181	0.200561	0.624663	0.638383	0.0378713	0.412251	Rnf216
890	3.01857e-44	1.68426e-43	0.159391	0.23716	0.222367	0.239962	0.05123	0.241336	Tmod2
891	2.81747e-25	1.1435e-24	0.101495	0.119154	0.130225	0.139043	0.106527	0.136952	Hist1h2bj
893	1.64094e-55	1.05971e-54	0.218759	0.320499	0.326108	0.349308	0.0208513	0.3678	Stard4
893	1.3716e-17	4.59164e-17	0.276535	0.28573	0.222085	0.0687911	0.0740345	0.242428	Camsap1
895	7.95709e-45	4.48102e-44	0.137283	0.250192	0.236388	0.256037	0.109073	0.249913	Zc3hav1l
895	6.63492e-15	2.06334e-14	0.0195701	0.0611163	0.0803265	0.0785881	0.0737365	0.0762887	Ephb4
896	3.90848e-37	1.96794e-36	0.212283	0.28654	0.253232	0.160105	0.00626318	0.253548	Dhx38
897	2.2685e-38	1.16196e-37	0.225931	0.145378	0.228088	0.386675	0.28432	0.16962	Pak4
898	1.54311e-54	9.82746e-54	0.369114	0.371242	0.733067	0.255667	0.189923	0.736149	Mrpl17
899	7.68478e-13	2.2423e-12	0.0610303	0.0701038	0.0699601	0.0729535	0.0707729	0.0732776	9330121J05Rik
900	1.29457e-65	9.34034e-65	0.108448	0.188942	0.309067	0.379796	0.198356	0.255705	Tmem65
901	1.55635e-31	7.13413e-31	0.138683	0.16368	0.165496	0.168129	0.0649182	0.169742	Tmem74b
901	1.39419e-17	4.66538e-17	0.0905268	0.132294	0.131676	0.0804272	0.145732	0.170886	Ubtd2
903	2.12568e-39	1.10845e-38	0.220195	0.194898	0.204731	0.276177	0.0564981	0.256257	Acaca
906	6.91969e-29	3.03108e-28	0.100455	0.164395	0.244395	0.244776	0.17559	0.230368	Ptcra
910	3.14273e-40	1.6618e-39	0.2437	0.512904	0.282782	0.0554604	0.0344745	0.444516	Kars
911	1.63354e-44	9.16397e-44	0.147781	0.241408	0.241405	0.244285	0.124996	0.247592	Cntfr
913	1.21064e-45	6.89266e-45	0.108564	0.242474	0.233138	0.249634	0.081597	0.244028	Mcur1
913	1.31927e-39	6.9084e-39	0.188773	0.31217	0.362509	0.342626	0.239679	0.36715	Ilk
913	1.56855e-35	7.70274e-35	0.148721	0.174343	0.191329	0.18973	0.0729969	0.175152	Zbtb33
914	3.59625e-121	4.15298e-120	0.317472	0.722413	0.867157	0.840119	0.149059	0.638573	Eif3a
914	1.48739e-45	8.45085e-45	0.00752126	0.135291	0.208404	0.344058	0.220211	0.202873	1200014J11Rik
915	1.64023e-109	1.75026e-108	0.102775	0.339528	0.689957	0.737645	0.311037	0.378742	Polr2b
916	1.75888e-54	1.11901e-53	0.15579	0.275704	0.294422	0.305704	0.0421552	0.304897	Nlrp4c
917	5.39842e-67	3.964e-66	0.177627	0.301929	0.387021	0.396629	0.124124	0.358144	Oxsr1
917	1.08076e-54	6.89708e-54	0.157812	0.275296	0.274253	0.300072	0.0583284	0.268073	Cul7
917	2.32848e-48	1.37122e-47	0.178228	0.242472	0.251316	0.254483	0.0810497	0.256516	Sema4d
917	1.17903e-29	5.23373e-29	0.10927	0.355251	0.399145	0.310065	0.255757	0.345596	Nus1
918	1.51643e-19	5.35781e-19	0.0548949	0.0956691	0.0942059	0.101745	0.0856408	0.10246	Coro2a
920	6.64665e-288	1.77313e-286	0.35393	0.175121	1.00243	1.07102	0.0928716	0.717081	Sumo2
920	1.85201e-96	1.79309e-95	0.150142	0.392093	0.57721	0.635572	0.0980133	0.494655	Rnf115
923	4.06344e-37	2.04554e-36	0.398251	0.582354	0.581147	0.0635896	0.293289	0.586975	Mrpl40
926	2.89659e-35	1.41628e-34	0.173124	0.121043	0.179302	0.214039	0.043326	0.149672	Cdc14b
927	4.41664e-130	5.44427e-129	0.223169	0.457854	0.768405	0.850075	0.336002	0.407726	Luc7l3
931	6.64072e-121	7.6439e-120	0.281618	0.12543	0.560433	0.695354	0.255988	0.36738	Ngfrap1
931	2.05095e-114	2.25732e-113	0.107596	0.40232	0.616599	0.810167	0.224709	0.697627	Hdgfrp3
931	2.54263e-49	1.51819e-48	0.189328	0.264383	0.25675	0.276976	0.160786	0.279003	Tmem150a
933	1.33413e-39	6.98472e-39	0.0375811	0.793958	0.479284	0.124032	0.145958	0.641751	Ubl5
934	1.52897e-55	9.87656e-55	0.122409	0.531783	0.454687	0.477896	0.0100435	0.509808	Taf1d
934	5.07208e-33	2.38658e-32	0.162121	0.199632	0.203203	0.198697	0.0318287	0.208817	Bhlhe41
938	1.70732e-62	1.1944e-61	0.233128	0.0610386	0.335227	0.371286	0.070888	0.217267	Ifi30
940	3.09621e-101	3.12677e-100	0.222555	0.116225	0.476947	0.585103	0.156487	0.420427	Tcf12
940	2.08606e-19	7.34019e-19	0.0659987	0.0890019	0.101689	0.108859	0.0912073	0.10534	Klrg2
944	2.39121e-44	1.33722e-43	0.306157	0.468257	0.375394	0.154258	0.225695	0.463579	Copg1
945	6.09453e-52	3.75628e-51	0.203985	0.344703	0.26382	0.199067	0.0692176	0.373437	Pik3r2
946	1.94842e-118	2.20198e-117	0.0696346	0.208271	0.692126	0.774484	0.122282	0.227236	Srp54b
946	6.61563e-52	4.07342e-51	0.127563	0.26648	0.290106	0.30829	0.0963056	0.338419	Smim15
950	3.33246e-39	1.73228e-38	0.342958	0.648605	0.514482	0.399875	0.0385588	0.552861	2810004N23Rik
952	4.64965e-114	5.10394e-113	0.185673	0.426324	0.47024	0.667477	0.26401	0.440704	Nisch
955	1.62899e-27	6.90798e-27	0.0715667	0.321976	0.168995	0.088124	0.212936	0.305621	AU022252
955	7.45401e-22	2.80249e-21	0.106183	0.0510902	0.116408	0.110957	0.0687757	0.0987212	Ankrd29
957	3.62909e-16	1.17136e-15	0.0840089	0.0868617	0.0881241	0.0888318	0.0779166	0.0870343	Dlx1
959	1.42469e-26	5.9383e-26	0.229414	0.328519	0.255402	0.30965	0.262436	0.38251	Acadvl
960	2.03769e-128	2.47378e-127	0.299078	0.758623	0.968325	0.674867	0.211667	0.560022	Ywhae
960	7.31925e-53	4.5563e-52	0.0400675	0.129199	0.292288	0.301478	0.171355	0.292931	Orc1
962	6.52354e-67	4.78733e-66	0.00350208	0.535211	0.807916	0.587486	0.140802	0.550808	Cdc5l
962	2.33522e-46	1.34213e-45	0.159219	0.240664	0.251074	0.244086	0.141033	0.253484	Dab1
963	2.4646e-83	2.12106e-82	0.302238	0.6756	0.671912	0.662574	0.190628	0.404585	Gspt1
964	3.97056e-39	2.06053e-38	0.130223	0.268247	0.261058	0.235497	0.0400507	0.257299	Gss
966	3.90725e-85	3.42787e-84	0.0694518	0.48777	0.318993	0.591593	0.272112	0.299194	Ei24
970	3.13894e-72	2.43734e-71	0.0659286	0.305395	0.440318	0.46189	0.0931582	0.407319	Trip13
970	3.69005e-24	1.46465e-23	0.0326138	0.114792	0.135325	0.142067	0.108535	0.0977652	Klf5
973	2.10788e-43	1.16515e-42	0.140049	0.37226	0.285817	0.334956	0.052049	0.322388	Trp53
974	1.62468e-50	9.84989e-50	0.0844599	0.153662	0.288638	0.148166	0.130199	0.305633	Tango2
975	8.36053e-71	6.40184e-70	0.146151	0.448925	0.359431	0.492501	0.161437	0.339602	Ndufaf4
975	4.19641e-13	1.23401e-12	0.0816293	0.0884828	0.0690383	0.0830124	0.081949	0.0822446	Fbxo2
976	3.01337e-70	2.29258e-69	0.217862	0.262546	0.379445	0.428189	0.213878	0.389511	Comt
980	6.27021e-38	3.18546e-37	0.229582	0.341237	0.145504	0.0981646	0.15879	0.111938	Plekha3
983	4.73082e-50	2.85422e-49	0.228435	0.307574	0.33947	0.249828	0.050458	0.374831	Fam169a
983	2.53241e-16	8.21331e-16	0.241228	0.0999354	0.201623	0.194259	0.0641125	0.194882	Map4
985	3.77278e-25	1.52524e-24	0.119037	0.1359	0.132496	0.137642	0.0392108	0.13788	Klhl31
986	2.79358e-24	1.11149e-23	0.123063	0.117115	0.138304	0.137504	0.0444283	0.138479	Pip4k2b
987	8.92544e-17	2.92761e-16	0.125088	0.147555	0.131799	0.134919	0.128764	0.135264	Gm10766
991	1.65858e-37	8.38324e-37	0.310865	0.671809	0.445028	0.284151	0.205388	0.409166	Csde1
991	1.18536e-17	3.97619e-17	0.0840741	0.0921109	0.0918506	0.0941589	0.081226	0.0964632	Lag3
995	1.41714e-34	6.86293e-34	0.0793217	0.0940228	0.167362	0.200083	0.134487	0.159441	Ramp2
996	9.16561e-42	4.94434e-41	0.0509125	0.366644	0.320406	0.332501	0.21155	0.364296	Ipmk
998	4.65542e-26	1.92304e-25	0.396142	0.293772	0.0472746	0.309129	0.139729	0.521887	Chchd10
999	4.43928e-15	1.38713e-14	0.0479292	0.0809778	0.0721093	0.0630414	0.072095	0.0809778	Kcnip3
1000	1.85061e-49	1.10658e-48	0.176453	0.285685	0.273418	0.210911	0.0631263	0.345542	Gnpda1
1004	2.45617e-49	1.46727e-48	0.197447	0.330327	0.259315	0.311572	0.1849	0.371488	Ptprs
1004	1.087e-22	4.16878e-22	0.114736	0.0948671	0.103486	0.125621	0.0961312	0.115213	Spp1
1005	7.75736e-58	5.11595e-57	0.17897	0.252597	0.282106	0.350589	0.0950338	0.33825	Hyi
1005	6.57694e-15	2.04582e-14	0.0149923	0.0709938	0.068622	0.0917925	0.0834626	0.0720518	Cdk5r1
1007	5.87887e-37	2.95107e-36	0.0621334	0.395013	0.316669	0.170758	0.0200442	0.208494	Ppm1d
1008	3.10678e-71	2.3885e-70	0.159279	0.275645	0.477263	0.491396	0.0731427	0.273386	Smad2
1009	1.06733e-119	1.22065e-118	0.107765	0.48799	0.684067	0.795893	0.245143	0.575864	Tpd52l2
1011	8.03525e-49	4.75555e-48	0.136008	0.257243	0.377078	0.194599	0.0649729	0.450426	Umps
1012	1.81201e-19	6.38854e-19	0.0876536	0.105414	0.108757	0.102939	0.0879968	0.100998	Doc2a
1014	3.58575e-26	1.48439e-25	0.169987	0.348348	0.28752	0.299434	0.252037	0.283093	Copa
1018	1.84033e-36	9.17326e-36	0.158541	0.216977	0.16691	0.118469	0.0120275	0.21384	Ctxn1
1018	5.60182e-20	2.00285e-19	0.100045	0.109038	0.104973	0.0974353	0.000734099	0.10549	Hecw2
1020	1.45143e-68	1.08207e-67	0.24501	0.244224	0.394978	0.422966	0.0247535	0.311667	Zfp655
1021	4.13166e-58	2.73206e-57	0.0503471	0.214975	0.320631	0.337395	0.139102	0.295179	Pxmp4
1022	1.33413e-42	7.29344e-42	0.13376	0.412105	0.369601	0.35475	0.065034	0.413358	Trappc13
1026	2.67468e-36	1.32842e-35	0.220307	0.411252	0.299214	0.317318	0.0593883	0.255865	Aqr
1027	7.21388e-66	5.22303e-65	0.178333	0.423433	0.562837	0.561971	0.122217	0.609658	Timm50
1027	1.50121e-18	5.14752e-18	0.0711109	0.118199	0.143114	0.148658	0.131376	0.147087	Cep250
1033	4.16788e-48	2.44747e-47	0.215581	0.272193	0.38161	0.360541	0.0266979	0.447717	Sptan1
1033	3.27888e-16	1.06011e-15	0.0861364	0.085537	0.087131	0.0858408	0.0629985	0.087131	Cyp26a1
1036	2.16714e-21	8.02047e-21	0.196493	0.231668	0.294708	0.0844115	0.212957	0.29628	Mios
1039	3.18025e-57	2.08354e-56	0.100316	0.247685	0.245598	0.347665	0.0595159	0.339857	Spr
1039	5.35541e-57	3.50122e-56	0.12955	0.269946	0.308013	0.320439	0.154822	0.304852	Nanos1
1042	1.07872e-18	3.71676e-18	0.0934843	0.099079	0.096745	0.0984615	0.021973	0.0901109	Src
1042	2.55043e-11	7.07558e-11	0.00593173	0.0447603	0.05888	0.05888	0.056993	0.0547199	Stx11
1044	9.82049e-36	4.8417e-35	0.149249	0.39172	0.279491	0.0238296	0.0931144	0.339365	Ddx49
1045	1.19797e-47	6.98854e-47	0.12553	0.243398	0.266976	0.268422	0.152092	0.270895	D330045A20Rik
1047	2.59922e-55	1.67204e-54	0.0503136	0.239818	0.315768	0.324907	0.0782813	0.314891	Map3k1
1047	4.71428e-48	2.76572e-47	0.245585	0.388028	0.504711	0.331265	0.0465234	0.458477	Ctu2
1048	1.87566e-35	9.19994e-35	0.138968	0.406171	0.267405	0.0716944	0.178854	0.315004	Pmpca
1050	2.34661e-35	1.14895e-34	0.166644	0.431849	0.3185	0.287094	0.155466	0.281782	Api5
1050	1.21064e-17	4.05992e-17	0.0952146	0.0998411	0.0933471	0.097995	0.0521057	0.0970436	Gm14172
1051	3.0223e-40	1.59982e-39	0.12667	0.222734	0.222537	0.23114	0.0463301	0.229441	Arid3a
1051	6.70754e-35	3.25976e-34	0.254625	0.392118	0.251826	0.277616	0.228492	0.371537	Exosc2
1053	1.5922e-35	7.81733e-35	0.222545	0.412024	0.356388	0.32596	0.208836	0.338401	Ppie
1054	8.67338e-14	2.60285e-13	0.00122086	0.0609981	0.0470448	0.079679	0.0735487	0.0600804	Efnb1
1055	5.42756e-39	2.81078e-38	0.171127	0.329097	0.271731	0.0929964	0.0254863	0.325845	Ppp2r1b
1056	8.47786e-22	3.18214e-21	0.319722	0.415545	0.256736	0.105329	0.0572247	0.201312	Stk11
1057	1.62484e-69	1.22605e-68	0.205092	0.47587	0.509348	0.511622	0.103659	0.44549	Arih1
1057	5.63835e-29	2.47199e-28	0.0957901	0.17544	0.158466	0.188485	0.134389	0.120314	Adgra3
1062	6.82262e-47	3.95318e-46	0.231609	0.286447	0.331533	0.267965	0.055326	0.373776	Pinx1
1062	5.7018e-35	2.7737e-34	0.259693	0.634069	0.521587	0.051575	0.0323209	0.496265	Mrpl15
1065	7.65963e-22	2.87806e-21	0.0225525	0.0875006	0.0148485	0.133752	0.106579	0.112262	Id2
1066	7.05513e-35	3.42668e-34	0.320078	0.5581	0.274794	0.337412	0.0746657	0.340528	Atp5l
1068	2.65847e-15	8.35727e-15	0.158679	0.161956	0.0274138	0.100704	0.00876232	0.156727	B4galt2
1069	6.90657e-60	4.67515e-59	0.177043	0.295376	0.315965	0.339541	0.12624	0.298101	Foxn3
1074	7.22853e-28	3.09227e-27	0.127318	0.144327	0.130747	0.160422	0.111952	0.155862	Dpysl3
1075	1.61755e-43	8.95305e-43	0.284712	0.457405	0.425949	0.424921	0.2734	0.327149	Pop7
1078	1.70334e-19	6.01137e-19	0.238152	0.267005	0.159265	0.222518	0.160932	0.163842	1190007I07Rik
1081	2.76268e-46	1.58634e-45	0.17565	0.033419	0.239711	0.249135	0.061269	0.269568	Figla
1086	1.43991e-93	1.3566e-92	0.0884628	0.0815878	0.487425	0.574596	0.145746	0.265587	Rock2
1091	8.27996e-50	4.9822e-49	0.181274	0.202565	0.260891	0.28216	0.127904	0.239672	Tuba4a
1095	6.19311e-49	3.67492e-48	0.0582919	0.184109	0.273432	0.283494	0.0802976	0.279493	Adam15
1095	7.67991e-37	3.85204e-36	0.222597	0.373213	0.30132	0.15399	0.0624953	0.370362	Ggct
1095	5.92834e-21	2.16855e-20	0.0994108	0.109507	0.104593	0.111729	0.0318579	0.11225	Cacng4
1095	4.04734e-18	1.37377e-17	0.0763019	0.10424	0.100668	0.0962135	0.0857061	0.106043	Trim54
1097	7.64861e-34	3.65496e-33	0.214278	0.334276	0.310252	0.235383	0.0774826	0.279678	Asxl1
1099	1.69153e-55	1.09181e-54	0.142023	0.222702	0.352899	0.353879	0.0538716	0.278704	Nipsnap3b
1102	1.26081e-27	5.3604e-27	0.239625	0.308476	0.200917	0.201315	0.0658567	0.309014	Rnf26
1104	7.18291e-87	6.40332e-86	0.0686522	0.298418	0.422414	0.66735	0.305463	0.218711	Zmynd19
1106	9.58254e-16	3.0541e-15	0.13244	0.195743	0.112994	0.142154	0.157144	0.189248	Usp24
1107	1.70962e-84	1.48831e-83	0.0857653	0.0190223	0.692791	0.661674	0.315097	0.0423067	Papola
1107	9.71495e-34	4.63258e-33	0.197894	0.437942	0.25552	0.185985	0.220739	0.38063	Psmd3
1110	7.56661e-68	5.60908e-67	0.121409	0.244798	0.367487	0.402936	0.00977588	0.306355	Wrnip1
1110	7.23704e-42	3.90822e-41	0.233384	0.33616	0.333337	0.318402	0.0070844	0.280679	Zmym1
1111	2.62306e-23	1.02189e-22	0.124472	0.147004	0.128238	0.117088	0.0619183	0.138021	3110062M04Rik
1117	2.20422e-67	1.62381e-66	0.207105	0.033218	0.535882	0.521587	0.239155	0.506261	Dhps
1118	4.99125e-45	2.81592e-44	0.157938	0.297784	0.308437	0.166137	0.0141608	0.345185	Tnfaip1
1122	9.44763e-45	5.3144e-44	0.356634	0.381381	0.387393	0.100266	0.191975	0.619322	Bud31
1123	1.32682e-33	6.31241e-33	0.292431	0.455613	0.427787	0.342162	0.121371	0.319564	2410004B18Rik
1125	3.53293e-49	2.10343e-48	0.0951061	0.439877	0.411571	0.40958	0.203576	0.371483	Usp7
1125	1.18945e-30	5.376e-30	0.137077	0.170489	0.167778	0.174484	0.0109726	0.178551	Lrrc8d
1125	2.51985e-23	9.82145e-23	0.0642021	0.128976	0.121139	0.144201	0.108859	0.138179	Tbc1d24
1128	3.41646e-64	2.43391e-63	0.0107909	0.092302	0.348358	0.374499	0.0778962	0.141468	Trappc2
1128	8.0008e-61	5.49513e-60	0.264055	0.419015	0.423403	0.4454	0.133881	0.408821	Ube2o
1132	2.14795e-21	7.95421e-21	0.135195	0.171123	0.19914	0.176362	0.145986	0.17677	Snhg9
1133	1.12005e-24	4.48942e-24	0.259453	0.348065	0.160756	0.038798	0.0819473	0.0984633	Taf2
1134	5.85942e-43	3.21809e-42	0.0929936	0.231489	0.228715	0.24694	0.0625262	0.241111	Slc12a9
1138	2.06004e-62	1.44035e-61	0.147168	0.295124	0.330056	0.364204	0.0261148	0.328082	Usp22
1140	4.35708e-29	1.9143e-28	0.124841	0.153451	0.149991	0.157909	0.0758613	0.154089	Lppr3
1145	4.5646e-20	1.63671e-19	0.158986	0.0168374	0.290918	0.251517	0.248985	0.35086	Lars
1146	1.83445e-60	1.25336e-59	0.120713	0.223096	0.321301	0.342242	0.0914932	0.236323	Vps13c
1149	7.50153e-110	8.01851e-109	0.171361	0.299116	0.492836	0.616531	0.107992	0.350188	Itgb1
1149	1.34806e-59	9.09796e-59	0.0824935	0.171663	0.287249	0.330725	0.105786	0.303396	Papss1
1149	1.17201e-32	5.48563e-32	0.194149	0.4098	0.279692	0.0940535	0.141392	0.350028	Ylpm1
1150	2.62824e-28	1.13566e-27	0.198915	0.269169	0.207706	0.139165	0.133912	0.253913	Pde7a
1151	2.86484e-44	1.5992e-43	0.107555	0.224945	0.236151	0.243931	0.099537	0.243536	Ophn1
1152	5.1681e-35	2.51555e-34	0.128821	0.192194	0.185914	0.195339	0.0343383	0.185743	Tacc2
1155	4.51149e-106	4.69523e-105	0.285679	0.356399	0.431962	0.623847	0.187729	0.22279	Rhno1
1156	4.92864e-70	3.73714e-69	0.129192	0.230511	0.369892	0.403578	0.163603	0.351772	Wdr76
1156	8.43108e-50	5.07191e-49	0.351004	0.320929	0.348091	0.486246	0.195105	0.0465373	Ddx42
1158	2.3827e-44	1.33276e-43	0.140776	0.422655	0.51471	0.243841	0.201899	0.420819	Ppp2r2d
1160	3.484e-16	1.12541e-15	0.00636002	0.22017	0.240444	0.207058	0.212324	0.120153	Naa30
1162	1.6867e-51	1.03368e-50	0.0457808	0.270454	0.296768	0.307465	0.0480361	0.267233	2810417H13Rik
1164	3.52082e-12	1.00491e-11	0.0326548	0.0492932	0.0652399	0.0643967	0.0600622	0.0213841	Rhox2h
1170	5.04722e-32	2.33251e-31	0.16974	0.405682	0.178121	0.234772	0.20622	0.311347	Tomm6
1172	5.45744e-32	2.51928e-31	0.101973	0.33141	0.239225	0.106633	0.031249	0.303105	Polr3e
1175	5.92417e-32	2.73169e-31	0.156783	0.355345	0.291101	0.199687	0.0245401	0.273063	Lin37
1176	3.34551e-49	1.9928e-48	0.143992	0.244936	0.262729	0.277037	0.126639	0.264221	Nipa1
1179	1.66024e-78	1.36639e-77	0.24546	0.405071	0.469322	0.522421	0.0668455	0.429136	Drosha
1180	2.5399e-32	1.17993e-31	0.143335	0.176693	0.17657	0.172043	0.103729	0.192046	Nmral1
1181	1.1601e-81	9.82748e-81	0.120872	0.333928	0.537673	0.555216	0.110505	0.198549	Tgoln1
1181	8.99872e-43	4.93352e-42	0.191922	0.188447	0.405894	0.342002	0.105316	0.441276	Aip
1182	2.21997e-46	1.27648e-45	0.148765	0.229582	0.305201	0.312933	0.175416	0.285054	Hic2
1182	1.72353e-28	7.47986e-28	0.203786	0.241974	0.211059	0.189833	0.0979757	0.273768	Lsm11
1184	1.43444e-38	7.37325e-38	0.133851	0.214615	0.219507	0.223609	0.130424	0.20362	Pygo1
1184	4.85821e-25	1.96055e-24	0.000504058	0.156435	0.183222	0.151261	0.129554	0.181867	Fanca
1187	1.16124e-60	7.9581e-60	0.0361578	0.266999	0.393889	0.413681	0.156273	0.383705	Kdm6b
1187	1.64284e-15	5.20463e-15	0.0116488	0.0686737	0.0627612	0.0850295	0.0717909	0.0841231	Dmd
1188	1.2745e-46	7.35221e-46	0.140196	0.223886	0.258146	0.263622	0.0806725	0.257469	Depdc7
1193	3.20804e-88	2.89621e-87	0.241634	0.501809	0.547085	0.61543	0.0232904	0.505388	Brwd1
1193	1.79917e-10	4.85172e-10	0.142576	0.146061	0.165015	0.151649	0.184941	0.0463519	Csnk1g2
1196	4.28904e-13	1.26065e-12	0.0127674	0.023075	0.0433607	0.0754136	0.0682288	0.0295966	Il17ra
1198	2.47931e-51	1.51494e-50	0.30136	0.247438	0.314129	0.443486	0.118725	0.272008	U2af2
1199	9.94131e-228	2.03099e-226	0.197736	0.245718	0.803941	1.21097	0.213342	0.441212	Ssb
1201	3.14878e-42	1.71309e-41	0.159098	0.320596	0.3167	0.293497	0.0224185	0.351006	Vps51
1201	7.56229e-29	3.31081e-28	0.197022	0.272561	0.206581	0.218446	0.17494	0.281546	Smim4
1202	3.65829e-72	2.8344e-71	0.183966	0.279416	0.316175	0.464424	0.119965	0.403405	Cnpy2
1202	4.29161e-19	1.49443e-18	0.0425044	0.0212972	0.115002	0.135619	0.111393	0.134419	Lacc1
1209	3.28662e-66	2.39214e-65	0.122986	0.168854	0.407867	0.431482	0.134774	0.322438	Slk
1209	4.33482e-53	2.7066e-52	0.0892119	0.166283	0.281154	0.31081	0.105652	0.292381	Asns
1211	3.63163e-189	6.1972e-188	0.305014	0.553113	0.780249	1.08532	0.225148	0.516439	Cdc42
1212	3.94542e-44	2.19944e-43	0.128828	0.181304	0.234792	0.243349	0.0333457	0.240941	Dock9
1213	2.62411e-29	1.15844e-28	0.124112	0.146674	0.144024	0.155598	0.00400211	0.159264	Slc12a7
1215	2.76031e-14	8.40224e-14	0.133791	0.134939	0.0566787	0.120285	0.0873311	0.0983579	Gm29170
1216	1.57733e-16	5.1412e-16	0.0840903	0.0870534	0.0823758	0.0915335	0.0752904	0.0909611	Slc8b1
1217	3.13766e-26	1.30085e-25	0.173372	0.131888	0.135457	0.198598	0.0426866	0.150174	Dars2
1220	9.3269e-18	3.13498e-17	0.0762198	0.0988455	0.0578579	0.109172	0.0885559	0.0751471	Id1
1221	4.86937e-21	1.78644e-20	0.0790448	0.0378645	0.135523	0.144802	0.114049	0.135369	Ints5
1224	2.54301e-59	1.71022e-58	0.105816	0.31048	0.327425	0.362715	0.00213787	0.298779	Pogz
1225	4.48337e-42	2.43119e-41	0.0576827	0.212601	0.225555	0.232174	0.102374	0.22837	Jph1
1227	2.4392e-44	1.36313e-43	0.180693	0.277376	0.309206	0.32043	0.00378307	0.334622	Lrrc8a
1229	1.95695e-73	1.53391e-72	0.0789663	0.123578	0.492429	0.543983	0.253986	0.363053	Nup93
1231	3.72134e-32	1.72265e-31	0.1403	0.164347	0.181117	0.188998	0.0734254	0.180755	Arhgef2
1232	1.90069e-13	5.64867e-13	0.247811	0.213769	0.116439	0.14467	0.0220676	0.0259386	Snx4
1233	5.60531e-66	4.06312e-65	0.125507	0.261004	0.327755	0.370266	0.0365465	0.325704	Pqbp1
1233	2.56076e-37	1.29145e-36	0.0715043	0.207885	0.218757	0.218802	0.0893956	0.215444	Camk4
1234	1.97557e-60	1.34867e-59	0.236025	0.357964	0.483022	0.468896	0.126017	0.393392	BC003965
1234	2.54649e-44	1.42245e-43	0.130867	0.208777	0.238355	0.243629	0.0327983	0.240533	Prr12
1235	3.76348e-24	1.49332e-23	0.0702574	0.132163	0.0940131	0.127365	0.0939259	0.128441	Fosl2
1237	2.10409e-50	1.27409e-49	0.111446	0.074976	0.271494	0.288186	0.041719	0.20098	March8
1237	4.91773e-22	1.85707e-21	0.128562	0.286434	0.242805	0.249589	0.21074	0.0364695	Cdca2
1239	3.86562e-49	2.29986e-48	0.031691	0.200496	0.257183	0.29711	0.0226545	0.289292	Calu
1239	4.28257e-37	2.15454e-36	0.194468	0.286986	0.232193	0.271169	0.12777	0.295918	Ccdc167
1242	1.81877e-53	1.14192e-52	0.141889	0.224992	0.271323	0.298143	0.0163703	0.280018	Adgrl1
1242	9.95668e-20	3.53546e-19	0.0945129	0.10369	0.107625	0.106608	0.0762674	0.104417	Scn5a
1245	3.96996e-29	1.74514e-28	0.283856	0.319235	0.409379	0.0821909	0.102537	0.412143	Rtfdc1
1246	5.95834e-66	4.3165e-65	0.238158	0.318125	0.34905	0.422764	0.0634786	0.254047	Utp20
1247	8.82281e-42	4.76252e-41	0.105477	0.314658	0.500937	0.387633	0.138485	0.419184	Ten1
1249	4.30762e-32	1.99145e-31	0.125501	0.192866	0.189452	0.193882	0.058506	0.174671	Erf
1249	1.29352e-31	5.937e-31	0.14895	0.280906	0.204237	0.302796	0.211389	0.060893	Zfp281
1250	9.17043e-46	5.22826e-45	0.130168	0.228793	0.265596	0.265464	0.0271352	0.240465	Mtmr7
1251	3.83835e-30	1.71735e-29	0.156854	0.322459	0.189496	0.157863	0.000193521	0.219565	Cpsf1
1252	4.3069e-44	2.39934e-43	0.196824	0.379072	0.476629	0.387403	0.139128	0.427924	Nup133
1256	1.55095e-19	5.47823e-19	0.275519	0.360117	0.2729	0.0608421	0.101909	0.293792	Ptpn1
1258	2.39884e-31	1.09697e-30	0.197864	0.241223	0.257405	0.229136	0.136783	0.274173	Zfp609
1259	2.69419e-34	1.29817e-33	0.21111	0.310269	0.26793	0.276124	0.0934038	0.297677	Gas2l1
1260	3.59527e-52	2.2203e-51	0.0732606	0.0344935	0.26051	0.307143	0.15897	0.174349	Zfyve9
1261	1.4263e-15	4.52726e-15	0.162896	0.173407	0.161215	0.111402	0.0389713	0.176216	Ap1b1
1261	8.55693e-14	2.56853e-13	0.0485754	0.0688244	0.0654525	0.0757807	0.0647015	0.0744158	Atg9b
1263	4.18487e-45	2.3642e-44	0.124379	0.227275	0.246593	0.254344	0.00388028	0.235665	Pgpep1
1263	9.31911e-40	4.8944e-39	0.288311	0.0139682	0.410177	0.436617	0.295623	0.38788	Tpr
1263	1.91774e-35	9.40449e-35	0.134526	0.193824	0.19468	0.201502	0.0566446	0.202877	Prtn3
1265	5.141e-21	1.88415e-20	0.102448	0.0986646	0.116747	0.119579	0.0291038	0.114277	R74862
1266	3.42158e-122	3.98645e-121	0.184241	0.655411	0.754267	0.822365	0.0166133	0.543353	Sfpq
1266	4.25019e-87	3.80117e-86	0.323238	0.411208	0.426766	0.642399	0.00185145	0.129388	Rab18
1266	4.7245e-50	2.8511e-49	0.149138	0.239111	0.2617	0.280882	0.100781	0.261594	2900052L18Rik
1268	9.20224e-59	6.15207e-58	0.11164	0.272047	0.333038	0.356362	0.0764978	0.320552	Phtf2
1269	1.21315e-21	4.52347e-21	0.0700176	0.112845	0.116533	0.119936	0.0886557	0.117749	Anxa4
1270	1.08618e-21	4.05917e-21	0.243313	0.284942	0.168452	0.0589492	0.05566	0.306401	Ccdc127
1277	1.4404e-29	6.38371e-29	0.277182	0.452297	0.438547	0.0354166	0.12959	0.375977	Chmp1a
1280	3.36156e-23	1.30632e-22	0.0080271	0.201202	0.163931	0.158074	0.134652	0.122208	Gtse1
1282	2.15968e-60	1.47355e-59	0.0707702	0.178397	0.313428	0.345986	0.0775649	0.204632	Stau2
1285	1.87734e-64	1.34205e-63	0.043425	0.401098	0.355409	0.460585	0.0639754	0.140096	Nfyb
1288	4.79986e-34	2.30384e-33	0.13506	0.178564	0.187581	0.19016	0.0237682	0.190169	Jade2
1288	9.60771e-32	4.41383e-31	0.0357953	0.132933	0.178694	0.17976	0.111002	0.1663	Fam199x
1289	5.25186e-43	2.88632e-42	0.335109	0.234395	0.578802	0.447392	0.277248	0.203853	Malsu1
1292	7.23295e-15	2.24482e-14	0.0494163	0.0766623	0.0705934	0.079113	0.0653721	0.0766038	Apln
1293	4.10832e-16	1.32329e-15	0.17455	0.184799	0.172678	0.0807882	0.0177474	0.18571	Trappc12
1295	3.1107e-40	1.64521e-39	0.0139255	0.0226072	0.263906	0.253584	0.095482	0.244775	Atm
1297	1.61936e-49	9.69473e-49	0.15028	0.146047	0.266783	0.285311	0.147307	0.248414	Glce
1297	3.7055e-26	1.53371e-25	0.162051	0.227981	0.168134	0.107908	0.143331	0.198979	3110009E18Rik
1298	1.0275e-43	5.70239e-43	0.0924516	0.295381	0.505439	0.434438	0.258252	0.476427	Pmf1
1300	5.10179e-51	3.10592e-50	0.0830866	0.178795	0.279717	0.294107	0.0453477	0.272247	Agfg2
1300	2.98781e-33	1.41309e-32	0.253133	0.230826	0.394253	0.322246	0.114002	0.28028	Wdr36
1301	3.23117e-29	1.42365e-28	0.130093	0.275773	0.245192	0.133012	0.113206	0.218787	Slc7a6os
1303	3.30123e-30	1.47942e-29	0.127901	0.150323	0.16236	0.17075	0.0528271	0.149233	3110045C21Rik
1307	3.29484e-42	1.7902e-41	0.271979	0.443281	0.370118	0.409688	0.00884723	0.501539	Gle1
1307	3.82885e-29	1.684e-28	0.0175155	0.313057	0.156025	0.0293061	0.0848973	0.273366	Tcof1
1307	7.3216e-15	2.27149e-14	0.0618528	0.0853967	0.0684128	0.0906685	0.0789365	0.0969172	Camk2b
1309	8.88723e-41	4.74373e-40	0.0846956	0.230034	0.219035	0.252647	0.0102831	0.261766	Ppp2r5d
1310	3.86678e-69	2.9054e-68	0.162203	0.349796	0.390664	0.434923	0.123567	0.234246	Ranbp2
1311	7.33193e-11	2.00477e-10	0.00390941	0.056242	0.0501706	0.0546749	0.0515858	0.056242	Nppc
1316	5.28761e-52	3.26218e-51	0.184155	0.25477	0.291784	0.308216	0.0124716	0.270079	Cars2
1318	1.98646e-34	9.59574e-34	0.136009	0.141314	0.190365	0.190147	0.110749	0.192225	Zswim5
1319	2.64703e-51	1.61663e-50	0.123801	0.277339	0.194749	0.310846	0.0340933	0.150156	Wasf3
1322	2.16843e-47	1.26232e-46	0.135324	0.212125	0.252163	0.269458	0.0467601	0.257693	Myo10
1324	6.45811e-34	3.0926e-33	0.128159	0.434968	0.128853	0.349924	0.1036	0.126425	Usp19
1325	1.54175e-33	7.32794e-33	0.17536	0.252398	0.263555	0.298198	0.197314	0.351866	Mknk2
1326	1.76836e-39	9.23479e-39	0.137966	0.217821	0.323427	0.1483	0.156748	0.30979	Snap29
1329	9.20598e-49	5.44195e-48	0.138155	0.23184	0.25879	0.286626	0.0450254	0.270032	Parn
1330	3.18375e-38	1.62608e-37	0.149674	0.177369	0.221495	0.221364	0.127532	0.210284	E130012A19Rik
1332	1.8124e-46	1.04285e-45	0.0556248	0.19086	0.357015	0.329065	0.0173753	0.283223	Nrbf2
1332	1.24824e-20	4.53331e-20	0.119106	0.110413	0.126252	0.136037	0.0486313	0.103165	Mylpf
1333	9.90358e-35	4.80079e-34	0.208548	0.439422	0.410575	0.354219	0.0991947	0.36026	Clpb
1334	2.71322e-177	4.38899e-176	0.112741	0.172133	0.557529	1.00743	0.289878	0.22972	Tmed2
1339	2.27138e-53	1.42466e-52	0.209729	0.308116	0.178435	0.352345	0.160262	0.316057	mt-Rnr1
1341	2.22718e-44	1.24689e-43	0.173085	0.286182	0.292334	0.298162	0.128188	0.283209	Mcm3ap
1341	1.57226e-39	8.21761e-39	0.167406	0.22258	0.224696	0.246713	0.12477	0.250266	Tsc2
1341	1.63091e-12	4.71284e-12	0.018751	0.0599056	0.0716475	0.0713889	0.0619446	0.0683811	Evpl
1342	8.48591e-19	2.93157e-18	0.0872584	0.0887872	0.0920838	0.0814576	0.0635997	0.0990096	Gchfr
1343	1.06041e-40	5.65044e-40	0.0593304	0.128661	0.235478	0.238211	0.10947	0.194168	Gm10439
1343	1.53824e-28	6.68975e-28	0.088365	0.537878	0.393052	0.0804593	0.14491	0.346609	Rer1
1343	3.33321e-16	1.0774e-15	0.200672	0.211503	0.24149	0.124223	0.0506756	0.231398	Mtfmt
1345	6.64732e-33	3.12306e-32	0.0965569	0.18601	0.179025	0.189616	0.0773589	0.163987	Prkci
1346	2.02171e-28	8.76473e-28	0.0741621	0.428547	0.18347	0.174579	0.144268	0.27493	Hjurp
1346	7.06359e-28	3.02224e-27	0.285039	0.259638	0.362854	0.323466	0.0634396	0.322756	Tpst1
1346	1.02172e-27	4.35355e-27	0.0639828	0.168682	0.124432	0.170251	0.11166	0.13239	Wtip
1348	3.59663e-46	2.06139e-45	0.0437186	0.137734	0.268783	0.294414	0.0795432	0.292447	Tmem251
1348	2.07908e-28	9.00876e-28	0.149436	0.228602	0.156201	0.138135	0.10401	0.204294	2410004N09Rik
1350	3.64904e-55	2.33951e-54	0.11036	0.1358	0.29977	0.326603	0.0372139	0.272128	Fance
1355	2.65466e-28	1.14688e-27	0.199065	0.312698	0.258001	0.242877	0.0608209	0.214523	Ddx54
1356	1.38014e-25	5.64196e-25	0.257389	0.380714	0.346752	0.279073	0.0716079	0.232153	Xab2
1357	2.14975e-12	6.18769e-12	0.206505	0.180773	0.118395	0.0054381	0.00758003	0.136272	5830415F09Rik
1358	2.28146e-70	1.73893e-69	0.213275	0.210821	0.233897	0.412689	0.0646486	0.242649	Stx4a
1360	2.07584e-35	1.01698e-34	0.0616137	0.4	0.301458	0.278008	0.0929258	0.406325	Cpsf3l
1360	2.60695e-22	9.91533e-22	0.0860416	0.11705	0.231143	0.204189	0.156841	0.195488	Tatdn2
1361	2.32457e-12	6.68547e-12	0.226032	0.149814	0.0648605	0.0273567	0.00251128	0.157282	Usp5
1363	2.94218e-30	1.31947e-29	0.0685482	0.164487	0.162323	0.159469	0.100237	0.168481	Snai3
1363	5.98639e-26	2.46627e-25	0.0219654	0.136874	0.152167	0.157698	0.106016	0.151575	Lin28b
1364	1.46792e-25	5.99784e-25	0.0588786	0.0819998	0.202066	0.197527	0.138384	0.121751	Socs4
1370	1.15851e-25	4.74298e-25	0.0621238	0.132265	0.14994	0.155794	0.103661	0.137912	Foxm1
1371	2.42989e-36	1.20781e-35	0.1035	0.204567	0.214125	0.182752	0.0654238	0.218954	Palm3
1373	2.78671e-63	1.96891e-62	0.111324	0.232901	0.778505	0.559534	0.229636	0.324514	Pafah1b1
1374	8.82313e-19	3.04511e-18	0.0608225	0.0900826	0.0967368	0.10548	0.079189	0.0991533	Llgl2
1375	7.91086e-28	3.38009e-27	0.147777	0.244512	0.203703	0.16956	0.117955	0.201751	Phc2
1375	3.09934e-18	1.05575e-17	0.126455	0.125978	0.130603	0.13451	0.0543253	0.134102	C030034I22Rik
1376	5.10277e-63	3.59507e-62	0.0447966	0.556093	0.504135	0.553665	0.192816	0.635186	Srsf10
1379	1.25337e-62	8.79059e-62	0.113465	0.101125	0.293847	0.38859	0.178521	0.20535	Paip2b
1380	2.26814e-09	5.86507e-09	0.0166425	0.0423219	0.0477901	0.049513	0.0472492	0.049513	Adra2c
1383	1.03454e-58	6.91074e-58	0.0790248	0.279263	0.326449	0.358974	0.0614623	0.281088	Ptpn11
1383	2.0085e-14	6.14311e-14	0.0232032	0.0720379	0.0759231	0.0767293	0.0630562	0.0764287	Zfyve28
1384	4.86636e-23	1.88286e-22	0.0440131	0.109899	0.128647	0.128357	0.0920438	0.134075	Paqr9
1385	1.09593e-12	3.18356e-12	0.0707524	0.144268	0.0626022	0.115657	0.113956	0.0680096	Zbtb7a
1387	1.47852e-12	4.28045e-12	0.142033	0.14812	0.0755242	0.10529	0.10719	0.0990355	C330006A16Rik
1390	1.04028e-35	5.12674e-35	0.0884373	0.333518	0.261933	0.303897	0.0020711	0.177916	Tor1a
1394	1.61406e-27	6.84585e-27	0.15943	0.342889	0.189203	0.249894	0.0862499	0.197458	Wrb
1395	2.59807e-115	2.8786e-114	0.243935	0.477575	0.635473	0.763366	0.164914	0.433719	Sde2
1395	2.99878e-34	1.44326e-33	0.238868	0.47814	0.485976	0.373524	0.103034	0.395305	Eed
1395	1.55644e-12	4.50183e-12	0.0434243	0.132481	0.121515	0.0600382	0.132848	0.158641	Oraov1
1397	1.80025e-65	1.29701e-64	0.0203205	0.0186428	0.448009	0.456882	0.0638974	0.375104	Ccdc25
1398	2.74405e-20	9.88917e-20	0.140237	0.363753	0.272406	0.142577	0.220109	0.277762	Tbl3
1399	1.11096e-07	2.67214e-07	0.196518	0.0363486	0.217318	0.0731352	0.263432	0.227321	Tdrkh
1401	4.98694e-63	3.51447e-62	0.179544	0.235758	0.365464	0.399446	0.0751198	0.289621	Tfam
1401	8.70177e-34	4.15502e-33	0.200836	0.334859	0.317854	0.160399	0.167529	0.346943	Ddhd1
1401	2.92936e-08	7.23553e-08	0.0288431	0.0464648	0.0324101	0.0509688	0.0510477	0.0401379	Fbln5
1406	2.49878e-27	1.05605e-26	0.18522	0.300956	0.166201	0.137411	0.110574	0.147975	Cnot8
1406	1.2847e-16	4.1951e-16	0.0834054	0.0929378	0.0891465	0.0842575	0.034057	0.0905707	Acbd7
1408	4.17268e-22	1.57908e-21	0.0245484	0.121249	0.167368	0.15266	0.111448	0.148121	8030462N17Rik
1414	1.07054e-32	5.01446e-32	0.151336	0.190541	0.193824	0.211048	0.0982395	0.150125	Tle6
1418	2.51961e-37	1.27095e-36	0.120189	0.185734	0.195872	0.206219	0.00226762	0.209365	Dhcr24
1418	7.58224e-28	3.24191e-27	0.121168	0.130853	0.134472	0.160269	0.0188695	0.142229	Bzw2
1418	3.00629e-25	1.21894e-24	0.110799	0.305236	0.275824	0.106694	0.175859	0.291489	Atmin
1419	1.50595e-30	6.79288e-30	0.0946946	0.504547	0.341326	0.364775	0.171099	0.175927	Sdad1
1420	3.18118e-34	1.53045e-33	0.234064	0.336079	0.330134	0.353799	0.230601	0.41832	Whsc1
1428	6.29388e-09	1.59662e-08	0.0354261	0.0423215	0.0472702	0.0504936	0.0483195	0.0466848	Fads6
1433	6.50693e-46	3.71827e-45	0.19167	0.403812	0.383317	0.398926	0.00286394	0.171265	Wdr75
1433	3.32382e-21	1.22357e-20	0.144197	0.202383	0.184975	0.171075	0.130367	0.176151	N4bp2
1435	6.52536e-17	2.14802e-16	0.15319	0.0913551	0.0891235	0.0820261	0.0449013	0.174327	Pik3r3
1438	8.70631e-37	4.36157e-36	0.138627	0.26856	0.274582	0.223938	0.0873363	0.300453	Iars
1439	8.83598e-37	4.42475e-36	0.210425	0.469887	0.518839	0.35397	0.0582899	0.558941	Mrpl4
1443	2.02019e-52	1.25194e-51	0.12884	0.465856	0.39333	0.472219	0.109983	0.342442	Rnps1
1444	1.70218e-07	4.05726e-07	0.0362332	0.105741	0.0817653	0.0807902	0.129995	0.0814178	Rybp
1447	1.39716e-70	1.0672e-69	0.083367	0.386882	0.438049	0.492052	0.209229	0.417839	Dis3
1450	1.21308e-40	6.45567e-40	0.107853	0.206223	0.212482	0.230776	0.0230964	0.215399	Cyfip1
1456	4.13934e-48	2.43186e-47	0.0288596	0.040291	0.249103	0.266332	0.0521731	0.0996016	Armcx5
1457	4.3054e-52	2.65752e-51	0.100469	0.184531	0.273464	0.300608	0.108306	0.264131	Limk1
1457	4.16958e-40	2.20056e-39	0.238916	0.549652	0.2788	0.443057	0.0908322	0.237826	Mrpl21
1459	8.06225e-54	5.09148e-53	0.0572957	0.204238	0.26568	0.302688	0.0398399	0.266259	Pycrl
1459	2.16633e-07	5.13699e-07	0.023501	0.0750303	0.0395855	0.0068366	0.230359	0.0953184	Ccdc88a
1460	3.04808e-36	1.51267e-35	0.07229	0.114352	0.283489	0.276987	0.0253955	0.31201	Rfwd3
1460	1.76181e-19	6.21509e-19	0.0551737	0.0841756	0.101108	0.104381	0.0752699	0.0990107	Fam171a1
1460	1.79291e-16	5.83319e-16	0.185595	0.122334	0.152026	0.125403	0.0486191	0.213658	Dexi
1461	2.24123e-28	9.70457e-28	0.314984	0.246058	0.561886	0.270535	0.0941334	0.463132	Ormdl2
1465	5.41862e-69	4.0616e-68	0.178592	0.294502	0.397943	0.451405	0.186314	0.345619	Gm29609
1465	6.20367e-44	3.44906e-43	0.0399812	0.113747	0.224797	0.265893	0.142102	0.162161	Dab2ip
1468	1.13924e-28	4.96581e-28	0.0641234	0.161693	0.151402	0.0199778	0.101896	0.166112	Trp53i11
1468	1.0656e-10	2.89615e-10	0.0129048	0.0549719	0.0576326	0.0580231	0.0517519	0.0586998	Hck
1472	2.59598e-16	8.41729e-16	0.124286	0.14537	0.117089	0.113995	0.0433339	0.132459	Rnf145
1475	3.72536e-33	1.7579e-32	0.0763531	0.209617	0.218052	0.206605	0.11363	0.219346	Sec22c
1478	4.20216e-18	1.42613e-17	0.0594856	0.0639039	0.100404	0.0993199	0.0736867	0.0943988	Slc17a7
1480	6.97263e-09	1.7661e-08	0.0351185	0.0418927	0.0433394	0.0434537	0.0416669	0.0381093	Myh7b
1481	2.56374e-49	1.53043e-48	0.0755966	0.501938	0.389265	0.470447	0.158727	0.371076	Prpf38b
1481	9.71407e-12	2.72967e-11	0.0819912	0.0771152	0.0658862	0.0629481	0.00469676	0.0578637	Tdh
1482	1.22091e-35	6.00503e-35	0.0566591	0.178252	0.196249	0.22335	0.079003	0.252987	Scarb1
1483	2.69745e-36	1.33946e-35	0.114674	0.184439	0.20006	0.202535	0.0431149	0.198705	Akap1
1484	4.95008e-12	1.4064e-11	0.0623793	0.0601176	0.0623004	0.0605375	0.0448687	0.023801	Ddc
1485	1.76665e-27	7.4854e-27	0.0734827	0.136263	0.106895	0.147429	0.0934948	0.147318	Dlc1
1486	3.17588e-42	1.7267e-41	0.0934359	0.19781	0.233149	0.241991	0.0112496	0.199829	Hsd17b7
1487	3.74577e-23	1.45336e-22	0.0792158	0.0917553	0.186652	0.0762185	0.141127	0.224295	Rabggta
1489	2.83911e-43	1.56516e-42	0.123734	0.219308	0.369907	0.331841	0.01539	0.343562	Stk4
1490	1.93702e-30	8.71993e-30	0.146368	0.368981	0.234488	0.0978618	0.0791517	0.368349	Pcif1
1491	8.17134e-15	2.52817e-14	0.0879293	0.0966955	0.0621934	0.0824669	0.0522892	0.0895788	Obsl1
1493	1.63697e-32	7.63891e-32	0.270404	0.410915	0.370566	0.0847524	0.0123913	0.447102	Vapb
1494	3.14083e-65	2.25891e-64	0.14947	0.211993	0.373528	0.543052	0.23935	0.297102	Zcchc17
1494	9.65611e-26	3.95975e-25	0.266895	0.608103	0.249305	0.0696994	0.138963	0.156753	Cdca8
1495	8.09449e-66	5.8572e-65	0.0686463	0.184635	0.346191	0.396002	0.0164727	0.313821	Fbxo21
1496	1.68039e-41	9.04514e-41	0.0241197	0.175654	0.227204	0.236719	0.115228	0.224413	Zbtb12
1497	1.27887e-11	3.5811e-11	0.128172	0.0764295	0.0920238	0.0492028	0.0530805	0.0724645	Aasdh
1498	1.05949e-25	4.34116e-25	0.0898486	0.185352	0.132871	0.137036	0.0545033	0.170369	Pygo2
1501	1.15499e-27	4.91638e-27	0.0985649	0.120765	0.107621	0.281992	0.191182	0.141063	Tor2a
1503	2.03354e-42	1.10974e-41	0.00406678	0.16287	0.213754	0.247186	0.13328	0.168003	Txnrd2
1503	2.36312e-36	1.17527e-35	0.0722458	0.0792594	0.20539	0.205843	0.0815902	0.169253	Gm15097
1507	1.5519e-25	6.33785e-25	0.220453	0.416385	0.0191649	0.0194502	0.0254432	0.188065	Nup62
1508	2.3731e-52	1.46918e-51	0.342517	0.181358	0.558615	0.508557	0.266356	0.275793	Zfp706
1508	3.80578e-12	1.085e-11	0.0189922	0.0746496	0.0871832	0.0877168	0.0803202	0.096579	Kif14
1512	9.54402e-35	4.6283e-34	0.063104	0.197494	0.185178	0.121776	0.0960706	0.212979	N4bp3
1513	4.13212e-45	2.33599e-44	0.14701	0.202862	0.266785	0.277347	0.129882	0.259954	Nagpa
1515	2.57371e-47	1.4979e-46	0.136139	0.242788	0.272359	0.283532	0.0368191	0.256179	Mbtps1
1516	1.40182e-84	1.2225e-83	0.162387	0.106842	0.725619	0.686998	0.140776	0.179495	Gpbp1
1517	6.53589e-85	5.71787e-84	0.225492	0.194871	0.54682	0.601257	0.208018	0.46064	Desi2
1517	9.91994e-37	4.95857e-36	0.138173	0.175149	0.182648	0.206767	0.0841427	0.139928	Hivep3
1519	6.67254e-15	2.07452e-14	0.0737675	0.0801562	0.0787631	0.0818563	0.0641842	0.0789376	Met
1522	3.17505e-34	1.52779e-33	0.0143096	0.439928	0.487432	0.326389	0.171442	0.40074	Csnk1d
1525	3.93214e-59	2.63873e-58	0.128545	0.0989815	0.301622	0.330926	0.120636	0.221477	Bhlhb9
1527	2.29469e-34	1.10718e-33	0.112	0.13835	0.174769	0.199696	0.0504979	0.204222	Ankrd24
1527	2.68754e-21	9.91839e-21	0.151923	0.198351	0.160753	0.177071	0.0152419	0.175864	Slc35a4
1530	2.1975e-52	1.36081e-51	0.0787338	0.189139	0.279218	0.317615	0.140999	0.28157	Suclg2
1530	3.9831e-25	1.60975e-24	0.29524	0.51049	0.414416	0.00262491	0.0572509	0.449608	Sf3a3
1532	4.43361e-19	1.5428e-18	0.0846622	0.0984312	0.0933844	0.100764	0.0170001	0.0906721	Mxd3
1533	2.93753e-34	1.4146e-33	0.066707	0.128524	0.166093	0.17575	0.0212848	0.18263	Arvcf
1538	2.51902e-29	1.11264e-28	0.0627667	0.242289	0.223537	0.231934	0.146479	0.210385	Fancd2
1540	2.05977e-38	1.05592e-37	0.0576294	0.0840131	0.222732	0.228218	0.0116359	0.219093	RP24-95O4.1
1540	1.94237e-16	6.31364e-16	0.0863058	0.0832428	0.0864017	0.0932929	0.0102066	0.0973752	C630043F03Rik
1541	3.06391e-25	1.24109e-24	0.0232821	0.240505	0.191433	0.205524	0.0884344	0.111227	Aspm
1544	6.977e-25	2.80876e-24	0.110603	0.274326	0.104334	0.0093168	0.0505307	0.150205	Scyl1
1544	1.11872e-18	3.85086e-18	0.0849977	0.100641	0.0893375	0.0975872	0.0623068	0.0961713	Nav1
1545	3.0524e-25	1.23663e-24	0.144469	0.259176	0.243666	0.197024	0.0528921	0.231115	Fbxl20
1546	3.44586e-32	1.59572e-31	0.306926	0.421936	0.548508	0.246342	0.0948134	0.424765	Exoc3
1548	7.14831e-34	3.41983e-33	0.0946685	0.148705	0.209583	0.212398	0.0708153	0.248246	Ptges2
1548	4.71171e-30	2.10507e-29	0.204921	0.297465	0.267369	0.0804029	0.0882666	0.313428	Tbrg4
1550	2.99549e-64	2.13523e-63	0.025018	0.119889	0.329929	0.387677	0.0149778	0.233457	Tmem123
1550	7.21052e-34	3.4476e-33	0.0576323	0.169986	0.142517	0.126633	0.0781771	0.226462	Ezr
1552	7.06198e-34	3.37983e-33	0.211585	0.379848	0.349938	0.355846	0.0952626	0.452877	Sec61a1
1554	1.02464e-24	4.11095e-24	0.12517	0.241526	0.200338	0.194722	0.109207	0.16593	Flii
1554	6.2569e-12	1.7698e-11	0.0265752	0.142582	0.109174	0.119518	0.113197	0.118513	Hexim1
1557	1.3847e-78	1.14075e-77	0.2662	0.381272	0.473754	0.552395	0.166086	0.420091	Mis18bp1
1557	7.59903e-26	3.12237e-25	0.0851005	0.138108	0.136666	0.138329	0.0754784	0.140075	Fam171b
1558	2.5851e-33	1.22379e-32	0.239372	0.409834	0.337598	0.119249	0.165795	0.428902	Rfc3
1560	6.3034e-49	3.73859e-48	0.0137203	0.222083	0.296922	0.311154	0.139375	0.243854	Sgol1
1561	9.21023e-36	4.54173e-35	0.0917983	0.182298	0.188239	0.203819	0.0424856	0.19996	Mtap
1562	1.95639e-35	9.59213e-35	0.0108871	0.167995	0.19955	0.200565	0.0911412	0.194171	Pls1
1566	1.29582e-24	5.18809e-24	0.16237	0.362969	0.155899	0.165903	0.0154012	0.0395468	Cyb5b
1567	1.64844e-52	1.02284e-51	0.212636	0.199829	0.260396	0.36539	0.0148999	0.332121	AI314180
1567	5.75948e-52	3.55154e-51	0.0651068	0.092598	0.292545	0.310978	0.0704751	0.218225	Podxl2
1568	8.78826e-25	3.5305e-24	0.0685272	0.156581	0.141444	0.148811	0.0612488	0.146416	Zfp518b
1572	1.24961e-23	4.90512e-23	0.102076	0.0924553	0.152643	0.117524	0.11204	0.177767	Dhrs13
1575	2.02212e-35	9.91246e-35	0.0484135	0.167052	0.187644	0.188854	0.0528482	0.185237	Glis1
1575	1.77046e-33	8.40699e-33	0.120497	0.219529	0.201296	0.206062	0.0258267	0.238664	Vill
1578	7.13993e-31	3.23764e-30	0.109011	0.172421	0.16393	0.181191	0.0166551	0.177138	Ttll12
1579	2.69611e-09	6.94863e-09	0.0170159	0.0311613	0.0473133	0.0465411	0.0425512	0.0451779	Chrdl2
1582	4.37547e-17	1.44664e-16	0.0584014	0.0960502	0.0876899	0.0956507	0.0710071	0.0960997	Myh7
1583	2.36022e-33	1.11754e-32	0.0593492	0.22298	0.222176	0.122297	0.0382921	0.251216	Rcc1
1583	5.37528e-11	1.47609e-10	0.0382886	0.0637167	0.0591982	0.0626044	0.0565993	0.0660401	Fam78a
1585	7.82729e-37	3.92517e-36	0.134505	0.153186	0.201332	0.207974	0.0690222	0.184048	Numbl
1586	7.85392e-26	3.22657e-25	0.153467	0.25135	0.222193	0.153707	0.158524	0.275728	Dhx29
1588	2.42646e-31	1.1094e-30	0.116491	0.176527	0.184856	0.185049	0.0278855	0.180778	Pip5k1c
1588	3.4679e-12	9.90492e-12	0.0637536	0.0643633	0.0627827	0.0656139	0.0319898	0.059689	Rhoq
1589	1.27511e-21	4.75094e-21	0.0374445	0.105031	0.111119	0.121131	0.0812569	0.121707	Dok1
1590	3.53836e-24	1.40489e-23	0.0622485	0.270395	0.174731	0.220075	0.151227	0.226074	Abhd17c
1596	8.52814e-19	2.94493e-18	0.0802116	0.10547	0.103241	0.0552486	0.0809804	0.1143	Gm7332
1597	4.23551e-33	1.99597e-32	0.019391	0.227325	0.335248	0.156227	0.106692	0.414659	Tacc3
1599	1.3217e-75	1.05937e-74	0.139547	0.414307	0.408633	0.538524	0.0558347	0.301143	Rab7
1599	2.99377e-15	9.39824e-15	0.0757589	0.0578342	0.0716974	0.0840285	0.049974	0.0810583	Ntrk1
1603	4.29431e-57	2.8112e-56	0.0176633	0.0868924	0.296509	0.325064	0.13651	0.24873	Prkd3
1605	4.92258e-20	1.76355e-19	0.0888674	0.0952528	0.108162	0.10566	0.015631	0.104632	Arxes1
1606	3.14884e-33	1.48896e-32	0.118198	0.14699	0.187055	0.188785	0.0606172	0.188566	Galnt6
1616	3.40519e-20	1.22505e-19	0.120887	0.242901	0.205737	0.204466	0.156245	0.142726	Usf2
1618	3.0338e-40	1.60556e-39	0.0542736	0.143462	0.212251	0.22617	0.00913636	0.14453	Mtrf1l
1620	6.73851e-16	2.15679e-15	0.0760354	0.0707591	0.0741484	0.0847811	0.0160005	0.0840809	Dock5
1620	3.45202e-13	1.01836e-12	0.0632721	0.067318	0.0659752	0.067318	0.0552058	0.0636905	Gm14207
1621	5.47385e-38	2.78543e-37	0.0235915	0.289588	0.259932	0.289932	0.108371	0.243862	Noc3l
1624	7.34186e-51	4.46309e-50	0.060412	0.210722	0.25898	0.286989	0.00239259	0.252954	Agap1
1624	4.77765e-25	1.92836e-24	0.0993567	0.127955	0.133791	0.133838	0.0820657	0.131992	Hs3st6
1626	1.24925e-23	4.90449e-23	0.0150793	0.313381	0.291836	0.236309	0.155947	0.221854	Kif2c
1628	5.49734e-43	3.02056e-42	0.0911269	0.166559	0.228713	0.247171	0.0842359	0.150617	Lcor
1629	5.59704e-46	3.20053e-45	0.062983	0.0379282	0.230616	0.261449	0.129355	0.208276	Jade3
1629	1.3971e-23	5.47542e-23	0.102181	0.2926	0.234255	0.207972	0.0337742	0.185288	Poldip3
1633	3.1456e-22	1.19294e-21	0.167515	0.364887	0.147046	0.0743124	0.202181	0.276314	Tssc4
1634	1.60305e-23	6.27762e-23	0.274978	0.494476	0.102743	0.0371383	0.129557	0.184708	Zfp644
1634	1.10542e-10	3.00142e-10	0.104731	0.095982	0.0430859	0.00641613	0.00191812	0.0577244	Trim45
1636	9.84376e-92	9.12888e-91	0.14101	0.401192	0.392521	0.585123	0.177768	0.335211	Cse1l
1637	1.84551e-11	5.14231e-11	0.0573323	0.0583269	0.056359	0.0552788	0.0206044	0.0583269	Krt27
1640	2.47452e-19	8.6837e-19	0.252867	0.354044	0.373399	0.124075	0.0356178	0.292615	Nup50
1641	2.37517e-75	1.89701e-74	0.119563	0.387498	0.524999	0.57715	0.0826679	0.363836	Mettl16
1642	5.75025e-33	2.70364e-32	0.0825022	0.182332	0.201096	0.184579	0.00542472	0.192118	Sars2
1643	9.07658e-37	4.54158e-36	0.118592	0.172179	0.179104	0.198422	0.0263558	0.191845	Ndrg1
1645	2.03589e-35	9.97603e-35	0.117122	0.182766	0.192042	0.201485	0.038918	0.182179	Ampd2
1646	5.27239e-26	2.17392e-25	0.244183	0.309162	0.275116	0.292109	0.0213868	0.0926333	Wrap73
1648	1.4106e-49	8.45103e-49	0.144107	0.327629	0.4436	0.429007	0.164437	0.40165	Akap8
1648	9.43408e-27	3.94218e-26	0.164327	0.0912902	0.127457	0.215528	0.116546	0.0336382	Macf1
1652	3.32822e-55	2.13602e-54	0.0530109	0.353708	0.294683	0.428951	0.196486	0.313446	Ncaph2
1656	3.20585e-47	1.86362e-46	0.0867132	0.160424	0.245804	0.268747	0.0690158	0.238572	Kctd6
1658	8.99449e-32	4.13364e-31	0.0952182	0.170234	0.181963	0.183504	0.0361186	0.179484	Gli3
1658	2.60689e-19	9.14177e-19	0.0939217	0.1484	0.141459	0.0449989	0.135743	0.208085	Enoph1
1661	1.04319e-31	4.79068e-31	0.0619788	0.151466	0.166941	0.141626	0.0333761	0.182456	Btbd6
1662	4.24623e-35	2.07049e-34	0.124521	0.14096	0.195113	0.199299	0.0567423	0.193908	Mllt3
1663	5.033e-18	1.70484e-17	8.53708e-05	0.0777309	0.0946697	0.101269	0.071927	0.0945529	Mlxipl
1664	1.0079e-08	2.53432e-08	0.0418543	0.0410167	0.04358	0.0456586	0.0415258	0.0444222	Tie1
1665	3.49283e-23	1.35649e-22	0.176224	0.317298	0.265574	0.214989	0.033426	0.243655	Ip6k1
1667	7.82874e-15	2.4264e-14	0.0694911	0.0601576	0.0808335	0.0836711	0.0641992	0.0795087	Mvp
1668	3.55589e-23	1.38055e-22	0.0890213	0.237295	0.0861686	0.13207	0.0671456	0.178536	Cd3eap
1669	1.31421e-24	5.26086e-24	0.0810772	0.128331	0.129661	0.129612	0.0580625	0.130494	Nkain1
1673	1.51512e-40	8.0544e-40	0.15117	0.17291	0.246018	0.248787	0.0459931	0.217426	Zfp142
1676	1.46598e-30	6.61381e-30	0.124538	0.253406	0.195967	0.2404	0.0790669	0.194987	Cic
1676	3.02549e-12	8.66656e-12	0.0679207	0.06709	0.0678321	0.0706657	0.0436918	0.0687516	Plxnd1
1677	2.57103e-25	1.04519e-24	0.26852	0.290125	0.439981	0.309164	0.0946012	0.347406	Arhgdia
1680	4.53609e-24	1.79587e-23	0.0771947	0.136399	0.123396	0.137288	0.0699084	0.137197	B4galt4
1680	2.2361e-11	6.21274e-11	0.0245267	0.0623592	0.0683212	0.0635449	0.0599104	0.073032	Kif21b
1682	1.40666e-39	7.35824e-39	0.0374185	0.393114	0.332799	0.374197	0.0591974	0.216	Anapc4
1682	8.95332e-15	2.76633e-14	0.0665793	0.0709317	0.0740946	0.0737568	0.0184241	0.0740946	0610038B21Rik
1683	1.4683e-27	6.23399e-27	0.131347	0.0897279	0.156397	0.18068	0.0405411	0.151598	Hrsp12
1686	3.42646e-42	1.86131e-41	0.0976436	0.258122	0.320871	0.313518	0.0776512	0.315933	Hs2st1
1688	2.91349e-29	1.28505e-28	0.0201687	0.144739	0.153548	0.18596	0.109888	0.127019	Ralb
1690	2.36349e-36	1.17527e-35	0.0731764	0.11356	0.195671	0.202086	0.0664214	0.0929281	Phka2
1690	3.75102e-32	1.73607e-31	0.114451	0.163068	0.185489	0.186423	0.0092661	0.188491	Reln
1695	1.77438e-12	5.12149e-12	0.140898	0.106476	0.12401	0.0879857	0.139742	0.176767	Ccrn4l
1697	5.91624e-42	3.19982e-41	0.043988	0.0430512	0.211972	0.228466	0.0329341	0.157922	D930015E06Rik
1698	1.64621e-14	5.05054e-14	0.0711557	0.0696069	0.0591773	0.0793259	0.043379	0.077389	Smo
1699	7.17061e-61	4.93585e-60	0.187136	0.158803	0.323228	0.365387	0.13768	0.297275	Espn
1699	1.6974e-30	7.64951e-30	0.0909472	0.162386	0.168545	0.174557	0.0585707	0.163379	Ece1
1700	1.01008e-29	4.4886e-29	0.114529	0.156605	0.145479	0.167484	0.073048	0.131785	Tubb2a
1703	9.31889e-59	6.22837e-58	0.0554658	0.176768	0.302394	0.354404	0.0551586	0.231131	Telo2
1708	1.40841e-30	6.35755e-30	0.160963	0.288905	0.250571	0.264529	0.0919378	0.271736	Lrpprc
1711	2.4906e-38	1.2744e-37	0.109787	0.17961	0.203935	0.212615	0.0673783	0.197398	Wipf3
1713	1.17317e-30	5.30408e-30	0.0407524	0.149668	0.146388	0.137676	0.0240763	0.174043	Klhl21
1715	1.24022e-30	5.60339e-30	0.0681873	0.207008	0.173054	0.107074	0.0478088	0.2695	R3hcc1
1716	4.32964e-52	2.67182e-51	0.0512393	0.0793053	0.309007	0.339818	0.0883464	0.311868	Pole
1716	1.71663e-07	4.0913e-07	0.0591509	0.0476161	0.0426612	0.0493402	0.0566081	0.0589342	Gng3
1719	2.45425e-06	5.52318e-06	0.0282591	0.0210261	0.0111529	0.0114882	0.0386524	0.0167902	RP24-511F2.4
1722	9.37338e-33	4.39552e-32	0.0664044	0.163951	0.182113	0.184143	0.0408085	0.183588	Mapre2
1723	7.24971e-48	4.24316e-47	0.080057	0.110859	0.3287	0.344139	0.129752	0.15981	Tef
1723	1.62939e-30	7.34703e-30	0.00529732	0.0774036	0.156533	0.174331	0.0104593	0.179535	Actr3b
1725	4.36881e-21	1.60446e-20	0.0870728	0.111263	0.108409	0.110594	0.0588617	0.111263	Gfra3
1727	1.74912e-10	4.72033e-10	0.00291206	0.0549907	0.082066	0.0809977	0.0750795	0.0600985	Unk
1728	5.32508e-68	3.95452e-67	0.198393	0.0802359	0.568807	0.55659	0.213573	0.281463	Iws1
1729	3.32139e-54	2.1077e-53	0.198503	0.367402	0.445534	0.427623	0.135944	0.402658	Zfp664
1730	6.05831e-23	2.34039e-22	0.0972343	0.124487	0.123717	0.124337	0.0573783	0.129564	Axin2
1733	1.68192e-46	9.68669e-46	0.149158	0.0627046	0.233438	0.263967	0.0142783	0.228832	Sgpl1
1736	8.93405e-47	5.16695e-46	0.0527378	0.165118	0.246157	0.267876	0.0983926	0.235611	Rcbtb1
1736	4.33576e-21	1.59255e-20	0.0863607	0.105596	0.111416	0.112181	0.0368732	0.112383	Gm44
1736	2.32724e-10	6.24456e-10	0.0441223	0.136884	0.0680861	0.0413275	0.105856	0.125167	Mroh1
1740	1.42105e-147	1.95094e-146	0.177118	0.264356	0.637962	0.953249	0.160969	0.550723	Ube2e3
1743	3.44671e-30	1.54406e-29	0.0558534	0.150038	0.149598	0.165048	0.00688096	0.19793	Wdr4
1744	2.53247e-13	7.50654e-13	0.0648922	0.0715743	0.0632102	0.0709808	0.0337667	0.0715743	Frmpd1
1745	5.54045e-22	2.08842e-21	0.0989641	0.197612	0.0978257	0.0537112	0.0529086	0.169956	Pfn1
1746	2.43395e-14	7.42247e-14	0.0667485	0.0751721	0.0738085	0.0751721	0.0570343	0.0693825	Amn
1747	3.69154e-30	1.65285e-29	0.0229066	0.164722	0.159301	0.114261	0.0474389	0.192541	Ccdc88c
1747	1.81061e-22	6.90976e-22	0.0612312	0.107809	0.119625	0.127593	0.0808831	0.119369	Tmem2
1748	2.15238e-39	1.12213e-38	0.00360521	0.149832	0.329964	0.333761	0.172489	0.280352	Noa1
1748	1.1151e-24	4.4703e-24	0.0405182	0.173488	0.17477	0.146727	0.0947554	0.158383	Uhmk1
1751	7.61432e-13	2.222e-12	0.0371975	0.0601489	0.0839764	0.068353	0.065653	0.0721771	Rab11fip1
1752	1.67056e-35	8.19879e-35	0.0928637	0.166702	0.178477	0.195024	0.0935859	0.186476	Samd1
1753	6.30062e-22	2.37316e-21	0.0824109	0.113856	0.106956	0.112945	0.00462816	0.112464	Ptpn14
1753	2.38977e-12	6.87059e-12	0.0486925	0.0601756	0.0601756	0.0599397	0.0485259	0.0601756	Lingo1
1755	5.46355e-30	2.43747e-29	0.0943077	0.15296	0.169464	0.170724	0.00504681	0.179602	Rara
1755	2.22188e-28	9.62246e-28	0.0821916	0.11955	0.129377	0.177354	0.105393	0.130699	Fabp5
1758	5.21508e-28	2.2402e-27	0.0684705	0.153642	0.162854	0.152063	0.00290786	0.16337	Etv6
1758	2.34894e-17	7.82759e-17	0.0805765	0.0895922	0.0865917	0.0941483	0.062143	0.0986108	Gm26785
1759	9.94136e-37	4.96828e-36	0.0575777	0.111708	0.215512	0.222099	0.10209	0.200156	Tsen54
1760	1.76851e-25	7.21181e-25	0.0389416	0.153325	0.157745	0.146625	0.0293698	0.158538	Hey1
1761	1.82382e-41	9.81083e-41	0.0173347	0.0788341	0.222809	0.238094	0.0404259	0.219278	Chek1
1761	3.72475e-19	1.30013e-18	0.0969769	0.124983	0.100863	0.110523	0.0649014	0.121365	Fam129c
1764	2.13032e-36	1.06039e-35	0.00371183	0.0840146	0.195069	0.204742	0.0696682	0.151951	Acsl1
1766	7.98407e-22	2.99815e-21	0.180803	0.395535	0.120413	0.0978952	0.0695472	0.268227	Rnf220
1768	1.38772e-41	7.47627e-41	0.0646907	0.166985	0.237246	0.248378	0.0434074	0.192879	Rai1
1769	9.05836e-30	4.02967e-29	0.213783	0.412332	0.360283	0.180509	0.038058	0.486613	Cope
1772	1.79956e-45	1.02082e-44	0.106686	0.166525	0.261836	0.306285	0.036066	0.276617	Ccpg1
1773	8.94862e-22	3.35681e-21	0.125467	0.393771	0.346619	0.269018	0.169617	0.291209	Eftud2
1776	2.8226e-33	1.33571e-32	0.0397397	0.16319	0.183191	0.187009	0.0915412	0.175976	E330009J07Rik
1778	5.97417e-29	2.61875e-28	0.085904	0.129755	0.161099	0.159095	0.0919703	0.16165	Uhrf1bp1
1779	1.31037e-47	7.64067e-47	0.0427745	0.090435	0.252213	0.280249	0.0160334	0.222584	Ryk
1781	8.07992e-24	3.18824e-23	0.150843	0.178156	0.183074	0.20072	0.100795	0.172919	RP24-421E18.7
1781	1.51026e-09	3.93354e-09	0.0382356	0.0346457	0.0363023	0.0350731	0.0414083	0.0482412	Atp10d
1784	8.3243e-20	2.96175e-19	0.0961377	0.0892036	0.0960248	0.119273	0.00482557	0.0926249	Pyurf
1786	1.62489e-52	1.00848e-51	0.0649314	0.116357	0.268186	0.30538	0.0342344	0.103676	Prmt3
1789	3.09369e-22	1.17397e-21	0.0539336	0.206154	0.169096	0.161878	0.0946258	0.198092	Papd5
1790	2.70525e-65	1.94732e-64	0.186306	0.234895	0.308346	0.387286	0.0786313	0.274435	Galnt1
1791	6.59266e-48	3.85951e-47	0.0369166	0.17794	0.246151	0.266128	0.0363869	0.195159	Vamp7
1796	2.88026e-06	6.46084e-06	0.0264669	0.0269937	0.027415	0.028832	0.0290702	0.0266809	Obscn
1797	1.12548e-31	5.16764e-31	0.0829744	0.162601	0.170797	0.182836	0.00785086	0.169682	Tspan14
1798	6.01623e-38	3.0583e-37	0.125196	0.210507	0.209929	0.243655	0.0563122	0.233602	Gm5812
1799	2.18604e-30	9.8371e-30	0.108819	0.123009	0.218368	0.236869	0.137757	0.116049	Rmnd5a
1800	2.51103e-29	1.10931e-28	0.0930325	0.203551	0.151855	0.20501	0.0728636	0.232244	Gm561
1801	1.06466e-30	4.8172e-30	0.0743495	0.136443	0.169293	0.170586	0.0768232	0.168553	Plcl2
1805	2.94018e-31	1.34304e-30	0.10046	0.140078	0.167099	0.170888	0.0147142	0.167496	2410012M07Rik
1807	1.39616e-31	6.40454e-31	0.0972455	0.160274	0.157481	0.175511	0.0174996	0.169339	Tspan9
1819	1.64052e-22	6.26932e-22	0.0851345	0.128657	0.107779	0.0934182	0.0400011	0.130225	4933431E20Rik
1821	3.21701e-46	1.84465e-45	0.173782	0.219963	0.391725	0.405365	0.0576977	0.401817	Nelfb
1824	1.19318e-25	4.8841e-25	0.0884254	0.331102	0.320841	0.245528	0.173006	0.338261	Dnajc5
1828	2.36462e-36	1.1756e-35	0.0461233	0.118017	0.172434	0.213457	0.109733	0.112599	Foxn2
1831	1.08561e-27	4.62419e-27	0.0959417	0.143524	0.147818	0.154149	0.0484085	0.1513	Fam49a
1831	2.79532e-10	7.47552e-10	0.0261169	0.0526204	0.0526204	0.0522117	0.0446942	0.0526204	Gabra4
1832	3.89925e-28	1.67903e-27	0.0762002	0.125341	0.157389	0.154697	0.0938156	0.163943	Herc3
1832	3.6807e-21	1.35314e-20	0.112659	0.161229	0.116899	0.0211859	0.040071	0.122756	Gmppb
1833	5.99775e-12	1.69804e-11	0.0576382	0.0610964	0.0610964	0.0610964	0.0435818	0.0610964	Crxos
1839	6.62279e-23	2.55568e-22	0.0976497	0.125268	0.105638	0.0431201	0.0737257	0.131946	Pmepa1
1844	4.58036e-36	2.26765e-35	0.0553285	0.22841	0.206071	0.247555	0.118154	0.166809	Aldh16a1
1845	8.25195e-44	4.58579e-43	0.142923	0.328404	0.346893	0.358494	0.14113	0.26243	Kctd5
1845	4.95985e-20	1.77664e-19	0.0946996	0.120954	0.114406	0.120719	0.0236045	0.117766	Tnks1bp1
1847	1.16134e-35	5.71656e-35	0.165583	0.170068	0.29449	0.341108	0.0505456	0.376884	Tex14
1848	1.99453e-21	7.39266e-21	0.0747647	0.134067	0.116565	0.0973638	0.0741807	0.134399	Steap2
1851	4.14742e-13	1.21989e-12	0.142879	0.144765	0.136765	0.138017	0.0311854	0.118272	Spen
1852	1.74175e-20	6.29895e-20	0.0408164	0.000190996	0.320583	0.242707	0.176496	0.211876	Cdc45
1853	6.65494e-21	2.43183e-20	0.0287559	0.190966	0.16919	0.138232	0.0488001	0.121314	Nup155
1855	4.9993e-24	1.97832e-23	0.0764117	0.245452	0.185846	0.217565	0.0279088	0.228865	Ece2
1858	1.33807e-28	5.8233e-28	0.0466925	0.193059	0.224679	0.330067	0.00575745	0.452298	Ttc19
1859	2.46039e-40	1.30377e-39	0.153262	0.0163983	0.359783	0.341812	0.165536	0.311484	Paf1
1860	4.15844e-38	2.12172e-37	0.0849618	0.126823	0.274476	0.275606	0.100734	0.178282	Lrrc40
1863	1.5819e-28	6.87482e-28	0.0196562	0.14142	0.152243	0.153032	0.043735	0.154793	Tox3
1865	1.14373e-09	2.99207e-09	0.1911	0.205288	0.180237	0.140203	0.0820744	0.0972469	Phrf1
1866	2.37455e-28	1.02729e-27	0.20326	0.220122	0.295751	0.274034	0.0234	0.320907	Nup214
1868	9.61855e-22	3.60214e-21	0.0769291	0.112009	0.113242	0.11264	0.0269857	0.109179	Fam124a
1873	1.40376e-19	4.96538e-19	0.0605557	0.0809909	0.0936103	0.112249	0.0744921	0.096976	Gatsl3
1875	1.67446e-31	7.67271e-31	0.0692412	0.105212	0.168101	0.17148	0.0623369	0.139221	Tab3
1875	1.43403e-20	5.2012e-20	0.0658499	0.153388	0.101679	0.0949226	0.0096301	0.131749	Gm4950
1875	4.46667e-13	1.31239e-12	0.290064	0.386366	0.151312	0.23613	0.158901	0.0460275	Chtop
1876	7.88055e-12	2.22097e-11	0.0568288	0.060632	0.0577507	0.0603722	0.0277729	0.060632	Wnt3
1876	6.73841e-07	1.55819e-06	0.000358197	0.0378075	0.140726	0.124525	0.154374	0.0497267	Vps4b
1880	2.57854e-28	1.11477e-27	0.0428132	0.103646	0.266499	0.19052	0.137761	0.289727	Pi4ka
1880	2.43543e-09	6.28721e-09	0.0489882	0.0455863	0.0304734	0.047958	0.0384825	0.0426571	Plagl1
1883	6.45166e-13	1.88626e-12	0.0281329	0.0233684	0.00328737	0.0812738	0.0646427	0.0656248	Tppp3
1885	2.50118e-45	1.41656e-44	0.0318781	0.272082	0.373599	0.36822	0.0256088	0.34978	Fbxo22
1885	2.09504e-24	8.35427e-24	0.0391313	0.150203	0.14037	0.14854	0.0695292	0.152834	Ttyh3
1886	1.42481e-80	1.19236e-79	0.242601	0.25979	0.380523	0.554221	0.132741	0.228725	Nsd1
1887	1.33529e-23	5.23732e-23	0.157476	0.333069	0.335447	0.259125	0.0658872	0.197731	Otulin
1887	1.02269e-10	2.78136e-10	0.0560948	0.0515217	0.0575832	0.0587102	0.0218822	0.0561539	Camkk1
1889	1.99771e-26	8.31698e-26	0.0929325	0.210407	0.194046	0.171071	0.0552656	0.215577	Agap3
1891	5.06458e-27	2.12776e-26	0.115097	0.174147	0.185272	0.168365	0.0910558	0.184583	Mast3
1896	4.98942e-38	2.54153e-37	0.0947472	0.332327	0.36532	0.337917	0.0332537	0.284944	Anapc2
1898	2.45095e-22	9.33056e-22	0.139361	0.248904	0.150651	0.101681	0.0483906	0.245272	Mpdu1
1900	2.39402e-28	1.03554e-27	0.0766734	0.143828	0.15986	0.158913	0.0770311	0.159998	Fgf13
1901	1.39163e-45	7.914e-45	0.133633	0.154859	0.222991	0.262205	0.0125567	0.109547	Galnt11
1901	2.8449e-09	7.3245e-09	0.0344875	0.046706	0.0491613	0.0407853	0.0426544	0.0475424	Isl2
1904	1.13643e-20	4.13148e-20	0.103313	0.115037	0.118101	0.133581	0.0242802	0.138407	Pms1
1905	4.38584e-22	1.65873e-21	0.0895971	0.121009	0.122624	0.122363	0.0431197	0.123508	5930412G12Rik
1905	1.13072e-16	3.69861e-16	0.0471994	0.0850019	0.0911781	0.0926634	0.0643599	0.0934883	Flrt1
1907	2.52923e-19	8.87319e-19	0.0809906	0.083754	0.0945386	0.042282	0.0713983	0.109558	Ccno
1910	6.56402e-39	3.39366e-38	0.0352047	0.179607	0.195683	0.216579	0.0758404	0.14473	Pawr
1913	1.36286e-10	3.69076e-10	0.040357	0.0520617	0.0520617	0.0515279	0.0433618	0.0520617	Slc29a4
1914	9.83597e-28	4.19327e-27	0.0574733	0.106938	0.147891	0.15071	0.00197254	0.153386	Epb4.1l4b
1915	8.41041e-15	2.60085e-14	0.0457569	0.0406119	0.0682906	0.0806177	0.0582723	0.0755404	Tmem191c
1916	4.58059e-15	1.43003e-14	0.0649073	0.0767279	0.0767279	0.0757422	0.00150847	0.073154	Myh14
1923	2.58263e-24	1.02821e-23	0.0980371	0.3237	0.325066	0.146702	0.0952288	0.327611	Klhdc10
1925	1.74603e-50	1.05805e-49	0.212022	0.50146	0.494964	0.519026	0.0606945	0.203282	Thrap3
1925	2.51965e-30	1.13202e-29	0.0715569	0.0197483	0.149753	0.173059	0.0197388	0.169112	Slc50a1
1926	9.17081e-32	4.2139e-31	0.0818457	0.174355	0.154562	0.195942	0.10683	0.162962	Ulk1
1929	3.55035e-72	2.75163e-71	0.281872	0.412367	0.562049	0.603036	0.210425	0.267219	Bclaf1
1930	9.5784e-38	4.85718e-37	0.149263	0.144149	0.165599	0.245452	0.0729988	0.220409	B230354K17Rik
1930	1.56633e-28	6.80833e-28	0.0960133	0.136033	0.186794	0.178754	0.0461759	0.14354	Hinfp
1930	4.70019e-14	1.4227e-13	0.0261601	0.0139182	0.0812539	0.0807592	0.0594927	0.0625547	Phlpp1
1933	1.18742e-23	4.66689e-23	0.0487474	0.104174	0.143319	0.142726	0.0869882	0.14278	Chd5
1935	1.0845e-28	4.72804e-28	0.086395	0.0593721	0.152501	0.152053	0.0286335	0.142087	Bnc1
1938	1.40213e-12	4.06309e-12	0.0655444	0.0551151	0.0685132	0.0728254	0.0424384	0.0723386	1600014C10Rik
1939	2.55796e-28	1.10606e-27	0.0974279	0.131957	0.21351	0.15099	0.00127466	0.156252	Klc4
1939	3.95537e-14	1.19871e-13	0.0255801	0.0681157	0.0718747	0.0744214	0.0546856	0.0747646	Fjx1
1940	4.18991e-21	1.53944e-20	0.148923	0.242252	0.217853	0.0923803	0.0351762	0.235893	Rabif
1940	3.59446e-09	9.21236e-09	0.0277989	0.0553654	0.0586062	0.0480601	0.0505723	0.0495043	Necab1
1942	2.87114e-25	1.1649e-24	0.15479	0.21566	0.246268	0.176226	0.0317019	0.225571	Zdhhc3
1943	2.64228e-09	6.812e-09	0.0108269	0.0412399	0.0476418	0.046376	0.0423659	0.0494504	D930048N14Rik
1944	2.00542e-15	6.33717e-15	0.0720485	0.0801781	0.0768112	0.0798129	0.0459245	0.0872581	Zfp651
1947	1.03259e-19	3.66499e-19	0.0673105	0.111295	0.101092	0.109947	0.0555826	0.106414	Stat5b
1947	3.05717e-10	8.16615e-10	0.12165	0.137451	0.0821447	0.0909213	0.0575887	0.0888219	Zfp513
1951	2.01797e-31	9.23994e-31	0.113078	0.147615	0.160959	0.181513	0.042974	0.175221	Kif1c
1951	4.58181e-07	1.06965e-06	0.0212041	0.0335162	0.0317933	0.0330979	0.031575	0.0335162	Hsf4
1953	3.95665e-20	1.42118e-19	0.115935	0.202204	0.14367	0.00740734	0.0588191	0.198369	Prrg2
1954	3.01013e-36	1.49413e-35	0.128422	0.179173	0.18682	0.214689	0.0717364	0.182375	Galt
1959	3.88667e-32	1.79818e-31	0.16803	0.241633	0.203325	0.253267	0.092355	0.246328	D17Wsu92e
1962	2.81655e-17	9.36328e-17	0.0328353	0.337667	0.200578	0.226986	0.187294	0.0753139	Ywhah
1964	1.94691e-22	7.42539e-22	0.00226366	0.113748	0.132948	0.135723	0.0891228	0.149831	Vps37b
1966	2.18768e-42	1.19334e-41	0.296344	0.14484	0.423984	0.462356	0.0390949	0.254299	Cox14
1973	9.74693e-39	5.02463e-38	0.0624889	0.232248	0.246455	0.272994	0.133681	0.220669	Sp3
1975	1.30201e-28	5.66935e-28	0.0544683	0.232775	0.15477	0.231718	0.0584742	0.218681	Creb1
1977	1.11642e-10	3.0303e-10	0.0516956	0.050955	0.0549241	0.0540371	0.0290401	0.0533025	Unc5a
1980	9.79258e-40	5.13764e-39	0.282677	0.513605	0.531628	0.443	0.220217	0.182491	Gclm
1980	1.2285e-29	5.45142e-29	0.091993	0.144533	0.150755	0.167926	0.0112328	0.164536	Ctdspl
1980	1.59835e-05	3.44904e-05	0.0489116	0.0683725	0.0810411	0.0215529	0.092603	0.0837857	Cdk2
1981	3.9369e-27	1.65904e-26	0.142389	0.169115	0.306526	0.288333	0.101508	0.354144	Zfml
1982	9.83757e-40	5.16016e-39	0.00601932	0.192589	0.244743	0.264109	0.0569539	0.216102	Utp6
1985	1.35108e-31	6.20004e-31	0.173395	0.241181	0.273258	0.260969	0.0177749	0.221538	Cox18
1986	3.17919e-29	1.401e-28	0.0673284	0.12981	0.158302	0.163976	0.0275428	0.161352	4931428F04Rik
1988	1.24086e-27	5.27738e-27	0.0386634	0.285988	0.34468	0.142914	0.055497	0.316251	Ufd1l
1989	2.70509e-13	8.01057e-13	0.002235	0.0513153	0.0634749	0.0710691	0.0529455	0.0529528	Nhsl2
1992	3.4102e-19	1.19251e-18	0.0847741	0.50237	0.037271	0.258417	0.0810198	0.0682837	Pnn
1993	1.45371e-27	6.17313e-27	0.0672427	0.0928891	0.2183	0.194224	0.0484304	0.19759	Wipf2
1995	9.18834e-22	3.44518e-21	0.0760094	0.10943	0.113948	0.119222	0.0736374	0.0836739	5031439G07Rik
1997	6.76794e-28	2.89673e-27	0.113433	0.210697	0.19546	0.21261	0.10342	0.204468	Prmt10
1999	2.48524e-10	6.65775e-10	0.0468772	0.0521591	0.0479437	0.0514423	0.0425467	0.0521591	Barx2
2002	3.61169e-17	1.1973e-16	0.0752404	0.0943294	0.0929879	0.0957699	0.025429	0.0904912	Gm10116
2003	1.46122e-21	5.43379e-21	0.0750227	0.10458	0.117523	0.117738	0.0730415	0.114971	Rims1
2004	2.32133e-59	1.56156e-58	0.0169831	0.146921	0.442387	0.449794	0.177079	0.329032	Herc2
2007	3.96848e-29	1.7448e-28	0.00914764	0.0454446	0.184604	0.201225	0.110272	0.139214	Heatr3
2013	2.08831e-32	9.72317e-32	0.0230594	0.0936292	0.170651	0.177395	0.0753013	0.158666	Acp5
2014	2.97149e-48	1.74782e-47	0.125443	0.130293	0.357935	0.358367	0.0878963	0.233693	Banp
2014	6.42261e-14	1.93582e-13	0.0750347	0.0887538	0.106715	0.116018	0.0877233	0.0907111	Gm38299
2015	1.03991e-14	3.20506e-14	0.0827928	0.122533	0.127142	0.172382	0.139367	0.0457902	Sel1l
2016	2.36568e-30	1.06362e-29	0.066128	0.148541	0.16773	0.172696	0.03715	0.152293	Unkl
2017	2.09192e-67	1.54199e-66	0.241093	0.361151	0.621333	0.578598	0.124672	0.325741	Gtf2h5
2018	2.94765e-27	1.24427e-26	0.117881	0.126956	0.152622	0.173311	0.0136983	0.0940162	Slc5a3
2018	4.33413e-22	1.63968e-21	0.0208928	0.119904	0.116554	0.124075	0.0479322	0.108284	Ldlrap1
2019	2.9754e-07	7.0114e-07	0.00724587	0.0340043	0.0389902	0.0375526	0.0352884	0.0195055	2010110K18Rik
2021	2.44677e-26	1.01712e-25	0.0373959	0.238181	0.139057	0.168793	0.0282283	0.259527	Epn1
2025	6.46742e-06	1.42326e-05	0.0350282	0.0642326	0.0456253	0.0449396	0.0619448	0.0615753	Zfp628
2027	7.39574e-19	2.56136e-18	0.0961395	0.180888	0.116268	0.131604	0.0731142	0.0850756	Med23
2028	2.23833e-49	1.33746e-48	0.0369668	0.286129	0.345874	0.383343	0.167932	0.296841	Gls
2028	7.5359e-19	2.60772e-18	0.0782357	0.122104	0.104276	0.0374187	0.0423831	0.117938	Zfp296
2033	1.52771e-32	7.13172e-32	0.0597157	0.162824	0.158731	0.186679	0.0408464	0.125088	Zfp740
2034	6.81895e-12	1.92615e-11	0.0604485	0.119166	0.112602	0.123129	0.0913182	0.0903719	5830416P10Rik
2037	1.37346e-08	3.43545e-08	0.0797987	0.0746986	0.0640166	0.0474243	0.0165349	0.0790866	Dock6
2039	7.28616e-52	4.48184e-51	0.109979	0.224267	0.268681	0.315455	0.126477	0.181808	2610020C07Rik
2039	5.06912e-26	2.09149e-25	0.0197319	0.249589	0.211903	0.232349	0.0106198	0.178623	Ercc3
2041	2.78885e-08	6.89325e-08	0.037427	0.0376406	0.0410449	0.0408269	0.0356916	0.0401992	D430041D05Rik
2043	1.70171e-33	8.08518e-33	0.0897898	0.167953	0.139759	0.196149	0.0441268	0.0220273	Bcl9
2043	3.98473e-26	1.64818e-25	0.00555677	0.15291	0.20835	0.19477	0.1167	0.23382	Zw10
2048	1.13139e-18	3.89339e-18	0.191243	0.36346	0.290752	0.211089	0.0232791	0.309094	Cxxc1
2049	8.65181e-63	6.07827e-62	0.0556701	0.254746	0.270923	0.370628	0.0915481	0.274513	Minpp1
2049	5.60102e-32	2.58364e-31	0.0686027	0.0572767	0.172252	0.181031	0.0110907	0.143801	Stag2
2049	3.35789e-12	9.60064e-12	0.0577818	0.0579423	0.0594801	0.0638876	0.0347623	0.0595656	Hist1h2ae
2054	5.88808e-30	2.62592e-29	0.118977	0.171999	0.18246	0.198093	0.0723039	0.200505	Nol6
2055	1.96976e-41	1.0589e-40	0.0625963	0.19933	0.228411	0.27242	0.123868	0.243994	Dlg1
2058	5.53767e-21	2.02654e-20	0.087978	0.104437	0.114627	0.119024	0.00993534	0.120006	D630045J12Rik
2059	4.57855e-13	1.34479e-12	0.0591332	0.0636703	0.0629771	0.0679115	0.0151461	0.0665083	Card10
2061	5.20907e-24	2.06001e-23	0.25031	0.477689	0.41308	0.148296	0.0997815	0.480688	Ergic2
2062	3.56842e-28	1.53737e-27	0.0412948	0.13229	0.145052	0.149914	0.00380068	0.147696	Hlf
2064	1.12278e-20	4.08243e-20	0.0471873	0.0771672	0.0943885	0.119711	0.0749839	0.0978852	Lgr4
2065	1.66505e-18	5.70143e-18	0.130899	0.257262	0.140735	0.149547	0.0749856	0.211905	Pcnt
2067	2.30925e-44	1.29226e-43	0.00729275	0.0989548	0.270698	0.289289	0.106061	0.241361	Exoc4
2068	1.17635e-21	4.3889e-21	0.025186	0.151103	0.0972507	0.0185633	0.0523428	0.157196	Scpep1
2068	1.6437e-15	5.2067e-15	0.0568345	0.0779496	0.0821035	0.0823909	0.0585499	0.0840911	Fcor
2072	2.00864e-51	1.23007e-50	0.144279	0.236487	0.302266	0.368619	0.0578004	0.294776	Tmem245
2072	2.445e-23	9.5342e-23	0.111117	0.11732	0.156926	0.160591	0.00484013	0.110362	Pola1
2074	3.71308e-19	1.29624e-18	0.0830459	0.317386	0.236218	0.207849	0.0198616	0.298652	Dync1h1
2076	3.85954e-25	1.56007e-24	0.0421223	0.164262	0.161469	0.166921	0.0699997	0.149456	Gm527
2078	2.29455e-08	5.68788e-08	0.109228	0.110673	0.103187	0.0779704	0.0458575	0.0815842	1110057K04Rik
2081	2.34274e-18	7.99336e-18	0.0893981	0.344762	0.0656465	0.181865	0.146221	0.0705086	Fam133b
2085	6.51436e-36	3.21937e-35	0.0931929	0.0988843	0.186648	0.308243	0.156198	0.0389602	Kpna3
2086	3.68496e-27	1.55313e-26	0.0510722	0.271482	0.20201	0.297269	0.053551	0.357468	Dhx15
2087	2.08139e-15	6.57304e-15	0.0563083	0.0828862	0.0823248	0.0857596	0.0591196	0.078504	Dusp8
2088	1.41048e-42	7.70741e-42	0.0644894	0.18946	0.310553	0.320873	0.148921	0.255089	Ncapd2
2091	1.3204e-32	6.1732e-32	0.0313722	0.11267	0.174537	0.188783	0.0238867	0.17643	Lmo4
2091	6.5944e-27	2.76114e-26	0.0646198	0.134439	0.15222	0.153324	0.0449535	0.149723	Rtkn2
2094	2.62319e-29	1.15824e-28	0.15776	0.32594	0.296764	0.311639	0.0772469	0.372068	Armc1
2096	9.60899e-19	3.31357e-18	0.0316675	0.108305	0.108073	0.106551	0.0476445	0.0957837	Sh3d21
2099	2.74848e-17	9.14187e-17	0.050134	0.0849497	0.087916	0.0891216	0.0588193	0.0891216	Kctd15
2100	1.54829e-08	3.86342e-08	0.229087	0.143048	0.232106	0.119993	0.0958404	0.229247	Taf6
2104	1.8437e-24	7.36027e-24	0.0163506	0.127526	0.115271	0.138556	0.0254676	0.135933	Btbd3
2106	8.3314e-32	3.83244e-31	0.115472	0.256005	0.166787	0.266185	0.071453	0.144186	Pou2f1
2110	5.87104e-18	1.98331e-17	0.127506	0.256795	0.0246042	0.00402882	0.113256	0.0188366	Pcnxl4
2112	5.43384e-75	4.32602e-74	0.166335	0.352958	0.325726	0.52514	0.00276851	0.216798	Ctnnb1
2112	1.2884e-17	4.31661e-17	0.125052	0.152132	0.124393	0.0807123	0.0177515	0.16717	Rpap1
2116	4.33734e-27	1.82624e-26	0.022671	0.0343638	0.158247	0.160266	0.0218994	0.148097	RP24-95O4.6
2116	3.36146e-25	1.36095e-24	0.0180403	0.169753	0.0898266	0.02227	0.0537208	0.312138	Paics
2117	1.17327e-37	5.94234e-37	0.014072	0.187721	0.175811	0.229451	0.0776798	0.186241	Arnt
2120	6.42477e-18	2.16772e-17	0.091416	0.174493	0.0983866	0.0665732	0.0617515	0.1169	Kbtbd4
2121	5.62727e-16	1.80507e-15	0.0709336	0.0869961	0.086117	0.0882593	0.0111518	0.0889593	Parp16
2129	5.48997e-18	1.85574e-17	0.073138	0.0913676	0.0962648	0.0971864	0.0198511	0.0965628	Egln3
2130	1.76066e-58	1.17234e-57	0.0479482	0.186	0.193086	0.410779	0.161287	0.025449	Rnmt
2130	8.28054e-26	3.40071e-25	0.111433	0.112209	0.34195	0.0978384	0.00139554	0.299272	Cab39l
2130	1.38552e-09	3.61207e-09	0.165392	0.165956	0.184845	0.0886449	0.00404372	0.112484	Tbc1d20
2131	1.39202e-19	4.92454e-19	0.0717142	0.108711	0.102757	0.110233	0.0102977	0.109531	Nacc2
2132	4.54221e-24	1.79801e-23	0.103556	0.149892	0.0847093	0.0815924	0.0501705	0.160912	Pbxip1
2138	4.26837e-22	1.61504e-21	0.0856357	0.269008	0.243913	0.133828	0.0746227	0.273416	Nop2
2138	2.58824e-09	6.67478e-09	0.0174636	0.05517	0.0446602	0.0254116	0.0544552	0.0660766	Gcfc2
2139	6.78993e-25	2.73478e-24	0.0782186	0.0561475	0.164585	0.163215	0.0239421	0.19806	Rnf157
2140	8.96363e-37	4.48687e-36	0.117863	0.176118	0.212317	0.231147	0.06099	0.215502	Nol10
2141	2.143e-27	9.07225e-27	0.0337503	0.0850089	0.1416	0.159068	0.0698031	0.154194	Pcgf2
2141	1.00441e-17	3.37377e-17	0.180555	0.289405	0.206147	0.174522	0.108043	0.187761	Sec31a
2143	6.57692e-08	1.5983e-07	0.0119049	0.0323982	0.0388584	0.0372004	0.0359149	0.0412196	Map2
2149	6.29954e-35	3.06208e-34	0.0709208	0.18443	0.218767	0.229753	0.0619298	0.212973	Eaf1
2150	9.54399e-08	2.30403e-07	0.0205227	0.0449176	0.0455024	0.0438086	0.0392285	0.0441394	Scube1
2152	5.8244e-21	2.13084e-20	0.041718	0.132449	0.119498	0.0544905	0.0823106	0.14057	Gdpgp1
2153	7.74738e-30	3.45141e-29	0.150534	0.0588108	0.241605	0.235839	0.0211879	0.162319	Mgme1
2161	2.16243e-21	8.00423e-21	0.0850777	0.227789	0.198727	0.195025	0.0650596	0.233442	Smg7
2165	1.48825e-24	5.94702e-24	0.0531228	0.15601	0.134816	0.134005	0.00553383	0.197613	Fam53b
2167	2.41833e-58	1.60553e-57	0.0424556	0.396661	0.332667	0.511738	0.0432512	0.362223	Polr2d
2167	4.62641e-08	1.13293e-07	0.00812342	0.0442956	0.127104	0.0410383	0.102873	0.110367	Cenpl
2168	1.13482e-38	5.84161e-38	0.0630846	0.146087	0.283712	0.285276	0.0325724	0.257853	Pds5b
2168	2.92711e-19	1.0256e-18	0.0841007	0.251448	0.187603	0.187356	0.0965373	0.247089	Rad54l
2169	1.96615e-18	6.72042e-18	0.023683	0.105985	0.0917913	0.0989905	0.0219857	0.106335	Sgms2
2169	5.38162e-08	1.31321e-07	0.176825	0.111931	0.158179	0.0742805	0.111018	0.0111101	Clk3
2171	2.40779e-19	8.45429e-19	0.0707001	0.183157	0.132816	0.0959298	0.00173284	0.182312	Fam210b
2174	9.62512e-37	4.81217e-36	0.0207724	0.0818815	0.199418	0.228976	0.0717432	0.204087	Brca1
2176	1.82755e-10	4.92664e-10	0.127022	0.0853448	0.0870029	0.118434	0.0830638	0.080739	Prdm4
2177	1.78178e-05	3.8352e-05	0.0199757	0.0258097	0.0258097	0.0250252	0.0258097	0.0248501	Dclk1
2180	5.49041e-18	1.85574e-17	0.122394	0.0928816	0.159431	0.151408	0.0234784	0.152515	Depdc5
2186	1.93664e-27	8.20143e-27	0.061589	0.089687	0.144721	0.149032	0.0292567	0.11924	Ercc6l
2187	5.03326e-35	2.45088e-34	0.102906	0.17001	0.189547	0.214756	0.103732	0.110687	Tmem170b
2189	5.80904e-05	0.00012138	0.0404622	0.0490635	0.0456265	0.0341514	0.0514533	0.0466912	Clcn6
2190	2.83059e-05	6.01976e-05	0.00754917	0.0236772	0.0215945	0.0219455	0.0236772	0.0232936	Gm9885
2192	1.48864e-21	5.53329e-21	0.0592517	0.142622	0.148943	0.137244	0.015709	0.116199	Tnip1
2192	5.40011e-14	1.63079e-13	0.00906753	0.108401	0.0999801	0.109872	0.0806575	0.120168	Acox1
2197	3.36936e-17	1.11756e-16	0.133799	0.250536	0.171756	0.110531	0.116942	0.133965	Ttc27
2198	3.42982e-17	1.13731e-16	0.0497887	0.193422	0.170618	0.0964965	0.0614713	0.150881	Gosr1
2205	1.5406e-44	8.64452e-44	0.146612	0.289812	0.342817	0.352544	0.042769	0.311873	Nln
2206	3.15198e-23	1.22584e-22	0.0837141	0.120842	0.121449	0.129469	0.00750779	0.109232	Egln1
2208	1.11159e-39	5.82821e-39	0.136397	0.161935	0.163105	0.245469	0.0728734	0.1347	Idh1
2208	7.53397e-16	2.4086e-15	0.0633905	0.139138	0.0515756	0.128223	0.0899918	0.076094	Cdk2ap1
2210	8.45329e-12	2.37996e-11	0.0380136	0.0576387	0.0490745	0.0587694	0.044546	0.0594464	Lfng
2214	2.14639e-26	8.93e-26	0.112396	0.103081	0.150316	0.174308	0.0296043	0.153235	Gfod2
2215	4.95256e-17	1.63461e-16	0.0768937	0.263676	0.187751	0.0511428	0.00927784	0.107653	Hsdl2
2219	5.39503e-09	1.3721e-08	0.0649562	0.0825815	0.0292412	0.00209433	0.0633789	0.0646503	Spint5
2220	3.49778e-20	1.25782e-19	0.020266	0.0767983	0.067433	0.115395	0.0700049	0.100227	Copz2
2222	4.16634e-06	9.26711e-06	0.0206184	0.0288952	0.0312069	0.0301714	0.0293395	0.0296747	Greb1
2223	1.90736e-32	8.88732e-32	0.0903107	0.155149	0.173662	0.18551	0.0477189	0.150081	E430025E21Rik
2224	4.21505e-06	9.37377e-06	0.0179219	0.0283266	0.0311849	0.0324808	0.0304669	0.026625	Gm9581
2226	4.06574e-37	2.04628e-36	2.88893e-05	0.0471956	0.270876	0.280212	0.106508	0.190912	Smek1
2233	4.4489e-45	2.51108e-44	0.0276054	0.164846	0.171175	0.395548	0.172348	0.0866511	Ccdc59
2236	9.43866e-08	2.27905e-07	0.0416809	0.0154355	0.0316093	0.0312394	0.0286516	0.0251674	Psd
2237	4.75595e-08	1.16362e-07	0.0433403	0.0417303	0.040775	0.0433326	0.0268873	0.0378784	Dok4
2241	7.39527e-07	1.70745e-06	0.0192294	0.0342342	0.020073	0.0387961	0.0353448	0.0354719	Cdc14a
2244	7.89744e-11	2.15584e-10	0.0274798	0.0542752	0.0553414	0.0517859	0.0434621	0.057329	St8sia5
2245	7.83379e-25	3.15011e-24	0.0547843	0.106995	0.139972	0.139285	0.07508	0.13518	Cadps2
2247	1.45704e-06	3.31562e-06	0.0421557	0.0432121	0.0288575	0.0337078	0.0395068	0.0365124	Gm26536
2248	1.02843e-16	3.36756e-16	0.0687803	0.169263	0.0717404	0.135432	0.0490446	0.11812	Cluh
2248	1.30206e-08	3.26014e-08	0.0483225	0.0505038	0.0305347	0.0230724	0.00796348	0.0403347	RP23-110C17.1
2250	1.46597e-30	6.61381e-30	0.0135798	0.0750105	0.161964	0.170322	0.0317966	0.109988	Rps6ka3
2254	2.72586e-07	6.43742e-07	0.0335417	0.0376436	0.0345853	0.0284169	0.0330787	0.0340405	C3
2256	4.83235e-09	1.23139e-08	0.0419781	0.0435483	0.0435483	0.0427275	0.0342986	0.0435483	Foxn4
2265	3.86092e-20	1.3872e-19	0.0798817	0.0996932	0.108698	0.105123	0.0365909	0.111534	Fam64a
2266	2.4784e-24	9.8735e-24	0.0539943	0.0672542	0.133697	0.132445	0.0716281	0.108659	Gm15128
2270	1.8945e-10	5.1038e-10	0.109858	0.110397	0.0767831	0.0456209	0.0129515	0.123764	Ing5
2271	6.90963e-26	2.84333e-25	0.0287367	0.118539	0.13691	0.149669	0.0792377	0.145817	Adi1
2273	2.08864e-27	8.84365e-27	0.00454129	0.0381482	0.151616	0.15694	0.0437094	0.0640891	Xiap
2274	1.79119e-22	6.83776e-22	0.0497558	0.141032	0.0786203	0.0767061	0.02674	0.149328	Ripk3
2277	3.14498e-27	1.32711e-26	0.0523108	0.0968011	0.274644	0.233203	0.0184554	0.150287	Errfi1
2281	1.81822e-16	5.91476e-16	0.0438654	0.287501	0.0664225	0.157525	0.0275517	0.0840331	Dhx9
2286	3.33186e-16	1.0771e-15	0.0720226	0.0714513	0.0642783	0.0913584	0.0241793	0.0728661	Tuba1c
2289	8.47089e-68	6.27381e-67	0.124459	0.107572	0.372971	0.463643	0.118955	0.310727	Rab5a
2290	7.24823e-12	2.04485e-11	0.00247822	0.0455234	0.0666181	0.0683698	0.0500999	0.0660147	Samd14
2291	1.10918e-07	2.6681e-07	0.0323097	0.0562064	0.066971	0.0232522	0.0600758	0.0540556	Gm15672
2294	2.1885e-27	9.26172e-27	0.0958084	0.0884016	0.142991	0.154066	0.0737956	0.134389	Slc5a6
2295	3.0494e-29	1.34475e-28	0.0631402	0.222522	0.210342	0.233505	0.0687309	0.141457	Anln
2297	1.89338e-58	1.25937e-57	0.119826	0.256908	0.28562	0.374426	0.119769	0.256507	Glud1
2298	4.27515e-26	1.76713e-25	0.0577119	0.192179	0.127068	0.201652	0.0343007	0.150175	Mettl13
2300	1.79633e-05	3.86485e-05	0.0229402	0.0442425	0.0498463	0.045765	0.0511397	0.0482149	Lmtk2
2303	1.36871e-17	4.58318e-17	0.0491187	0.286185	0.353305	0.273585	0.197436	0.29752	Tmem167
2305	3.63119e-30	1.62612e-29	0.097034	0.309236	0.221104	0.307254	0.0396557	0.233905	Snapc1
2307	2.81266e-15	8.83416e-15	0.0789756	0.0684712	0.0759021	0.0994387	0.00249451	0.0633379	Etnk2
2310	9.01922e-18	3.03279e-17	0.0658464	0.0811406	0.0814168	0.0905645	0.056625	0.0849795	AI118078
2311	1.31008e-22	5.01733e-22	0.0872699	0.206845	0.178277	0.195773	0.00757584	0.160827	Srfbp1
2311	4.27321e-06	9.50226e-06	0.0013807	0.0291176	0.0282512	0.0233731	0.0269446	0.0280941	Fibcd1
2316	3.79273e-18	1.28911e-17	0.0577586	0.101194	0.0964707	0.103995	0.0142011	0.0978006	Ppp2r2c
2317	4.09356e-38	2.08904e-37	0.152	0.10989	0.242498	0.269858	0.0903649	0.202504	Setd1a
2321	5.36638e-27	2.25265e-26	0.0757037	0.0849344	0.178455	0.178343	0.0473436	0.126329	Hltf
2321	2.59827e-05	5.53422e-05	0.0220676	0.0220676	0.0197364	0.0213125	0.0220676	0.0220676	Tcerg1l
2322	4.81505e-05	0.000101138	0.00602731	0.0159349	0.0120557	0.0214789	0.0218084	0.0218084	Adcy1
2323	9.6556e-24	3.80274e-23	0.151648	0.140331	0.284974	0.0989496	0.0513636	0.266336	Toe1
2323	1.46217e-09	3.80949e-09	0.0520638	0.0731472	0.0722174	0.0694911	0.0583474	0.0611589	Pex26
2326	1.2105e-38	6.22988e-38	0.112539	0.20426	0.24596	0.257819	0.0792961	0.233278	Crot
2326	5.12071e-21	1.87754e-20	0.0341709	0.133178	0.12728	0.134302	0.000344336	0.130917	Arl5b
2326	1.08885e-14	3.35381e-14	0.0627649	0.0805687	0.0791177	0.078668	0.0141362	0.0741342	Gm13152
2327	3.26076e-26	1.35143e-25	0.0277471	0.0518811	0.112099	0.148152	0.047845	0.143857	Slc22a17
2328	5.97372e-26	2.46146e-25	0.0232007	0.174956	0.474813	0.324249	0.118572	0.282979	Ppp1r12a
2330	9.31794e-22	3.49272e-21	0.0505006	0.0816596	0.104203	0.111908	0.0654223	0.112387	Gramd2
2331	5.41747e-60	3.67015e-59	0.255408	0.370765	0.269149	0.55597	0.154723	0.129221	Ssr1
2333	1.60651e-28	6.97812e-28	0.0487	0.104482	0.155034	0.163672	0.0432737	0.137863	Sp4
2334	4.44955e-16	1.43135e-15	0.00472151	0.230523	0.040344	0.150029	0.116998	0.0607718	Cttn
2340	2.75428e-64	1.96442e-63	0.0726519	0.114964	0.309958	0.382226	0.0669055	0.218307	Ctnna1
2340	6.80285e-10	1.79458e-09	0.0351342	0.0334593	0.02557	0.0571812	0.0454025	0.0508124	Slc7a8
2345	1.53586e-23	6.01545e-23	0.0440743	0.135557	0.195981	0.0995515	0.0067718	0.160601	3110002H16Rik
2346	1.30124e-27	5.52945e-27	0.0874114	0.136855	0.157908	0.165541	0.013968	0.162989	1190002N15Rik
2346	1.10483e-07	2.65815e-07	0.035038	0.035038	0.0318867	0.034687	0.000220948	0.0340785	Themis2
2352	1.07397e-41	5.79095e-41	0.0248971	0.211708	0.197879	0.267785	0.0674071	0.166842	Adprhl2
2356	4.07889e-20	1.46488e-19	0.0777157	0.161136	0.136138	0.0675085	0.0907426	0.168449	Myo1c
2358	7.8324e-16	2.50176e-15	0.0601809	0.198027	0.0782009	0.0362076	0.109234	0.149	Pask
2359	7.97559e-16	2.54717e-15	0.0968036	0.189915	0.109819	0.022922	0.0935079	0.114872	Gm10094
2365	8.73591e-16	2.78677e-15	0.110056	0.224401	0.203463	0.142909	0.0777701	0.191479	Bap1
2366	1.96135e-18	6.70495e-18	0.0724148	0.0882214	0.083538	0.0980167	0.0314667	0.0747616	Zfp532
2366	0.000144526	0.00029379	0.00394987	0.0445745	0.0991799	0.0517147	0.121347	0.0529471	Ogdh
2368	2.57995e-22	9.81414e-22	0.0825054	0.111625	0.115972	0.123005	0.00736259	0.121992	Zdhhc8
2372	3.35267e-22	1.27104e-21	0.0649047	0.0860234	0.105503	0.114097	0.0614388	0.11573	Glis2
2374	1.14429e-27	4.87251e-27	0.147018	0.141483	0.0823698	0.228086	0.0880323	0.097362	mt-Atp8
2375	1.58355e-46	9.12443e-46	0.0829627	0.203661	0.234926	0.283709	0.10723	0.210843	Pcgf3
2375	2.63129e-25	1.06933e-24	0.0663904	0.0544449	0.140791	0.147158	0.0191279	0.141574	RP23-120C8.3
2376	1.55134e-32	7.24064e-32	0.0677083	0.150987	0.188845	0.263244	0.128886	0.216414	2700097O09Rik
2378	3.26134e-100	3.26305e-99	0.113552	0.0364242	0.373059	0.58169	0.046797	0.0266021	Uri1
2378	1.28894e-17	4.31784e-17	0.0502032	0.0541606	0.0927238	0.0987612	0.0612302	0.0943084	Gm15417
2379	3.08844e-37	1.5563e-36	0.0569377	0.148302	0.212565	0.241469	0.0610576	0.153646	Tbc1d10b
2387	2.10179e-09	5.44567e-09	0.0419097	0.0444814	0.0424681	0.0444814	0.0343711	0.0444814	Nptxr
2389	1.9516e-28	8.46228e-28	0.0993987	0.148008	0.117897	0.17243	0.0661047	0.123215	Abracl
2389	3.41261e-07	8.01919e-07	0.0743926	0.072947	0.0379432	0.00348266	0.0146429	0.0682112	Habp4
2396	2.63341e-22	1.00144e-21	0.0648771	0.107641	0.115461	0.122561	0.00109928	0.122468	Map3k8
2399	2.87034e-22	1.09021e-21	0.0870384	0.112623	0.118823	0.128037	0.0281762	0.118311	Mllt6
2403	2.14806e-09	5.56267e-09	0.0466602	0.0513106	0.0444256	0.0475743	0.0318102	0.0487697	Hotairm1
2404	6.62544e-22	2.49362e-21	0.0332259	0.192636	0.133654	0.0942963	0.0206381	0.251867	Dctn1
2404	1.31132e-09	3.42256e-09	0.0153213	0.0326226	0.0526373	0.054389	0.0429268	0.0424363	Caskin1
2408	3.27988e-25	1.32814e-24	0.0886468	0.0520922	0.116855	0.139866	0.0696057	0.0634965	3110021N24Rik
2412	0.000176168	0.000355785	0.0160636	0.0228671	0.0202197	0.0224646	0.0245309	0.0232627	Gdf11
2417	1.35873e-07	3.25518e-07	0.0347034	0.0331369	0.0347034	0.0343236	0.0225611	0.0347034	Myrip
2417	8.32115e-05	0.000172249	0.0195513	0.0180978	0.0225912	0.0231612	0.0235437	0.0235437	Col27a1
2419	1.64772e-13	4.90801e-13	0.0170976	0.0698763	0.0692541	0.0775782	0.0530152	0.0658819	Lynx1
2420	1.15276e-19	4.08625e-19	0.0822619	0.0909585	0.112914	0.106729	0.0224508	0.118934	Zfp729b
2421	2.49652e-26	1.03728e-25	0.0246856	0.0220659	0.271555	0.247401	0.0858354	0.0242118	Nfyc
2422	1.06318e-21	3.97443e-21	0.0501906	0.0874324	0.0911974	0.105577	0.0314141	0.122355	Psd3
2423	8.97328e-30	3.99253e-29	0.0643815	0.0829507	0.162999	0.175775	0.0440983	0.157061	St5
2424	2.56058e-15	8.05869e-15	0.160155	0.305563	0.237582	0.162126	0.0993215	0.214089	Lsm14b
2424	2.65415e-06	5.9617e-06	0.0203395	0.0288629	0.0268706	0.0279737	0.0259463	0.0288629	Gm13429
2425	6.58667e-19	2.28402e-18	0.0774569	0.0910083	0.0964223	0.107993	0.01474	0.111042	BC029722
2427	3.1272e-25	1.26652e-24	0.00849086	0.117866	0.138196	0.152719	0.0266382	0.148535	Cat
2434	2.83409e-15	8.90035e-15	0.0482475	0.0898554	0.0663448	0.0559497	0.0463398	0.0767521	Jmjd4
2435	2.0682e-23	8.0801e-23	0.0835393	0.0982651	0.179993	0.170702	0.0443312	0.168653	Ttf2
2436	1.39833e-21	5.20227e-21	0.0185567	0.0985816	0.162838	0.131657	0.023673	0.215805	Wrap53
2438	8.71341e-44	4.83899e-43	0.0624965	0.206393	0.387925	0.395505	0.169809	0.309858	Nars
2440	2.4353e-22	9.27241e-22	0.062107	0.10817	0.11513	0.123834	0.0649199	0.123016	Stard5
2440	2.41452e-08	5.9817e-08	0.0417428	0.0433871	0.0433871	0.0430497	0.027807	0.0433871	Lgi2
2440	0.000193888	0.000390272	0.0320143	0.0509929	0.00719249	0.0155289	0.0596594	0.0418406	4933439C10Rik
2443	1.65166e-21	6.13555e-21	0.0932311	0.183178	0.196377	0.0233541	0.0080257	0.21716	Yipf1
2447	3.27952e-24	1.30274e-23	0.014412	0.142843	0.0958667	0.20135	0.11039	0.0728759	Dgcr2
2447	3.75143e-15	1.17382e-14	0.0936688	0.165563	0.114108	0.130794	0.0393006	0.139438	Pik3r4
2447	2.41797e-08	5.98964e-08	0.173157	0.0969918	0.0381106	0.143613	0.0550573	0.0498033	Rev1
2448	1.76737e-21	6.55852e-21	0.0359629	0.119005	0.133894	0.0412841	0.0304211	0.162463	Ndufaf5
2448	8.30748e-19	2.87033e-18	0.0283338	0.111206	0.108809	0.0906135	0.0191546	0.117822	4930522L14Rik
2449	2.57401e-23	1.00294e-22	0.0225089	0.0940084	0.130719	0.138387	0.0424027	0.135531	Crim1
2451	3.92908e-15	1.22863e-14	0.05497	0.119347	0.0784188	0.0723372	0.014709	0.0741501	Atxn7l3
2451	8.43829e-12	2.376e-11	0.0528913	0.0650282	0.0256735	0.0708926	0.0524137	0.0516454	Grb14
2451	1.94311e-07	4.61957e-07	0.106801	0.11744	0.0773118	0.0653774	0.0492468	0.00916058	Eri2
2453	2.8581e-43	1.57528e-42	0.0300222	0.427357	0.270553	0.461915	0.153905	0.386226	Fkbp2
2454	5.2487e-07	1.2219e-06	0.0852695	0.0803504	0.0648046	0.00276443	0.0543906	0.062501	9330020H09Rik
2461	2.85408e-13	8.44674e-13	0.0730806	0.0790732	0.0815203	0.0862332	0.0233	0.0791059	Lurap1
2462	1.77676e-46	1.02258e-45	0.137718	0.117494	0.302752	0.337747	0.0998433	0.157867	Vprbp
2463	4.77726e-23	1.84925e-22	0.0365318	0.0923493	0.129063	0.129935	0.0694095	0.127629	Tom1l1
2465	1.26898e-25	5.19097e-25	0.0868418	0.0322218	0.167843	0.166726	0.0502493	0.144294	Rundc3b
2467	1.25677e-12	3.64609e-12	0.129792	0.178251	0.0621574	0.041465	0.0223931	0.0745913	2310009B15Rik
2468	1.38127e-07	3.30693e-07	0.0343976	0.0343976	0.0343976	0.0328906	0.0148131	0.0343976	Rbfox3
2468	6.46489e-07	1.49717e-06	0.0183971	0.0399431	0.0521637	0.0591631	0.0690881	0.0821565	Rab43
2474	5.24529e-21	1.92152e-20	0.0377185	0.105538	0.114338	0.116633	0.0215601	0.114173	Dock11
2476	3.40995e-19	1.19251e-18	0.00438998	0.362597	0.386823	0.276317	0.173234	0.340451	Nop58
2479	2.77649e-30	1.24629e-29	0.102241	0.227118	0.268284	0.252497	0.0846332	0.228362	Szrd1
2479	3.20104e-20	1.15244e-19	0.0920741	0.180704	0.168097	0.163471	0.02269	0.191343	Fastkd3
2482	1.17074e-06	2.67513e-06	0.00103983	0.030857	0.0296052	0.030857	0.0273963	0.030857	Dmbx1
2483	2.65555e-21	9.80618e-21	0.0429418	0.104992	0.116723	0.117038	0.0660047	0.113419	Rhpn2
2485	2.65252e-20	9.56209e-20	0.0886374	0.111023	0.0967241	0.122346	0.0380537	0.130578	Cdc42bpb
2487	1.40908e-13	4.20272e-13	0.0504467	0.0768497	0.0486153	0.076556	0.0513675	0.0644336	RP23-443O1.1
2493	4.14897e-16	1.33622e-15	0.053423	0.0899404	0.0897371	0.0919626	0.0473324	0.0830704	Klhl13
2496	2.37114e-06	5.34145e-06	0.0330589	0.0222655	0.0324358	0.0336029	0.0308087	0.0339035	Faim3
2500	4.7093e-14	1.42529e-13	0.0567853	0.0703009	0.0673655	0.0705415	0.0357611	0.0722312	Sept3
2501	5.39866e-21	1.97625e-20	0.0968253	0.142466	0.262951	0.180392	0.127786	0.0029538	Commd8
2503	5.26145e-28	2.25933e-27	0.114989	0.22407	0.157401	0.243322	0.0794732	0.249783	Trp53bp1
2504	5.71237e-28	2.45e-27	0.0611828	0.152906	0.190317	0.186862	0.090517	0.131696	Derl3
2504	4.60594e-15	1.43776e-14	0.054367	0.0378977	0.0764432	0.0832903	0.0546138	0.0796923	Fam102b
2504	5.7077e-07	1.32565e-06	0.0349889	0.0246784	0.0279636	0.0343964	0.0108448	0.0319984	Rell1
2507	4.56088e-15	1.42441e-14	0.0580733	0.144185	0.130063	0.122635	0.0431189	0.137972	Ccdc32
2507	6.54739e-08	1.59143e-07	0.0437332	0.0411615	0.0259241	0.0439094	0.0211793	0.044676	Lsp1
2509	7.08739e-21	2.5872e-20	0.059453	0.106908	0.123905	0.12105	0.0523462	0.128957	Acap3
2509	3.07432e-06	6.88495e-06	0.0258158	0.0349035	0.029434	0.0332244	0.0311958	0.028888	Ptprj
2512	4.69195e-08	1.14819e-07	0.0391422	0.0379019	0.0407727	0.0398718	0.0135728	0.0407727	Gm37584
2520	4.72978e-22	1.78745e-21	0.0887145	0.0974473	0.133567	0.130392	0.0516591	0.107577	Tnk2
2520	1.29642e-08	3.24731e-08	0.0378886	0.0409197	0.0391763	0.0395912	0.00386263	0.0340321	Snn
2522	5.14e-21	1.88415e-20	0.0699287	0.10292	0.111558	0.111759	0.0225042	0.111431	Tmc7
2524	5.20497e-19	1.80893e-18	0.0190525	0.0952248	0.0991262	0.101602	0.0582523	0.0994974	Bves
2530	8.5125e-19	2.94035e-18	0.0742645	0.0891359	0.0978287	0.102932	0.0217136	0.104655	Dclk2
2536	4.47708e-26	1.84999e-25	0.0921681	0.118425	0.0751938	0.151868	0.00568112	0.142034	Mfap2
2540	2.40496e-23	9.38248e-23	0.0108226	0.0897466	0.130787	0.134037	0.0644176	0.119184	Recql4
2541	5.29853e-16	1.70071e-15	0.0515255	0.142336	0.132662	0.126128	0.0608049	0.117983	Bora
2542	2.66026e-07	6.28668e-07	0.0334834	0.0246666	0.034425	0.0334593	0.0099615	0.032757	Abi3
2544	1.94157e-34	9.38074e-34	0.102022	0.080221	0.183704	0.20411	0.0784099	0.139381	Cyb5rl
2546	7.47094e-16	2.38876e-15	0.0883313	0.11459	0.103953	0.111663	0.000700143	0.110386	Amacr
2547	1.50023e-14	4.60723e-14	0.0276427	0.15601	0.0433314	0.0676438	0.0853799	0.010377	Zfp652
2555	5.67112e-20	2.02675e-19	0.160927	0.241582	0.204331	0.215638	0.0218529	0.223693	1810022K09Rik
2555	1.68388e-14	5.16422e-14	0.0744433	0.165193	0.129824	0.093553	0.0371089	0.0874345	Scamp2
2555	5.96661e-05	0.000124547	0.020132	0.020132	0.020132	0.0198198	0.020132	0.020132	Wnt7b
2561	7.22516e-65	5.17692e-64	0.0746173	0.301898	0.333786	0.459121	0.126169	0.297028	Aen
2562	5.00456e-07	1.16593e-06	0.0398016	0.0386817	0.00800626	0.0384235	0.0324213	0.00983821	Pi16
2565	7.39128e-17	2.42888e-16	0.0446364	0.079817	0.0941615	0.0820883	0.0572201	0.0922251	Plekhh1
2566	6.57271e-54	4.15397e-53	0.190613	0.295129	0.2885	0.417656	0.143477	0.0779585	Ctbp1
2566	2.21234e-31	1.01225e-30	0.0627159	0.16469	0.161342	0.213026	0.0511691	0.195539	Mef2d
2568	2.67792e-46	1.53838e-45	0.0429683	0.156831	0.229277	0.277415	0.0375213	0.207311	Polr3f
2578	2.32782e-14	7.10666e-14	0.0657826	0.138156	0.0682224	0.065141	0.0465337	0.105565	Per1
2578	1.13506e-08	2.84831e-08	0.126706	0.135004	0.144481	0.0904114	0.0191453	0.144389	Rabl3
2583	1.8188e-12	5.24847e-12	0.0524753	0.0769305	0.07265	0.0741307	0.052257	0.0757541	Shisa8
2584	2.4178e-14	7.37684e-14	0.087907	0.180664	0.110548	0.109886	0.0073339	0.157893	Nat10
2585	5.16731e-44	2.8748e-43	0.0201092	0.0811828	0.261347	0.287299	0.0189721	0.133884	Hook3
2585	1.02763e-25	4.21198e-25	0.0688529	0.129851	0.128581	0.150464	0.0452232	0.113628	Chsy1
2587	1.78667e-10	4.81958e-10	0.0285034	0.0304401	0.04097	0.0539749	0.0407751	0.0562502	Creb3l1
2588	4.75643e-20	1.70476e-19	0.0149555	0.179005	0.219697	0.212553	0.0457766	0.281789	Mrps35
2588	1.41416e-10	3.828e-10	0.173144	0.236704	0.150358	0.0223882	0.0982931	0.192774	Exosc10
2589	5.10878e-67	3.75243e-66	0.032907	0.330854	0.488718	0.5931	0.205543	0.0926795	Rbm25
2589	6.68494e-16	2.13992e-15	0.00292212	0.192403	0.169517	0.160458	0.0985108	0.157716	Ankrd13c
2590	5.09207e-18	1.72391e-17	0.0573652	0.0936062	0.0888719	0.0992412	0.0520365	0.0878642	Spats2l
2592	2.75258e-14	8.37976e-14	0.0357304	0.0829612	0.0623736	0.0718594	0.00919912	0.0571758	Tnfaip8
2596	1.57607e-12	4.55649e-12	0.0597735	0.0750055	0.0526887	0.0650032	0.00110987	0.0730634	Fnbp1
2596	0.000176275	0.000355972	0.00444703	0.0135064	0.0182939	0.00910032	0.0200833	0.0200833	Gpr162
2598	6.51218e-17	2.14397e-16	0.0673133	0.0993236	0.0981048	0.099474	0.047911	0.101805	Slc7a2
2599	3.03127e-14	9.22026e-14	0.110853	0.170307	0.0406785	0.0114702	0.00524888	0.0960696	Enpp4
2600	5.51482e-20	1.97231e-19	0.018376	0.0813981	0.0936039	0.0749365	0.00490417	0.111979	Ccdc166
2605	5.49746e-20	1.96638e-19	0.0622056	0.0926679	0.0951508	0.107615	0.0228696	0.108606	P4ha2
2605	6.91302e-20	2.46527e-19	0.0736618	0.0721981	0.103904	0.109995	0.0526485	0.0769209	Tmsb15b1
2606	5.67994e-20	2.02961e-19	0.0686621	0.0492873	0.0933432	0.108716	0.051825	0.120097	Khk
2607	1.38172e-27	5.86944e-27	0.042784	0.144208	0.179523	0.18525	0.0302997	0.120515	Nhlrc2
2607	6.36509e-07	1.47475e-06	0.102654	0.110558	0.0396964	0.0568556	0.0608969	0.0967109	Nt5c
2608	8.79571e-47	5.08813e-46	0.0620214	0.14295	0.24906	0.307028	0.119883	0.174977	Rbpj
2609	9.56324e-26	3.92232e-25	0.105157	0.160742	0.189765	0.196262	0.0764366	0.198641	Cep68
2611	6.05438e-20	2.16248e-19	0.0618357	0.180415	0.152913	0.100963	0.0570931	0.207125	Xbp1
2615	6.38669e-20	2.28052e-19	0.224417	0.108224	0.472033	0.0921487	0.136536	0.429558	Rfc4
2618	9.92393e-15	3.06089e-14	0.064303	0.0645971	0.0807541	0.0821111	0.0230665	0.0743979	Mapt
2618	7.74147e-14	2.326e-13	0.0987208	0.181711	0.153613	0.0855648	0.10308	0.153888	Gm9790
2621	3.13475e-07	7.37852e-07	0.0138755	0.0472078	0.0447287	0.0307235	0.0426136	0.0534345	Tbc1d2
2623	7.70554e-20	2.74435e-19	0.0250029	0.0889456	0.0994386	0.0147187	0.0198476	0.139329	Vti1a
2624	5.27754e-22	1.99083e-21	0.0844365	0.113171	0.0909877	0.130141	0.0422993	0.08291	Crocc
2626	5.12591e-31	2.3316e-30	0.0241017	0.175239	0.186971	0.214248	0.100106	0.180136	Slc12a2
2626	9.72555e-22	3.64057e-21	0.0766612	0.0985794	0.112761	0.116815	0.0412897	0.104637	Iffo2
2627	2.02829e-20	7.32133e-20	0.0803916	0.112252	0.095697	0.121708	0.0434338	0.113293	Tmem38a
2627	5.45914e-10	1.44517e-09	0.0437573	0.0465673	0.0458125	0.0496126	0.0208572	0.0504117	Podxl
2629	5.31348e-18	1.7974e-17	0.0775928	0.175746	0.159341	0.111264	0.0837725	0.183301	Stard3
2631	2.09171e-09	5.42012e-09	0.0215225	0.0444723	0.043577	0.0481354	0.0370029	0.0488487	Sh2b2
2636	6.7653e-21	2.47143e-20	0.00309519	0.102324	0.109029	0.119635	0.00311956	0.117729	Zbtb14
2637	7.34615e-08	1.78227e-07	0.0407718	0.0381192	0.0435637	0.0426679	0.0353593	0.0400981	Srxn1
2638	2.82772e-12	8.11186e-12	0.119813	0.15729	0.0758185	0.0484718	0.0580315	0.155883	Cenpj
2638	5.82955e-07	1.35332e-06	0.0120202	0.03428	0.0281055	0.0453532	0.0398859	0.0281867	Mob3c
2639	1.51709e-12	4.39006e-12	0.0396766	0.0540998	0.0625669	0.0669153	0.0456583	0.0640417	Gng7
2643	3.17705e-07	7.47525e-07	0.0307958	0.0307958	0.0307958	0.0307958	0.0249676	0.0307958	Rarb
2645	7.65143e-17	2.51404e-16	0.0383503	0.0461889	0.0890468	0.0985052	0.0584538	0.0381999	Ubqln2
2648	1.70313e-22	6.5066e-22	0.0490118	0.0526189	0.120308	0.123347	0.0260042	0.115975	RP24-399A15.2
2649	6.45505e-14	1.94536e-13	0.0722258	0.233571	0.18078	0.144007	0.0455443	0.201538	Afg3l1
2650	2.33156e-25	9.48299e-25	0.0801456	0.182419	0.114842	0.195609	0.0821136	0.124351	Dstyk
2653	2.85182e-22	1.08334e-21	0.067705	0.18592	0.202409	0.187119	0.0406838	0.136252	Zswim6
2653	6.86857e-17	2.2595e-16	0.00699449	0.0639733	0.0988803	0.108302	0.0648117	0.0866182	Pard6b
2655	3.11007e-08	7.67044e-08	0.0145585	0.0316656	0.043557	0.0503394	0.0418496	0.0361846	Tbkbp1
2666	1.70487e-19	6.01592e-19	0.0526069	0.108289	0.103741	0.111664	0.00417566	0.118886	Slc39a11
2669	0.000102305	0.000210355	0.0177614	0.0270255	0.0170229	0.0138277	0.0269354	0.0282019	Dchs1
2674	1.3437e-18	4.61634e-18	0.100682	0.13144	0.0984649	0.141867	0.00969475	0.148113	Adal
2674	3.14427e-07	7.40022e-07	0.0148215	0.0341765	0.034646	0.0344081	0.0294596	0.0357313	Shank2
2676	2.41848e-85	2.12852e-84	0.133088	0.253173	0.356023	0.609262	0.0785952	0.1688	Ube2v2
2676	2.06883e-19	7.28058e-19	0.0500614	0.0927556	0.0805921	0.0867641	0.00438903	0.106628	Tub
2677	2.1809e-19	7.67171e-19	0.0545933	0.0873515	0.0904059	0.0991836	0.0115602	0.101269	Itpr3
2678	0.000256912	0.000512772	0.0118868	0.0191318	0.0168782	0.00702356	0.0211299	0.0211299	Klhl40
2679	2.26937e-19	7.97953e-19	0.0147792	0.0874341	0.138929	0.139972	0.0690049	0.15216	Mcm10
2681	1.96059e-08	4.8712e-08	0.0402262	0.0439718	0.0411494	0.0362058	0.00228907	0.0431491	Noxred1
2682	1.96725e-24	7.85098e-24	0.100558	0.170006	0.152723	0.182769	0.0191073	0.148281	Tmem201
2685	2.66414e-19	9.34119e-19	0.104379	0.306528	0.282337	0.252994	0.0242549	0.301241	Sf3a1
2691	3.76475e-08	9.26213e-08	0.026125	0.0391329	0.045196	0.0435501	0.0360596	0.0393264	Ttc39a
2693	1.84578e-08	4.59193e-08	0.0293245	0.0537843	0.0537843	0.0504489	0.0421099	0.0537843	Gm28578
2695	4.089e-23	1.58529e-22	0.0143502	0.118369	0.168581	0.156889	0.0691788	0.129949	Nup160
2696	8.9527e-14	2.6857e-13	0.04605	0.0710586	0.0690594	0.0666296	0.00625086	0.0705271	Elovl4
2697	3.31154e-07	7.7858e-07	0.036378	0.042189	0.0190538	0.0359418	0.0338705	0.0388842	Ank2
2699	2.98822e-19	1.04657e-18	0.0664618	0.0885855	0.0859461	0.0939781	0.00929472	0.101852	Lrfn4
2700	3.1926e-15	1.00098e-14	0.067856	0.0874611	0.0774504	0.0603014	0.0373641	0.0932941	4833417C18Rik
2701	2.46614e-19	8.65797e-19	0.00365262	0.0871515	0.0997098	0.104935	0.0278573	0.105924	Fcho1
2705	1.19189e-13	3.56134e-13	0.100271	0.201451	0.0381495	0.11198	0.00634732	0.133046	Hif1an
2707	2.78455e-10	7.44753e-10	0.0760585	0.0875656	0.0821582	0.0817802	0.0262833	0.0744866	Slc26a2
2708	4.8547e-22	1.83411e-21	0.0875269	0.112179	0.14012	0.142053	0.0666628	0.13563	Cspg5
2717	7.86849e-11	2.14818e-10	0.0306015	0.0577657	0.0556847	0.0579718	0.0413471	0.0597422	Akap5
2720	7.83749e-10	2.06161e-09	0.05071	0.0436414	0.0287046	0.00935559	0.0194978	0.0584816	Gm5436
2721	3.02705e-23	1.17799e-22	0.00718563	0.0865887	0.129849	0.134854	0.0317125	0.116521	Npc1
2722	7.62923e-58	5.03278e-57	0.153026	0.0630058	0.249699	0.365834	0.0902208	0.168092	Mpv17l2
2725	6.63386e-28	2.84032e-27	0.0406987	0.0525817	0.161973	0.174208	0.0501437	0.121144	Fam168a
2727	1.47071e-06	3.34549e-06	0.231358	0.172363	0.259205	0.0503251	0.0275433	0.23577	Psmd1
2730	1.73188e-13	5.15438e-13	0.0334304	0.257447	0.218722	0.0658297	0.0186533	0.200108	Morc3
2736	2.69354e-09	6.94272e-09	0.0731315	0.0657829	0.0903336	0.0757576	0.0233981	0.048672	Taco1
2737	1.79103e-15	5.66978e-15	0.0651086	0.0805015	0.0888118	0.0899939	0.0378168	0.0855453	Usp35
2737	3.80988e-10	1.0144e-09	0.0553839	0.124257	0.0710068	0.123509	0.101291	0.136206	Zmym2
2740	2.02528e-09	5.25293e-09	0.0382089	0.0481948	0.047522	0.0401502	0.0360282	0.0324047	Misp
2744	2.2049e-13	6.54261e-13	0.036499	0.0784887	0.0478774	0.0745187	0.00771076	0.0578236	Mafk
2744	0.000498929	0.00097492	0.0012834	0.0230627	0.0212704	0.0178415	0.0236042	0.0224272	Adssl1
2748	2.08252e-26	8.66716e-26	0.0783591	0.124838	0.110054	0.149384	0.00651544	0.139551	Elovl5
2748	2.09453e-11	5.8264e-11	0.0526088	0.0622312	0.0633183	0.0633898	0.0324855	0.0619334	Prps2
2749	1.63102e-06	3.70304e-06	0.0500292	0.0508971	0.0471348	0.0253159	0.0371694	0.051091	Art1
2750	5.14072e-21	1.88415e-20	0.0726157	0.0938681	0.110913	0.114742	0.0414541	0.112486	Nqo2
2750	7.2622e-20	2.58868e-19	0.0216928	0.113774	0.140716	0.127294	0.0606233	0.118329	Adnp2
2751	1.27038e-13	3.79177e-13	0.0578123	0.058919	0.0638866	0.0513034	0.0117681	0.0761866	Myh3
2754	7.30736e-16	2.33706e-15	0.0650118	0.095041	0.0705333	0.0975365	0.0397949	0.0893742	Itpr1
2761	9.35988e-21	3.40924e-20	0.0875327	0.0835492	0.101381	0.134383	0.0339503	0.0454054	B230317F23Rik
2762	9.2813e-20	3.29941e-19	0.0439982	0.122447	0.318522	0.0872924	0.125532	0.26763	Racgap1
2764	8.94413e-19	3.08644e-18	0.103295	0.188048	0.153363	0.0214103	0.0199174	0.248817	Hsd17b4
2765	1.6442e-20	5.94959e-20	0.015752	0.0877505	0.115782	0.11709	0.0435356	0.111131	Ankrd9
2768	3.17457e-26	1.31593e-25	0.0692932	0.124355	0.125474	0.154386	0.0763502	0.087247	Phlpp2
2768	3.34677e-13	9.88018e-13	0.058667	0.049868	0.0663543	0.0748881	0.0164728	0.0733441	Cacna1b
2769	9.56197e-19	3.29781e-18	0.0314341	0.0912746	0.09258	0.0407996	0.0153213	0.120406	Efna3
2769	1.2655e-13	3.77767e-13	0.0296125	0.0368209	0.0707126	0.0724986	0.0466597	0.0735462	1700067K01Rik
2771	2.25686e-07	5.34707e-07	0.0222935	0.0323613	0.0313355	0.0357286	0.0293375	0.0357286	Urah
2773	1.82345e-08	4.53766e-08	0.0388352	0.041945	0.0235249	0.0355765	0.0240322	0.0429998	Slc4a3
2774	2.62341e-15	8.25017e-15	0.0542279	0.121333	0.07966	0.0475695	0.0460455	0.120296	Alkbh4
2775	2.92253e-13	8.64827e-13	0.0535616	0.0678787	0.0666535	0.069819	0.0132239	0.064113	Dpysl5
2775	1.96461e-09	5.09769e-09	0.10996	0.0213799	0.132729	0.00748749	0.1455	0.216768	Nfatc2ip
2779	1.18548e-18	4.0784e-18	0.0340224	0.0597569	0.101216	0.098576	0.0506776	0.102621	N28178
2788	1.35302e-18	4.6458e-18	0.0478077	0.0938856	0.136318	0.127805	0.0679345	0.156334	Dcun1d3
2797	2.18162e-21	8.07285e-21	0.0392503	0.0903712	0.106301	0.120451	0.0639615	0.105248	Mesdc1
2801	3.41566e-19	1.19426e-18	0.0578428	0.0904588	0.0952966	0.100223	0.00233245	0.0939408	2810429I04Rik
2802	8.23753e-37	4.12923e-36	0.130585	0.142465	0.268397	0.287991	0.0955623	0.173033	Nup153
2802	2.92934e-19	1.02624e-18	0.00826213	0.0603138	0.100034	0.113177	0.00193771	0.113583	Emc9
2803	7.3295e-08	1.77841e-07	0.0440491	0.145568	0.120867	0.0811516	0.103422	0.142426	Trim33
2806	2.04475e-17	6.82304e-17	0.0709851	0.132364	0.11105	0.129639	0.0171896	0.105355	Mgat1
2806	4.26211e-11	1.17443e-10	0.0505643	0.050597	0.0499728	0.0336166	0.0406251	0.0623647	RP24-239E2.2
2809	2.13975e-18	7.30977e-18	0.034716	0.106862	0.115206	0.116353	0.0369101	0.129528	Gatsl2
2814	7.80351e-14	2.34435e-13	0.0185627	0.192301	0.213689	0.127086	0.119014	0.171404	Dnajc11
2818	1.76697e-37	8.92928e-37	0.0603674	0.172774	0.171994	0.231206	0.0236769	0.167164	Pja1
2819	1.71416e-10	4.62848e-10	0.0442182	0.0414825	0.045562	0.0528864	0.00327701	0.0535436	Prrt1
2820	1.3506e-11	3.77899e-11	0.0871832	0.11988	0.0504031	0.0699401	0.0682387	0.0443488	Zfp770
2822	1.90709e-15	6.03027e-15	0.02045	0.0800897	0.0831613	0.0757582	0.00417133	0.0844108	Fam81a
2826	1.90139e-23	7.43775e-23	0.0648241	0.112616	0.110686	0.132508	0.048184	0.125811	Bcl9l
2827	3.69238e-20	1.32683e-19	0.110927	0.231153	0.204075	0.213829	0.00393785	0.0851527	Cdk7
2828	6.44009e-22	2.42532e-21	0.0642402	0.106234	0.133572	0.135176	0.0555296	0.110514	Slc35g1
2834	3.41289e-18	1.1616e-17	0.0472333	0.0964181	0.0722161	0.106045	0.0543796	0.129325	Tmub1
2836	9.65347e-21	3.5136e-20	0.0181756	0.0632752	0.135231	0.134028	0.0462093	0.103422	Zbtb41
2836	5.82392e-14	1.75771e-13	0.0630696	0.0749315	0.0131565	0.0832238	0.0428898	0.0715543	Fabp3
2842	1.18517e-40	6.30984e-40	0.184061	0.183842	0.376625	0.397953	0.0615898	0.21231	Zmym5
2847	3.95046e-35	1.92702e-34	0.13123	0.18819	0.227323	0.251675	0.039538	0.21469	Nbr1
2848	6.33502e-15	1.97106e-14	0.0222853	0.0637032	0.0643872	0.0940208	0.0588731	0.0946583	Ckb
2849	7.56183e-13	2.20772e-12	0.0497507	0.102638	0.0843394	0.0707794	0.00411656	0.0836448	Tes
2850	6.71881e-32	3.09409e-31	0.0519892	0.192605	0.196604	0.234467	0.0640301	0.20269	St3gal5
2851	2.15678e-19	7.58794e-19	0.0283568	0.0758508	0.107562	0.107362	0.00522847	0.0843022	Rnf217
2851	3.73158e-14	1.13172e-13	0.067304	0.0575904	0.0781175	0.0902592	0.00481853	0.0701507	Adar
2853	1.83831e-17	6.13751e-17	0.0525254	0.0899834	0.0928984	0.0967777	0.0349412	0.0930796	Nnat
2854	0.000823246	0.00158069	0.0125474	0.0214365	0.0179927	0.0220493	0.0250781	0.0112792	Tead3
2856	3.3864e-19	1.18453e-18	0.0338919	0.0887897	0.105673	0.108832	0.0122399	0.107352	Gstk1
2856	5.8708e-17	1.93486e-16	0.0244552	0.21371	0.300014	0.221562	0.142793	0.180562	Nup85
2857	3.9195e-29	1.72357e-28	0.0451159	0.116801	0.141995	0.163572	0.0314054	0.0787378	Prkcd
2859	8.38327e-13	2.44382e-12	0.0650768	0.222127	0.0792942	0.0026988	0.0311074	0.187728	Rraga
2859	3.71566e-10	9.89848e-10	0.0230166	0.0566949	0.0804005	0.0638774	0.0572551	0.0498926	BC052040
2866	2.8977e-19	1.01558e-18	0.0100974	0.0958	0.106299	0.142163	0.0791117	0.0838099	Prkacb
2866	4.40863e-13	1.29549e-12	0.0448366	0.0712039	0.0623953	0.0439611	0.0144178	0.0712039	Padi3
2869	1.60469e-07	3.83113e-07	0.032847	0.0360009	0.0271106	0.034841	0.0129929	0.0322764	Smad3
2870	9.49985e-22	3.55983e-21	0.111203	0.124309	0.161649	0.174589	0.0492674	0.180657	Fbxl18
2870	5.90007e-09	1.4984e-08	0.0420095	0.0476224	0.029919	0.0425117	0.0151727	0.0476224	Pml
2873	1.69813e-18	5.81391e-18	0.0655604	0.0845174	0.0999544	0.0977185	0.031365	0.0991207	Wdr81
2876	7.8183e-19	2.70357e-18	0.0469384	0.0945707	0.0961754	0.105186	0.0458254	0.104752	Dzip1l
2879	1.03157e-12	2.9994e-12	0.15372	0.263121	0.165672	0.0259701	0.0583595	0.177986	Noc4l
2882	5.22121e-13	1.53156e-12	0.0467625	0.0667506	0.0616036	0.0649212	0.025506	0.0667506	Fam159a
2883	9.16913e-08	2.21547e-07	0.0352508	0.0374483	0.0374483	0.0374483	0.0234061	0.0374483	Acan
2883	8.11354e-05	0.000168078	0.00566963	0.0207711	0.020167	0.0217521	0.020026	0.0206126	Tlx2
2884	6.48506e-12	1.8335e-11	0.0467627	0.0373931	0.056944	0.0698823	0.047196	0.0709868	1700101E01Rik
2884	4.63655e-08	1.13508e-07	0.0466346	0.0426916	0.0275965	0.0295358	0.0102369	0.0527689	Elovl1
2886	1.00423e-18	3.46058e-18	0.0813595	0.0958499	0.144402	0.131803	0.0558504	0.13083	Lss
2889	1.28259e-71	9.88807e-71	0.144928	0.162229	0.413805	0.565808	0.137847	0.214565	Stag1
2892	1.66265e-19	5.8686e-19	0.212531	0.173911	0.329527	0.28916	0.12207	0.287968	Syf2
2892	1.26263e-12	3.66269e-12	0.0487655	0.187456	0.0896244	0.049997	0.0128765	0.0981088	Dnajc25
2894	4.32927e-21	1.5904e-20	0.068471	0.0756903	0.110756	0.114467	0.0269764	0.0981402	Trim3
2896	5.9548e-08	1.44995e-07	0.0346719	0.0376754	0.0379101	0.038645	0.0302726	0.0391671	A730013G03Rik
2897	9.14313e-07	2.10214e-06	0.0215801	0.0333284	0.0238196	0.0221554	0.0273474	0.0298328	Prickle4
2902	9.38028e-20	3.33365e-19	0.0649713	0.05199	0.108801	0.110944	0.0252236	0.0992638	Gm20760
2902	1.12901e-19	4.00323e-19	0.0687812	0.141376	0.111079	0.145296	0.0538578	0.137229	Clasp1
2902	1.25367e-09	3.27519e-09	0.0324039	0.0314947	0.0750967	0.0800712	0.0675268	0.101243	Zfp961
2907	2.87919e-09	7.4082e-09	0.0620144	0.0754435	0.032599	0.0134629	0.00354582	0.0723439	1700112D23Rik
2910	0.000159535	0.000323217	0.0106058	0.0204963	0.018123	0.00691319	0.0190969	0.0168706	5730559C18Rik
2912	1.19448e-39	6.26018e-39	0.0823429	0.156783	0.179231	0.227567	0.0181829	0.134885	Lipt2
2912	7.6167e-06	1.66997e-05	0.0444958	0.0404867	0.0286351	0.0319239	0.0112175	0.0326045	Gm37174
2916	3.94e-31	1.7948e-30	0.0549391	0.134058	0.174057	0.198376	0.0849332	0.173358	Map4k2
2917	1.37295e-40	7.30176e-40	0.0156671	0.120675	0.167869	0.239987	0.0811094	0.187508	Cdk5
2921	8.32513e-26	3.4179e-25	0.0849237	0.101093	0.186115	0.213509	0.031923	0.209603	Inip
2924	1.48653e-21	5.52625e-21	0.0800039	0.11302	0.163453	0.160829	0.0509073	0.0971078	Kat6b
2925	1.5623e-17	5.2195e-17	0.00733985	0.076776	0.0924773	0.0889249	0.048076	0.0928841	Gm10282
2926	2.11254e-32	9.83413e-32	0.0889227	0.0629319	0.177395	0.203676	0.0655403	0.128892	Nr1d2
2929	2.00581e-06	4.53493e-06	0.0277276	0.0277276	0.0277276	0.0277276	0.0233912	0.0245894	Cdx1
2930	1.88612e-23	7.37918e-23	0.0756619	0.0780808	0.151507	0.167547	0.0331702	0.163482	Dhx33
2934	2.13617e-12	6.15073e-12	0.0417638	0.0612769	0.0599773	0.0612769	0.0405049	0.0612769	Hcn2
2936	2.76492e-18	9.42346e-18	0.0177225	0.170314	0.190703	0.133451	0.0364105	0.16677	Cpsf4
2942	1.79301e-14	5.49212e-14	0.0892104	0.104167	0.11866	0.113516	0.0257139	0.1109	Sap130
2951	1.12377e-15	3.57751e-15	0.0325125	0.105142	0.125614	0.137793	0.0816541	0.0842046	Lepr
2955	6.39738e-20	2.28401e-19	0.0833397	0.154946	0.130849	0.15987	0.0285935	0.113269	Ankrd37
2960	9.33036e-08	2.25355e-07	0.0109458	0.0596834	0.107685	0.110407	0.101627	0.0481735	Ascc3
2964	9.79022e-14	2.93447e-13	0.0982247	0.137571	0.103035	0.0770442	0.0120489	0.142502	Tmem19
2967	1.41794e-23	5.55621e-23	0.00761656	0.0986478	0.155557	0.160042	0.0248703	0.114519	Rictor
2967	6.27043e-09	1.59122e-08	0.162331	0.217754	0.154171	0.0566404	0.016597	0.193798	Smim12
2971	1.02036e-05	2.22146e-05	0.0680198	0.0470522	0.0349903	0.0408474	0.0364126	0.0366182	Dph2
2976	5.65325e-08	1.37801e-07	0.00751594	0.0140946	0.0443513	0.0454305	0.0350442	0.0306629	Gm26881
2981	4.11379e-17	1.36103e-16	0.016501	0.073029	0.128094	0.159793	0.0552706	0.216015	Timeless
2983	3.95725e-14	1.19914e-13	0.0574493	0.063991	0.0742071	0.0779508	0.0349209	0.0712443	Npw
2984	7.61489e-52	4.68057e-51	0.102298	0.0451912	0.233744	0.32679	0.0417571	0.0699158	Mcm8
2987	9.29938e-13	2.70707e-12	0.0509794	0.0654875	0.0658131	0.0649508	0.0333474	0.0674626	Cux2
2993	1.68034e-38	8.62831e-38	0.0612028	0.116882	0.1498	0.239774	0.0951403	0.110157	Slc16a1
2993	3.29137e-14	9.99796e-14	0.0521931	0.0753488	0.0633465	0.076644	0.0250393	0.0784565	Cda
2995	6.58358e-18	2.2207e-17	0.0262657	0.171954	0.278302	0.0920749	0.0944466	0.0911474	Cnot10
2996	1.27121e-15	4.04068e-15	0.0954025	0.109535	0.124207	0.129603	0.0712522	0.143582	Ddx31
2996	1.10058e-07	2.64844e-07	0.0303192	0.0335525	0.0335525	0.0332482	0.0269476	0.0335525	Dll1
2997	3.11936e-07	7.34369e-07	0.051395	0.0805486	0.065941	0.0524279	0.0582753	0.0725897	Gm7488
2998	1.18256e-05	2.56785e-05	0.0571963	0.0419776	0.0325343	0.0414706	0.0019445	0.046044	Dnajc16
3000	7.65389e-14	2.30024e-13	0.0508275	0.0975724	0.101932	0.0422105	0.0555232	0.101081	Ankrd27
3002	3.46623e-19	1.21143e-18	0.0769452	0.146756	0.144477	0.153895	0.0455439	0.163588	Ppp1r15b
3003	7.48717e-19	2.59194e-18	0.0250375	0.00288517	0.104684	0.105299	0.0216294	0.0924559	Slc27a4
3003	5.35663e-17	1.76728e-16	0.111315	0.186507	0.19946	0.0737405	0.00674734	0.215557	Fam207a
3003	8.00685e-11	2.18523e-10	0.0589477	0.0631248	0.0722779	0.0591265	0.00413729	0.0624372	9230116N13Rik
3005	4.08309e-08	1.00175e-07	0.0233842	0.0379665	0.0379665	0.0355596	0.0294969	0.0379665	Trim62
3009	3.81693e-13	1.12401e-12	0.0795114	0.102215	0.117254	0.0883323	0.0533443	0.105179	Csrnp2
3010	1.11538e-07	2.68251e-07	0.036271	0.0280464	0.0375813	0.0406542	0.0296637	0.0375243	Crabp2
3011	7.90531e-15	2.44891e-14	0.14402	0.23823	0.0947562	0.191333	0.0803696	0.0119569	Bmi1
3014	6.65933e-17	2.19125e-16	0.0423125	0.275941	0.189	0.198367	0.119321	0.346455	Ncor1
3014	5.19323e-13	1.52353e-12	0.139459	0.280947	0.282235	0.148681	0.139203	0.248084	Sf1
3015	3.7322e-72	2.89077e-71	0.18443	0.278781	0.348707	0.523218	0.150585	0.250375	Phf14
3015	1.14425e-12	3.32236e-12	0.0971795	0.119372	0.124661	0.0562919	0.059463	0.138218	Aagab
3018	9.95874e-07	2.28417e-06	0.0332098	0.0356853	0.0312077	0.0320669	0.00982902	0.0333117	Itgb4
3023	1.78171e-20	6.43969e-20	0.048147	0.0779174	0.097711	0.117378	0.00786884	0.111924	Nckap5
3026	2.15303e-13	6.39098e-13	0.0343128	0.0654757	0.055382	0.0646762	0.0325199	0.0676346	Col5a1
3028	3.59063e-22	1.36005e-21	0.0630699	0.0785826	0.153991	0.156648	0.0318078	0.111581	Ccdc132
3028	0.000472364	0.000925702	0.00944043	0.015496	0.0100976	0.015496	0.015496	0.0122835	Hist1h4b
3029	5.38106e-29	2.3596e-28	0.0078864	0.108307	0.164656	0.181855	0.0117135	0.151338	Adck3
3029	7.56645e-15	2.3457e-14	0.0281445	0.120447	0.073916	0.0488297	0.0182931	0.124113	Reep6
3032	8.18881e-18	2.75617e-17	0.023012	0.0771045	0.0974798	0.0962508	0.0434273	0.079035	Atp7a
3033	2.31264e-09	5.9758e-09	0.0407432	0.0495038	0.0478486	0.0490552	0.0358774	0.044738	Pcolce2
3034	9.01453e-27	3.76876e-26	0.0851524	0.1766	0.197719	0.204584	0.0553225	0.100581	Gca
3036	3.06789e-13	9.07195e-13	0.0295994	0.0671281	0.0692407	0.0674616	0.042045	0.0666609	Gata2
3037	1.24732e-29	5.53391e-29	0.125587	0.0143347	0.189143	0.228339	0.0185616	0.145008	Tmem39a
3038	1.50466e-14	4.62029e-14	0.051841	0.0639026	0.0772436	0.0852489	0.0517252	0.076669	Mapk13
3044	1.43133e-05	3.0967e-05	0.0453892	0.0262791	0.0286575	0.0156416	0.0238447	0.0178605	Smcr8
3044	0.00062831	0.0012174	0.00958274	0.0265925	0.00380239	0.027966	0.029806	0.0228328	Tmem37
3046	1.69862e-13	5.05841e-13	0.0546333	0.0645529	0.0662331	0.0743855	0.0171356	0.0686326	Mpp1
3052	1.66497e-41	8.96407e-41	0.115587	0.167568	0.181548	0.273882	0.00251796	0.209382	Prorsd1
3053	8.4809e-17	2.78254e-16	0.0366693	0.0816031	0.0759652	0.0920774	0.0353078	0.0929405	Stox1
3056	2.56805e-05	5.47218e-05	0.0208046	0.027225	0.0257619	0.0181611	0.0235947	0.0250265	Ntm
3064	1.56234e-16	5.09369e-16	0.0324457	0.0514945	0.0760342	0.0690425	0.0203104	0.102006	Dna2
3065	1.59056e-16	5.1823e-16	0.0775575	0.102449	0.121657	0.123737	0.0852655	0.161786	Rab3gap2
3066	2.55388e-56	1.65962e-55	0.0838439	0.217605	0.476589	0.539879	0.0786416	0.31983	Rbm4b
3070	5.05733e-30	2.25786e-29	0.0335851	0.108022	0.184231	0.213322	0.0938857	0.134365	Erdr1
3070	1.67445e-05	3.60887e-05	0.0446666	0.0429839	0.0329742	0.0355726	0.0109493	0.040585	Fam185a
3072	3.14382e-22	1.19244e-21	0.0231007	0.0848161	0.135649	0.13731	0.0275296	0.122577	Ddx19a
3073	1.60621e-06	3.64838e-06	0.0232531	0.024288	0.0317522	0.0320969	0.0266498	0.0327591	Nobox
3078	1.65578e-16	5.39339e-16	0.0361126	0.0464897	0.0903406	0.0935863	0.0365854	0.0942348	Vopp1
3084	1.57217e-06	3.5727e-06	0.0339317	0.0271834	0.0144937	0.0103076	0.0226097	0.0361453	6530409C15Rik
3088	2.04896e-41	1.10124e-40	0.0699206	0.257341	0.284907	0.349475	0.0723681	0.226047	Cltc
3089	2.48748e-20	8.97364e-20	0.0136527	0.105331	0.111759	0.120184	0.060319	0.105271	Ogfod1
3089	2.1693e-18	7.40768e-18	0.0516196	0.0713481	0.102923	0.109164	0.0587405	0.106907	Nlgn2
3091	1.33206e-24	5.3289e-24	0.0370087	0.0598334	0.176942	0.206958	0.101684	0.0370603	Phf12
3091	5.94608e-19	2.06419e-18	0.026758	0.0407194	0.0974789	0.102028	0.00449112	0.0986406	RP23-378O9.2
3093	1.34421e-25	5.4969e-25	0.0673765	0.163858	0.207248	0.220091	0.0382202	0.214891	Cmc1
3095	1.4778e-23	5.78896e-23	0.0479013	0.0434562	0.125588	0.134879	0.0127876	0.0888642	Lrba
3096	2.40942e-16	7.81952e-16	0.00263329	0.0377938	0.0524011	0.0315392	0.0389081	0.0859801	Nkd2
3098	8.54952e-22	3.20855e-21	0.0180307	0.0119628	0.139895	0.138189	0.0379583	0.0892495	Trp53bp2
3098	9.46039e-06	2.0631e-05	0.0314111	0.0232533	0.0297938	0.0316023	0.0180861	0.0300616	Phactr1
3104	5.26531e-18	1.78184e-17	0.0700469	0.114185	0.0945466	0.122859	0.0065728	0.119737	Mrpl23-ps1
3104	4.06254e-07	9.5146e-07	0.00822466	0.0435856	0.0438829	0.0198063	0.0365073	0.0478354	5730507C01Rik
3106	1.41283e-11	3.94999e-11	0.0445603	0.0612997	0.0511477	0.0529002	0.0184731	0.05752	Rnf165
3110	1.10839e-21	4.14094e-21	0.083384	0.127177	0.132038	0.142869	0.0537317	0.13479	Stk11ip
3113	1.67327e-15	5.29969e-15	0.0246345	0.0785239	0.0714989	0.0849469	0.0492115	0.0710081	Gpsm1
3114	1.60793e-11	4.48635e-11	0.074608	0.129929	0.0188635	0.0298697	0.0166585	0.0745694	Atxn7
3115	2.74435e-16	8.89259e-16	0.0365012	0.0696675	0.0702647	0.0874146	0.0359333	0.08833	Cobll1
3116	2.96826e-12	8.50916e-12	0.0255393	0.0607272	0.0704289	0.0710286	0.0449234	0.0689685	Snca
3121	4.29458e-07	1.0042e-06	0.0322769	0.0281056	0.0347989	0.0186129	0.00275627	0.0347297	Gls2
3122	3.66972e-16	1.18402e-15	0.0250812	0.0416681	0.0692516	0.0817939	0.0125212	0.0839239	RP23-378O9.1
3124	9.59704e-06	2.09216e-05	0.0270955	0.0278458	0.0218856	0.0258162	2.4885e-05	0.0244565	Pde4d
3126	3.56298e-11	9.84292e-11	0.00187345	0.0437169	0.0556563	0.0565981	0.0383924	0.05798	Col22a1
3130	1.35685e-11	3.79561e-11	0.0530071	0.0901386	0.0709047	0.0669984	0.0546897	0.0864465	Gm5566
3134	2.48045e-10	6.64562e-10	0.0682123	0.0844155	0.0731177	0.0794015	0.0415517	0.0892301	Chml
3139	2.15807e-05	4.62393e-05	0.0125076	0.0231708	0.0231708	0.0231708	0.0208877	0.0231708	Gabrg3
3140	3.55252e-14	1.0782e-13	0.101155	0.169139	0.17398	0.114904	0.014982	0.172295	Arhgef7
3141	4.56153e-09	1.16429e-08	0.0172413	0.0438875	0.0400527	0.048466	0.0350264	0.0466369	Ano1
3143	8.06168e-17	2.64744e-16	0.0901654	0.307071	0.374491	0.136441	0.154406	0.277624	Rad23b
3144	3.59339e-11	9.92584e-11	0.0495932	0.0580804	0.0571842	0.0617801	0.00833724	0.0431771	4930506M07Rik
3145	5.39198e-18	1.82321e-17	0.0171541	0.080344	0.096426	0.0980545	0.0380673	0.0863654	Rp2h
[truncated: 1,875 more rows]

## Sheet: Differentiating_Spermatogonia_2
Top	p.value	FDR	logFC.Differentiating_Spermatogonia_1	logFC.Leptotene	logFC.Pachytene_1	logFC.Pachytene_2	logFC.Undifferentiated_Spermatogonia	logFC.Zygotene	GeneName
1	0	0	0.0394876	1.05628	2.96069	3.61507	0.775898	3.20917	Ptma
1	0	0	0.308039	0.608415	2.19116	2.28193	1.01536	1.57112	Dek
2	0	0	0.0175907	1.13763	2.77114	2.9426	1.09564	2.70691	Hmgn2
3	1.27361e-285	4.41644e-284	0.95868	0.444602	0.774573	0.900517	1.70575	0.514189	H3f3b
6	6.66871e-238	1.84022e-236	0.584229	1.37686	2.26014	2.35166	1.76753	2.14136	Hist1h2ap
8	2.78459e-198	6.13226e-197	1.18787	0.952175	1.59469	1.58721	1.4619	1.38726	Esx1
12	6.23255e-192	1.32785e-190	0.0450089	1.44683	1.66575	1.74964	0.290311	1.68012	Cenpa
28	1.17033e-168	2.1911e-167	0.214503	1.07279	1.32313	1.36092	0.914716	1.33322	Ccnd1
38	6.06364e-156	1.05945e-154	0.162288	0.53881	1.23482	1.25367	0.942205	1.27096	Nt5dc2
40	6.04594e-209	1.42079e-207	0.0427992	0.00174522	1.45951	1.59326	1.29862	1.17394	Cited1
43	9.80211e-107	1.23648e-105	0.25474	0.805831	0.847545	0.870359	0.597334	0.847367	Ccng1
44	3.12114e-152	5.31877e-151	0.217337	0.539158	1.1862	1.24637	0.251703	0.549181	Usp26
48	6.59114e-101	8.02524e-100	0.0461999	1.00103	0.980381	1.01676	0.371038	0.6983	Ube2c
63	1.10718e-149	1.85248e-148	0.21582	0.0991044	1.08645	1.18071	0.84517	0.711525	Rbp4
68	0	0	0.263613	0.227446	1.89621	2.00069	0.176283	1.36746	Rpl22
70	3.41657e-123	4.87636e-122	0.529601	0.113293	1.00621	1.02341	0.487833	0.879445	Elavl2
71	6.65113e-227	1.74071e-225	0.224863	0.32579	0.946126	1.24827	1.51814	0.283872	Hmgb2
71	1.134e-65	1.00516e-64	0.00648657	0.734072	0.682456	0.626069	0.229946	0.578285	Incenp
74	1.45387e-139	2.28061e-138	0.432128	0.480912	1.03986	1.1465	0.862789	1.08938	Selm
85	2.34173e-59	1.94985e-58	0.208464	0.589022	0.547563	0.533398	0.39889	0.529266	Plk1
87	1.05236e-104	1.31284e-103	0.797999	0.0804597	0.566779	0.314964	1.24294	0.846443	H1fx
100	7.07354e-117	9.64725e-116	0.104994	0.756602	0.741899	0.992075	0.395121	0.639656	Txn1
128	1.5585e-94	1.81155e-93	0.113581	0.326477	0.87876	0.868861	0.53948	0.889322	Dnajc9
145	8.79367e-165	1.61475e-163	0.0646646	0.827139	1.15807	1.37904	0.0805372	0.971185	Rpa2
156	3.141e-81	3.20981e-80	0.242376	0.413288	0.990716	0.81937	0.576525	0.539198	Epcam
162	5.62558e-87	6.09982e-86	0.242908	0.107133	0.669372	0.419585	0.220952	0.631767	Rpl41
164	1.35383e-77	1.33785e-76	0.130482	0.626042	0.80034	0.732452	0.115264	0.792437	Psmd5
194	5.65409e-71	5.28686e-70	0.335345	0.337479	0.572799	0.233745	0.645282	0.843052	Spc24
209	1.22602e-77	1.21299e-76	0.278936	0.348882	0.648472	0.662899	0.402067	0.548379	Tex13
209	6.98408e-58	5.71389e-57	0.323871	0.161648	0.442114	0.530421	0.914568	0.139691	Cbx1
228	2.4982e-96	2.94932e-95	0.00175366	0.291024	0.713766	0.784973	0.255548	0.51628	Fen1
239	3.49284e-33	1.95944e-32	0.118234	0.464641	0.0690438	0.119972	0.372194	0.337117	Dnlz
242	2.31792e-44	1.5746e-43	0.0417306	0.344398	0.372828	0.379517	0.133159	0.380965	Sox11
243	1.01095e-32	5.61808e-32	0.0293407	0.432687	0.236967	0.127744	0.187858	0.232753	Kif20a
248	3.51297e-77	3.45639e-76	0.158804	0.274196	0.591184	0.701942	0.275112	0.652894	Vkorc1
249	1.51241e-77	1.49337e-76	0.253467	0.181962	0.621831	0.644672	0.360577	0.436358	Tex11
250	3.54898e-59	2.94914e-58	0.242218	0.495491	0.65583	0.19241	0.0224243	0.95877	Rpl36
254	1.16398e-58	9.5955e-58	0.172424	0.427696	0.430179	0.074993	0.59022	0.932033	Atp5k
260	1.47673e-66	1.3193e-65	0.299065	0.389792	0.571715	0.574593	0.371425	0.403625	Melk
267	1.82461e-56	1.46956e-55	0.435341	0.320856	0.713022	0.39022	0.502153	0.73919	Nsmce4a
268	2.25491e-56	1.81143e-55	0.0352085	0.461115	0.477671	0.259761	0.287223	0.646136	Rrm1
285	1.27281e-54	9.9515e-54	0.0713172	0.237923	0.510051	0.437193	0.19434	0.537616	Oxct1
289	2.02368e-139	3.17243e-138	0.271621	0.0708571	0.968738	1.1802	0.278973	0.279845	Cadm1
299	2.38234e-62	2.04814e-61	0.265087	0.191501	0.51319	0.525967	0.463001	0.377182	Mbnl3
300	2.0302e-89	2.25143e-88	0.189908	0.528735	0.687913	0.781947	0.345466	0.470757	Grb2
300	1.04537e-61	8.93466e-61	0.465098	0.273676	0.642073	0.654272	0.574271	0.568423	Hist1h1a
302	2.5621e-67	2.30636e-66	0.216172	0.396011	0.544536	0.564342	0.469593	0.518452	Gnai1
307	5.70602e-29	2.9556e-28	0.0682897	0.592763	0.477224	0.256023	0.215191	0.44949	Utp11l
323	2.93374e-44	1.99077e-43	0.0471754	0.317653	0.351423	0.364694	0.261762	0.326008	Tmem56
327	5.87086e-42	3.86463e-41	0.0114688	0.312147	0.328381	0.356431	0.275714	0.349576	Phlda3
331	3.79525e-41	2.46053e-40	0.371158	0.167525	0.101667	0.0662187	0.406238	0.148974	Sgcb
333	8.60393e-51	6.37424e-50	0.242083	0.388886	0.396084	0.316542	0.242844	0.485558	Knstrn
345	5.85579e-27	2.90025e-26	0.0468799	0.396452	0.286227	0.310798	0.162428	0.305741	Lin7c
352	9.95064e-62	8.51644e-61	0.0364218	0.179613	0.506704	0.52538	0.0678586	0.361679	Kmt2a
356	7.18266e-68	6.49627e-67	0.300735	0.0904587	0.555602	0.592703	0.131663	0.20327	Trap1a
362	3.49979e-39	2.18686e-38	0.154124	0.296235	0.331495	0.323415	0.273748	0.340391	Nudt22
365	5.9905e-94	6.89865e-93	0.0186328	0.402296	0.737993	0.849925	0.488675	0.441374	C1d
365	7.03059e-39	4.37332e-38	0.10757	0.403371	0.596395	0.348993	0.725625	0.420882	Uba2
370	1.98351e-51	1.48811e-50	0.118661	0.0981129	0.425095	0.439369	0.142526	0.430721	Zglp1
380	3.51534e-85	3.73193e-84	0.0524792	0.0551732	0.768397	0.825034	0.35112	0.3135	Rock1
381	5.87543e-255	1.73287e-253	0.0559026	0.196227	1.30842	1.81632	0.0760778	0.428743	Cirbp
407	2.85903e-76	2.7898e-75	0.144083	0.0315074	0.57988	0.649596	0.323286	0.160918	Vma21
411	3.62113e-24	1.68002e-23	0.192871	0.46362	0.153153	0.283023	0.434925	0.24546	Tmed7
422	5.49261e-46	3.8178e-45	0.00805191	0.393223	0.446436	0.467122	0.273426	0.38993	Tars
428	7.94396e-51	5.89057e-50	0.0804427	0.267858	0.449597	0.461465	0.291936	0.438078	Colgalt1
462	2.64568e-54	2.06076e-53	0.115578	0.325518	0.476961	0.489148	0.22194	0.385292	Abi1
466	1.67605e-32	9.27683e-32	0.130845	0.389018	0.128171	0.194039	0.615045	0.0781395	Rfxap
470	6.99921e-56	5.59015e-55	0.270052	0.412381	0.532849	0.573697	0.486453	0.48063	Mki67
472	1.68026e-93	1.92518e-92	0.352954	0.320225	0.647162	0.810443	0.533491	0.302576	Oat
478	5.07848e-50	3.72797e-49	0.187239	0.188453	0.375569	0.424254	0.352312	0.397697	Bmyc
493	3.44506e-31	1.86733e-30	0.457877	0.0667927	0.420561	0.496677	0.631795	0.18338	Mtdh
495	1.7881e-76	1.74823e-75	0.0349039	0.341787	0.597581	0.671907	0.248118	0.429602	Ero1l
498	5.81339e-69	5.32173e-68	0.405687	0.51137	0.578684	0.758669	0.608556	0.292198	Nucks1
498	8.38553e-53	6.4052e-52	0.0449199	0.108038	0.429678	0.446851	0.155122	0.246797	Gm4779
499	2.28006e-83	2.3779e-82	0.176207	0.520925	0.896773	0.879282	0.657795	0.220033	Rheb
499	1.54427e-29	8.07131e-29	0.164917	0.239838	0.208962	0.256427	0.262276	0.268093	Ppp1r14a
509	4.59298e-72	4.34203e-71	0.144975	0.219006	0.616595	0.683318	0.455206	0.372259	Ostf1
519	9.79762e-27	4.82659e-26	0.0773458	0.323518	0.258512	0.29307	0.109111	0.350285	Srm
520	6.08481e-30	3.21613e-29	0.169962	0.200805	0.586738	0.502912	0.697654	0.482781	Slbp
533	3.51714e-52	2.65957e-51	0.108215	0.622002	0.173324	0.669923	0.450648	0.181653	Hnrnpa2b1
534	7.08783e-20	2.95977e-19	0.182394	0.605805	0.454048	0.170571	0.412379	0.400909	U2af1
536	3.227e-29	1.67816e-28	0.137354	0.179667	0.328775	0.181697	0.590453	0.077175	Rdx
537	8.4828e-29	4.38023e-28	0.0226678	0.364825	0.372559	0.363499	0.22899	0.36236	Mob1b
542	1.076e-19	4.4625e-19	0.0808678	0.261395	0.183111	0.103013	0.185493	0.178694	Samd8
549	2.21863e-45	1.531e-44	0.121191	0.169106	0.435563	0.440056	0.227065	0.418223	Nsf
554	2.23932e-60	1.89053e-59	0.212533	0.254431	0.48417	0.537191	0.102171	0.383199	Smc1a
554	5.48118e-29	2.83973e-28	0.00357914	0.222528	0.248364	0.239264	0.207492	0.253186	Runx3
558	7.30741e-30	3.85332e-29	0.111379	0.365028	0.38377	0.371669	0.203833	0.389095	Prpsap2
571	3.02768e-66	2.70004e-65	0.150153	0.406533	0.701655	0.720818	0.408217	0.49823	Rab1
572	2.77429e-39	1.7379e-38	0.180407	0.107313	0.308875	0.341025	0.309361	0.314396	Mdp1
574	4.32738e-86	4.64358e-85	0.0345623	0.185907	0.727942	0.818772	0.0949027	0.508839	Zfand6
576	5.88448e-19	2.38867e-18	0.0771982	0.338855	0.148917	0.164115	0.232294	0.30774	Setd8
578	1.24959e-33	7.05944e-33	0.0283511	0.419398	0.442738	0.443164	0.156234	0.342023	Ube2w
579	1.34235e-56	1.08255e-55	0.206666	0.0557459	0.45004	0.492722	0.374979	0.141879	Sms
582	3.55721e-113	4.74734e-112	0.131559	0.385082	0.664591	0.948687	0.497164	0.429478	Tsen34
588	3.37613e-78	3.35898e-77	0.124419	0.445713	0.576317	0.731888	0.448687	0.142438	Yaf2
589	1.41473e-24	6.63919e-24	0.00463583	0.189871	0.204755	0.206071	0.20128	0.206295	Plk5
592	3.82707e-28	1.94189e-27	0.0206766	0.355372	0.212705	0.289326	0.325171	0.400801	Hmg20b
606	1.73444e-45	1.19854e-44	0.0780678	0.267078	0.518254	0.486619	0.2334	0.467851	Nsun5
624	1.96751e-41	1.28226e-40	0.2359	0.192835	0.348153	0.389362	0.338768	0.326424	Tmem9
626	5.13362e-46	3.57127e-45	0.0647346	0.223323	0.370538	0.381309	0.248845	0.318026	Slc9a6
627	1.79481e-51	1.34695e-50	0.164707	0.101011	0.401139	0.435164	0.0981069	0.121595	Atp6ap2
638	8.4893e-67	7.60337e-66	0.344142	0.0603871	0.827714	0.725121	0.57854	0.213191	Minos1
645	1.09712e-20	4.66445e-20	0.0382203	0.32322	0.325003	0.293129	0.176696	0.236314	Kif22
648	7.51771e-63	6.48778e-62	0.0240731	0.273305	0.799848	0.735998	0.333042	0.590978	Smap1
662	2.59264e-43	1.73655e-42	0.0611634	0.0444613	0.35534	0.365295	0.027209	0.274803	Cstf2
674	1.91299e-35	1.11939e-34	0.00799819	0.0300781	0.47859	0.43757	0.180597	0.465998	Rad51
679	7.8655e-49	5.68158e-48	0.118441	0.272981	0.510516	0.507921	0.311575	0.395156	Abce1
686	1.0407e-16	3.95883e-16	0.042176	0.314837	0.248531	0.0646614	0.0597284	0.140598	Tbc1d15
688	2.97263e-61	2.52938e-60	0.0565221	0.149886	0.501746	0.57639	0.131446	0.357859	Fh1
691	1.13045e-56	9.12547e-56	0.189233	0.0978803	0.434128	0.48361	0.0127148	0.286186	Idh3g
696	6.06375e-24	2.79916e-23	0.104031	0.232527	0.00848482	0.0508784	0.448638	0.0208965	Zfp326
697	1.36128e-27	6.83469e-27	0.113132	0.202856	0.238997	0.240986	0.0657837	0.238686	Nutm1
708	8.03231e-31	4.3236e-30	0.146037	0.194408	0.270829	0.271456	0.249004	0.23155	Slc16a10
709	5.20191e-51	3.87231e-50	0.00946597	0.0166243	0.43809	0.473913	0.119663	0.197104	BC055324
715	2.32186e-60	1.95888e-59	0.187937	0.313293	0.434502	0.511457	0.184624	0.369785	Cnih1
718	5.62396e-34	3.19608e-33	0.01802	0.295007	0.496073	0.475754	0.476571	0.314936	Cul5
720	2.59071e-26	1.26349e-25	0.281378	0.0423829	0.40108	0.216506	0.44615	0.466275	Apitd1
720	8.72956e-19	3.52457e-18	0.311691	0.352138	0.343643	0.235285	0.363086	0.278184	Nusap1
724	4.34419e-46	3.02463e-45	0.0899375	0.212136	0.381724	0.418534	0.0561692	0.358035	Atrx
738	8.91145e-16	3.29269e-15	0.0288275	0.234374	0.17122	0.00997117	0.0799069	0.174533	Atxn3
739	2.82395e-42	1.86733e-41	0.0369723	0.254675	0.394921	0.3938	0.194719	0.257283	Gabpa
751	2.92898e-32	1.61435e-31	0.0419437	0.170093	0.264933	0.281038	0.171968	0.276064	Dscc1
755	8.28294e-29	4.2788e-28	0.0118855	0.190821	0.227642	0.237095	0.0285741	0.231773	Prdm16
758	2.39492e-15	8.74503e-15	0.00154417	0.223085	0.180345	0.16633	0.0161837	0.197378	Triobp
762	6.08324e-30	3.21598e-29	0.230828	0.332889	0.196172	0.485479	0.533558	0.353538	U2surp
764	2.13647e-30	1.13965e-29	0.0834019	0.148782	0.268984	0.270487	0.0411781	0.265935	Tk1
773	1.82906e-16	6.90074e-16	0.023409	0.285952	0.201826	0.101468	0.0708999	0.280739	Stam2
775	1.9106e-37	1.15918e-36	0.11944	0.126245	0.308061	0.339317	0.199041	0.309734	Mapk14
775	5.47493e-28	2.77236e-27	0.0936638	0.337316	0.438832	0.306045	0.338355	0.417958	Cpsf2
781	1.44371e-34	8.28601e-34	0.0799072	0.245827	0.300855	0.321566	0.136315	0.257446	Ireb2
796	3.04736e-77	2.99946e-76	0.151354	0.365905	0.829944	0.861734	0.368037	0.188197	Ppig
797	2.90738e-30	1.54557e-29	0.068176	0.219219	0.221285	0.278711	0.175788	0.257566	Trip6
804	4.72967e-52	3.57319e-51	0.193263	0.0454535	0.500993	0.605386	0.466467	0.168501	Kif5b
809	4.34964e-33	2.4379e-32	0.303745	0.229396	0.347104	0.386346	0.361051	0.254902	Arl2
812	3.6178e-40	2.30757e-39	0.0562111	0.0675384	0.312513	0.326178	0.143374	0.204126	Neto2
820	2.64679e-27	1.3209e-26	0.0427944	0.204819	0.499583	0.401598	0.202753	0.502047	Herc1
823	9.36165e-45	6.39799e-44	0.0113932	0.223105	0.448392	0.45495	0.272001	0.276776	Wsb1
837	2.89495e-14	1.01591e-13	0.0129891	0.300018	0.0155452	0.0679942	0.124	0.19292	Mospd3
839	1.2476e-37	7.586e-37	0.0265929	0.177903	0.255721	0.333858	0.124166	0.295087	Bckdk
851	1.08217e-37	6.58329e-37	0.0928207	0.0123647	0.308936	0.32318	0.235636	0.289123	Fbxo5
863	2.56738e-60	2.16236e-59	0.14955	0.0740634	0.457832	0.553185	0.189789	0.398451	Ddhd2
868	9.06726e-46	6.29016e-45	0.00867332	0.452684	0.41737	0.618088	0.318999	0.096974	Srsf1
870	8.12656e-60	6.79847e-59	0.135323	0.063168	0.442756	0.541466	0.251193	0.0995515	E2f5
872	1.27089e-134	1.94331e-133	0.030498	0.19015	0.894519	1.15206	0.505884	0.329709	Srsf2
873	4.09621e-26	1.98992e-25	0.104911	0.188903	0.525391	0.14477	0.0340335	0.633427	Gm10076
877	4.69837e-22	2.069e-21	0.115174	0.138902	0.199771	0.213033	0.217433	0.220622	Dusp12
878	1.22508e-44	8.36104e-44	0.119048	0.0631318	0.375653	0.404663	0.27958	0.319955	Lrr1
893	1.26264e-52	9.60615e-52	0.0814173	0.0861682	0.493257	0.547296	0.199643	0.297036	Zfp518a
895	1.90775e-40	1.22406e-39	0.166194	0.0825702	0.375567	0.391142	0.0884305	0.340627	Gaa
899	9.91045e-28	4.99703e-27	0.103185	0.358998	0.493717	0.396834	0.406999	0.343876	Ctcf
916	4.06046e-27	2.01709e-26	0.00167228	0.143831	0.211913	0.238682	0.0849884	0.234656	Kdsr
922	1.47776e-25	7.0916e-25	0.0796683	0.276038	0.352299	0.313581	0.0493159	0.276389	Hmgn3
926	2.22948e-24	1.04156e-23	0.109479	0.146764	0.18518	0.206531	0.191884	0.203146	Tmem238
934	4.65695e-22	2.05112e-21	0.094855	0.203026	0.224299	0.206573	0.15982	0.240983	Cds2
945	6.07594e-13	2.02556e-12	0.00430326	0.205193	0.127776	0.116107	0.0843153	0.128754	Espl1
949	1.92117e-24	8.98532e-24	0.156787	0.156176	0.199493	0.245348	0.0942363	0.277664	Setd6
955	6.64912e-32	3.64777e-31	0.0463937	0.240714	0.442392	0.444378	0.418462	0.35371	Tpx2
972	3.36723e-50	2.47617e-49	0.020169	0.229206	0.371913	0.434221	0.0460563	0.217169	Seh1l
976	1.4588e-18	5.85854e-18	0.151792	0.187848	0.249939	0.199475	0.297463	0.247006	Ckap2l
980	1.11539e-31	6.09629e-31	0.0733313	0.0573136	0.257692	0.260788	0.18568	0.182088	Rps6ka6
986	9.54858e-38	5.81451e-37	0.0619543	0.0448885	0.297857	0.316633	0.0827178	0.225553	Ammecr1
987	5.66156e-20	2.36856e-19	0.0706938	0.143843	0.162879	0.168812	0.110923	0.163162	Gm1141
990	1.18957e-32	6.60188e-32	0.0476993	0.154353	0.277464	0.283142	0.167205	0.22435	Kif4
993	1.36669e-19	5.65298e-19	0.00573691	0.174393	0.184867	0.193192	0.0666141	0.199963	Nfic
1014	9.75707e-77	9.56208e-76	0.24825	0.351904	0.693637	0.836602	0.372728	0.432597	Snrnp40
1017	9.09571e-18	3.57262e-17	0.0953497	0.142393	0.00269348	0.12736	0.22204	0.103385	Rmi2
1020	2.83435e-41	1.8414e-40	0.0108554	0.18568	0.40729	0.428288	0.165699	0.187224	Dcp2
1026	7.50498e-20	3.13134e-19	0.00999425	0.131926	0.152924	0.15582	0.0678797	0.155496	Ogfrl1
1027	4.92216e-23	2.21502e-22	0.0184927	0.0667935	0.170269	0.201807	0.179416	0.207712	Vegfb
1033	1.18529e-16	4.5006e-16	0.0297851	0.117058	0.130409	0.131223	0.0849238	0.124418	Slc25a37
1042	1.3568e-105	1.70288e-104	0.284911	0.466197	0.601974	0.986168	0.143443	0.427053	Rbm39
1043	1.30783e-28	6.72247e-28	0.0482838	0.102196	0.190034	0.255867	0.0357779	0.235233	Thap3
1050	1.51232e-36	9.02995e-36	0.00905158	0.256434	0.370716	0.475302	0.176051	0.436183	Syncrip
1056	4.09977e-29	2.12847e-28	0.0523623	0.138488	0.260624	0.262901	0.0648514	0.241475	Plod1
1059	9.0616e-32	4.95815e-31	0.0717292	0.133269	0.266193	0.274468	0.0416321	0.190674	Utp14a
1064	2.81621e-41	1.83009e-40	0.101408	0.0804693	0.319775	0.34785	0.0712566	0.158393	Nkap
1069	1.17354e-11	3.71172e-11	0.0302765	0.206849	0.16953	0.156368	0.0513002	0.150635	Rabggtb
1078	3.50582e-15	1.27156e-14	0.0369311	0.161096	0.115136	0.16212	0.047111	0.0784921	Zeb1
1080	7.51375e-12	2.39998e-11	0.0106406	0.30363	0.24042	0.231124	0.109488	0.27911	Wdr46
1082	8.06355e-31	4.33948e-30	0.161643	0.0510723	0.254301	0.270314	0.209252	0.243241	Steap1
1087	5.2599e-51	3.9143e-50	0.199608	0.166608	0.379806	0.427708	0.263107	0.174631	Prps1
1091	5.40588e-26	2.62052e-25	0.0990535	0.166405	0.220959	0.21456	0.177238	0.206532	Gch1
1104	1.82234e-68	1.66149e-67	0.10479	0.162757	0.518796	0.812622	0.49507	0.216622	Snrpd1
1105	9.20969e-24	4.22942e-23	0.00474767	0.115828	0.207443	0.194623	0.119913	0.202425	Cdc6
1110	1.76864e-21	7.67163e-21	0.0582371	0.101605	0.211608	0.10966	0.0617609	0.27369	Prim2
1123	5.96589e-29	3.08699e-28	0.0256911	0.0940306	0.235172	0.238891	0.106315	0.0759143	Rhox2a
1135	5.6196e-19	2.28338e-18	0.0268581	0.146351	0.151142	0.144581	0.0392157	0.172979	Cdyl2
1141	1.28989e-16	4.89029e-16	0.0868732	0.0612254	0.206836	0.0452836	0.252687	0.250136	Tinf2
1146	5.83729e-14	2.02558e-13	0.16692	0.230194	0.212628	0.207622	0.174363	0.21428	Pex11a
1162	1.41234e-101	1.72641e-100	0.0176787	0.219098	0.710226	1.02773	0.399827	0.0100372	Srsf6
1163	7.56794e-11	2.32384e-10	0.0874406	0.151166	0.0562678	0.0521104	0.119811	0.121654	Tecpr1
1164	9.89158e-27	4.87192e-26	0.0375187	0.214145	0.387551	0.173372	0.212319	0.323098	Prkaca
1182	2.48865e-24	1.16024e-23	0.0573289	0.0810342	0.194261	0.198626	0.167695	0.186911	Ebf3
1186	6.16403e-35	3.56908e-34	0.0368595	0.10376	0.292386	0.317315	0.196183	0.262184	Pgm3
1188	3.36568e-91	3.7899e-90	0.0375085	0.415293	0.762632	0.92162	0.283883	0.340495	Lsm3
1188	6.61826e-43	4.41389e-42	0.0598031	0.0903172	0.329	0.393145	0.08816	0.295329	2410002F23Rik
1189	1.64274e-22	7.2987e-22	0.0611596	0.0566182	0.18332	0.19105	0.130415	0.184593	Pou4f1
1190	2.66911e-26	1.30122e-25	0.106273	0.115961	0.213495	0.211881	0.174947	0.163893	Rnf128
1198	6.22481e-38	3.80451e-37	0.048328	0.219196	0.388	0.407246	0.11828	0.178933	Mapk8
1203	1.10658e-20	4.70386e-20	0.0559691	0.118974	0.146563	0.163565	0.138012	0.161961	Guca1a
1205	2.13578e-35	1.24799e-34	0.106096	0.0257125	0.405279	0.450058	0.360495	0.23189	Zcchc11
1213	3.16106e-20	1.32939e-19	0.0837279	0.084272	0.161606	0.176326	0.132508	0.177417	Pacsin3
1216	1.5946e-28	8.17624e-28	0.13379	0.191689	0.220692	0.264896	0.170988	0.131577	Dbr1
1219	3.56103e-41	2.31048e-40	0.129344	0.193536	0.450184	0.501829	0.365654	0.368538	Vps36
1224	6.98512e-42	4.59083e-41	0.296939	0.208508	0.413804	0.477592	0.277639	0.0563661	Ptp4a1
1230	3.92836e-34	2.23913e-33	0.0943837	0.194486	0.403108	0.385513	0.175086	0.234812	Fbxo28
1247	6.39757e-22	2.81079e-21	0.0157868	0.196191	0.183645	0.247728	0.0891101	0.198823	Gigyf1
1269	9.26752e-27	4.56817e-26	0.0633127	0.18692	0.282552	0.272726	0.120547	0.217009	Kif11
1283	5.5676e-10	1.6452e-09	0.159794	0.284506	0.230731	0.195177	0.160354	0.198597	Med1
1294	1.38077e-31	7.53351e-31	0.0340575	0.174452	0.206348	0.274244	0.0341898	0.233977	Btg2
1317	7.19388e-19	2.91448e-18	0.105511	0.173717	0.132094	0.206182	0.15714	0.0784572	Diap3
1318	8.96701e-67	8.02544e-66	0.0473684	0.0520151	0.428783	0.594425	0.159684	0.209388	Lsm14a
1322	7.4507e-17	2.84732e-16	0.00863154	0.120153	0.136334	0.145706	0.0966671	0.113523	Pim2
1325	6.92049e-14	2.39177e-13	0.0365353	0.105662	0.101732	0.118485	0.0411531	0.10701	Arap2
1332	5.0341e-25	2.38815e-24	0.159144	0.157755	0.18455	0.222289	0.113409	0.178126	Cdkn1a
1333	1.20576e-09	3.50587e-09	0.0303514	0.0760847	0.0710391	0.073765	0.0671452	0.0744982	Car8
1336	3.4938e-16	1.30589e-15	0.129292	0.211095	0.194897	0.162615	0.239229	0.248429	Fech
1350	6.32616e-16	2.34652e-15	0.106206	0.106567	0.12637	0.17521	0.216195	0.227806	Slc29a1
1354	2.27904e-35	1.33014e-34	0.155884	0.334288	0.405261	0.489279	0.259035	0.264546	Pbrm1
1357	1.68989e-13	5.76504e-13	0.0532928	0.300435	0.245434	0.270737	0.0556789	0.219672	Tm9sf3
1363	1.02723e-23	4.71132e-23	0.0836539	0.0622935	0.204631	0.162593	0.109325	0.184977	Ippk
1368	8.39083e-16	3.1031e-15	0.0198487	0.107965	0.124476	0.128871	0.116571	0.123671	Fam101b
1372	1.98492e-67	1.78937e-66	0.0215256	0.41209	0.564663	0.787535	0.384285	0.499706	Ddost
1377	9.51237e-39	5.90085e-38	0.0521439	0.216991	0.243924	0.360984	0.178733	0.26129	Ptms
1384	2.47208e-14	8.69601e-14	0.053695	0.12073	0.134993	0.131647	0.108139	0.139961	Pole2
1395	2.66521e-13	8.99854e-13	0.0549819	0.26028	0.310392	0.215296	0.0371699	0.212476	Azin1
1408	7.33775e-18	2.88943e-17	0.0713172	0.0923802	0.145334	0.145949	0.116615	0.146275	Plekha7
1411	2.28646e-24	1.06777e-23	0.0592135	0.0232927	0.22195	0.224464	0.054727	0.142364	Abcg2
1420	3.25346e-26	1.58392e-25	0.011118	0.0686546	0.203502	0.237046	0.132173	0.203363	Cpox
1425	2.49519e-17	9.67678e-17	0.0191576	0.082273	0.144712	0.153084	0.0767219	0.156145	Gm9800
1432	9.7469e-25	4.59146e-24	0.0933322	0.0339624	0.200133	0.20582	0.0964851	0.0768489	Yipf6
1434	2.30905e-13	7.8183e-13	0.109237	0.00124551	0.114387	0.0657233	0.143289	0.0736838	Mipol1
1440	2.37982e-18	9.49902e-18	0.0391504	0.0795195	0.156743	0.160911	0.0367789	0.159943	Zfp64
1448	1.02365e-24	4.81755e-24	0.164183	0.125329	0.252232	0.331192	0.282283	0.172894	Taok1
1454	1.4794e-22	6.58118e-22	0.0905038	0.143328	0.304766	0.266293	0.17913	0.203339	C330027C09Rik
1454	1.38218e-18	5.55441e-18	0.0610484	0.0833669	0.148452	0.16584	0.146154	0.136294	C77370
1464	1.86496e-18	7.46313e-18	0.0264799	0.0860179	0.155985	0.150096	0.049967	0.15282	Plcb3
1481	1.13964e-13	3.90827e-13	0.0960711	0.0874131	0.119399	0.120291	0.119342	0.121696	E2f2
1493	7.65439e-23	3.4315e-22	0.159668	0.147662	0.228369	0.264074	0.22832	0.148469	Vezf1
1497	1.12259e-08	3.11958e-08	0.00415317	0.154006	0.132265	0.0707877	0.0770597	0.113615	Sc5d
1498	3.91219e-16	1.4594e-15	0.0399155	0.110992	0.141545	0.143046	0.13133	0.137149	Arhgef26
1503	1.73097e-32	9.57872e-32	0.0295612	0.109806	0.262794	0.299267	0.0205496	0.208376	Fn1
1513	9.02896e-22	3.94876e-21	0.118765	0.187758	0.382228	0.235462	0.277542	0.313687	Nkiras1
1521	4.44591e-09	1.25984e-08	0.154599	0.268841	0.263644	0.199544	0.167684	0.132215	Srsf4
1522	5.48096e-22	2.40978e-21	0.0122661	0.236898	0.373631	0.315292	0.0853093	0.288151	Gid8
1526	9.40581e-18	3.69092e-17	0.0172391	0.11211	0.144357	0.167047	0.0888943	0.164353	Unc45a
1538	2.8712e-16	1.0764e-15	0.0168431	0.0826113	0.180996	0.178	0.13558	0.19273	Tmeff1
1562	2.26448e-53	1.73878e-52	0.0540934	0.163312	0.352789	0.474706	0.172962	0.177365	Tgs1
1566	3.67756e-21	1.5811e-20	0.0466446	0.193224	0.416133	0.302485	0.0312664	0.317221	Ppp6c
1568	2.45618e-08	6.71151e-08	0.102596	0.22456	0.0748051	0.14645	0.121112	0.154417	Kif20b
1589	3.50386e-32	1.92864e-31	0.0422948	0.123193	0.337728	0.405946	0.300035	0.0313706	Suz12
1607	5.503e-12	1.76771e-11	0.0489336	0.095041	0.058972	0.0242649	0.16963	0.016982	C78339
1613	2.00286e-18	8.00855e-18	0.127899	0.0359643	0.159286	0.178271	0.156106	0.107309	Entpd5
1618	1.0992e-15	4.0524e-15	0.0610583	0.0919075	0.178867	0.0161569	0.107765	0.176032	Ydjc
1627	3.24167e-22	1.43285e-21	0.0755398	0.0419383	0.183826	0.189085	0.0379954	0.128297	Gdi1
1629	5.68902e-16	2.1124e-15	0.0386723	0.108041	0.13666	0.13964	0.059322	0.139421	Mthfd1
1638	8.97925e-12	2.8578e-11	0.133444	0.0454667	0.0919381	0.0953996	0.180008	0.120667	Kif15
1643	5.75532e-08	1.54346e-07	0.0797645	0.152178	0.0510232	0.119909	0.0992307	0.12661	Tob2
1645	2.71987e-18	1.08302e-17	0.0318155	0.113961	0.14935	0.152385	0.0705138	0.142134	E2f3
1650	3.48714e-15	1.26496e-14	0.00269802	0.105175	0.130035	0.0766897	0.0237909	0.175177	Arid3b
1653	2.60725e-19	1.06935e-18	0.015849	0.128828	0.177464	0.172758	0.0924818	0.16325	Cgn
1655	6.66937e-08	1.78359e-07	0.00391173	0.257247	0.176431	0.0134548	0.0253917	0.0992952	Wac
1671	2.70357e-18	1.07688e-17	0.111852	0.249767	0.283884	0.293268	0.1766	0.0397094	Atf2
1672	7.64159e-18	3.00812e-17	0.100608	0.0383945	0.0651775	0.147133	0.0822089	0.139412	Tpm4
1672	9.47408e-17	3.60892e-16	0.12525	0.0132075	0.15102	0.153893	0.126384	0.146501	Ctcfl
1674	3.67865e-27	1.82998e-26	0.0208407	0.143404	0.175819	0.226405	0.0114798	0.183326	Magt1
1675	2.04857e-20	8.6416e-20	0.106512	0.0891641	0.125937	0.189887	0.151091	0.173472	R3hdm4
1681	3.16117e-21	1.36215e-20	0.204882	0.0546846	0.240024	0.271265	0.195632	0.0147769	Hmmr
1682	1.11725e-29	5.86409e-29	0.0744097	0.128431	0.219204	0.246112	0.122825	0.195216	Gadd45a
1684	2.75041e-10	8.23302e-10	0.22663	0.0281193	0.130009	0.161708	0.241799	0.0256679	Nucb1
1686	1.36056e-27	6.83247e-27	0.0874281	0.0982773	0.218248	0.246596	0.0928599	0.198265	Adam10
1696	2.24064e-11	7.01271e-11	0.0914541	0.19288	0.0925418	0.0980143	0.161479	0.221049	Tmem18
1698	5.14791e-16	1.91434e-15	0.0091659	0.0544701	0.188574	0.208495	0.0303409	0.222015	Wbp1
1729	2.23471e-13	7.57797e-13	0.0270188	0.0972872	0.112825	0.118702	0.0202064	0.104098	Bcl7a
1740	4.22135e-48	3.01856e-47	0.0269391	0.0505298	0.318455	0.418388	0.023831	0.113214	Lamp2
1743	1.4239e-21	6.19247e-21	0.0106767	0.272319	0.287406	0.349066	0.0791524	0.215122	Ccnl2
1747	2.3512e-22	1.04203e-21	0.0127594	0.113218	0.174409	0.184329	0.052591	0.105707	Dtwd2
1748	8.21221e-20	3.42011e-19	0.0911264	0.119343	0.1715	0.17622	0.119252	0.157371	Cxadr
1751	3.53147e-19	1.44365e-18	0.0358625	0.0823205	0.204165	0.114786	0.117178	0.183076	Nbn
1765	2.08786e-40	1.33893e-39	0.177225	0.17835	0.367495	0.430428	0.189683	0.169391	Ssr3
1784	4.34599e-29	2.25442e-28	0.134169	0.0303793	0.194258	0.352282	0.25372	0.281923	Kif1b
1785	1.17733e-13	4.03584e-13	0.217219	0.240032	0.310913	0.190811	0.072647	0.261253	Rab10os
1788	4.06349e-18	1.61031e-17	0.0305248	0.103104	0.135498	0.140354	0.0665956	0.110375	Tspan15
1789	5.52237e-11	1.70393e-10	0.00168682	0.0786088	0.0840343	0.0891255	0.017749	0.0759246	Plcd1
1796	1.56782e-07	4.10279e-07	0.0360029	0.104071	0.0657235	0.088877	0.0922632	0.0992373	Map1a
1818	3.56863e-14	1.24844e-13	0.0302609	0.0429028	0.13128	0.110053	0.0274853	0.130094	Rnf31
1819	2.90876e-32	1.60427e-31	0.115492	0.0317322	0.266496	0.32412	0.20671	0.244426	Atp2c1
1825	1.12136e-10	3.42006e-10	0.0822443	0.0764217	0.0586226	0.0537915	0.144475	0.0234126	Mtbp
1831	1.94038e-23	8.82452e-23	0.0540573	0.156665	0.253415	0.270974	0.212119	0.148269	Mob1a
1833	2.35517e-16	8.84806e-16	0.0683097	0.0996894	0.132197	0.135631	0.0959627	0.127318	Ap1s3
1833	5.26332e-10	1.55732e-09	0.0443219	0.174188	0.158548	0.166164	0.156604	0.172845	Fbxl3
1835	4.62812e-62	3.96789e-61	0.0486932	0.216711	0.450488	0.672369	0.0863643	0.147522	Cisd2
1835	1.4373e-13	4.91413e-13	0.0328076	0.0960096	0.119271	0.11971	0.101351	0.116511	Bcl11b
1843	7.11547e-58	5.81947e-57	0.200138	0.123676	0.380119	0.540517	0.276023	0.00978773	Cldnd1
1852	9.95842e-08	2.63793e-07	0.00312229	0.0560839	0.049819	0.0574278	0.0476456	0.0553171	Tspan18
1865	4.30578e-32	2.36742e-31	0.0343508	0.0951026	0.257407	0.297937	0.0782105	0.202357	Fkbp5
1866	5.47777e-15	1.97325e-14	0.0635981	0.0962066	0.123628	0.126468	0.0158402	0.121513	Lhx2
1886	5.07939e-12	1.63333e-11	0.0101786	0.173772	0.188348	0.182899	0.138686	0.0815038	Vkorc1l1
1896	1.90066e-22	8.43406e-22	0.0272499	0.143381	0.053679	0.215	0.143368	0.0854747	Vamp8
1900	1.14478e-09	3.33286e-09	0.0570622	0.0795083	0.0776898	0.087764	0.0841735	0.0868487	Pias3
1902	1.34781e-09	3.90794e-09	0.026774	0.0645215	0.0716422	0.0704526	0.0672798	0.0708613	Aif1l
1909	3.89093e-13	1.30642e-12	0.0906354	0.10973	0.129841	0.121889	0.116663	0.147277	Ostm1
1928	2.07116e-15	7.57282e-15	0.110762	0.164148	0.280644	0.207981	0.227347	0.182708	Lims1
1931	1.78038e-23	8.10873e-23	0.0414142	0.0181469	0.191747	0.204005	0.0358358	0.0303978	Tsr2
1934	3.34528e-16	1.25167e-15	0.0378946	0.0476421	0.1249	0.146812	0.019578	0.136701	Mpnd
1943	1.20122e-41	7.85947e-41	0.205023	0.20977	0.409729	0.483134	0.192873	0.0453842	Vmp1
1955	3.35838e-15	1.21897e-14	0.0278089	0.172374	0.244625	0.206525	0.14362	0.180448	Tmod3
1964	3.61584e-22	1.59596e-21	0.112286	0.0495944	0.275262	0.311228	0.15509	0.272852	Arcn1
1977	5.16042e-22	2.27046e-21	0.0236642	0.0507615	0.187603	0.203771	0.110773	0.102693	Hiatl1
1980	9.14486e-08	2.42708e-07	0.0251489	0.0575313	0.0602808	0.0595404	0.0402891	0.0583997	Psrc1
1981	9.08498e-15	3.24867e-14	0.00755562	0.107872	0.125167	0.137414	0.105143	0.0673735	Twsg1
1993	2.54838e-52	1.92996e-51	0.0815858	0.0246638	0.315257	0.467687	0.0477583	0.129747	Tcea1
2002	7.19869e-25	3.39945e-24	0.058302	0.1197	0.215644	0.238593	0.152724	0.126954	Zfp711
2013	9.33872e-18	3.66575e-17	0.0460317	0.232856	0.0772297	0.299218	0.245262	0.221787	Ctdspl2
2031	5.92678e-11	1.8269e-10	0.0631643	0.0324365	0.0882813	0.0898821	0.0885136	0.0921361	Pxylp1
2035	3.83113e-20	1.60847e-19	0.031261	0.088636	0.195361	0.20284	0.0405255	0.161555	Cyp51
2042	2.29983e-12	7.49224e-12	0.00639035	0.0902876	0.0863576	0.112339	0.0891983	0.0931772	Nrip1
2050	1.01353e-56	8.18695e-56	0.179735	0.228029	0.246365	0.546056	0.112205	0.199873	Wbp5
2063	5.41969e-12	1.74118e-11	0.0279034	0.141777	0.187996	0.179443	0.122329	0.233795	Fam178a
2071	2.24819e-08	6.15399e-08	0.0223621	0.124522	0.138203	0.117121	0.0222905	0.128908	Abhd13
2075	4.27742e-15	1.54623e-14	0.0711285	0.108533	0.192909	0.224602	0.112688	0.226798	Vps16
2075	2.15562e-09	6.19742e-09	0.13474	0.224781	0.314391	0.107902	0.307556	0.0150797	Smu1
2079	4.89335e-07	1.24465e-06	0.0503441	0.0829792	0.082032	0.0559156	0.0701366	0.0814015	Usp45
2084	5.96324e-12	1.91299e-11	0.00523714	0.0713665	0.0571908	0.0931608	0.0650174	0.0943163	Cpne2
2087	1.0578e-13	3.6321e-13	0.0389482	0.135356	0.144238	0.166421	0.114144	0.15052	Paxip1
2099	1.34823e-27	6.77328e-27	0.00825705	0.111208	0.229158	0.262439	0.155267	0.166777	Tdg
2099	6.20707e-13	2.06872e-12	0.0566402	0.0984009	0.178675	0.1742	0.172317	0.12238	Prkrir
2113	6.25228e-41	4.04397e-40	0.0840692	0.130482	0.369696	0.450666	0.217979	0.080227	Nipa2
2124	9.67838e-09	2.69769e-08	0.00721792	0.125115	0.0876159	0.124642	0.0087829	0.111576	Plekhb2
2130	1.94407e-13	6.61134e-13	0.0170144	0.0561222	0.101818	0.113104	0.0219103	0.107609	Sh3kbp1
2141	3.6242e-20	1.5221e-19	0.0624302	0.0765018	0.151847	0.181705	0.117636	0.150959	Atl3
2142	7.60637e-11	2.33536e-10	0.000901582	0.0580001	0.0856327	0.0856564	0.0812363	0.0854221	Gli2
2143	5.93859e-13	1.9811e-12	0.0709204	0.0819982	0.134963	0.143209	0.135468	0.0770586	Map3k2
2144	1.08565e-15	4.00362e-15	0.012854	0.160321	0.22161	0.20857	0.0558385	0.18243	Ist1
2144	1.54535e-13	5.2792e-13	0.00602192	0.0856517	0.107823	0.118593	0.0327555	0.113247	Prkx
2146	1.13546e-21	4.95105e-21	0.0167586	0.108814	0.154395	0.25311	0.152999	0.210506	Add1
2150	4.98032e-09	1.40727e-08	0.0360057	0.0619126	0.00661691	0.072829	0.0749066	0.0709315	Camk1
2162	1.42921e-11	4.50544e-11	0.196132	0.0853715	0.25722	0.116613	0.224786	0.174194	Aktip
2162	9.24898e-11	2.83024e-10	0.0290905	0.0349574	0.0932659	0.0944543	0.0886856	0.0696071	Morc4
2168	6.71041e-08	1.79438e-07	0.0382568	0.0901634	0.0441781	0.0472002	0.0479393	0.0994128	Alg6
2177	4.36852e-13	1.46341e-12	0.0492958	0.0753614	0.084704	0.118997	0.0593729	0.113422	Lactb2
2179	3.25177e-15	1.18113e-14	0.0309022	0.0982586	0.0935373	0.136695	0.0977794	0.018467	Azin2
2182	2.01964e-17	7.8509e-17	0.0563765	0.0674157	0.138595	0.14885	0.070605	0.128768	Gpkow
2183	3.06221e-15	1.1131e-14	0.0221333	0.0812977	0.141148	0.136635	0.0515355	0.126441	Ska3
2184	1.05995e-16	4.0302e-16	0.0130272	0.101271	0.135439	0.156556	0.0642511	0.137417	Scrn2
2189	2.86665e-24	1.33396e-23	0.0507446	0.146341	0.283294	0.296727	0.181996	0.179095	Gabpb1
2190	2.65941e-11	8.29312e-11	0.0371741	0.0182224	0.179242	0.0763193	0.137362	0.206934	Cep55
2192	2.67878e-11	8.35245e-11	0.0437276	0.0584226	0.0937704	0.0878302	0.0543551	0.124084	Inpp5b
2206	1.29547e-27	6.51087e-27	0.0918004	0.192505	0.164735	0.33285	0.133665	0.200638	Dleu2
2207	3.79638e-07	9.71183e-07	0.0854378	0.12415	0.130866	0.0891228	0.00877562	0.107149	Lin54
2215	3.33209e-15	1.20996e-14	0.0520205	0.0622113	0.128495	0.127741	0.103743	0.109497	Cnksr2
2219	4.24036e-23	1.91097e-22	0.0197521	0.122461	0.193096	0.234706	0.116885	0.183339	Tfrc
2221	3.74743e-06	9.04761e-06	0.039077	0.0990082	0.0786928	0.0454742	0.0604013	0.0950773	9430008C03Rik
2232	4.21536e-11	1.30502e-10	0.0165496	0.0107116	0.120199	0.101243	0.0661783	0.136564	Sh3bp5l
2234	2.39463e-24	1.11745e-23	0.122761	0.0942567	0.185892	0.215071	0.0906281	0.143259	Abcd3
2236	2.67952e-15	9.77132e-15	0.0615748	0.131496	0.161854	0.177571	0.0856384	0.093318	Ubr3
2239	4.691e-11	1.45083e-10	0.0792636	0.00277666	0.0397621	0.032493	0.0567014	0.156033	Ppt2
2244	8.67241e-06	2.05393e-05	0.0162678	0.21418	0.192169	0.0970324	0.0618783	0.0754792	Maea
2251	5.96372e-12	1.91299e-11	0.00196929	0.0493149	0.0838292	0.0897838	0.0678763	0.0873353	Slc27a2
2252	8.46466e-09	2.36708e-08	0.0806855	0.0755147	0.0875897	0.0930682	0.0936923	0.088752	Hist1h4j
2256	3.65432e-17	1.40908e-16	0.0177517	0.125807	0.192132	0.190285	0.0671114	0.151271	Fam76b
2266	7.41516e-33	4.1337e-32	0.127047	0.0271701	0.228851	0.29491	0.131194	0.170834	Trpm7
2269	9.83642e-17	3.74637e-16	0.00640837	0.0475271	0.129308	0.161911	0.116271	0.143485	Tmem141
2274	1.31885e-14	4.69172e-14	0.0106675	0.0623543	0.192414	0.151315	0.106502	0.099257	Ubxn7
2295	7.72948e-08	2.06089e-07	0.140178	0.0359992	0.128683	0.126803	0.120954	0.0475171	March6
2297	1.92271e-15	7.03832e-15	0.0242979	0.038896	0.123242	0.126367	0.0424113	0.0269065	Piga
2301	9.87241e-11	3.01842e-10	0.0351245	0.0712804	0.0692046	0.0928541	0.0158106	0.121401	Plcb4
2309	4.52273e-13	1.51466e-12	0.00508453	0.0843945	0.112368	0.114174	0.0780801	0.10684	Khdrbs2
2313	1.66352e-06	4.11297e-06	0.0174539	0.0481254	0.0499122	0.0495276	0.0315915	0.0499122	9330182L06Rik
2320	2.27772e-15	8.32075e-15	0.0687952	0.0232579	0.133477	0.136511	0.091729	0.108802	Chga
2325	2.01973e-07	5.25662e-07	0.138831	0.0854964	0.148036	0.119564	0.136345	0.0857826	Atl2
2335	2.86668e-12	9.29989e-12	0.0122792	0.0742442	0.175562	0.152634	0.0617124	0.160602	Slc20a1
2338	2.20725e-07	5.73029e-07	0.0769125	0.000303376	0.0243859	0.0627016	0.0652974	0.0251556	Hist1h2ba
2358	5.17396e-14	1.80093e-13	0.0961888	0.133101	0.154553	0.171902	0.104413	0.0570129	Prpf18
2361	4.75513e-16	1.76933e-15	0.0276119	0.00811692	0.132921	0.14946	0.0790343	0.128002	Abca2
2372	4.0962e-23	1.847e-22	0.0278446	0.0512353	0.279383	0.304112	0.0311605	0.235985	Mark3
2375	5.41124e-14	1.88168e-13	0.00945792	0.0759738	0.179933	0.162895	0.0457274	0.146354	Deaf1
2384	1.90396e-16	7.18113e-16	0.137224	0.0606799	0.268927	0.263197	0.224548	0.121043	Gpbp1l1
2388	2.41495e-05	5.56107e-05	0.00946084	0.115094	0.120393	0.0830442	0.0997156	0.0978665	Opa1
2396	6.61973e-29	3.42318e-28	0.0315071	0.116198	0.197052	0.254025	0.0694275	0.162291	Tada2a
2397	4.87847e-09	1.37912e-08	0.00322152	0.0403285	0.0706944	0.0761268	0.0731733	0.0570426	Scube2
2397	1.38149e-06	3.42965e-06	0.0121003	0.237387	0.236921	0.103833	0.234285	0.244683	Ube3a
2399	1.3446e-10	4.08591e-10	0.05524	0.0423114	0.0883769	0.0903512	0.0679345	0.0896343	2410018L13Rik
2413	1.48173e-08	4.09381e-08	0.0943241	0.0330298	0.0717118	0.0959373	0.0283136	0.0835051	Hmgcl
2420	1.66929e-18	6.68982e-18	0.0113956	0.169788	0.235048	0.250117	0.0718918	0.154696	Nrf1
2422	2.9756e-16	1.11469e-15	0.0225315	0.0931839	0.18699	0.180894	0.0913827	0.157751	Esyt2
2423	2.14816e-10	6.46528e-10	0.0463984	0.0455218	0.0851836	0.0907935	0.0595385	0.0914947	Bbc3
2434	6.87401e-12	2.1979e-11	0.00437054	0.0799211	0.102207	0.107445	0.00910059	0.0666172	Reps2
2448	4.287e-10	1.27223e-09	0.0317168	0.0283925	0.0723706	0.0740894	0.0435074	0.0757716	Cdc25b
2460	1.54407e-20	6.53341e-20	0.0106625	0.242832	0.233537	0.36271	0.222727	0.0350642	Polr2a
2469	2.42807e-10	7.2883e-10	0.017589	0.0331877	0.0685492	0.075951	0.0261696	0.0760573	Tcf7l1
2478	7.13794e-25	3.3714e-24	0.0307918	0.126002	0.16327	0.232414	0.148916	0.0869623	Socs6
2478	9.47638e-11	2.89815e-10	0.0864681	0.160578	0.1341	0.184458	0.0628513	0.189216	Ip6k2
2495	1.78469e-13	6.08095e-13	0.00382548	0.0428842	0.110205	0.109862	0.0672475	0.0971326	Gm15107
2498	3.42639e-21	1.47465e-20	0.0485505	0.133948	0.0954131	0.221889	0.0888542	0.0955164	Eid1
2501	1.19097e-08	3.30667e-08	0.0253457	0.0588099	0.0711027	0.069664	0.058886	0.0647454	Gm37452
2505	2.80235e-13	9.45514e-13	0.0177744	0.0544786	0.110519	0.109382	0.0246982	0.0405644	Cenpi
2507	5.45528e-20	2.28303e-19	0.0116739	0.0982901	0.13448	0.172391	0.0973307	0.129555	Arrdc1
2514	2.81164e-08	7.66764e-08	0.0398501	0.0602153	0.0595901	0.0713454	0.0583735	0.0702148	Tshz3
2528	9.52935e-10	2.78673e-09	0.0670925	0.0719065	0.0932389	0.0808028	0.0607163	0.115612	Dpf1
2546	6.08244e-06	1.45132e-05	0.0103399	0.0441014	0.040854	0.0374248	0.0375509	0.046864	Caskin2
2547	1.0482e-09	3.05778e-09	0.0685606	0.0452303	0.0719446	0.0793746	0.0644033	0.0856697	Prcp
2550	9.72108e-16	3.58811e-15	0.0255288	0.0103751	0.128865	0.13594	0.0812457	0.0120172	Zmat1
2553	3.83087e-10	1.13932e-09	0.0252476	0.0733	0.0885246	0.0933127	0.0683561	0.0713339	Ncoa7
2568	4.68412e-12	1.50798e-11	0.0868153	0.0392851	0.100604	0.111371	0.0873212	0.090338	Sh3bp5
2612	3.42235e-09	9.74573e-09	0.0559466	0.0655465	0.077196	0.0760034	0.108132	0.11633	Etv3
2622	3.06908e-07	7.9025e-07	0.0385241	0.0519917	0.0705835	0.05879	0.082666	0.0763054	Afap1
2632	6.83379e-17	2.61478e-16	0.00396016	0.0883098	0.136694	0.152392	0.0664684	0.103674	Edrf1
2635	2.58721e-20	1.08972e-19	0.0760365	0.112085	0.218383	0.28678	0.175617	0.230425	Rps6kb1
2644	9.99815e-13	3.30696e-12	0.061601	0.113951	0.126907	0.152405	0.0571755	0.0888373	Brox
2647	1.89575e-06	4.67368e-06	0.014834	0.0880005	0.034853	0.0724485	0.0270917	0.0961658	Zbtb1
2653	8.76187e-20	3.64353e-19	0.0220246	0.146191	0.272064	0.270274	0.0547209	0.123573	Azi2
2662	9.02367e-16	3.33267e-15	0.0127356	0.0573618	0.137762	0.152513	0.0214413	0.1238	Wdr90
2673	2.23115e-12	7.27134e-12	0.014799	0.0259002	0.110333	0.102102	0.0604488	0.0767666	Tmem43
2677	3.41012e-09	9.71202e-09	0.0535568	0.00536497	0.0612066	0.0822581	0.0595639	0.0876068	Zc3hav1
2710	1.1252e-26	5.53427e-26	0.128211	0.0720129	0.278006	0.339696	0.208283	0.226813	Gnai3
2713	1.5028e-20	6.362e-20	0.099777	0.00125938	0.16917	0.198182	0.127251	0.0484199	P3h1
2713	4.40786e-13	1.47639e-12	0.0247471	0.00785249	0.0852435	0.105672	0.0507895	0.0943493	Fam134b
2713	1.23913e-09	3.59995e-09	0.0157176	0.0893919	0.111466	0.110005	0.0511654	0.0634308	Shcbp1
2726	4.52491e-05	0.000102071	0.0223805	0.0366573	0.0370562	0.0368785	0.0296775	0.0342523	Rhod
2727	6.2577e-17	2.39731e-16	0.031201	0.0903789	0.0867565	0.170676	0.0778989	0.136852	Echs1
2729	1.54062e-08	4.2518e-08	0.0239676	0.0924607	0.102403	0.1047	0.0695321	0.105673	Slc30a5
2738	5.51709e-12	1.77201e-11	0.0137499	0.0310062	0.094035	0.0918592	0.060531	0.0740502	Zp3
2770	9.31115e-07	2.33253e-06	0.0611267	0.0218293	0.179222	0.0725826	0.178046	0.12499	Snx2
2776	0.000165081	0.000356874	0.00366094	0.0888127	0.0479041	0.0573388	0.0709181	0.0715542	Mrps2
2777	1.92007e-07	5.003e-07	0.0283461	0.0559773	0.0637432	0.0659884	0.0307114	0.0641931	Tnfrsf10b
2778	8.83572e-09	2.46779e-08	0.0284154	0.0392654	0.0705508	0.037747	0.0827699	0.0926507	Zfp788
2783	7.9559e-22	3.48347e-21	0.0622636	0.0780249	0.197593	0.226939	0.0236708	0.164168	Zzz3
2793	4.39228e-11	1.35929e-10	0.0726889	0.0273098	0.0964476	0.103973	0.0906535	0.0440268	Arfip1
2804	6.62658e-15	2.37984e-14	0.00688767	0.108234	0.137073	0.163506	0.00230766	0.1209	Ankfy1
2812	1.18327e-06	2.94933e-06	0.0624626	0.0320164	0.072223	0.0886777	0.112907	0.0273009	Senp7
2815	5.1675e-13	1.72664e-12	0.00875211	0.0798899	0.0951076	0.117683	0.0306261	0.0499507	Qtrtd1
2828	3.06851e-16	1.14933e-15	0.0363681	0.0974522	0.118465	0.15686	0.0567327	0.092803	Pkn1
2831	7.92573e-11	2.43101e-10	0.0474472	0.0612922	0.0944172	0.0978966	0.0634112	0.0931389	Ppapdc1b
2831	2.92927e-10	8.7547e-10	0.0557492	0.089445	0.107948	0.114418	0.0183623	0.113007	Gbas
2841	1.64315e-08	4.52622e-08	0.052644	0.0156294	0.0866394	0.078404	0.0794075	0.111536	Decr1
2845	1.97823e-10	5.96034e-10	0.0141731	0.0644541	0.0881319	0.0871516	0.0591757	0.0793884	Pxdn
2857	4.28537e-07	1.09324e-06	0.0148625	0.038001	0.0553137	0.0555679	0.0549715	0.0563746	Gm38340
2859	8.19453e-05	0.000181458	0.0517927	0.090538	0.0181359	0.0138512	0.0815807	0.0883452	Tmem185b
2870	4.31853e-11	1.33663e-10	0.00963541	0.0767841	0.100134	0.107635	0.00991052	0.0610517	Srebf1
2886	3.67826e-11	1.14244e-10	0.0121357	0.101579	0.170335	0.147045	0.0244949	0.148233	Col4a3bp
2903	2.54001e-16	9.52956e-16	0.0534614	0.0613257	0.143146	0.17246	0.123631	0.133636	Rabgef1
2907	1.63027e-12	5.34108e-12	0.00299942	0.0903271	0.0932256	0.128198	0.0224442	0.111349	Stxbp3a
2913	4.2754e-08	1.15355e-07	0.0160799	0.0591539	0.0575601	0.0727555	0.0142109	0.0694955	Slc30a2
2928	3.97741e-10	1.18219e-09	0.0171281	0.0554245	0.0913529	0.0964554	0.0734824	0.0905099	Jag1
2937	1.99013e-16	7.50162e-16	0.0896358	0.0353083	0.167481	0.180634	0.113739	0.0724854	Rc3h2
2945	1.46754e-08	4.05641e-08	0.0305623	0.0167131	0.0899636	0.0913788	0.0845165	0.0846181	Jag2
2947	3.72065e-08	1.0077e-07	0.0141801	0.0411028	0.0579635	0.0637576	0.0629207	0.0743096	Cuedc1
2950	3.39328e-08	9.21341e-08	0.00469508	0.0530738	0.0658676	0.0705664	0.0572119	0.0718589	Il6ra
2951	2.50824e-21	1.08324e-20	0.0240791	0.0505743	0.134767	0.176836	0.0869472	0.0748499	Scrn3
2965	1.20603e-27	6.06996e-27	0.115238	0.0287802	0.184783	0.241108	0.0577921	0.0454569	Atp6ap1
2966	0.000335686	0.000708083	0.0774503	0.130108	0.0995931	0.066289	0.0365799	0.0527915	Cdkn2aip
2989	5.18042e-08	1.39289e-07	0.00520534	0.0988471	0.0721796	0.0871955	0.0510191	0.133044	Trim35
2999	4.17886e-06	1.00551e-05	0.0768801	0.090001	0.0768719	0.0896594	0.109691	0.0959052	Mpp7
3001	2.86155e-08	7.79776e-08	0.0488143	0.038907	0.0645278	0.0580601	0.0582506	0.0644459	Arhgap27os2
3009	3.56609e-13	1.19816e-12	0.0471389	0.0774916	0.0919821	0.145065	0.0404218	0.126585	Gale
3011	1.54419e-12	5.06575e-12	0.0406847	0.030471	0.105572	0.110876	0.0169422	0.0878113	Tnnt1
3012	1.0665e-10	3.25554e-10	0.033472	0.0656867	0.0948752	0.0910362	0.0466028	0.0843817	Gcdh
3013	8.43551e-09	2.35919e-08	0.00229461	0.0946525	0.115955	0.121806	0.0301119	0.130536	Otud6b
3014	1.14972e-11	3.63915e-11	0.10211	0.0506616	0.133976	0.166294	0.123798	0.152244	Ppp6r3
3020	1.64875e-05	3.83506e-05	0.0214778	0.0378682	0.0382829	0.0415227	0.0411186	0.0376133	Fam212b
3045	6.73752e-05	0.000150117	0.020554	0.052186	0.0186109	0.0530183	0.0463327	0.0480119	Fam46a
3046	1.68357e-11	5.2912e-11	0.0330072	0.0558857	0.0723596	0.0924564	0.0230412	0.0812517	Tmem47
3051	1.33278e-15	4.90192e-15	0.0860998	0.0790743	0.125239	0.164156	0.114975	0.0750116	Fam120a
3053	0.000455257	0.000950144	0.0093051	0.0449217	0.0384948	0.0344702	0.0114601	0.0317552	Dvl3
3065	1.8078e-10	5.46141e-10	0.027926	0.0176587	0.194609	0.0570218	0.114177	0.111679	Pgam5
3069	7.58911e-07	1.91018e-06	0.0207883	0.0428251	0.0428999	0.0516141	0.03529	0.0489816	Zfp362
3082	5.1173e-17	1.96496e-16	0.153698	0.0744648	0.0114644	0.348374	0.254734	0.170984	Ttc14
3087	3.29334e-09	9.39342e-09	0.0496024	0.0499295	0.0739933	0.0739964	0.0422704	0.0702636	Acsl4
3094	1.99716e-12	6.51647e-12	0.157039	0.0862596	0.102323	0.215918	0.152361	0.172422	Etnk1
3094	2.5376e-08	6.92791e-08	0.00067483	0.00102232	0.0619659	0.0689696	0.0558896	0.0678774	Npnt
3096	0.000559438	0.00115728	0.0167807	0.0801801	0.0557337	0.039113	0.0169253	0.0719726	Adprm
3098	4.01214e-08	1.08404e-07	0.0252804	0.0600447	0.0415955	0.0754377	0.0246741	0.0444625	Klhl23
3103	1.29617e-07	3.40986e-07	0.0925753	0.0699781	0.0752768	0.0817494	0.111007	0.142441	Laptm4b
3108	4.48055e-14	1.56292e-13	0.0161632	0.0381996	0.138762	0.140269	0.0545529	0.105004	Sacm1l
3116	3.70079e-06	8.9411e-06	0.000707302	0.0464763	0.0456392	0.0526769	0.0274865	0.0543555	Lrp5
3117	5.79611e-08	1.55423e-07	0.0237429	0.104753	0.105219	0.121231	0.12325	0.0870009	Wiz
3118	2.64396e-17	1.02426e-16	0.103008	0.114863	0.0488473	0.195611	0.0693317	0.0806544	Gipc1
3128	3.16341e-10	9.44314e-10	0.00739629	0.0950604	0.171637	0.102853	0.0177866	0.119166	Qrsl1
3130	0.0006294	0.00129661	0.0144722	0.0296717	0.00651475	0.0248056	0.0199142	0.0260697	Gm17167
3142	1.44368e-15	5.30507e-15	0.0417537	0.114182	0.086307	0.184676	0.0524658	0.10807	Cyb561
3148	1.91145e-08	5.24843e-08	0.00637392	0.0541364	0.0729347	0.0728538	0.0638493	0.0666341	Mitf
3155	6.4989e-14	2.24888e-13	0.083262	0.0820081	0.0775348	0.129617	0.0445507	0.0865573	Rufy1
3160	4.60176e-09	1.30297e-08	0.0489743	0.109011	0.126884	0.136664	0.0856057	0.0812583	Git2
3168	3.13446e-05	7.15761e-05	0.00677068	0.037736	0.0397763	0.0412408	0.00706527	0.0420134	Il1rap
3178	2.096e-05	4.84636e-05	0.0185128	0.0377127	0.0419125	0.0425061	0.016764	0.03705	Slc46a2
3179	4.74431e-10	1.40627e-09	0.0561913	0.00217001	0.106929	0.101117	0.0560218	0.0688655	Tcf19
3186	1.18077e-22	5.26781e-22	0.0801876	0.0744919	0.154884	0.21358	0.0743728	0.0677882	6030458C11Rik
3215	7.74958e-08	2.06581e-07	0.00626507	0.00968798	0.0553506	0.0543672	0.0185317	0.0541774	Prodh
3226	8.74517e-06	2.07058e-05	0.0196374	0.0519234	0.060627	0.046026	0.026517	0.059957	Mturn
3228	1.15312e-07	3.04256e-07	0.126457	0.098738	0.0275425	0.168136	0.176122	0.0421624	Spcs3
3231	1.4905e-06	3.694e-06	0.0316134	0.0763398	0.0133911	0.0764679	0.021844	0.0896176	Nle1
3235	1.72158e-07	4.49571e-07	0.0246712	0.035117	0.0627009	0.0712184	0.0412875	0.0752895	Fads1
3241	3.15053e-06	7.6638e-06	0.039058	0.0356337	0.0550339	0.0557245	0.0547736	0.0559511	Hist1h2ak
3248	3.90846e-07	9.99033e-07	0.0245779	0.030659	0.0445372	0.0559488	0.0479797	0.0577054	Ankle1
3251	0.00100099	0.002028	0.0721103	0.101088	0.0795502	0.0449115	0.0270103	0.0172053	Tnks
3265	8.03244e-12	2.56203e-11	0.0155589	0.0851251	0.116681	0.125612	0.0678613	0.0575673	Pex1
3282	4.65311e-07	1.18544e-06	0.0527888	0.0670546	0.00972479	0.0755156	0.0597105	0.112143	Klc1
3283	6.37372e-07	1.61128e-06	0.012831	0.0121814	0.055776	0.0516442	0.0512834	0.0527802	Fgfr3
3286	4.17911e-16	1.55803e-15	0.0722346	0.058091	0.13915	0.158851	0.0410077	0.0946625	Dram2
3289	5.74145e-08	1.53991e-07	0.026929	0.0862749	0.128125	0.11138	0.0815059	0.121994	Fancm
3292	0.0011449	0.00230921	0.0268537	0.0497162	0.0224632	0.0247004	0.0140193	0.0325002	Socs5
3296	6.58786e-10	1.93977e-09	0.00511495	0.0581211	0.0871534	0.0869815	0.0472467	0.0753567	Zdhhc18
3304	2.50833e-19	1.02912e-18	0.0212903	0.0979908	0.207511	0.236283	0.119739	0.160982	Atp13a3
3318	6.20348e-10	1.82897e-09	0.00826521	0.0212299	0.0842564	0.0848203	0.00453064	0.0737401	Tyro3
3319	1.96981e-06	4.85049e-06	0.0707979	0.0500479	0.0749574	0.0748294	0.0624533	0.0541232	Acvr2a
3323	1.02915e-11	3.26499e-11	0.0262197	0.0530848	0.0974556	0.105716	0.0665952	0.0759105	Apaf1
3323	4.62485e-10	1.37151e-09	0.0206881	0.0407078	0.0802588	0.0864725	0.0586111	0.0761368	Hs6st2
3333	7.69797e-08	2.05315e-07	0.00883141	0.0473873	0.107988	0.116754	0.05962	0.12503	Rev3l
3339	3.69362e-23	1.6682e-22	0.0440957	0.0676455	0.201816	0.270891	0.114815	0.169968	Ap1g1
3339	4.80718e-06	1.15279e-05	0.00605933	0.104751	0.0901322	0.0918153	0.0394089	0.126335	Hace1
3355	1.26742e-13	4.34285e-13	0.0292103	0.0721187	0.110175	0.122592	0.0169121	0.0818662	Dennd2c
3356	2.17565e-07	5.65001e-07	0.0225208	0.00297057	0.0543972	0.0598843	0.013372	0.0582166	Cracr2b
3357	3.68125e-08	9.97134e-08	0.0341257	0.0506365	0.061765	0.068509	0.0302951	0.064967	Cyp20a1
3357	6.5662e-07	1.65843e-06	0.0257764	0.0949505	0.121658	0.120381	0.127069	0.0786002	Map3k7
3376	4.38114e-19	1.78571e-18	0.0552478	0.0544169	0.136324	0.161827	0.0494263	0.0168376	2610002M06Rik
3402	0.000138604	0.000301366	0.00291769	0.104448	0.0457475	0.0650053	0.113681	0.104765	Bard1
3412	1.15354e-05	2.71159e-05	0.0472404	0.0857763	0.0441036	0.0481587	0.0803197	0.102276	Gtf3c5
3414	4.12259e-05	9.33089e-05	0.0199454	0.0427195	0.0259815	0.0307187	0.0364543	0.0485637	C2cd2l
3418	1.1207e-06	2.79786e-06	0.0133125	0.0467297	0.0499658	0.0530293	0.00367148	0.0686153	Dph7
3423	3.50066e-05	7.96822e-05	0.0616677	0.00673322	0.0252524	0.0133144	0.0876058	0.0367981	Umad1
3429	6.03117e-05	0.000134898	0.017495	0.0745705	0.089162	0.0597988	0.0203059	0.0816994	Gpatch2l
3440	0.000424481	0.000888597	0.0118393	0.0323926	0.0302936	0.0342005	0.0165374	0.0334908	Paqr4
3446	3.08409e-16	1.15482e-15	0.0355995	0.100957	0.148982	0.20599	0.0697641	0.15436	Gabpb2
3447	1.23038e-06	3.06368e-06	0.00462259	0.0451428	0.0491239	0.056792	0.0281067	0.0512899	Xxylt1
3448	5.85777e-06	1.39906e-05	0.0279229	0.0440555	0.051717	0.0452506	0.0291729	0.0547405	Ptprk
3475	1.49384e-06	3.70193e-06	0.0309093	0.055108	0.149442	0.0599983	0.0857172	0.153765	Snrnp48
3493	8.3666e-11	2.56338e-10	0.03605	0.037871	0.123139	0.122194	0.00789165	0.0969442	Rb1
3522	1.03819e-06	2.59579e-06	0.0261741	0.0411248	0.0522246	0.0523716	0.0384114	0.047827	Trim36
3528	7.72917e-07	1.94426e-06	0.0118412	0.0565169	0.0593918	0.0685762	0.0266999	0.0637249	Slc36a4
3533	0.00244792	0.00478443	0.0426409	0.089973	0.0517121	0.0101624	0.0572109	0.0567319	Terf2
3541	6.40635e-21	2.73961e-20	0.116975	0.102206	0.159086	0.236111	0.135952	0.150986	Ppt1
3545	0.000184221	0.000396631	0.0380041	0.0906014	0.0927468	0.0832612	0.0208232	0.0464677	Tubgcp5
3552	3.85183e-05	8.73637e-05	0.0139845	0.0436905	0.0474445	0.0179952	0.0420227	0.0504845	3110053B16Rik
3560	5.53152e-07	1.40251e-06	0.0399511	0.047918	0.0507687	0.0614266	0.04192	0.0527953	Dpagt1
3568	5.98765e-18	2.36303e-17	0.0171289	0.0273452	0.128083	0.170703	0.0953198	0.115844	Tpd52l1
3570	2.46875e-09	7.0821e-09	0.00299943	0.00232514	0.0727156	0.0746197	0.0398397	0.0626863	4930502E18Rik
3573	1.15875e-21	5.05086e-21	0.0405218	0.0504724	0.21307	0.264534	0.1161	0.0796752	Uba5
3591	1.95453e-14	6.90079e-14	0.00511826	0.00301298	0.0992013	0.120432	0.0299964	0.0331164	Lrp6
3593	1.37775e-06	3.42173e-06	0.0866486	0.013698	0.0614262	0.0953355	0.0840899	0.0326869	C2cd5
3596	3.56029e-05	8.10025e-05	0.0605236	0.0475995	0.0527068	0.0300123	0.0884762	0.0895323	Stxbp5
3597	1.70734e-07	4.46041e-07	0.0106611	0.0735366	0.0611986	0.0941108	0.0141207	0.0287384	Secisbp2l
3609	2.45996e-05	5.65894e-05	0.0330305	0.0181292	0.0400867	0.044405	0.0467399	0.0463745	St6galnac2
3654	2.76636e-08	7.54498e-08	0.0304957	0.0442154	0.064049	0.0666612	0.00791586	0.060203	Tmem194b
3671	0.000312739	0.00066153	0.00786074	0.0361104	0.0397367	0.0367794	0.0226081	0.0178544	Ttyh1
3672	9.35185e-05	0.000206258	0.0430044	0.0592268	0.0213276	0.0207804	0.0741028	0.0590418	Ubqln4
3678	5.10023e-09	1.44017e-08	0.0124771	0.0208463	0.0750513	0.0912595	0.0119414	0.078908	Nup210
3679	0.000297712	0.000630818	0.00889356	0.0347532	0.0299842	0.0343997	0.0258607	0.0378429	Gm27029
3688	5.02293e-09	1.41899e-08	0.0122406	0.0760562	0.0759848	0.1068	0.0437874	0.0850701	Nmrk1
3701	8.23969e-09	2.30624e-08	0.0113699	0.0345805	0.0695879	0.070745	0.0359381	0.0619184	Cdkl5
3710	1.36516e-07	3.58793e-07	0.0197101	0.0230917	0.0466764	0.0661044	0.0561444	0.0614037	Apoc1
3724	0.000217495	0.000465569	0.0117733	0.0275938	0.0313566	0.0279165	0.0280168	0.0307214	Adgrb1
3725	0.000114898	0.000251583	0.0254965	0.00956467	0.037324	0.0298742	0.0612906	0.00747642	Simc1
3730	6.25234e-06	1.49115e-05	0.00647915	0.0196636	0.0455306	0.0466466	0.0427607	0.0416951	Lrrc16b
3731	0.00216128	0.00424823	0.00081391	0.0197194	0.0159787	0.0160447	0.00225509	0.0197194	Prkar1b
3733	0.00131958	0.00264544	0.0121708	0.0257732	0.0257732	0.0253876	0.0152474	0.0257732	Mc1r
3736	6.0997e-06	1.4553e-05	0.0345507	0.0515018	0.0582809	0.0103704	0.0411994	0.0876488	Prepl
3738	0.000161795	0.000350076	0.0795402	0.0752192	0.000458819	0.0652291	0.0839525	0.0534388	Rbl1
3739	3.88789e-08	1.05139e-07	0.0156271	0.0933474	0.14551	0.102124	0.105088	0.0831843	Axin1
3743	1.11031e-07	2.93179e-07	0.0145275	0.0254243	0.0539321	0.0596049	0.0191768	0.0548499	Rab3d
3747	4.08834e-08	1.10391e-07	0.00877598	0.0255818	0.143185	0.115483	0.0842451	0.0079508	Cdadc1
3757	4.31668e-08	1.16456e-07	0.0221408	0.100999	0.170654	0.109233	0.0390608	0.0453669	Krr1
3761	1.13063e-05	2.65925e-05	0.0151712	0.0314567	0.0278651	0.0372657	0.0190811	0.0397837	Smtn
3764	1.29505e-07	3.40765e-07	0.00697354	0.0497533	0.0650605	0.0711382	0.0386034	0.0664519	Tradd
3771	6.86626e-06	1.63427e-05	0.0281641	0.0185296	0.0457106	0.0449788	0.0422358	0.0457106	Plek2
3789	2.51169e-13	8.48711e-13	0.0111304	0.0717511	0.12008	0.133272	0.0421663	0.0473582	Edem1
3794	1.82948e-10	5.52401e-10	0.051404	0.0115925	0.162825	0.171984	0.13499	0.0133949	Clcn3
3795	7.79706e-05	0.000172887	0.0228383	0.0326918	0.0371055	0.0379898	0.0359326	0.0374761	Tmem151b
3797	2.16634e-10	6.51922e-10	0.0393692	0.0592452	0.139843	0.134737	0.0165924	0.0732142	Wdr37
3822	9.75445e-06	2.30493e-05	0.00704581	0.0357805	0.045606	0.0442073	0.0350315	0.0368773	Ppp1r16b
3839	7.72913e-08	2.06089e-07	0.0150724	0.0406435	0.0586	0.0571818	0.0302316	0.0459329	Chrna5
3844	1.21678e-15	4.47923e-15	0.112277	0.0507665	0.092251	0.201944	0.064455	0.0359511	Kdm7a
3847	0.00563735	0.0106481	0.00804138	0.0210546	0.0158105	0.0157866	0.00804932	0.0174363	RP24-224M8.1
3851	3.78544e-08	1.02435e-07	0.0248785	0.0470014	0.0553866	0.0686778	0.00668309	0.0540599	Mtm1
3864	0.0057975	0.0109398	0.0166194	0.0263098	0.0241164	0.0156755	0.0162373	0.0234407	Zfp780b
3876	1.43959e-05	3.36174e-05	0.0261556	0.0341151	0.0728816	0.0926108	0.0974577	0.00746799	Sirt1
3881	0.00153235	0.00304863	0.00863837	0.0188366	0.0188366	0.0188366	0.0144029	0.0188366	Prima1
3885	2.19412e-07	5.69739e-07	0.00789559	0.0343133	0.0692931	0.0716873	0.0541433	0.0669656	Rab26
3890	0.00622456	0.0117093	0.085202	0.142054	0.0113351	0.0710838	0.0926786	0.0449506	Mkln1
3902	0.00021416	0.000458786	0.0156644	0.0617448	0.0216635	0.0524743	0.0760796	0.0519478	Plekhg4
3921	2.46102e-07	6.37178e-07	0.0206766	0.0393845	0.0524255	0.055422	0.0259258	0.0511879	Deptor
3923	1.22709e-07	3.23292e-07	0.0129057	0.0481242	0.108057	0.0269081	0.0722309	0.0843084	Rad51d
3953	3.26978e-14	1.14567e-13	0.0462606	0.0971677	0.192276	0.215995	0.0878436	0.116232	Pdcd6ip
3958	1.0687e-12	3.52869e-12	0.074802	0.0615423	0.154529	0.170482	0.106895	0.0950667	Zcchc8
3963	2.36819e-09	6.79674e-09	0.0749924	0.0573151	0.0675916	0.117595	0.0739038	0.100403	Peg3
3969	1.75282e-05	4.07102e-05	0.0343256	0.0478412	0.0649344	0.0172888	0.0501085	0.0722262	Zfp472
3979	9.64246e-09	2.68797e-08	0.0346005	0.0776508	0.0685266	0.132835	0.0517737	0.12014	Rrn3
3982	6.44204e-05	0.000143739	0.00795162	0.039157	0.0423053	0.0453896	0.0345136	0.0467733	Upb1
4015	4.72583e-18	1.8695e-17	0.00319897	0.0264332	0.114206	0.157335	0.00523043	0.0516861	Gmeb1
4020	3.72992e-06	9.00798e-06	0.00868473	0.0287107	0.0469294	0.0461559	0.0409358	0.0412621	Ids
4042	3.3611e-06	8.1505e-06	0.013036	0.0139392	0.0696972	0.0370449	0.0333314	0.0662133	Rreb1
4056	1.50233e-07	3.93681e-07	0.00511017	0.00857359	0.0587673	0.0585075	0.0156004	0.0168562	Mmgt1
4073	1.14268e-05	2.68734e-05	0.0200968	0.0301777	0.0435325	0.0431452	0.0352048	0.0435325	Slc9a7
4078	9.63326e-05	0.00021222	0.0111445	0.0294607	0.0363084	0.034877	0.0156163	0.0218189	Atg4a
4089	0.00323909	0.0062633	0.00303972	0.021917	0.021917	0.0211007	0.00863074	0.021917	Usp13
4107	0.000403292	0.000845523	0.0174795	0.00476865	0.0455009	0.028652	0.0678938	0.0236053	Ercc5
4107	0.000537099	0.0011132	0.0294536	0.0527257	0.0405524	0.0178865	0.0602918	0.0582896	Dolpp1
4108	3.14675e-05	7.18435e-05	0.00155261	0.0375414	0.0361928	0.0448522	0.00641587	0.05233	Gdap10
4125	4.73829e-08	1.27581e-07	0.0154892	0.0483514	0.0720675	0.0753062	0.0231691	0.0552246	Gne
4162	0.00412958	0.00789919	0.013737	0.0188746	0.0175317	0.0186951	0.00793225	0.0188746	Nrap
4179	2.85832e-13	9.64004e-13	0.00879715	0.0463876	0.0981437	0.123477	0.0409074	0.0315729	Stk3
4188	0.0117195	0.0213325	0.0135373	0.0321768	0.0200061	0.0176363	0.0133618	0.0165948	Itpkc
4194	6.9928e-05	0.000155623	0.0151073	0.00537234	0.0479563	0.0458001	0.0447912	0.0308156	Hist1h4c
4201	0.00297029	0.00575921	0.00537844	0.0198846	0.0198846	0.0198846	0.0175651	0.0198846	Apoa1
4211	0.000569826	0.00117788	0.0281898	0.0406218	0.0601626	0.0413636	0.0956697	0.0584866	Triap1
4212	0.0005704	0.00117897	0.0517019	0.00706877	0.0909915	0.019383	0.12251	0.0335089	Mfn1
4217	6.16587e-05	0.000137837	0.0827502	0.0961861	0.12428	0.106302	0.0809224	0.108831	Cramp1l
4220	6.44352e-05	0.000143759	0.00708308	0.0724129	0.0863723	0.0788105	0.0347967	0.0584629	Acbd5
4229	7.50409e-06	1.7825e-05	0.0107254	0.0503089	0.0412161	0.0745877	0.0140765	0.0759282	Zfp414
4230	1.98751e-06	4.89165e-06	0.0362383	0.000878173	0.0311739	0.058055	0.027448	0.0548877	Slc48a1
4246	5.63599e-05	0.000126309	0.0281612	0.0140169	0.0576622	0.0538145	0.0471846	0.0642398	Pds5a
4246	0.000627601	0.00129333	0.0385306	0.025883	0.0894485	0.0561721	0.0928678	0.0794804	Rpe
4283	6.50083e-05	0.000144999	0.00628773	0.0282595	0.0491393	0.046061	0.00112364	0.0600411	Rpl23a-ps3
4284	0.0137866	0.0249092	0.00594518	0.0197999	0.00971411	0.0136434	0.012501	0.0177141	Eml1
4299	0.00473883	0.0090119	0.00381399	0.0187127	0.0187127	0.0151227	0.013551	0.0187127	Rasef
4310	0.000211938	0.000454183	0.0337925	0.0264781	0.0743611	0.0674168	0.0734584	0.074849	Akap7
4312	0.000776991	0.00158999	0.0293308	0.00444161	0.0230688	0.0601274	0.0745488	0.0409782	Phc3
4328	3.09812e-07	7.9748e-07	0.0424901	0.036757	0.0784456	0.0803591	0.0423253	0.0476286	Ssfa2
4335	0.0150922	0.0271556	0.00311402	0.0185744	0.00155547	0.00664474	0.0132246	0.0133402	Gm16751
4344	0.000511673	0.00106253	0.000255333	0.0281175	0.0299371	0.0316635	0.0260499	0.0324943	Zfp937
4358	2.71909e-13	9.17669e-13	0.021855	0.0792625	0.125905	0.15705	0.0534273	0.0830812	Agl
4363	1.24587e-05	2.92171e-05	0.00102562	0.00527826	0.0403134	0.0409478	0.0192549	0.0391731	Tjp3
4369	0.000274962	0.000584555	0.0252893	0.0374599	0.0425464	0.0441459	0.02377	0.0353554	Gm26767
4371	6.44871e-10	1.89969e-09	0.0542622	0.0526213	0.0781298	0.0933139	0.0442817	0.0718194	Tmem135
4380	0.00432039	0.00824515	0.00894196	0.023489	0.0244311	0.0234394	0.0111152	0.0220641	Nr4a2
4403	0.00711446	0.0132728	0.0108273	0.0617154	0.0608754	0.0143663	0.0513542	0.0633379	Cep76
4411	0.0150234	0.0270339	0.00537227	0.0169777	0.012114	0.00701741	0.0111764	0.0161674	Kcnc3
4415	0.000331299	0.000699184	0.0323147	0.0251678	0.0352986	0.0383919	0.0371398	0.037779	Hist1h4k
4428	2.12559e-11	6.66019e-11	0.0460359	0.0219196	0.0818708	0.0951331	0.0556565	0.0614111	Clcn5
4457	0.00746482	0.0138962	0.0097156	0.0152259	0.0152259	0.0149762	0.0115316	0.0137262	Gm13121
4468	2.45726e-24	1.14603e-23	0.0698241	0.0227337	0.189107	0.429388	0.202314	0.0209589	Snrnp70
4473	1.57221e-06	3.89302e-06	0.00545594	0.0261006	0.0536426	0.0544336	0.022171	0.0281279	Lrch2
4474	7.1157e-13	2.36679e-12	0.0243776	0.0401581	0.125527	0.152848	0.0783108	0.0574139	Uggt1
4478	0.00659595	0.012363	0.00338052	0.0155255	0.0155255	0.0137723	0.00878821	0.0155255	Fbln2
4484	0.000807044	0.00164931	0.0201165	0.0449345	0.0224049	0.0427231	0.0372473	0.0542201	Slc19a2
4486	2.29351e-06	5.62641e-06	0.078004	0.00340955	0.105574	0.0971896	0.0794554	0.0285543	Brms1l
4502	3.01016e-07	7.75802e-07	0.0408895	0.0903585	0.157104	0.137055	0.0962202	0.00473738	Ubr7
4516	3.89402e-06	9.38969e-06	0.0252482	0.0284153	0.0541752	0.0597113	0.0479412	0.0543825	Rnpepl1
4534	0.000378843	0.000796412	0.00717129	0.0254502	0.030598	0.0297162	0.0129739	0.0279583	Gm4425
4544	4.2562e-06	1.02322e-05	0.0123617	0.0478274	0.0809429	0.0672324	0.0229621	0.0529949	Kidins220
4571	0.000206565	0.000442858	0.000925993	0.0614035	0.0256278	0.0540286	0.039197	0.0914251	Haus3
4582	0.000107566	0.000235964	0.00415503	0.0216296	0.039917	0.0420472	0.00891058	0.0435085	Extl3
4600	1.58745e-05	3.69661e-05	0.0239751	0.0259644	0.0479261	0.0426353	0.0275154	0.0437522	Hist3h2ba
4604	2.80334e-05	6.42331e-05	0.0219089	0.0410106	0.0484102	0.0547798	0.049584	0.0359319	Ap4e1
4613	0.025566	0.0447639	0.00424488	0.040233	0.0180658	0.0313426	0.015909	0.0060798	RP23-344O11.3
4629	5.69487e-06	1.36106e-05	0.00750104	0.00426913	0.0476	0.0558638	0.0464502	0.0427051	Dcbld2
4641	1.47372e-06	3.65388e-06	0.0189535	0.0599524	0.0854389	0.08629	0.0472743	0.0634345	Plcg1
4647	3.86898e-13	1.29922e-12	0.0494269	0.106845	0.150018	0.204309	0.0618106	0.0790106	Armc8
4662	3.36997e-07	8.65396e-07	0.0180058	0.0417303	0.0547559	0.0761537	0.0330821	0.0618282	Fndc3b
4662	3.89482e-06	9.39071e-06	0.0132174	0.0132645	0.0595455	0.0589458	0.0433516	0.0263747	Cdo1
4663	3.91064e-06	9.42701e-06	0.012953	0.0221959	0.0553527	0.0561396	0.0402229	0.0493814	Sema4f
4671	3.06649e-17	1.18536e-16	0.0691707	0.0400147	0.147366	0.195144	0.0789615	0.000384295	Shoc2
4671	0.000151405	0.000328279	0.0138909	0.0274615	0.0336784	0.0359697	0.0131999	0.0335918	Slc39a4
4698	0.00205019	0.00403913	0.0227291	0.0289228	0.0196972	0.0229414	0.0333958	0.0273172	Gm6485
4698	0.00140605	0.0028095	0.0108022	0.0209691	0.0240274	0.0238467	0.0119435	0.0228041	Glrb
4707	0.00261636	0.00509601	0.0102051	0.0205371	0.0224635	0.0223492	0.0144257	0.0213569	RP24-79O7.1
4710	0.000511331	0.00106191	0.00137866	0.0350596	0.137324	0.088456	0.119436	0.0678867	Ugp2
4720	0.00074777	0.00153221	0.00348461	0.0226661	0.0118751	0.0241443	0.0236189	0.027109	Gm21955
4722	0.000621992	0.00128209	0.0153913	0.0254108	0.0258357	0.0307251	0.0118023	0.0304381	Acot2
4729	0.0156725	0.0281611	0.00443419	0.0136319	0.0113074	0.00807848	0.00736241	0.0136319	Gm15964
4740	0.0116736	0.0212615	0.00564553	0.0195419	0.0192387	0.0166305	0.0154018	0.0188436	Unc13d
4756	0.0262839	0.0459529	0.00479366	0.0156232	0.00451531	0.0145273	0.0143214	0.0127311	Pnmal2
4758	0.000380752	0.000800088	0.0227758	0.0188301	0.029489	0.0261907	0.0251356	0.0316853	Adam11
4758	0.00683451	0.0127822	0.0219209	0.0346819	0.0116645	0.0338891	0.0173312	0.0290705	Gtpbp3
4762	0.00246861	0.0048207	0.0183143	0.0239845	0.0168004	0.00317811	0.0298969	0.00925296	Dnajb5
4768	2.21791e-08	6.07446e-08	0.0654575	0.0429964	0.0576682	0.157251	0.118535	0.00449895	Jam3
4777	0.000545532	0.00112992	0.0105891	0.0407552	0.0249009	0.0480742	0.00386253	0.0191732	Zbtb34
4786	3.26218e-06	7.9199e-06	0.0331474	0.0615134	0.0530762	0.0864351	0.0731881	0.0470446	Tmx3
4788	4.5201e-12	1.45668e-11	0.0668792	0.0900654	0.0496407	0.201729	0.125118	0.0868685	Cnot6
4792	1.30273e-14	4.63637e-14	0.049083	0.0923998	0.0696231	0.210077	0.120392	0.0227407	B230219D22Rik
4812	0.0355533	0.0608664	0.00299312	0.0437183	0.0205629	0.0141341	0.0169373	0.0394466	Arid5a
4820	0.000158338	0.000342743	0.0349114	0.0312583	0.04165	0.0451564	0.0304382	0.0437104	Itgav
4853	0.0216095	0.0381317	0.00970858	0.0263123	0.0248372	0.00250631	0.00725822	0.0257345	Cd55
4863	0.000119478	0.000261381	0.0066137	0.00441305	0.0361616	0.037494	0.0275956	0.0351774	Hes7
4890	0.0244646	0.042902	0.0077725	0.0159972	0.0125609	0.0151997	0.0122003	0.0149737	Mrc2
4915	1.72369e-05	4.00562e-05	0.034169	0.0363019	0.0439808	0.0501653	0.0373271	0.0187278	Prr11
4918	0.000194187	0.000417221	0.016781	0.0280709	0.0307988	0.0374848	0.0104082	0.0312662	Gpam
4928	7.34945e-13	2.44323e-12	0.0725691	0.0584373	0.0745574	0.150967	0.0858846	0.0769701	Atrn
4932	2.06797e-05	4.78333e-05	0.0152426	0.0205717	0.0356161	0.0495533	0.0236991	0.0429021	Gm37204
4945	0.0027939	0.00542906	0.0373339	0.0109487	0.0384416	0.0328245	0.0328353	0.0162555	Megf9
4969	1.58387e-21	6.87497e-21	0.0353419	0.0152697	0.16122	0.267335	0.00439071	0.0522746	Mysm1
4982	0.000384926	0.000808313	0.00768209	0.0158016	0.0260934	0.0281754	0.0242013	0.0277889	Fbxl8
4982	0.00185936	0.00367483	0.0149556	0.0181103	0.0211002	0.0206596	0.0211002	0.0201599	1700003M07Rik
4986	0.0460454	0.0777313	0.00571591	0.0150834	0.0127959	0.00674627	0.0111104	0.00902975	Ccdc177
4987	0.00077865	0.00159325	0.0189274	0.0307689	0.0185326	0.040715	0.0394769	0.0637275	Zfp81
4991	6.38571e-05	0.000142521	0.00459771	0.0148598	0.0308237	0.0340786	0.0206962	0.0313101	4632428N05Rik
5023	3.68543e-05	8.37423e-05	0.0478112	0.0283482	0.0251306	0.0630413	0.0435134	0.0604373	Rbm4
5061	3.86664e-05	8.76756e-05	0.00670564	0.0489313	0.0651859	0.0640095	0.00429905	0.0526229	Ccdc126
5070	0.0299905	0.0521181	0.00657552	0.013245	0.0107673	0.0127671	0.00170489	0.0124486	B230216G23Rik
5078	0.00464884	0.00884889	0.00318197	0.0191074	0.0211176	0.0210277	0.00481595	0.0142257	RP24-309H3.1
5089	0.00527506	0.00999266	0.00642547	0.0197922	0.0229476	0.0216452	0.0138952	0.0180935	Fam120c
5096	0.00484704	0.00920922	0.00189615	0.0196335	0.0190443	0.0222524	0.0185102	0.0219377	Chrna7
5098	0.000336663	0.000710082	3.35552e-05	0.0426827	0.0518427	0.0508709	0.041527	0.0150028	Taf4a
5163	0.00611813	0.0115178	0.0061616	0.026487	0.0467526	0.0443986	0.0602488	0.016554	Apeh
5188	0.0151139	0.0271908	0.00925214	0.0123408	0.0123408	0.0123408	0.00527846	0.0123408	Fam101a
5257	1.60374e-06	3.96834e-06	0.00971081	0.00743936	0.0583637	0.0600997	0.0161244	0.0352966	Pard6g
5261	4.24998e-13	1.42447e-12	0.02081	0.0399503	0.0818369	0.115396	0.019026	0.0362609	Rgs2
5263	0.00653593	0.012257	0.0304673	0.0521624	0.0430676	0.0256163	0.000166119	0.062795	Map4k5
5278	0.0374409	0.0639219	0.00737096	0.0148355	0.0143699	0.0137943	0.00510211	0.0128609	Gabrb1
5280	6.76006e-08	1.80726e-07	0.00413786	0.0630526	0.109803	0.116906	0.056997	0.0747649	Picalm
5294	8.24875e-05	0.000182593	0.0366003	0.0345664	0.0359971	0.0542488	0.0146527	0.0502215	AU041133
5297	0.00674866	0.0126359	0.00823276	0.0189787	0.012891	0.0210492	0.0103288	0.0220074	Plcd3
5337	0.00851168	0.0157554	0.0308571	0.0285255	0.0570685	0.00280288	0.126515	0.111822	Raf1
5359	0.000126461	0.00027617	0.0440705	0.0445444	0.0921814	0.0731807	0.0338118	0.061414	Itfg2
5364	0.0148823	0.0267878	0.00537385	0.012598	0.012598	0.012598	0.012598	0.012598	Hist1h3b
5367	0.00910526	0.016814	0.0556564	0.0696359	0.0342331	0.0210747	0.08232	0.0675764	Emc1
5387	0.00396699	0.00760222	0.00804059	0.0347422	0.0342423	0.0398009	0.00814809	0.0196136	Trak2
5396	2.58647e-06	6.32635e-06	0.0290141	0.0375847	0.058881	0.0607408	0.0215363	0.0293752	C330007P06Rik
5412	4.20261e-07	1.07279e-06	0.0300392	0.0203855	0.10173	0.106868	0.00876326	0.047482	Fbxo18
5427	2.46144e-07	6.37222e-07	0.0453824	0.049219	0.0762166	0.120156	0.0864911	0.00680739	Mef2a
5431	0.000691191	0.0014192	0.00108803	0.00432919	0.0220653	0.0345809	0.0112133	0.0332503	Tfeb
5468	0.000150648	0.000326668	0.0268746	0.0253558	0.0236244	0.0399296	0.0185529	0.03617	Gm37949
5522	0.0199304	0.0353243	0.0232821	0.0242248	0.0174021	0.0251624	0.0244569	0.0235479	Hist4h4
5526	0.00145553	0.00290394	0.00847618	0.0158489	0.022191	0.021456	0.0138921	0.022191	Ftx
5532	0.0229561	0.0403761	0.00161446	0.0118205	0.0118205	0.0118205	0.00504856	0.0118205	Gm10479
5542	0.0186038	0.0331622	0.0126287	0.0138009	0.0138009	0.0138009	0.0138009	0.0138009	Hist1h3h
5551	0.0410717	0.0697614	0.00760379	0.015805	0.0166752	0.0125475	0.00188123	0.012349	Gm5845
5553	0.0130733	0.0236737	0.000523832	0.0179731	0.0135311	0.0203352	0.0045367	0.0200009	S1pr2
5557	1.62151e-08	4.46909e-08	0.0266694	0.0772287	0.112744	0.140223	0.0852468	0.0748172	Ube2g2
5563	0.00219636	0.00431411	0.0193908	0.000851913	0.0257342	0.0273031	0.0247524	0.0225712	Nrcam
5582	0.000555524	0.00114966	0.00648706	0.00878336	0.0303066	0.030949	0.00910021	0.0285653	Clstn2
5589	0.000429666	0.000898922	0.014676	0.0200448	0.0317727	0.0293562	0.0225912	0.0283204	Nol3
5599	0.000139416	0.000303026	0.0232729	0.0126897	0.0333904	0.0340752	0.00396353	0.026246	Rnd1
5601	0.000268298	0.000570876	0.0101911	0.0273641	0.0389298	0.0393273	0.0118824	0.0355898	Gm37303
5641	0.00119801	0.00241183	0.00406681	0.0187358	0.024714	0.0229549	0.00732765	0.0226999	Phox2a
5656	0.00436086	0.00831791	0.00548149	0.0157674	0.0213969	0.0211478	0.0213969	0.0213969	Hist1h4a
5675	0.0359827	0.0615675	0.0101882	0.0101882	0.00924719	0.00944397	0.0101882	0.00682001	Dpyd
5711	0.0171603	0.0307168	0.0280716	0.0208698	0.0266345	0.00931901	0.0383837	0.0164713	Cast
5739	0.0271428	0.0473945	0.00593461	0.00951117	0.00951117	0.00927375	0.00951117	0.00951117	Pck1
5752	6.58518e-07	1.66254e-06	0.0391765	0.0127024	0.0622907	0.0719992	0.0418571	0.0130448	Oma1
5766	0.00090405	0.00184075	0.00429002	5.62994e-05	0.0264922	0.0277276	0.0179117	0.0249674	Gm4617
5776	0.000284304	0.000603384	0.00890797	0.0111838	0.0269455	0.0266751	0.0167446	0.00226891	Rhox2c
5780	1.27358e-10	3.87482e-10	0.0283919	0.0475124	0.0825141	0.118925	0.0543126	0.0650406	Adrbk1
5797	0.0188146	0.0335067	0.0129078	0.0220448	0.0113904	0.0121235	0.00702693	0.0251435	Gm37968
5799	5.62756e-07	1.42613e-06	0.00911169	0.0462578	0.0637777	0.0884714	0.0305084	0.0656679	Pdcl
5813	0.00621045	0.0116845	0.0138641	0.0581195	0.0352165	0.00556741	0.0542021	0.0779764	Rprd1b
5837	0.0264095	0.0461596	0.0160706	0.0316123	0.0148008	0.0224495	0.0248823	0.0365222	Klhl28
5869	0.0129667	0.0234858	0.00962454	0.0176784	0.0208094	0.0191724	0.0201905	0.0193557	Gm11353
5877	0.000315535	0.000667275	0.00857903	0.0159984	0.0328147	0.0329414	0.0102216	0.0288383	Nbeal2
5908	0.00455544	0.00867907	0.0108647	0.0153322	0.0181226	0.0179587	0.00845469	0.0188202	Gm20449
5938	0.00262068	0.00510402	0.016681	0.014744	0.0206673	0.0203167	0.014896	0.0197525	Xylt1
5947	0.0382537	0.0652556	0.00393703	0.00769944	0.00608199	0.00769944	0.00769944	0.00769944	Mroh5
5958	1.1444e-05	2.69088e-05	0.0148197	0.0316002	0.037281	0.0533171	0.0320431	0.0242263	RP24-161C20.4
5972	0.000167436	0.000361809	0.0113523	0.00326746	0.0350471	0.037432	0.0262438	0.0137621	Cask
5988	0.039605	0.0674497	0.00783938	0.00924652	0.00924652	0.00924652	0.00924652	0.00873059	Dsg2
5989	0.0528284	0.0883897	0.00111677	0.0102358	0.0102358	0.00957187	0.0102358	0.00480954	Gm37164
5991	0.050118	0.0842519	0.00678452	0.00877087	0.00877087	0.00843992	0.00497551	0.00877087	Ptchd2
6016	0.0325799	0.0561705	0.00133339	0.00836736	0.00836736	0.00836736	0.00836736	0.00836736	Gpr50
6042	0.00676168	0.0126584	0.0149474	0.0276182	0.0346627	0.00135335	0.0060615	0.0293345	Serac1
6059	2.64828e-05	6.07587e-05	0.00757683	0.00833059	0.053259	0.0549346	0.014132	0.0361242	Rpusd2
6062	1.42564e-08	3.9419e-08	0.00735363	0.0379402	0.0622106	0.0826822	0.0344432	0.0316862	Mex3c
6068	0.0526982	0.0882016	2.64617e-05	0.00767629	0.00767629	0.00739111	0.00311919	0.00767629	Fgf3
6075	0.00069875	0.00143448	0.0613566	0.0409423	0.106757	0.0809533	0.0764182	0.0266178	Ect2
6084	0.057043	0.094831	0.0018831	0.00843748	0.00843748	0.00738047	0.00843748	0.0062305	Emilin3
6096	0.0173944	0.0311112	0.0146062	0.00727229	0.0180055	0.0224637	0.0255429	0.021715	Tfr2
6100	0.0576916	0.0957597	0.00654479	0.0093266	0.0084981	0.00752166	0.0093266	0.0093266	Card11
6105	0.0101897	0.0187373	0.0153526	0.00860377	0.0154435	0.0156404	0.0152381	0.00896418	Zcchc18
6110	0.010442	0.0191814	0.0368744	0.0107048	0.0687924	0.0300037	0.0590257	0.0591444	Sp2
6113	0.0104603	0.0192092	0.00914859	0.00860592	0.0140248	0.0162859	0.0162859	0.0162859	Hist1h2bb
6119	0.015823	0.0284233	0.00764124	0.0107168	0.0139087	0.0147758	0.0158179	0.0158179	Gm37999
6125	6.97881e-05	0.000155326	0.000455151	0.013322	0.0380929	0.0428585	0.00145686	0.035203	Garem
6127	0.0059201	0.0111593	0.00213078	0.0148635	0.0198361	0.0213122	0.00407927	0.0208534	Gm12504
6129	0.0111819	0.0204304	0.00687294	0.00476827	0.0113895	0.0188824	0.0102237	0.0201228	Olfm1
6136	0.0194666	0.0345738	0.0124584	0.0138195	0.00116045	0.0161554	0.0150951	0.00900277	Cebpe
6174	0.0051595	0.00978196	0.0043368	0.0178842	0.0226701	0.0233232	0.0149823	0.022932	Anks6
6195	7.0241e-05	0.00015625	0.00484949	0.0275988	0.0392613	0.0438436	0.0257699	0.0123251	Dpysl4
6204	0.00979524	0.0180506	0.0018223	0.0140247	0.0170536	0.0159904	0.0138955	0.0170536	Hapln4
6208	0.00078987	0.00161554	0.00639455	0.0143588	0.0353133	0.0349491	0.0197533	0.0268477	RP23-225M12.2
6229	0.00170156	0.00337368	0.00765645	0.00633495	0.0279034	0.0223247	0.0201964	0.0083926	Gm11737
6252	0.00153206	0.0030483	0.0093213	0.0169668	0.0253202	0.0296079	0.00540691	0.0258257	Idua
6273	0.00304507	0.00589731	0.0214113	0.0171452	0.0191316	0.0264416	0.0184272	0.0161123	Fbln7
6277	0.0397497	0.067673	0.0178195	0.00587886	0.00582089	0.007886	0.0223604	0.0178918	Hist1h4h
6279	3.38646e-07	8.69361e-07	0.00396594	0.0187474	0.0419982	0.061178	0.00587477	0.0396076	RP23-225M12.1
6300	0.00836934	0.0155023	0.0500582	0.0407528	0.0327818	0.0547402	0.0409588	0.0016359	Gm12940
6301	1.68202e-10	5.08821e-10	0.0255817	0.0432487	0.0678505	0.0999649	0.0342344	0.0527298	Zfp280b
6319	0.00867886	0.0160564	0.00681704	0.00565546	0.0155772	0.0171623	0.00535736	0.0171623	Zyg11a
6379	0.019472	0.0345808	0.00575119	0.000447235	0.0121364	0.0124468	0.0111693	0.0137754	Arhgap27
6384	0.00176664	0.00349852	0.0121875	0.0138459	0.0228805	0.0223347	0.00241154	0.0121923	Zdhhc15
6409	0.000104464	0.000229401	0.00917588	0.00313946	0.0526052	0.0568238	0.0349785	0.0418047	Hist1h4i
6421	0.0242546	0.0425636	0.0205787	0.0151955	0.00790552	0.0250131	0.0258619	0.0108503	Gm27010
6464	0.0188382	0.0335368	0.00482693	0.00760925	0.0148949	0.014402	0.00955835	0.0159914	Gm16301
6491	0.0229386	0.040351	0.0292763	0.0090283	0.0197509	0.0290536	0.0379876	0.0444201	Mtmr10
6503	0.00114187	0.00230328	0.00736202	0.0131163	0.0255768	0.0272164	0.0121163	0.0177135	RP24-404P10.7
6505	3.37068e-05	7.67868e-05	0.0235612	0.0122303	0.0312561	0.0444526	0.027372	0.0337463	Traf6
6506	0.0117048	0.0213121	0.002763	0.00433426	0.0179869	0.0210836	0.00456284	0.0218	Kncn
6518	0.0237477	0.0417124	0.00547119	0.00145914	0.0153323	0.0165837	0.00857662	0.0212598	Tmem88
6535	0.00358937	0.00691106	0.0019528	0.0366219	0.0537441	0.0431432	0.0137355	0.043266	Pitrm1
6592	0.0119846	0.0217881	0.00500105	0.0111213	0.0138544	0.0138544	0.00144156	0.00575217	Gm14863
6630	0.0302127	0.0524638	0.012594	0.00570464	0.013163	0.0175515	0.0180688	0.00997272	Gm37569
6632	1.26183e-05	2.95691e-05	0.0216765	0.0269733	0.0341161	0.0548049	0.0352255	0.0366808	Lnpep
6657	0.0152112	0.027356	0.00267252	0.00206472	0.015675	0.0146754	0.00240256	0.015675	Cntn3
6691	0.053086	0.0887789	0.00649252	0.0204483	0.00807361	0.00880624	0.019046	0.0222791	Slc35c1
6709	0.0167562	0.0300411	0.00117591	0.00269597	0.0123995	0.0118293	0.00772751	0.0123995	Gm10182
6715	0.0139859	0.0252564	0.0140554	0.0107763	0.0178441	0.0179621	0.0166793	0.0171937	Gm16867
6718	0.0225178	0.0396473	0.0028736	0.023086	0.0459398	0.0411997	0.0456766	0.0195508	Vps33b
6724	0.0584187	0.0967922	0.00559481	0.00877144	0.00877144	0.00877144	0.00877144	0.00877144	Hist1h2bl
6748	0.0312838	0.0541801	0.0015208	0.0104926	0.0118266	0.0130761	0.00881292	0.0086332	Fzd4
6749	0.0594381	0.0983501	0.00642225	0.00744464	0.00744464	0.00744464	0.00744464	0.00744464	6430628N08Rik
6805	1.82379e-10	5.50835e-10	0.035527	0.0186206	0.0495125	0.0968254	0.0026745	0.00760754	Slc35a1
6837	0.0201485	0.0356881	0.0458708	0.0372094	0.0635275	0.0376871	0.0385595	0.0550815	Strip1
6842	2.49027e-10	7.46872e-10	0.00860127	0.0266822	0.0738405	0.119797	0.0388035	0.00240799	Katnbl1
6850	0.0416691	0.0707084	0.00086204	0.010557	0.0132151	0.013373	0.0147085	0.016229	Gm9920
6852	0.0141111	0.0254716	0.000638272	0.0173933	0.0018825	0.0358325	0.0222125	0.0365852	Arhgef11
6865	0.0350626	0.0600966	0.0104785	0.0085285	0.0169022	0.00923618	0.0135863	0.017808	Gm5909
6868	0.00443461	0.00845535	0.012954	0.00628945	0.0129464	0.0197806	0.0161399	0.0153775	Zfp872
6887	8.50656e-06	2.01562e-05	0.038634	0.0275318	0.0369893	0.0730391	0.0476273	0.0183699	Atf6
6895	0.0149589	0.0269198	0.0021824	0.0079113	0.0146971	0.0139404	0.00443926	0.0139385	Prickle3
6904	0.00986167	0.0181677	0.0128176	0.0205363	0.0139366	0.0278262	0.0244904	0.0236884	4930403P22Rik
6941	0.0482029	0.0812025	0.0217089	0.0167227	0.0202	0.0107824	0.00624074	0.0422372	Ankrd16
6953	0.0173847	0.0310961	0.00664376	0.0114631	0.014791	0.0135704	0.0110014	0.0138315	Epha7
6966	1.75948e-06	4.34376e-06	0.0421311	0.0189246	0.0583305	0.0882155	0.0524159	0.00530946	Tab2
6972	3.31783e-06	8.04949e-06	0.0202123	0.0243982	0.075213	0.092701	0.0422648	0.0378188	Hira
6974	0.0369699	0.0631567	0.0127672	0.015594	0.0125568	0.0187377	0.0137784	0.0119539	Prss27
6994	0.0100426	0.0184873	0.0139733	0.0148208	0.0835672	0.000410561	0.0490399	0.0511296	Men1
6998	0.0521567	0.08736	0.0104624	0.0107656	0.0105267	0.0105561	0.0138348	0.0165733	Galnt18
7016	0.0234051	0.0411397	0.00296546	0.0385647	0.0441411	0.0490624	0.0216673	0.0516344	Arhgef12
7047	0.0279002	0.0486897	2.76851e-05	0.0118634	0.0204072	0.0144271	0.00207373	0.0191776	Gm37472
7054	0.0583034	0.0966591	0.00720939	0.00910019	0.0095286	0.010581	0.0108714	0.00991192	Hist3h2bb-ps
7105	0.0303234	0.0526342	0.00137031	0.00923958	0.0120312	0.0113008	0.00640639	0.0120312	Gm6277
7151	0.0412135	0.0699735	0.0109547	0.00708062	0.00692712	0.0164143	0.014947	0.0118964	Tbxa2r
7160	0.0467343	0.0788461	0.00565864	0.0087375	0.0108965	0.0128411	0.00326604	0.013469	Gm12229
7205	0.000262849	0.00055957	0.0183336	0.0150246	0.023539	0.0308529	0.0209927	0.0143795	Gm14845
7242	0.0165455	0.0296761	0.00565781	0.0209216	0.0674902	0.0425302	0.0276046	0.0529282	Gpatch3
7242	0.035774	0.0612231	0.00321273	0.00460352	0.0111999	0.0103051	0.000962525	0.0111999	Ptk7
7257	0.0425589	0.0721458	0.00568974	0.0138331	0.017434	0.0182767	0.0177702	0.0135337	Rn7sk
7348	2.91202e-06	7.09889e-06	0.0606953	0.0481584	0.0623474	0.116346	0.0160547	0.0343043	Tmx2
7436	0.00324928	0.00628202	0.0463833	0.0307609	0.0647309	0.0645104	0.0537	0.0198795	Plk4
7460	0.0464522	0.0783915	0.00218029	0.0124237	0.00769197	0.0168154	0.00891754	0.01623	Nos3
7480	0.0310637	0.0538289	0.0131464	0.00746753	0.0158985	0.0168659	0.00856177	0.0152721	Kiss1r
7505	0.0324018	0.0558827	0.00551786	0.00819213	0.0111979	0.0111979	0.0044712	0.0111979	Gm37755
7524	0.0197174	0.0349746	0.0116547	0.000497355	0.018343	0.0175894	0.0107044	0.00607235	Dlg3
7567	0.0491661	0.0827299	0.00518971	0.00570167	0.0101923	0.00986711	0.0101923	0.0101923	RP23-342M4.5
7692	0.0332787	0.057268	0.00400323	0.00697641	0.0146933	0.0136284	0.00655945	0.0117412	Arhgef4
7710	0.0362226	0.0619652	0.0060968	0.0109348	0.0181771	0.0112444	0.0127036	0.0116168	Gm37486
7711	0.021346	0.0377043	0.0107824	0.016481	0.0182702	0.022372	0.00715815	0.0169276	Camk2n2
7757	0.0468326	0.0789959	0.00635921	0.00989798	0.0126478	0.0126478	0.0126478	0.0126478	Hist1h4m
7787	1.29652e-05	3.0362e-05	0.0120153	0.0111733	0.0544894	0.0714834	0.0138037	0.0293597	Usp33
7864	2.39045e-06	5.85612e-06	0.0247319	0.0248895	0.0381319	0.0967608	0.0491456	0.0555292	Fam126b
7875	0.023786	0.0417738	0.00589819	0.0127611	0.0163901	0.0199337	0.0139977	0.0174961	Tmie
7893	0.000180754	0.000389333	0.00145461	0.0148796	0.0714805	0.0884787	0.00437291	0.0549211	Morc2a
7989	0.052777	0.0883157	0.0028842	0.0122716	0.0228197	0.0028546	0.00395184	0.0167652	Gm15710
8066	9.36174e-05	0.00020644	0.00372137	0.0222382	0.0294278	0.0442952	0.0132218	0.0260464	Ttpal
8135	0.00388192	0.00744895	0.00097023	0.0277239	0.0417634	0.0461391	0.0177763	0.0218028	Osbp
8210	2.3783e-06	5.82865e-06	0.040875	0.00607872	0.0606593	0.113197	0.0565714	0.041463	Zfp280d
8514	0.000909349	0.00185108	0.0187419	0.0200587	0.0227621	0.0383449	0.0137156	0.015844	Edem3
8603	0.0522237	0.0874605	0.0128394	0.00819993	0.0170895	0.0179204	0.0134609	0.00598748	RP24-535M14.2
8855	0.00029575	0.000626767	0.0142886	0.00647647	0.0390463	0.059348	0.0198512	0.0338565	Clasp2
8969	0.0300603	0.0522248	0.0152286	0.0058578	0.0130851	0.021273	0.0158296	0.0117921	AU015836
9156	0.0418406	0.0709897	0.00971066	0.0107579	0.0168694	0.0197684	0.00619026	0.00327863	Ttc7b
9366	0.0158891	0.028538	0.00710931	0.0136323	0.0375118	0.0398506	0.0174174	0.00984421	Mitd1
10019	0.00206027	0.0040577	0.00124141	0.00982932	0.0148041	0.0412282	0.0151747	0.00539076	Gm38365
11232	0.0265748	0.0464354	0.0038476	0.00739996	0.00949475	0.0195043	0.00984659	0.00218466	Gm37320
11760	0.0552456	0.0920687	0.00990338	0.00659202	0.00720306	0.0212563	0.0116931	0.0108065	Gja1

## Sheet: Leptotene
Top	p.value	FDR	logFC.Differentiating_Spermatogonia_1	logFC.Differentiating_Spermatogonia_2	logFC.Pachytene_1	logFC.Pachytene_2	logFC.Undifferentiated_Spermatogonia	logFC.Zygotene	GeneName
1	0	0	3.20977	2.20833	3.0061	3.36658	3.29527	0.717032	Prss50
5	8.86648e-204	2.43858e-202	0.497693	0.617351	2.00882	2.09723	0.505035	1.18862	Taf7l
8	2.21683e-229	7.30027e-228	0.733651	0.732257	2.11433	2.36389	0.415091	1.35517	Smc3
8	9.30665e-155	1.82054e-153	1.81929	1.70136	1.48957	1.56534	1.78271	0.714544	Pigp
18	3.13332e-170	6.82766e-169	1.05933	1.13919	1.84839	1.95427	1.03612	1.37103	Zcwpw1
27	4.58226e-85	5.03218e-84	0.54749	0.714847	1.30235	0.524484	0.954471	1.35645	Tpgs2
35	1.12216e-125	1.78391e-124	1.45445	1.33994	0.985743	0.735544	1.56108	0.227789	H2-K1
37	3.87354e-105	5.21429e-104	0.0819006	0.321575	1.20464	1.36071	0.550779	1.19641	2810428I15Rik
38	6.321e-147	1.1676e-145	1.32398	0.999433	1.48063	1.62603	1.26968	0.221561	Gm364
42	3.75113e-126	5.99e-125	0.664504	0.178769	1.37872	1.43564	1.09229	0.909368	Rhox13
44	3.00688e-175	6.82118e-174	0.545915	0.611817	1.55832	1.92916	0.893015	1.00093	Tipin
51	2.42997e-96	2.98353e-95	0.62474	0.512821	1.13257	1.15578	0.919968	0.983655	M1ap
53	1.70645e-80	1.79322e-79	1.09192	1.09987	0.742044	0.6273	1.13056	0.464446	Inca1
54	2.19116e-110	3.10774e-109	1.01873	0.550721	1.23128	1.25729	1.13611	0.910758	1700013H16Rik
55	1.1803e-121	1.82159e-120	0.47054	0.520041	1.30453	1.39595	0.846894	0.917011	Tex15
55	8.45388e-101	1.09019e-99	0.466531	0.338179	1.12207	1.28439	0.940584	1.07071	Esco2
56	5.89767e-172	1.30457e-170	1.58875	1.23173	1.0371	1.1542	2.15575	0.86261	Smc1b
60	5.44244e-71	5.14899e-70	0.800018	0.869066	0.872883	0.865995	0.736198	0.75205	Rbpms2
62	3.52534e-194	9.14933e-193	0.617917	1.17262	1.80787	2.08459	1.31507	1.14555	Syce2
63	1.2779e-100	1.64538e-99	0.485813	0.902847	1.38097	1.34439	0.626408	1.12333	Lrrc42
64	2.95897e-68	2.70175e-67	0.936721	0.986659	0.911094	0.911565	0.848106	0.248897	Sec11c
66	1.89769e-189	4.76107e-188	0.602627	0.51367	1.51844	1.95474	0.705659	0.141645	Prdx4
70	1.4989e-140	2.64494e-139	0.575561	0.609856	1.4994	1.60853	0.800255	1.12293	Nhp2l1
72	0	0	0.186298	0.335205	1.83093	2.73642	0.366895	0.0180289	Dazl
72	1.10716e-64	9.74422e-64	0.703488	1.11315	0.705885	0.282291	0.766865	0.427914	Hspb11
73	3.33983e-112	4.79713e-111	0.662209	0.529369	1.21276	1.28146	0.750891	0.555427	Fmr1
77	1.12373e-60	9.41034e-60	0.437151	0.538842	1.04807	0.90418	0.493358	0.971599	Rab6a
78	9.96027e-65	8.77542e-64	0.494824	0.0498335	0.794181	0.795774	0.650257	0.747567	Rrm2
79	8.623e-225	2.73113e-223	0.985149	0.708365	1.70283	1.34398	0.292807	0.556396	Rps27
79	1.47532e-61	1.24935e-60	0.151139	0.331394	0.838036	0.796031	0.459648	0.795415	Haus8
80	1.19546e-93	1.43173e-92	0.219603	1.05438	1.51876	1.28826	0.2343	0.604076	Arpc1a
86	5.85605e-68	5.33721e-67	1.13835	1.15414	0.545332	0.472707	0.883306	0.710031	Eif2s2
103	2.24867e-56	1.77714e-55	0.886249	0.883874	0.222613	0.0612961	0.687047	0.127494	Pigf
109	9.22585e-153	1.7823e-151	1.31658	0.580313	1.3466	1.66568	0.893329	0.821583	Rpl39
111	8.34675e-128	1.34757e-126	0.880363	1.03193	1.0748	1.51289	0.0969795	0.873863	Selk
111	5.59281e-97	6.92156e-96	0.391932	0.453185	1.04363	1.0993	0.62915	0.562715	Rbmx2
125	7.32009e-89	8.35626e-88	1.21839	0.905973	1.21921	1.10649	0.988022	0.659221	Mpc1
132	1.58248e-45	1.08599e-44	0.657639	0.714524	0.435203	0.20775	0.68964	0.375301	Cbwd1
134	4.57358e-85	5.02488e-84	0.772261	0.75646	0.92111	1.01326	0.904399	0.311295	Dmc1
146	3.35813e-83	3.62069e-82	0.251603	0.211465	0.930046	0.998079	0.0149927	0.742997	Atp2b1
148	3.56172e-56	2.80593e-55	0.33453	0.347373	0.725971	0.789071	0.439777	0.722835	Ecsit
151	1.35976e-104	1.82013e-103	0.264392	0.596376	1.09064	1.26056	0.59697	0.725886	Luzp1
151	1.56388e-43	1.04131e-42	0.265237	0.180827	0.581541	0.584718	0.405957	0.584469	Kif23
152	7.06397e-70	6.58535e-69	0.766608	0.656163	0.800008	0.825493	0.631758	0.655475	1700019B21Rik
159	8.11693e-92	9.56451e-91	0.526869	0.62728	1.01518	1.201	0.307719	0.850378	Ttc3
161	5.36916e-60	4.4409e-59	0.64021	0.600693	0.741692	0.753158	0.641623	0.641506	Ddb2
172	1.29259e-96	1.59334e-95	1.04157	0.854511	0.979543	1.24357	1.0117	0.201126	4930447C04Rik
177	6.71391e-84	7.30538e-83	0.637329	0.416627	0.916961	0.993792	0.775203	0.53015	Mms22l
180	9.6231e-86	1.0629e-84	0.393341	0.268806	0.911069	0.985787	0.354311	0.563352	Hprt
180	2.5341e-47	1.78233e-46	0.385289	0.724869	0.576566	0.737662	0.0357592	0.531899	Usp3
181	9.58248e-48	6.78772e-47	0.677723	0.665943	0.505665	0.0396145	0.845384	0.746872	Cystm1
183	1.82797e-36	1.08964e-35	0.374546	0.382217	0.562286	0.376743	0.378287	0.565202	Sgsm3
185	2.73209e-128	4.42527e-127	0.987289	0.868088	1.25837	1.54384	0.965432	0.791442	Swt1
185	1.41459e-55	1.10566e-54	0.551371	0.529343	0.68214	0.687659	0.60672	0.583151	Eaf2
188	5.86109e-36	3.45892e-35	0.100461	0.26085	0.436291	0.258157	0.143602	0.554184	Dcps
194	1.32382e-39	8.31587e-39	0.540821	0.537117	0.297586	0.0531949	0.546814	0.222115	Ccdc79
201	1.44556e-37	8.75966e-37	0.62353	0.729857	0.614494	0.477907	0.406592	0.272563	Hacd2
202	7.73283e-34	4.41777e-33	0.20844	0.217483	0.447575	0.125641	0.280666	0.650506	Dxo
203	1.78077e-79	1.85563e-78	1.05852	0.807032	0.607325	0.523659	1.18439	0.368297	Rbm27
203	3.60898e-46	2.50084e-45	0.228785	0.139099	0.651561	0.56063	0.349403	0.570523	Prim1
207	3.05828e-55	2.3799e-54	0.636299	0.519004	0.67784	0.681597	0.670407	0.558711	Prdm9
207	8.83653e-39	5.46932e-38	0.479773	0.491712	0.480889	0.497927	0.484252	0.33251	Pbx3
211	1.55946e-199	4.19166e-198	0.164783	0.150814	1.30498	1.10843	0.00170629	0.168738	Rps29
221	4.51571e-36	2.67129e-35	0.462472	0.461816	0.284705	0.126356	0.464148	0.296891	H2-Ab1
227	7.53225e-61	6.32683e-60	0.918492	0.816359	0.698542	0.286431	1.10051	0.299297	Dnajb11
235	1.13216e-33	6.44141e-33	0.44739	0.546467	0.482548	0.473659	0.525945	0.441603	Sirt7
238	3.15777e-39	1.96968e-38	0.203205	0.277195	0.483129	0.504451	0.396074	0.466165	Adarb1
251	1.30982e-100	1.68561e-99	0.758153	0.202694	0.729597	1.32719	1.35268	0.460939	Top2a
263	6.84906e-61	5.75881e-60	0.152724	0.0821594	0.685386	0.713664	0.206028	0.350562	Hccs
264	4.01353e-37	2.41677e-36	0.20466	0.157188	0.419389	0.545032	0.0859821	0.517542	Hint2
271	7.65695e-58	6.16898e-57	0.0343437	0.056231	0.618719	0.751489	0.282447	0.571362	Cdc42se2
277	4.56785e-43	3.02532e-42	0.680807	0.721247	0.499891	0.758433	0.553152	0.458296	Tex12
287	6.72746e-77	6.8467e-76	0.617106	0.576387	0.95812	1.0337	0.392045	0.521061	Med21
292	1.38833e-82	1.48593e-81	0.655215	0.328628	0.83659	1.00894	0.707314	0.378454	Etfa
292	2.56024e-27	1.28105e-26	0.0150319	0.163819	0.352688	0.348421	0.0321047	0.375613	Pgm2l1
298	1.06809e-44	7.25373e-44	0.609591	0.515277	0.398599	0.168106	0.621976	0.439569	Phyhipl
299	4.52673e-74	4.4503e-73	0.460042	0.249985	1.12597	1.07328	0.666823	0.651367	Rab14
303	4.43476e-29	2.31253e-28	0.41006	0.421254	0.195522	0.296	0.410636	0.00687579	Hfm1
310	9.14989e-30	4.83515e-29	0.492559	0.496444	0.320853	0.313285	0.479588	0.36337	Spryd7
314	1.02154e-68	9.37907e-68	0.404761	0.167012	1.04894	0.479426	1.21934	0.207293	Atp5f1
315	1.28448e-68	1.17802e-67	0.852986	0.403031	0.29003	0.27683	0.877493	0.0965948	Gm1564
319	1.62602e-77	1.66575e-76	0.911613	0.451446	0.962251	1.09379	1.1311	0.274939	Asf1b
326	1.52779e-59	1.25654e-58	0.548265	0.0601971	0.667137	0.714694	0.482451	0.445032	Syngr1
328	3.63233e-79	3.77553e-78	0.778738	0.602642	0.764936	0.970994	0.849425	0.551808	Acer3
329	7.1536e-42	4.64265e-41	0.336039	0.22537	0.486229	0.506137	0.411325	0.417079	Rel
336	2.30926e-27	1.15663e-26	0.441289	0.482854	0.349116	0.135993	0.407679	0.466383	Acss2
337	6.28847e-38	3.83211e-37	0.442112	0.407389	0.448765	0.468286	0.466541	0.160408	Gal3st1
339	5.52896e-25	2.61692e-24	0.259118	0.301143	0.357963	0.324779	0.212694	0.425706	Pxmp2
344	1.35409e-73	1.3239e-72	0.281936	0.488075	0.779698	0.93059	0.313333	0.569602	Rpain
364	2.56942e-40	1.63302e-39	0.804696	0.678727	0.184499	0.191537	0.634449	0.272614	Yipf4
369	7.33345e-50	5.35954e-49	0.159743	0.188661	0.550495	0.640039	0.0755288	0.47892	Tfdp2
369	2.05084e-26	1.00473e-25	0.404588	0.403978	0.264882	0.253903	0.385852	0.15765	Msh5
379	1.07977e-32	6.04783e-32	0.305962	0.477323	0.467048	0.503538	0.144944	0.410755	Ptpra
381	1.2401e-25	5.95686e-25	0.327189	0.341191	0.303256	0.33807	0.300564	0.0971691	Fbxo47
391	4.74705e-47	3.33218e-46	0.911482	0.64134	0.151687	0.263044	0.921783	0.692848	Mphosph8
402	1.06621e-32	5.97457e-32	0.368418	0.360127	0.397278	0.406789	0.367991	0.18045	Primpol
406	4.15994e-49	3.0049e-48	0.10685	0.126507	0.566877	0.588241	0.261123	0.336868	A830080D01Rik
410	1.4573e-26	7.172e-26	0.247024	0.0374374	0.349125	0.347824	0.323544	0.326733	Gm12260
412	5.16482e-26	2.50807e-25	0.565063	0.276109	0.614762	0.575533	0.57119	0.621222	Rtn3
413	3.38991e-45	2.31611e-44	0.381236	0.250797	0.50627	0.599826	0.108443	0.449689	Atad2
431	5.48331e-22	2.42195e-21	0.245555	0.11431	0.268345	0.268367	0.250898	0.268568	Nudt17
436	2.81841e-37	1.70248e-36	0.319615	0.426815	0.491184	0.536386	0.275846	0.444716	Per3
437	1.17811e-60	9.85574e-60	0.16618	0.161944	0.676277	0.764961	0.23326	0.394937	Glg1
442	2.90793e-34	1.67322e-33	0.350172	0.278447	0.482624	0.519689	0.376044	0.447488	2310035C23Rik
447	4.88269e-39	3.03572e-38	0.341907	0.41288	0.484051	0.514398	0.264244	0.21529	Nmb
458	1.63358e-25	7.83177e-25	0.234361	0.207864	0.34661	0.345295	0.18322	0.326939	Ppfibp1
459	2.79223e-44	1.88139e-43	0.364149	0.476162	0.566842	0.629034	0.394048	0.271874	Cenpm
465	2.61201e-48	1.86563e-47	0.0603017	0.0286329	0.534216	0.57448	0.0560262	0.305037	8030474K03Rik
472	2.9009e-20	1.22329e-19	0.465792	0.449959	0.46669	0.25768	0.455668	0.512246	Ltv1
473	1.61373e-31	8.82e-31	0.464163	0.503637	0.637705	0.490274	0.255791	0.411131	Sptlc2
474	3.04779e-26	1.48816e-25	0.384347	0.356563	0.226021	0.218568	0.360688	0.187338	4933406J08Rik
492	5.21267e-37	3.1305e-36	0.362169	0.385129	0.448807	0.526865	0.360566	0.42585	Nfat5
497	1.1146e-20	4.75096e-20	0.366208	0.506966	0.287508	0.411812	0.289784	0.00707967	Tmem199
503	7.86674e-63	6.77722e-62	0.395599	0.385305	0.850161	0.954145	0.786259	0.369834	Dnajc19
503	3.3116e-49	2.39628e-48	0.685112	0.565039	0.697576	0.704599	0.936508	0.253835	Tmem59
503	3.29602e-26	1.60873e-25	0.248948	0.400136	0.495156	0.472503	0.0369183	0.44917	Tiparp
505	1.46844e-58	1.19469e-57	0.610396	0.360422	0.839875	0.895447	0.617535	0.447756	Kras
510	3.46138e-50	2.53865e-49	0.355348	0.623099	0.74408	0.877475	0.825505	0.00422908	Pole4
512	3.89923e-53	2.94939e-52	0.371119	0.373397	0.593821	0.660536	0.412271	0.413956	Bbx
515	1.99687e-21	8.66612e-21	0.25366	0.251446	0.248864	0.256055	0.241923	0.169782	Stxbp5l
519	1.0816e-21	4.73033e-21	0.241362	0.208448	0.316076	0.28425	0.301246	0.298711	Ccdc36
530	1.15434e-37	7.00866e-37	0.0376744	0.490636	0.82965	0.695	0.189854	0.496142	Spata5
535	2.79837e-46	1.94292e-45	0.134022	0.0408405	0.511779	0.55381	0.143585	0.10718	Eif2s3y
539	1.54933e-18	6.20908e-18	0.186949	0.213936	0.289487	0.274082	0.207565	0.293017	Rassf7
541	1.75874e-18	7.03582e-18	0.164753	0.218275	0.286887	0.10899	0.147878	0.305571	Gpsm2
544	2.34021e-19	9.60775e-19	0.278489	0.298034	0.359104	0.429212	0.470375	0.475338	Ankhd1
546	2.085e-18	8.3196e-18	0.310348	0.190416	0.337417	0.173753	0.393645	0.486082	Btbd10
556	5.39619e-44	3.61632e-43	0.216127	0.188056	0.486131	0.563265	0.221915	0.384733	Pip5k1a
559	1.59053e-26	7.81683e-26	0.252157	0.312989	0.339412	0.350955	0.273302	0.184388	BC049762
561	3.49883e-18	1.38676e-17	0.190896	0.210379	0.246298	0.188871	0.152044	0.269197	Suv420h2
562	8.60056e-34	4.90787e-33	0.496045	0.391821	0.400313	0.408018	0.402377	0.249681	Ubxn2a
565	6.43027e-45	4.38016e-44	0.502992	0.251178	0.236753	0.202458	0.658013	0.368165	Ccne2
574	6.39338e-18	2.51596e-17	0.21149	0.228976	0.438014	0.243168	0.351723	0.433068	Arfrp1
581	2.94507e-19	1.20711e-18	0.138657	0.110996	0.222615	0.272486	0.0673313	0.275902	0610011F06Rik
582	1.06299e-50	7.8425e-50	0.451861	0.438393	0.517406	0.674083	0.31434	0.368099	Ccdc101
596	7.79236e-35	4.52984e-34	0.4947	0.475222	0.584339	0.599905	0.558075	0.310472	Bub1
609	1.52066e-28	7.82615e-28	0.317452	0.2891	0.30105	0.393459	0.414692	0.335464	Zfp398
619	4.37194e-22	1.93416e-21	0.2942	0.27519	0.263042	0.227798	0.299435	0.207295	Gpr137c
622	5.25871e-30	2.79255e-29	0.255376	0.296703	0.351263	0.364984	0.281603	0.277337	Pdlim5
622	1.37744e-25	6.61142e-25	0.193507	0.141516	0.296651	0.328679	0.128492	0.285787	Pepd
623	3.50388e-33	1.97903e-32	0.245412	0.121651	0.45888	0.462494	0.33603	0.366115	Chuk
634	9.26512e-28	4.68304e-27	0.586288	0.494913	0.272356	0.298205	0.459151	0.0210185	Cenpq
636	3.00068e-41	1.9353e-40	0.644032	0.359317	0.384537	0.190526	0.704865	0.180927	Vps35
638	1.15379e-38	7.1218e-38	0.377078	0.211509	0.583244	0.587002	0.522414	0.161479	Pdrg1
644	3.98549e-34	2.28742e-33	0.375512	0.107168	0.464208	0.460866	0.444664	0.30503	Arf2
646	7.97413e-38	4.84864e-37	0.501355	0.395407	0.32026	0.171298	0.563236	0.287943	Zfp672
650	5.29505e-28	2.69059e-27	0.489665	0.407383	0.208381	0.400907	0.46893	0.181782	Gpaa1
654	1.09045e-17	4.25887e-17	0.342273	0.420991	0.262761	0.247685	0.429863	0.346368	Brca2
657	2.49555e-28	1.2759e-27	0.446444	0.365644	0.379934	0.416102	0.45221	0.307312	Srgap2
661	2.79856e-23	1.26926e-22	0.153988	0.106109	0.30116	0.299117	0.218343	0.265227	Setdb2
661	2.04309e-17	7.90497e-17	0.303998	0.399914	0.312672	0.119966	0.405061	0.380631	Atpaf2
672	2.94407e-30	1.57213e-29	0.13386	0.0540676	0.354757	0.358777	0.207717	0.282396	4932442L08Rik
676	2.68865e-21	1.16338e-20	0.229931	0.262664	0.275595	0.28371	0.0631416	0.232316	Spryd3
683	6.79185e-37	4.07102e-36	0.115202	0.0428863	0.436641	0.4702	0.255916	0.31386	Dhfr
694	1.91566e-20	8.1126e-20	0.118988	0.0189652	0.266861	0.285409	0.133904	0.265966	Nr3c1
695	8.23398e-16	3.03426e-15	0.227504	0.21356	0.181094	0.0199645	0.224186	0.319422	Ddx43
704	2.42573e-16	9.09392e-16	0.256431	0.277878	0.233202	0.12078	0.258875	0.13901	Garnl3
705	2.58359e-33	1.46123e-32	0.217845	0.0596343	0.398578	0.419083	0.292517	0.218831	Snx16
708	6.37487e-19	2.58351e-18	0.198635	0.208686	0.22652	0.229202	0.216987	0.213274	Nacad
710	3.82026e-21	1.64502e-20	0.262767	0.311385	0.248619	0.332991	0.277452	0.205347	Zcwpw2
721	1.4043e-25	6.73775e-25	0.148178	0.309407	0.298923	0.367476	0.013483	0.30086	Por
728	1.06881e-32	5.98777e-32	0.231947	0.109062	0.406249	0.443418	0.306995	0.332667	Ncapg2
728	8.41216e-22	3.69069e-21	0.36734	0.494356	0.282749	0.104716	0.586233	0.288611	Wnk1
729	7.98513e-35	4.64082e-34	0.125705	0.0615935	0.371919	0.451338	0.166557	0.322048	Zfyve21
732	1.2582e-50	9.27445e-50	0.175062	0.14406	0.618061	0.729189	0.352873	0.349427	Casp8ap2
735	2.86757e-19	1.17573e-18	0.155477	0.185138	0.21323	0.22619	0.133689	0.208231	Rhd
741	1.46445e-26	7.20574e-26	0.199604	0.231431	0.483587	0.435936	0.294878	0.373335	Cinp
742	3.38421e-39	2.10934e-38	0.155392	0.0833023	0.422187	0.47199	0.321076	0.303437	Atad5
745	9.2313e-17	3.50356e-16	0.3747	0.243773	0.487317	0.0799112	0.101787	0.432603	Gdi2
747	5.06896e-15	1.82097e-14	0.0827956	0.105211	0.204304	0.112468	0.0763141	0.233002	Fgd6
762	1.38358e-20	5.87831e-20	0.212433	0.372275	0.382998	0.392972	0.208857	0.0667643	Anapc10
769	7.06627e-56	5.55098e-55	0.139112	0.175385	0.679042	0.81809	0.301663	0.359825	Kdm5a
770	1.19106e-14	4.22081e-14	0.0192168	0.0778693	0.202893	0.188372	0.110858	0.21458	Hes6
771	1.66597e-39	1.04361e-38	0.251809	0.267773	0.432485	0.488885	0.220106	0.231908	Taf4b
776	1.33922e-16	5.05879e-16	0.186072	0.184353	0.19166	0.175061	0.186984	0.141149	Pparg
783	6.91083e-18	2.71616e-17	0.333481	0.362624	0.404213	0.304819	0.390801	0.317025	Ubl3
788	3.47271e-49	2.5114e-48	0.210169	0.0387103	0.68138	0.775624	0.304945	0.279326	Fam103a1
793	1.80365e-51	1.34063e-50	0.058719	0.00770773	0.506348	0.646883	0.194979	0.122726	Hmces
796	9.0166e-28	4.55928e-27	0.304293	0.271997	0.636508	0.402956	0.69132	0.493059	Cdk11b
802	5.1957e-22	2.29614e-21	0.240761	0.228037	0.231952	0.26905	0.230239	0.167285	Dip2c
828	1.6082e-44	1.08921e-43	0.174208	0.505456	0.684385	0.784473	0.370562	0.342429	Camta1
831	9.92881e-70	9.24223e-69	0.0177811	0.117996	0.584351	0.872881	0.181309	0.03641	Fbxw2
834	2.08557e-17	8.06558e-17	0.191489	0.191468	0.207672	0.203423	0.189502	0.182934	Gm4349
837	7.62799e-57	6.06701e-56	0.0565135	0.35108	0.812728	0.95495	0.269056	0.326939	Smarca5
844	8.89701e-26	4.28778e-25	0.28793	0.201229	0.318471	0.314542	0.293163	0.228197	Ugt8a
846	6.76371e-26	3.27299e-25	0.185331	0.228534	0.309512	0.30748	0.11647	0.112656	Txlng
846	7.40463e-23	3.33336e-22	0.250357	0.302493	0.345367	0.358877	0.256694	0.028173	D5Ertd579e
847	3.78025e-26	1.84111e-25	0.323008	0.32169	0.166515	0.00907236	0.427682	0.0880544	Cutc
868	1.8147e-13	6.13445e-13	0.0414609	0.103357	0.173759	0.0286786	0.00548574	0.189869	Zfp667
886	1.88548e-42	1.23658e-41	0.28219	0.307679	0.479747	0.556365	0.322433	0.332301	Uba6
889	1.25755e-21	5.49497e-21	0.20811	0.225982	0.251176	0.271679	0.218154	0.22276	Slc25a42
890	1.09278e-17	4.2666e-17	0.118746	0.146227	0.229783	0.209859	0.162915	0.204832	Slc25a25
892	1.43806e-28	7.40411e-28	0.0784971	0.233711	0.398652	0.4154	0.191507	0.311547	Pak1
893	5.19348e-46	3.59181e-45	0.448444	0.303416	0.587809	0.695676	0.591396	0.372082	Rspry1
893	2.44455e-32	1.35819e-31	0.00209471	0.0854398	0.472639	0.51152	0.171086	0.362753	Rrp1b
897	4.47456e-26	2.1767e-25	0.0794466	0.136337	0.298677	0.305648	0.166028	0.15729	Xlr4b
903	6.22257e-31	3.36403e-30	0.396614	0.334993	0.528877	0.251926	0.590626	0.319208	Rbbp8
906	7.20336e-42	4.67372e-41	0.246186	0.373931	0.533608	0.629523	0.269941	0.392837	Eif2b3
908	1.36796e-29	7.19215e-29	0.305369	0.322484	0.488329	0.521775	0.404402	0.385982	Sec22b
909	5.49877e-19	2.23319e-18	0.0794711	0.0385601	0.26579	0.282725	0.130361	0.249942	Npat
912	1.1884e-14	4.212e-14	0.0850678	0.0879898	0.180232	0.177982	0.151809	0.174671	Mei1
914	1.47177e-30	7.90168e-30	0.00566892	0.0363663	0.342445	0.368389	0.0401508	0.239767	Haus7
923	8.00074e-35	4.64881e-34	0.143942	0.0738311	0.384375	0.425617	0.135477	0.15417	Vbp1
924	8.57529e-32	4.71385e-31	0.220534	0.406549	0.473101	0.569222	0.365042	0.0387012	Dazap2
930	1.48842e-32	8.29001e-32	0.147862	0.0806614	0.372804	0.406835	0.0629957	0.0982331	Thoc2
944	2.54905e-37	1.54052e-36	0.215765	0.053416	0.434114	0.484495	0.324056	0.158194	Bex2
951	1.54806e-27	7.7851e-27	0.017877	0.116068	0.316326	0.331417	0.180537	0.0935098	Xlr4c
954	7.19891e-13	2.37951e-12	0.0180131	0.0809075	0.126745	0.153594	0.113101	0.153597	Rec8
955	6.17659e-16	2.28287e-15	0.186792	0.332412	0.376431	0.333314	0.113909	0.331761	Setdb1
960	5.75941e-36	3.39972e-35	0.38489	0.383581	0.483559	0.586673	0.441457	0.281677	S100pbp
964	4.77939e-29	2.48703e-28	0.318331	0.363824	0.487581	0.497576	0.432174	0.288304	Nek1
976	2.22653e-18	8.8772e-18	0.237061	0.203906	0.0999429	0.129051	0.23857	0.0734075	Prss41
978	1.75838e-13	5.94892e-13	0.310255	0.288197	0.285601	0.252674	0.2375	0.310786	Tbc1d10a
979	3.74565e-25	1.77997e-24	0.493464	0.385013	0.332298	0.321266	0.54584	0.111196	Erp44
981	8.82401e-33	4.95017e-32	0.157913	0.214005	0.356735	0.393912	0.26859	0.115498	Xlr4a
981	4.68185e-29	2.4378e-28	0.326824	0.227303	0.260763	0.324336	0.372558	0.180829	Tc2n
982	1.41815e-20	6.02416e-20	0.162683	0.191454	0.280723	0.232175	0.212473	0.228779	Myl6b
994	8.92852e-42	5.78852e-41	0.337286	0.0144352	0.401136	0.518931	0.450557	0.206156	Creg1
1001	4.12525e-12	1.32497e-11	0.162564	0.164812	0.168045	0.106052	0.173876	0.17464	Uckl1
1003	1.94386e-70	1.82516e-69	0.00402975	0.011087	0.638455	0.937855	0.206718	0.399307	Zc3h13
1013	7.61921e-21	3.25772e-20	0.152533	0.145323	0.253968	0.260412	0.106771	0.210461	Phf8
1028	9.4072e-27	4.64623e-26	0.133041	0.255754	0.311505	0.353084	0.135111	0.177986	Tanc2
1043	1.63221e-18	6.53909e-18	0.154903	0.101074	0.193438	0.231082	0.145439	0.194914	Atp1b2
1046	4.1158e-16	1.52961e-15	0.0609742	0.116523	0.189438	0.193538	0.0572914	0.172585	Tnip2
1054	7.53068e-22	3.3098e-21	0.0371761	0.104578	0.243967	0.310648	0.0855911	0.245451	Cers5
1055	3.02854e-22	1.3439e-21	0.184711	0.142958	0.319876	0.396496	0.441135	0.326378	Rnf20
1059	3.83407e-37	2.31095e-36	0.0926558	0.133757	0.451397	0.533975	0.203689	0.187226	Caprin2
1059	1.25994e-11	3.96984e-11	0.209953	0.154916	0.234599	0.0739776	0.136517	0.267833	Tspan33
1065	9.4406e-34	5.38476e-33	0.529863	0.211972	0.615854	0.662033	0.702575	0.414641	Rsrc2
1080	2.95485e-30	1.57755e-29	0.0799364	0.0860109	0.334385	0.371951	0.139433	0.127246	Syap1
1082	4.41753e-12	1.41629e-11	0.191714	0.0500742	0.249345	0.0385081	0.371215	0.351527	Aamdc
1101	5.63885e-14	1.94802e-13	0.148696	0.261639	0.270187	0.217252	0.291827	0.189888	Stradb
1113	1.98837e-23	9.04277e-23	0.00164147	0.0861324	0.27294	0.283457	0.0259439	0.0426974	Tktl1
1118	3.8382e-24	1.77741e-23	0.198265	0.00315101	0.307577	0.321991	0.313144	0.156387	Nrip3
1122	5.42706e-20	2.27351e-19	0.149584	0.1211	0.239701	0.248348	0.139704	0.198089	Arhgap12
1123	3.63833e-21	1.56803e-20	0.238715	0.143765	0.253566	0.248524	0.254398	0.152017	H2bfm
1124	3.32439e-26	1.62195e-25	0.350871	0.261244	0.0814189	0.204648	0.402341	0.08839	Trpc1
1125	3.84022e-11	1.1849e-10	0.253195	0.320886	0.206952	0.0766098	0.157083	0.217619	Stx12
1126	3.63632e-30	1.93722e-29	0.0257874	0.140138	0.55245	0.559548	0.155129	0.207983	Psmc6
1142	4.39971e-19	1.79387e-18	0.23414	0.129878	0.339965	0.37985	0.121124	0.3256	Rpa3
1153	9.7677e-39	6.03815e-38	0.349584	0.131072	0.386454	0.488953	0.393598	0.28769	App
1171	1.63011e-20	6.91508e-20	0.154584	0.16818	0.245989	0.247797	0.0241337	0.179155	Gm773
1172	1.3328e-28	6.87068e-28	0.295049	0.175804	0.323815	0.356143	0.315253	0.233138	Cyld
1172	3.61316e-21	1.558e-20	0.502746	0.377252	0.474972	0.391337	0.491239	0.00476893	Rnf34
1191	7.52404e-21	3.21813e-20	0.179872	0.137482	0.260123	0.26483	0.191676	0.137582	Tex16
1193	7.0863e-17	2.69687e-16	0.057529	0.105082	0.251727	0.241981	0.0602958	0.206758	Specc1
1194	1.41894e-20	6.02649e-20	0.13586	0.179049	0.238251	0.2411	0.106556	0.0845642	Magea8
1196	8.20262e-22	3.59939e-21	0.2087	0.148184	0.259475	0.267972	0.185562	0.0911821	Rpgr
1203	3.16268e-27	1.57868e-26	0.226122	0.265077	0.312072	0.393286	0.219242	0.113777	Nabp1
1204	4.66652e-20	1.95755e-19	0.193307	0.162854	0.232192	0.231612	0.20704	0.149105	Alcam
1212	1.76689e-10	5.31007e-10	0.259887	0.302263	0.160008	0.164247	0.243179	0.10037	Taf15
1213	1.3575e-17	5.2836e-17	0.107132	0.203405	0.220707	0.272204	0.100757	0.226962	Peak1
1216	8.68165e-21	3.70816e-20	0.318507	0.0678509	0.318084	0.279877	0.256037	0.214676	Ska2
1219	9.8839e-30	5.21637e-29	0.0152985	0.179614	0.410294	0.454011	0.182077	0.271361	4931406P16Rik
1221	3.26928e-30	1.74392e-29	0.428727	0.351661	0.563059	0.573175	0.507743	0.164628	Arid4b
1229	4.66983e-11	1.43624e-10	0.00408688	0.0416526	0.126264	0.127917	0.0287886	0.125124	Mei4
1233	2.92319e-10	8.70305e-10	0.0929533	0.159584	0.164134	0.0230831	0.0272746	0.191492	Cdip1
1235	1.07059e-34	6.20612e-34	0.143771	0.351198	0.674175	0.687351	0.049944	0.338788	Slc25a31
1252	5.69748e-17	2.17364e-16	0.121581	0.0337282	0.15239	0.224321	0.191991	0.183139	Slc35b2
1259	2.71416e-24	1.26277e-23	0.0769378	0.144354	0.302761	0.319219	0.0329234	0.0743484	Mum1l1
1262	7.77922e-24	3.57117e-23	0.404131	0.176874	0.332446	0.300708	0.461394	0.134709	Pdpk1
1271	1.78448e-24	8.33347e-24	0.189102	0.157357	0.303186	0.324887	0.19914	0.206142	Srbd1
1275	2.17504e-40	1.38378e-39	0.290352	0.267404	0.384241	0.498514	0.209116	0.24404	Cd47
1289	6.20557e-21	2.65741e-20	0.0862396	0.167233	0.2522	0.259593	0.13331	0.184167	Brip1
1305	4.83276e-40	3.06132e-39	0.278131	0.19621	0.46693	0.592963	0.140906	0.121974	Ube2g1
1307	7.61166e-13	2.51126e-12	0.00185938	0.0110642	0.143507	0.151749	0.028742	0.135649	4933427D06Rik
1308	2.62726e-21	1.13721e-20	0.209892	0.106247	0.248616	0.26976	0.252025	0.19431	Trank1
1315	2.17258e-14	7.62195e-14	0.263575	0.249212	0.253428	0.0624131	0.30043	0.0740798	Recql
1335	1.15102e-50	8.48942e-50	0.224054	0.129296	0.547817	0.768521	0.297107	0.245291	Ilkap
1337	9.04141e-24	4.14524e-23	0.0083913	0.108199	0.269493	0.292696	0.138936	0.144627	Alg13
1339	5.96884e-24	2.74974e-23	0.209836	0.206881	0.254564	0.306934	0.201139	0.057616	Rnaset2b
1342	3.72915e-36	2.21125e-35	0.0731489	0.0258231	0.466799	0.590045	0.062148	0.18544	Orc6
1364	6.37013e-23	2.87129e-22	0.532394	0.319222	0.527412	0.397664	0.522445	0.0557387	Nmd3
1366	1.88951e-09	5.43358e-09	0.139078	0.186102	0.0412365	0.140343	0.165296	0.0938983	Fbxl15
1370	1.93222e-09	5.55193e-09	0.0790361	0.364651	0.292505	0.15884	0.233477	0.00494349	Cul1
1390	6.45842e-15	2.31277e-14	0.105951	0.155906	0.530899	0.107576	0.0545409	0.383878	Rae1
1396	4.53086e-20	1.9016e-19	0.320158	0.335443	0.479974	0.435067	0.269907	0.190353	Mtpn
1400	1.8118e-15	6.61188e-15	0.0938462	0.154191	0.184142	0.192423	0.0398214	0.0823383	Xlr
1401	1.85789e-23	8.454e-23	0.328908	0.159247	0.227273	0.381378	0.393841	0.105489	Ddx55
1401	9.64903e-18	3.77563e-17	0.134493	0.137788	0.203986	0.204753	0.108541	0.0702386	Magea5
1401	3.10166e-10	9.22573e-10	0.142387	0.171219	0.143297	0.195846	0.14965	0.201286	Pigu
1405	9.41678e-20	3.91259e-19	0.143693	0.111423	0.309785	0.301286	0.186683	0.226946	Ago3
1405	3.03263e-09	8.62999e-09	0.175801	0.225744	0.165377	0.17873	0.163154	0.118768	Ndufaf1
1407	9.54446e-13	3.13811e-12	0.0389242	0.0998617	0.265213	0.257704	0.178739	0.245558	Deb1
1413	5.45721e-09	1.53504e-08	0.00757563	0.12621	0.175413	0.0955266	0.0419684	0.182182	Ppp1r13b
1414	1.2128e-13	4.12556e-13	0.0498902	0.101208	0.179672	0.194841	0.0948951	0.168047	Pot1b
1415	1.11593e-34	6.46595e-34	0.0632391	0.131688	0.347674	0.450036	0.167482	0.122193	Ptpn12
1423	4.65797e-25	2.20803e-24	0.107713	0.0295183	0.281903	0.32306	0.198523	0.0932585	Itsn2
1433	6.54468e-09	1.8345e-08	0.0780373	0.0800201	0.127549	0.0979425	0.0797418	0.131889	Gins3
1434	2.19483e-14	7.69785e-14	0.271479	0.225153	0.0937944	0.146468	0.218907	0.168723	Slc25a17
1449	5.76776e-09	1.62075e-08	0.0496433	0.173237	0.034782	0.0626719	0.0518886	0.0227696	Fam160a2
1450	7.85365e-17	2.98662e-16	0.0821507	0.121051	0.274005	0.228656	0.0541724	0.196493	Txndc16
1463	2.56492e-17	9.89167e-17	0.0877328	0.237889	0.187103	0.301789	0.108243	0.200456	Rfx7
1474	4.7269e-19	1.92537e-18	0.134218	0.0581956	0.221942	0.23137	0.107666	0.0559295	Ddx3y
1487	1.84401e-20	7.81185e-20	0.316233	0.0572863	0.270782	0.0738559	0.460022	0.19571	Kmt2e
1487	5.81678e-09	1.63434e-08	0.046903	0.0621302	0.187683	0.170664	0.0702794	0.182547	Ncoa3
1491	8.77884e-17	3.33438e-16	0.153529	0.0977577	0.203435	0.20148	0.157897	0.141861	B3glct
1494	1.87309e-16	7.0455e-16	0.196934	0.00239241	0.356065	0.244398	0.227409	0.142877	Eri1
1497	1.09208e-17	4.26456e-17	0.396431	0.296738	0.498214	0.412957	0.31324	0.215523	Pkn2
1506	9.10093e-15	3.24085e-14	0.139191	0.152023	0.155555	0.189783	0.0250256	0.103807	Ankzf1
1507	1.18394e-10	3.58324e-10	0.123014	0.122518	0.119671	0.133402	0.118748	0.0785896	Sdk1
1516	6.47831e-24	2.98057e-23	0.469954	0.280363	0.677208	0.543291	0.43301	0.0628343	Smdt1
1528	4.64115e-16	1.72125e-15	0.249877	0.220277	0.475533	0.333309	0.415065	0.315356	Rab22a
1538	1.1093e-10	3.36183e-10	0.145961	0.160408	0.163084	0.168284	0.131389	0.132501	Nlk
1539	4.5054e-19	1.83636e-18	0.101552	0.0529845	0.212229	0.22748	0.114428	0.0106518	Cpne3
1540	1.23175e-14	4.36131e-14	0.205545	0.190049	0.232378	0.212772	0.245878	0.134476	Synj1
1542	3.09527e-40	1.96622e-39	0.109289	0.336064	0.590524	0.735636	0.233741	0.175942	Ubap2l
1571	1.73153e-19	7.14301e-19	0.149508	0.106291	0.316632	0.382929	0.178814	0.279942	Dpf2
1572	2.51034e-08	6.84596e-08	0.131185	0.198045	0.20235	0.153631	0.185511	0.122159	Slc38a10
1579	3.27844e-19	1.3411e-18	0.212412	0.200738	0.22905	0.31438	0.349226	0.133282	Tgfbr1
1582	2.85265e-08	7.76328e-08	0.176084	0.220526	0.191959	0.127133	0.0702232	0.168498	Eps15
1587	5.42354e-12	1.73145e-11	0.169881	0.183398	0.17889	0.201021	0.193236	0.0492079	Slc35f5
1588	3.80228e-20	1.59716e-19	0.192655	0.0111531	0.215343	0.308694	0.320243	0.139448	Ext2
1592	1.37736e-14	4.86714e-14	0.139017	0.133343	0.159542	0.16884	0.136677	0.132988	Eml5
1594	9.52612e-21	4.06536e-20	0.225867	0.141513	0.228025	0.25221	0.217854	0.116269	Hist1h1e
1599	9.81154e-19	3.95243e-18	0.252392	0.20924	0.229745	0.291402	0.259981	0.168097	Papolg
1601	2.0487e-15	7.46766e-15	0.175275	0.0871061	0.349095	0.253303	0.25039	0.0617428	Ufm1
1608	2.78397e-16	1.04134e-15	0.307077	0.266688	0.147748	0.335618	0.356762	0.0849761	Parp12
1610	5.8667e-08	1.57113e-07	0.0201559	0.0530663	0.0967998	0.0884513	0.0614081	0.10739	Grk5
1624	4.60266e-08	1.23983e-07	0.0817888	0.124517	0.0615991	0.0488841	0.0860199	0.0583218	Hus1b
1626	4.08303e-18	1.61522e-17	0.153871	0.14185	0.21253	0.229918	0.0800013	0.163114	Tspyl2
1631	1.09886e-18	4.42159e-18	0.240532	0.235261	0.178197	0.157835	0.360097	0.186515	Htra2
1639	2.40221e-15	8.74211e-15	0.207546	0.067163	0.266604	0.262402	0.16299	0.206947	Zfp410
1640	1.51877e-26	7.46859e-26	0.318859	0.147071	0.357077	0.401324	0.280888	0.0524088	Serinc1
1641	7.74557e-08	2.059e-07	0.0770572	0.138794	0.126427	0.0829974	0.0482442	0.240683	Ate1
1645	3.92309e-10	1.16202e-09	0.0934383	0.120302	0.115452	0.130678	0.0872692	0.118312	Aph1b
1647	7.96758e-09	2.22307e-08	0.066698	0.0651394	0.187512	0.186335	0.188652	0.197622	Mecr
1653	2.94017e-16	1.09844e-15	0.0465504	0.0879238	0.191156	0.195203	0.0985188	0.122699	AU022751
1664	2.18044e-24	1.01654e-23	0.19259	0.144135	0.289785	0.340761	0.120355	0.199138	Wwp1
1677	1.26912e-15	4.64922e-15	0.119653	0.0125785	0.182683	0.18601	0.135784	0.0994555	Wdr44
1687	1.57766e-12	5.1497e-12	0.315231	0.261454	0.151747	0.00089159	0.107408	0.0605	Sec63
1700	1.6956e-10	5.10014e-10	0.0412876	0.0405369	0.126989	0.0870753	0.0528442	0.112946	Tuft1
1743	2.36107e-11	7.34709e-11	0.114557	0.135014	0.153784	0.158963	0.115901	0.138333	Unc13b
1751	1.83354e-18	7.33031e-18	0.0725514	0.102132	0.20001	0.216655	0.0713297	0.00373931	Slc25a14
1755	8.68494e-09	2.41753e-08	0.0450609	0.0348061	0.0969086	0.0970466	0.080926	0.0916383	Myrf
1780	1.79435e-20	7.60536e-20	0.220425	0.24528	0.226164	0.365786	0.318026	0.245921	Stk38
1795	1.20005e-20	5.10729e-20	0.198031	0.168089	0.222807	0.263955	0.207171	0.0210774	Rnaset2a
1797	2.80053e-09	7.98503e-09	0.0265846	0.0634047	0.125153	0.0908802	0.0767245	0.113572	Iqsec1
1799	3.55053e-07	9.0829e-07	0.0563775	0.0882277	0.117079	0.131204	0.0842503	0.182794	Rnf121
1814	1.2095e-08	3.34465e-08	0.0604876	0.0615265	0.0946695	0.0969581	0.0818633	0.0897865	Pnmt
1820	5.65953e-27	2.81089e-26	0.0619754	0.098288	0.254746	0.327644	0.0460319	0.158393	Hif1a
1820	1.64883e-07	4.30845e-07	0.201811	0.211776	0.0309073	0.117716	0.172037	0.00671458	Zc3h8
1828	1.0313e-09	3.00212e-09	0.108706	0.17415	0.202344	0.183947	0.0536941	0.170678	Ifnar1
1835	1.99205e-25	9.52836e-25	0.116357	0.0331837	0.230835	0.304312	0.115309	0.167307	Cpeb1
1851	3.82001e-38	2.33646e-37	0.064355	0.00693098	0.390992	0.571731	0.333265	0.130005	Rnf11
1854	2.70165e-09	7.71108e-09	0.092802	0.0919397	0.101658	0.102222	0.0811277	0.0926264	Gm17733
1860	2.49226e-16	9.34193e-16	0.239714	0.0705371	0.203858	0.241213	0.251188	0.150959	Hist1h2aa
1861	3.15479e-07	8.10137e-07	0.0650096	0.0791542	0.100799	0.125877	0.0836253	0.13657	Zfp942
1862	3.35116e-15	1.21263e-14	0.117998	0.144092	0.194505	0.200364	0.0698473	0.139718	Fchsd2
1867	3.03776e-16	1.13422e-15	0.170656	0.166591	0.353608	0.318933	0.378522	0.240397	Stard7
1870	2.39582e-16	8.98451e-16	0.125778	0.0214722	0.196783	0.206322	0.163706	0.12678	P3h4
1879	3.31241e-18	1.31434e-17	0.146061	0.117794	0.201777	0.231289	0.176924	0.0282098	Ogfod3
1881	5.11457e-07	1.29455e-06	0.0466068	0.19451	0.0512642	0.00576388	0.0719221	0.0522878	Sertad2
1888	3.9045e-07	9.96076e-07	0.0330634	0.0469276	0.0535794	0.0791273	0.0597261	0.0799845	Nrm
1915	7.6598e-15	2.73707e-14	0.128596	0.11593	0.168999	0.17645	0.101556	0.0355789	Magea10
1919	2.42049e-09	6.92288e-09	0.00795186	0.0900734	0.101342	0.101732	0.0615502	0.0845357	Myl7
1926	1.17375e-38	7.24322e-38	0.13174	0.150871	0.332681	0.478744	0.331387	0.0192066	Pgrmc1
1926	1.91789e-13	6.47623e-13	0.0477356	0.0180784	0.160038	0.163283	0.0823966	0.0984227	Atp11c
1933	1.82651e-12	5.94639e-12	0.150678	0.134124	0.166406	0.171032	0.134243	0.0723784	Rps6ka5
1936	2.36493e-24	1.10173e-23	0.20729	0.0596547	0.321971	0.385311	0.070672	0.0893489	Rap1a
1944	5.34745e-08	1.43594e-07	0.0580263	0.0519974	0.0973505	0.0995561	0.0755294	0.0925553	Dzank1
1946	3.99319e-07	1.01839e-06	0.0566262	0.030973	0.0679236	0.0693684	0.070517	0.0699447	Zfp786
1947	9.53974e-07	2.37424e-06	0.068254	0.147846	0.133353	0.119115	0.064329	0.0637193	Zdhhc6
1978	5.58155e-21	2.39431e-20	0.121985	0.151621	0.25601	0.304584	0.114154	0.189934	Pms2
1978	4.7616e-14	1.65069e-13	0.0391375	0.0337466	0.165716	0.173475	0.0245063	0.0975496	Ripk2
1984	8.04032e-13	2.65128e-12	0.082017	0.0043905	0.139766	0.173779	0.104857	0.131232	Trerf1
1994	2.61197e-15	9.49298e-15	0.00083594	0.0144427	0.163847	0.200168	0.0621236	0.138079	Neo1
1996	2.59298e-14	9.06995e-14	0.140985	0.108195	0.166796	0.175315	0.14713	0.0918731	Kdm6a
1997	2.28283e-07	5.91538e-07	0.0680545	0.0418375	0.0839463	0.0828411	0.0803035	0.0803396	Syt7
2009	4.69444e-15	1.68838e-14	0.11963	0.0402203	0.277237	0.27355	0.159032	0.0147665	Lamtor3
2034	2.62121e-43	1.74161e-42	0.126902	0.307943	0.314386	0.722102	0.107057	0.124687	Esf1
2037	1.96822e-06	4.80848e-06	0.0767632	0.0805028	0.0689042	0.0727971	0.0791031	0.0456424	RP23-373G12.1
2042	5.45317e-12	1.74046e-11	0.205641	0.146056	0.405739	0.304383	0.282158	0.260824	Vamp3
2044	7.88143e-27	3.90273e-26	0.214303	0.203136	0.286826	0.383437	0.232139	0.200822	Ints8
2046	7.07437e-07	1.77326e-06	0.0584955	0.161053	0.214205	0.157046	0.0808587	0.184421	Myo9a
2052	6.54896e-12	2.08352e-11	0.246725	0.147264	0.301065	0.216363	0.190309	0.0923376	Far1
2060	7.20002e-24	3.30773e-23	0.229846	0.113429	0.187333	0.322812	0.252148	0.180775	Nfx1
2062	1.60457e-07	4.1984e-07	0.0672746	0.0801291	0.0835734	0.0857259	0.0606132	0.0682469	Crb3
2063	2.40956e-06	5.85907e-06	0.0842384	0.151335	0.0806736	0.0499181	0.135594	0.0744267	Rnpc3
2068	3.91124e-08	1.0577e-07	0.0471118	0.063785	0.0946127	0.0963823	0.0670175	0.0865686	6430548M08Rik
2073	2.48388e-06	6.03446e-06	0.0797539	0.127015	0.100854	0.0953822	0.0909585	0.0171407	Fam72a
2077	2.54207e-06	6.16981e-06	0.138006	0.164081	0.123984	0.0199642	0.110121	0.110626	Snap23
2081	1.28201e-11	4.03885e-11	0.085131	0.0903179	0.149043	0.150153	0.0641868	0.115809	Zswim4
2090	9.09249e-07	2.26565e-06	0.079833	0.0791767	0.0464396	0.0727676	0.0795293	0.0671411	Gfy
2094	4.02955e-15	1.45409e-14	0.151285	0.0995806	0.206371	0.228026	0.212326	0.157476	Haus2
2096	1.91755e-19	7.90122e-19	0.136778	0.141502	0.295508	0.32925	0.0837769	0.206283	Rnf214
2099	5.57427e-10	1.63957e-09	0.192013	0.160981	0.205909	0.109971	0.16954	0.12706	Fut8
2101	4.78937e-06	1.14278e-05	0.0959168	0.101363	0.115919	0.05273	0.0223134	0.128104	Flot1
2105	1.97229e-09	5.66248e-09	0.0507063	0.0828479	0.163526	0.157197	0.0756405	0.138732	Kif18a
2116	2.70312e-06	6.54854e-06	0.0245574	0.0846234	0.091451	0.0885549	0.0511632	0.0904465	Ccdc64
2120	2.42738e-07	6.28012e-07	0.0620341	0.0767645	0.0856197	0.0838501	0.0834784	0.0790276	Eras
2123	1.00697e-06	2.50212e-06	0.0480051	0.0211636	0.0693708	0.0709959	0.0592034	0.0676395	Ctcflos
2126	3.66184e-09	1.03802e-08	0.0741103	0.0979405	0.203196	0.198472	0.286266	0.229002	Rapgef6
2130	1.72082e-06	4.21816e-06	0.0444475	0.0317269	0.0562588	0.0927405	0.0811046	0.092664	Tbc1d9b
2134	5.76444e-11	1.76526e-10	0.129975	0.104008	0.179376	0.162022	0.0743653	0.138178	Rab5b
2147	1.93303e-11	6.03326e-11	0.017068	0.0106581	0.130611	0.154919	0.000911005	0.118513	Spred1
2152	4.66325e-06	1.11397e-05	0.066866	0.075162	0.0639466	0.0515823	0.0530637	0.0711563	Traf5
2159	2.07469e-14	7.28368e-14	0.150084	0.127484	0.165463	0.184336	0.103016	0.0433466	Rmdn1
2162	5.60446e-09	1.57575e-08	0.0866726	0.0948925	0.106134	0.110679	0.0820779	0.067031	H2-DMa
2163	2.43819e-06	5.92693e-06	0.0610471	0.0555739	0.0454857	0.0703524	0.0580963	0.0688449	4930523C07Rik
2173	7.99763e-06	1.87856e-05	0.0398969	0.0202147	0.0876695	0.0550618	0.0789468	0.122172	Magi3
2177	5.52207e-08	1.48075e-07	0.0849953	0.0661313	0.0898569	0.0872014	0.0857773	0.0789297	Fgf11
2184	7.75323e-14	2.66255e-13	0.316415	0.207795	0.180217	0.193758	0.488731	0.187742	Nktr
2189	2.78652e-12	9.00339e-12	0.0345371	0.0844632	0.148631	0.154201	0.0841747	0.0389538	BC022960
2192	7.93958e-11	2.41973e-10	0.0520669	0.0735936	0.12543	0.131943	0.0718912	0.102724	Fam83g
2207	1.94428e-22	8.66787e-22	0.153336	0.12994	0.220927	0.29016	0.0825695	0.137205	Raph1
2226	1.49664e-13	5.07446e-13	0.294072	0.110295	0.221411	0.157743	0.339603	0.0899709	Vrk1
2235	4.80185e-15	1.72627e-14	0.0984494	0.0658204	0.170182	0.191214	0.0793003	0.111301	Mcee
2262	1.66684e-23	7.59581e-23	0.142013	0.200143	0.279693	0.367457	0.197049	0.184078	Nfxl1
2269	3.40735e-08	9.23747e-08	0.0392592	0.0798436	0.115855	0.00706058	0.307714	0.251459	Rtn4
2275	3.61087e-10	1.07082e-09	0.108801	0.0929556	0.0548697	0.0902719	0.155327	0.116884	Madd
2276	1.76662e-07	4.60848e-07	0.085125	0.0895426	0.0741516	0.0229215	0.100205	0.0764307	3110057O12Rik
2291	2.74186e-27	1.37055e-26	0.157221	0.124162	0.332089	0.461216	0.310173	0.13097	Uimc1
2295	1.12124e-27	5.65807e-27	0.238335	0.28664	0.452974	0.585289	0.458956	0.223037	Mat2a
2298	6.69871e-08	1.78606e-07	0.167147	0.148049	0.116728	0.13517	0.173453	0.0939857	Tfcp2
2316	1.46299e-05	3.37705e-05	0.0434787	0.106166	0.0592901	0.0609649	0.0332206	0.0897957	Vezt
2325	6.43826e-11	1.96748e-10	0.0504909	0.097682	0.310698	0.265357	0.0230769	0.175108	Tfg
2328	1.88637e-05	4.31867e-05	0.0618737	0.0469499	0.0856006	0.064382	0.0595858	0.0908699	Tmem246
2336	1.02258e-07	2.70129e-07	0.0113359	0.0326178	0.0890312	0.09313	0.0170892	0.0816516	RP24-159A20.4
2339	1.64267e-11	5.14832e-11	0.0674762	0.0984753	0.13763	0.142546	0.0955994	0.0620934	Tfcp2l1
2358	2.27701e-05	5.17773e-05	0.0612727	0.00407396	0.102186	0.0997723	0.111561	0.117666	Arfip2
2370	1.41769e-10	4.27767e-10	0.0187072	0.10539	0.270188	0.231361	0.00238493	0.179727	Usp37
2377	2.7268e-06	6.60398e-06	0.0561711	0.028139	0.0734142	0.0716632	0.0672719	0.0686952	Gm4969
2384	1.15152e-05	2.67769e-05	0.101136	0.102414	0.093366	0.0839961	0.0808123	0.0892495	Gm15706
2387	1.55119e-06	3.81136e-06	0.192185	0.154005	0.0652069	0.0398143	0.210128	0.187936	Tmed5
2398	3.48325e-13	1.16591e-12	0.0863122	0.117873	0.137807	0.173479	0.0406142	9.07329e-05	Smarcad1
2400	4.86071e-07	1.23218e-06	0.0844989	0.0749288	0.0623705	0.0753249	0.0809145	0.0587619	Sapcd1
2419	2.95402e-05	6.65872e-05	0.0525089	0.0904799	0.0493421	0.052219	0.0455534	0.0545261	6330408A02Rik
2461	6.99069e-08	1.86251e-07	0.0485654	0.0525	0.0860944	0.0995916	0.0434875	0.0839203	Lrig1
2462	2.97679e-11	9.21692e-11	0.106492	0.0780984	0.127409	0.134149	0.120888	0.0761063	Ell2
2513	4.56703e-06	1.09193e-05	0.0438222	0.0941254	0.0240029	0.0968268	0.0135656	0.0675244	Gm37436
2530	5.29899e-05	0.000117361	0.0595543	0.268285	0.242182	0.0871498	0.0320429	0.140955	Ndufa10
2549	4.31073e-09	1.21848e-08	0.145023	0.0863862	0.109855	0.172767	0.1571	0.141599	Kctd3
2556	2.29313e-14	8.0392e-14	0.0577418	0.163657	0.200125	0.256025	0.0635268	0.136293	Zfp1
2560	6.77647e-05	0.000148745	0.0265283	0.0399221	0.0516714	0.0506716	0.0570058	0.0626195	Sorl1
2581	1.79876e-11	5.6262e-11	0.242154	0.0603708	0.0246078	0.155575	0.294724	0.172302	Stt3a
2582	2.41841e-05	5.48721e-05	0.077365	0.0756112	0.0529731	0.0710947	0.0608628	0.0177517	Gm20045
2612	2.91008e-05	6.56265e-05	0.00137467	0.0391449	0.0525159	0.0520324	0.0187402	0.0524898	Ntf5
2617	3.37998e-09	9.60087e-09	0.00554713	0.00975875	0.189752	0.173713	0.0240204	0.0950341	Ptk2
2624	3.47547e-06	8.36501e-06	0.0369244	0.0270582	0.0663498	0.0669704	0.0367273	0.0606582	Naprt
2632	1.39355e-16	5.26323e-16	0.0334525	0.0751474	0.194268	0.243871	0.1114	0.123537	Cdc42bpa
2633	1.63382e-08	4.49704e-08	0.0892987	0.0750067	0.0934666	0.103905	0.0907707	0.0837339	Ccdc82
2633	8.79052e-05	0.000191466	0.038789	0.175855	0.0189635	0.0661349	0.00530264	0.0037213	Fxr2
2643	9.02101e-05	0.000196366	0.0665594	0.133895	0.0370744	0.053671	0.1185	0.0895341	N6amt1
2661	2.50398e-07	6.4729e-07	0.0194009	0.0243508	0.088184	0.0857467	0.0690855	0.0733012	Ttc7
2667	6.24763e-10	1.83459e-09	0.0275794	0.0304812	0.115214	0.120571	0.0448374	0.0779078	Bmpr2
2668	3.37441e-05	7.57613e-05	0.040772	0.0550287	0.0551106	0.0560629	0.0360301	0.0404367	Ddx26b
2682	5.24301e-11	1.60796e-10	0.169225	0.118902	0.107639	0.102827	0.200835	0.123747	Fam63b
2685	1.54989e-05	3.57037e-05	0.106521	0.100039	0.0971865	0.0799788	0.100543	0.101815	D730003I15Rik
2688	3.36979e-05	7.56644e-05	0.0344622	0.0374174	0.0488993	0.0493821	0.0500387	0.0484823	Gm21964
2713	7.64424e-11	2.33087e-10	0.134028	0.100432	0.100431	0.0872653	0.373614	0.0714904	Pspc1
2715	2.75471e-07	7.10038e-07	0.00279943	0.00785505	0.0707034	0.085612	0.0142777	0.0714615	Gm15186
2719	6.60361e-13	2.18623e-12	0.0668712	0.0200156	0.18027	0.223693	0.100331	0.148575	Cdc7
2733	1.82839e-06	4.47521e-06	0.0310945	0.0616676	0.0657876	0.0714661	0.0321943	0.0137514	RP23-457N24.12
2749	0.000140897	0.000301656	0.0366728	0.0397888	0.0376244	0.0435853	0.0247831	0.0446015	Sept1
2754	0.000173065	0.00036818	0.0557632	0.0532066	0.0567019	0.0673175	0.0607427	0.0735028	Rdh10
2759	4.54144e-06	1.08602e-05	0.0534364	0.0657221	0.0567176	0.0741593	0.0497897	0.0631195	Iqgap2
2768	1.86778e-10	5.6065e-10	0.0625177	0.0508041	0.109153	0.118853	0.0890901	0.0163085	Smpd1
2801	4.57607e-06	1.09388e-05	0.0399503	0.00229731	0.0602923	0.0958662	0.0310407	0.0864841	Fam193b
2810	3.71882e-14	1.29425e-13	0.0458156	0.0546696	0.14638	0.175145	0.0523023	0.0983747	Adpgk
2819	3.524e-09	1.00008e-08	0.113828	0.137422	0.151568	0.178321	0.138557	0.10205	Wdr47
2825	8.12761e-06	1.9071e-05	0.0273845	0.0422036	0.0643453	0.0648117	0.00836118	0.0579524	Baiap2l1
2839	1.37694e-07	3.61777e-07	0.076033	0.0664867	0.0786076	0.0838953	0.082784	0.0577681	Cd3e
2847	8.10725e-07	2.02482e-06	0.0504464	0.0427162	0.048335	0.0821977	0.0155644	0.0674322	Entpd2
2851	4.4304e-06	1.06008e-05	0.114894	0.0709107	0.0925134	0.12096	0.121883	0.113268	Pign
2856	0.00021487	0.000453391	0.0780011	0.103918	0.0355795	0.0613969	0.034926	0.00548873	Tcf20
2862	4.92524e-08	1.32471e-07	0.048038	0.108786	0.133203	0.135339	0.0872028	0.101442	Tbc1d14
2876	0.000232291	0.000488947	0.0505347	0.107311	0.0927878	0.056931	0.0682975	0.0873239	Prcc
2885	1.56983e-06	3.8564e-06	0.0663097	0.0614502	0.0728152	0.0725141	0.0617622	0.051558	Rad21l
2889	2.77975e-08	7.57154e-08	0.00328628	0.0118543	0.0920436	0.101528	0.0539416	0.0765488	Avl9
2893	4.53844e-15	1.63322e-14	0.133489	0.0975189	0.144924	0.182084	0.115438	0.0184632	Ccng2
2917	0.000279439	0.000584086	0.0892259	0.102942	0.0915614	0.0524812	0.0644473	0.0607603	Foxred1
2924	6.27911e-05	0.000138243	0.0883448	0.0882717	0.0261191	0.0670783	0.0932565	0.000417629	Klhl22
2930	0.00029109	0.000607621	0.0745928	0.0914165	0.0750859	0.0455559	0.0773571	0.0367708	Gm26670
2932	7.62948e-05	0.000166894	0.00772297	0.0145783	0.0486799	0.050003	0.0297452	0.0476676	Rapgefl1
2956	0.000322462	0.000670349	0.104588	0.121491	0.0848128	0.00905234	0.0849946	0.0129219	3110056K07Rik
2960	0.000420893	0.000866853	0.0344503	0.0293864	0.0589529	0.0338709	0.0618687	0.0777026	Phykpl
2986	8.63962e-12	2.73814e-11	0.0277384	0.0122868	0.155397	0.169607	0.043193	0.0690173	Brpf1
2990	1.42436e-06	3.50806e-06	0.121454	0.102118	0.116745	0.0491345	0.12825	0.0614007	Pomt2
2994	1.47968e-07	3.87908e-07	0.00788579	0.0439314	0.0694732	0.091103	0.0147333	0.0698942	A430027C01Rik
2998	6.07989e-20	2.54229e-19	0.037942	0.115879	0.215683	0.288375	0.142054	0.105624	Pikfyve
3030	1.94792e-09	5.59446e-09	0.104582	0.100112	0.131289	0.16201	0.178448	0.0681719	Pik3c2a
3032	1.31878e-05	3.05466e-05	0.123471	0.13601	0.159825	0.136363	0.127727	0.0433619	Evl
3034	0.000195415	0.000413814	0.0510961	0.0522616	0.0473744	0.0465502	0.0529368	0.0326039	RP23-329L9.3
3036	7.18937e-05	0.000157488	0.0349263	0.0419151	0.0517668	0.0551745	0.0510334	0.0506409	4833418N02Rik
3046	2.31093e-09	6.61639e-09	0.166078	0.0846129	0.116889	0.0784616	0.19215	0.111017	Oip5
3073	1.69086e-08	4.65093e-08	0.0160465	0.0214851	0.181746	0.174104	0.124703	0.0262732	Ankib1
3079	1.4104e-06	3.47472e-06	0.0389815	0.0708919	0.0919129	0.100144	0.036017	0.0851324	Ap5m1
3087	3.35453e-10	9.96579e-10	0.086444	0.0866964	0.0820049	0.130074	0.0841664	0.00688033	Mcoln1
3101	3.4612e-05	7.76677e-05	0.0230867	0.0310574	0.0623045	0.0518034	0.0265875	0.055719	Jmjd7
3106	3.73942e-09	1.05964e-08	0.141926	0.123923	0.0465622	0.0344172	0.215736	0.114759	Atf6b
3112	6.24982e-06	1.47891e-05	0.0549265	0.0558362	0.0639152	0.0661889	0.061298	0.0324295	Pcdh17
3125	8.70839e-16	3.20528e-15	0.0701163	0.0299724	0.214031	0.295757	0.251957	0.0914291	Sec23b
3127	3.35563e-10	9.96788e-10	0.122545	0.125468	0.173439	0.183912	0.173416	0.0434683	Mapk8ip3
3139	0.000233093	0.000490554	0.130406	0.131648	0.0876963	0.0580926	0.133291	0.047192	Cenpk
3141	5.83192e-07	1.47117e-06	0.000899609	0.0393007	0.0989529	0.0850951	0.031569	0.0753886	Swsap1
3158	3.4789e-10	1.03266e-09	0.104045	0.0806542	0.107568	0.123427	0.0756392	0.0511229	Coq10a
3164	4.46978e-07	1.13586e-06	0.0651109	0.0592592	0.138273	0.0836196	0.124994	0.0955225	Kctd9
3165	1.0486e-12	3.44267e-12	0.00323639	0.0341331	0.339331	0.382951	0.311052	0.246013	Mycbp2
3172	4.32599e-11	1.33181e-10	0.216013	0.122993	0.186058	0.148599	0.205125	0.0456683	Rabgap1l
3181	5.64163e-06	1.3392e-05	0.0560544	0.0569698	0.0656215	0.0693161	0.0564579	0.0539979	Pth2
3188	1.30916e-34	7.57495e-34	0.214212	0.186942	0.222545	0.511876	0.119153	0.0391149	Ldhb
3203	1.71778e-09	4.94892e-09	0.056232	0.0969412	0.0645953	0.139906	0.0552978	0.052225	Myo5a
3219	4.72767e-10	1.39551e-09	0.129693	0.0882173	0.202436	0.203195	0.165573	0.116269	Rabgap1
3229	3.33902e-07	8.5621e-07	0.145131	0.114674	0.213443	0.180321	0.0658867	0.105605	Ppp3cb
3287	5.91145e-06	1.40124e-05	0.0355329	0.024018	0.0537479	0.0636186	0.0396719	0.0522687	Sfn
3314	9.25258e-06	2.16372e-05	0.0392951	0.043617	0.0672319	0.0624867	0.0450919	0.0553762	Patl2
3323	0.000461884	0.00094837	0.0377137	0.032159	0.0431463	0.0416605	0.0387423	0.0411173	Rpl21-ps12
3357	0.000237222	0.000498863	0.0389218	0.0845564	0.0999552	0.0968599	0.00939023	0.0986266	Gorab
3358	7.33277e-07	1.83618e-06	0.0672211	0.0601539	0.0656037	0.077438	0.0805632	0.0514459	Smpd3
3363	0.00157272	0.00308989	0.020888	0.0304523	0.025361	0.0334757	0.019051	0.050436	Snx29
3365	1.0619e-06	2.63414e-06	0.0549902	0.050602	0.0513038	0.074357	0.0680667	0.0573992	Cercam
3365	1.5328e-06	3.76955e-06	0.023984	0.0213323	0.0718722	0.0700219	0.0287787	0.0464512	Nkrf
3378	0.00058723	0.00119537	0.062939	0.0309044	0.0677964	0.000707496	0.062233	0.0660025	Zfp180
3379	0.00042356	0.000872131	0.0205898	0.0264479	0.03493	0.0403652	0.0245628	0.037885	Prss8
3380	3.38317e-25	1.60895e-24	0.133048	0.116961	0.206387	0.369406	0.086167	0.0580343	Peli1
3394	3.58101e-08	9.69875e-08	0.0391674	0.0463882	0.0871771	0.0950695	0.00785638	0.0170873	Usp11
3400	1.38004e-08	3.80906e-08	0.118089	0.0265963	0.111072	0.115575	0.120425	0.0768428	Ncoa1
3406	9.76954e-05	0.000211955	0.040163	0.0460422	0.0510432	0.0529424	0.0297661	0.0418418	Rab39
3427	0.000609307	0.001239	0.0225243	0.0402088	0.0407283	0.0416715	0.0352377	0.0186965	Rhox6
3432	1.56466e-07	4.09625e-07	0.108385	0.0968621	0.0831989	0.131439	0.000455587	0.0747506	Rnf111
3433	2.05079e-14	7.20078e-14	0.0420361	0.0220369	0.149222	0.19362	0.128043	0.0263476	Pank3
3442	4.24428e-09	1.19997e-08	0.0808044	0.0581638	0.0723476	0.124029	0.0889293	0.0825816	RP23-333I5.2
3456	5.89618e-08	1.57851e-07	0.134816	0.0919739	0.130317	0.11579	0.17538	0.0227771	Osbpl8
3466	3.12905e-09	8.89827e-09	0.0192079	0.032718	0.0985095	0.115717	0.00163678	0.0630864	Susd6
3466	1.52643e-05	3.51763e-05	0.0606598	0.054755	0.0337223	0.0673592	0.0669541	0.037499	4932443L11Rik
3472	1.36044e-05	3.14647e-05	0.0324534	0.0502078	0.0777947	0.071083	0.056918	0.0640672	Dcun1d2
3477	0.00104988	0.00209833	0.0311092	0.0352702	0.0304395	0.000476693	0.0352702	0.0340422	Kbtbd8os
3478	0.0010953	0.00218594	0.0171229	0.0108758	0.046251	0.0513516	0.0426146	0.0531777	Cnnm2
3485	2.85175e-06	6.89987e-06	0.109739	0.0615089	0.180391	0.106085	0.149555	0.0211608	Elp4
3485	0.000173584	0.000369221	0.0415266	0.0675879	0.0376244	0.0724069	0.0349093	0.00838632	Acadsb
3487	0.00211729	0.0041175	0.0357891	0.0721001	0.0577856	0.0628217	0.0126445	0.0572296	Alms1
3500	0.00238995	0.0046282	0.00845069	0.0497085	0.0301876	0.0521798	0.0395638	0.0773459	Dffa
3505	0.000897118	0.00180272	0.0265651	0.0745002	0.12495	0.00850391	0.0696838	0.115885	Dnajc17
3514	6.37485e-07	1.60326e-06	0.0139571	0.0440686	0.0820493	0.0857565	0.00208555	0.0594479	Syt14
3518	3.28944e-06	7.92954e-06	0.0718874	0.0217347	0.0987992	0.0565541	0.0757922	0.0569569	Gphn
3530	1.17862e-09	3.42257e-09	0.0146323	0.00661082	0.0993472	0.114866	0.0246083	0.0728446	Cnpy4
3533	9.25107e-33	5.18623e-32	0.196719	0.136053	0.235816	0.554435	0.16096	0.0121142	Cst12
3547	0.0012977	0.00257334	0.0402718	0.0483788	0.029424	0.0295252	0.0503393	0.0112656	Gm26847
3554	1.12557e-11	3.55231e-11	0.0173071	0.0553908	0.127182	0.159035	0.0206105	0.0751706	Osbpl2
3554	1.85181e-05	4.24228e-05	0.0193122	0.163804	0.198395	0.146148	0.218452	0.148622	Fbxw7
3554	0.000349858	0.00072542	0.0130594	0.0305572	0.0410032	0.0406984	0.02649	0.0377859	Sox15
3558	0.00264835	0.00510157	0.0537343	0.0671522	0.054045	0.0195263	0.0230691	0.0319999	Fancc
3561	0.00192089	0.00374787	0.0319329	0.0396324	0.0168657	0.0344985	0.0388624	0.034754	Gm11627
3576	0.000684533	0.0013872	0.0153515	0.00175891	0.0449959	0.0471025	5.38046e-05	0.045231	Rab29
3611	0.00305915	0.00585614	0.104289	0.130555	0.0998566	0.0565334	0.0839407	0.0757798	Dnaja3
3614	0.00190782	0.00372442	0.0138526	0.0213326	0.0288038	0.0296603	0.0287823	0.0303116	Cgref1
3633	0.00324648	0.00620378	0.0212162	0.0360999	0.0134253	0.0241394	0.00224616	0.0156432	Cpeb3
3640	0.00161968	0.00317914	0.0462974	0.0510087	0.0495582	0.0457032	0.0521983	0.0445658	D830025C05Rik
3651	2.55177e-07	6.59372e-07	0.0463871	0.073544	0.11666	0.117913	0.0650428	0.0183324	Apmap
3656	5.5937e-07	1.41237e-06	0.0780005	0.124302	0.0697681	0.0629784	0.189044	0.083026	Naf1
3668	5.07122e-08	1.36368e-07	0.0339301	0.10608	0.124901	0.154329	0.129885	0.0482108	Zfp687
3669	7.00195e-06	1.6517e-05	0.0718695	0.0935492	0.137634	0.106351	0.129926	0.0970031	Pcx
3685	0.00253092	0.00488482	0.00583686	0.0694383	0.0410099	0.0552059	0.0498835	0.0705441	Zscan29
3708	1.65606e-06	4.06343e-06	0.0367775	0.0551541	0.069825	0.0771414	0.0219082	0.0354464	Apol7d
3717	5.01031e-06	1.19378e-05	0.0454834	0.0369623	0.0701685	0.0717678	0.0371262	0.019019	Fam122b
3722	1.46797e-14	5.17996e-14	0.0649427	0.0098872	0.112863	0.208363	0.0187095	0.102855	Abi2
3736	7.16581e-09	2.00431e-08	0.0659047	0.0483406	0.126932	0.166723	0.042232	0.107256	Actn4
3738	0.000147239	0.000314746	0.0274172	0.0184953	0.048742	0.049903	0.0417897	0.0428268	Mrm1
3745	4.41542e-10	1.30489e-09	0.14124	0.123565	0.214493	0.235955	0.204276	0.113914	Ptpn2
3745	4.79676e-06	1.14444e-05	0.0560177	0.0466135	0.0903977	0.100854	0.0690941	0.0783055	Hgsnat
3750	1.17704e-08	3.25744e-08	0.0865438	0.0675467	0.136484	0.216216	0.0556143	0.14201	Tsc22d2
3756	1.13042e-06	2.80021e-06	0.135545	0.038134	0.0431713	0.0822794	0.13407	0.0955459	Braf
3756	0.00437546	0.00825333	0.0308709	0.0487245	0.0301762	0.0439018	0.00509185	0.022681	Cox20-ps
3758	0.0016379	0.00321389	0.0277596	0.0423608	0.0718659	0.0702699	0.0759589	0.0727141	Lrrc57
3784	0.000364003	0.000753932	0.0265436	0.0176846	0.0386419	0.0383257	0.0386419	0.0350299	Pvalb
3799	2.32676e-08	6.35508e-08	0.0321513	0.0473036	0.104003	0.122842	0.0701809	0.0718784	B3galnt2
3807	2.46802e-07	6.38194e-07	0.0111933	0.0640001	0.092935	0.110467	0.0471439	0.0752749	Tubb3
3813	0.000703394	0.00142438	0.0380117	0.0350052	0.0241159	0.0426775	0.0398411	0.0389129	Greb1l
3828	1.18507e-06	2.9315e-06	0.0921808	0.105677	0.0657081	0.14189	0.110206	0.0920706	Mylk
3831	0.00301998	0.00578472	0.0246622	0.0210131	0.0279632	0.0313399	0.0284337	0.0318274	Pkn3
3832	1.03359e-07	2.72978e-07	0.0377339	0.0434365	0.0779084	0.114581	0.0253578	0.0738228	Znrf3
3833	0.00521759	0.00976844	0.0447984	0.048602	0.0294083	0.0348469	0.0185341	0.0440655	Mark1
3836	3.1674e-05	7.12357e-05	0.0797944	0.0466198	0.00651747	0.0703638	0.10424	0.079424	Ppp1r12b
3853	1.99606e-05	4.56265e-05	0.0394016	0.000249249	0.0626881	0.0590787	0.0545829	0.0242799	Pclo
3868	5.73797e-05	0.000126722	0.0631213	0.0656071	0.0715922	0.0787621	0.0560335	0.0569511	Tesk2
3878	6.16592e-07	1.55322e-06	0.0645119	0.0478746	0.0815537	0.0928908	0.0818045	0.0646427	Ticrr
3879	0.00111486	0.00222283	0.0364505	0.0405835	0.0406227	0.0443152	0.0400191	0.0327594	Itga2b
3881	5.88792e-08	1.57647e-07	0.0352527	0.00203299	0.0826141	0.0980354	0.0245802	0.0241416	Hist1h1c
3909	1.29115e-05	2.99291e-05	0.0314142	0.0284642	0.0598949	0.0602721	0.0406429	0.0242707	Tbc1d8b
3927	0.00669284	0.0123942	0.0697491	0.0997864	0.0877458	0.0554072	0.0115162	0.0389041	Bloc1s6
3932	0.00255112	0.00492114	0.0195764	0.00559058	0.0289147	0.0278714	0.0270278	0.0278205	Itgb7
3946	6.16082e-06	1.45841e-05	0.107319	0.0811488	0.161179	0.126919	0.169706	0.0490487	Spdl1
3946	0.000422044	0.000869081	0.0449172	0.0451528	0.0467753	0.0494758	0.0514402	0.0126443	Gm37954
3955	4.61724e-07	1.17213e-06	0.159145	0.105646	0.094052	0.0923633	0.0938914	0.0701798	Pwwp2a
3973	0.000433542	0.000891872	0.0340696	0.0482966	0.0426026	0.0540109	0.031007	0.0200263	6720427I07Rik
3980	4.79967e-06	1.14502e-05	0.0676334	0.0499159	0.158639	0.149676	0.0918691	0.0338139	Ralgapa1
3980	0.00761214	0.0140147	0.0021103	0.0451532	0.0364838	0.0210653	0.0163429	0.0420386	RP23-7E4.9
3980	0.00421956	0.00797074	0.0280808	0.0887562	0.0429828	0.0894899	0.0517476	0.103276	Htt
3992	0.00193098	0.00376667	0.0740629	0.0691638	0.020362	0.0402688	0.0306118	0.00317263	Vps54
3995	0.00882746	0.016157	0.0961023	0.0947247	0.11284	0.0532488	0.107888	0.13694	Zfp830
4006	2.36916e-05	5.37941e-05	0.00840134	0.0240117	0.0526505	0.0523835	0.00926474	0.0377963	Gm6215
4016	0.0046875	0.0088125	0.0223916	0.0174041	0.0119805	0.0119432	0.0298539	0.0294685	Gm11532
4020	0.00833394	0.0152807	0.0341156	0.0740932	0.0337817	0.0470931	0.0286678	0.0524977	Zbtb37
4070	1.12316e-09	3.2638e-09	0.0293592	0.0489353	0.085928	0.125476	0.107304	0.0336853	Slc30a4
4077	0.0106797	0.0194029	0.0165321	0.00975052	0.0211913	0.0322754	0.0234855	0.0475919	Camta2
4086	0.00239597	0.00463913	0.0747306	0.0496797	0.136696	0.0527832	0.0262831	0.113334	Dusp11
4142	0.000446327	0.000917641	0.0231644	0.0508472	0.00597345	0.0588505	0.0341993	0.0448003	Gm37407
4152	4.08906e-05	9.13115e-05	0.0106812	1.09616e-05	0.060402	0.061482	0.0477334	0.0423284	Hist1h2bm
4159	0.00014605	0.000312284	0.0585843	0.0794977	0.110431	0.0451465	0.0466411	0.0564226	Smurf2
4177	1.63857e-05	3.76696e-05	0.0887209	0.0811037	0.158565	0.142129	0.0995703	0.0464472	Mbip
4185	1.79535e-05	4.11713e-05	0.0419679	0.0401372	0.0495965	0.0657705	0.0492919	0.048194	Abtb2
4222	1.51418e-05	3.49068e-05	0.070282	0.0491699	0.0889133	0.1281	0.0683238	0.0963341	Alg5
4236	0.00424831	0.00802261	0.0270281	0.0325467	0.0339376	0.0279294	0.0338136	0.0280834	Mgat5b
4241	0.000238039	0.00050041	0.0330262	0.0373507	0.045431	0.0459285	0.017864	0.0371388	Spock1
4246	0.000430346	0.000885735	0.0268388	0.0773659	0.069947	0.0880853	0.0567095	0.0617999	Prpf39
4256	1.14703e-05	2.66753e-05	0.0615901	0.0712447	0.0321281	0.026108	0.104788	0.0177206	Dennd1a
4262	3.22758e-05	7.2576e-05	0.042725	0.0572916	0.0701129	0.0769103	0.0494791	0.0349795	Dmrtc1a
4264	3.02625e-07	7.78013e-07	0.0590798	0.0554379	0.0938595	0.107461	0.0616447	0.0293733	Fkbp15
4304	0.00020555	0.000434426	0.013251	0.116614	0.162814	0.107036	0.04727	0.106751	Pi4k2a
4306	5.10468e-19	2.07755e-18	0.0685074	0.00799013	0.243959	0.374521	0.0811972	0.0022429	Clu
4307	1.16747e-10	3.53424e-10	0.0578202	0.0394627	0.12066	0.154176	0.0678922	0.0715066	Pdia4
4312	8.85064e-08	2.34574e-07	0.0361484	0.035211	0.0866711	0.100444	0.0508783	0.0601693	Rrm2b
4316	0.000290185	0.000605783	0.00896956	0.00716688	0.0459383	0.0474292	0.0313462	0.0379906	Ulk3
4331	0.000185538	0.000393637	0.0314428	0.0252727	0.0450651	0.0459536	0.0331217	0.0359205	RP23-333I5.9
4334	0.0117723	0.0212528	0.0245452	0.0200249	0.0206626	0.0200418	0.0261226	0.0265727	2200002D01Rik
4336	0.0111081	0.02014	0.00968799	0.0176526	0.0240585	0.0237125	0.0132798	0.0252641	Ebf4
4337	1.85115e-14	6.51362e-14	0.0976431	0.0979326	0.150746	0.233876	0.0433412	0.0699805	Cpsf7
4357	0.00948261	0.0173128	0.00840524	0.00977757	0.0184183	0.0164585	0.0108698	0.0184183	Gm10605
4360	0.000229824	0.000483879	0.034316	0.0331566	0.059773	0.0391021	0.0549996	0.0469651	Strip2
4365	0.0192273	0.0338136	0.0161407	0.0190829	0.0209292	0.020908	0.0130643	0.0250304	Gpr155
4377	0.00544468	0.0101821	0.103168	0.107294	0.0133776	0.0463781	0.118607	0.0461077	Tia1
4380	0.00281037	0.0053986	0.0295737	0.0353601	0.0436245	0.0377928	0.0343963	0.0388096	Hykk
4386	9.28313e-05	0.000201931	0.0279605	0.0417076	0.0504255	0.0557468	0.0451553	0.0358758	Gm10785
4396	7.61862e-06	1.79173e-05	0.0144491	0.00968013	0.0570132	0.0787884	0.00107808	0.0533763	Tpra1
4400	0.0093861	0.0171442	0.0209339	0.00596111	0.011659	0.0041684	0.0475737	0.0441145	1700030C10Rik
4410	1.13367e-05	2.63746e-05	0.123895	0.0710781	0.0486256	0.0280917	0.15984	0.0238819	Usp32
4411	5.89234e-21	2.52545e-20	0.119172	0.0378158	0.095653	0.378938	0.0452957	0.0500217	Cst9
4433	0.000100823	0.000218417	0.0221584	0.0141084	0.0506037	0.0524152	0.0209459	0.037343	Relt
4441	0.0168517	0.0299039	0.0216437	0.0385626	0.0362559	0.026697	0.0107173	0.018428	Rhog
4501	0.000201802	0.000426831	0.00139625	0.00748628	0.046762	0.0460699	0.0289641	0.00964527	Rhox2g
4518	0.000332837	0.000691223	0.0292653	0.0233228	0.0398069	0.0379274	0.0318455	0.0293838	Tarsl2
4519	0.000103353	0.000223624	0.0152335	0.0708994	0.0169245	0.108546	0.0638487	0.0854664	Nbea
4521	1.91241e-08	5.24468e-08	0.10966	0.0670911	0.109602	0.16666	0.0921818	0.0963676	Exoc5
4524	0.00331709	0.00633579	0.041291	0.0280897	0.0374019	0.0158086	0.0462372	0.0386679	Camkmt
4528	0.000256912	0.000538768	0.0330224	0.0338429	0.043846	0.0431148	0.0416655	0.0305061	Hcn3
4558	0.00140884	0.00278243	0.0611176	0.0107289	0.0743692	0.0475906	0.0481633	0.0617478	Haus5
4571	1.11217e-09	3.23264e-09	0.209323	0.101155	0.161835	0.235144	0.168226	0.0608566	Trim44
4572	0.00362335	0.00690043	0.0586292	0.05307	0.0252725	0.0516414	0.0588505	0.0407102	Bace1
4580	0.0121293	0.0218387	0.0486704	0.0489912	0.0267492	0.000582219	0.0408787	0.020194	Slc35a3
4587	0.0142119	0.0253898	0.0187642	0.0291745	0.00704138	0.00527224	0.0285752	0.0121019	March3
4590	2.64786e-05	5.99305e-05	0.0942128	0.0623703	0.0615461	0.0882695	0.122543	0.00276826	Trim23
4590	0.000405765	0.000836946	0.0478543	0.0536078	0.119549	0.084108	0.0544291	0.0788332	Golt1b
4591	0.000405858	0.000837068	0.0512766	0.0527969	0.0684627	0.0490936	0.065644	0.0448426	Tecpr2
4601	0.00509854	0.00954988	0.0216419	0.0291473	0.0228375	0.0327494	0.0211116	0.000246742	Gm10643
4613	0.000419636	0.000864481	0.0313136	0.0246309	0.0846286	0.0421851	0.0531603	0.00795532	Vps13b
4623	0.00150513	0.00296342	0.00842576	0.035331	0.0238605	0.0427085	0.0369739	0.022524	2210406O10Rik
4625	0.0261059	0.0452819	0.029212	0.040441	0.0306305	0.0331675	0.0222165	0.0301896	Dhx37
4627	0.0079699	0.0146392	0.017202	0.0232576	0.0247268	0.0234908	0.0179446	0.0229419	Cblc
4630	0.0321458	0.0549593	0.0123716	0.00445601	0.0189238	0.0202408	0.00595759	0.0271748	Slc37a3
4632	0.0058183	0.0108563	0.00745497	0.0129548	0.0278708	0.0274062	0.0210214	0.0257517	Gm10311
4634	0.000120408	0.000259306	0.0165918	0.013931	0.0471707	0.0499445	0.0266668	0.0342378	Sfxn4
4639	0.015268	0.0272024	0.0187309	0.020778	0.0192091	0.0199834	0.0187051	0.020778	Tmem51
4640	0.000388324	0.000802302	0.0328196	0.0103973	0.040291	0.043796	0.0424698	0.034125	Elavl4
4644	7.71752e-05	0.000168775	0.0193782	0.0223412	0.0469448	0.050489	0.0407608	0.0179377	BC065397
4648	1.3524e-12	4.42664e-12	0.0938227	0.128553	0.218098	0.305988	0.175044	0.114291	Gigyf2
4649	0.0167112	0.0296694	0.0191962	0.0204119	0.0200061	0.0216774	0.0183578	0.0216774	RP23-195A18.3
4652	0.000373595	0.000773155	0.0381198	0.0358311	0.041582	0.046843	0.0399872	0.0283283	Slit2
4654	1.69825e-05	3.90021e-05	0.136498	0.0610272	0.0639296	0.106679	0.141812	0.036914	Zdhhc13
4681	0.000256695	0.0005384	0.178725	0.141793	0.235472	0.158699	0.227291	0.130959	Slmo2
4685	0.00367817	0.00699965	0.0267464	0.0239422	0.0259311	0.02813	0.0160354	0.0237676	Gm26826
4704	0.000325496	0.000676543	0.0519849	0.0434903	0.0619466	0.0592519	0.0512824	0.0435735	AI481877
4704	0.0010976	0.00219035	0.0595034	0.0360781	0.114897	0.027628	0.112758	0.0875572	Mogs
4713	3.83803e-05	8.58602e-05	0.0505929	0.0527539	0.0745746	0.0748846	0.0491094	0.0497236	Hexdc
4757	0.00794424	0.0145974	0.016003	0.0197746	0.0214522	0.0214522	0.0214522	0.0204287	Tgm1
4763	0.0166867	0.0296281	0.0124228	0.022832	0.0129778	0.0238262	0.016428	0.0190207	Prss16
4764	0.0333832	0.05692	0.0184852	0.0217	0.0176167	0.00303426	0.0188654	0.00809753	4930461C15Rik
4767	0.0132951	0.0238239	0.0133968	0.0218202	0.0243331	0.0254809	0.0197786	0.0242053	Car12
4782	0.0409075	0.0689315	0.00103416	0.0281509	0.0161488	0.0166582	0.0164751	0.0358272	2810408A11Rik
4784	0.0113781	0.0205995	0.00992566	0.0208585	0.0208585	0.0208585	0.0180523	0.00117271	Gm6787
4792	0.0371277	0.0628605	0.00427389	0.0035639	0.017243	0.0172337	0.0150829	0.019371	Ankrd13b
4799	0.00251826	0.00486265	0.0289821	0.0279937	0.0303822	0.0323407	0.0323348	0.00611932	Magee1
4807	0.0296511	0.0510996	0.0178661	0.0196115	0.0176673	0.00466765	0.00500772	0.0170897	Gm26730
4811	0.00418827	0.00791524	0.0220029	0.00579028	0.0300919	0.0308087	0.0259827	0.0267476	A430033K04Rik
4821	2.59545e-06	6.29506e-06	0.0885922	0.0504584	0.0674667	0.0995273	0.0951622	0.00813248	Fam219b
4870	5.90652e-17	2.25167e-16	0.149663	0.0482232	0.0428709	0.259246	0.0775498	0.0604165	Rhox8
4874	0.0240981	0.0419133	0.0185186	0.0247652	0.0222551	0.0224433	0.022533	0.00107651	C330011M18Rik
4891	8.10741e-05	0.000177053	0.126771	0.0919789	0.0156634	0.0470718	0.165516	0.022876	Slmap
4900	8.69035e-05	0.000189384	0.0398462	0.0303193	0.0244823	0.0628869	0.0580064	0.0433337	Lamb2
4934	0.00404703	0.00765938	0.119946	0.10261	0.123945	0.0224626	0.058031	0.100164	Dimt1
4941	0.00112239	0.00223748	0.0490265	0.0616112	0.129814	0.0989196	0.0918315	0.00806387	Atpaf1
4951	5.03115e-05	0.000111657	0.0785634	0.0332255	0.0179458	0.0401182	0.0799939	0.000646161	Cpd
4966	1.87625e-10	5.6299e-10	0.0379892	0.0762338	0.203628	0.283989	0.0473005	0.0291687	Ppil4
4983	0.0233498	0.0406574	0.00480755	0.00495394	0.0374241	0.0422279	0.0324061	0.0424925	Slc31a2
4998	0.0166584	0.0295842	0.0352957	0.0325095	0.0273197	0.0118442	0.0328848	0.00954863	Gm8121
4999	0.0292357	0.0504503	0.0179946	0.0104205	0.0144254	0.0149045	0.00767703	0.0179946	Tet2
5003	0.00137611	0.00272038	0.0362782	0.0297358	0.0559508	0.0506654	0.0383058	0.035101	Narf
5013	0.0357265	0.060612	0.0121652	0.0143382	0.0171275	0.0172997	0.0163989	0.0183674	Pla2g4c
5029	0.00147828	0.00291333	0.0527842	0.040532	0.0599983	0.0524912	0.0404222	0.0339071	Zfp715
5046	0.0101601	0.0184981	0.0100756	0.0188195	0.0240831	0.0228885	0.0194329	0.0212236	Chrnb1
5060	0.00149377	0.00294222	0.0464358	0.0360759	0.0328322	0.0508991	0.051276	0.0399859	RP23-333I5.7
5071	0.0264311	0.0458268	0.00869427	0.04189	0.0113826	0.0343931	0.0427826	0.0268399	Gm29666
5076	0.0264963	0.0459366	0.0123162	0.013735	0.0174337	0.0200053	0.0153103	0.0181229	Tnk1
5077	0.0120134	0.0216457	0.0177206	0.0177206	0.0177206	0.0174513	0.0177206	0.00848856	Gm6038
5086	1.09599e-05	2.55195e-05	0.0552819	0.0338393	0.0595621	0.0743475	0.0632496	0.0452172	Sowahc
5093	0.00317156	0.00606485	0.0169801	0.039015	0.0313274	0.0464836	0.0201427	0.0211404	Cidea
5107	0.0463997	0.0777802	0.0164236	0.01994	0.0177294	0.0182346	0.0139534	0.0142302	Ltbp2
5108	8.45489e-05	0.000184317	0.0128853	0.0197591	0.0604091	0.0708787	0.0300988	0.0472922	Tmem87a
5110	0.0276169	0.0477729	0.0428984	0.0553992	0.0348798	0.0517574	0.0174095	0.00693629	Fam73a
5134	8.31472e-06	1.94972e-05	0.0441032	0.0285975	0.0524689	0.0649348	0.0308178	0.0258994	Diap2
5145	0.0114672	0.0207488	0.0210534	0.0210534	0.0210534	0.0210534	0.0210534	0.0186004	Disp2
5149	0.0394619	0.0665902	0.0353461	0.0737346	0.0681303	0.0500042	0.0772198	0.0781641	Loh12cr1
5174	0.000186763	0.000396135	0.0216573	0.00822225	0.0572204	0.0622521	0.013251	0.0235547	Lyst
5174	0.00349212	0.00666038	0.0873081	0.0348851	0.097788	0.0547871	0.0868627	0.0722913	Zgpat
5177	0.0292483	0.0504685	0.0174799	0.0189267	0.015908	0.0189267	0.0169964	0.0177034	Tulp1
5200	0.00759812	0.0139904	0.0262971	0.0266654	0.0293734	0.0317398	0.0207051	0.0194623	Gm26601
5200	0.0275514	0.0476629	0.0472438	0.0638818	0.0731372	0.0108495	0.0111923	0.0652724	Arhgap35
5204	0.000204905	0.000433137	0.0864117	0.00474102	0.101784	0.10449	0.11113	0.0676432	Haus6
5208	1.51909e-14	5.35808e-14	0.176121	0.142348	0.171117	0.375891	0.077581	0.0149706	Fam204a
5222	0.000336452	0.000698381	0.134197	0.0829977	0.042135	0.0104382	0.116515	0.0897252	Serinc3
5235	0.0318302	0.0545074	0.0230383	0.0579959	0.0374322	0.0421764	0.0586857	0.011895	Zfyve16
5250	0.00157803	0.00310007	0.00865218	0.0228305	0.035209	0.0346727	0.0125391	0.022139	Zfp119b
5266	0.0138038	0.0247034	0.0139312	0.0188953	0.0221204	0.0261849	0.0142981	0.0225235	Gm15262
5269	0.00291571	0.00559577	0.0407124	0.0351613	0.0546469	0.0221382	0.0262321	0.0227772	Mbd5
5296	0.00206471	0.00401902	0.0334196	0.0219062	0.0163877	0.0229552	0.0377285	0.0280193	A430110C17Rik
5304	0.0330859	0.0564673	0.0137369	0.0135219	0.0210181	0.0215945	0.0189767	0.0217574	Acbd4
5307	1.64352e-10	4.94589e-10	0.128736	0.0923016	0.0666315	0.204952	0.0952299	0.0240471	Tnni3
5321	0.00561263	0.0104844	0.0225231	0.0194634	0.0304562	0.0297492	0.0247672	0.0253708	Gm15859
5340	7.82484e-05	0.000171077	0.0464224	0.038703	0.0520215	0.0597979	0.0359163	0.0241197	Adam9
5345	0.0141525	0.025291	0.00958263	0.0010928	0.0214746	0.0218072	0.00960778	0.0190621	Gyk
5358	0.0475566	0.0796335	0.00697486	0.0122992	0.0140025	0.0106056	0.0121541	0.0140025	1700003F12Rik
5359	0.0194039	0.0340947	0.00673425	0.0153753	0.0216545	0.0216545	0.00932918	0.0197273	Gm38125
5362	0.00441985	0.00833138	0.0119959	0.0245545	0.0297308	0.0302101	0.020707	0.00362778	Ppp1r3fos
5374	2.86576e-08	7.79811e-08	0.0632161	0.00955537	0.066192	0.156683	0.122338	0.0091484	Dmxl1
5386	0.00394104	0.00747357	0.0164483	0.0181415	0.101239	0.066412	0.0346149	0.0136477	Sepsecs
5395	0.0603834	0.0991948	0.00337889	0.0406263	0.033576	0.0189291	0.0363228	0.0172921	Eldr
5400	3.59185e-06	8.63427e-06	0.0294421	0.101029	0.0857598	0.169438	0.0296764	0.0513997	Kdm2a
5413	0.00371877	0.00706987	0.132363	0.103934	0.0864963	0.0932044	0.125365	0.0188723	Whsc1l1
5432	0.031869	0.0545702	0.0172062	0.0154195	0.000875745	0.019155	0.0174985	0.0177628	Dnase1l1
5456	0.00225766	0.0043819	0.0487242	0.0582874	0.128261	0.111719	0.0983843	0.0642325	1110059G10Rik
5468	0.0016192	0.00317844	0.0120146	0.0221054	0.0362211	0.0384563	0.00301178	0.0252303	Vsig1
5482	0.0149576	0.0266608	0.00567905	0.00600179	0.0301974	0.0315196	0.0102475	0.0271784	BC026585
5483	0.00480319	0.00901908	0.0116489	0.0151566	0.0436022	0.0317112	0.0187406	0.0106458	Kif13b
5494	5.19919e-05	0.000115253	0.018891	0.0665973	0.0930513	0.108498	0.00214298	0.00811205	Dnajc13
5499	1.03839e-06	2.57814e-06	0.0723228	0.0436727	0.0475946	0.130403	0.0943043	0.0698993	Shprh
5505	0.00251415	0.00485508	0.0277821	0.0253761	0.037688	0.0381087	0.0325964	0.0262655	Asphd1
5510	1.59062e-05	3.66113e-05	0.0347985	0.0540684	0.0535843	0.100575	0.0156069	0.0596496	Atf7
5521	0.0452795	0.0759741	0.011608	0.0177078	0.0107069	0.0183255	0.0168713	0.0108557	Tmem198
5542	0.0394127	0.0665117	0.0150097	0.0294787	0.0092004	0.01963	0.0295657	0.0288398	Chpf2
5563	0.0319217	0.0546407	0.0113268	0.0182564	0.0183895	0.0185808	0.016158	0.00636401	Upk3a
5568	0.00579702	0.0108174	0.0349397	0.0163932	0.0726758	0.0527385	0.0227549	0.045308	Herc4
5574	0.0488936	0.0817843	0.0159631	0.0159631	0.00579334	0.00886826	0.0112152	0.0138784	Hist1h2bp
5580	0.00790806	0.0145342	0.0338564	0.00897107	0.0929537	0.0298837	7.70907e-05	0.0699214	Blm
5590	0.00169635	0.00332464	0.103195	0.0375667	0.120553	0.0986391	0.118863	0.0471824	Phf20l1
5611	0.0309224	0.0530772	0.0121455	0.0180988	0.0338461	0.029908	0.00390756	0.0290423	Gm7866
5627	0.00665778	0.0123338	0.0155926	0.0287626	0.0423288	0.0257046	0.0293292	0.0311563	Zfp433
5636	0.0259105	0.0449617	0.013432	0.0194101	0.0196825	0.022189	0.0204671	0.0113447	RP24-511F2.1
5696	0.0113829	0.0206052	0.0189486	0.0141438	0.0189486	0.0177795	0.0189486	0.016493	Oxtr
5713	0.00116449	0.00231918	0.0723475	0.051065	0.0634793	0.0406459	0.0936703	0.0557727	Helq
5739	0.00162029	0.00318007	0.0396091	0.0195298	0.00886448	0.0290957	0.0488146	0.032541	Gm38082
5743	0.00131673	0.00261026	0.032011	0.0313146	0.00191216	0.0167801	0.0496074	0.0185036	Zbtb4
5778	0.0462863	0.0776006	0.0237888	0.0392489	0.0259521	0.0362747	0.0533997	0.0459477	Cpeb4
5802	0.0190313	0.0334921	0.053512	0.013089	0.0605723	0.053662	0.0299422	0.0498901	Lrig2
5806	5.37197e-05	0.000118903	0.00642349	0.0137479	0.0445121	0.0619385	0.0205295	0.0346515	Cd99l2
5836	0.000611988	0.00124434	0.0325655	0.0455662	0.0348325	0.0660861	0.0498979	0.00990415	Pofut1
5845	0.0540537	0.089624	0.0105041	0.00798783	0.0119112	0.0112118	0.0119112	0.0119112	1700020L24Rik
5851	0.00752314	0.0138605	0.0307622	0.0264259	0.0151342	0.0339435	0.0301234	0.0234895	Exoc3l
5887	0.000893829	0.00179626	0.0526255	0.0294543	0.0480884	0.057433	0.0630373	0.0281379	Ctbs
5892	4.07136e-07	1.0379e-06	0.0230651	0.0271915	0.154301	0.212082	0.0941537	0.0295448	Ccdc90b
5909	0.00242377	0.00469002	0.0376526	0.0267632	0.0145844	0.0181923	0.0352723	0.0179213	Slc22a5
5915	0.0600138	0.0986462	0.00161716	0.0143455	0.0125006	0.0144624	0.0143606	0.00839	Bmp1
5929	1.28326e-05	2.97517e-05	0.0201236	0.0340497	0.0449807	0.0650781	0.033222	0.0211325	Zkscan2
5931	0.0141593	0.0253011	0.0121588	0.0250938	0.00896152	0.031552	0.0300083	0.0149785	Fbxl22
5940	0.0124553	0.0223916	0.0341897	0.0419919	0.0573396	0.0403381	0.0153631	0.0360888	Fbxo42
5956	0.0250885	0.0435841	0.00663851	0.0104011	0.0164149	0.0198915	0.00812551	0.0165906	RP24-399A15.3
5957	0.0264123	0.0457974	0.0298095	0.028774	0.0208598	0.0330026	0.0287856	0.0271237	RP24-80L24.2
5963	0.0516866	0.0861258	0.00883914	0.0143763	0.012299	0.0143763	0.0143763	0.0057706	Magea6
5977	0.0181331	0.0320383	0.0169399	0.0200869	0.0251953	0.00439465	0.00475587	0.0201193	Dennd4b
6011	0.053957	0.0894832	0.0146605	0.0146605	0.0146605	0.0121715	0.00578999	0.010786	Gm37962
6035	0.0363695	0.0616439	0.0197016	0.00412712	0.00725614	0.0319555	0.0152736	0.0280781	Serpina5
6056	4.56245e-07	1.15881e-06	0.0952885	0.00252391	0.0718648	0.134179	0.102965	0.0474087	Rngtt
6067	0.0358606	0.060827	0.0166035	0.0167964	0.0191269	0.0187966	0.0141539	0.0125534	Syn1
6069	0.0188746	0.0332398	0.0164264	0.0126205	0.00733903	0.0189228	0.0222791	0.0172568	Dcxr
6162	0.0184589	0.03257	0.00790203	0.00915048	0.0720939	0.0505548	0.0338243	0.0440538	Sik2
6208	1.58139e-09	4.5671e-09	0.0358046	0.0583193	0.0365731	0.16017	0.0798104	0.0449088	Gm9112
6210	0.0129378	0.023207	0.0108945	0.00781867	0.0235662	0.0229857	0.0183273	0.00618008	Gm6537
6230	0.0218127	0.038109	0.013322	0.0175565	0.02187	0.0214247	0.00469015	0.0175313	Prkcb
6231	0.0553954	0.0916913	0.00545402	0.0140621	0.0140621	0.0137652	0.0140621	0.0110989	1700031F05Rik
6243	0.00615109	0.0114474	0.0297417	0.0193907	0.032973	0.0353459	0.0353709	0.0238229	Tchh
6249	0.0315153	0.0540241	0.0154017	0.0164818	0.0198575	0.019586	0.00353788	0.0163446	Upk2
6301	0.0202797	0.035528	0.0144334	0.0014144	0.024691	0.0231507	0.0165228	0.0095484	Tstd3
6321	0.0134519	0.0240875	0.0122239	0.0110775	0.0228797	0.0226185	0.0209777	0.0132124	Efnb2
6342	0.0402525	0.0678829	0.0206436	0.016825	0.0139961	0.0162474	0.0179688	0.00980705	Gm26982
6362	0.0240999	0.0419136	0.0197804	0.0184851	0.027471	0.0252141	0.0252075	0.0131561	Pisd-ps2
6366	0.00269403	0.00518594	0.0173745	0.0332157	0.0394781	0.0489412	0.0206039	0.00134097	Gm20517
6407	0.000410681	0.000846593	0.0426804	0.0103888	0.0499895	0.0901467	0.0858864	0.00396392	Zmpste24
6409	0.0342956	0.0583635	0.0110748	0.0143634	0.0164061	0.0158357	0.0164061	0.00145438	Tnfrsf13c
6411	2.0654e-06	5.03796e-06	0.025028	0.0420301	0.0274787	0.0862585	0.0565832	0.0281587	Ucp2
6427	0.000163371	0.000348182	0.0137255	0.0408411	0.0129056	0.0714277	0.0100728	0.0301353	Gas6
6477	0.00267649	0.00515298	0.0156911	0.0341218	0.0118058	0.0503529	0.0308138	0.0277857	Dusp16
6538	0.0545896	0.0904358	0.0117769	0.0140516	0.0158317	0.0133624	0.0158317	0.000111486	Gm12359
6598	0.0485767	0.0812652	0.0169212	0.0166931	0.0196042	0.0205453	0.0159091	0.016325	Gm37314
6613	0.0520399	0.0866507	0.00974641	0.00974641	0.00974641	0.00974641	0.00974641	0.00974641	Gm13530
6634	5.21593e-08	1.40153e-07	0.0514328	0.0309763	0.0209308	0.127951	0.0199062	0.0111001	Tmem184a
6656	0.00553185	0.0103389	0.0186797	0.00527407	0.0322627	0.0363197	0.0157998	0.019349	Golm1
6725	6.41188e-05	0.000141053	0.0243133	0.0195433	0.0447969	0.0603463	0.0224129	0.0208344	Kdm5c
6728	8.0932e-06	1.89939e-05	0.0507488	0.0417331	0.046754	0.0868999	0.0168989	0.0180187	Tsx
6781	0.0470254	0.0787866	0.029156	0.0332414	0.0322091	0.0358626	0.0443188	0.0277878	Zfp617
6817	0.0289694	0.0500149	0.00502003	0.0028036	0.0207559	0.0204757	0.00554553	0.00293126	Nap1l3
6842	0.0267806	0.0464036	0.0500322	0.0263176	0.0716071	0.0418712	0.0715097	0.0466106	Trappc8
6866	0.0500215	0.0835809	0.012661	0.0128066	0.0195228	0.0129156	0.0182222	0.0117584	Gm9006
6924	0.0456547	0.0765676	0.0426238	0.0338257	0.0490108	0.0380747	0.00526582	0.0299766	Zfp407
6935	0.060089	0.0987569	0.00916723	0.0114187	0.0196523	0.0162564	0.01417	0.00126016	Adora1
6945	6.55822e-06	1.54983e-05	0.050061	0.0404085	0.0641383	0.0917973	0.046701	0.0134001	Tmem114
6986	0.0227077	0.0395836	0.0193318	0.0216946	0.014973	0.0311785	0.0042933	0.0221606	Sh3bgr
6988	0.00470384	0.00884255	0.0361441	0.0221118	0.0392252	0.052047	0.0493145	0.0346764	Hectd3
7015	0.0319225	0.0546407	0.0180177	0.0151501	0.0187803	0.0157909	0.0203546	0.0108176	Sfrp5
7021	5.24676e-06	1.24785e-05	0.0460637	0.0418316	0.061844	0.120413	0.0355908	0.05441	Ibtk
7040	0.00462101	0.00869227	0.0307136	0.0124102	0.027528	0.0327523	0.00659009	0.0043365	Fam3a
7047	0.0482883	0.0808153	0.00580264	0.0155654	0.00814415	0.0151829	0.0204141	0.00449085	4930417H01Rik
7158	1.31058e-06	3.23326e-06	0.0308418	0.021989	0.0371779	0.119878	0.0415494	0.00110818	Inha
7234	0.0375112	0.0634665	0.0109274	0.0100841	0.0154251	0.0154251	0.0154251	0.0125436	Ppp1r3f
7252	0.00463693	0.00872072	0.0868637	0.0144583	0.0665458	0.0762974	0.0532454	0.0375735	Zc2hc1a
7283	2.51853e-06	6.11566e-06	0.0279305	0.0383835	0.0394992	0.0986461	0.0440907	0.0197419	Gm11744
7299	0.000306215	0.000637694	0.0447503	0.000619686	0.0440465	0.0639707	0.0503269	0.0210569	Csgalnact2
7414	0.0163485	0.0290649	0.0466739	0.0286892	0.00186731	0.00956825	0.047375	0.0201486	Cog3
7436	0.00441815	0.00832943	0.0283607	0.0153119	0.0276056	0.0332063	0.0153142	0.00967147	Rpl39-ps
7445	0.00909763	0.0166332	0.0118655	0.0287859	0.067009	0.073952	0.00522196	0.0259217	1810026J23Rik
7504	0.0205645	0.0360118	0.0109903	0.0179861	0.0167421	0.0253002	0.025978	0.00694489	Gm16287
7670	0.02454	0.0426581	0.0160138	0.0191495	0.0248964	0.028929	0.0116026	0.0111864	Med12
7776	0.0435522	0.0731944	0.00416494	0.0118156	0.026107	0.0359914	0.0430074	0.0030925	Kdm4c
7821	0.0278068	0.0480846	0.019525	0.00738509	0.00839131	0.0330801	0.0336259	0.0164934	Gen1
7843	0.0384113	0.0649321	0.0159224	0.0133977	0.0145203	0.0179296	0.0186378	0.0078621	Gm650
7856	3.86986e-05	8.65255e-05	0.045826	0.0108435	0.0757278	0.127499	0.0722694	0.00385596	Cep170
7930	5.27237e-05	0.000116792	0.0178375	0.0238752	0.053761	0.0815783	0.0202497	0.0212923	Cldn11
8058	0.0344034	0.058531	0.0113576	0.0116869	0.0206393	0.0252179	0.0212846	0.0133564	C030013C21Rik
8207	0.0522704	0.0869821	0.0175952	0.0092572	0.000262762	0.0124372	0.0180952	0.0121636	Actg2
8448	0.0165957	0.0294833	0.0344037	0.0213452	0.0316783	0.0414226	0.0342932	0.0241009	Pigg
8532	0.0607559	0.0997342	0.00290311	0.0109098	0.00474145	0.0165036	0.00262268	0.00454418	Proca1
9141	0.00265411	0.00511147	0.00517506	0.00893373	0.0346128	0.0593558	0.00776174	0.00123246	Gm37531
9476	0.0279084	0.0482503	0.00452023	0.00754624	0.0139282	0.0227938	0.00763301	0.0131353	Zfp275
9558	0.0163953	0.029144	0.0168936	0.000104121	0.0278184	0.0397701	0.0247557	0.00657084	Nr0b1
9789	0.0389448	0.0657668	0.00896299	0.0140731	0.00437644	0.0251479	0.00660985	0.00193743	Hebp2
10201	0.0230105	0.0400947	0.0122742	0.00491179	0.0118665	0.0226556	0.0150211	0.00908998	Rnf113a1

## Sheet: Pachytene_1
Top	p.value	FDR	logFC.Differentiating_Spermatogonia_1	logFC.Differentiating_Spermatogonia_2	logFC.Leptotene	logFC.Pachytene_2	logFC.Undifferentiated_Spermatogonia	logFC.Zygotene	GeneName
6	3.37591e-175	9.43093e-173	3.44656	3.36015	3.36731	0.716189	3.45884	2.83297	1700008K24Rik
8	1.47422e-149	2.59953e-147	2.78059	2.76381	2.74976	0.733997	2.81384	2.34566	Elfn2
13	6.55623e-148	1.07952e-145	2.62743	2.50793	2.57249	0.183548	2.59378	1.82472	Clgn
41	1.96125e-129	2.26803e-127	2.50388	2.40239	2.24969	1.12285	2.4816	0.38606	Gml
45	7.33531e-80	2.5579e-78	1.82695	1.7957	1.80678	0.710177	1.79881	1.73968	1700020N18Rik
49	1.3793e-115	1.15467e-113	1.80853	1.97081	1.86211	0.0192732	1.82595	1.25513	Wfdc15a
67	2.94985e-99	1.62983e-97	1.66959	1.61649	1.66539	0.0812108	1.68367	1.13433	1700029M20Rik
71	8.80683e-103	5.39321e-101	1.53625	1.26498	1.85328	1.04662	1.84042	0.184268	Arl6ip1
79	1.29717e-71	3.58351e-70	1.50029	1.46399	1.463	0.320443	1.4952	1.31739	4933440M02Rik
80	5.47794e-68	1.36334e-66	1.23989	1.21598	1.21695	0.646886	1.287	1.17289	Stambp
83	1.86422e-108	1.29109e-106	2.10224	2.08779	1.83398	1.15385	2.11551	0.337757	Hemt1
89	1.20208e-88	5.20684e-87	0.887135	1.02181	1.52734	0.608137	1.18554	0.791524	Cox6c
167	1.24003e-48	1.78834e-47	1.22068	1.20941	1.20412	0.634335	1.223	1.13065	1700006A11Rik
168	9.23258e-62	1.93386e-60	0.941932	0.954787	0.909211	0.0497284	0.895375	0.77036	Gstt2
194	5.68851e-77	1.8226e-75	0.316519	0.601151	0.0600913	2.28898	0.0532499	0.334984	mt-Cytb
195	9.39478e-63	2.03646e-61	1.17934	1.16417	1.15878	0.361221	1.17116	0.89658	Cers3
199	5.82687e-48	8.23612e-47	0.936651	0.922913	0.921365	0.269026	0.927179	0.83347	1700009C05Rik
210	3.48389e-39	3.83444e-38	0.906953	0.907221	0.897059	0.0864009	0.914495	0.892727	RP24-456F12.1
219	7.43177e-67	1.7784e-65	1.25727	1.27454	1.22534	0.362247	1.28219	0.506155	Rab11fip2
223	5.88897e-51	9.12827e-50	1.03089	1.00627	1.026	0.148505	1.03333	0.860075	Gm4763
227	2.38799e-60	4.79585e-59	1.04959	1.001	1.01124	0.368303	1.01337	0.797136	Ptchd3
238	1.70964e-73	4.97154e-72	1.29124	1.33144	0.902657	0.346625	1.40785	0.442103	Cep290
239	5.6873e-71	1.55048e-69	0.882339	0.98966	0.631394	2.14045	0.478772	0.910126	mt-Nd4
240	8.04431e-89	3.4966e-87	1.29307	1.01486	0.735045	0.0995429	1.77342	0.639976	Bsg
251	9.74064e-60	1.92666e-58	0.91866	0.873973	0.891402	0.00132108	0.889458	0.452785	Hsf5
267	1.5556e-48	2.23696e-47	0.997442	0.95691	1.12421	0.415641	1.09232	0.909066	Rbm44
270	3.04679e-68	7.63632e-67	0.826504	1.09288	0.859561	1.55973	0.670594	0.312841	mt-Nd2
274	4.73498e-53	7.79126e-52	0.732883	0.756671	1.08262	0.0653115	0.812202	0.33826	Tmem107
279	2.44754e-59	4.80294e-58	1.14887	1.13869	1.07794	0.23208	1.12293	0.527303	Glipr1l2
301	3.36549e-50	5.06821e-49	0.846285	0.781492	1.25568	0.138414	1.0538	0.656515	Ccdc34
341	1.0789e-57	2.03218e-56	1.05168	0.933637	0.98166	0.139319	0.877022	0.0706751	4921524J17Rik
342	9.74112e-39	1.05577e-37	0.880112	0.881799	0.85774	0.282846	0.866514	0.753732	D130017N08Rik
369	5.89898e-62	1.24399e-60	1.0034	0.944719	0.833984	0.128474	1.023	0.128961	Cntd1
373	4.44679e-59	8.66462e-58	1.2896	0.695422	0.678476	1.42517	0.108386	0.182668	Malat1
375	5.33537e-45	6.93431e-44	0.839816	0.82316	0.912718	0.0896373	0.613786	0.130894	Rab11b
379	8.91222e-55	1.54846e-53	0.846697	0.795395	0.770289	0.209931	0.795807	0.522751	Tacc1
418	3.81461e-45	4.97339e-44	0.690043	0.683344	0.673297	0.0208357	0.672963	0.329293	Gm10069
421	7.48827e-42	8.9553e-41	0.316773	0.565742	0.592098	0.0215413	0.189996	0.396662	Prr7
426	1.65965e-41	1.97246e-40	1.00001	0.797592	1.13292	0.035763	1.04396	0.161753	St13
433	2.72829e-38	2.90757e-37	0.812691	0.57945	0.584248	0.0551338	0.849786	0.670485	Tmed4
443	2.30131e-33	2.08215e-32	0.662151	0.660136	0.659526	0.117974	0.666237	0.560751	Cd177
465	4.63157e-23	2.89552e-22	0.181826	0.412957	0.477458	0.0973004	0.195014	0.503573	Tmem126a
470	1.8701e-62	4.01175e-61	0.970689	0.846043	0.693516	0.010877	1.15153	0.630638	Ccp110
476	4.60366e-44	5.80725e-43	0.650234	0.716597	0.683306	0.0852648	0.671451	0.139315	Zfp771
485	2.29599e-42	2.77247e-41	0.86688	0.861693	0.827878	0.276276	0.867828	0.541014	Lekr1
495	1.8609e-41	2.20847e-40	0.576062	0.592843	0.568607	0.210001	0.541035	0.320767	B3galnt1
522	6.87255e-36	6.75919e-35	0.257593	0.649086	0.840933	0.116186	0.2419	0.33615	Ddx18
529	4.63207e-45	6.02969e-44	0.817924	1.07739	0.431147	0.321113	0.302729	0.0181677	Stk31
540	1.7481e-35	1.6892e-34	0.393086	0.450046	0.66993	0.471643	0.444717	0.385721	Ube2e2
565	9.41324e-24	6.04758e-23	0.327177	0.381603	0.374843	0.0550453	0.284285	0.356541	Wdfy3
572	2.00259e-38	2.14706e-37	0.653853	0.702884	0.702812	0.0883162	0.736393	0.47014	4930579G24Rik
574	3.25432e-48	4.6528e-47	0.766565	0.639049	0.107717	1.19412	0.832482	0.173398	Sec62
579	1.20624e-33	1.09977e-32	0.506716	0.561653	0.595071	0.313032	0.453105	0.433083	Tmem205
583	7.99462e-31	6.68585e-30	0.343462	0.392013	0.405705	0.239114	0.316874	0.326602	Tmem159
594	1.12078e-32	9.89206e-32	0.346232	0.476018	0.963974	0.514501	0.464828	0.220947	Srrm1
599	1.49262e-50	2.27815e-49	0.871383	0.719528	0.725564	0.140149	0.803827	0.151434	Fbxo3
606	2.76367e-32	2.41607e-31	0.547194	0.58044	0.600603	0.119073	0.524707	0.432325	C730034F03Rik
636	6.21937e-24	4.01642e-23	0.425723	0.457993	0.791742	0.3052	0.581404	0.673589	Rpn1
645	1.46726e-50	2.24081e-49	1.23707	1.12875	0.67819	0.613983	1.12458	0.28536	Hsp90b1
677	4.64542e-30	3.77201e-29	0.604325	0.72758	0.914443	0.489778	0.336717	0.464435	Laptm4a
680	5.16699e-30	4.19005e-29	0.416955	0.42631	0.441822	0.141528	0.0912087	0.0287052	Tgif1
687	8.59127e-30	6.91949e-29	0.224987	0.416353	0.656085	0.0657695	0.310344	0.119573	Fgfr1op
690	1.00314e-29	8.05068e-29	0.380473	0.515764	0.571464	0.116115	0.423336	0.364824	Tdrd9
707	5.81726e-32	5.03777e-31	0.594087	0.646211	0.622446	0.265176	0.620207	0.25938	Gm10010
710	3.42538e-38	3.63643e-37	0.679206	0.848582	0.58903	0.0110576	0.744941	0.165916	Trmt10a
714	6.73838e-29	5.23387e-28	0.115051	0.242476	0.362073	0.00103487	0.278455	0.215691	Eid2
726	6.28264e-22	3.74055e-21	0.536062	0.526172	0.506282	0.219491	0.524642	0.471506	Zfp389
737	1.21485e-39	1.36364e-38	0.676295	0.657985	0.590274	0.115365	0.688849	0.370605	Cep83os
745	6.61004e-37	6.69978e-36	0.581033	0.837592	0.476195	0.294121	0.454914	0.153319	BC031181
749	4.2664e-30	3.46879e-29	0.647255	0.709729	0.691931	0.368602	0.491384	0.402839	Alkbh1
757	1.71038e-36	1.70921e-35	0.528781	0.659084	0.561873	0.194675	0.345591	0.0149055	Cep44
764	9.32761e-29	7.19778e-28	0.453165	0.444321	0.461496	0.349875	0.446953	0.0719604	Ccdc107
775	6.27835e-30	5.07968e-29	0.396383	0.395447	0.386776	0.104609	0.370136	0.274867	Hist3h2a
789	1.85261e-30	1.5242e-29	0.310132	0.332032	0.321494	0.111581	0.318702	0.177452	Gm15728
807	2.69666e-22	1.62538e-21	0.366803	0.280825	0.365851	0.0625152	0.426315	0.354464	Ring1
826	1.23707e-34	1.16372e-33	0.339523	0.599635	0.460563	0.0516737	0.170951	0.100838	Topaz1
838	6.49831e-26	4.5257e-25	0.26296	0.529425	0.780453	0.463236	0.127558	0.49822	Slc3a2
853	1.37832e-25	9.45618e-25	0.272327	0.356988	0.775815	0.0756591	0.117685	0.291795	Acin1
870	1.58311e-17	7.82366e-17	0.318043	0.306819	0.323488	0.074318	0.317049	0.298633	Aym1
871	6.3447e-30	5.13169e-29	0.595558	0.498282	0.871583	0.79504	0.590488	0.050609	Son
872	9.9918e-24	6.40604e-23	0.433834	0.468735	0.460823	0.023699	0.425046	0.368999	Pou6f1
899	1.71755e-21	1.00455e-20	0.275392	0.325765	0.325832	0.133685	0.229253	0.270262	Sgpp1
912	2.83924e-32	2.4804e-31	0.499039	0.58531	0.40145	0.182414	0.510895	0.276691	Agbl3
941	1.55174e-23	9.86217e-23	0.190346	0.345563	0.445288	0.0971059	0.360734	0.23804	Mapk6
942	4.00093e-16	1.84864e-15	0.315885	0.314681	0.306073	0.0610496	0.29883	0.295912	Ttc21a
946	6.74282e-14	2.81996e-13	0.121697	0.309433	0.446168	0.0985501	0.434974	0.472642	Vps13a
956	2.31941e-23	1.46587e-22	0.245492	0.344439	0.44425	0.00440886	0.305948	0.187518	Eef2kmt
963	5.70545e-31	4.79239e-30	0.552572	0.614726	0.413484	0.0979789	0.5376	0.242247	Rad9b
964	3.4567e-23	2.17195e-22	0.103746	0.398853	0.488388	0.23428	0.115787	0.110702	Piwil2
975	5.60672e-23	3.48848e-22	0.230585	0.268346	0.291453	0.00283858	0.216654	0.200002	Fxyd2
989	3.96957e-38	4.1998e-37	0.554396	0.415814	0.627815	0.390091	0.94648	0.381202	Rcn2
994	2.6267e-22	1.58475e-21	0.302835	0.307952	0.297136	0.0189795	0.313331	0.242917	Mfap5
998	4.49121e-16	2.06979e-15	0.358578	0.357416	0.360031	0.137308	0.361798	0.3331	Gm10619
999	3.41417e-22	2.04842e-21	0.216193	0.621231	0.745365	0.23156	0.0742495	0.540166	Tnrc6c
1007	1.51011e-22	9.216e-22	0.191334	0.294956	0.35268	0.119575	0.182077	0.160429	Fsd1l
1014	4.20565e-15	1.85498e-14	0.345074	0.361874	0.346431	0.0499067	0.352868	0.340888	Gm5878
1038	4.45552e-22	2.66356e-21	0.311208	0.371746	0.443222	0.033184	0.426027	0.0307117	Josd2
1046	6.05761e-22	3.60743e-21	0.454858	0.569104	0.628038	0.241189	0.396654	0.121623	Brd8
1064	1.47497e-23	9.38869e-23	0.407175	0.424033	0.41527	0.137226	0.410785	0.203206	Gm13830
1065	1.00652e-12	3.96847e-12	0.327435	0.33596	0.271577	0.0714311	0.366955	0.372688	Asxl2
1071	1.23653e-21	7.27322e-21	0.293809	0.415315	0.500074	0.0609421	0.412699	0.334529	Amd1
1073	4.26157e-20	2.35824e-19	0.457752	0.447291	0.426946	0.216251	0.467301	0.371061	Nup210l
1087	2.43673e-35	2.34188e-34	0.373506	0.361625	0.374164	0.100268	0.551948	0.159101	Amfr
1110	9.12723e-33	8.07294e-32	0.587984	0.666336	0.0998695	0.105715	0.727593	0.0602873	Atr
1123	1.12651e-14	4.87596e-14	0.234829	0.252106	0.263072	0.0242484	0.156249	0.238058	Maml3
1130	8.18058e-21	4.65858e-20	0.189968	0.203229	0.366126	0.0727961	0.309561	0.0950871	Actr5
1133	1.31227e-26	9.39174e-26	0.478012	0.526831	0.479444	0.123421	0.385778	0.234259	Trmt1l
1181	7.07517e-21	4.03648e-20	0.211028	0.391186	0.317665	0.0866869	0.0489292	0.294028	Tomm5
1183	5.20756e-26	3.64617e-25	0.478528	0.50523	0.452185	0.0179137	0.454077	0.308095	Ttc30a1
1205	1.5728e-32	1.38423e-31	0.669164	0.456599	0.339265	0.212674	0.726139	0.0804059	Pigk
1205	4.20985e-26	2.96179e-25	0.306902	0.56515	0.39143	0.0259209	0.0714943	0.0526009	2610015P09Rik
1222	1.93251e-19	1.03843e-18	0.344203	0.338705	0.377992	0.00358299	0.3088	0.27282	Chkb
1225	2.06958e-15	9.26302e-15	0.372235	0.365913	0.375525	0.22466	0.37405	0.325301	Car5a
1230	6.12287e-23	3.80438e-22	0.454609	0.338806	0.459504	0.105175	0.488002	0.143327	2010012O05Rik
1232	5.62236e-32	4.87409e-31	0.792259	0.599132	0.606648	0.467734	0.889904	0.171222	Canx
1297	4.44697e-14	1.87494e-13	0.119385	0.16787	0.29462	0.0786027	0.198362	0.245984	Oxr1
1306	5.39922e-40	6.13532e-39	0.796933	0.592419	0.580351	0.0620334	0.696899	0.188472	Insig2
1313	2.81931e-30	2.30353e-29	0.573015	0.522104	0.360921	0.170051	0.601153	0.124618	Qsox2
1316	2.07166e-18	1.06818e-17	0.253754	0.294543	0.60796	0.375784	0.317327	0.164226	Hnrnpa3
1318	2.28681e-18	1.17716e-17	0.197606	0.160054	0.332272	0.0393655	0.306321	0.0810137	Socs7
1321	7.65143e-21	4.36225e-20	0.469862	0.475206	0.450341	0.15297	0.447415	0.282755	Tmem67
1330	9.64415e-27	6.93013e-26	0.42037	0.527674	0.380378	0.537815	0.311163	0.114605	4632427E13Rik
1330	2.70239e-24	1.76582e-23	0.280185	0.485312	0.384752	0.0881569	0.189588	0.134483	Zbtb44
1332	3.02527e-18	1.54832e-17	0.372459	0.388916	0.399661	0.124161	0.3227	0.234553	D430040D24Rik
1340	3.7144e-18	1.88973e-17	0.0636039	0.189329	0.345285	0.0388926	0.179109	0.0942786	Smarcd2
1341	2.34476e-22	1.41809e-21	0.411094	0.486362	0.428505	0.0703246	0.409416	0.333182	4930599N23Rik
1352	5.59472e-18	2.81924e-17	0.238246	0.377197	0.435533	0.0359766	0.291113	0.20954	Chfr
1373	1.19052e-17	5.91523e-17	0.0182274	0.34272	0.418085	0.225383	0.332981	0.136789	Maz
1375	1.32218e-23	8.45074e-23	0.298981	0.301068	0.290372	0.0348312	0.327528	0.179935	Kbtbd6
1379	7.21548e-29	5.6027e-28	0.688052	0.595445	0.596186	0.22725	0.779169	0.28345	Slc24a5
1381	1.34947e-17	6.68897e-17	0.287032	0.297697	0.326377	0.182556	0.29457	0.134688	Ago2
1383	1.40821e-19	7.61304e-19	0.212655	0.259602	0.255326	0.0251372	0.249573	0.0967631	Mapkbp1
1388	6.42999e-25	4.30218e-24	0.55818	0.5465	0.0586285	0.15259	0.54321	0.329855	D3Ertd751e
1408	2.61739e-17	1.27861e-16	0.243287	0.26538	0.278301	0.0132426	0.262578	0.162882	Tmem50b
1408	1.20678e-11	4.50107e-11	0.128776	0.135393	0.136812	0.0159811	0.124002	0.12853	Ceacam20
1414	4.78287e-23	2.98485e-22	0.467454	0.543852	0.450728	0.20737	0.459377	0.242476	RP24-68G17.3
1437	6.43666e-17	3.077e-16	0.175	0.175038	0.204372	0.0361108	0.195006	0.0444858	Klhdc1
1442	7.1553e-17	3.41463e-16	0.145458	0.178762	0.211383	0.0134397	0.197754	0.0898376	Lca5
1450	4.83271e-18	2.44119e-17	0.304257	0.2488	0.249314	0.137902	0.32346	0.234778	Cpeb2
1468	7.44647e-16	3.39647e-15	0.167138	0.161218	0.170867	0.0940907	0.16464	0.134146	4930463O16Rik
1480	1.34047e-12	5.24686e-12	0.41621	0.481183	0.446693	0.480052	0.437374	0.424818	Igfbp7
1481	2.96713e-31	2.51609e-30	0.76705	0.666707	0.0766555	0.243262	0.473833	0.0241917	Senp6
1481	1.3323e-20	7.5233e-20	0.241611	0.322392	0.300427	0.0519178	0.124992	0.127359	Tcf4
1489	2.80473e-27	2.06069e-26	0.537954	0.311251	0.442451	0.324044	0.61789	0.117013	Selt
1498	1.50119e-11	5.56579e-11	0.287136	0.30675	0.298032	0.104647	0.260508	0.277832	Dennd4c
1499	2.26778e-16	1.05865e-15	0.304143	0.361154	0.389246	0.124743	0.330122	0.0914791	Gzf1
1504	2.73756e-16	1.27318e-15	0.0243804	0.298163	0.658383	0.51877	0.159826	0.185671	Spcs2
1505	2.89855e-16	1.34704e-15	0.348767	0.400517	0.650832	0.0548609	0.494979	0.183165	Srsf11
1524	4.44015e-16	2.04701e-15	0.165071	0.211387	0.240378	0.0224133	0.17012	0.117826	Zbtb22
1525	1.04204e-26	7.48577e-26	0.476427	0.362261	0.56441	0.15175	0.731148	0.244825	Myef2
1549	7.45841e-16	3.40129e-15	0.0374735	0.168173	0.38839	0.0526975	0.025482	0.126357	Tcerg1
1553	6.75438e-16	3.0893e-15	0.247426	0.336774	0.350495	0.0781399	0.282142	0.127471	Radil
1562	9.49065e-16	4.31382e-15	0.209096	0.281506	0.386106	0.065381	0.245027	0.249993	Cul4a
1575	8.67864e-14	3.61073e-13	0.040018	0.163509	0.308871	0.0616245	0.112681	0.243629	Scrib
1576	4.49409e-10	1.53611e-09	0.223733	0.273301	0.280961	0.325372	0.121076	0.30855	Meg3
1583	1.32545e-15	5.98629e-15	0.15659	0.257646	0.328127	0.100626	0.109803	0.192841	1500011B03Rik
1597	9.15346e-17	4.34069e-16	0.467696	0.464994	0.412514	0.626382	0.443669	0.458658	Sparc
1609	1.09783e-20	6.21761e-20	0.229618	0.275519	0.216702	0.0905607	0.223506	0.138921	Gm26782
1618	2.11798e-25	1.44312e-24	0.34452	0.188163	0.361394	0.297733	0.557543	0.00364229	Spag9
1635	2.23835e-11	8.21554e-11	0.225773	0.156869	0.116987	0.00971645	0.245814	0.211993	Ago4
1636	5.30621e-20	2.92394e-19	0.233856	0.337281	0.310813	0.063552	0.339129	0.175223	Tmem59l
1652	2.7483e-11	1.00398e-10	0.22508	0.227362	0.238583	0.0181906	0.232435	0.205054	Gm13166
1656	9.47742e-14	3.9345e-13	0.284624	0.30558	0.295435	0.17727	0.270991	0.240542	1700066B19Rik
1658	4.96703e-09	1.59968e-08	0.194375	0.199424	0.188731	0.203456	0.204473	0.201922	Ifitm3
1678	1.50859e-10	5.27761e-10	0.233545	0.224002	0.231709	0.174218	0.232214	0.209551	Emp3
1689	2.9606e-08	9.10894e-08	0.193841	0.0201378	0.181268	0.0777059	0.202996	0.283567	Rab24
1699	1.11244e-14	4.81856e-14	0.336742	0.330864	0.36321	0.194659	0.33915	0.117625	Tmem138
1716	4.13412e-08	1.25902e-07	0.100375	0.0970733	0.0965742	0.0042242	0.120845	0.138672	Cnnm4
1717	1.28462e-17	6.37006e-17	0.331106	0.356312	0.339129	0.242	0.350597	0.0109103	Tagap1
1720	1.55254e-14	6.67719e-14	0.15802	0.182161	0.188561	0.0497202	0.135605	0.129416	Socs2
1727	5.26824e-24	3.41105e-23	0.352605	0.133716	0.314948	0.102997	0.479856	0.247216	Sec23a
1738	2.47852e-14	1.05628e-13	0.30162	0.157985	0.401415	0.158973	0.345256	0.0781603	Hdac3
1742	2.62983e-15	1.17199e-14	0.208974	0.354916	0.224569	0.53203	0.146873	0.396831	mt-Nd5
1743	2.76916e-14	1.17772e-13	0.00891011	0.039207	0.377182	0.187995	0.279681	0.00919912	Ctage5
1752	3.21874e-14	1.36542e-13	0.217512	0.252498	0.29106	0.0279952	0.243818	0.143678	Fam98b
1759	3.57677e-14	1.51395e-13	0.327211	0.325591	0.418017	0.203552	0.168837	0.0779978	Atf7ip
1775	9.10777e-17	4.31985e-16	0.453063	0.53079	0.510232	0.227136	0.121201	0.231646	Tm2d3
1808	2.97127e-16	1.3798e-15	0.238611	0.278908	0.262003	0.0857789	0.246571	0.0970987	Gm15481
1833	5.82455e-09	1.86618e-08	0.279686	0.282475	0.292332	0.313429	0.280703	0.293314	Dcn
1837	5.4508e-17	2.61527e-16	0.22316	0.319771	0.29253	0.000730195	0.153259	0.198953	D330023K18Rik
1854	6.53186e-15	2.85566e-14	0.131075	0.116245	0.132955	0.00147507	0.138012	0.0561396	Pax9
1863	3.38634e-10	1.16532e-09	0.118738	0.127842	0.124397	0.0490478	0.128454	0.111202	Gm11899
1866	1.59177e-22	9.69768e-22	0.323268	0.231222	0.16261	0.0982495	0.469606	0.200184	Tvp23b
1867	5.87666e-08	1.77191e-07	0.174887	0.177986	0.180401	0.187313	0.146696	0.182375	Fxyd1
1876	1.25171e-18	6.53535e-18	0.150743	0.211515	0.264274	0.431122	0.345636	0.258349	Kcnq1ot1
1878	8.33113e-21	4.73889e-20	0.199784	0.192325	0.175433	0.0899398	0.196166	0.0411592	Zfp580
1883	7.1799e-18	3.60197e-17	0.301707	0.311442	0.105308	0.134933	0.295579	0.0393354	Lrif1
1885	6.53016e-08	1.963e-07	0.19037	0.218174	0.259253	0.0915264	0.244991	0.248089	Gm9990
1892	2.83632e-17	1.38273e-16	0.375823	0.371572	0.341708	0.0309015	0.257261	0.099707	Kdm3a
1894	9.74939e-16	4.42738e-15	0.131443	0.230886	0.30242	0.108479	0.323788	0.0504049	Lrrc14
1895	6.01533e-13	2.3964e-12	0.223724	0.303204	0.319913	0.0607915	0.0732464	0.12938	Rpap3
1906	7.12859e-13	2.83173e-12	0.12383	0.226581	0.30315	0.039929	0.0321763	0.214159	Atp5sl
1913	6.57303e-18	3.30419e-17	0.348111	0.373576	0.316344	0.0752852	0.380036	0.122735	Gm2a
1920	6.47505e-22	3.85326e-21	0.360885	0.253115	0.461819	0.077078	0.682979	0.169234	Cfl2
1934	5.07497e-09	1.63339e-08	0.195812	0.191286	0.207517	0.209769	0.0360585	0.191285	Serpinh1
1947	7.9603e-10	2.68326e-09	0.253111	0.275166	0.251803	0.273052	0.259731	0.239701	Mgp
1953	4.24478e-12	1.62316e-11	0.172242	0.185425	0.377229	0.0545429	0.259027	0.271536	Snx27
1966	1.61269e-13	6.61112e-13	0.3081	0.43331	0.431333	0.143121	0.0443244	0.296761	Trmt1
1967	5.38984e-23	3.35606e-22	0.709075	0.620987	0.0985147	0.467301	0.678532	0.0882671	Gm26699
1967	1.86297e-12	7.23962e-12	0.228967	0.244545	0.25756	0.0859721	0.217714	0.170363	Lrrc9
1983	5.46155e-17	2.61992e-16	0.364532	0.595148	0.290308	0.207414	0.426363	0.0305016	Chpt1
1984	5.5526e-09	1.78111e-08	0.203219	0.19055	0.205212	0.220905	0.181664	0.199688	Tshz2
1999	8.09354e-13	3.20532e-12	0.289401	0.233676	0.339664	0.16318	0.343752	0.100725	Gm26724
2003	1.02814e-08	3.2481e-08	0.0574063	0.057087	0.0556944	0.036599	0.0585205	0.0535674	Zfa-ps
2015	2.48041e-07	7.19189e-07	0.189577	0.186934	0.180936	0.044972	0.18967	0.188758	Catsperb
2019	4.26136e-08	1.29698e-07	0.113406	0.120411	0.132483	0.025343	0.0944043	0.120267	Myd88
2022	9.26886e-18	4.62847e-17	0.375113	0.36949	0.300484	0.124627	0.336564	0.158459	Exd2
2061	1.04212e-08	3.29163e-08	0.26362	0.243722	0.212327	0.29472	0.224865	0.261666	Akr1cl
2081	2.36331e-07	6.86515e-07	0.177614	0.153309	0.173375	0.171127	0.172553	0.172141	Pcolce
2089	1.34953e-07	3.9713e-07	0.0267782	0.0642675	0.0676741	0.00888555	0.0573582	0.0623975	4930455G09Rik
2096	6.73015e-10	2.27879e-09	0.160415	0.158136	0.159749	0.0932384	0.161075	0.132269	Rpl31-ps12
2172	3.47795e-19	1.85126e-18	0.287411	0.1974	0.279046	0.0661667	0.504475	0.0790678	Tmem128
2195	3.56069e-15	1.57582e-14	0.291221	0.340701	0.191829	0.224883	0.271409	0.197707	Usp40
2204	5.24205e-14	2.20269e-13	0.167044	0.192664	0.171551	0.0348669	0.171399	0.131315	Cyp2r1
2213	6.69268e-10	2.26672e-09	0.0920315	0.0999123	0.0870677	0.0343628	0.091039	0.0809467	Ctsh
2233	5.7656e-11	2.06884e-10	0.226371	0.254484	0.316869	0.0952365	0.214747	0.146539	Pabpn1
2238	2.01987e-08	6.26654e-08	0.200989	0.200819	0.174542	0.207115	0.191542	0.181057	Col1a2
2239	6.09945e-11	2.18422e-10	0.151059	0.228714	0.253804	0.000626301	0.219944	0.0741028	Tbcel
2241	7.8861e-15	3.43926e-14	0.254883	0.24415	0.208577	0.363327	0.274461	0.190822	Nenf
2245	6.49101e-11	2.31943e-10	0.0205758	0.0861132	0.102564	0.0776323	0.0327324	0.0617842	1700001L19Rik
2254	7.85816e-11	2.7931e-10	0.0947185	0.120485	0.125375	0.0670123	0.101074	0.0667142	Rnf182
2257	1.55488e-07	4.55885e-07	0.135756	0.20586	0.208277	0.226163	0.102301	0.227045	Tmem101
2261	4.58671e-08	1.39344e-07	0.177548	0.165774	0.175498	0.166458	0.146301	0.156487	Col3a1
2267	1.12667e-14	4.87596e-14	0.140285	0.18859	0.156976	0.0718171	0.0624763	0.0116342	Rab13
2275	3.22486e-11	1.17411e-10	0.140286	0.20641	0.205028	0.0148908	0.0680689	0.134949	Ahdc1
2285	1.14056e-10	4.01952e-10	0.00332419	0.173614	0.497983	0.0345718	0.329076	0.139963	Arglu1
2287	1.22341e-18	6.38891e-18	0.159234	0.132728	0.0527608	0.112292	0.161649	0.0242831	Zfp783
2291	2.59173e-18	1.33164e-17	0.302754	0.25541	0.187888	0.011136	0.358488	0.058776	Fam122a
2308	1.89753e-06	5.17986e-06	0.135327	0.155182	0.146018	0.160196	0.145456	0.156711	Osr2
2313	1.43343e-10	5.02106e-10	0.120649	0.253376	0.288807	0.0320674	0.16251	0.0845147	Cit
2319	1.10082e-08	3.46801e-08	0.158893	0.198906	0.210519	0.0620499	0.156459	0.169961	Ccdc43
2325	2.1784e-15	9.73605e-15	0.2942	0.29065	0.108252	0.0830367	0.289456	0.0100636	Mdc1
2326	6.41023e-17	3.06495e-16	0.546184	0.49789	0.442078	0.485313	0.441568	0.321124	Gm8292
2335	2.92612e-14	1.24342e-13	0.211052	0.338556	0.261522	0.0121767	0.178977	0.0175875	Mtif2
2337	5.27868e-14	2.21696e-13	0.25343	0.185401	0.170957	0.437096	0.142362	0.137565	Gstm1
2342	1.90549e-10	6.63162e-10	0.177816	0.237227	0.269163	0.0100565	0.149358	0.0575461	Fbxo30
2376	4.01378e-15	1.77161e-14	0.309818	0.339228	0.213966	0.156718	0.358247	0.182001	Ccnb1ip1
2384	1.62393e-11	6.01009e-11	0.0969418	0.169235	0.372879	0.0799311	0.380225	0.0289961	Efr3a
2408	2.46721e-17	1.20705e-16	0.157879	0.162779	0.278431	0.0573309	0.399629	0.12839	Atp2a2
2415	1.08078e-05	2.78289e-05	0.130899	0.0429096	0.107677	0.0581696	0.129347	0.148331	Bmp2k
2420	4.66618e-13	1.87121e-12	0.275143	0.348654	0.313413	0.0336072	0.202565	0.207214	Ttf1
2425	4.21458e-10	1.44335e-09	0.292855	0.22088	0.342344	0.17004	0.32925	0.23005	Mettl1
2436	1.78727e-08	5.56645e-08	0.206374	0.25786	0.250106	0.315254	0.242474	0.263463	Apoe
2437	2.3855e-06	6.46296e-06	0.121302	0.136848	0.127635	0.115117	0.103917	0.128975	Serping1
2438	8.3593e-08	2.49564e-07	0.134488	0.137201	0.152543	0.0914308	0.0738597	0.129863	Arl6ip5
2441	9.03294e-12	3.3987e-11	0.217845	0.196895	0.215668	0.152195	0.212544	0.147952	Marcks
2450	3.8642e-08	1.17913e-07	0.154409	0.15938	0.153049	0.0363496	0.14918	0.131162	Gm8177
2451	8.07637e-10	2.72201e-09	0.0200025	0.113477	0.164949	0.0511379	0.0621209	0.00992342	Sestd1
2482	4.82347e-10	1.64598e-09	0.280388	0.284221	0.304766	0.0514027	0.174622	0.0910527	Pcnp
2483	2.67365e-14	1.13808e-13	0.201297	0.165975	0.24765	0.214869	0.294211	0.0552638	Wee1
2501	3.12034e-13	1.26312e-12	0.216941	0.400074	0.219113	0.145138	0.223391	0.125579	Cep295
2502	1.45085e-09	4.81994e-09	0.116919	0.177582	0.189183	0.141863	0.121713	0.131853	Cntrob
2510	5.20805e-10	1.77259e-09	0.043074	0.0599852	0.0596058	0.029536	0.0598591	0.0352115	1600014C23Rik
2531	1.90768e-09	6.28304e-09	0.129846	0.136276	0.212738	0.0268583	0.00281137	0.155145	Snhg5
2587	4.5752e-06	1.21311e-05	0.104382	0.121557	0.117253	0.118947	0.0991974	0.116056	Bgn
2588	4.13371e-10	1.41643e-09	0.201741	0.202984	0.180522	0.0620258	0.220581	0.159522	Cyb5d2
2595	4.29658e-06	1.14216e-05	0.115342	0.112774	0.0153981	0.00670879	0.139322	0.126397	Tmco3
2604	4.17393e-06	1.11086e-05	0.0917082	0.106934	0.103985	0.100638	0.0843663	0.0988504	Ebf1
2622	5.17181e-09	1.66369e-08	0.165235	0.160388	0.171583	0.0155986	0.150827	0.111486	Tspyl5
2628	2.57119e-10	8.89982e-10	0.123373	0.313145	0.304488	0.0272836	0.0129737	0.148343	Smg6
2630	1.26184e-12	4.94922e-12	0.224909	0.278501	0.207831	0.137239	0.0426752	0.0990297	Fam175a
2633	6.06107e-09	1.93922e-08	0.146604	0.159002	0.199425	0.0817833	0.165463	0.083832	Spata7
2634	3.30726e-08	1.01342e-07	0.147873	0.141562	0.149699	0.0277663	0.14813	0.121282	4933411E06Rik
2639	9.13253e-11	3.23312e-10	0.227239	0.269367	0.251476	0.0986424	0.183436	0.138796	Dfna5
2657	2.22993e-05	5.60707e-05	0.0555297	0.0742328	0.0980582	0.0273011	0.0646154	0.0936176	Celsr2
2667	1.88969e-05	4.7728e-05	0.123879	0.125102	0.103724	0.0468256	0.105543	0.12586	Gm7180
2672	3.9854e-06	1.06193e-05	0.138712	0.132353	0.127623	0.138624	0.138679	0.130717	Adamts5
2682	6.9338e-07	1.95592e-06	0.103702	0.129494	0.115804	0.138421	0.081323	0.122295	Ifitm2
2686	1.07275e-08	3.38602e-08	0.0411984	0.0666541	0.0834203	0.0641086	0.0192728	0.0576494	Tmem143
2689	1.07683e-08	3.39763e-08	0.0866491	0.141297	0.154102	0.00970078	0.116145	0.056403	Cul9
2700	1.2259e-08	3.85232e-08	0.0279513	0.100206	0.143707	0.0699046	0.0161061	0.0515672	Pcnxl3
2705	1.24034e-08	3.89673e-08	0.224702	0.244744	0.311507	0.034514	0.282143	0.0309255	9930021J03Rik
2707	3.56445e-12	1.367e-11	0.179819	0.191012	0.033277	0.0120905	0.16518	0.0262642	Zhx1
2724	7.10192e-06	1.85692e-05	0.0828513	0.0983616	0.117597	0.119032	0.101304	0.111684	Prkcdbp
2725	4.54597e-12	1.73566e-11	0.156808	0.275139	0.196882	0.0361388	0.112362	0.0438873	Zc3h6
2732	7.78595e-18	3.90051e-17	0.128352	0.111173	0.0957963	0.00407074	0.097584	0.0631238	Ppil6
2749	1.80804e-08	5.62902e-08	0.129866	0.120855	0.153162	0.00961686	0.107536	0.0923876	Neat1
2750	1.82246e-08	5.67168e-08	0.127983	0.115222	0.180032	0.030162	0.141959	0.108544	Zbtb18
2752	5.16244e-15	2.26734e-14	0.256237	0.169124	0.155556	0.00635107	0.289209	0.109546	Micu3
2762	3.78901e-05	9.35327e-05	0.07199	0.0882225	0.0850481	0.0991968	0.0258391	0.0976979	Pmp22
2782	2.5604e-08	7.89914e-08	0.133295	0.134365	0.138635	0.00048288	0.083186	0.0858497	4933435F18Rik
2787	1.00908e-14	4.37927e-14	0.240862	0.202066	0.170468	0.0764713	0.293128	0.0296939	Fam208a
2792	8.72539e-05	0.000209684	0.0987803	0.0909684	0.0905453	0.0638676	0.0860468	0.105154	Clec3b
2798	2.94189e-08	9.05249e-08	0.102367	0.0993507	0.114695	0.0167652	0.100806	0.0732875	Repin1
2824	3.40713e-08	1.04299e-07	0.0155387	0.0188922	0.121165	0.0632001	0.0938915	0.00134024	Dera
2841	9.98196e-11	3.52781e-10	0.193329	0.287636	0.189988	0.337684	0.183108	0.162358	mt-Nd3
2846	5.43915e-06	1.43438e-05	0.0798121	0.110003	0.0995922	0.104969	0.0837082	0.0981295	Fcgrt
2850	7.47192e-06	1.95059e-05	0.103025	0.103082	0.119419	0.106851	0.107259	0.107035	Sparcl1
2854	1.08801e-05	2.80092e-05	0.120052	0.138534	0.142642	0.139431	0.115075	0.13263	Sct
2863	6.09175e-05	0.000147953	0.0393201	0.0239299	0.0666119	0.00915155	0.0464327	0.0631056	Ivd
2878	5.10753e-08	1.54732e-07	0.117484	0.114796	0.254194	0.0126383	0.1151	0.0196866	Sgol2a
2896	1.85913e-10	6.47209e-10	0.137358	0.161295	0.143867	0.275206	0.124863	0.134283	S100a10
2897	5.0199e-06	1.32805e-05	0.170336	0.178493	0.16084	0.172663	0.154794	0.15808	Mfap4
2904	6.5485e-08	1.96827e-07	0.111208	0.112133	0.152902	0.0188073	0.143449	0.0669408	Tctn1
2905	3.10085e-08	9.52396e-08	0.16094	0.162335	0.165601	0.0638007	0.13168	0.12075	Setd4
2910	3.3137e-06	8.88381e-06	0.0791411	0.130041	0.139429	0.00233926	0.100373	0.118542	Atp2b4
2917	5.20335e-06	1.37453e-05	0.114265	0.1258	0.108074	0.141545	0.0555313	0.124847	Tmem176b
2925	9.15471e-06	2.36999e-05	0.102469	0.0716443	0.109532	0.136031	0.140918	0.127759	Nr2f2
2931	0.000160044	0.000376045	0.082377	0.117868	0.0842613	0.00421569	0.0998543	0.157052	Snx14
2933	3.12501e-07	9.02406e-07	0.11958	0.167711	0.00388121	0.0801617	0.132942	0.133208	Il11ra1
2953	6.2333e-11	2.23023e-10	0.186086	0.210553	0.16405	0.00360282	0.165105	0.116059	Ttbk2
2965	9.5286e-05	0.000228479	0.0465198	0.0574498	0.0759891	0.0791844	0.072699	0.0808876	Ahnak
2973	1.09782e-07	3.24863e-07	0.111044	0.146056	0.199932	0.0729584	0.11484	0.102668	4930402H24Rik
2974	1.81223e-11	6.68808e-11	0.371082	0.373047	0.164091	0.0688523	0.241264	0.148872	Gpat2
2978	1.43892e-11	5.34126e-11	0.202041	0.189531	0.171088	0.0166412	0.179997	0.094773	Uggt2
2987	1.30486e-07	3.84394e-07	0.0949825	0.121804	0.159964	0.0229705	0.0473701	0.0555015	Fbxl12
2989	7.72407e-09	2.45549e-08	0.129415	0.127883	0.12506	0.0564934	0.132714	0.0629152	Abo
2992	2.57484e-05	6.44047e-05	0.116033	0.176708	0.162994	0.166002	0.129784	0.161533	Gsn
2995	5.891e-05	0.000143287	0.0649041	0.0747086	0.0723627	0.00191104	0.0403738	0.0701258	Gm37399
3004	5.06295e-10	1.72486e-09	0.125441	0.143313	0.106382	0.0163536	0.103832	0.0972251	Crtac1
3013	0.000157799	0.000371038	0.121007	0.133228	0.128905	0.144416	0.132052	0.148311	Hsd3b6
3023	1.34702e-06	3.71832e-06	0.125742	0.130916	0.119721	0.0464723	0.116324	0.106598	RP23-173N16.3
3032	0.00012459	0.000295416	0.00440346	0.0142395	0.152632	0.00510837	0.0717166	0.143028	Rnf8
3033	3.58868e-15	1.58764e-14	0.380064	0.273035	0.0901537	0.20602	0.362441	0.169766	Abca5
3035	1.95101e-13	7.96125e-13	0.199927	0.190933	0.143618	0.104886	0.229023	0.00355082	Zswim8
3041	1.6922e-12	6.59142e-12	0.3517	0.322225	0.285731	0.132767	0.129974	0.102786	Dnajc10
3051	1.82804e-05	4.62319e-05	0.107396	0.112444	0.114097	0.0144614	0.0726983	0.102721	Ilvbl
3052	3.37834e-08	1.03456e-07	0.117543	0.163461	0.149767	0.073564	0.0974949	0.117837	Ctc1
3064	9.49545e-11	3.35921e-10	0.222575	0.226723	0.163254	0.122264	0.178679	0.0602058	2610037D02Rik
3071	2.42398e-07	7.03402e-07	0.0624173	0.0995918	0.128164	0.0068864	0.0857401	0.0520923	1110002L01Rik
3071	1.51713e-06	4.16891e-06	0.0983033	0.140866	0.148478	0.208573	0.014486	0.175485	Junb
3076	1.89228e-09	6.23397e-09	0.362858	0.260993	0.23606	0.354166	0.383663	0.0638665	BC005561
3086	8.03871e-08	2.40109e-07	0.104177	0.0953353	0.058127	0.117656	0.0968655	0.0913854	Anxa5
3091	2.21469e-09	7.27588e-09	0.178946	0.0778122	0.160869	0.303435	0.205772	0.105535	Tmem243
3091	0.000291945	0.000668752	0.0600595	0.0785971	0.102382	0.0215538	0.0639287	0.114328	Gm29257
3097	3.13345e-11	1.142e-10	0.165449	0.160225	0.124394	0.093865	0.140883	0.0251239	Msh4
3101	1.86014e-05	4.70149e-05	0.074743	0.137176	0.167084	0.0253773	0.0605264	0.141095	Adcy3
3122	1.80498e-05	4.56766e-05	0.122938	0.130958	0.11008	0.145344	0.144124	0.131221	Hmgcs2
3139	3.38507e-10	1.16505e-09	0.0854114	0.106924	0.0899073	0.0560985	0.0816689	0.0272616	Ctf1
3146	6.3537e-09	2.03101e-08	0.0825643	0.228094	0.21098	0.0232947	0.104198	0.110643	Tmcc1
3164	4.2472e-10	1.45372e-09	0.248128	0.318905	0.265172	0.00604056	0.275927	0.18581	Erlin1
3171	9.67502e-08	2.8743e-07	0.019345	0.0736478	0.0736072	0.0422874	0.043945	0.0312408	Nrg2
3172	4.75504e-07	1.35517e-06	0.0515843	0.051636	0.0751527	0.00686226	0.03768	0.0326335	Gm10136
3172	0.000232351	0.00053754	0.0752856	0.076909	0.0786046	0.00585525	0.0514802	0.0788797	Gm904
3177	1.28059e-07	3.77511e-07	0.256121	0.225554	0.241944	0.0632274	0.268937	0.195182	Ccdc47
3186	5.23724e-07	1.48815e-06	0.0306589	0.150001	0.18796	0.13503	0.0869562	0.0818208	Fam58b
3189	5.36177e-07	1.5225e-06	0.0288235	0.124631	0.145661	0.00974446	0.109283	0.098478	9430015G10Rik
3195	1.70162e-07	4.97733e-07	0.126568	0.140252	0.139443	0.0707512	0.14132	0.095766	Gm15489
3196	5.77713e-07	1.63745e-06	0.013448	0.118686	0.154307	0.0455302	0.0976093	0.0614291	Tug1
3200	1.32287e-09	4.40893e-09	0.184601	0.124757	0.164348	0.0444175	0.175031	0.10243	Ermp1
3205	1.36682e-12	5.34831e-12	0.302606	0.276514	0.0389052	0.112137	0.327928	0.0797692	Tmem129
3223	6.51451e-07	1.83994e-06	0.0462746	0.0686092	0.0790733	0.038546	0.0577999	0.0232615	Prdm5
3228	4.03915e-05	9.95592e-05	0.0874401	0.0925213	0.100572	0.00302431	0.0735898	0.0892443	Fkbp7
3233	5.63214e-08	1.70086e-07	0.0322709	0.0572093	0.0565322	0.0501987	0.0471591	0.0384902	Gm26868
3238	1.97371e-12	7.65916e-12	0.175288	0.167123	0.305168	0.0143723	0.471525	0.0251884	Hnrnpm
3242	1.82811e-06	4.99422e-06	0.0888298	0.0908935	0.0906171	0.0391319	0.0877711	0.0738318	RP23-412L13.3
3247	4.08432e-07	1.17086e-06	0.124555	0.142058	0.128238	0.0504395	0.0429579	0.108581	Prkca
3253	4.47729e-05	0.000110015	0.089127	0.092933	0.0917425	0.0892167	0.0924949	0.0862027	Serpinf1
3256	8.2471e-07	2.31483e-06	0.184389	0.306767	0.377677	0.161605	0.217453	0.182377	Aplp2
3262	2.76743e-09	9.04278e-09	0.224191	0.249931	0.217781	0.0785046	0.19621	0.134306	Os9
3263	0.000274624	0.000630993	0.0667588	0.0702243	0.0767227	0.0805035	0.0521108	0.0783094	Itih5
3266	8.97184e-07	2.51173e-06	0.0337668	0.165527	0.265579	0.0751279	0.127	0.0164419	Nup88
3276	4.67715e-06	1.23948e-05	0.0840768	0.0615638	0.0654684	0.110367	0.0576807	0.0918339	Ppap2b
3284	9.63473e-07	2.69065e-06	0.162317	0.165366	0.184397	0.0618072	0.109409	0.0298254	Cwf19l2
3287	1.68399e-06	4.61368e-06	0.0965255	0.12482	0.153202	0.0365168	0.0964809	0.115541	Thap2
3290	1.09493e-07	3.24048e-07	0.0498715	0.0589174	0.0606371	0.0457427	0.0638611	0.043428	Sarm1
3292	0.000233683	0.00054042	0.0780207	0.0738049	0.0731222	0.0752365	0.0644329	0.0768001	Col6a1
3298	2.85487e-05	7.11016e-05	0.117074	0.125231	0.116185	0.13422	0.116495	0.117291	Prss35
3304	4.67477e-07	1.33321e-06	0.0160997	0.0618853	0.0628015	0.0240105	0.0603681	0.0207026	Pate2
3339	1.31159e-06	3.62536e-06	0.0592194	0.0689042	0.0744351	0.0209708	0.0633205	0.0565855	Zfp536
3357	1.46113e-06	4.02082e-06	0.0844061	0.0748284	0.151867	0.0113004	0.0201039	0.0731846	Mdm1
3377	2.78957e-09	9.11036e-09	0.17426	0.188258	0.161949	0.0175142	0.135114	0.0488964	Tmem168
3381	4.93826e-05	0.000120966	0.106301	0.101497	0.102111	0.116098	0.105746	0.101721	Fhl2
3382	9.80252e-08	2.91044e-07	0.00498471	0.0699452	0.0673632	0.0413575	0.0321233	0.0397464	Begain
3395	2.7251e-05	6.79853e-05	0.11289	0.107993	0.104448	0.129986	0.126173	0.111023	Cald1
3396	0.000100668	0.000240733	0.0757732	0.0988011	0.110823	0.0991004	0.0115146	0.0969502	Sepp1
3407	1.79603e-07	5.25041e-07	0.0470853	0.052432	0.0655025	0.0619904	0.0661045	0.0494185	Perp
3424	1.81334e-05	4.58787e-05	0.144932	0.175487	0.179919	0.130095	0.106364	0.146842	Anxa2
3431	7.36478e-06	1.92303e-05	0.0318048	0.0297908	0.0340966	0.013716	0.0313082	0.0277228	Nps
3434	0.000312246	0.00071289	0.0766042	0.0769558	0.0826967	0.0777742	0.0761474	0.0787314	Insl3
3447	1.23364e-08	3.87614e-08	0.191958	0.188355	0.180216	0.0196136	0.180287	0.0500125	Arhgap19
3450	1.33928e-08	4.20277e-08	0.141937	0.130167	0.12739	0.02971	0.1198	0.00256996	Rcor1
3451	1.82729e-05	4.62175e-05	0.106673	0.154411	0.140176	0.0360944	0.11244	0.125276	B4galnt1
3454	2.87546e-05	7.16071e-05	0.0712749	0.057218	0.0683769	0.00402693	0.0662895	0.0608563	Lmln
3457	4.13119e-06	1.09972e-05	0.18954	0.172821	0.0494866	0.0805201	0.191456	0.149919	Uvssa
3465	2.63739e-06	7.11671e-06	0.0794248	0.0846878	0.234484	0.0123782	0.107101	0.0862873	Hnrnpl
3480	5.76168e-06	1.51638e-05	0.119517	0.123498	0.0923269	0.165132	0.0552068	0.13238	Myl9
3482	1.09153e-05	2.80968e-05	0.0791998	0.126041	0.132215	0.158043	0.0801085	0.128583	Id3
3485	8.35218e-07	2.34379e-06	0.138155	0.128077	0.0767233	0.185564	0.104516	0.138345	Acsbg1
3495	0.000454518	0.00102158	0.0469207	0.0469207	0.0433708	0.00299785	0.042112	0.0463028	D7Ertd443e
3499	1.19484e-10	4.20484e-10	0.0684706	0.0638998	0.0499178	0.0134636	0.0604906	0.0101793	RP23-57P23.5
3499	0.000327552	0.000746739	0.0257583	0.0324974	0.0341355	0.0131179	0.0288313	0.0314874	RP23-169H9.6
3530	9.77433e-09	3.09067e-08	0.167991	0.249313	0.164941	0.188711	0.173258	0.00853068	Gm10827
3533	6.36744e-10	2.15804e-09	0.115378	0.112176	0.0769904	0.0393537	0.118958	0.0692007	Rims2
3534	3.56983e-06	9.54065e-06	0.0449363	0.0474621	0.0516746	0.0303516	0.0248719	0.0382459	Ptprm
3548	2.33571e-07	6.78658e-07	0.143261	0.137774	0.113375	0.188348	0.130527	0.0846578	Vim
3553	5.2516e-08	1.58942e-07	0.148219	0.148283	0.134696	0.031646	0.140425	0.0935386	Gm16630
3554	0.00103323	0.00223872	0.0838417	0.0828707	0.0858452	0.0871048	0.0747187	0.0898988	Igf1
3559	3.0338e-05	7.54142e-05	0.0200013	0.088135	0.0708902	0.0822033	0.0585283	0.0727922	Col4a2
3560	2.43036e-07	7.04924e-07	0.162813	0.162797	0.118595	0.215818	0.150186	0.105538	Gstm2
3581	0.00047377	0.00106245	0.0650998	0.0515997	0.0784944	0.0814732	0.0798457	0.0778364	Htra3
3588	8.26871e-06	2.1489e-05	0.0219733	0.107415	0.0732772	0.0423699	0.00427264	0.0830187	Calcoco1
3614	0.000632374	0.00139844	0.0342133	0.0372793	0.0487108	0.0462935	0.0413174	0.0462917	Gm20699
3616	6.36941e-06	1.67155e-05	0.121856	0.0974087	0.160843	0.00984349	0.0977719	0.115438	Hacd3
3648	0.00209909	0.00440011	0.0306055	0.0320678	0.03699	0.0133127	0.00291881	0.0415315	Gramd1a
3655	7.51651e-06	1.96141e-05	0.0731941	0.100369	0.123893	0.0256972	0.0373651	0.0385423	Gm21710
3662	9.82061e-11	3.47276e-10	0.164477	0.140398	0.122992	0.014672	0.172038	0.0149318	C920006O11Rik
3662	0.00221482	0.00463177	0.0220366	0.0302273	0.0293732	0.0249988	0.0129449	0.0335033	Tgfbi
3677	5.05518e-07	1.43774e-06	0.143712	0.119077	0.132135	0.189517	0.171075	0.0754095	Aldh1a1
3714	2.22109e-11	8.15582e-11	0.314446	0.268287	0.245343	0.17148	0.289247	0.00905338	Rnf2
3715	1.07021e-05	2.75738e-05	0.0227135	0.0676825	0.0885419	0.0396753	0.0346935	0.0642689	Slc39a14
3716	1.07306e-05	2.76414e-05	0.138752	0.177969	0.195555	0.0701636	0.0822898	0.10055	Jun
3726	0.000522988	0.00116672	0.0750107	0.082858	0.0821427	0.08257	0.077737	0.080075	Col4a4
3738	1.3796e-12	5.39748e-12	0.27172	0.227057	0.181218	0.0968325	0.244357	0.0671008	Trmt13
3750	2.50117e-10	8.66351e-10	0.112623	0.0936618	0.0807354	0.0474169	0.124364	0.03647	Tmem17
3753	0.000709487	0.00156341	0.0396135	0.0718131	0.0711951	0.040562	0.0234679	0.0672577	Idh2
3757	0.000748759	0.00164557	0.0430804	0.0520891	0.0472169	0.00756231	0.0471689	0.0481706	Lama2
3760	0.00104829	0.00226937	0.0968189	0.0861618	0.0753655	0.0852047	0.0799191	0.0909404	RP23-7E4.4
3776	7.28253e-06	1.90215e-05	0.0484066	0.158749	0.165066	0.0650887	0.117549	0.018418	Klhl9
3784	0.000423727	0.000954874	0.0598765	0.0657463	0.0766744	0.067421	0.0762724	0.0699386	Ltbp4
3786	0.00112859	0.00243536	0.0593183	0.0653812	0.061295	0.0563649	0.058024	0.0614012	Mir99ahg
3791	0.0014821	0.00315439	0.0522784	0.0477648	0.0513935	0.0521433	0.0390995	0.0533898	Thbd
3798	5.82155e-08	1.75571e-07	0.0979295	0.117569	0.0766414	0.048513	0.0912778	0.0336411	Hipk1
3806	9.56625e-06	2.47369e-05	0.0697112	0.0691386	0.0951564	0.0525901	0.0964183	0.0726937	Vax2os
3816	6.81447e-08	2.04599e-07	0.13869	0.153597	0.112038	0.123005	0.124933	0.0196526	Mcmdc2
3816	1.73091e-05	4.38827e-05	0.0284354	0.111462	0.196587	0.158484	0.125652	0.0385951	Setd2
3822	3.09024e-05	7.6756e-05	0.0381312	0.0882269	0.138212	0.0359923	0.0752766	0.105572	5430405H02Rik
3836	0.000533856	0.00118989	0.0397063	0.07727	0.0811591	0.0883332	0.0764852	0.0793865	Nbl1
3844	1.93499e-05	4.88374e-05	0.0258918	0.0339261	0.0369157	0.032895	0.0238571	0.0224382	Zfp358
3852	0.000150061	0.000353594	0.0552666	0.0383138	0.0515764	0.0724151	0.0649686	0.0616408	Itm2a
3859	2.03752e-05	5.13677e-05	0.0552231	0.0566381	0.0686919	0.0563525	0.0643089	0.0100186	Gm13140
3882	0.00101817	0.00220839	0.0532933	0.0628736	0.0482493	0.0625661	0.0620957	0.0611722	Serpinb1a
3886	2.15869e-06	5.86834e-06	0.132094	0.171054	0.171839	0.21094	0.103828	0.13826	mt-Atp6
3889	1.01284e-07	3.00539e-07	0.123212	0.188467	0.128387	0.0540982	0.154383	0.0421629	Mttp
3894	0.00126929	0.00272265	0.0420492	0.0655104	0.0691335	0.0703141	0.0554526	0.0666564	Sulf2
3907	1.77098e-05	4.48528e-05	0.0804867	0.0808147	0.0787535	0.0648219	0.0735402	0.0622959	Fgr
3912	2.61816e-05	6.54092e-05	0.0138437	0.0226878	0.0263053	0.0183492	0.0188938	0.0190712	Gm11630
3920	0.00219937	0.004601	0.0366606	0.0339725	0.0318044	0.0442821	0.0313252	0.0446646	Selenbp1
3921	1.38931e-05	3.55009e-05	0.0403927	0.0442313	0.0442313	0.00755225	0.042473	0.0100312	Mir124-2hg
3927	2.82475e-05	7.03725e-05	0.0226556	0.152274	0.222002	0.0152242	0.156449	0.0271152	Zfp131
3932	6.66305e-05	0.000161402	0.106883	0.0894998	0.125534	0.0682504	0.142758	0.110169	Syvn1
3933	1.34768e-07	3.96632e-07	0.114281	0.180641	0.147176	0.123458	0.10839	0.0180392	Atat1
3934	2.9225e-05	7.27203e-05	0.123959	0.114884	0.144126	0.0769669	0.0585765	0.0896187	Proser1
3938	2.65635e-06	7.1671e-06	0.108759	0.213075	0.200799	0.0882573	0.072901	0.0585721	Vcpip1
3948	0.0001392	0.000328986	0.0909477	0.090025	0.077171	0.0918643	0.0945735	0.0792483	Tcf21
3955	0.00237824	0.00494855	0.041522	0.0595741	0.0699339	0.0663634	0.0242477	0.0687954	Plac8
3956	3.25257e-05	8.06671e-05	0.0726312	0.0745956	0.0936214	0.00456041	0.0787595	0.0202699	Bbs2
3967	0.00496552	0.0099788	0.0258076	0.0317438	0.030101	0.0296753	0.0199097	0.0386762	Gm13268
3971	1.53833e-09	5.10171e-09	0.207471	0.0585748	0.0312474	0.140775	0.253965	0.0541754	Itch
3972	0.00108953	0.00235556	0.00224541	0.0493089	0.090714	0.0290692	0.0335038	0.0804536	Zfp287
3974	1.81156e-07	5.29456e-07	0.0769937	0.0996765	0.0421239	0.00991952	0.0866084	0.0390347	Gab2
3982	1.89659e-07	5.53786e-07	0.0128258	0.149504	0.114105	0.0214584	0.00665914	0.00131487	Cstf2t
4036	2.42502e-07	7.03622e-07	0.128527	0.163061	0.00861589	0.0313181	0.0812576	0.0824888	Rasal2
4038	0.000173057	0.000405419	0.0705772	0.0934522	0.0837213	0.0848354	0.0856538	0.0764559	Vcam1
4040	2.39285e-09	7.84253e-09	0.183791	0.0832531	0.137719	0.0746798	0.23198	0.111916	Gpcpd1
4041	0.00302157	0.00621177	0.000917475	0.0110151	0.0247725	0.02259	0.00668252	0.0247549	Dhrs3
4049	1.74962e-05	4.43389e-05	0.0786135	0.078482	0.0783945	0.0671157	0.0773343	0.0503718	RP23-422N18.3
4050	5.25165e-05	0.000128364	0.0660123	0.0838696	0.102978	0.0739755	0.0664211	0.0616001	Gm6612
4051	1.77145e-05	4.48599e-05	0.0309149	0.0317694	0.0317694	0.0286831	0.0317694	0.0154304	Gm9818
4054	0.00444141	0.00896903	0.0565543	0.0559153	0.0503318	0.0556061	0.0502331	0.0605208	Cyp17a1
4056	0.00498593	0.010015	0.041589	0.0593329	0.0592224	0.0652795	0.0478796	0.0693363	Cebpd
4060	2.83253e-07	8.192e-07	0.0447706	0.175383	0.144556	0.00873563	0.101368	0.00552411	Mtg2
4061	2.83347e-07	8.19359e-07	0.0767705	0.176768	0.107421	0.025838	0.00760917	0.0691461	Dph5
4062	0.000191597	0.000446664	0.0113272	0.0928664	0.0881487	0.114753	0.0227309	0.095037	S100a6
4089	0.000687145	0.00151552	0.0775671	0.0784046	0.0784046	0.0418287	0.0763077	0.0710135	Rpl36-ps7
4108	3.46106e-05	8.5684e-05	0.0206719	0.0269577	0.0269577	0.00393587	0.0100263	0.0157054	Pnp2
4115	4.28736e-07	1.22708e-06	0.0929162	0.119364	0.0186711	0.033742	0.0792235	0.0737653	Ralgapa2
4122	2.19039e-05	5.51044e-05	0.0712746	0.144345	0.15458	0.0480344	0.158133	0.0959654	Pptc7
4129	0.00124718	0.00267754	0.0748522	0.0697732	0.0842212	0.0926444	0.0866345	0.0839819	Cyp11a1
4134	7.62414e-05	0.000183824	0.0846866	0.0832711	0.181983	0.140195	0.151757	0.109304	Trim59
4149	9.93725e-06	2.56616e-05	0.110161	0.0912309	0.0812649	0.158656	0.106824	0.072936	Mgst1
4164	0.00129367	0.00277235	0.0601762	0.103558	0.0743339	0.0911184	0.0120232	0.0909218	Timp2
4182	1.22288e-05	3.13804e-05	0.131816	0.167131	0.0403074	0.201073	0.155767	0.088904	Ppwd1
4218	4.23889e-07	1.21377e-06	0.105747	0.0978165	0.0894626	0.0367147	0.0914606	0.0329911	Snx32
4227	5.1838e-05	0.000126756	0.129704	0.116696	0.108465	0.0389584	0.123355	0.0967965	AW554918
4230	5.67172e-05	0.00013821	0.0841083	0.0946252	0.0959551	0.0622565	0.0667009	0.0342451	Zdhhc17
4233	0.000114941	0.000273159	0.0633725	0.0719477	0.0856036	0.0587029	0.070586	0.00343111	Map9
4253	8.21733e-07	2.30724e-06	0.219197	0.143066	0.197655	0.0853537	0.142211	0.102476	Gtpbp2
4273	1.12167e-06	3.11634e-06	0.174172	0.196911	0.00209513	0.132076	0.080947	0.0952612	Xpr1
4275	8.40847e-05	0.000202205	0.0935247	0.085323	0.103239	0.0477069	0.100773	0.0744079	Sat2
4279	9.80896e-06	2.53461e-05	0.114659	0.109239	0.0985669	0.0268139	0.118039	0.0815374	Gm11491
4290	0.0106684	0.0206595	0.0628549	0.055919	0.0686336	0.00156221	0.0185451	0.0780591	Slc43a2
4292	0.0107486	0.0208004	0.0436863	0.0557709	0.0340117	0.00564336	0.0388632	0.064964	Mcm9
4297	0.00315533	0.00647393	0.0158966	0.0158966	0.0134194	0.0125569	0.0142311	0.0152569	Gm20515
4325	0.000251872	0.000580702	0.0249954	0.0290451	0.0322764	0.000698598	0.0355368	0.0280665	Col2a1
4339	0.00192117	0.00404316	0.0667792	0.0656326	0.0705374	0.0760025	0.0651838	0.0683297	Fgl2
4344	0.000179435	0.000419531	0.0486974	0.0442666	0.0656896	0.0250696	0.0388392	0.0170902	Sipa1l2
4351	0.000138106	0.000326463	0.0547515	0.0454677	0.078377	0.00432836	0.0757138	0.0259887	Slc35d1
4354	0.000188873	0.000440686	0.0105997	0.0273003	0.101292	0.0576269	0.0375109	0.0376169	Pogk
4355	0.00544727	0.0108958	0.0559992	0.0509705	0.0482465	0.0560424	0.0575481	0.0590207	Ogn
4363	0.000194892	0.000453877	0.0111125	0.0715705	0.121424	0.0444948	0.0862189	0.0462029	Slc9a8
4366	0.0127918	0.0245006	0.0246427	0.0345341	0.038079	0.0197451	0.010177	0.0412094	Gm28693
4377	0.0022273	0.0046563	0.0482416	0.0666962	0.0657414	0.0229503	0.0538671	0.0602711	Stoml1
4378	0.00395792	0.00803771	0.0350148	0.0367738	0.0332542	0.0367549	0.0365743	0.0370569	Wisp1
4396	0.00274135	0.00566333	0.0647466	0.0665243	0.0633491	0.0260327	0.065629	0.0628138	Mrps36-ps2
4406	4.23856e-05	0.00010435	0.016017	0.0571429	0.0578324	0.0863726	0.0352775	0.0501616	S100a11
4408	0.00140994	0.00300852	0.0418071	0.0439021	0.055809	0.0577022	0.0451908	0.0507402	Tmem176a
4411	4.33868e-05	0.000106752	0.0770619	0.0859984	0.073749	0.102572	0.0528951	0.0743341	Mmd2
4413	0.00023874	0.000551602	0.0141511	0.0163939	0.0215475	0.0129377	0.0155142	0.0113279	Iglon5
4414	0.00157063	0.00333566	0.056137	0.0611227	0.0611227	0.00475963	0.0441717	0.0551493	Gm37109
4432	2.58992e-06	6.99318e-06	0.112622	0.131712	0.104163	0.026382	0.121931	0.0476824	Alyref2
4436	0.00504348	0.010124	0.03548	0.0404741	0.0390861	0.041471	0.0350121	0.0389936	Aqp2
4438	0.0127774	0.0244749	0.013872	0.0166998	0.023014	0.0327789	0.0199591	0.0345747	Pid1
4439	0.00506207	0.010158	0.0278095	0.0270897	0.0352373	0.0343939	0.00373564	0.0341462	Pdgfra
4450	8.07356e-05	0.000194339	0.0557517	0.0549484	0.0512128	0.0378235	0.0529647	0.0413914	Adgb
4460	0.0156782	0.0297042	0.0278804	0.0385494	0.0410625	0.0412294	0.0251023	0.0482277	Cryab
4463	0.00393393	0.0079916	0.0362327	0.0412581	0.0369461	0.0377121	0.0395817	0.0374129	C1ra
4464	0.00799811	0.0157026	0.0244365	0.0593461	0.0592843	0.0209182	0.0381995	0.0604247	Thbs3
4467	0.00317588	0.00651339	0.0489103	0.0489103	0.0477276	0.0145251	0.0465479	0.0461216	Gm23027
4470	5.70643e-05	0.000139002	0.102785	0.141294	0.127108	0.158441	0.0699413	0.0575395	Gm37219
4478	0.000715729	0.00157647	0.0720958	0.0782364	0.0829112	0.0666254	0.0782237	0.0670512	Gm26624
4490	2.99082e-05	7.43608e-05	0.0976265	0.164386	0.0636626	0.143104	0.141397	0.0205106	Rad51c
4498	0.000103539	0.000247315	0.058842	0.0448678	0.0564997	0.0146454	0.0442749	0.0267052	Usp25
4507	0.00576912	0.011523	0.0466526	0.050423	0.0415437	0.0525822	0.0276617	0.0495902	Nrp1
4522	0.000441809	0.000994091	0.0860099	0.113479	0.0940588	0.0461707	0.113221	0.0875667	Gm26890
4523	0.000167796	0.000393578	0.088192	0.105359	0.118309	0.112544	0.0150773	0.0640904	Dgke
4529	6.93819e-05	0.000167773	0.118908	0.121053	0.118832	0.0432568	0.125839	0.0706696	Fabp3-ps1
4533	2.41195e-05	6.04886e-05	0.101204	0.102987	0.0950499	0.00124683	0.0988789	0.0666174	Fam84a
4550	0.00278077	0.00573904	0.0352794	0.039401	0.0550625	0.0632552	0.0648007	0.0586435	Cyp26b1
4560	0.000313911	0.000716428	0.0762474	0.0525898	0.0975312	0.057519	0.0925543	0.0299906	Aarsd1
4562	0.00795227	0.0156162	0.0456957	0.0630446	0.0670291	0.0196683	0.0413412	0.0643756	Cacnb4
4563	0.000378465	0.000857461	0.0223284	0.0614599	0.073172	0.00763628	0.0675953	0.00721948	D130007C19Rik
4577	0.000392	0.000886673	0.00197617	0.0654606	0.115519	0.0035839	0.0824992	0.053642	Zfp422
4586	0.00152627	0.00324449	0.0563739	0.0693524	0.0666609	0.073675	0.0186714	0.0618976	Cxcl12
4608	0.0102309	0.0198666	0.0158526	0.0214034	0.0162847	0.0178777	0.0140117	0.0214034	Adamts1
4610	0.00985377	0.0191611	0.0677471	0.0693538	0.0616751	0.0304615	0.0640877	0.070354	4933431K23Rik
4612	0.000418542	0.000943703	0.0526564	0.0256951	0.126307	0.0440815	0.0855597	0.00904744	Opa3
4626	0.00530697	0.0106306	0.0485267	0.0627238	0.0599994	0.0647832	0.0567787	0.0598197	Cd200
4632	0.0155543	0.0294828	0.00668873	0.00697287	0.0377002	0.0364172	0.0150542	0.0398512	Cdc42ep2
4634	0.000111913	0.000266368	0.092773	0.0912456	0.0291606	0.142802	0.0731956	0.0214225	Defb36
4637	0.0131177	0.0250959	0.0228026	0.0418657	0.0476269	0.0295826	0.0337543	0.0482931	B230307C23Rik
4640	0.00045193	0.00101585	0.016816	0.00846471	0.0202219	0.00196228	0.018313	0.0144969	Cdc34-ps
4651	0.00284867	0.00587285	0.0475394	0.0443722	0.0506372	0.0495061	0.0518003	0.0467087	Prlr
4655	0.0220692	0.0409056	0.0118288	0.0154121	0.0151743	0.00435137	0.00869259	0.0169247	Col14a1
4674	8.29263e-06	2.15421e-05	0.0285923	0.0374335	0.0190376	0.0012421	0.0324184	0.00297824	RP23-336O18.2
4676	0.00223076	0.00466275	0.04884	0.0559447	0.0592922	0.0678639	0.0648465	0.0573066	Wnt6
4677	0.00208059	0.00436354	0.0812284	0.0901371	0.0825825	0.0499212	0.0841267	0.0752828	Flrt3
4687	0.000371189	0.000841282	0.00551467	0.133372	0.14304	0.00579943	0.0556417	0.092165	Pim3
4693	0.00374975	0.00762992	0.0427124	0.0484614	0.0352437	0.0448439	0.0379424	0.0421652	Zeb2
4695	0.000536262	0.00119504	0.0135427	0.0210874	0.0728948	0.000769251	0.0314679	0.0206786	Gm10232
4716	0.00135668	0.00289911	0.00524128	0.0218742	0.0296138	0.0100606	0.00741984	0.0249165	Nat2
4726	1.30065e-09	4.33778e-09	0.368948	0.249102	0.214586	0.0971797	0.194469	0.0435067	Ap3s1
4730	0.0135265	0.0258275	0.0431044	0.0446792	0.0385977	0.0467504	0.0489645	0.0494027	Rhoj
4736	0.000580397	0.00128763	0.0597991	0.0750523	0.0783442	0.000987693	0.0630418	0.02807	BC025920
4739	0.000106287	0.000253684	0.15965	0.15431	0.164262	0.0216376	0.0729947	0.00922654	Hdhd2
4741	0.000610276	0.00135174	0.0278923	0.023503	0.0687653	0.0326489	0.0323166	0.0231942	Dclre1a
4747	0.000309796	0.000707557	0.0712169	0.0828435	0.0958335	0.0617476	0.0953251	0.060505	Gm37423
4768	0.0270411	0.0496253	0.0560591	0.0364821	0.0719067	0.0324991	0.0426874	0.0742604	Ikbkb
4772	0.000192311	0.000448287	0.0514602	0.0478749	0.0490303	0.110385	0.0747521	0.0344378	Cpe
4777	0.000226639	0.000524618	0.0221557	0.022853	0.0220023	0.0150426	0.00590471	0.00904549	Dram1
4785	0.00017439	0.00040835	0.0182452	0.0182452	0.0182452	0.0112447	0.0182452	0.00875168	Cbln3
4792	0.000134484	0.000318234	0.0426645	0.0523333	0.0676557	0.025901	0.0710952	0.0408287	Gm16283
4801	0.0144119	0.0274136	0.0201362	0.0175473	0.0182786	0.0170551	0.0189476	0.0200379	Gucy1a3
4805	1.4465e-05	3.6913e-05	0.10984	0.125273	0.0729219	0.0317472	0.12153	0.00458703	Zfp113
4817	0.00667502	0.0132398	0.0104434	0.0104434	0.00809714	0.000796947	0.0104434	0.0100527	Ccdc153
4819	0.0108109	0.0209127	0.0372486	0.035591	0.0381565	0.0173372	0.0302572	0.0380526	Ntrk2
4823	0.00648108	0.0128736	0.0462245	0.0416582	0.0462245	0.0113037	0.0462245	0.0441719	RP24-285I4.2
4831	0.00745054	0.014675	0.0455265	0.0463917	0.0536031	0.0511664	0.0564097	0.0501647	C1s1
4854	1.75964e-05	4.45837e-05	0.0204868	0.0380218	0.0205174	0.0290377	0.0315155	0.000508955	Nphp3
4859	4.27847e-05	0.000105291	0.0558197	0.0549596	0.0502186	0.0345015	0.0488412	0.0126783	RP23-57P23.4
4877	0.00090949	0.00198304	0.0220789	0.0920756	0.12913	0.0836047	0.0728403	0.0494552	Mphosph9
4878	0.000910471	0.00198483	0.000904565	0.0298637	0.0677708	0.00351262	0.000384725	0.016411	Gtf2ird1
4880	0.000159987	0.00037597	0.0783864	0.0801226	0.0758316	0.0318488	0.0735084	0.0493917	Gm26910
4901	0.00100804	0.00218755	0.0826098	0.0765552	0.0518011	3.56542e-05	0.0657539	0.0640803	Ehbp1
4911	0.00102931	0.00223061	0.0852516	0.110952	0.137144	0.00928287	0.0530381	0.0757667	Pgrmc2
4913	0.000243657	0.000562544	0.0789455	0.0779509	0.07286	0.0320138	0.0789455	0.0573177	Gm13236
4920	0.0220884	0.040935	0.0348574	0.0436199	0.0455817	0.0310605	0.046314	0.048103	Gm21963
4928	5.9867e-07	1.69491e-06	0.142648	0.12515	0.108568	0.0277142	0.128177	0.0603471	Lin52
4933	0.00668904	0.0132623	0.0309165	0.0350661	0.0336453	0.0133569	0.0341771	0.0314788	Gm26734
4938	0.000560052	0.00124438	0.00975256	0.012393	0.0163192	0.00966114	0.0163192	0.00384538	4732414G09Rik
4944	0.0159418	0.030176	0.0442604	0.0517386	0.0726514	0.0125085	0.0778126	0.0702245	1500011K16Rik
4956	0.00807653	0.0158528	0.0306269	0.0345207	0.0384508	0.0406715	0.0415723	0.0378759	Rtn4rl1
4957	0.00120587	0.00259424	0.014809	0.0209955	0.0260278	0.0190067	0.0241283	0.00495294	Hoxd9
4958	1.7914e-06	4.89716e-06	0.138218	0.127661	0.0967453	0.0076253	0.12742	0.0475707	Otud1
4959	0.00668542	0.0132573	0.0555467	0.0606172	0.0502408	0.0555087	0.0565805	0.0541062	Rarres2
4967	0.00122411	0.0026312	0.0206812	0.0423981	0.0503975	0.0517167	0.0237205	0.04256	Col4a1
4968	0.00123845	0.00265949	0.0365693	0.00866693	0.0573667	0.0180338	0.0153637	0.0372019	Slc39a13
4995	0.00132966	0.00284479	0.020325	0.0380822	0.0483828	0.00880554	0.0345003	0.00890912	A330041J22Rik
4998	0.00771515	0.0151746	0.0346995	0.0441517	0.0439247	0.0472577	0.0456093	0.0439765	Trib2
5019	0.000207737	0.000482121	0.0629409	0.0699562	0.0645309	0.0290809	0.0480267	0.0475929	Zfr2
5036	0.00152309	0.003238	0.028961	0.0478579	0.0814552	0.0401878	0.0688812	0.0270329	Irf2bp1
5036	0.00255397	0.00529382	0.105988	0.106605	0.104433	0.0658302	0.0895537	0.086431	Ikzf5
5043	3.94622e-05	9.73361e-05	0.0442737	0.071657	0.0472098	0.0589209	0.0179216	0.0169354	Klhl5
5056	0.00251819	0.00522401	0.0424537	0.0431222	0.030951	0.0394148	0.0446171	0.0365397	Olfml3
5059	0.0307537	0.0559553	0.0343542	0.034458	0.0298904	0.0265612	0.0390839	0.0406335	Mrap
5070	0.000101941	0.00024366	0.0662964	0.101565	0.0888249	0.0180984	0.0333004	0.0670764	Fastkd1
5071	0.00165127	0.00349945	0.0550341	0.0616373	0.0711015	0.00558799	0.0557963	0.0535514	Gm27212
5075	0.00168338	0.00356386	0.0275238	0.0341245	0.0727304	0.0504724	0.00740446	0.0484421	Micall1
5077	0.0216383	0.0401728	0.0132525	0.0180405	0.0313764	0.0371066	0.0115262	0.0354773	C2
5080	0.0031808	0.00652294	0.0848632	0.0746752	0.0807131	0.0779781	0.0795957	0.0707597	RP23-7E4.3
5081	0.000569506	0.00126459	0.0409341	0.0642955	0.0551483	0.0890893	0.0651953	0.0526208	Tpm2
5103	0.0091125	0.0177795	0.0586669	0.057995	0.063108	0.0378585	0.037725	0.0549028	Plxnb2
5108	0.0119556	0.0229769	0.00369976	0.00666625	0.0116097	0.00183695	0.000788837	0.0104797	Itga7
5115	0.00064972	0.00143514	0.0163352	0.022463	0.0273622	0.0245698	0.0233799	0.0180814	Tmcc2
5115	0.000910677	0.00198511	0.0246608	0.0392192	0.0377785	0.0301925	0.023832	0.0245692	Shox2
5120	0.00187677	0.00395409	0.0393191	0.0367909	0.0515138	0.0191959	0.0351333	0.0339629	Gm26549
5124	0.000670861	0.00148026	0.026275	0.0302395	0.0385985	0.0484616	0.0359847	0.0261681	Gpx7
5124	0.0057984	0.0115759	0.0502055	0.0499375	0.0444723	0.0485383	0.0402342	0.0448399	Islr
5125	0.000259864	0.000598463	0.0868104	0.0858199	0.0827245	0.0562052	0.0885571	0.00407689	Egfl8
5127	0.0160709	0.0304042	0.0341905	0.0373573	0.0360941	0.0345354	0.0352944	0.0374535	Maf
5133	0.00198255	0.00416742	0.0845424	0.0474621	0.116909	0.0171083	0.0966686	0.0277419	Clk4
5137	0.0155003	0.0293841	0.0237963	0.0249764	0.0344073	0.0311732	0.0210463	0.0313959	Osr1
5164	0.0227541	0.0421029	0.0334797	0.0335814	0.0425347	0.0178379	0.0361401	0.0367892	Gm6265
5176	0.0230964	0.0427139	0.0144339	0.010477	0.0112594	0.0138122	0.0121103	0.0144339	Bpifb5
5177	0.0174249	0.0328084	0.0350263	0.0330946	0.0312581	0.0324161	0.0330146	0.0350263	C1qtnf7
5180	0.00634018	0.0126068	0.0145968	0.0245409	0.0324317	0.0289099	0.0284144	0.0281002	Pcsk5
5181	0.0489153	0.0861074	0.026421	0.0141441	0.0139477	0.0305287	0.0277389	0.0373246	Sept4
5221	0.00263564	0.00545356	0.0127764	0.0128738	0.0147392	0.000611994	0.00831203	0.00718275	Bdnf
5224	0.00114518	0.00247029	0.0985529	0.0945336	0.14132	0.0834898	0.143926	0.0147788	Nufip2
5226	0.0153464	0.0291177	0.0319284	0.0270103	0.0298305	0.0430939	0.0389156	0.0391864	Htra1
5234	1.82132e-05	4.60759e-05	0.109874	0.103594	0.0642018	0.0678515	0.106993	0.0516729	Gm27253
5237	0.000951395	0.00206915	0.0181216	0.0278117	0.0292338	0.0367598	0.0315465	0.0239988	Prr13
5254	8.46354e-05	0.00020351	0.0335014	0.0496862	0.0397191	0.0161524	0.0333607	0.0220402	Mettl5os
5261	0.00201675	0.00423644	0.0419787	0.0730736	0.0780377	0.0063026	0.05767	0.0129784	Rbm15b
5269	0.0179525	0.0337482	0.0391146	0.0384114	0.0417269	0.0200635	0.0417269	0.0410781	Gm31466
5272	0.00497602	0.00999828	0.0120091	0.00179066	0.0170753	0.0137325	0.0170753	0.0150765	Col15a1
5277	0.000646584	0.00142872	0.0275742	0.0883201	0.0771876	0.00772738	0.045686	0.0622939	B3gat3
5291	0.000861782	0.00188348	0.11499	0.0754121	0.135795	0.072647	0.143709	0.0501308	Zfyve27
5296	0.00112361	0.00242545	0.067821	0.0789961	0.0762282	0.106859	0.0712698	0.0500995	Snx21
5296	0.00400647	0.00812968	0.0203665	0.0351642	0.0335612	0.0364605	0.00023019	0.0301919	Timp1
5301	0.013984	0.026648	0.0418528	0.0415089	0.0399264	0.0426553	0.0352375	0.041569	Mme
5307	0.00164352	0.00348392	0.0326822	0.0379199	0.0379199	0.0124197	0.0337943	0.024907	Ak5
5313	2.16346e-05	5.44711e-05	0.127118	0.137538	0.0492814	0.0668072	0.14881	0.0288744	Tmem209
5315	0.0101623	0.0197426	0.0627342	0.068585	0.0641032	0.0476553	0.0652333	0.0607044	Gm26533
5321	0.0571812	0.0990591	0.0049055	0.00621967	0.0523129	0.0165055	0.0499961	0.0600827	Klhl18
5328	4.6903e-05	0.000115061	0.0908528	0.0884305	0.0759398	0.0407939	0.0910823	0.0386508	4930558K02Rik
5364	0.0220035	0.0407959	0.0240618	0.0254002	0.0270448	0.0274089	0.0222514	0.0272682	Arx
5382	0.0206364	0.0384015	0.0199444	0.021671	0.0183995	0.0186254	0.021671	0.021671	Sorcs2
5393	0.0244006	0.0449719	0.0371005	0.040505	0.0444523	0.000399464	0.0345995	0.0411743	Gm7535
5396	0.00405505	0.00822221	0.0260157	0.0794034	0.0911525	0.0386125	0.0582542	0.0170248	Dolk
5406	0.0539784	0.0940534	0.0149223	0.0143024	0.0145548	0.0160948	0.0107612	0.0173154	Lbp
5410	0.0342061	0.0616638	0.0577595	0.0394997	0.0325703	0.0624385	0.0483768	0.0673893	RP23-357D17.4
5421	0.0488438	0.0859937	0.0129866	0.0025015	0.0415994	0.0131406	0.029633	0.0427303	Fhod1
5428	0.00054653	0.00121574	0.0354208	0.0486702	0.0439446	0.0115187	0.0416657	0.0301112	RP24-81J14.1
5431	0.00437362	0.00883861	0.0575389	0.0784956	0.0981844	0.0638183	0.0635826	0.0308079	Zcchc9
5434	0.00158749	0.00337031	0.0238993	0.0305612	0.0245104	0.0426601	0.0319406	0.00472495	Slc27a1
5438	0.00861078	0.0168468	0.0159862	0.0195627	0.0230716	0.020382	0.0135773	0.0194331	Abi3bp
5439	0.010914	0.0210925	0.020466	0.0199357	0.0318332	0.0283481	0.0239128	0.0272018	Stc1
5440	0.0157727	0.0298718	0.0331882	0.0348535	0.03367	0.00126246	0.0388629	0.0340024	Gm12934
5460	0.00780893	0.0153517	0.0394764	0.0414875	0.0326377	0.00510187	0.0512907	0.0415815	Lrrc24
5461	6.43528e-06	1.68795e-05	0.135967	0.0927069	0.0396782	0.0798448	0.152032	0.0443074	9230114K14Rik
5473	0.00234574	0.00488543	0.0327361	0.0416858	0.0405689	0.0207309	0.0274942	0.0252733	Gm15520
5479	0.0239218	0.0441517	0.019921	0.0253359	0.0224238	0.0244884	0.00326046	0.0239417	Cnrip1
5480	0.000193885	0.00045166	0.0510971	0.0806596	0.0568666	0.0457417	0.0550697	0.0437584	Gm17354
5483	0.000195961	0.000456281	0.0443221	0.0485896	0.0316958	0.0183532	0.0391689	0.019575	9030407P20Rik
5486	0.00160383	0.00340354	0.0436739	0.0450025	0.0450025	0.00127979	0.0450025	0.0342314	1700066O22Rik
5489	0.00483663	0.00973237	0.0345931	0.0654394	0.0734315	0.0351717	0.00342462	0.0416	Gtpbp1
5497	0.0220243	0.0408283	0.0185264	0.0175055	0.0175349	0.0167156	0.0194878	0.0183579	Nrip2
5502	0.0050023	0.0100454	0.0245021	0.0439643	0.0560762	0.0282627	0.0292822	0.0310473	Rps12-ps9
5504	0.00644485	0.0128058	0.0252509	0.038845	0.0423056	0.0135269	0.0363753	0.0333312	A430108G06Rik
5512	0.0407626	0.072573	0.0299532	0.0331643	0.034598	0.0291598	0.0293907	0.0348553	Gm36948
5513	0.00480347	0.00966721	0.0463011	0.0467143	0.0517406	0.0167703	0.045694	0.0381272	Dmpk
5524	0.00391611	0.00795736	0.0407352	0.0483332	0.0527569	0.0307168	0.0603749	0.0454987	Loxl1
5526	0.00209275	0.00438793	0.0709544	0.0642407	0.0737217	0.0807054	0.0600688	0.0538522	Folr1
5535	0.00533865	0.010688	0.0159623	0.00634635	0.0209342	0.0104798	0.00897459	0.0116449	Adgre5
5543	0.00216324	0.00452847	0.0455769	0.0497537	0.0470782	0.102506	0.0385809	0.0214119	mt-Nd6
5548	6.72064e-05	0.000162734	0.0881513	0.0772482	0.0722708	0.0463866	0.0834717	0.0149344	Cpq
5600	0.00242879	0.0050474	0.0111002	0.00214675	0.0069742	0.0190924	0.0171728	0.014655	Foxj1
5600	0.0240131	0.0443038	0.0443782	0.0468239	0.0472488	0.0440451	0.029197	0.0469177	C1qa
5607	0.00649164	0.0128936	0.0294468	0.0313585	0.0366709	0.0273217	0.0171419	0.0241434	Ecm1
5618	0.00137573	0.0029383	0.0296619	0.0387652	0.0357333	0.0137814	0.0365294	0.0165099	Tnnc2
5620	0.00659953	0.0131005	0.063145	0.0676899	0.078256	0.0455362	0.0688819	0.0446168	Gm26882
5625	0.0389283	0.0695112	0.0198684	0.0251262	0.0264346	0.0240896	0.0182376	0.026704	Anxa1
5639	0.00229812	0.00479106	0.0151675	0.0151675	0.0151675	0.00606294	0.013023	0.00676692	Stac
5641	0.0194283	0.0362946	0.040174	0.040174	0.0380347	0.0193055	0.040174	0.0383766	Gm6185
5653	0.0215779	0.0400726	0.0143897	0.042183	0.0338429	0.0514521	0.00352622	0.0451833	Ptrf
5690	0.0232422	0.0429708	0.0272628	0.0282027	0.0266071	0.0298966	0.0190797	0.0278153	Rnase4
5701	0.0354342	0.0636838	0.0215853	0.0270929	0.0237406	0.0012603	0.0230628	0.0242454	Fam83h
5704	0.0235571	0.0435173	0.00686084	0.00686084	0.00369063	0.0057629	0.00686084	0.00686084	9430093N23Rik
5709	0.00321048	0.00658218	0.0191758	0.0161596	0.00839082	0.0508398	0.0239641	0.00796122	Gsta2
5712	0.00322335	0.00660639	0.0422511	0.0525222	0.0191787	0.0898169	0.0535333	0.0158617	Smpx
5749	0.000444513	0.000999993	0.138538	0.166978	0.131085	0.0584819	0.0413324	0.0922934	Coq2
5756	0.0107103	0.0207326	0.0220781	0.0285861	0.0404274	0.0228077	0.0357191	0.0321725	Gm26564
5758	3.02614e-06	8.1313e-06	0.164381	0.11926	0.113903	0.0415841	0.156661	0.0212379	Yod1
5759	0.0140619	0.0267828	0.0277424	0.0423489	0.0429646	0.0397391	0.0286384	0.0364218	Pltp
5761	0.00372162	0.0075764	0.0579471	0.0452804	0.0564268	0.065702	0.0522539	0.0330457	Smarca1
5761	0.0248211	0.0457199	0.0426322	0.0463029	0.0329683	0.0523772	0.0467162	0.0467178	Cav1
5776	2.30243e-05	5.78061e-05	0.100065	0.065418	0.070228	0.0120412	0.132486	0.0407386	Pcyt1a
5776	0.0287043	0.0525358	0.0378613	0.0413401	0.0249775	0.0498238	0.0381119	0.0432818	Mafb
5781	0.00397615	0.00807275	0.0579415	0.0441501	0.0550384	0.0848149	0.0685135	0.023887	RP23-370G17.3
[truncated: 203 more rows]

## Sheet: Pachytene_2
Top	p.value	FDR	logFC.Differentiating_Spermatogonia_1	logFC.Differentiating_Spermatogonia_2	logFC.Leptotene	logFC.Pachytene_1	logFC.Undifferentiated_Spermatogonia	logFC.Zygotene	GeneName
[truncated: 5,551 more rows]

[truncated: 2 more sheets: Undifferentiated_Spermatogonia, Zygotene]
