# Supplementary material for: Staged developmental mapping and X chromosome transcriptional dynamics during mouse spermatogenesis
Source: Nat Commun. 2019 Mar 19;10:1251. doi: 10.1038/s41467-019-09182-1 (PMC6424977; doi:10.1038/s41467-019-09182-1)
Supplement: Supplementary file 9 — Supplementary Data 8 [file 41467_2019_9182_MOESM9_ESM.xlsx]

## Sheet: Sheet 1
Supplementary Data 8: Normalised gene expression correlated to the number of genes expressed in spermatocytes.
gene1	gene2	rho	p.value	FDR	limited	genename	FDR.DE	logFC.Spermatids
number.genes	ENSMUSG00000093668	0.709481	1.99998e-05	4.35985e-05	TRUE	Pou5f2	3.27704e-109	1.68559
number.genes	ENSMUSG00000038782	0.671555	1.99998e-05	4.35985e-05	TRUE	1700028J19Rik	9.23063e-23	0.583211
number.genes	ENSMUSG00000040794	0.671312	1.99998e-05	4.35985e-05	TRUE	C1qtnf4	2.97962e-58	-0.630122
number.genes	ENSMUSG00000106086	0.670819	1.99998e-05	4.35985e-05	TRUE	RP24-176P19.3	8.84158e-125	1.44234
number.genes	ENSMUSG00000020844	0.659125	1.99998e-05	4.35985e-05	TRUE	Nxn	4.66072e-218	2.04784
number.genes	ENSMUSG00000086796	0.65738	1.99998e-05	4.35985e-05	TRUE	4932702P03Rik	8.78909e-139	1.48005
number.genes	ENSMUSG00000027160	-0.657184	1.99998e-05	4.35985e-05	TRUE	Ccdc34	1.40634e-231	1.64284
number.genes	ENSMUSG00000038347	0.650466	1.99998e-05	4.35985e-05	TRUE	Tcte2	0.328209	-0.0466566
number.genes	ENSMUSG00000059970	-0.648877	1.99998e-05	4.35985e-05	TRUE	Hspa2	0	2.01279
number.genes	ENSMUSG00000017832	0.644541	1.99998e-05	4.35985e-05	TRUE	Hspb9	2.33191e-96	-1.60495
number.genes	ENSMUSG00000031518	0.640609	1.99998e-05	4.35985e-05	TRUE	Spata4	0.00328121	-0.105487
number.genes	ENSMUSG00000040699	0.639199	1.99998e-05	4.35985e-05	TRUE	Limd2	0.00410161	0.0911919
number.genes	ENSMUSG00000026853	0.631671	1.99998e-05	4.35985e-05	TRUE	Crat	1.10526e-134	1.19308
number.genes	ENSMUSG00000074807	0.628796	1.99998e-05	4.35985e-05	TRUE	Gm10762	5.00057e-116	1.23273
number.genes	ENSMUSG00000068391	0.628709	1.99998e-05	4.35985e-05	TRUE	Chrac1	1.6981e-172	1.1884
number.genes	ENSMUSG00000035890	0.625571	1.99998e-05	4.35985e-05	TRUE	Rnf126	4.34183e-48	0.521432
number.genes	ENSMUSG00000040532	0.624385	1.99998e-05	4.35985e-05	TRUE	Abhd11	1.61764e-41	0.69754
number.genes	ENSMUSG00000075480	0.623356	1.99998e-05	4.35985e-05	TRUE	Gm10840	4.66782e-36	-0.634326
number.genes	ENSMUSG00000028109	-0.622039	1.99998e-05	4.35985e-05	TRUE	Hormad1	1.50613e-242	2.23925
number.genes	ENSMUSG00000050114	0.620802	1.99998e-05	4.35985e-05	TRUE	Prdx6b	7.34501e-20	-0.60466
number.genes	ENSMUSG00000064341	-0.620644	1.99998e-05	4.35985e-05	TRUE	mt-Nd1	0	3.41472
number.genes	ENSMUSG00000052921	0.620128	1.99998e-05	4.35985e-05	TRUE	Arhgef15	1.77111e-76	0.741566
number.genes	ENSMUSG00000079407	0.619333	1.99998e-05	4.35985e-05	TRUE	1700110I01Rik	8.72474e-15	0.42932
number.genes	ENSMUSG00000079710	0.615745	1.99998e-05	4.35985e-05	TRUE	Gm3448	6.73138e-122	1.00254
number.genes	ENSMUSG00000038246	0.613825	1.99998e-05	4.35985e-05	TRUE	Fam50b	0.561362	-0.028159
number.genes	ENSMUSG00000022085	0.613821	1.99998e-05	4.35985e-05	TRUE	Pebp4	1.5151e-22	-0.520117
number.genes	ENSMUSG00000021759	0.613569	1.99998e-05	4.35985e-05	TRUE	Ppap2a	2.144e-57	0.938368
number.genes	ENSMUSG00000050623	0.612552	1.99998e-05	4.35985e-05	TRUE	Tex40	0.331901	-0.0534147
number.genes	ENSMUSG00000033055	0.607735	1.99998e-05	4.35985e-05	TRUE	Ankrd54	0	2.6026
number.genes	ENSMUSG00000013822	0.606567	1.99998e-05	4.35985e-05	TRUE	Elof1	1.4856e-22	-0.30011
number.genes	ENSMUSG00000039183	0.605533	1.99998e-05	4.35985e-05	TRUE	Nubp2	4.36216e-143	1.79361
number.genes	ENSMUSG00000025762	0.605186	1.99998e-05	4.35985e-05	TRUE	Larp1b	1.24027e-200	0.950989
number.genes	ENSMUSG00000050996	0.604139	1.99998e-05	4.35985e-05	TRUE	Cetn1	1.65832e-13	-0.294332
number.genes	ENSMUSG00000038503	0.604019	1.99998e-05	4.35985e-05	TRUE	Mesdc2	4.02034e-204	1.76337
number.genes	ENSMUSG00000022656	0.603236	1.99998e-05	4.35985e-05	TRUE	Pvrl3	2.06915e-79	0.795043
number.genes	ENSMUSG00000101959	0.602547	1.99998e-05	4.35985e-05	TRUE	Ldhal6b	1.95099e-34	0.499561
number.genes	ENSMUSG00000014529	0.602463	1.99998e-05	4.35985e-05	TRUE	Tmbim7	1.66186e-154	1.75788
number.genes	ENSMUSG00000010067	0.600886	1.99998e-05	4.35985e-05	TRUE	Rassf1	0	2.18327
number.genes	ENSMUSG00000094025	0.600326	1.99998e-05	4.35985e-05	TRUE	Gm8879	4.44016e-120	1.1224
number.genes	ENSMUSG00000075706	0.59968	1.99998e-05	4.35985e-05	TRUE	Gpx4	3.39628e-307	-1.5655
number.genes	ENSMUSG00000025337	0.597254	1.99998e-05	4.35985e-05	TRUE	Sbds	1.79139e-70	0.840813
number.genes	ENSMUSG00000084837	0.596603	1.99998e-05	4.35985e-05	TRUE	1700108N11Rik	2.467e-36	-0.955361
number.genes	ENSMUSG00000054934	0.595029	1.99998e-05	4.35985e-05	TRUE	Kcnmb4	5.26724e-26	0.600861
number.genes	ENSMUSG00000081984	0.594498	1.99998e-05	4.35985e-05	TRUE	Dnajb3	1.38338e-321	-2.08432
number.genes	ENSMUSG00000036480	0.594101	1.99998e-05	4.35985e-05	TRUE	Prss56	4.85376e-55	0.879513
number.genes	ENSMUSG00000102737	0.593961	1.99998e-05	4.35985e-05	TRUE	1700016A09Rik	3.67552e-16	-0.447568
number.genes	ENSMUSG00000021546	-0.592157	1.99998e-05	4.35985e-05	TRUE	Hnrnpk	0	2.19522
number.genes	ENSMUSG00000002210	0.591876	1.99998e-05	4.35985e-05	TRUE	Smg9	4.70826e-282	1.88757
number.genes	ENSMUSG00000099349	0.591082	1.99998e-05	4.35985e-05	TRUE	1700047G03Rik	1.32018e-31	0.46132
number.genes	ENSMUSG00000024696	0.590505	1.99998e-05	4.35985e-05	TRUE	Lpxn	6.19589e-126	1.06952
number.genes	ENSMUSG00000014470	0.590471	1.99998e-05	4.35985e-05	TRUE	Rnf166	0	2.75958
number.genes	ENSMUSG00000092305	0.589916	1.99998e-05	4.35985e-05	TRUE	Prps1l1	1.46197e-11	0.348637
number.genes	ENSMUSG00000066441	0.589013	1.99998e-05	4.35985e-05	TRUE	Rdh11	4.13561e-65	0.941003
number.genes	ENSMUSG00000020059	-0.587638	1.99998e-05	4.35985e-05	TRUE	Sycp3	0	3.36429
number.genes	ENSMUSG00000097831	0.58754	1.99998e-05	4.35985e-05	TRUE	4930540M05Rik	8.38528e-74	0.686415
number.genes	ENSMUSG00000052075	0.587074	1.99998e-05	4.35985e-05	TRUE	1700029F12Rik	5.85063e-70	-1.04849
number.genes	ENSMUSG00000030544	0.587032	1.99998e-05	4.35985e-05	TRUE	Mesp1	3.56011e-33	1.04667
number.genes	ENSMUSG00000027030	0.586054	1.99998e-05	4.35985e-05	TRUE	Stk39	2.55011e-15	0.334025
number.genes	ENSMUSG00000097014	0.585482	1.99998e-05	4.35985e-05	TRUE	Gm26706	5.57752e-102	0.799812
number.genes	ENSMUSG00000049526	0.585273	1.99998e-05	4.35985e-05	TRUE	Tmem202	9.66192e-14	0.418095
number.genes	ENSMUSG00000104529	0.582884	1.99998e-05	4.35985e-05	TRUE	RP23-301L9.7	5.48295e-18	0.381802
number.genes	ENSMUSG00000003346	0.58265	1.99998e-05	4.35985e-05	TRUE	Abhd17a	2.89652e-50	0.595762
number.genes	ENSMUSG00000031554	0.58164	1.99998e-05	4.35985e-05	TRUE	Adam5	1.8831e-34	-0.591308
number.genes	ENSMUSG00000035785	0.581607	1.99998e-05	4.35985e-05	TRUE	Cmtm2b	8.26859e-25	-0.715692
number.genes	ENSMUSG00000035560	0.581253	1.99998e-05	4.35985e-05	TRUE	Wdr20rt	1.79194e-15	0.351461
number.genes	ENSMUSG00000073976	0.581008	1.99998e-05	4.35985e-05	TRUE	1700026J12Rik	5.1303e-75	1.04552
number.genes	ENSMUSG00000072612	0.581004	1.99998e-05	4.35985e-05	TRUE	Gm10382	2.15888e-50	-0.825505
number.genes	ENSMUSG00000039335	0.58052	1.99998e-05	4.35985e-05	TRUE	Spata16	1.18612e-61	0.86871
number.genes	ENSMUSG00000009013	-0.580285	1.99998e-05	4.35985e-05	TRUE	Dynll1	3.89504e-301	-1.25235
number.genes	ENSMUSG00000022441	0.579817	1.99998e-05	4.35985e-05	TRUE	Efcab6	9.72694e-46	-0.886871
number.genes	ENSMUSG00000020526	0.579139	1.99998e-05	4.35985e-05	TRUE	Znhit3	0	2.05212
number.genes	ENSMUSG00000042184	0.579067	1.99998e-05	4.35985e-05	TRUE	1700069L16Rik	1.8264e-39	0.384981
number.genes	ENSMUSG00000100075	0.578596	1.99998e-05	4.35985e-05	TRUE	1700018L02Rik	1.03405e-60	1.07789
number.genes	ENSMUSG00000038515	0.578404	1.99998e-05	4.35985e-05	TRUE	Grtp1	1.99985e-146	1.59462
number.genes	ENSMUSG00000024608	-0.577876	1.99998e-05	4.35985e-05	TRUE	Rps14	1.68563e-59	0.448629
number.genes	ENSMUSG00000004980	-0.577732	1.99998e-05	4.35985e-05	TRUE	Hnrnpa2b1	2.79936e-225	2.42509
number.genes	ENSMUSG00000031851	0.577583	1.99998e-05	4.35985e-05	TRUE	Ntpcr	3.29375e-122	1.1107
number.genes	ENSMUSG00000086951	0.576072	1.99998e-05	4.35985e-05	TRUE	1700051A21Rik	0.107587	0.0981666
number.genes	ENSMUSG00000056682	0.575501	1.99998e-05	4.35985e-05	TRUE	4930465K10Rik	3.90166e-165	1.24545
number.genes	ENSMUSG00000097786	0.57547	1.99998e-05	4.35985e-05	TRUE	4933429H19Rik	4.45041e-36	-0.596661
number.genes	ENSMUSG00000097898	0.575448	1.99998e-05	4.35985e-05	TRUE	4930455B14Rik	1.04784e-49	0.781266
number.genes	ENSMUSG00000036557	0.575302	1.99998e-05	4.35985e-05	TRUE	1700011E24Rik	1.76991e-18	0.530512
number.genes	ENSMUSG00000021483	0.574909	1.99998e-05	4.35985e-05	TRUE	Cdk20	4.71999e-156	1.42998
number.genes	ENSMUSG00000092183	0.573898	1.99998e-05	4.35985e-05	TRUE	4930515G01Rik	6.66767e-53	0.543194
number.genes	ENSMUSG00000087295	0.573265	1.99998e-05	4.35985e-05	TRUE	Gm11193	4.22819e-27	0.4618
number.genes	ENSMUSG00000006333	-0.572637	1.99998e-05	4.35985e-05	TRUE	Rps9	4.79425e-24	0.330013
number.genes	ENSMUSG00000102936	0.572131	1.99998e-05	4.35985e-05	TRUE	Gm35584	3.06423e-112	0.903595
number.genes	ENSMUSG00000068114	0.570592	1.99998e-05	4.35985e-05	TRUE	Ccdc134	7.66531e-129	1.04697
number.genes	ENSMUSG00000028310	0.570469	1.99998e-05	4.35985e-05	TRUE	Ppp3r2	6.05678e-17	-0.559251
number.genes	ENSMUSG00000020865	0.570279	1.99998e-05	4.35985e-05	TRUE	Abcc3	0.349164	0.0560767
number.genes	ENSMUSG00000021660	0.570039	1.99998e-05	4.35985e-05	TRUE	Btf3	5.68256e-05	0.11122
number.genes	ENSMUSG00000016626	0.569454	1.99998e-05	4.35985e-05	TRUE	Nlrp14	0.582336	0.0389735
number.genes	ENSMUSG00000030795	-0.568027	1.99998e-05	4.35985e-05	TRUE	Fus	2.22534e-45	0.699702
number.genes	ENSMUSG00000024654	0.567679	1.99998e-05	4.35985e-05	TRUE	Asrgl1	2.27414e-33	-0.44167
number.genes	ENSMUSG00000044276	0.567112	1.99998e-05	4.35985e-05	TRUE	4933427E11Rik	3.53772e-56	0.886089
number.genes	ENSMUSG00000031493	0.567049	1.99998e-05	4.35985e-05	TRUE	Ggn	8.56241e-33	-0.693209
number.genes	ENSMUSG00000022783	0.566653	1.99998e-05	4.35985e-05	TRUE	Spag6	2.80033e-159	1.65116
number.genes	ENSMUSG00000003341	0.565526	1.99998e-05	4.35985e-05	TRUE	Atp8b3	1.81119e-60	-0.708941
number.genes	ENSMUSG00000001794	0.564956	1.99998e-05	4.35985e-05	TRUE	Capns1	5.1561e-06	-0.172663
number.genes	ENSMUSG00000037752	0.564332	1.99998e-05	4.35985e-05	TRUE	Xkr8	4.64175e-14	0.379341
number.genes	ENSMUSG00000057047	0.563938	1.99998e-05	4.35985e-05	TRUE	1700010B08Rik	1.42863e-93	1.17825
number.genes	ENSMUSG00000042662	0.563704	1.99998e-05	4.35985e-05	TRUE	Dusp15	3.77355e-48	-0.796179
number.genes	ENSMUSG00000029003	0.563192	1.99998e-05	4.35985e-05	TRUE	Mad2l2	1.4549e-287	1.70571
number.genes	ENSMUSG00000030292	0.563028	1.99998e-05	4.35985e-05	TRUE	Smco2	0.0260011	-0.12168
number.genes	ENSMUSG00000049881	0.562907	1.99998e-05	4.35985e-05	TRUE	2810025M15Rik	2.88809e-132	1.12245
number.genes	ENSMUSG00000059518	0.562863	1.99998e-05	4.35985e-05	TRUE	Znhit1	6.72491e-123	0.612094
number.genes	ENSMUSG00000087122	0.56278	1.99998e-05	4.35985e-05	TRUE	4930403D09Rik	9.60146e-87	-1.18484
number.genes	ENSMUSG00000034120	-0.562737	1.99998e-05	4.35985e-05	TRUE	Srsf2	3.26549e-76	0.89365
number.genes	ENSMUSG00000073730	0.562407	1.99998e-05	4.35985e-05	TRUE	4933415F23Rik	1.32376e-57	-0.660687
number.genes	ENSMUSG00000038026	0.562076	1.99998e-05	4.35985e-05	TRUE	Kcnj9	9.91664e-42	0.699148
number.genes	ENSMUSG00000035456	0.561743	1.99998e-05	4.35985e-05	TRUE	Prdm8	3.95832e-12	0.209532
number.genes	ENSMUSG00000074178	0.561648	1.99998e-05	4.35985e-05	TRUE	Gm10638	9.76759e-265	-2.0966
number.genes	ENSMUSG00000070283	0.561455	1.99998e-05	4.35985e-05	TRUE	Ndufaf3	0	1.84643
number.genes	ENSMUSG00000042099	0.561422	1.99998e-05	4.35985e-05	TRUE	Kank3	4.56922e-33	0.640934
number.genes	ENSMUSG00000103705	0.561404	1.99998e-05	4.35985e-05	TRUE	4930518J20Rik	1.08173e-59	-1.00869
number.genes	ENSMUSG00000025372	0.560904	1.99998e-05	4.35985e-05	TRUE	Baiap2	9.59032e-13	0.3658
number.genes	ENSMUSG00000063163	0.560785	1.99998e-05	4.35985e-05	TRUE	Speer2	2.70456e-71	1.02041
number.genes	ENSMUSG00000048731	0.560577	1.99998e-05	4.35985e-05	TRUE	Ggnbp1	6.9115e-67	1.08106
number.genes	ENSMUSG00000070837	0.559084	1.99998e-05	4.35985e-05	TRUE	Aurkc	1.69111e-41	0.489715
number.genes	ENSMUSG00000000942	0.558984	1.99998e-05	4.35985e-05	TRUE	Hoxa4	4.27176e-18	0.389126
number.genes	ENSMUSG00000032306	0.557855	1.99998e-05	4.35985e-05	TRUE	Mpi	3.20701e-189	1.41899
number.genes	ENSMUSG00000056665	0.557317	1.99998e-05	4.35985e-05	TRUE	Them6	3.42784e-189	2.07381
number.genes	ENSMUSG00000045815	0.556496	1.99998e-05	4.35985e-05	TRUE	1700101I19Rik	2.08872e-33	-0.427748
number.genes	ENSMUSG00000020614	0.556391	1.99998e-05	4.35985e-05	TRUE	Fam20a	2.52162e-70	-0.915031
number.genes	ENSMUSG00000092074	0.555715	1.99998e-05	4.35985e-05	TRUE	Dynlt1a	7.29477e-131	1.12943
number.genes	ENSMUSG00000014313	-0.553661	1.99998e-05	4.35985e-05	TRUE	Cox6c	0	1.66593
number.genes	ENSMUSG00000028013	0.55334	1.99998e-05	4.35985e-05	TRUE	Ppa2	1.87695e-37	0.54179
number.genes	ENSMUSG00000022773	0.553221	1.99998e-05	4.35985e-05	TRUE	Ypel1	2.76797e-10	-0.181098
number.genes	ENSMUSG00000067848	0.552632	1.99998e-05	4.35985e-05	TRUE	4933402N22Rik	1.3994e-128	1.16446
number.genes	ENSMUSG00000035283	0.552353	1.99998e-05	4.35985e-05	TRUE	Adrb1	2.7857e-62	0.428518
number.genes	ENSMUSG00000045211	0.552146	1.99998e-05	4.35985e-05	TRUE	Nudt18	5.22284e-67	-0.855446
number.genes	ENSMUSG00000036196	0.551779	1.99998e-05	4.35985e-05	TRUE	Slc26a8	2.07431e-67	0.730333
number.genes	ENSMUSG00000058709	0.5504	1.99998e-05	4.35985e-05	TRUE	Egln2	5.35012e-54	-0.669601
number.genes	ENSMUSG00000029784	0.549897	1.99998e-05	4.35985e-05	TRUE	Ssmem1	1.74443e-17	-0.477885
number.genes	ENSMUSG00000051234	-0.549559	1.99998e-05	4.35985e-05	TRUE	Rnf7	0	2.00651
number.genes	ENSMUSG00000002308	0.548757	1.99998e-05	4.35985e-05	TRUE	Cd320	2.5755e-249	1.93508
number.genes	ENSMUSG00000020475	0.54851	1.99998e-05	4.35985e-05	TRUE	Pgam2	8.93635e-80	-0.960984
number.genes	ENSMUSG00000056209	-0.548484	1.99998e-05	4.35985e-05	TRUE	Npm3	1.28825e-159	0.868892
number.genes	ENSMUSG00000091735	0.547927	1.99998e-05	4.35985e-05	TRUE	Gpr62	1.13336e-05	-0.211172
number.genes	ENSMUSG00000083649	0.547465	1.99998e-05	4.35985e-05	TRUE	Rasl2-9	8.06587e-05	0.305893
number.genes	ENSMUSG00000026254	0.547254	1.99998e-05	4.35985e-05	TRUE	Eif4e2	5.48731e-50	0.583587
number.genes	ENSMUSG00000059395	0.546672	1.99998e-05	4.35985e-05	TRUE	Nkapl	1.92626e-210	1.67764
number.genes	ENSMUSG00000073471	0.546397	1.99998e-05	4.35985e-05	TRUE	Rsph3a	1.37408e-112	0.99637
number.genes	ENSMUSG00000102677	0.545975	1.99998e-05	4.35985e-05	TRUE	4930535E02Rik	1.00504e-51	0.613583
number.genes	ENSMUSG00000049932	-0.545206	1.99998e-05	4.35985e-05	TRUE	H2afx	1.99987e-218	2.04098
number.genes	ENSMUSG00000027316	0.544931	1.99998e-05	4.35985e-05	TRUE	Gfra4	2.01091e-89	0.859459
number.genes	ENSMUSG00000030590	0.544851	1.99998e-05	4.35985e-05	TRUE	Fam98c	1.5771e-17	0.458917
number.genes	ENSMUSG00000039131	0.544701	1.99998e-05	4.35985e-05	TRUE	Gipc2	2.9205e-44	0.463494
number.genes	ENSMUSG00000021758	-0.544374	1.99998e-05	4.35985e-05	TRUE	Ddx4	1.26428e-233	1.44702
number.genes	ENSMUSG00000031849	0.544199	1.99998e-05	4.35985e-05	TRUE	Comp	9.11307e-08	-0.22624
number.genes	ENSMUSG00000048707	0.543725	1.99998e-05	4.35985e-05	TRUE	Tprn	2.24207e-10	0.342527
number.genes	ENSMUSG00000102774	0.543497	1.99998e-05	4.35985e-05	TRUE	Gm9748	0.0380601	-0.100411
number.genes	ENSMUSG00000028643	0.543293	1.99998e-05	4.35985e-05	TRUE	Ccdc23	1.30838e-75	-0.779844
number.genes	ENSMUSG00000050035	0.542865	1.99998e-05	4.35985e-05	TRUE	Fhl4	1.09657e-94	-1.20785
number.genes	ENSMUSG00000026255	0.542851	1.99998e-05	4.35985e-05	TRUE	Efhd1	1.35109e-28	0.658996
number.genes	ENSMUSG00000032667	0.542728	1.99998e-05	4.35985e-05	TRUE	Pon2	0.371522	0.040956
number.genes	ENSMUSG00000028851	-0.54249	1.99998e-05	4.35985e-05	TRUE	Nudc	1.83488e-174	2.35773
number.genes	ENSMUSG00000053868	0.542328	1.99998e-05	4.35985e-05	TRUE	Gm5142	1.07345e-147	-1.82054
number.genes	ENSMUSG00000043445	0.542322	1.99998e-05	4.35985e-05	TRUE	Pgp	3.89028e-146	-0.918842
number.genes	ENSMUSG00000046173	0.542008	1.99998e-05	4.35985e-05	TRUE	Pabpc6	9.52099e-187	2.27263
number.genes	ENSMUSG00000025103	0.541498	1.99998e-05	4.35985e-05	TRUE	Btbd1	3.40369e-34	0.401762
number.genes	ENSMUSG00000031831	0.54146	1.99998e-05	4.35985e-05	TRUE	Dnaaf1	0.520736	-0.0321418
number.genes	ENSMUSG00000069805	0.541333	1.99998e-05	4.35985e-05	TRUE	Fbp1	4.17542e-115	1.17724
number.genes	ENSMUSG00000064363	-0.540937	1.99998e-05	4.35985e-05	TRUE	mt-Nd4	0	3.05295
number.genes	ENSMUSG00000028159	0.540883	1.99998e-05	4.35985e-05	TRUE	Dapp1	1.80205e-23	0.48584
number.genes	ENSMUSG00000016559	-0.540777	1.99998e-05	4.35985e-05	TRUE	H3f3b	1.10646e-90	1.47005
number.genes	ENSMUSG00000071322	0.539538	1.99998e-05	4.35985e-05	TRUE	Tcp10a	1.02039e-49	-0.894777
number.genes	ENSMUSG00000037278	0.539297	1.99998e-05	4.35985e-05	TRUE	Tmem97	6.76495e-220	1.71045
number.genes	ENSMUSG00000054428	0.539117	1.99998e-05	4.35985e-05	TRUE	Atpif1	0.0148099	-0.0901627
number.genes	ENSMUSG00000045193	-0.538977	1.99998e-05	4.35985e-05	TRUE	Cirbp	0	2.73648
number.genes	ENSMUSG00000024973	0.538808	1.99998e-05	4.35985e-05	TRUE	Hrasls5	4.8412e-130	-1.57087
number.genes	ENSMUSG00000029620	0.538593	1.99998e-05	4.35985e-05	TRUE	1700018F24Rik	2.40902e-51	0.879243
number.genes	ENSMUSG00000106209	0.538525	1.99998e-05	4.35985e-05	TRUE	RP23-50I16.2	1.40183e-15	-0.471766
number.genes	ENSMUSG00000029616	0.53839	1.99998e-05	4.35985e-05	TRUE	Erp29	0.00143178	0.122903
number.genes	ENSMUSG00000043621	0.538356	1.99998e-05	4.35985e-05	TRUE	Ubxn10	2.00872e-42	-0.663093
number.genes	ENSMUSG00000037279	0.538332	1.99998e-05	4.35985e-05	TRUE	Ovol2	1.74818e-18	0.570111
number.genes	ENSMUSG00000050553	0.538268	1.99998e-05	4.35985e-05	TRUE	Gk2	0.00174557	0.207259
number.genes	ENSMUSG00000062859	0.537995	1.99998e-05	4.35985e-05	TRUE	Tcp11	4.42494e-230	-1.7894
number.genes	ENSMUSG00000055602	0.537951	1.99998e-05	4.35985e-05	TRUE	Tcp10b	4.74226e-61	-1.03796
number.genes	ENSMUSG00000040231	0.537827	1.99998e-05	4.35985e-05	TRUE	Syngr4	0	1.71926
number.genes	ENSMUSG00000078627	0.537626	1.99998e-05	4.35985e-05	TRUE	March10	1.50176e-205	-1.63694
number.genes	ENSMUSG00000075227	0.537422	1.99998e-05	4.35985e-05	TRUE	Znhit2	1.17854e-119	-1.416
number.genes	ENSMUSG00000025532	0.537213	1.99998e-05	4.35985e-05	TRUE	Crcp	7.67648e-88	0.962303
number.genes	ENSMUSG00000070493	-0.537136	1.99998e-05	4.35985e-05	TRUE	Chchd2	0	2.14174
number.genes	ENSMUSG00000028832	-0.537	1.99998e-05	4.35985e-05	TRUE	Stmn1	0	3.31705
number.genes	ENSMUSG00000085818	0.536167	1.99998e-05	4.35985e-05	TRUE	Gm13267	3.74065e-55	0.606566
number.genes	ENSMUSG00000060860	-0.536057	1.99998e-05	4.35985e-05	TRUE	Ube2s	0	1.5814
number.genes	ENSMUSG00000027404	-0.535859	1.99998e-05	4.35985e-05	TRUE	Snrpb	1.81983e-249	2.86117
number.genes	ENSMUSG00000029624	0.535611	1.99998e-05	4.35985e-05	TRUE	Ptcd1	6.06441e-92	0.775779
number.genes	ENSMUSG00000028610	0.535293	1.99998e-05	4.35985e-05	TRUE	Dmrtb1	0.200245	0.0874771
number.genes	ENSMUSG00000025171	0.534707	1.99998e-05	4.35985e-05	TRUE	Ubtd1	1.96386e-16	-0.358265
number.genes	ENSMUSG00000019834	0.534357	1.99998e-05	4.35985e-05	TRUE	Slc22a16	1.92706e-11	0.470184
number.genes	ENSMUSG00000068349	-0.532973	1.99998e-05	4.35985e-05	TRUE	Gml	1.98854e-118	2.04625
number.genes	ENSMUSG00000032512	0.532621	1.99998e-05	4.35985e-05	TRUE	Wdr48	9.77426e-52	0.727977
number.genes	ENSMUSG00000039540	0.532366	1.99998e-05	4.35985e-05	TRUE	4921524L21Rik	0.391614	-0.0315348
number.genes	ENSMUSG00000071104	0.532279	1.99998e-05	4.35985e-05	TRUE	Ccdc110	0.719968	-0.0191043
number.genes	ENSMUSG00000066037	-0.530934	1.99998e-05	4.35985e-05	TRUE	Hnrnpr	3.43678e-212	1.51048
number.genes	ENSMUSG00000057816	0.530823	1.99998e-05	4.35985e-05	TRUE	1700007G11Rik	9.38591e-21	0.474184
number.genes	ENSMUSG00000091685	0.530368	1.99998e-05	4.35985e-05	TRUE	Gm17359	9.71093e-40	-0.673279
number.genes	ENSMUSG00000048755	0.530122	1.99998e-05	4.35985e-05	TRUE	Mcat	6.90896e-195	1.45084
number.genes	ENSMUSG00000070568	0.529279	1.99998e-05	4.35985e-05	TRUE	1700039E15Rik	0.000822056	0.166962
number.genes	ENSMUSG00000046330	-0.529167	1.99998e-05	4.35985e-05	TRUE	Rpl37a	0.00247676	0.0711095
number.genes	ENSMUSG00000028944	0.529079	1.99998e-05	4.35985e-05	TRUE	Prkag2	7.25713e-106	-1.33736
number.genes	ENSMUSG00000062773	-0.527605	1.99998e-05	4.35985e-05	TRUE	Tex101	5.27399e-174	3.43774
number.genes	ENSMUSG00000063171	-0.527377	1.99998e-05	4.35985e-05	TRUE	Rps4l	1.23896e-127	1.00822
number.genes	ENSMUSG00000025808	0.527226	1.99998e-05	4.35985e-05	TRUE	Ccdc7	1.60726e-30	-0.498008
number.genes	ENSMUSG00000036781	-0.526847	1.99998e-05	4.35985e-05	TRUE	Rps27l	1.67583e-210	1.49877
number.genes	ENSMUSG00000045238	0.526361	1.99998e-05	4.35985e-05	TRUE	A730035I17Rik	4.1702e-21	-0.499835
number.genes	ENSMUSG00000010044	0.526268	1.99998e-05	4.35985e-05	TRUE	Zmynd10	0	2.76963
number.genes	ENSMUSG00000030847	0.526085	1.99998e-05	4.35985e-05	TRUE	Bag3	1.27625e-40	0.621484
number.genes	ENSMUSG00000028294	0.525824	1.99998e-05	4.35985e-05	TRUE	1700003M02Rik	0.0203511	-0.104939
number.genes	ENSMUSG00000029517	0.525399	1.99998e-05	4.35985e-05	TRUE	Ankrd7	3.94267e-27	-0.631586
number.genes	ENSMUSG00000027855	-0.525311	1.99998e-05	4.35985e-05	TRUE	Sycp1	2.99058e-192	2.95637
number.genes	ENSMUSG00000040298	0.524883	1.99998e-05	4.35985e-05	TRUE	Btbd16	2.54368e-115	-0.982766
number.genes	ENSMUSG00000028314	0.523852	1.99998e-05	4.35985e-05	TRUE	Toporsl	0.0822165	0.114106
number.genes	ENSMUSG00000068882	-0.523588	1.99998e-05	4.35985e-05	TRUE	Ssb	4.27803e-154	1.70484
number.genes	ENSMUSG00000033701	0.52307	1.99998e-05	4.35985e-05	TRUE	Acbd6	5.81782e-22	0.279241
number.genes	ENSMUSG00000092341	-0.522957	1.99998e-05	4.35985e-05	TRUE	Malat1	2.2929e-46	1.07731
number.genes	ENSMUSG00000033368	0.522913	1.99998e-05	4.35985e-05	TRUE	Trim69	0.304268	0.0612924
number.genes	ENSMUSG00000024309	-0.522728	1.99998e-05	4.35985e-05	TRUE	Pfdn6	0	1.66712
number.genes	ENSMUSG00000003354	0.522152	1.99998e-05	4.35985e-05	TRUE	Ccdc65	1.84604e-23	0.474427
number.genes	ENSMUSG00000001666	0.522087	1.99998e-05	4.35985e-05	TRUE	Ddt	0	2.54779
number.genes	ENSMUSG00000041809	0.521525	1.99998e-05	4.35985e-05	TRUE	Efhc1	4.29504e-14	0.34153
number.genes	ENSMUSG00000028637	0.521355	1.99998e-05	4.35985e-05	TRUE	Ccdc30	2.55483e-52	-1.02598
number.genes	ENSMUSG00000078958	0.521275	1.99998e-05	4.35985e-05	TRUE	Atp6ap1l	2.52856e-24	-0.545144
number.genes	ENSMUSG00000039168	0.521123	1.99998e-05	4.35985e-05	TRUE	Dap	2.9891e-46	0.625914
number.genes	ENSMUSG00000028813	0.521012	1.99998e-05	4.35985e-05	TRUE	CK137956	1.35135e-46	0.670985
number.genes	ENSMUSG00000053226	0.520967	1.99998e-05	4.35985e-05	TRUE	Dand5	5.05332e-41	-0.573279
number.genes	ENSMUSG00000030792	0.520248	1.99998e-05	4.35985e-05	TRUE	Dkkl1	0.441279	-0.0223899
number.genes	ENSMUSG00000019969	0.520021	1.99998e-05	4.35985e-05	TRUE	Psen1	2.43726e-99	-0.965036
number.genes	ENSMUSG00000100937	0.520001	1.99998e-05	4.35985e-05	TRUE	1700020D05Rik	7.55477e-22	-0.806755
number.genes	ENSMUSG00000038170	0.519984	1.99998e-05	4.35985e-05	TRUE	Pde4dip	1.75184e-121	1.33552
number.genes	ENSMUSG00000029070	0.519967	1.99998e-05	4.35985e-05	TRUE	Mxra8	0.597086	-0.0277496
number.genes	ENSMUSG00000042293	0.519886	1.99998e-05	4.35985e-05	TRUE	Gm5617	2.45663e-290	-2.12124
number.genes	ENSMUSG00000048481	0.519311	1.99998e-05	4.35985e-05	TRUE	Mypop	4.38612e-23	0.501126
number.genes	ENSMUSG00000022269	0.519039	1.99998e-05	4.35985e-05	TRUE	March11	1.12412e-20	0.653253
number.genes	ENSMUSG00000074635	0.518489	1.99998e-05	4.35985e-05	TRUE	3110070M22Rik	0.00502754	-0.155601
number.genes	ENSMUSG00000039218	-0.518123	1.99998e-05	4.35985e-05	TRUE	Srrm2	0	2.35683
number.genes	ENSMUSG00000042207	-0.518039	1.99998e-05	4.35985e-05	TRUE	Kdm5b	7.32767e-212	1.90961
number.genes	ENSMUSG00000032021	0.518005	1.99998e-05	4.35985e-05	TRUE	Crtam	3.44961e-113	1.14835
number.genes	ENSMUSG00000025142	0.517772	1.99998e-05	4.35985e-05	TRUE	Aspscr1	5.04559e-25	-0.369869
number.genes	ENSMUSG00000086234	0.517705	1.99998e-05	4.35985e-05	TRUE	Usp46os2	0.0798424	0.0525234
number.genes	ENSMUSG00000053030	0.517525	1.99998e-05	4.35985e-05	TRUE	Spink2	2.14211e-20	0.518165
number.genes	ENSMUSG00000101963	0.517284	1.99998e-05	4.35985e-05	TRUE	1700001J11Rik	0.0017966	-0.21587
number.genes	ENSMUSG00000024566	0.516973	1.99998e-05	4.35985e-05	TRUE	Atp9b	6.90847e-33	0.468689
number.genes	ENSMUSG00000072878	0.516709	1.99998e-05	4.35985e-05	TRUE	1700123L14Rik	8.42818e-34	-0.926504
number.genes	ENSMUSG00000071724	0.516671	1.99998e-05	4.35985e-05	TRUE	Smpd5	9.78906e-303	1.67944
number.genes	ENSMUSG00000030617	0.516561	1.99998e-05	4.35985e-05	TRUE	Ccdc83	0.00059061	-0.206704
number.genes	ENSMUSG00000022089	0.51599	1.99998e-05	4.35985e-05	TRUE	Bin3	2.41385e-187	1.3187
number.genes	ENSMUSG00000071234	0.515707	1.99998e-05	4.35985e-05	TRUE	Syndig1l	1.54377e-37	0.387932
number.genes	ENSMUSG00000052371	0.515673	1.99998e-05	4.35985e-05	TRUE	Hoxd3os1	1.18098e-10	-0.266556
number.genes	ENSMUSG00000064370	-0.515648	1.99998e-05	4.35985e-05	TRUE	mt-Cytb	8.34516e-294	3.53755
number.genes	ENSMUSG00000027088	0.515525	1.99998e-05	4.35985e-05	TRUE	Phospho2	8.82182e-58	1.09874
number.genes	ENSMUSG00000095595	0.51552	1.99998e-05	4.35985e-05	TRUE	Fam177a	3.4542e-111	0.925539
number.genes	ENSMUSG00000106020	0.515332	1.99998e-05	4.35985e-05	TRUE	RP23-134K6.3	1.94277e-13	-0.293059
number.genes	ENSMUSG00000025792	0.515264	1.99998e-05	4.35985e-05	TRUE	Slc25a10	1.88074e-69	0.645732
number.genes	ENSMUSG00000040866	0.515192	1.99998e-05	4.35985e-05	TRUE	Rsph6a	0.000129337	0.247037
number.genes	ENSMUSG00000006784	0.515159	1.99998e-05	4.35985e-05	TRUE	Ttc25	0.00641999	0.127268
number.genes	ENSMUSG00000026049	-0.5151	1.99998e-05	4.35985e-05	TRUE	Tex30	2.90517e-08	0.317324
number.genes	ENSMUSG00000012211	0.514635	1.99998e-05	4.35985e-05	TRUE	Tex22	5.67441e-48	-0.948132
number.genes	ENSMUSG00000086119	0.514611	1.99998e-05	4.35985e-05	TRUE	Gm2415	7.1654e-68	-0.878436
number.genes	ENSMUSG00000026021	-0.51443	1.99998e-05	4.35985e-05	TRUE	Sumo1	3.21003e-197	1.27794
number.genes	ENSMUSG00000022542	0.514405	1.99998e-05	4.35985e-05	TRUE	Sept12	8.8149e-28	-0.482032
number.genes	ENSMUSG00000028669	0.514282	1.99998e-05	4.35985e-05	TRUE	Pithd1	1.31797e-69	0.73684
number.genes	ENSMUSG00000028936	-0.514211	1.99998e-05	4.35985e-05	TRUE	Rpl22	5.21442e-38	0.593908
number.genes	ENSMUSG00000020164	0.513863	1.99998e-05	4.35985e-05	TRUE	Kcnmb4os1	3.93282e-82	-1.02513
number.genes	ENSMUSG00000022185	-0.51358	1.99998e-05	4.35985e-05	TRUE	Acin1	7.44965e-262	1.61347
number.genes	ENSMUSG00000097016	0.513551	1.99998e-05	4.35985e-05	TRUE	Gm26708	0.0699642	-0.070808
number.genes	ENSMUSG00000051732	0.513445	1.99998e-05	4.35985e-05	TRUE	Pabpc2	0.126614	0.102895
number.genes	ENSMUSG00000020698	0.513381	1.99998e-05	4.35985e-05	TRUE	Cct6b	3.96451e-16	-0.405539
number.genes	ENSMUSG00000002477	-0.513181	1.99998e-05	4.35985e-05	TRUE	Snrpd1	9.11545e-76	0.750319
number.genes	ENSMUSG00000091558	0.512917	1.99998e-05	4.35985e-05	TRUE	Gm17227	9.19614e-06	0.182603
number.genes	ENSMUSG00000060445	-0.512844	1.99998e-05	4.35985e-05	TRUE	Sycp2	0	2.51425
number.genes	ENSMUSG00000079580	0.512812	1.99998e-05	4.35985e-05	TRUE	Tmem217	9.93826e-54	-0.772521
number.genes	ENSMUSG00000010592	-0.512782	1.99998e-05	4.35985e-05	TRUE	Dazl	1.46406e-69	1.34635
number.genes	ENSMUSG00000030887	0.512764	1.99998e-05	4.35985e-05	TRUE	Pdzd9	0.37531	0.0628903
number.genes	ENSMUSG00000091154	0.512447	1.99998e-05	4.35985e-05	TRUE	Proscos	2.21733e-73	-0.8245
number.genes	ENSMUSG00000030851	0.512241	1.99998e-05	4.35985e-05	TRUE	Ldhc	1.12121e-12	-0.256865
number.genes	ENSMUSG00000062825	0.511889	1.99998e-05	4.35985e-05	TRUE	Actg1	0	3.05501
number.genes	ENSMUSG00000027620	-0.511875	1.99998e-05	4.35985e-05	TRUE	Rbm39	1.82262e-245	2.18096
number.genes	ENSMUSG00000044678	-0.511749	1.99998e-05	4.35985e-05	TRUE	Ly6k	9.76363e-233	2.45355
number.genes	ENSMUSG00000068735	0.511616	1.99998e-05	4.35985e-05	TRUE	Trp53i11	3.58726e-39	0.462199
number.genes	ENSMUSG00000005947	0.511565	1.99998e-05	4.35985e-05	TRUE	Itgae	4.42556e-23	-0.609115
number.genes	ENSMUSG00000034614	0.511352	1.99998e-05	4.35985e-05	TRUE	Pik3ip1	5.22686e-28	0.619916
number.genes	ENSMUSG00000051736	0.51069	1.99998e-05	4.35985e-05	TRUE	Fam229b	6.83898e-217	-1.11828
number.genes	ENSMUSG00000026429	-0.510628	1.99998e-05	4.35985e-05	TRUE	Ube2t	0	3.28039
number.genes	ENSMUSG00000022620	0.51053	1.99998e-05	4.35985e-05	TRUE	Arsa	1.37033e-13	0.359568
number.genes	ENSMUSG00000028392	0.509683	1.99998e-05	4.35985e-05	TRUE	Bspry	2.7012e-99	-1.03616
number.genes	ENSMUSG00000059920	0.509541	1.99998e-05	4.35985e-05	TRUE	4930453N24Rik	8.92011e-257	-1.40199
number.genes	ENSMUSG00000058626	0.509524	1.99998e-05	4.35985e-05	TRUE	Capn11	2.15214e-51	0.486521
number.genes	ENSMUSG00000007888	0.509205	1.99998e-05	4.35985e-05	TRUE	Crlf1	5.84877e-50	-0.765726
number.genes	ENSMUSG00000026203	0.509141	1.99998e-05	4.35985e-05	TRUE	Dnajb2	1.45921e-46	-0.713198
number.genes	ENSMUSG00000086459	0.508577	1.99998e-05	4.35985e-05	TRUE	1700030C12Rik	2.48501e-138	-1.68987
number.genes	ENSMUSG00000037437	0.508424	1.99998e-05	4.35985e-05	TRUE	Adam32	5.70131e-07	-0.26814
number.genes	ENSMUSG00000063229	0.508099	1.99998e-05	4.35985e-05	TRUE	Ldha	1.48628e-99	0.957016
number.genes	ENSMUSG00000047446	0.507685	1.99998e-05	4.35985e-05	TRUE	Arl4a	8.10321e-143	-0.967658
number.genes	ENSMUSG00000078938	-0.507347	1.99998e-05	4.35985e-05	TRUE	Syce3	3.77618e-28	-0.529335
number.genes	ENSMUSG00000022236	0.506974	1.99998e-05	4.35985e-05	TRUE	Ropn1l	7.12156e-11	-0.214277
number.genes	ENSMUSG00000037235	0.506888	1.99998e-05	4.35985e-05	TRUE	Mxd4	4.49655e-23	-0.563744
number.genes	ENSMUSG00000029384	0.506775	1.99998e-05	4.35985e-05	TRUE	2010109A12Rik	5.76408e-123	-1.09084
number.genes	ENSMUSG00000052926	0.506743	1.99998e-05	4.35985e-05	TRUE	Rnaseh2a	3.75221e-67	-1.25049
number.genes	ENSMUSG00000042707	0.506741	1.99998e-05	4.35985e-05	TRUE	Dnali1	1.55396e-180	-1.48868
number.genes	ENSMUSG00000069041	-0.506731	1.99998e-05	4.35985e-05	TRUE	Slc25a31	5.48827e-290	1.86842
number.genes	ENSMUSG00000010376	-0.50672	1.99998e-05	4.35985e-05	TRUE	Nedd8	0	2.0072
number.genes	ENSMUSG00000027001	0.505847	1.99998e-05	4.35985e-05	TRUE	Dusp19	2.54065e-82	0.866499
number.genes	ENSMUSG00000042734	0.50542	1.99998e-05	4.35985e-05	TRUE	Ttc9	2.0357e-30	0.463638
number.genes	ENSMUSG00000097032	0.50539	1.99998e-05	4.35985e-05	TRUE	4930539J05Rik	1.17351e-118	-1.12296
number.genes	ENSMUSG00000008668	-0.505378	1.99998e-05	4.35985e-05	TRUE	Rps18	4.98739e-15	0.20718
number.genes	ENSMUSG00000017830	0.505336	1.99998e-05	4.35985e-05	TRUE	Dhx58	7.60944e-45	0.587224
number.genes	ENSMUSG00000025371	0.505054	1.99998e-05	4.35985e-05	TRUE	Chmp6	4.38798e-201	1.48084
number.genes	ENSMUSG00000024805	-0.504706	1.99998e-05	4.35985e-05	TRUE	Pcgf5	2.4701e-219	2.60539
number.genes	ENSMUSG00000062997	-0.504271	1.99998e-05	4.35985e-05	TRUE	Rpl35	9.26842e-11	-0.193788
number.genes	ENSMUSG00000024112	0.504151	1.99998e-05	4.35985e-05	TRUE	Cacna1h	1.68581e-51	0.413892
number.genes	ENSMUSG00000006589	0.504001	1.99998e-05	4.35985e-05	TRUE	Aprt	8.37615e-173	1.48369
number.genes	ENSMUSG00000065968	0.503934	1.99998e-05	4.35985e-05	TRUE	Ifitm7	1.56436e-99	-1.12973
number.genes	ENSMUSG00000021555	-0.503535	1.99998e-05	4.35985e-05	TRUE	Naa35	1.51166e-244	1.90591
number.genes	ENSMUSG00000056851	-0.503529	1.99998e-05	4.35985e-05	TRUE	Pcbp2	0	1.53341
number.genes	ENSMUSG00000025129	0.503347	1.99998e-05	4.35985e-05	TRUE	Ppp1r27	5.08945e-99	1.07587
number.genes	ENSMUSG00000071359	0.503326	1.99998e-05	4.35985e-05	TRUE	Tbpl1	1.85153e-112	1.25912
number.genes	ENSMUSG00000071172	-0.503117	1.99998e-05	4.35985e-05	TRUE	Srsf3	0	2.32799
number.genes	ENSMUSG00000085984	0.503067	1.99998e-05	4.35985e-05	TRUE	1700001G11Rik	7.9649e-42	0.628995
number.genes	ENSMUSG00000039133	0.503046	1.99998e-05	4.35985e-05	TRUE	9330171B17Rik	3.58925e-25	0.365082
number.genes	ENSMUSG00000005481	-0.502781	1.99998e-05	4.35985e-05	TRUE	Ddx39	4.6354e-222	2.44669
number.genes	ENSMUSG00000047528	0.50277	1.99998e-05	4.35985e-05	TRUE	Als2cr12	1.46138e-101	0.943347
number.genes	ENSMUSG00000038932	0.502365	1.99998e-05	4.35985e-05	TRUE	Tcfl5	4.3004e-108	0.955605
number.genes	ENSMUSG00000028691	-0.502095	1.99998e-05	4.35985e-05	TRUE	Prdx1	5.03634e-133	1.55092
number.genes	ENSMUSG00000011349	-0.501746	1.99998e-05	4.35985e-05	TRUE	Dmrtc2	2.9763e-282	1.65612
number.genes	ENSMUSG00000022205	-0.501634	1.99998e-05	4.35985e-05	TRUE	Sub1	0	2.48843
number.genes	ENSMUSG00000086216	0.501595	1.99998e-05	4.35985e-05	TRUE	Gm13610	2.99333e-11	0.268426
number.genes	ENSMUSG00000079658	-0.50156	1.99998e-05	4.35985e-05	TRUE	Tceb1	3.17367e-23	-0.375522
number.genes	ENSMUSG00000041241	0.501067	1.99998e-05	4.35985e-05	TRUE	Mul1	1.15352e-13	0.30675
number.genes	ENSMUSG00000056197	0.500807	1.99998e-05	4.35985e-05	TRUE	4931417E11Rik	0.000161676	0.210326
number.genes	ENSMUSG00000067274	-0.500207	1.99998e-05	4.35985e-05	TRUE	Rplp0	2.66652e-101	0.628702
number.genes	ENSMUSG00000041126	-0.499876	1.99998e-05	4.35985e-05	TRUE	H2afv	2.874e-119	1.4704
number.genes	ENSMUSG00000022602	0.499428	1.99998e-05	4.35985e-05	TRUE	Arc	0.000486378	0.156501
number.genes	ENSMUSG00000070315	0.49934	1.99998e-05	4.35985e-05	TRUE	4930581F22Rik	6.88689e-74	0.475432
number.genes	ENSMUSG00000068600	-0.499184	1.99998e-05	4.35985e-05	TRUE	Hemt1	6.64217e-105	1.70573
number.genes	ENSMUSG00000021774	-0.499136	1.99998e-05	4.35985e-05	TRUE	Ube2e1	1.28912e-151	1.55925
number.genes	ENSMUSG00000021552	0.499097	1.99998e-05	4.35985e-05	TRUE	Gkap1	7.68571e-152	1.43879
number.genes	ENSMUSG00000047044	0.498763	1.99998e-05	4.35985e-05	TRUE	D030056L22Rik	0	2.80477
number.genes	ENSMUSG00000061882	0.498687	1.99998e-05	4.35985e-05	TRUE	Ccdc62	2.4435e-46	0.684366
number.genes	ENSMUSG00000036820	0.498083	1.99998e-05	4.35985e-05	TRUE	Amdhd2	3.41771e-33	0.553741
number.genes	ENSMUSG00000027011	-0.497886	1.99998e-05	4.35985e-05	TRUE	Ube2e3	2.81086e-122	1.36358
number.genes	ENSMUSG00000020074	-0.497886	1.99998e-05	4.35985e-05	TRUE	Ccar1	1.61266e-144	1.10544
number.genes	ENSMUSG00000097177	0.497494	1.99998e-05	4.35985e-05	TRUE	9330159M07Rik	0.159629	-0.0551262
number.genes	ENSMUSG00000045975	0.497414	1.99998e-05	4.35985e-05	TRUE	C2cd2	1.32816e-53	0.528786
number.genes	ENSMUSG00000010538	0.497091	1.99998e-05	4.35985e-05	TRUE	Tsacc	0	-1.82702
number.genes	ENSMUSG00000062732	0.496663	1.99998e-05	4.35985e-05	TRUE	Lypd4	4.07644e-11	-0.271597
number.genes	ENSMUSG00000025408	0.49665	1.99998e-05	4.35985e-05	TRUE	Ddit3	5.25772e-47	0.617863
number.genes	ENSMUSG00000002205	0.496619	1.99998e-05	4.35985e-05	TRUE	Vrk3	6.28673e-115	1.07613
number.genes	ENSMUSG00000011877	0.496466	1.99998e-05	4.35985e-05	TRUE	Git1	2.79964e-102	-0.971643
number.genes	ENSMUSG00000070424	0.496414	1.99998e-05	4.35985e-05	TRUE	Art5	4.24231e-06	-0.196239
number.genes	ENSMUSG00000023873	0.496197	1.99998e-05	4.35985e-05	TRUE	1700010I14Rik	1.55223e-124	1.25662
number.genes	ENSMUSG00000042670	-0.496163	1.99998e-05	4.35985e-05	TRUE	Immp1l	1.25956e-20	0.381783
number.genes	ENSMUSG00000074127	0.496062	1.99998e-05	4.35985e-05	TRUE	Cmtm2a	4.32277e-35	-0.773062
number.genes	ENSMUSG00000052469	0.495934	1.99998e-05	4.35985e-05	TRUE	Tcp10c	1.65021e-94	-1.39594
number.genes	ENSMUSG00000017195	0.495858	1.99998e-05	4.35985e-05	TRUE	Zpbp2	2.5875e-36	0.858543
number.genes	ENSMUSG00000034683	0.495826	1.99998e-05	4.35985e-05	TRUE	Ppp1r1c	1.49869e-32	0.496901
number.genes	ENSMUSG00000042189	0.495745	1.99998e-05	4.35985e-05	TRUE	Tekt3	2.34685e-18	-0.574764
number.genes	ENSMUSG00000093628	0.495389	1.99998e-05	4.35985e-05	TRUE	Gm20616	0.253436	0.0352929
number.genes	ENSMUSG00000032534	0.495352	1.99998e-05	4.35985e-05	TRUE	Cep63	8.19057e-32	-0.398091
number.genes	ENSMUSG00000085084	0.495169	1.99998e-05	4.35985e-05	TRUE	4930570G19Rik	0.00389954	-0.103704
number.genes	ENSMUSG00000055436	-0.49504	1.99998e-05	4.35985e-05	TRUE	Srsf11	0	1.6272
number.genes	ENSMUSG00000063447	0.494926	1.99998e-05	4.35985e-05	TRUE	Ube2d2b	9.04267e-12	-0.392687
number.genes	ENSMUSG00000014748	0.494903	1.99998e-05	4.35985e-05	TRUE	Tex261	1.38572e-36	0.579928
number.genes	ENSMUSG00000090724	0.494796	1.99998e-05	4.35985e-05	TRUE	4930542C12Rik	1.8004e-08	0.215101
number.genes	ENSMUSG00000036934	-0.494716	1.99998e-05	4.35985e-05	TRUE	4921524J17Rik	7.86483e-118	1.30954
number.genes	ENSMUSG00000097690	0.494415	1.99998e-05	4.35985e-05	TRUE	4930505N22Rik	0.0111754	0.0610975
number.genes	ENSMUSG00000009630	0.494148	1.99998e-05	4.35985e-05	TRUE	Ppp2cb	0.0545759	-0.100354
number.genes	ENSMUSG00000024227	0.494	1.99998e-05	4.35985e-05	TRUE	Pdzph1	0.00291041	-0.0943833
number.genes	ENSMUSG00000007892	-0.493766	1.99998e-05	4.35985e-05	TRUE	Rplp1	4.63641e-67	0.562998
number.genes	ENSMUSG00000028809	-0.493717	1.99998e-05	4.35985e-05	TRUE	Srrm1	0	2.50318
number.genes	ENSMUSG00000068860	0.493582	1.99998e-05	4.35985e-05	TRUE	Gm128	0.000435638	-0.20594
number.genes	ENSMUSG00000005687	-0.493552	1.99998e-05	4.35985e-05	TRUE	Bcas2	2.68457e-17	-0.410776
number.genes	ENSMUSG00000073002	0.492863	1.99998e-05	4.35985e-05	TRUE	Vamp5	3.63789e-175	1.29847
number.genes	ENSMUSG00000022432	-0.492847	1.99998e-05	4.35985e-05	TRUE	Smc1b	4.87243e-160	1.14568
number.genes	ENSMUSG00000028484	-0.492413	1.99998e-05	4.35985e-05	TRUE	Psip1	0	3.43607
number.genes	ENSMUSG00000040280	0.492387	1.99998e-05	4.35985e-05	TRUE	Ndufa4l2	7.32758e-19	-0.406933
number.genes	ENSMUSG00000022551	-0.492272	1.99998e-05	4.35985e-05	TRUE	Cyc1	2.80848e-159	1.91203
number.genes	ENSMUSG00000058317	-0.491433	1.99998e-05	4.35985e-05	TRUE	Ube2e2	6.28255e-28	0.594194
number.genes	ENSMUSG00000024729	0.491268	1.99998e-05	4.35985e-05	TRUE	1700017D01Rik	6.44223e-158	-1.46961
number.genes	ENSMUSG00000032615	0.491195	1.99998e-05	4.35985e-05	TRUE	Nt5m	3.86039e-250	1.55689
number.genes	ENSMUSG00000029390	-0.490875	1.99998e-05	4.35985e-05	TRUE	Tmed2	5.25481e-115	1.2418
number.genes	ENSMUSG00000056018	0.490852	1.99998e-05	4.35985e-05	TRUE	1700008F21Rik	5.98965e-105	-1.47509
number.genes	ENSMUSG00000080268	0.490707	1.99998e-05	4.35985e-05	TRUE	Brms1	1.24634e-26	-0.442166
number.genes	ENSMUSG00000073430	0.490356	1.99998e-05	4.35985e-05	TRUE	Gm10505	1.74837e-34	0.250733
number.genes	ENSMUSG00000097157	0.490174	1.99998e-05	4.35985e-05	TRUE	Gm26512	1.71918e-25	-0.392979
number.genes	ENSMUSG00000025025	0.49011	1.99998e-05	4.35985e-05	TRUE	Mxi1	0.00101388	0.124005
number.genes	ENSMUSG00000025963	0.490065	1.99998e-05	4.35985e-05	TRUE	Mdh1b	7.90836e-139	1.18073
number.genes	ENSMUSG00000001017	-0.48994	1.99998e-05	4.35985e-05	TRUE	Chtop	1.66186e-208	1.42583
number.genes	ENSMUSG00000063065	0.489899	1.99998e-05	4.35985e-05	TRUE	Mapk3	4.17246e-10	-0.232732
number.genes	ENSMUSG00000048603	0.489728	1.99998e-05	4.35985e-05	TRUE	Gm9828	4.23312e-27	-0.456883
number.genes	ENSMUSG00000044627	-0.489683	1.99998e-05	4.35985e-05	TRUE	Swi5	0	1.93835
number.genes	ENSMUSG00000023403	-0.489621	1.99998e-05	4.35985e-05	TRUE	Stk31	4.35754e-270	2.57995
number.genes	ENSMUSG00000001120	0.489417	1.99998e-05	4.35985e-05	TRUE	Pcbp3	9.62421e-203	1.46717
number.genes	ENSMUSG00000035242	-0.489103	1.99998e-05	4.35985e-05	TRUE	Oaz1	2.79263e-34	0.500477
number.genes	ENSMUSG00000036463	0.489054	1.99998e-05	4.35985e-05	TRUE	4930544G11Rik	1.92644e-18	0.540164
number.genes	ENSMUSG00000025480	0.489004	1.99998e-05	4.35985e-05	TRUE	Syce1	8.67128e-51	0.452193
number.genes	ENSMUSG00000064345	-0.488599	1.99998e-05	4.35985e-05	TRUE	mt-Nd2	6.07251e-259	2.40462
number.genes	ENSMUSG00000043913	0.488507	1.99998e-05	4.35985e-05	TRUE	Ccdc60	3.55263e-14	0.344917
number.genes	ENSMUSG00000017404	-0.488189	1.99998e-05	4.35985e-05	TRUE	Rpl19	2.2113e-107	0.864239
number.genes	ENSMUSG00000085180	0.488156	1.99998e-05	4.35985e-05	TRUE	AI838599	6.82715e-108	0.721434
number.genes	ENSMUSG00000020738	-0.488116	1.99998e-05	4.35985e-05	TRUE	Sumo2	1.64315e-316	2.89469
number.genes	ENSMUSG00000101225	0.48795	1.99998e-05	4.35985e-05	TRUE	1700008J07Rik	0.256128	-0.0440601
number.genes	ENSMUSG00000054717	-0.487427	1.99998e-05	4.35985e-05	TRUE	Hmgb2	0	3.72466
number.genes	ENSMUSG00000095918	0.487383	1.99998e-05	4.35985e-05	TRUE	Gm5861	6.91502e-49	0.458636
number.genes	ENSMUSG00000005483	0.487362	1.99998e-05	4.35985e-05	TRUE	Dnajb1	4.56357e-53	-0.646627
number.genes	ENSMUSG00000038179	0.48711	1.99998e-05	4.35985e-05	TRUE	Slamf7	1.26114e-16	0.286479
number.genes	ENSMUSG00000022525	0.487049	1.99998e-05	4.35985e-05	TRUE	Hrasls	9.72558e-38	-0.774486
number.genes	ENSMUSG00000095677	0.486568	1.99998e-05	4.35985e-05	TRUE	Dynlt1f	0	1.88015
number.genes	ENSMUSG00000031839	0.486384	1.99998e-05	4.35985e-05	TRUE	Hsbp1	1.97422e-18	-0.248582
number.genes	ENSMUSG00000097592	0.486264	1.99998e-05	4.35985e-05	TRUE	4930500F10Rik	1.42668e-10	0.257634
number.genes	ENSMUSG00000037197	-0.486007	1.99998e-05	4.35985e-05	TRUE	Rbm17	1.67628e-244	2.06976
number.genes	ENSMUSG00000020805	0.485933	1.99998e-05	4.35985e-05	TRUE	Slc13a5	3.90218e-69	0.569
number.genes	ENSMUSG00000011154	0.485721	1.99998e-05	4.35985e-05	TRUE	1700026D08Rik	7.49984e-14	0.411021
number.genes	ENSMUSG00000039660	0.485697	1.99998e-05	4.35985e-05	TRUE	D2Wsu81e	0.000211812	0.171896
number.genes	ENSMUSG00000039745	0.485675	1.99998e-05	4.35985e-05	TRUE	Htatip2	8.10921e-23	0.442926
number.genes	ENSMUSG00000074141	0.485623	1.99998e-05	4.35985e-05	TRUE	Il4i1	1.13367e-42	0.644663
number.genes	ENSMUSG00000103463	0.485471	1.99998e-05	4.35985e-05	TRUE	1700063I16Rik	3.84957e-21	-0.422525
number.genes	ENSMUSG00000019906	0.485411	1.99998e-05	4.35985e-05	TRUE	Lin7a	1.16887e-32	-0.610729
number.genes	ENSMUSG00000004032	0.485311	1.99998e-05	4.35985e-05	TRUE	Gstm5	3.57305e-173	-0.977313
number.genes	ENSMUSG00000025410	0.48527	1.99998e-05	4.35985e-05	TRUE	Dctn2	4.36227e-37	0.468344
number.genes	ENSMUSG00000052429	-0.485221	1.99998e-05	4.35985e-05	TRUE	Prmt1	2.49566e-117	1.30726
number.genes	ENSMUSG00000029833	0.48514	1.99998e-05	4.35985e-05	TRUE	Trim24	7.17717e-86	0.901191
number.genes	ENSMUSG00000028917	0.485004	1.99998e-05	4.35985e-05	TRUE	Plekhm2	3.80241e-44	0.52718
number.genes	ENSMUSG00000105617	-0.48486	1.99998e-05	4.35985e-05	TRUE	Mrpl33	0	1.82796
number.genes	ENSMUSG00000026790	0.484707	1.99998e-05	4.35985e-05	TRUE	Odf2	0	-2.01726
number.genes	ENSMUSG00000058569	-0.484654	1.99998e-05	4.35985e-05	TRUE	Tmed9	2.74487e-112	1.30718
number.genes	ENSMUSG00000074217	0.484622	1.99998e-05	4.35985e-05	TRUE	2210011C24Rik	1.00356e-72	-0.682058
number.genes	ENSMUSG00000055850	0.48444	1.99998e-05	4.35985e-05	TRUE	Rnf181	7.19324e-117	-1.08123
number.genes	ENSMUSG00000060743	-0.484438	1.99998e-05	4.35985e-05	TRUE	H3f3a	1.20272e-22	0.332048
number.genes	ENSMUSG00000043644	0.48404	1.99998e-05	4.35985e-05	TRUE	0610009L18Rik	5.20299e-47	0.549334
number.genes	ENSMUSG00000026401	0.484022	1.99998e-05	4.35985e-05	TRUE	Daf2	3.96901e-68	-0.9468
number.genes	ENSMUSG00000085542	0.483707	1.99998e-05	4.35985e-05	TRUE	1700037C06Rik	1.03255e-99	-0.926047
number.genes	ENSMUSG00000034116	0.48369	1.99998e-05	4.35985e-05	TRUE	Vav1	6.98301e-21	0.349239
number.genes	ENSMUSG00000046447	0.483674	1.99998e-05	4.35985e-05	TRUE	Camk2n1	1.22826e-70	-1.0394
number.genes	ENSMUSG00000038374	-0.483602	1.99998e-05	4.35985e-05	TRUE	Rbm8a	5.96318e-292	2.27473
number.genes	ENSMUSG00000024304	0.483549	1.99998e-05	4.35985e-05	TRUE	Cdh2	9.21724e-58	0.53561
number.genes	ENSMUSG00000023930	0.483458	1.99998e-05	4.35985e-05	TRUE	Crisp2	3.02924e-169	-1.51676
number.genes	ENSMUSG00000073888	0.483274	1.99998e-05	4.35985e-05	TRUE	Ccl27a	4.03176e-50	-0.597244
number.genes	ENSMUSG00000044224	-0.483259	1.99998e-05	4.35985e-05	TRUE	Dnajc21	4.24144e-287	1.48039
number.genes	ENSMUSG00000075272	0.482992	1.99998e-05	4.35985e-05	TRUE	Ttc30a2	4.46542e-121	1.22783
number.genes	ENSMUSG00000097128	0.482915	1.99998e-05	4.35985e-05	TRUE	Gm26884	9.19868e-09	0.195797
number.genes	ENSMUSG00000037638	0.482885	1.99998e-05	4.35985e-05	TRUE	Zbtb42	4.16473e-54	0.566989
number.genes	ENSMUSG00000050107	0.482772	1.99998e-05	4.35985e-05	TRUE	Gsg2	2.08073e-107	-1.43605
number.genes	ENSMUSG00000047810	0.48276	1.99998e-05	4.35985e-05	TRUE	Ccdc88b	6.90786e-33	0.408498
number.genes	ENSMUSG00000079177	0.482757	1.99998e-05	4.35985e-05	TRUE	Fam228a	2.08517e-16	0.327455
number.genes	ENSMUSG00000086947	0.482661	1.99998e-05	4.35985e-05	TRUE	4930522O17Rik	1.60522e-17	0.384796
number.genes	ENSMUSG00000046487	0.482571	1.99998e-05	4.35985e-05	TRUE	Mospd4	2.54361e-15	-0.321044
number.genes	ENSMUSG00000020878	0.482131	1.99998e-05	4.35985e-05	TRUE	Lrrc46	1.30192e-64	-0.744087
number.genes	ENSMUSG00000058398	0.48211	1.99998e-05	4.35985e-05	TRUE	Prss43	1.89089e-160	1.3331
number.genes	ENSMUSG00000071636	0.481905	1.99998e-05	4.35985e-05	TRUE	Rimbp3	1.87539e-12	0.209854
number.genes	ENSMUSG00000058799	-0.48163	1.99998e-05	4.35985e-05	TRUE	Nap1l1	3.62704e-251	1.83149
number.genes	ENSMUSG00000021379	-0.48154	1.99998e-05	4.35985e-05	TRUE	Id4	1.18152e-295	2.05187
number.genes	ENSMUSG00000028451	0.48143	1.99998e-05	4.35985e-05	TRUE	1700022I11Rik	8.62196e-84	-0.632674
number.genes	ENSMUSG00000005823	0.481243	1.99998e-05	4.35985e-05	TRUE	Gpr108	9.06363e-203	1.48351
number.genes	ENSMUSG00000038976	0.481206	1.99998e-05	4.35985e-05	TRUE	Ppp1r9b	3.27702e-30	0.257097
number.genes	ENSMUSG00000006699	-0.480855	1.99998e-05	4.35985e-05	TRUE	Cdc42	1.35391e-75	0.941375
number.genes	ENSMUSG00000032606	0.480806	1.99998e-05	4.35985e-05	TRUE	Nicn1	6.10601e-54	0.569884
number.genes	ENSMUSG00000028057	0.480782	1.99998e-05	4.35985e-05	TRUE	Rit1	0.146973	0.0446773
number.genes	ENSMUSG00000041697	-0.480519	1.99998e-05	4.35985e-05	TRUE	Cox6a1	5.56883e-253	1.26208
number.genes	ENSMUSG00000032540	0.480142	1.99998e-05	4.35985e-05	TRUE	Abhd5	9.29682e-268	-1.98994
number.genes	ENSMUSG00000106157	0.48009	1.99998e-05	4.35985e-05	TRUE	RP23-239A13.1	2.36416e-28	0.424168
number.genes	ENSMUSG00000061707	0.479979	1.99998e-05	4.35985e-05	TRUE	Gm4871	7.68775e-23	0.491312
number.genes	ENSMUSG00000038491	0.479908	1.99998e-05	4.35985e-05	TRUE	Cdk19os	6.87206e-59	-0.657863
number.genes	ENSMUSG00000014959	0.479825	1.99998e-05	4.35985e-05	TRUE	Gorasp2	2.46584e-07	-0.219779
number.genes	ENSMUSG00000020003	-0.47979	1.99998e-05	4.35985e-05	TRUE	Pex7	4.47076e-83	0.948551
number.genes	ENSMUSG00000028619	0.479754	1.99998e-05	4.35985e-05	TRUE	Tceanc2	1.37284e-48	0.542351
number.genes	ENSMUSG00000026374	-0.479751	1.99998e-05	4.35985e-05	TRUE	Tsn	1.78261e-277	2.05131
number.genes	ENSMUSG00000063235	0.479719	1.99998e-05	4.35985e-05	TRUE	Ptpmt1	1.37266e-20	-0.285008
number.genes	ENSMUSG00000071265	0.47951	1.99998e-05	4.35985e-05	TRUE	1700086L19Rik	1.86409e-119	-1.59674
number.genes	ENSMUSG00000028322	0.479294	1.99998e-05	4.35985e-05	TRUE	Exosc3	1.33718e-11	0.411933
number.genes	ENSMUSG00000024387	0.479021	1.99998e-05	4.35985e-05	TRUE	Csnk2b	1.48656e-77	-0.70156
number.genes	ENSMUSG00000020818	0.478908	1.99998e-05	4.35985e-05	TRUE	Mfsd11	3.72553e-21	-0.382506
number.genes	ENSMUSG00000036168	0.478793	1.99998e-05	4.35985e-05	TRUE	Ccdc38	1.36914e-25	0.762705
number.genes	ENSMUSG00000049971	0.478734	1.99998e-05	4.35985e-05	TRUE	Glt1d1	2.02803e-59	-0.519928
number.genes	ENSMUSG00000099435	0.478534	1.99998e-05	4.35985e-05	TRUE	1700065I16Rik	4.14256e-15	-0.406993
number.genes	ENSMUSG00000042682	-0.478384	1.99998e-05	4.35985e-05	TRUE	Selk	4.94965e-146	-1.47577
number.genes	ENSMUSG00000095829	0.478251	1.99998e-05	4.35985e-05	TRUE	Speer1-ps1	4.48581e-121	0.915688
number.genes	ENSMUSG00000022837	-0.478149	1.99998e-05	4.35985e-05	TRUE	Iqcb1	6.02291e-153	1.712
number.genes	ENSMUSG00000022800	-0.478098	1.99998e-05	4.35985e-05	TRUE	Fyttd1	0	2.39072
number.genes	ENSMUSG00000020895	-0.47776	1.99998e-05	4.35985e-05	TRUE	Tmem107	1.77339e-42	0.687894
number.genes	ENSMUSG00000024160	0.477689	1.99998e-05	4.35985e-05	TRUE	Spsb3	4.20295e-15	-0.361559
number.genes	ENSMUSG00000067103	0.477586	1.99998e-05	4.35985e-05	TRUE	AY702103	1.66516e-38	0.454405
number.genes	ENSMUSG00000021270	-0.477463	1.99998e-05	4.35985e-05	TRUE	Hsp90aa1	0	2.55948
number.genes	ENSMUSG00000100585	0.477432	1.99998e-05	4.35985e-05	TRUE	1700108J01Rik	2.08903e-10	0.284406
number.genes	ENSMUSG00000037735	0.477225	1.99998e-05	4.35985e-05	TRUE	2810032G03Rik	3.27648e-33	0.202997
number.genes	ENSMUSG00000003033	0.476881	1.99998e-05	4.35985e-05	TRUE	Ap1m1	9.72886e-201	1.21195
number.genes	ENSMUSG00000002768	0.476872	1.99998e-05	4.35985e-05	TRUE	Mea1	0	-1.60802
number.genes	ENSMUSG00000027447	-0.476614	1.99998e-05	4.35985e-05	TRUE	Cst3	2.95833e-251	1.84023
number.genes	ENSMUSG00000031553	0.476543	1.99998e-05	4.35985e-05	TRUE	Adam3	2.5684e-155	-2.19663
number.genes	ENSMUSG00000063652	0.476426	1.99998e-05	4.35985e-05	TRUE	Slc22a21	4.43079e-36	0.779646
number.genes	ENSMUSG00000029103	0.476096	1.99998e-05	4.35985e-05	TRUE	Lrpap1	2.30877e-320	2.02058
number.genes	ENSMUSG00000071415	-0.475817	1.99998e-05	4.35985e-05	TRUE	Rpl23	1.78683e-84	0.39492
number.genes	ENSMUSG00000015671	-0.475535	1.99998e-05	4.35985e-05	TRUE	Psma2	5.03694e-304	2.12637
number.genes	ENSMUSG00000087335	0.475364	1.99998e-05	4.35985e-05	TRUE	4930526F13Rik	7.67855e-15	0.28716
number.genes	ENSMUSG00000026915	-0.475288	1.99998e-05	4.35985e-05	TRUE	Strbp	5.71533e-179	1.08176
number.genes	ENSMUSG00000028333	-0.475195	1.99998e-05	4.35985e-05	TRUE	Anp32b	3.47159e-283	2.904
number.genes	ENSMUSG00000020368	-0.475013	1.99998e-05	4.35985e-05	TRUE	Canx	1.28268e-222	1.39052
number.genes	ENSMUSG00000031552	0.474931	1.99998e-05	4.35985e-05	TRUE	Adam18	0.0116453	0.127976
number.genes	ENSMUSG00000026163	0.474885	1.99998e-05	4.35985e-05	TRUE	Sphkap	0.525808	0.0231872
number.genes	ENSMUSG00000042797	0.474802	1.99998e-05	4.35985e-05	TRUE	Aqp11	4.20754e-192	-2.72242
number.genes	ENSMUSG00000025794	-0.474732	1.99998e-05	4.35985e-05	TRUE	Rpl14	0	3.71991
number.genes	ENSMUSG00000039342	0.474698	1.99998e-05	4.35985e-05	TRUE	Ankar	7.84212e-141	1.50245
number.genes	ENSMUSG00000025495	0.474186	1.99998e-05	4.35985e-05	TRUE	Ptdss2	7.99963e-12	-0.233136
number.genes	ENSMUSG00000069135	-0.474154	1.99998e-05	4.35985e-05	TRUE	Fgfr1op	0.21568	-0.0554175
number.genes	ENSMUSG00000006412	-0.474081	1.99998e-05	4.35985e-05	TRUE	Pfdn2	0	2.37117
number.genes	ENSMUSG00000050957	0.474033	1.99998e-05	4.35985e-05	TRUE	Insl6	0.000614355	0.146458
number.genes	ENSMUSG00000029524	0.473713	1.99998e-05	4.35985e-05	TRUE	Sirt4	1.57897e-05	-0.121034
number.genes	ENSMUSG00000053896	0.473602	1.99998e-05	4.35985e-05	TRUE	4933409G03Rik	6.36887e-133	-1.18368
number.genes	ENSMUSG00000028976	0.473592	1.99998e-05	4.35985e-05	TRUE	Slc2a5	6.0875e-17	-0.442505
number.genes	ENSMUSG00000037884	0.473021	1.99998e-05	4.35985e-05	TRUE	1700017G19Rik	0.00098426	0.137024
number.genes	ENSMUSG00000010095	-0.473014	1.99998e-05	4.35985e-05	TRUE	Slc3a2	2.7711e-118	1.14382
number.genes	ENSMUSG00000053624	0.472861	1.99998e-05	4.35985e-05	TRUE	Gykl1	2.03446e-131	-1.27042
number.genes	ENSMUSG00000022014	0.472658	1.99998e-05	4.35985e-05	TRUE	Epsti1	0.217461	-0.0398845
number.genes	ENSMUSG00000047675	-0.472496	1.99998e-05	4.35985e-05	TRUE	Rps8	5.25911e-05	0.110832
number.genes	ENSMUSG00000001156	0.472471	1.99998e-05	4.35985e-05	TRUE	Mxd1	1.62069e-16	-0.235746
number.genes	ENSMUSG00000020078	0.472429	1.99998e-05	4.35985e-05	TRUE	Vps26a	0.00260316	0.160569
number.genes	ENSMUSG00000024480	-0.472338	1.99998e-05	4.35985e-05	TRUE	Ap3s1	1.88672e-18	-0.414423
number.genes	ENSMUSG00000027706	-0.472148	1.99998e-05	4.35985e-05	TRUE	Sec62	2.85396e-162	1.37946
number.genes	ENSMUSG00000020018	-0.472047	1.99998e-05	4.35985e-05	TRUE	Snrpf	5.18029e-93	1.06746
number.genes	ENSMUSG00000057554	0.471863	1.99998e-05	4.35985e-05	TRUE	Lgals8	7.73454e-256	-1.913
number.genes	ENSMUSG00000028820	-0.471724	1.99998e-05	4.35985e-05	TRUE	Sfpq	2.50183e-217	1.51548
number.genes	ENSMUSG00000036411	0.471149	1.99998e-05	4.35985e-05	TRUE	9530077C05Rik	1.03463e-242	1.51741
number.genes	ENSMUSG00000028945	-0.471052	1.99998e-05	4.35985e-05	TRUE	Rheb	4.34173e-201	1.36411
number.genes	ENSMUSG00000025613	-0.471005	1.99998e-05	4.35985e-05	TRUE	Cct8	0	2.28727
number.genes	ENSMUSG00000072983	0.470923	1.99998e-05	4.35985e-05	TRUE	4933414I15Rik	1.61517e-107	0.79908
number.genes	ENSMUSG00000040022	-0.470875	1.99998e-05	4.35985e-05	TRUE	Rab11fip2	4.96096e-267	1.71062
number.genes	ENSMUSG00000012848	-0.470841	1.99998e-05	4.35985e-05	TRUE	Rps5	8.71682e-210	1.02402
number.genes	ENSMUSG00000055720	0.470693	1.99998e-05	4.35985e-05	TRUE	Ubl7	3.10057e-30	-0.41607
number.genes	ENSMUSG00000097047	0.470681	1.99998e-05	4.35985e-05	TRUE	1110020A21Rik	6.046e-58	-0.667053
number.genes	ENSMUSG00000062017	0.470594	1.99998e-05	4.35985e-05	TRUE	Abca14	5.0934e-40	0.581214
number.genes	ENSMUSG00000047720	0.470565	1.99998e-05	4.35985e-05	TRUE	4922502D21Rik	1.05281e-110	-0.991673
number.genes	ENSMUSG00000047669	0.47033	1.99998e-05	4.35985e-05	TRUE	Msl3l2	2.48855e-156	1.10608
number.genes	ENSMUSG00000005374	0.470143	1.99998e-05	4.35985e-05	TRUE	Tbl2	1.00344e-60	0.675726
number.genes	ENSMUSG00000100164	0.469927	1.99998e-05	4.35985e-05	TRUE	2610306M01Rik	1.91704e-123	0.911021
number.genes	ENSMUSG00000044664	0.469834	1.99998e-05	4.35985e-05	TRUE	Prss42	6.22738e-57	0.863671
number.genes	ENSMUSG00000039205	0.469611	1.99998e-05	4.35985e-05	TRUE	Ciz1	2.00845e-66	0.695629
number.genes	ENSMUSG00000014956	-0.469569	1.99998e-05	4.35985e-05	TRUE	Ppp1cb	1.55222e-105	1.17536
number.genes	ENSMUSG00000046841	0.469531	1.99998e-05	4.35985e-05	TRUE	Ckap4	0.0108415	-0.123668
number.genes	ENSMUSG00000015980	0.469489	1.99998e-05	4.35985e-05	TRUE	Lrrc27	1.01082e-123	-0.895915
number.genes	ENSMUSG00000037661	0.469392	1.99998e-05	4.35985e-05	TRUE	Gpr160	1.47741e-143	1.43098
number.genes	ENSMUSG00000035726	-0.469198	1.99998e-05	4.35985e-05	TRUE	Supt16	1.69407e-127	1.33806
number.genes	ENSMUSG00000020193	0.469089	1.99998e-05	4.35985e-05	TRUE	Zpbp	7.73063e-05	-0.23362
number.genes	ENSMUSG00000030815	0.468591	1.99998e-05	4.35985e-05	TRUE	Phkg2	9.82232e-83	-0.512728
number.genes	ENSMUSG00000028863	0.468577	1.99998e-05	4.35985e-05	TRUE	Meaf6	1.03137e-91	0.779668
number.genes	ENSMUSG00000021196	0.468505	1.99998e-05	4.35985e-05	TRUE	Pfkp	8.47377e-05	0.219631
number.genes	ENSMUSG00000061032	0.468466	1.99998e-05	4.35985e-05	TRUE	Rrp1	2.01794e-57	0.498968
number.genes	ENSMUSG00000085470	0.468344	1.99998e-05	4.35985e-05	TRUE	1700012C14Rik	1.75406e-115	0.878861
number.genes	ENSMUSG00000079523	0.468222	1.99998e-05	4.35985e-05	TRUE	Tmsb10	3.5678e-28	-0.230148
number.genes	ENSMUSG00000053192	0.467997	1.99998e-05	4.35985e-05	TRUE	Mllt11	1.70509e-217	-2.34835
number.genes	ENSMUSG00000086930	0.467963	1.99998e-05	4.35985e-05	TRUE	Frs3os	8.96104e-144	-1.55952
number.genes	ENSMUSG00000061356	0.467841	1.99998e-05	4.35985e-05	TRUE	Nuggc	2.31131e-11	0.215633
number.genes	ENSMUSG00000031893	0.46773	1.99998e-05	4.35985e-05	TRUE	Tsnaxip1	6.55684e-97	-1.05439
number.genes	ENSMUSG00000061111	0.467595	1.99998e-05	4.35985e-05	TRUE	Fam195b	2.82547e-190	1.24792
number.genes	ENSMUSG00000019437	0.467421	1.99998e-05	4.35985e-05	TRUE	Tlcd1	0.233542	-0.0588675
number.genes	ENSMUSG00000038025	0.467209	1.99998e-05	4.35985e-05	TRUE	Phf2	2.41036e-116	0.883183
number.genes	ENSMUSG00000032352	0.467192	1.99998e-05	4.35985e-05	TRUE	Lrrc1	3.06911e-57	-0.651595
number.genes	ENSMUSG00000018666	-0.466832	1.99998e-05	4.35985e-05	TRUE	Cbx1	2.04432e-246	2.05335
number.genes	ENSMUSG00000060621	0.466804	1.99998e-05	4.35985e-05	TRUE	Nkpd1	4.5123e-07	0.132453
number.genes	ENSMUSG00000064177	0.466768	1.99998e-05	4.35985e-05	TRUE	Ghrl	0.00579353	-0.0825765
number.genes	ENSMUSG00000089687	0.466739	1.99998e-05	4.35985e-05	TRUE	Rab42	0.466892	0.0266907
number.genes	ENSMUSG00000046085	0.466705	1.99998e-05	4.35985e-05	TRUE	4931422A03Rik	2.43916e-32	-0.410369
number.genes	ENSMUSG00000078812	-0.466679	1.99998e-05	4.35985e-05	TRUE	Eif5a	0	1.27471
number.genes	ENSMUSG00000013787	0.466613	1.99998e-05	4.35985e-05	TRUE	Ehmt2	3.74011e-20	0.301195
number.genes	ENSMUSG00000102536	0.466557	1.99998e-05	4.35985e-05	TRUE	1700039I01Rik	8.54037e-15	0.152319
number.genes	ENSMUSG00000086800	0.466461	1.99998e-05	4.35985e-05	TRUE	4930556L07Rik	8.533e-152	-1.1922
number.genes	ENSMUSG00000029401	0.466405	1.99998e-05	4.35985e-05	TRUE	Rilpl2	7.0333e-10	0.18386
number.genes	ENSMUSG00000020029	0.466367	1.99998e-05	4.35985e-05	TRUE	Nudt4	2.36057e-90	-0.784115
number.genes	ENSMUSG00000024269	0.466139	1.99998e-05	4.35985e-05	TRUE	Tpgs2	9.86489e-83	-0.845996
number.genes	ENSMUSG00000074575	0.466098	1.99998e-05	4.35985e-05	TRUE	Kcng1	3.47116e-27	0.254041
number.genes	ENSMUSG00000049686	0.466064	1.99998e-05	4.35985e-05	TRUE	Orai1	5.39023e-05	-0.161529
number.genes	ENSMUSG00000035420	0.465919	1.99998e-05	4.35985e-05	TRUE	Fam170a	8.15123e-21	0.399206
number.genes	ENSMUSG00000062929	-0.465912	1.99998e-05	4.35985e-05	TRUE	Cfl2	2.21922e-43	-0.496275
number.genes	ENSMUSG00000030922	0.465766	1.99998e-05	4.35985e-05	TRUE	Lyrm1	4.65347e-83	0.816654
number.genes	ENSMUSG00000064326	-0.465691	1.99998e-05	4.35985e-05	TRUE	Siva1	1.11979e-101	1.13447
number.genes	ENSMUSG00000028034	-0.465683	1.99998e-05	4.35985e-05	TRUE	Fubp1	2.65037e-127	1.18046
number.genes	ENSMUSG00000070953	0.465625	1.99998e-05	4.35985e-05	TRUE	Rabepk	1.15688e-163	-1.15456
number.genes	ENSMUSG00000096914	0.465498	1.99998e-05	4.35985e-05	TRUE	Galntl6	2.4974e-06	0.297362
number.genes	ENSMUSG00000039461	0.465189	1.99998e-05	4.35985e-05	TRUE	Tcta	4.6921e-111	0.931209
number.genes	ENSMUSG00000096655	0.465146	1.99998e-05	4.35985e-05	TRUE	1700065D16Rik	5.4173e-24	0.389935
number.genes	ENSMUSG00000030663	-0.46499	1.99998e-05	4.35985e-05	TRUE	1110004F10Rik	4.64418e-115	1.02251
number.genes	ENSMUSG00000086272	0.464665	1.99998e-05	4.35985e-05	TRUE	BC039966	2.18465e-93	0.667455
number.genes	ENSMUSG00000043716	-0.464655	1.99998e-05	4.35985e-05	TRUE	Rpl7	3.15164e-121	0.828384
number.genes	ENSMUSG00000025290	-0.464618	1.99998e-05	4.35985e-05	TRUE	Rps24	8.42701e-06	-0.103244
number.genes	ENSMUSG00000078570	0.464252	1.99998e-05	4.35985e-05	TRUE	1110065P20Rik	4.43285e-241	1.10143
number.genes	ENSMUSG00000003119	-0.463939	1.99998e-05	4.35985e-05	TRUE	Cdk12	5.13362e-202	1.56292
number.genes	ENSMUSG00000005362	0.463935	1.99998e-05	4.35985e-05	TRUE	Crbn	4.60358e-86	0.993754
number.genes	ENSMUSG00000021131	-0.463864	1.99998e-05	4.35985e-05	TRUE	Erh	0	2.28355
number.genes	ENSMUSG00000020993	-0.463598	1.99998e-05	4.35985e-05	TRUE	Trappc6b	0	2.29124
number.genes	ENSMUSG00000093674	-0.463218	1.99998e-05	4.35985e-05	TRUE	Rpl41	1.04062e-26	-0.262849
number.genes	ENSMUSG00000020440	-0.463177	1.99998e-05	4.35985e-05	TRUE	Arf5	4.4798e-171	1.43748
number.genes	ENSMUSG00000020186	0.462725	1.99998e-05	4.35985e-05	TRUE	Csrp2	0.0170922	0.0919013
number.genes	ENSMUSG00000044533	-0.462643	1.99998e-05	4.35985e-05	TRUE	Rps2	3.23963e-58	0.53426
number.genes	ENSMUSG00000074212	0.462578	1.99998e-05	4.35985e-05	TRUE	Dnajb14	1.34598e-160	-1.66862
number.genes	ENSMUSG00000029030	0.462333	1.99998e-05	4.35985e-05	TRUE	Tprgl	0	1.6452
number.genes	ENSMUSG00000020024	-0.461989	1.99998e-05	4.35985e-05	TRUE	Cep83	2.53719e-17	-0.317142
number.genes	ENSMUSG00000053199	0.461872	1.99998e-05	4.35985e-05	TRUE	Arhgap20	6.05151e-104	0.897087
number.genes	ENSMUSG00000021111	-0.461713	1.99998e-05	4.35985e-05	TRUE	Papola	0.228479	0.0478744
number.genes	ENSMUSG00000056821	0.461545	1.99998e-05	4.35985e-05	TRUE	1700028I16Rik	0.0139554	0.0917044
number.genes	ENSMUSG00000056612	0.461495	1.99998e-05	4.35985e-05	TRUE	Ppp1r14b	6.02125e-69	-0.888893
number.genes	ENSMUSG00000035211	0.461289	1.99998e-05	4.35985e-05	TRUE	Xrra1	1.58244e-269	-1.77341
number.genes	ENSMUSG00000035394	0.461252	1.99998e-05	4.35985e-05	TRUE	Cfap53	0.00316012	0.159306
number.genes	ENSMUSG00000025510	0.461019	1.99998e-05	4.35985e-05	TRUE	Cd151	3.32704e-74	0.585726
number.genes	ENSMUSG00000032204	0.460664	1.99998e-05	4.35985e-05	TRUE	Aqp9	9.22522e-59	0.718715
number.genes	ENSMUSG00000040276	0.460654	1.99998e-05	4.35985e-05	TRUE	Pacsin1	6.29965e-10	0.159769
number.genes	ENSMUSG00000024306	0.460481	1.99998e-05	4.35985e-05	TRUE	Ccdc178	1.5664e-10	-0.39824
number.genes	ENSMUSG00000003824	-0.460374	1.99998e-05	4.35985e-05	TRUE	Syce2	2.55531e-202	-1.88165
number.genes	ENSMUSG00000045466	0.460045	1.99998e-05	4.35985e-05	TRUE	Zfp956	4.19591e-149	1.09122
number.genes	ENSMUSG00000040824	-0.45998	1.99998e-05	4.35985e-05	TRUE	Snrpd2	3.47239e-147	-0.831744
number.genes	ENSMUSG00000038605	0.459913	1.99998e-05	4.35985e-05	TRUE	Samd10	2.23432e-05	0.158688
number.genes	ENSMUSG00000097207	0.459901	1.99998e-05	4.35985e-05	TRUE	6030443J06Rik	1.29064e-06	-0.131284
number.genes	ENSMUSG00000069565	-0.459886	1.99998e-05	4.35985e-05	TRUE	Dazap1	0	1.84661
number.genes	ENSMUSG00000002031	0.459717	1.99998e-05	4.35985e-05	TRUE	Ift46	0	1.91599
number.genes	ENSMUSG00000026701	0.459683	1.99998e-05	4.35985e-05	TRUE	Prdx6	2.34618e-16	-0.409795
number.genes	ENSMUSG00000032481	-0.459589	1.99998e-05	4.35985e-05	TRUE	Smarcc1	6.77704e-41	0.593622
number.genes	ENSMUSG00000087385	0.459549	1.99998e-05	4.35985e-05	TRUE	AA415398	1.31265e-30	0.272261
number.genes	ENSMUSG00000042961	0.459339	1.99998e-05	4.35985e-05	TRUE	Egflam	2.95217e-47	0.480992
number.genes	ENSMUSG00000030089	0.459307	1.99998e-05	4.35985e-05	TRUE	Slc41a3	6.51078e-05	0.161738
number.genes	ENSMUSG00000018583	-0.459129	1.99998e-05	4.35985e-05	TRUE	G3bp1	6.28858e-238	1.76038
number.genes	ENSMUSG00000059208	-0.459085	1.99998e-05	4.35985e-05	TRUE	Hnrnpm	0	2.13755
number.genes	ENSMUSG00000043419	-0.459009	1.99998e-05	4.35985e-05	TRUE	Chd3os	3.19686e-102	1.15558
number.genes	ENSMUSG00000027180	-0.45894	1.99998e-05	4.35985e-05	TRUE	Fbxo3	1.0861e-187	1.81814
number.genes	ENSMUSG00000052783	0.458933	1.99998e-05	4.35985e-05	TRUE	Grk4	0.0128055	-0.0925682
number.genes	ENSMUSG00000053332	0.458922	1.99998e-05	4.35985e-05	TRUE	Gas5	0.0102371	0.103938
number.genes	ENSMUSG00000050471	0.45873	1.99998e-05	4.35985e-05	TRUE	Fam118b	1.07412e-227	1.76733
number.genes	ENSMUSG00000078439	0.458586	1.99998e-05	4.35985e-05	TRUE	Smim24	3.94024e-79	-0.510932
number.genes	ENSMUSG00000062397	-0.458524	1.99998e-05	4.35985e-05	TRUE	Zfp706	9.54862e-41	-0.64088
number.genes	ENSMUSG00000026750	-0.458407	1.99998e-05	4.35985e-05	TRUE	Psmb7	6.51292e-290	1.56591
number.genes	ENSMUSG00000052428	-0.458223	1.99998e-05	4.35985e-05	TRUE	Tmco1	0.000335549	-0.181658
number.genes	ENSMUSG00000004929	0.458013	1.99998e-05	4.35985e-05	TRUE	Thop1	4.0701e-44	-0.503578
number.genes	ENSMUSG00000022023	-0.457777	1.99998e-05	4.35985e-05	TRUE	Wbp4	0	2.28024
number.genes	ENSMUSG00000023944	-0.457544	1.99998e-05	4.35985e-05	TRUE	Hsp90ab1	0	2.04004
number.genes	ENSMUSG00000086211	0.457537	1.99998e-05	4.35985e-05	TRUE	Gm12462	4.28716e-33	-0.351717
number.genes	ENSMUSG00000001707	-0.457442	1.99998e-05	4.35985e-05	TRUE	Eef1e1	4.20853e-105	1.09156
number.genes	ENSMUSG00000030689	0.457311	1.99998e-05	4.35985e-05	TRUE	Ino80e	2.19174e-164	1.29482
number.genes	ENSMUSG00000031458	-0.457243	1.99998e-05	4.35985e-05	TRUE	Coprs	0	2.94476
number.genes	ENSMUSG00000033917	0.456856	1.99998e-05	4.35985e-05	TRUE	Gde1	5.55674e-17	-0.289141
number.genes	ENSMUSG00000026331	0.456719	1.99998e-05	4.35985e-05	TRUE	Slco6c1	1.32163e-28	0.679098
number.genes	ENSMUSG00000037364	-0.456687	1.99998e-05	4.35985e-05	TRUE	Srrt	0	2.10465
number.genes	ENSMUSG00000037072	-0.456379	1.99998e-05	4.35985e-05	TRUE	Sep15	8.48746e-246	1.39594
number.genes	ENSMUSG00000027883	0.456316	1.99998e-05	4.35985e-05	TRUE	Gpsm2	3.61956e-80	0.687892
number.genes	ENSMUSG00000025935	0.456121	1.99998e-05	4.35985e-05	TRUE	Tram1	1.31063e-50	0.62226
number.genes	ENSMUSG00000060036	-0.456075	1.99998e-05	4.35985e-05	TRUE	Rpl3	5.48075e-292	1.40868
number.genes	ENSMUSG00000038967	0.456069	1.99998e-05	4.35985e-05	TRUE	Pdk2	1.98563e-15	-0.303902
number.genes	ENSMUSG00000090553	-0.455914	1.99998e-05	4.35985e-05	TRUE	Snrpe	1.08036e-279	2.05698
number.genes	ENSMUSG00000041459	-0.455876	1.99998e-05	4.35985e-05	TRUE	Tardbp	4.45785e-275	1.77041
number.genes	ENSMUSG00000022442	0.455656	1.99998e-05	4.35985e-05	TRUE	Ttll1	4.85192e-81	0.71472
number.genes	ENSMUSG00000031756	0.455648	1.99998e-05	4.35985e-05	TRUE	Cenpn	2.18552e-18	0.384199
number.genes	ENSMUSG00000008822	0.455544	1.99998e-05	4.35985e-05	TRUE	Acyp1	0	2.21526
number.genes	ENSMUSG00000042581	0.455507	1.99998e-05	4.35985e-05	TRUE	Thsd7b	9.44798e-15	0.227799
number.genes	ENSMUSG00000000740	-0.455453	1.99998e-05	4.35985e-05	TRUE	Rpl13	2.10368e-150	0.796797
number.genes	ENSMUSG00000040140	0.455366	1.99998e-05	4.35985e-05	TRUE	Tdrd6	4.89062e-36	0.514028
number.genes	ENSMUSG00000087052	0.455294	1.99998e-05	4.35985e-05	TRUE	Gm8093	0.846789	0.00736386
number.genes	ENSMUSG00000019944	0.455179	1.99998e-05	4.35985e-05	TRUE	Rhobtb1	0.0123142	0.0722016
number.genes	ENSMUSG00000032239	0.455006	1.99998e-05	4.35985e-05	TRUE	Rp9	0	1.47584
number.genes	ENSMUSG00000019432	-0.454978	1.99998e-05	4.35985e-05	TRUE	Ddx39b	1.19243e-147	1.52286
number.genes	ENSMUSG00000045915	0.454871	1.99998e-05	4.35985e-05	TRUE	Ccdc42	1.62945e-18	0.436503
number.genes	ENSMUSG00000041453	-0.454826	1.99998e-05	4.35985e-05	TRUE	Rpl21	0.49679	0.0169403
number.genes	ENSMUSG00000023942	0.454722	1.99998e-05	4.35985e-05	TRUE	Slc29a1	2.66406e-08	0.204566
number.genes	ENSMUSG00000027099	-0.45451	1.99998e-05	4.35985e-05	TRUE	Mtx2	0	2.3797
number.genes	ENSMUSG00000006005	-0.454342	1.99998e-05	4.35985e-05	TRUE	Tpr	0	2.65734
number.genes	ENSMUSG00000042632	0.454342	1.99998e-05	4.35985e-05	TRUE	Pla2g6	0.00063737	-0.149052
number.genes	ENSMUSG00000002728	-0.454186	1.99998e-05	4.35985e-05	TRUE	Naa20	4.20764e-49	0.560154
number.genes	ENSMUSG00000002771	0.453966	1.99998e-05	4.35985e-05	TRUE	Grin2d	8.99881e-05	0.108905
number.genes	ENSMUSG00000020361	0.453894	1.99998e-05	4.35985e-05	TRUE	Hspa4	9.44902e-46	0.520239
number.genes	ENSMUSG00000002372	0.453567	1.99998e-05	4.35985e-05	TRUE	Ranbp3	3.0135e-149	1.23911
number.genes	ENSMUSG00000021997	0.453403	1.99998e-05	4.35985e-05	TRUE	Lrrc63	4.60227e-09	0.281708
number.genes	ENSMUSG00000021520	-0.453192	1.99998e-05	4.35985e-05	TRUE	Uqcrb	0	1.71579
number.genes	ENSMUSG00000037805	-0.453091	1.99998e-05	4.35985e-05	TRUE	Rpl10a	1.0503e-282	2.76124
number.genes	ENSMUSG00000025785	-0.452936	1.99998e-05	4.35985e-05	TRUE	Exosc7	2.35669e-111	1.1724
number.genes	ENSMUSG00000021098	-0.452923	1.99998e-05	4.35985e-05	TRUE	4930447C04Rik	3.58459e-92	0.954113
number.genes	ENSMUSG00000074024	-0.45278	1.99998e-05	4.35985e-05	TRUE	4632427E13Rik	2.74705e-59	0.827171
number.genes	ENSMUSG00000047187	-0.452588	1.99998e-05	4.35985e-05	TRUE	Rab2a	0	2.37269
number.genes	ENSMUSG00000032562	-0.452372	1.99998e-05	4.35985e-05	TRUE	Gnai2	1.4138e-124	1.373
number.genes	ENSMUSG00000024905	-0.452272	1.99998e-05	4.35985e-05	TRUE	Mtl5	0	3.27662
number.genes	ENSMUSG00000030357	0.452125	1.99998e-05	4.35985e-05	TRUE	Fkbp4	1.72315e-172	1.19719
number.genes	ENSMUSG00000020564	0.452101	1.99998e-05	4.35985e-05	TRUE	Atxn7l1	0.000251544	-0.0930162
number.genes	ENSMUSG00000100625	0.451997	1.99998e-05	4.35985e-05	TRUE	1700016G22Rik	1.60681e-16	0.305417
number.genes	ENSMUSG00000063480	-0.451888	1.99998e-05	4.35985e-05	TRUE	Nhp2l1	1.76988e-14	-0.392944
number.genes	ENSMUSG00000042249	0.451565	1.99998e-05	4.35985e-05	TRUE	Adrbk2	0.000921153	0.0746607
number.genes	ENSMUSG00000052642	0.451472	1.99998e-05	4.35985e-05	TRUE	4930504O13Rik	2.79085e-12	-0.256776
number.genes	ENSMUSG00000000365	-0.451385	1.99998e-05	4.35985e-05	TRUE	Rnf17	2.84587e-14	0.338091
number.genes	ENSMUSG00000027602	0.451374	1.99998e-05	4.35985e-05	TRUE	Map1lc3a	9.53393e-214	-1.16251
number.genes	ENSMUSG00000030510	-0.451152	1.99998e-05	4.35985e-05	TRUE	Cers3	3.08755e-248	1.82
number.genes	ENSMUSG00000096177	0.451147	1.99998e-05	4.35985e-05	TRUE	Gm5070	7.7614e-50	-0.665016
number.genes	ENSMUSG00000020914	-0.451137	1.99998e-05	4.35985e-05	TRUE	Top2a	8.00055e-258	1.79267
number.genes	ENSMUSG00000024816	0.451127	1.99998e-05	4.35985e-05	TRUE	Frmd8	7.71789e-23	0.347938
number.genes	ENSMUSG00000030678	-0.450975	1.99998e-05	4.35985e-05	TRUE	Maz	3.41693e-59	0.785554
number.genes	ENSMUSG00000030591	0.450766	1.99998e-05	4.35985e-05	TRUE	Psmd8	5.26145e-08	-0.124787
number.genes	ENSMUSG00000029235	0.450554	1.99998e-05	4.35985e-05	TRUE	Pdcl2	1.29058e-41	-0.299373
number.genes	ENSMUSG00000053897	0.45049	1.99998e-05	4.35985e-05	TRUE	Slc39a8	8.69714e-05	-0.138342
number.genes	ENSMUSG00000021056	0.450169	1.99998e-05	4.35985e-05	TRUE	Tex21	2.76638e-236	-1.5804
number.genes	ENSMUSG00000032595	0.450129	1.99998e-05	4.35985e-05	TRUE	Cdhr4	3.55776e-21	0.374216
number.genes	ENSMUSG00000001415	0.450013	1.99998e-05	4.35985e-05	TRUE	Smg5	2.43924e-74	0.692846
number.genes	ENSMUSG00000041840	0.449925	1.99998e-05	4.35985e-05	TRUE	Haus1	1.28881e-64	0.640028
number.genes	ENSMUSG00000054746	0.449853	1.99998e-05	4.35985e-05	TRUE	Abca15	8.39609e-21	0.297922
number.genes	ENSMUSG00000032417	0.449801	1.99998e-05	4.35985e-05	TRUE	Rwdd2a	6.9002e-18	0.428292
number.genes	ENSMUSG00000061298	0.44974	1.99998e-05	4.35985e-05	TRUE	Agbl4	1.2011e-09	-0.244727
number.genes	ENSMUSG00000079171	0.449474	1.99998e-05	4.35985e-05	TRUE	Gm13942	6.10951e-37	0.343025
number.genes	ENSMUSG00000094597	0.449414	1.99998e-05	4.35985e-05	TRUE	Gm4810	5.981e-50	0.327821
number.genes	ENSMUSG00000099491	0.449323	1.99998e-05	4.35985e-05	TRUE	4930533D04Rik	3.31334e-74	0.612811
number.genes	ENSMUSG00000031592	-0.449289	1.99998e-05	4.35985e-05	TRUE	Pcm1	2.98366e-320	1.90082
number.genes	ENSMUSG00000021218	0.449205	1.99998e-05	4.35985e-05	TRUE	Gdi2	5.88769e-16	-0.318755
number.genes	ENSMUSG00000028964	-0.449184	1.99998e-05	4.35985e-05	TRUE	Park7	0	1.68951
number.genes	ENSMUSG00000033213	0.449174	1.99998e-05	4.35985e-05	TRUE	AA467197	0	2.30732
number.genes	ENSMUSG00000073795	0.449121	1.99998e-05	4.35985e-05	TRUE	6430531B16Rik	0	2.08925
number.genes	ENSMUSG00000043969	0.449007	1.99998e-05	4.35985e-05	TRUE	Emx2	3.8895e-15	0.187356
number.genes	ENSMUSG00000022400	-0.448937	1.99998e-05	4.35985e-05	TRUE	Rbx1	0	2.56715
number.genes	ENSMUSG00000039518	0.448914	1.99998e-05	4.35985e-05	TRUE	Cdsn	9.55289e-51	0.388324
number.genes	ENSMUSG00000015095	0.448874	1.99998e-05	4.35985e-05	TRUE	Fbxw5	6.0726e-230	1.37301
number.genes	ENSMUSG00000074817	0.448846	1.99998e-05	4.35985e-05	TRUE	Papolb	4.74486e-160	-1.71853
number.genes	ENSMUSG00000049792	0.448829	1.99998e-05	4.35985e-05	TRUE	Bag5	2.76392e-260	-2.04392
number.genes	ENSMUSG00000016526	0.448827	1.99998e-05	4.35985e-05	TRUE	Dyrk3	4.32011e-36	-0.809048
number.genes	ENSMUSG00000039419	0.448733	1.99998e-05	4.35985e-05	TRUE	Cntnap2	8.10581e-23	0.258092
number.genes	ENSMUSG00000020390	-0.448726	1.99998e-05	4.35985e-05	TRUE	Ube2b	4.98056e-75	-0.610216
number.genes	ENSMUSG00000028214	0.448712	1.99998e-05	4.35985e-05	TRUE	Gem	1.19322e-45	0.320169
number.genes	ENSMUSG00000053153	0.448621	1.99998e-05	4.35985e-05	TRUE	Spag16	2.03792e-100	1.03405
number.genes	ENSMUSG00000018286	-0.448477	1.99998e-05	4.35985e-05	TRUE	Psmb6	1.75536e-153	0.960645
number.genes	ENSMUSG00000030463	0.448204	1.99998e-05	4.35985e-05	TRUE	4933421I07Rik	0.956862	-0.00142456
number.genes	ENSMUSG00000086786	0.448139	1.99998e-05	4.35985e-05	TRUE	Gm15908	1.06957e-07	0.133698
number.genes	ENSMUSG00000061518	-0.447989	1.99998e-05	4.35985e-05	TRUE	Cox5b	3.3693e-264	1.21356
number.genes	ENSMUSG00000037621	0.447928	1.99998e-05	4.35985e-05	TRUE	Atoh8	4.65687e-213	-1.88989
number.genes	ENSMUSG00000044117	0.447729	1.99998e-05	4.35985e-05	TRUE	2900011O08Rik	0.0231971	0.0623033
number.genes	ENSMUSG00000024827	0.447602	1.99998e-05	4.35985e-05	TRUE	Gldc	1.91618e-36	0.270319
number.genes	ENSMUSG00000029883	0.447587	1.99998e-05	4.35985e-05	TRUE	1700074P13Rik	2.04576e-238	-1.98169
number.genes	ENSMUSG00000079065	-0.447529	1.99998e-05	4.35985e-05	TRUE	BC005561	2.28458e-118	0.992071
number.genes	ENSMUSG00000074136	0.447498	1.99998e-05	4.35985e-05	TRUE	4930513N10Rik	1.29506e-101	0.978676
number.genes	ENSMUSG00000055239	0.447448	1.99998e-05	4.35985e-05	TRUE	Kcmf1	1.5154e-306	1.4981
number.genes	ENSMUSG00000025790	0.447279	1.99998e-05	4.35985e-05	TRUE	Slco3a1	0.530169	0.0292357
number.genes	ENSMUSG00000031586	0.446939	1.99998e-05	4.35985e-05	TRUE	Rbpms	5.05224e-08	0.145746
number.genes	ENSMUSG00000029430	0.446866	1.99998e-05	4.35985e-05	TRUE	Ran	5.8829e-180	0.707297
number.genes	ENSMUSG00000105676	0.44684	1.99998e-05	4.35985e-05	TRUE	RP24-380C2.2	0.153617	-0.0441452
number.genes	ENSMUSG00000098076	0.446662	1.99998e-05	4.35985e-05	TRUE	Gm6981	2.85121e-09	-0.171885
number.genes	ENSMUSG00000062438	0.44633	1.99998e-05	4.35985e-05	TRUE	Adam1b	1.44975e-34	0.638017
number.genes	ENSMUSG00000028693	0.44619	1.99998e-05	4.35985e-05	TRUE	Nasp	1.04317e-95	1.33099
number.genes	ENSMUSG00000027634	0.446156	1.99998e-05	4.35985e-05	TRUE	Ndrg3	1.08464e-139	-1.33122
number.genes	ENSMUSG00000049353	0.446078	1.99998e-05	4.35985e-05	TRUE	Rd3	2.73509e-150	-0.987871
number.genes	ENSMUSG00000023949	0.445443	1.99998e-05	4.35985e-05	TRUE	Tcte1	2.59814e-07	0.232411
number.genes	ENSMUSG00000029922	0.44512	1.99998e-05	4.35985e-05	TRUE	Mkrn1	0.269812	-0.0294493
number.genes	ENSMUSG00000085034	0.445058	1.99998e-05	4.35985e-05	TRUE	Gm11240	3.43362e-25	-0.278117
number.genes	ENSMUSG00000022884	-0.444634	1.99998e-05	4.35985e-05	TRUE	Eif4a2	2.47203e-16	0.393006
number.genes	ENSMUSG00000060073	-0.444559	1.99998e-05	4.35985e-05	TRUE	Psma3	0	1.55224
number.genes	ENSMUSG00000062190	0.444534	1.99998e-05	4.35985e-05	TRUE	Lancl2	3.33351e-96	0.851304
number.genes	ENSMUSG00000019795	0.444377	1.99998e-05	4.35985e-05	TRUE	Pcmt1	6.17572e-268	-1.205
number.genes	ENSMUSG00000085593	0.444341	1.99998e-05	4.35985e-05	TRUE	4930589P08Rik	1.2365e-105	-1.47886
number.genes	ENSMUSG00000036438	-0.444255	1.99998e-05	4.35985e-05	TRUE	Calm2	0	4.58987
number.genes	ENSMUSG00000032244	0.444026	1.99998e-05	4.35985e-05	TRUE	Fem1b	5.17398e-176	-1.78833
number.genes	ENSMUSG00000033610	0.443995	1.99998e-05	4.35985e-05	TRUE	Pank1	4.61487e-23	0.23011
number.genes	ENSMUSG00000051232	-0.443948	1.99998e-05	4.35985e-05	TRUE	Tmem199	8.79745e-105	1.07766
number.genes	ENSMUSG00000085416	0.443908	1.99998e-05	4.35985e-05	TRUE	1700019G24Rik	4.03325e-149	-1.52562
number.genes	ENSMUSG00000070331	0.44389	1.99998e-05	4.35985e-05	TRUE	Qrich2	2.4386e-67	-0.715261
number.genes	ENSMUSG00000039963	0.443842	1.99998e-05	4.35985e-05	TRUE	Ccdc40	1.31413e-117	0.895176
number.genes	ENSMUSG00000021771	0.443539	1.99998e-05	4.35985e-05	TRUE	Vdac2	3.03662e-158	1.17903
number.genes	ENSMUSG00000067847	-0.443251	1.99998e-05	4.35985e-05	TRUE	Romo1	5.52231e-51	0.748713
number.genes	ENSMUSG00000072770	0.443249	1.99998e-05	4.35985e-05	TRUE	Acrbp	0.0128452	-0.124239
number.genes	ENSMUSG00000017837	0.443205	1.99998e-05	4.35985e-05	TRUE	Nkiras2	6.079e-56	0.620026
number.genes	ENSMUSG00000103545	0.443109	1.99998e-05	4.35985e-05	TRUE	1700012J22Rik	0.0612414	0.056221
number.genes	ENSMUSG00000027209	0.443079	1.99998e-05	4.35985e-05	TRUE	Fam227b	0.00352605	-0.127943
number.genes	ENSMUSG00000024728	0.442961	1.99998e-05	4.35985e-05	TRUE	1700025F22Rik	4.20359e-108	-1.64263
number.genes	ENSMUSG00000003421	0.442942	1.99998e-05	4.35985e-05	TRUE	Nosip	6.45789e-13	-0.280902
number.genes	ENSMUSG00000067367	0.442551	1.99998e-05	4.35985e-05	TRUE	Lyar	0	2.43288
number.genes	ENSMUSG00000068922	0.442298	1.99998e-05	4.35985e-05	TRUE	Msto1	2.884e-07	-0.222699
number.genes	ENSMUSG00000029679	0.442229	1.99998e-05	4.35985e-05	TRUE	Hyal6	7.82259e-06	0.18563
number.genes	ENSMUSG00000046818	0.442187	1.99998e-05	4.35985e-05	TRUE	Ddit4l	0.00141656	0.142871
number.genes	ENSMUSG00000034151	0.442095	1.99998e-05	4.35985e-05	TRUE	Zbbx	0	-2.75131
number.genes	ENSMUSG00000026611	0.442056	1.99998e-05	4.35985e-05	TRUE	Spata17	2.38336e-228	-1.93312
number.genes	ENSMUSG00000006057	-0.441994	1.99998e-05	4.35985e-05	TRUE	Atp5g1	2.086e-26	-0.435402
number.genes	ENSMUSG00000028995	0.441884	1.99998e-05	4.35985e-05	TRUE	Fam126a	4.91885e-16	-0.350508
number.genes	ENSMUSG00000033739	0.441493	1.99998e-05	4.35985e-05	TRUE	Fkbpl	3.72557e-244	-1.59969
number.genes	ENSMUSG00000052658	0.44133	1.99998e-05	4.35985e-05	TRUE	5830454E08Rik	3.05378e-77	0.57055
number.genes	ENSMUSG00000059005	-0.441268	1.99998e-05	4.35985e-05	TRUE	Hnrnpa3	1.17482e-70	0.723893
number.genes	ENSMUSG00000032221	0.441235	1.99998e-05	4.35985e-05	TRUE	Mns1	1.65051e-115	1.07584
number.genes	ENSMUSG00000014769	-0.441196	1.99998e-05	4.35985e-05	TRUE	Psmb1	0	2.6667
number.genes	ENSMUSG00000098211	0.441162	1.99998e-05	4.35985e-05	TRUE	Gm27045	2.31841e-50	0.604014
number.genes	ENSMUSG00000043468	0.441159	1.99998e-05	4.35985e-05	TRUE	Adam30	7.58672e-10	0.278061
number.genes	ENSMUSG00000029290	-0.441135	1.99998e-05	4.35985e-05	TRUE	Zfp326	1.64635e-113	1.10066
number.genes	ENSMUSG00000031765	0.440987	1.99998e-05	4.35985e-05	TRUE	Mt1	0.467814	0.0269621
number.genes	ENSMUSG00000025156	0.440979	1.99998e-05	4.35985e-05	TRUE	Gps1	0	2.24731
number.genes	ENSMUSG00000099391	0.440956	1.99998e-05	4.35985e-05	TRUE	1700003C15Rik	3.62069e-26	0.253642
number.genes	ENSMUSG00000026018	0.440802	1.99998e-05	4.35985e-05	TRUE	Ica1l	1.25376e-18	-0.355546
number.genes	ENSMUSG00000022039	0.440795	1.99998e-05	4.35985e-05	TRUE	Adam2	0	1.71573
number.genes	ENSMUSG00000025453	0.440546	1.99998e-05	4.35985e-05	TRUE	Nnt	2.9128e-37	0.30653
number.genes	ENSMUSG00000024154	0.440503	1.99998e-05	4.35985e-05	TRUE	Gtf2a1l	1.71557e-17	-0.403107
number.genes	ENSMUSG00000035268	-0.440402	1.99998e-05	4.35985e-05	TRUE	Pkig	5.00331e-17	0.233293
number.genes	ENSMUSG00000045246	0.44025	1.99998e-05	4.35985e-05	TRUE	Kcng4	4.33729e-51	0.433738
number.genes	ENSMUSG00000086279	0.440015	1.99998e-05	4.35985e-05	TRUE	Gm15634	1.66098e-37	0.256305
number.genes	ENSMUSG00000058267	-0.439889	1.99998e-05	4.35985e-05	TRUE	Mrps14	3.97399e-230	1.3131
number.genes	ENSMUSG00000094114	0.43972	1.99998e-05	4.35985e-05	TRUE	Gm21967	4.74832e-23	-0.493543
number.genes	ENSMUSG00000024772	0.439689	1.99998e-05	4.35985e-05	TRUE	Ehd1	1.41362e-156	-1.58321
number.genes	ENSMUSG00000026546	0.439683	1.99998e-05	4.35985e-05	TRUE	Cfap45	0.00828842	-0.145145
number.genes	ENSMUSG00000044155	-0.439543	1.99998e-05	4.35985e-05	TRUE	Lsm8	5.5166e-163	1.45746
number.genes	ENSMUSG00000039330	0.439498	1.99998e-05	4.35985e-05	TRUE	Tsga10ip	3.92871e-183	-1.59262
number.genes	ENSMUSG00000024926	0.43948	1.99998e-05	4.35985e-05	TRUE	Kat5	2.01679e-212	1.49682
number.genes	ENSMUSG00000073910	0.439313	1.99998e-05	4.35985e-05	TRUE	Mob3b	0.145326	-0.0289047
number.genes	ENSMUSG00000062248	-0.439251	1.99998e-05	4.35985e-05	TRUE	Cks2	0	3.9052
number.genes	ENSMUSG00000052144	-0.439232	1.99998e-05	4.35985e-05	TRUE	Ppp4r2	0.816549	0.0103292
number.genes	ENSMUSG00000018379	-0.439225	1.99998e-05	4.35985e-05	TRUE	Srsf1	4.09019e-28	0.502768
number.genes	ENSMUSG00000018565	0.439144	1.99998e-05	4.35985e-05	TRUE	Elp5	0	2.10908
number.genes	ENSMUSG00000015365	-0.439053	1.99998e-05	4.35985e-05	TRUE	Mov10l1	4.10815e-124	1.27507
number.genes	ENSMUSG00000030996	0.439046	1.99998e-05	4.35985e-05	TRUE	Art1	9.41155e-08	-0.18889
number.genes	ENSMUSG00000105688	0.438923	1.99998e-05	4.35985e-05	TRUE	RP23-307D8.11	2.38765e-05	0.111236
number.genes	ENSMUSG00000030125	0.438888	1.99998e-05	4.35985e-05	TRUE	Lrrc23	2.94619e-112	0.92921
number.genes	ENSMUSG00000027498	0.43887	1.99998e-05	4.35985e-05	TRUE	Cstf1	1.81282e-06	0.226163
number.genes	ENSMUSG00000046709	0.438857	1.99998e-05	4.35985e-05	TRUE	Mapk10	3.62792e-07	-0.190007
number.genes	ENSMUSG00000034993	0.438844	1.99998e-05	4.35985e-05	TRUE	Vat1	0.00809783	0.0740649
number.genes	ENSMUSG00000041439	0.438801	1.99998e-05	4.35985e-05	TRUE	Mfsd6	0.00600088	0.0584942
number.genes	ENSMUSG00000040952	-0.438797	1.99998e-05	4.35985e-05	TRUE	Rps19	6.83451e-14	0.255344
number.genes	ENSMUSG00000036743	-0.438791	1.99998e-05	4.35985e-05	TRUE	Psma8	0	3.02006
number.genes	ENSMUSG00000039105	-0.438699	1.99998e-05	4.35985e-05	TRUE	Atp6v1g1	0	1.81427
number.genes	ENSMUSG00000070366	0.438638	1.99998e-05	4.35985e-05	TRUE	Ppapdc1a	1.48308e-31	0.205551
number.genes	ENSMUSG00000074358	-0.438344	1.99998e-05	4.35985e-05	TRUE	Ccdc61	9.45614e-117	1.25744
number.genes	ENSMUSG00000057246	0.438276	1.99998e-05	4.35985e-05	TRUE	BC051142	6.74108e-83	-0.79755
number.genes	ENSMUSG00000053604	-0.438225	1.99998e-05	4.35985e-05	TRUE	Rpia	2.9251e-99	1.15158
number.genes	ENSMUSG00000045333	0.438028	1.99998e-05	4.35985e-05	TRUE	Zfp423	2.64926e-30	-0.515784
number.genes	ENSMUSG00000026634	-0.43797	1.99998e-05	4.35985e-05	TRUE	Angel2	2.32268e-157	1.35458
number.genes	ENSMUSG00000104586	0.43781	1.99998e-05	4.35985e-05	TRUE	RP23-375H15.2	3.03341e-15	0.193293
number.genes	ENSMUSG00000029147	0.437749	1.99998e-05	4.35985e-05	TRUE	Ppm1g	4.82592e-28	-0.31852
number.genes	ENSMUSG00000055652	0.437623	1.99998e-05	4.35985e-05	TRUE	Klhl25	6.8364e-23	0.263568
number.genes	ENSMUSG00000018040	0.437509	1.99998e-05	4.35985e-05	TRUE	Rrp7a	6.29877e-191	1.52229
number.genes	ENSMUSG00000002279	0.437503	1.99998e-05	4.35985e-05	TRUE	Lmf1	7.39211e-18	0.363489
number.genes	ENSMUSG00000031878	-0.437368	1.99998e-05	4.35985e-05	TRUE	Nae1	2.77272e-262	2.10603
number.genes	ENSMUSG00000033409	0.436926	1.99998e-05	4.35985e-05	TRUE	Syce1l	6.49336e-20	0.380699
number.genes	ENSMUSG00000029275	0.436884	1.99998e-05	4.35985e-05	TRUE	Gfi1	4.83793e-26	0.181809
number.genes	ENSMUSG00000026234	-0.436588	1.99998e-05	4.35985e-05	TRUE	Ncl	5.45676e-102	1.21983
number.genes	ENSMUSG00000036299	-0.436376	1.99998e-05	4.35985e-05	TRUE	BC031181	5.96162e-211	1.36576
number.genes	ENSMUSG00000015656	-0.436299	1.99998e-05	4.35985e-05	TRUE	Hspa8	3.58072e-156	1.53097
number.genes	ENSMUSG00000053040	0.436029	1.99998e-05	4.35985e-05	TRUE	Aph1c	4.36058e-111	0.826893
number.genes	ENSMUSG00000029798	0.435981	1.99998e-05	4.35985e-05	TRUE	Herc6	7.78984e-05	0.135603
number.genes	ENSMUSG00000073894	-0.435898	1.99998e-05	4.35985e-05	TRUE	Rbmxl2	2.32366e-139	1.35342
number.genes	ENSMUSG00000049897	0.435821	1.99998e-05	4.35985e-05	TRUE	Stkld1	8.33691e-21	0.430025
number.genes	ENSMUSG00000033068	0.435759	1.99998e-05	4.35985e-05	TRUE	Entpd6	7.6475e-172	1.15609
number.genes	ENSMUSG00000026650	0.435742	1.99998e-05	4.35985e-05	TRUE	Meig1	7.64343e-202	-0.743333
number.genes	ENSMUSG00000106306	0.435616	1.99998e-05	4.35985e-05	TRUE	RP24-349N15.3	2.67664e-23	-0.390513
number.genes	ENSMUSG00000085405	0.435492	1.99998e-05	4.35985e-05	TRUE	4930441J16Rik	2.15426e-33	-0.287811
number.genes	ENSMUSG00000002102	0.435098	1.99998e-05	4.35985e-05	TRUE	Psmc3	3.20996e-06	-0.157418
number.genes	ENSMUSG00000040174	0.435071	1.99998e-05	4.35985e-05	TRUE	Alkbh3	2.60217e-181	-1.32512
number.genes	ENSMUSG00000020576	0.434968	1.99998e-05	4.35985e-05	TRUE	Nbas	1.89154e-85	0.891074
number.genes	ENSMUSG00000024844	-0.434955	1.99998e-05	4.35985e-05	TRUE	Banf1	3.1358e-231	1.62584
number.genes	ENSMUSG00000030120	-0.434941	1.99998e-05	4.35985e-05	TRUE	Mlf2	1.38448e-121	1.26552
number.genes	ENSMUSG00000020166	0.43457	1.99998e-05	4.35985e-05	TRUE	Cnot2	1.71507e-141	1.06729
number.genes	ENSMUSG00000050967	0.434497	1.99998e-05	4.35985e-05	TRUE	Creg2	4.2986e-43	0.38305
number.genes	ENSMUSG00000056598	0.434358	1.99998e-05	4.35985e-05	TRUE	Lrrc48	1.19817e-149	1.12721
number.genes	ENSMUSG00000034800	0.434333	1.99998e-05	4.35985e-05	TRUE	Zfp661	8.98445e-49	0.306371
number.genes	ENSMUSG00000031864	0.434294	1.99998e-05	4.35985e-05	TRUE	Ints10	1.15784e-67	0.821136
number.genes	ENSMUSG00000021977	0.434247	1.99998e-05	4.35985e-05	TRUE	1700129C05Rik	0	-2.88793
number.genes	ENSMUSG00000040013	-0.434223	1.99998e-05	4.35985e-05	TRUE	Fkbp6	1.43388e-99	1.25461
number.genes	ENSMUSG00000087510	0.433953	1.99998e-05	4.35985e-05	TRUE	1700112K13Rik	1.69626e-08	0.114101
number.genes	ENSMUSG00000064181	0.433927	1.99998e-05	4.35985e-05	TRUE	Rab3ip	1.17137e-07	-0.192923
number.genes	ENSMUSG00000056999	0.433905	1.99998e-05	4.35985e-05	TRUE	Ide	5.58203e-17	0.369101
number.genes	ENSMUSG00000105698	0.433903	1.99998e-05	4.35985e-05	TRUE	RP24-499N1.2	9.17661e-06	-0.100398
number.genes	ENSMUSG00000085260	0.433883	1.99998e-05	4.35985e-05	TRUE	Med9os	1.09579e-47	-0.524447
number.genes	ENSMUSG00000020513	0.433837	1.99998e-05	4.35985e-05	TRUE	Tubd1	6.34398e-119	0.899065
number.genes	ENSMUSG00000021000	-0.433677	1.99998e-05	4.35985e-05	TRUE	Ctage5	6.68391e-84	0.945274
number.genes	ENSMUSG00000035206	0.433634	1.99998e-05	4.35985e-05	TRUE	Sppl2b	2.01988e-76	0.806656
number.genes	ENSMUSG00000097271	0.433536	1.99998e-05	4.35985e-05	TRUE	Gm9903	2.76654e-131	0.96815
number.genes	ENSMUSG00000069769	0.433223	1.99998e-05	4.35985e-05	TRUE	Msi2	4.71935e-42	-0.612265
number.genes	ENSMUSG00000094811	0.433214	1.99998e-05	4.35985e-05	TRUE	Gm21103	7.40495e-104	-0.673352
number.genes	ENSMUSG00000019971	-0.433089	1.99998e-05	4.35985e-05	TRUE	Cep290	1.51887e-26	0.517627
number.genes	ENSMUSG00000028837	-0.432565	1.99998e-05	4.35985e-05	TRUE	Psmb2	1.1525e-265	1.67301
number.genes	ENSMUSG00000030264	0.432521	1.99998e-05	4.35985e-05	TRUE	Thumpd3	2.20709e-83	0.839918
number.genes	ENSMUSG00000052525	0.432397	1.99998e-05	4.35985e-05	TRUE	Spdya	0	2.19787
number.genes	ENSMUSG00000063457	-0.432271	1.99998e-05	4.35985e-05	TRUE	Rps15	1.10469e-182	0.996006
number.genes	ENSMUSG00000000743	0.43225	1.99998e-05	4.35985e-05	TRUE	Chmp1a	7.82579e-07	0.189545
number.genes	ENSMUSG00000036598	0.432194	1.99998e-05	4.35985e-05	TRUE	Ccdc113	6.39206e-84	1.05735
number.genes	ENSMUSG00000041912	-0.432185	1.99998e-05	4.35985e-05	TRUE	Tdrkh	4.74932e-176	1.41387
number.genes	ENSMUSG00000030744	-0.432161	1.99998e-05	4.35985e-05	TRUE	Rps3	0	3.06639
number.genes	ENSMUSG00000048065	0.431887	1.99998e-05	4.35985e-05	TRUE	Cyb5r2	0.053888	0.0586398
number.genes	ENSMUSG00000046707	0.431785	1.99998e-05	4.35985e-05	TRUE	Csnk2a2	0.180006	-0.0501942
number.genes	ENSMUSG00000024072	-0.431376	1.99998e-05	4.35985e-05	TRUE	Yipf4	2.99431e-248	1.67578
number.genes	ENSMUSG00000028188	0.431364	1.99998e-05	4.35985e-05	TRUE	Spata1	5.58729e-10	0.269307
number.genes	ENSMUSG00000039179	0.431326	1.99998e-05	4.35985e-05	TRUE	Tekt5	5.11003e-176	-1.35203
number.genes	ENSMUSG00000020267	-0.431228	1.99998e-05	4.35985e-05	TRUE	Hint1	0	1.60182
number.genes	ENSMUSG00000021273	0.431109	1.99998e-05	4.35985e-05	TRUE	Fdft1	4.96602e-45	-0.768202
number.genes	ENSMUSG00000029229	-0.431091	1.99998e-05	4.35985e-05	TRUE	Chic2	0	2.51987
number.genes	ENSMUSG00000036815	0.430975	1.99998e-05	4.35985e-05	TRUE	Dpp10	2.13048e-17	0.242063
number.genes	ENSMUSG00000026484	-0.430954	1.99998e-05	4.35985e-05	TRUE	Rnf2	0.000150563	0.169048
number.genes	ENSMUSG00000028845	0.430819	1.99998e-05	4.35985e-05	TRUE	Tekt2	1.09199e-173	-1.62834
number.genes	ENSMUSG00000038408	0.430654	1.99998e-05	4.35985e-05	TRUE	1700018A04Rik	8.56672e-84	-0.717886
number.genes	ENSMUSG00000012017	0.430646	1.99998e-05	4.35985e-05	TRUE	Scarf2	2.73963e-60	0.521876
number.genes	ENSMUSG00000048875	0.430114	1.99998e-05	4.35985e-05	TRUE	Hdhd1a	7.35898e-218	-1.51752
number.genes	ENSMUSG00000045996	-0.430021	1.99998e-05	4.35985e-05	TRUE	Polr2k	1.11917e-152	1.32224
number.genes	ENSMUSG00000025940	-0.429888	1.99998e-05	4.35985e-05	TRUE	Tmem70	1.26884e-153	1.14286
number.genes	ENSMUSG00000029703	0.429729	1.99998e-05	4.35985e-05	TRUE	Lrwd1	2.6578e-134	1.07678
number.genes	ENSMUSG00000054320	0.429432	1.99998e-05	4.35985e-05	TRUE	Lrrc36	8.09484e-60	-0.658489
number.genes	ENSMUSG00000020849	-0.429416	1.99998e-05	4.35985e-05	TRUE	Ywhae	5.89567e-103	0.710935
number.genes	ENSMUSG00000020897	0.429226	1.99998e-05	4.35985e-05	TRUE	Aurkb	2.71872e-30	0.340358
number.genes	ENSMUSG00000022445	0.429212	1.99998e-05	4.35985e-05	TRUE	Cyp2d26	0.0149092	-0.0684626
number.genes	ENSMUSG00000026336	0.429125	1.99998e-05	4.35985e-05	TRUE	Slco6d1	0.00785144	0.119701
number.genes	ENSMUSG00000021392	-0.428982	1.99998e-05	4.35985e-05	TRUE	Nol8	0	2.76383
number.genes	ENSMUSG00000056698	0.428979	1.99998e-05	4.35985e-05	TRUE	Elmod3	1.74809e-67	0.622882
number.genes	ENSMUSG00000028081	-0.428969	1.99998e-05	4.35985e-05	TRUE	Rps3a1	9.39946e-203	1.22616
number.genes	ENSMUSG00000046317	0.428699	1.99998e-05	4.35985e-05	TRUE	BC107364	4.55127e-38	0.229501
number.genes	ENSMUSG00000050844	-0.428529	1.99998e-05	4.35985e-05	TRUE	1700020N01Rik	4.67931e-180	0.997348
number.genes	ENSMUSG00000031233	0.42846	1.99998e-05	4.35985e-05	TRUE	Pgk2	0	-3.46467
number.genes	ENSMUSG00000038812	-0.42843	1.99998e-05	4.35985e-05	TRUE	Trmt112	7.90721e-177	1.27515
number.genes	ENSMUSG00000013353	0.428305	1.99998e-05	4.35985e-05	TRUE	4931406B18Rik	6.31626e-15	0.17113
number.genes	ENSMUSG00000049811	0.428121	1.99998e-05	4.35985e-05	TRUE	Fam161a	0	-2.42404
number.genes	ENSMUSG00000045031	0.427845	1.99998e-05	4.35985e-05	TRUE	Cetn4	1.33389e-17	-0.286679
number.genes	ENSMUSG00000044062	0.427759	1.99998e-05	4.35985e-05	TRUE	Plekhd1os	1.33869e-09	0.131359
number.genes	ENSMUSG00000023089	-0.427567	1.99998e-05	4.35985e-05	TRUE	Ndufa5	0.00300155	0.0959904
number.genes	ENSMUSG00000090173	0.42755	1.99998e-05	4.35985e-05	TRUE	Fbxw10	3.89035e-90	-0.910537
number.genes	ENSMUSG00000042178	0.427532	1.99998e-05	4.35985e-05	TRUE	Armc5	3.40182e-21	0.178987
number.genes	ENSMUSG00000100954	0.427513	1.99998e-05	4.35985e-05	TRUE	Gm10138	3.12273e-173	-1.44293
number.genes	ENSMUSG00000005732	-0.427218	1.99998e-05	4.35985e-05	TRUE	Ranbp1	0	1.67174
number.genes	ENSMUSG00000020530	0.427155	1.99998e-05	4.35985e-05	TRUE	Ggnbp2	3.50164e-09	0.246296
number.genes	ENSMUSG00000033882	-0.426289	1.99998e-05	4.35985e-05	TRUE	Rbm46	2.48175e-293	1.90607
number.genes	ENSMUSG00000068039	0.426128	1.99998e-05	4.35985e-05	TRUE	Tcp1	6.07601e-208	0.720663
number.genes	ENSMUSG00000030647	-0.426091	1.99998e-05	4.35985e-05	TRUE	Ndufc2	0	2.60011
number.genes	ENSMUSG00000071662	-0.426075	1.99998e-05	4.35985e-05	TRUE	Polr2g	6.68891e-248	1.8525
number.genes	ENSMUSG00000029538	-0.42564	1.99998e-05	4.35985e-05	TRUE	Srsf9	3.77575e-253	1.97009
number.genes	ENSMUSG00000040828	0.425618	1.99998e-05	4.35985e-05	TRUE	Catsperd	3.95585e-38	-0.554256
number.genes	ENSMUSG00000008333	-0.425612	1.99998e-05	4.35985e-05	TRUE	Snrpb2	3.81901e-121	0.974608
number.genes	ENSMUSG00000017417	0.425603	1.99998e-05	4.35985e-05	TRUE	Plxdc1	0.00165029	-0.111914
number.genes	ENSMUSG00000022420	0.425584	1.99998e-05	4.35985e-05	TRUE	Dnal4	1.50351e-73	0.761735
number.genes	ENSMUSG00000012126	0.425474	1.99998e-05	4.35985e-05	TRUE	Ubxn11	4.46299e-207	-1.48267
number.genes	ENSMUSG00000033255	0.42541	1.99998e-05	4.35985e-05	TRUE	Gm5134	7.12363e-76	0.540741
number.genes	ENSMUSG00000041774	0.425366	1.99998e-05	4.35985e-05	TRUE	Ydjc	8.72604e-39	-0.417769
number.genes	ENSMUSG00000045794	0.425272	1.99998e-05	4.35985e-05	TRUE	Lkaaear1	0	-2.8751
number.genes	ENSMUSG00000013584	0.425267	1.99998e-05	4.35985e-05	TRUE	Aldh1a2	6.07577e-183	1.33062
number.genes	ENSMUSG00000062867	-0.425194	1.99998e-05	4.35985e-05	TRUE	Impdh2	6.31891e-110	-1.31086
number.genes	ENSMUSG00000056436	-0.425183	1.99998e-05	4.35985e-05	TRUE	Cyct	0	2.39106
number.genes	ENSMUSG00000025509	0.42518	1.99998e-05	4.35985e-05	TRUE	Pnpla2	2.7309e-63	0.747087
number.genes	ENSMUSG00000064068	0.425048	1.99998e-05	4.35985e-05	TRUE	Mtx1	1.54213e-185	-1.02907
number.genes	ENSMUSG00000029423	-0.424941	1.99998e-05	4.35985e-05	TRUE	Piwil1	0	3.22966
number.genes	ENSMUSG00000037101	0.424935	1.99998e-05	4.35985e-05	TRUE	Ttc29	4.78688e-18	-0.33939
number.genes	ENSMUSG00000056201	-0.424829	1.99998e-05	4.35985e-05	TRUE	Cfl1	3.8217e-24	0.469661
number.genes	ENSMUSG00000057265	0.424714	1.99998e-05	4.35985e-05	TRUE	Ccdc176	7.97266e-29	0.572314
number.genes	ENSMUSG00000051864	0.424678	1.99998e-05	4.35985e-05	TRUE	Tbc1d22a	1.43828e-34	0.387155
number.genes	ENSMUSG00000022805	0.423978	1.99998e-05	4.35985e-05	TRUE	Maats1	0.010275	-0.0910434
number.genes	ENSMUSG00000056820	-0.423959	1.99998e-05	4.35985e-05	TRUE	Tsnax	7.28964e-166	1.2023
number.genes	ENSMUSG00000023075	-0.423829	1.99998e-05	4.35985e-05	TRUE	Akirin1	8.28596e-272	-1.73424
number.genes	ENSMUSG00000027479	-0.423801	1.99998e-05	4.35985e-05	TRUE	Mapre1	4.6663e-185	1.40247
number.genes	ENSMUSG00000075296	0.423603	1.99998e-05	4.35985e-05	TRUE	Aldh3b2	0	-1.52018
number.genes	ENSMUSG00000020299	-0.42357	1.99998e-05	4.35985e-05	TRUE	4930524B15Rik	9.59001e-282	1.71611
number.genes	ENSMUSG00000046000	0.423043	1.99998e-05	4.35985e-05	TRUE	Naa11	1.62521e-105	0.707542
number.genes	ENSMUSG00000090000	-0.423002	1.99998e-05	4.35985e-05	TRUE	Ier3ip1	2.3587e-25	0.36244
number.genes	ENSMUSG00000083325	0.422878	1.99998e-05	4.35985e-05	TRUE	Gm14121	2.58649e-08	0.132724
number.genes	ENSMUSG00000022095	0.422816	1.99998e-05	4.35985e-05	TRUE	Fam160b2	4.82588e-77	0.520142
number.genes	ENSMUSG00000030727	0.422651	1.99998e-05	4.35985e-05	TRUE	Rabep2	3.40401e-74	0.539569
number.genes	ENSMUSG00000041881	-0.42264	1.99998e-05	4.35985e-05	TRUE	Ndufa7	0.280512	-0.0305807
number.genes	ENSMUSG00000029131	0.422591	1.99998e-05	4.35985e-05	TRUE	Dnajb6	2.52609e-35	-0.476388
number.genes	ENSMUSG00000057240	0.422473	1.99998e-05	4.35985e-05	TRUE	Ms4a13	1.32975e-87	-0.748824
number.genes	ENSMUSG00000010045	0.422365	1.99998e-05	4.35985e-05	TRUE	Tmem115	1.3525e-174	1.21581
number.genes	ENSMUSG00000032818	0.422238	1.99998e-05	4.35985e-05	TRUE	Loxhd1	1.91375e-16	0.235298
number.genes	ENSMUSG00000097693	0.422173	1.99998e-05	4.35985e-05	TRUE	4930471M09Rik	0.0129364	-0.0588441
number.genes	ENSMUSG00000053111	0.421676	1.99998e-05	4.35985e-05	TRUE	Fank1	0.000171965	-0.113651
number.genes	ENSMUSG00000031754	-0.421671	1.99998e-05	4.35985e-05	TRUE	Nudt21	0	1.69616
number.genes	ENSMUSG00000029614	-0.421652	1.99998e-05	4.35985e-05	TRUE	Rpl6	4.49285e-113	0.760228
number.genes	ENSMUSG00000028070	-0.421419	1.99998e-05	4.35985e-05	TRUE	Apoa1bp	3.23975e-170	1.30127
number.genes	ENSMUSG00000037608	-0.421418	1.99998e-05	4.35985e-05	TRUE	Bclaf1	1.84683e-136	1.13711
number.genes	ENSMUSG00000038569	-0.421272	1.99998e-05	4.35985e-05	TRUE	Rad9b	2.6534e-143	1.17879
number.genes	ENSMUSG00000038987	0.421177	1.99998e-05	4.35985e-05	TRUE	1700019L03Rik	1.10608e-260	-1.42856
number.genes	ENSMUSG00000085293	0.421175	1.99998e-05	4.35985e-05	TRUE	Gm13817	1.94457e-110	0.849441
number.genes	ENSMUSG00000024357	0.42115	1.99998e-05	4.35985e-05	TRUE	Sil1	2.24856e-14	-0.306907
number.genes	ENSMUSG00000069633	0.421128	1.99998e-05	4.35985e-05	TRUE	Pex11g	3.06133e-101	0.965749
number.genes	ENSMUSG00000042133	-0.421089	1.99998e-05	4.35985e-05	TRUE	Ppig	0	2.24944
number.genes	ENSMUSG00000097822	0.421081	1.99998e-05	4.35985e-05	TRUE	Gm26655	0.0242472	0.0440844
number.genes	ENSMUSG00000024921	0.420849	1.99998e-05	4.35985e-05	TRUE	Smarca2	8.2523e-20	0.408913
number.genes	ENSMUSG00000027751	0.420513	1.99998e-05	4.35985e-05	TRUE	Supt20	0	1.92343
number.genes	ENSMUSG00000073639	-0.420486	1.99998e-05	4.35985e-05	TRUE	Rab18	4.2345e-111	0.97194
number.genes	ENSMUSG00000042541	-0.420394	1.99998e-05	4.35985e-05	TRUE	Shfm1	1.13693e-75	0.823278
number.genes	ENSMUSG00000062352	0.420384	1.99998e-05	4.35985e-05	TRUE	Itgb1bp1	1.23164e-36	-0.569007
number.genes	ENSMUSG00000024661	-0.42034	1.99998e-05	4.35985e-05	TRUE	Fth1	0	2.89246
number.genes	ENSMUSG00000033065	0.420326	1.99998e-05	4.35985e-05	TRUE	Pfkm	1.16302e-58	0.653096
number.genes	ENSMUSG00000029656	0.420222	1.99998e-05	4.35985e-05	TRUE	C8b	1.72156e-53	0.55581
number.genes	ENSMUSG00000026083	-0.420192	1.99998e-05	4.35985e-05	TRUE	Eif5b	1.00598e-25	-0.498212
number.genes	ENSMUSG00000105834	0.420109	1.99998e-05	4.35985e-05	TRUE	RP23-210I6.1	8.87214e-105	0.856069
number.genes	ENSMUSG00000029073	0.420096	1.99998e-05	4.35985e-05	TRUE	Cptp	1.79487e-07	-0.211112
number.genes	ENSMUSG00000020610	0.420075	1.99998e-05	4.35985e-05	TRUE	Amz2	2.79771e-92	-0.601894
number.genes	ENSMUSG00000029687	-0.420019	1.99998e-05	4.35985e-05	TRUE	Ezh2	5.8654e-174	1.18484
number.genes	ENSMUSG00000024843	0.41979	1.99998e-05	4.35985e-05	TRUE	Chka	3.26667e-50	0.645398
number.genes	ENSMUSG00000029020	0.419778	1.99998e-05	4.35985e-05	TRUE	Mfn2	6.1446e-08	0.186676
number.genes	ENSMUSG00000029504	0.419583	1.99998e-05	4.35985e-05	TRUE	Ddx51	1.72509e-71	0.751364
number.genes	ENSMUSG00000027677	-0.419571	1.99998e-05	4.35985e-05	TRUE	Ttc14	1.11455e-81	0.885235
number.genes	ENSMUSG00000038622	-0.419477	1.99998e-05	4.35985e-05	TRUE	Med30	1.2749e-66	0.657612
number.genes	ENSMUSG00000032489	0.419463	1.99998e-05	4.35985e-05	TRUE	Kif9	9.87347e-101	-1.01862
number.genes	ENSMUSG00000030751	-0.419327	1.99998e-05	4.35985e-05	TRUE	Psma1	7.75997e-211	1.47398
number.genes	ENSMUSG00000086828	0.419308	1.99998e-05	4.35985e-05	TRUE	Gm15579	7.38922e-22	0.18541
number.genes	ENSMUSG00000020994	-0.419218	1.99998e-05	4.35985e-05	TRUE	Pnn	2.22829e-294	1.87965
number.genes	ENSMUSG00000063109	0.419022	1.99998e-05	4.35985e-05	TRUE	Dgkeos	1.25e-249	-1.74013
number.genes	ENSMUSG00000024097	-0.418918	1.99998e-05	4.35985e-05	TRUE	Srsf7	0	1.87051
number.genes	ENSMUSG00000018999	0.418662	1.99998e-05	4.35985e-05	TRUE	Slc35b4	4.07945e-31	0.25225
number.genes	ENSMUSG00000016921	-0.418483	1.99998e-05	4.35985e-05	TRUE	Srsf6	3.79447e-48	0.667075
number.genes	ENSMUSG00000059355	-0.418455	1.99998e-05	4.35985e-05	TRUE	Wdr83os	5.24208e-129	1.18552
number.genes	ENSMUSG00000030924	-0.418426	1.99998e-05	4.35985e-05	TRUE	2610020H08Rik	1.80207e-201	1.28521
number.genes	ENSMUSG00000031818	-0.418221	1.99998e-05	4.35985e-05	TRUE	Cox4i1	0	1.73899
number.genes	ENSMUSG00000034867	0.418183	1.99998e-05	4.35985e-05	TRUE	Ankrd27	9.8169e-21	0.215479
number.genes	ENSMUSG00000043300	-0.418071	1.99998e-05	4.35985e-05	TRUE	B3galnt1	6.16233e-89	0.926865
number.genes	ENSMUSG00000022564	0.418052	1.99998e-05	4.35985e-05	TRUE	Grina	4.46572e-51	-0.500499
number.genes	ENSMUSG00000020904	0.41804	1.99998e-05	4.35985e-05	TRUE	Cfap52	1.07458e-94	1.03206
number.genes	ENSMUSG00000100666	0.417973	1.99998e-05	4.35985e-05	TRUE	1700007F19Rik	7.75921e-09	0.117312
number.genes	ENSMUSG00000028756	0.417675	1.99998e-05	4.35985e-05	TRUE	Pink1	1.07265e-249	1.343
number.genes	ENSMUSG00000027108	-0.417642	1.99998e-05	4.35985e-05	TRUE	Ola1	2.80779e-217	1.74884
number.genes	ENSMUSG00000020801	-0.41745	1.99998e-05	4.35985e-05	TRUE	Med31	2.3118e-161	1.15125
number.genes	ENSMUSG00000020737	0.417255	1.99998e-05	4.35985e-05	TRUE	Hn1	9.47113e-43	0.287851
number.genes	ENSMUSG00000028330	0.417134	1.99998e-05	4.35985e-05	TRUE	Ncbp1	5.33092e-86	0.859946
number.genes	ENSMUSG00000035435	0.416998	1.99998e-05	4.35985e-05	TRUE	Abca17	9.31827e-25	0.183482
number.genes	ENSMUSG00000037390	0.416982	1.99998e-05	4.35985e-05	TRUE	Muc3	7.95636e-78	0.685204
number.genes	ENSMUSG00000006998	-0.416979	1.99998e-05	4.35985e-05	TRUE	Psmd2	0	1.60598
number.genes	ENSMUSG00000027227	0.416975	1.99998e-05	4.35985e-05	TRUE	Sord	5.33117e-89	-0.742095
number.genes	ENSMUSG00000025982	-0.416824	1.99998e-05	4.35985e-05	TRUE	Sf3b1	0	2.53987
number.genes	ENSMUSG00000004096	-0.41677	1.99998e-05	4.35985e-05	TRUE	Cwc15	0	1.89764
number.genes	ENSMUSG00000101223	0.416613	1.99998e-05	4.35985e-05	TRUE	4930568A12Rik	7.181e-74	-0.595279
number.genes	ENSMUSG00000092599	0.416604	1.99998e-05	4.35985e-05	TRUE	1700010K23Rik	7.34461e-96	-0.983994
number.genes	ENSMUSG00000043583	0.416514	1.99998e-05	4.35985e-05	TRUE	4930470P17Rik	2.79594e-48	0.451117
number.genes	ENSMUSG00000037266	-0.416299	1.99998e-05	4.35985e-05	TRUE	Rsrp1	0	2.96896
number.genes	ENSMUSG00000038005	-0.416278	1.99998e-05	4.35985e-05	TRUE	2700029M09Rik	6.5615e-44	0.514997
number.genes	ENSMUSG00000005474	0.416191	1.99998e-05	4.35985e-05	TRUE	Myl10	1.07184e-44	-0.705143
number.genes	ENSMUSG00000085151	0.416116	1.99998e-05	4.35985e-05	TRUE	1110018N20Rik	2.08722e-08	0.138213
number.genes	ENSMUSG00000097677	0.415984	1.99998e-05	4.35985e-05	TRUE	Gm26611	0.6349	0.0199282
number.genes	ENSMUSG00000029550	0.415837	1.99998e-05	4.35985e-05	TRUE	Sppl3	1.63564e-39	0.521439
number.genes	ENSMUSG00000085333	0.415719	1.99998e-05	4.35985e-05	TRUE	1700030A11Rik	1.69421e-09	0.126717
number.genes	ENSMUSG00000045251	0.415705	1.99998e-05	4.35985e-05	TRUE	Zfp688	2.42365e-62	0.569371
number.genes	ENSMUSG00000033318	-0.415614	1.99998e-05	4.35985e-05	TRUE	Gstt2	1.74655e-128	1.07336
number.genes	ENSMUSG00000053914	0.415563	1.99998e-05	4.35985e-05	TRUE	Kdm4d	1.45752e-109	1.01426
number.genes	ENSMUSG00000039763	0.415472	1.99998e-05	4.35985e-05	TRUE	Dnajc28	4.48305e-44	0.361434
number.genes	ENSMUSG00000059482	0.415454	1.99998e-05	4.35985e-05	TRUE	2610301B20Rik	4.47223e-144	1.01788
number.genes	ENSMUSG00000029381	0.41536	1.99998e-05	4.35985e-05	TRUE	Shroom3	9.39336e-07	-0.168099
number.genes	ENSMUSG00000025508	-0.415295	1.99998e-05	4.35985e-05	TRUE	Rplp2	0.0909678	0.0409128
number.genes	ENSMUSG00000080993	0.414962	1.99998e-05	4.35985e-05	TRUE	Gm12903	1.11987e-35	0.263431
number.genes	ENSMUSG00000078157	0.414753	1.99998e-05	4.35985e-05	TRUE	4931440F15Rik	3.79237e-16	-0.22958
number.genes	ENSMUSG00000026260	-0.414749	1.99998e-05	4.35985e-05	TRUE	Ndufa10	3.78382e-152	1.08296
number.genes	ENSMUSG00000059474	-0.414712	1.99998e-05	4.35985e-05	TRUE	Mbtd1	6.0098e-179	1.30298
number.genes	ENSMUSG00000029149	0.4147	1.99998e-05	4.35985e-05	TRUE	Krtcap3	7.99447e-09	0.12272
number.genes	ENSMUSG00000060147	0.414652	1.99998e-05	4.35985e-05	TRUE	Serpinb6a	2.38783e-08	0.188045
number.genes	ENSMUSG00000089701	0.414433	1.99998e-05	4.35985e-05	TRUE	Gm15978	0.00071028	-0.0745964
number.genes	ENSMUSG00000022427	0.414354	1.99998e-05	4.35985e-05	TRUE	Tomm22	1.69105e-91	0.979772
number.genes	ENSMUSG00000021814	0.414336	1.99998e-05	4.35985e-05	TRUE	Anxa7	3.57169e-20	0.205579
number.genes	ENSMUSG00000035681	0.414275	1.99998e-05	4.35985e-05	TRUE	Kcnc2	1.39229e-11	0.122399
number.genes	ENSMUSG00000030105	0.41426	1.99998e-05	4.35985e-05	TRUE	Arl8b	6.41698e-24	0.410042
number.genes	ENSMUSG00000089911	0.414205	1.99998e-05	4.35985e-05	TRUE	Hiat1	1.02733e-81	-0.758162
number.genes	ENSMUSG00000018238	0.414174	1.99998e-05	4.35985e-05	TRUE	Gdf9	5.53392e-14	0.182818
number.genes	ENSMUSG00000004789	0.414015	1.99998e-05	4.35985e-05	TRUE	Dlst	1.32743e-104	0.888299
number.genes	ENSMUSG00000061286	0.413876	1.99998e-05	4.35985e-05	TRUE	Exosc5	0.640583	0.0142027
number.genes	ENSMUSG00000027517	0.413752	1.99998e-05	4.35985e-05	TRUE	Ankrd60	1.53202e-288	-2.73662
number.genes	ENSMUSG00000045948	-0.413712	1.99998e-05	4.35985e-05	TRUE	Mrps12	0.243417	0.0520786
number.genes	ENSMUSG00000019297	0.413677	1.99998e-05	4.35985e-05	TRUE	Nop9	1.08113e-205	1.28151
number.genes	ENSMUSG00000020088	0.413675	1.99998e-05	4.35985e-05	TRUE	Sar1a	8.83712e-118	-0.985455
number.genes	ENSMUSG00000073102	0.413496	1.99998e-05	4.35985e-05	TRUE	Drc1	4.02593e-16	0.356724
number.genes	ENSMUSG00000100000	0.41347	1.99998e-05	4.35985e-05	TRUE	1700023F02Rik	0.0668905	0.0583555
number.genes	ENSMUSG00000037032	0.413409	1.99998e-05	4.35985e-05	TRUE	Apbb1	0.00359252	0.0704109
number.genes	ENSMUSG00000021494	-0.413284	1.99998e-05	4.35985e-05	TRUE	Ddx41	4.51751e-102	0.853235
number.genes	ENSMUSG00000002396	0.413157	1.99998e-05	4.35985e-05	TRUE	Ocel1	2.20628e-30	0.451859
number.genes	ENSMUSG00000043962	-0.413139	1.99998e-05	4.35985e-05	TRUE	Thrap3	1.05371e-208	1.62391
number.genes	ENSMUSG00000024158	0.413088	1.99998e-05	4.35985e-05	TRUE	Hagh	3.21638e-171	1.34843
number.genes	ENSMUSG00000046207	0.413038	1.99998e-05	4.35985e-05	TRUE	Pik3r6	2.48155e-54	0.366423
number.genes	ENSMUSG00000043372	0.412801	1.99998e-05	4.35985e-05	TRUE	Hexim2	1.80629e-28	-0.347243
number.genes	ENSMUSG00000022354	-0.412744	1.99998e-05	4.35985e-05	TRUE	Ndufb9	0	2.09061
number.genes	ENSMUSG00000073650	0.412377	1.99998e-05	4.35985e-05	TRUE	Catip	0.00173525	-0.0797977
number.genes	ENSMUSG00000075701	0.412376	1.99998e-05	4.35985e-05	TRUE	Vimp	1.23082e-315	1.63095
number.genes	ENSMUSG00000028447	-0.412324	1.99998e-05	4.35985e-05	TRUE	Dctn3	5.04209e-51	0.601331
number.genes	ENSMUSG00000025239	0.412254	1.99998e-05	4.35985e-05	TRUE	Limd1	1.87053e-12	-0.217937
number.genes	ENSMUSG00000029823	-0.412068	1.99998e-05	4.35985e-05	TRUE	Luc7l2	0	2.20552
number.genes	ENSMUSG00000058076	-0.412027	1.99998e-05	4.35985e-05	TRUE	Sdhc	0	1.89003
number.genes	ENSMUSG00000103668	0.412009	1.99998e-05	4.35985e-05	TRUE	Gm38186	0.0288683	0.0589763
number.genes	ENSMUSG00000021548	-0.412001	1.99998e-05	4.35985e-05	TRUE	Ccnh	1.56902e-221	1.68519
number.genes	ENSMUSG00000029328	-0.411999	1.99998e-05	4.35985e-05	TRUE	Hnrnpdl	3.40625e-154	1.29872
number.genes	ENSMUSG00000029388	0.411763	1.99998e-05	4.35985e-05	TRUE	Eif2b1	1.71983e-263	1.78303
number.genes	ENSMUSG00000040681	-0.411412	1.99998e-05	4.35985e-05	TRUE	Hmgn1	0.000472488	-0.189335
number.genes	ENSMUSG00000073877	0.411336	1.99998e-05	4.35985e-05	TRUE	Gm13306	0.916412	-0.00216254
number.genes	ENSMUSG00000032065	-0.411245	1.99998e-05	4.35985e-05	TRUE	Tex12	5.35541e-97	1.09724
number.genes	ENSMUSG00000031446	-0.411217	1.99998e-05	4.35985e-05	TRUE	Cul4a	1.55141e-171	1.27673
number.genes	ENSMUSG00000069755	0.411131	1.99998e-05	4.35985e-05	TRUE	Zfp125	0.00848663	-0.0795642
number.genes	ENSMUSG00000087367	0.410854	1.99998e-05	4.35985e-05	TRUE	Gm15491	1.11103e-180	-1.32022
number.genes	ENSMUSG00000022622	0.410707	1.99998e-05	4.35985e-05	TRUE	Acr	0.255232	-0.0508279
number.genes	ENSMUSG00000069733	0.410652	1.99998e-05	4.35985e-05	TRUE	Ube2u	5.14225e-32	0.504607
number.genes	ENSMUSG00000022738	0.410434	1.99998e-05	4.35985e-05	TRUE	Gsc2	2.48915e-07	-0.123199
number.genes	ENSMUSG00000048478	0.4104	1.99998e-05	4.35985e-05	TRUE	Spata33	0	-1.12403
number.genes	ENSMUSG00000021411	0.410337	1.99998e-05	4.35985e-05	TRUE	Pxdc1	1.25212e-05	0.113208
number.genes	ENSMUSG00000002409	0.410124	1.99998e-05	4.35985e-05	TRUE	Dyrk1b	1.12431e-37	-0.493369
number.genes	ENSMUSG00000022671	0.409976	1.99998e-05	4.35985e-05	TRUE	Mzt2	2.84834e-25	0.512405
number.genes	ENSMUSG00000087047	0.40997	1.99998e-05	4.35985e-05	TRUE	1700110K17Rik	1.39008e-155	-0.949586
number.genes	ENSMUSG00000032057	0.409953	1.99998e-05	4.35985e-05	TRUE	4833427G06Rik	9.18885e-88	-0.902129
number.genes	ENSMUSG00000057236	-0.409933	1.99998e-05	4.35985e-05	TRUE	Rbbp4	1.00324e-288	1.59692
number.genes	ENSMUSG00000079053	0.409831	1.99998e-05	4.35985e-05	TRUE	Gm14010	1.86078e-12	0.126727
number.genes	ENSMUSG00000079429	0.409795	1.99998e-05	4.35985e-05	TRUE	Mroh2a	1.43198e-51	0.433233
number.genes	ENSMUSG00000039886	0.409572	1.99998e-05	4.35985e-05	TRUE	Tmem120a	9.99783e-15	0.265749
number.genes	ENSMUSG00000023868	0.409467	1.99998e-05	4.35985e-05	TRUE	Pde10a	6.18324e-101	0.737924
number.genes	ENSMUSG00000071866	-0.409448	1.99998e-05	4.35985e-05	TRUE	Ppia	0	2.13922
number.genes	ENSMUSG00000039200	0.409315	1.99998e-05	4.35985e-05	TRUE	Atf7ip2	1.02637e-30	0.47165
number.genes	ENSMUSG00000020069	-0.409286	1.99998e-05	4.35985e-05	TRUE	Hnrnph3	0	1.84631
number.genes	ENSMUSG00000025137	0.40928	1.99998e-05	4.35985e-05	TRUE	Pcyt2	7.74846e-184	1.3137
number.genes	ENSMUSG00000044968	0.409195	1.99998e-05	4.35985e-05	TRUE	Napepld	1.02131e-05	0.155112
number.genes	ENSMUSG00000063409	0.409154	1.99998e-05	4.35985e-05	TRUE	Lrrc43	3.73595e-278	-1.89864
number.genes	ENSMUSG00000041046	0.409104	1.99998e-05	4.35985e-05	TRUE	Ramp3	1.14363e-24	0.167567
number.genes	ENSMUSG00000037797	0.408971	1.99998e-05	4.35985e-05	TRUE	Adh4	4.1611e-45	0.454483
number.genes	ENSMUSG00000065954	-0.408808	1.99998e-05	4.35985e-05	TRUE	Tacc1	1.29018e-133	1.22828
number.genes	ENSMUSG00000078681	-0.40872	1.99998e-05	4.35985e-05	TRUE	Tm2d3	2.67442e-146	1.37074
number.genes	ENSMUSG00000042708	0.408714	1.99998e-05	4.35985e-05	TRUE	Shcbp1l	1.72483e-293	2.26546
number.genes	ENSMUSG00000097310	0.408664	1.99998e-05	4.35985e-05	TRUE	A930038B10Rik	3.10129e-27	0.164889
number.genes	ENSMUSG00000021290	-0.408642	1.99998e-05	4.35985e-05	TRUE	2010107E04Rik	1.58791e-256	-1.83812
number.genes	ENSMUSG00000054091	-0.408517	1.99998e-05	4.35985e-05	TRUE	1810037I17Rik	0	2.05048
number.genes	ENSMUSG00000035227	-0.408486	1.99998e-05	4.35985e-05	TRUE	Spcs2	0	-2.09491
number.genes	ENSMUSG00000086468	0.408478	1.99998e-05	4.35985e-05	TRUE	Etaa1os	2.09714e-85	0.751175
number.genes	ENSMUSG00000090585	0.408222	1.99998e-05	4.35985e-05	TRUE	4933406F09Rik	0.763128	0.00793815
number.genes	ENSMUSG00000032572	0.408196	1.99998e-05	4.35985e-05	TRUE	Col6a4	5.89533e-28	-0.323279
number.genes	ENSMUSG00000035530	-0.408193	1.99998e-05	4.35985e-05	TRUE	Eif1	4.81018e-255	-1.15441
number.genes	ENSMUSG00000021595	0.407672	1.99998e-05	4.35985e-05	TRUE	Nsun2	1.92132e-07	0.229998
number.genes	ENSMUSG00000049988	0.407628	1.99998e-05	4.35985e-05	TRUE	Lrrc25	0.315498	0.0208819
number.genes	ENSMUSG00000067995	0.407613	1.99998e-05	4.35985e-05	TRUE	Gtf2f2	0.726577	0.0137585
number.genes	ENSMUSG00000028224	0.407367	1.99998e-05	4.35985e-05	TRUE	Nbn	4.33378e-31	0.272064
number.genes	ENSMUSG00000031629	0.407298	1.99998e-05	4.35985e-05	TRUE	Cenpu	4.08051e-98	0.945012
number.genes	ENSMUSG00000001665	0.407124	1.99998e-05	4.35985e-05	TRUE	Gstt3	3.12401e-100	0.841088
number.genes	ENSMUSG00000037910	0.407118	1.99998e-05	4.35985e-05	TRUE	1700018B24Rik	2.57052e-184	1.27368
number.genes	ENSMUSG00000036615	-0.407104	1.99998e-05	4.35985e-05	TRUE	Rfxap	2.84636e-218	1.81521
number.genes	ENSMUSG00000061613	-0.40688	1.99998e-05	4.35985e-05	TRUE	U2af1	4.28098e-283	2.32801
number.genes	ENSMUSG00000093904	-0.406818	1.99998e-05	4.35985e-05	TRUE	Tomm20	1.14777e-243	1.44363
number.genes	ENSMUSG00000014609	0.406796	1.99998e-05	4.35985e-05	TRUE	Chrne	6.0833e-208	-1.82315
number.genes	ENSMUSG00000097561	0.406769	1.99998e-05	4.35985e-05	TRUE	4632411P08Rik	2.24137e-27	0.288549
number.genes	ENSMUSG00000015937	-0.406722	1.99998e-05	4.35985e-05	TRUE	H2afy	0	2.43221
number.genes	ENSMUSG00000045835	0.406576	1.99998e-05	4.35985e-05	TRUE	Hdgfl1	5.63969e-134	1.32603
number.genes	ENSMUSG00000090213	0.406422	1.99998e-05	4.35985e-05	TRUE	Tmem189	1.67222e-113	-0.772859
number.genes	ENSMUSG00000034842	0.406241	1.99998e-05	4.35985e-05	TRUE	Art3	1.13804e-114	1.24663
number.genes	ENSMUSG00000006673	0.406075	1.99998e-05	4.35985e-05	TRUE	Qrich1	9.85872e-161	1.20053
number.genes	ENSMUSG00000020372	-0.4059	1.99998e-05	4.35985e-05	TRUE	Gnb2l1	0	2.84091
number.genes	ENSMUSG00000025652	0.40587	1.99998e-05	4.35985e-05	TRUE	Tmem89	6.64408e-61	-0.876571
number.genes	ENSMUSG00000017716	0.405714	1.99998e-05	4.35985e-05	TRUE	Birc5	1.05537e-201	1.32182
number.genes	ENSMUSG00000103925	0.40571	1.99998e-05	4.35985e-05	TRUE	B230112G18Rik	1.94167e-07	0.132134
number.genes	ENSMUSG00000102428	0.40567	1.99998e-05	4.35985e-05	TRUE	Pcdhga12	1.92935e-18	0.148378
number.genes	ENSMUSG00000047557	0.405509	1.99998e-05	4.35985e-05	TRUE	Lxn	0.0471265	-0.0521871
number.genes	ENSMUSG00000047383	0.405375	1.99998e-05	4.35985e-05	TRUE	Gm33589	1.20176e-11	0.225099
number.genes	ENSMUSG00000027593	-0.405297	1.99998e-05	4.35985e-05	TRUE	Raly	4.40722e-118	1.14359
number.genes	ENSMUSG00000001751	0.405172	1.99998e-05	4.35985e-05	TRUE	Naglu	4.38918e-77	0.631788
number.genes	ENSMUSG00000022554	0.405166	1.99998e-05	4.35985e-05	TRUE	Hgh1	0.325921	0.0391883
number.genes	ENSMUSG00000067288	-0.40496	1.99998e-05	4.35985e-05	TRUE	Rps28	0.338135	-0.0267535
number.genes	ENSMUSG00000026209	-0.404885	1.99998e-05	4.35985e-05	TRUE	Dnpep	0	2.24254
number.genes	ENSMUSG00000037017	0.404801	1.99998e-05	4.35985e-05	TRUE	Zscan21	6.90866e-63	0.769717
number.genes	ENSMUSG00000026615	-0.404675	1.99998e-05	4.35985e-05	TRUE	Eprs	3.70966e-216	1.36145
number.genes	ENSMUSG00000042198	0.404634	1.99998e-05	4.35985e-05	TRUE	Chchd7	2.77229e-126	0.99622
number.genes	ENSMUSG00000087181	0.404414	1.99998e-05	4.35985e-05	TRUE	Gm13570	0.103782	-0.0295776
number.genes	ENSMUSG00000027793	0.40435	1.99998e-05	4.35985e-05	TRUE	Ccna1	0.128611	-0.101033
number.genes	ENSMUSG00000022210	0.404345	1.99998e-05	4.35985e-05	TRUE	Dhrs4	0.00653979	-0.118679
number.genes	ENSMUSG00000024875	0.404249	1.99998e-05	4.35985e-05	TRUE	Yif1a	1.23464e-21	0.364951
number.genes	ENSMUSG00000021916	0.404176	1.99998e-05	4.35985e-05	TRUE	Glt8d1	0	2.09867
number.genes	ENSMUSG00000030030	0.404057	1.99998e-05	4.35985e-05	TRUE	1700003E16Rik	2.8865e-194	-1.37706
number.genes	ENSMUSG00000101438	0.403966	1.99998e-05	4.35985e-05	TRUE	Gm19412	1.23769e-30	0.438489
number.genes	ENSMUSG00000097725	0.403913	1.99998e-05	4.35985e-05	TRUE	4930593A02Rik	0.00706603	-0.0605508
number.genes	ENSMUSG00000033147	0.403801	1.99998e-05	4.35985e-05	TRUE	Slc22a15	1.21577e-31	-0.320349
number.genes	ENSMUSG00000016427	-0.403713	1.99998e-05	4.35985e-05	TRUE	Ndufa1	1.13162e-61	0.789283
number.genes	ENSMUSG00000022787	0.403661	1.99998e-05	4.35985e-05	TRUE	Wdr53	3.61441e-47	0.608405
number.genes	ENSMUSG00000034552	0.403444	1.99998e-05	4.35985e-05	TRUE	Zswim2	6.1929e-88	-0.881987
number.genes	ENSMUSG00000038422	0.403344	1.99998e-05	4.35985e-05	TRUE	Hdhd3	4.61127e-21	0.1607
number.genes	ENSMUSG00000036377	0.403192	1.99998e-05	4.35985e-05	TRUE	C530008M17Rik	0.000593595	-0.137818
number.genes	ENSMUSG00000102457	0.403064	1.99998e-05	4.35985e-05	TRUE	Gm38342	0.0278621	-0.0471429
number.genes	ENSMUSG00000023175	-0.402932	1.99998e-05	4.35985e-05	TRUE	Bsg	7.42158e-167	0.835397
number.genes	ENSMUSG00000049476	0.402874	1.99998e-05	4.35985e-05	TRUE	1700104B16Rik	9.32445e-21	0.384732
number.genes	ENSMUSG00000051811	-0.40271	1.99998e-05	4.35985e-05	TRUE	Cox6b2	9.98777e-288	1.20722
number.genes	ENSMUSG00000020496	0.402664	1.99998e-05	4.35985e-05	TRUE	Rnf187	0	2.09854
number.genes	ENSMUSG00000024266	-0.402249	1.99998e-05	4.35985e-05	TRUE	Adad2	1.53435e-136	1.46548
number.genes	ENSMUSG00000072576	0.40189	1.99998e-05	4.35985e-05	TRUE	Gm16020	2.22406e-87	0.561913
number.genes	ENSMUSG00000106583	0.401668	1.99998e-05	4.35985e-05	TRUE	RP24-182A8.1	1.41055e-19	-0.248874
number.genes	ENSMUSG00000000600	-0.401589	1.99998e-05	4.35985e-05	TRUE	Krit1	1.52527e-236	1.60746
number.genes	ENSMUSG00000056770	-0.401589	1.99998e-05	4.35985e-05	TRUE	Setd3	3.8523e-135	0.985625
number.genes	ENSMUSG00000026848	0.401474	1.99998e-05	4.35985e-05	TRUE	Tor1b	7.25202e-50	0.402406
number.genes	ENSMUSG00000049382	0.401427	1.99998e-05	4.35985e-05	TRUE	Krt8	0.275112	-0.0201021
number.genes	ENSMUSG00000027823	0.401397	1.99998e-05	4.35985e-05	TRUE	Gmps	7.44404e-37	0.562402
number.genes	ENSMUSG00000062270	0.401105	1.99998e-05	4.35985e-05	TRUE	Morf4l1	9.19536e-06	0.106053
number.genes	ENSMUSG00000066551	-0.401054	1.99998e-05	4.35985e-05	TRUE	Hmgb1	0.00417022	0.118828
number.genes	ENSMUSG00000029009	0.400918	1.99998e-05	4.35985e-05	TRUE	Mthfr	4.29868e-31	0.283351
number.genes	ENSMUSG00000033210	0.400846	1.99998e-05	4.35985e-05	TRUE	Slc9c1	2.69717e-18	0.316249
number.genes	ENSMUSG00000028145	0.400808	1.99998e-05	4.35985e-05	TRUE	Them4	4.52065e-199	1.34103
number.genes	ENSMUSG00000028248	-0.400602	1.99998e-05	4.35985e-05	TRUE	Pnisr	4.25824e-265	2.02489
number.genes	ENSMUSG00000026000	0.400376	1.99998e-05	4.35985e-05	TRUE	Lancl1	4.71558e-79	-0.597323
number.genes	ENSMUSG00000075033	0.400304	1.99998e-05	4.35985e-05	TRUE	Nxpe3	1.48695e-24	0.223823
number.genes	ENSMUSG00000031715	-0.400249	1.99998e-05	4.35985e-05	TRUE	Smarca5	5.34457e-273	1.60211
number.genes	ENSMUSG00000102909	0.400223	1.99998e-05	4.35985e-05	TRUE	Gm2453	1.32047e-07	-0.109353
number.genes	ENSMUSG00000026672	0.4002	1.99998e-05	4.35985e-05	TRUE	Optn	1.24641e-13	-0.303852
number.genes	ENSMUSG00000027329	0.400195	1.99998e-05	4.35985e-05	TRUE	Spef1	7.46994e-146	0.993399
number.genes	ENSMUSG00000063524	0.399594	1.99998e-05	4.35985e-05	TRUE	Eno1	2.26542e-116	-0.890485
number.genes	ENSMUSG00000033107	0.399487	1.99998e-05	4.35985e-05	TRUE	Rnf125	2.19279e-114	-0.973611
number.genes	ENSMUSG00000001098	0.399469	1.99998e-05	4.35985e-05	TRUE	Kctd10	0.00065895	0.0926488
number.genes	ENSMUSG00000004642	-0.399451	1.99998e-05	4.35985e-05	TRUE	Slbp	0	1.55385
number.genes	ENSMUSG00000026578	0.399434	1.99998e-05	4.35985e-05	TRUE	Ccdc181	1.74886e-38	-0.423891
number.genes	ENSMUSG00000049562	0.399407	1.99998e-05	4.35985e-05	TRUE	Ap5b1	8.92209e-36	0.255095
number.genes	ENSMUSG00000041298	0.399375	1.99998e-05	4.35985e-05	TRUE	Katnal1	1.08929e-57	-0.766634
number.genes	ENSMUSG00000073803	0.39914	1.99998e-05	4.35985e-05	TRUE	4930544L04Rik	7.35749e-14	0.13152
number.genes	ENSMUSG00000013158	0.399007	1.99998e-05	4.35985e-05	TRUE	4933405L10Rik	4.51175e-62	-0.75171
number.genes	ENSMUSG00000105459	0.398864	1.99998e-05	4.35985e-05	TRUE	AC158786.1	5.56214e-29	0.297712
number.genes	ENSMUSG00000084829	0.398812	1.99998e-05	4.35985e-05	TRUE	Gm14266	0.00052413	0.10646
number.genes	ENSMUSG00000021748	-0.398765	1.99998e-05	4.35985e-05	TRUE	Pdhb	4.10404e-08	0.210687
number.genes	ENSMUSG00000103341	0.398723	1.99998e-05	4.35985e-05	TRUE	1700051O22Rik	0.227487	-0.0240036
number.genes	ENSMUSG00000032611	-0.39866	1.99998e-05	4.35985e-05	TRUE	1700102P08Rik	0	3.07081
number.genes	ENSMUSG00000020799	0.398634	1.99998e-05	4.35985e-05	TRUE	Tekt1	8.82728e-06	-0.181233
number.genes	ENSMUSG00000052922	0.39853	1.99998e-05	4.35985e-05	TRUE	Bpi	2.56786e-14	0.29341
number.genes	ENSMUSG00000099378	0.398353	1.99998e-05	4.35985e-05	TRUE	1700067G17Rik	1.56711e-61	0.660601
number.genes	ENSMUSG00000034007	-0.398232	1.99998e-05	4.35985e-05	TRUE	Scaper	2.79171e-153	1.23572
number.genes	ENSMUSG00000053508	0.398056	1.99998e-05	4.35985e-05	TRUE	BC048502	3.35094e-255	-2.1386
number.genes	ENSMUSG00000030538	0.397945	1.99998e-05	4.35985e-05	TRUE	Cib1	5.5386e-112	0.807798
number.genes	ENSMUSG00000037601	-0.397861	1.99998e-05	4.35985e-05	TRUE	Nme1	6.4277e-176	1.39568
number.genes	ENSMUSG00000003970	-0.397729	1.99998e-05	4.35985e-05	TRUE	Rpl8	1.65598e-172	0.676582
number.genes	ENSMUSG00000092443	0.39772	1.99998e-05	4.35985e-05	TRUE	Gm20726	5.28629e-10	-0.147095
number.genes	ENSMUSG00000053329	0.397675	1.99998e-05	4.35985e-05	TRUE	D10Jhu81e	2.57813e-80	0.671078
number.genes	ENSMUSG00000044083	0.397658	1.99998e-05	4.35985e-05	TRUE	Efcab8	1.59374e-18	0.15881
number.genes	ENSMUSG00000044566	0.397462	1.99998e-05	4.35985e-05	TRUE	Cage1	2.72756e-63	-0.720154
number.genes	ENSMUSG00000024425	0.397448	1.99998e-05	4.35985e-05	TRUE	Ndfip1	0.103433	0.0616347
number.genes	ENSMUSG00000034164	0.397448	1.99998e-05	4.35985e-05	TRUE	Emid1	0.0349042	0.0437649
number.genes	ENSMUSG00000097775	0.39735	1.99998e-05	4.35985e-05	TRUE	4931440J10Rik	7.46019e-24	-0.285475
number.genes	ENSMUSG00000033020	-0.397211	1.99998e-05	4.35985e-05	TRUE	Polr2f	4.69938e-19	0.413153
number.genes	ENSMUSG00000018669	0.397197	1.99998e-05	4.35985e-05	TRUE	Cdk5rap3	9.01994e-83	0.787783
number.genes	ENSMUSG00000026887	0.397167	1.99998e-05	4.35985e-05	TRUE	Mrrf	9.01029e-41	-0.478556
number.genes	ENSMUSG00000023263	0.397149	1.99998e-05	4.35985e-05	TRUE	9530002B09Rik	3.01655e-10	0.181829
number.genes	ENSMUSG00000051008	0.397081	1.99998e-05	4.35985e-05	TRUE	4930412M03Rik	1.71219e-17	0.276293
number.genes	ENSMUSG00000024870	0.396935	1.99998e-05	4.35985e-05	TRUE	Rab1b	5.72649e-155	1.07448
number.genes	ENSMUSG00000070705	0.396899	1.99998e-05	4.35985e-05	TRUE	Eid2b	5.58836e-06	-0.15626
number.genes	ENSMUSG00000052033	-0.396883	1.99998e-05	4.35985e-05	TRUE	Pfdn4	4.27731e-240	1.61975
number.genes	ENSMUSG00000029028	0.39686	1.99998e-05	4.35985e-05	TRUE	Lrrc47	1.60788e-08	0.178428
number.genes	ENSMUSG00000032101	0.396815	1.99998e-05	4.35985e-05	TRUE	Ddx25	5.96357e-124	0.874257
number.genes	ENSMUSG00000058638	0.396604	1.99998e-05	4.35985e-05	TRUE	Zfp110	2.1987e-93	0.817489
number.genes	ENSMUSG00000033486	0.396464	1.99998e-05	4.35985e-05	TRUE	Catsper2	0.0165694	0.12035
number.genes	ENSMUSG00000074088	-0.396409	1.99998e-05	4.35985e-05	TRUE	Snrnp40	1.75276e-177	1.36301
number.genes	ENSMUSG00000024352	0.396355	1.99998e-05	4.35985e-05	TRUE	Spata24	0	-1.83111
number.genes	ENSMUSG00000021391	-0.396135	1.99998e-05	4.35985e-05	TRUE	Cenpp	8.67005e-177	1.10136
number.genes	ENSMUSG00000050150	0.396032	1.99998e-05	4.35985e-05	TRUE	Slc9b1	1.42012e-154	1.19844
number.genes	ENSMUSG00000026125	0.395991	1.99998e-05	4.35985e-05	TRUE	Prss39	2.97691e-210	-3.16116
number.genes	ENSMUSG00000028889	-0.395965	1.99998e-05	4.35985e-05	TRUE	Yrdc	0	1.95817
number.genes	ENSMUSG00000030555	0.39583	1.99998e-05	4.35985e-05	TRUE	Ttc23	1.48945e-08	-0.226736
number.genes	ENSMUSG00000041915	0.395824	1.99998e-05	4.35985e-05	TRUE	Ammecr1l	4.78495e-47	0.58162
number.genes	ENSMUSG00000029151	0.39581	1.99998e-05	4.35985e-05	TRUE	Slc30a3	9.43073e-05	0.144029
number.genes	ENSMUSG00000017778	-0.395693	1.99998e-05	4.35985e-05	TRUE	Cox7c	1.29414e-229	1.19269
number.genes	ENSMUSG00000066000	0.395658	1.99998e-05	4.35985e-05	TRUE	2610305D13Rik	0.000162734	-0.082665
number.genes	ENSMUSG00000086606	0.395611	1.99998e-05	4.35985e-05	TRUE	Gm13205	4.33802e-06	0.102108
number.genes	ENSMUSG00000031068	0.395272	1.99998e-05	4.35985e-05	TRUE	Glrx3	8.7706e-35	0.264091
number.genes	ENSMUSG00000038756	0.395264	1.99998e-05	4.35985e-05	TRUE	Ttll6	2.204e-44	-0.463281
number.genes	ENSMUSG00000034252	-0.395247	1.99998e-05	4.35985e-05	TRUE	Senp6	8.04464e-199	1.75394
number.genes	ENSMUSG00000024091	-0.395247	1.99998e-05	4.35985e-05	TRUE	Vapa	0	1.92904
number.genes	ENSMUSG00000020153	-0.395176	1.99998e-05	4.35985e-05	TRUE	Ndufs7	6.21189e-220	1.33865
number.genes	ENSMUSG00000047215	-0.395001	1.99998e-05	4.35985e-05	TRUE	Rpl9	0	1.92897
number.genes	ENSMUSG00000104982	0.394971	1.99998e-05	4.35985e-05	TRUE	RP23-307D8.7	1.46559e-31	0.199056
number.genes	ENSMUSG00000021693	0.394959	1.99998e-05	4.35985e-05	TRUE	Kif2a	8.55232e-08	-0.237476
number.genes	ENSMUSG00000021078	0.39486	1.99998e-05	4.35985e-05	TRUE	Tomm20l	1.14313e-84	-1.14617
number.genes	ENSMUSG00000036602	0.39449	1.99998e-05	4.35985e-05	TRUE	Alx1	9.77639e-121	0.921934
number.genes	ENSMUSG00000000751	0.394484	1.99998e-05	4.35985e-05	TRUE	Rpa1	2.3784e-105	1.17359
number.genes	ENSMUSG00000079235	0.394449	1.99998e-05	4.35985e-05	TRUE	Ccdc13	5.22951e-80	0.813213
number.genes	ENSMUSG00000002949	0.394303	1.99998e-05	4.35985e-05	TRUE	Timm44	2.04662e-281	1.67825
number.genes	ENSMUSG00000068749	-0.394147	1.99998e-05	4.35985e-05	TRUE	Psma5	6.53718e-192	1.41118
number.genes	ENSMUSG00000041193	0.394048	1.99998e-05	4.35985e-05	TRUE	Pla2g5	5.65931e-17	0.121795
number.genes	ENSMUSG00000024116	0.393732	1.99998e-05	4.35985e-05	TRUE	Prss21	6.01266e-15	-0.375314
number.genes	ENSMUSG00000042111	-0.393526	1.99998e-05	4.35985e-05	TRUE	Ccdc115	1.13057e-106	1.00829
number.genes	ENSMUSG00000066643	-0.393495	1.99998e-05	4.35985e-05	TRUE	Wdr35	8.47539e-205	1.26945
number.genes	ENSMUSG00000079608	0.393439	1.99998e-05	4.35985e-05	TRUE	Stard6	6.17569e-175	-1.24603
number.genes	ENSMUSG00000058741	0.393384	1.99998e-05	4.35985e-05	TRUE	Prr19	1.83724e-101	0.89448
number.genes	ENSMUSG00000024914	-0.393378	1.99998e-05	4.35985e-05	TRUE	Drap1	0	2.03545
number.genes	ENSMUSG00000026774	0.393204	1.99998e-05	4.35985e-05	TRUE	4931423N10Rik	5.73358e-09	-0.19101
number.genes	ENSMUSG00000038828	0.392751	1.99998e-05	4.35985e-05	TRUE	Tmem214	3.11508e-222	1.55115
number.genes	ENSMUSG00000022365	0.392647	1.99998e-05	4.35985e-05	TRUE	Derl1	6.90915e-07	-0.200017
number.genes	ENSMUSG00000027496	0.392633	1.99998e-05	4.35985e-05	TRUE	Aurka	2.09174e-169	1.68977
number.genes	ENSMUSG00000039209	-0.392623	1.99998e-05	4.35985e-05	TRUE	Rpl39l	8.4308e-59	0.423511
number.genes	ENSMUSG00000070605	0.392593	1.99998e-05	4.35985e-05	TRUE	Gm13251	0.237706	-0.0475392
number.genes	ENSMUSG00000086617	0.392582	1.99998e-05	4.35985e-05	TRUE	Gm11635	5.2559e-27	-0.226664
number.genes	ENSMUSG00000032890	0.39257	1.99998e-05	4.35985e-05	TRUE	Rims3	0.00113954	0.0576763
number.genes	ENSMUSG00000004270	0.392283	1.99998e-05	4.35985e-05	TRUE	Lpcat3	0.00136452	0.119587
number.genes	ENSMUSG00000047953	0.391981	1.99998e-05	4.35985e-05	TRUE	Gp5	1.80972e-12	0.110905
number.genes	ENSMUSG00000030621	0.391946	1.99998e-05	4.35985e-05	TRUE	Me3	4.45586e-05	0.119402
number.genes	ENSMUSG00000032058	0.391914	1.99998e-05	4.35985e-05	TRUE	Ppp2r1b	3.18975e-85	-1.01346
number.genes	ENSMUSG00000011751	0.391729	1.99998e-05	4.35985e-05	TRUE	Sptbn4	2.77816e-11	0.232434
number.genes	ENSMUSG00000005779	-0.391723	1.99998e-05	4.35985e-05	TRUE	Psmb4	6.2209e-242	1.44815
number.genes	ENSMUSG00000097353	0.391621	1.99998e-05	4.35985e-05	TRUE	A430046D13Rik	3.09595e-115	0.782515
number.genes	ENSMUSG00000050944	0.391589	1.99998e-05	4.35985e-05	TRUE	Efcab5	6.50408e-67	0.664213
number.genes	ENSMUSG00000060636	-0.391542	1.99998e-05	4.35985e-05	TRUE	Rpl35a	1.06472e-172	0.883732
number.genes	ENSMUSG00000039110	0.391218	1.99998e-05	4.35985e-05	TRUE	Mycbpap	5.13227e-236	-1.69452
number.genes	ENSMUSG00000046637	0.391191	1.99998e-05	4.35985e-05	TRUE	Ttc34	1.41618e-06	0.116672
number.genes	ENSMUSG00000102101	0.391089	1.99998e-05	4.35985e-05	TRUE	2310061J03Rik	0.0286399	-0.0675349
number.genes	ENSMUSG00000032518	-0.390971	1.99998e-05	4.35985e-05	TRUE	Rpsa	6.1865e-107	0.784183
number.genes	ENSMUSG00000063511	-0.390898	1.99998e-05	4.35985e-05	TRUE	Snrnp70	8.87619e-108	0.929587
number.genes	ENSMUSG00000040795	0.390882	1.99998e-05	4.35985e-05	TRUE	Iqcc	3.72221e-113	0.76731
number.genes	ENSMUSG00000051355	0.390813	1.99998e-05	4.35985e-05	TRUE	Commd1	0	1.94042
number.genes	ENSMUSG00000073633	0.390706	1.99998e-05	4.35985e-05	TRUE	Fbxo36	2.34102e-07	0.195447
number.genes	ENSMUSG00000033589	0.390685	1.99998e-05	4.35985e-05	TRUE	Reep4	5.48752e-111	1.14965
number.genes	ENSMUSG00000035851	-0.390486	1.99998e-05	4.35985e-05	TRUE	Ythdc1	2.44041e-21	0.352449
number.genes	ENSMUSG00000042616	0.390462	1.99998e-05	4.35985e-05	TRUE	Oscp1	3.96512e-22	-0.296721
number.genes	ENSMUSG00000040667	-0.390379	1.99998e-05	4.35985e-05	TRUE	Nup88	1.46703e-35	0.466104
number.genes	ENSMUSG00000039396	0.390316	1.99998e-05	4.35985e-05	TRUE	Neil3	0.00585203	0.107036
number.genes	ENSMUSG00000038909	0.390229	1.99998e-05	4.35985e-05	TRUE	Kat7	5.03093e-315	1.69666
number.genes	ENSMUSG00000028843	0.390217	1.99998e-05	4.35985e-05	TRUE	Sh3bgrl3	4.12689e-09	-0.198065
number.genes	ENSMUSG00000025066	-0.390188	1.99998e-05	4.35985e-05	TRUE	Sfr1	0	2.16816
number.genes	ENSMUSG00000100927	0.38996	1.99998e-05	4.35985e-05	TRUE	Gm28536	0.204185	-0.0246104
number.genes	ENSMUSG00000032212	-0.389938	1.99998e-05	4.35985e-05	TRUE	Sltm	1.36715e-17	-0.293421
number.genes	ENSMUSG00000086078	0.389924	1.99998e-05	4.35985e-05	TRUE	Gm11657	0.0657283	0.0496705
number.genes	ENSMUSG00000030549	0.389787	1.99998e-05	4.35985e-05	TRUE	Rhcg	2.22851e-06	0.181771
number.genes	ENSMUSG00000024829	-0.389695	1.99998e-05	4.35985e-05	TRUE	Mrpl21	1.40475e-122	0.977916
number.genes	ENSMUSG00000027811	-0.389694	1.99998e-05	4.35985e-05	TRUE	4930579G24Rik	2.16708e-226	1.92572
number.genes	ENSMUSG00000079382	0.389614	1.99998e-05	4.35985e-05	TRUE	Gm3443	6.54076e-48	0.297913
number.genes	ENSMUSG00000030980	0.389613	1.99998e-05	4.35985e-05	TRUE	Knop1	0	-2.54658
number.genes	ENSMUSG00000046671	0.38961	1.99998e-05	4.35985e-05	TRUE	Mtfr1l	2.75335e-125	0.808986
number.genes	ENSMUSG00000101848	0.389583	1.99998e-05	4.35985e-05	TRUE	4933417E11Rik	7.88048e-33	0.174886
number.genes	ENSMUSG00000069744	-0.389529	1.99998e-05	4.35985e-05	TRUE	Psmb3	1.28806e-220	1.51781
number.genes	ENSMUSG00000096221	0.389516	1.99998e-05	4.35985e-05	TRUE	1500002C15Rik	2.63835e-39	-0.302451
number.genes	ENSMUSG00000057132	0.389445	1.99998e-05	4.35985e-05	TRUE	Rpgrip1	0.00890731	0.115832
number.genes	ENSMUSG00000051455	-0.389362	1.99998e-05	4.35985e-05	TRUE	Gm1564	1.53599e-209	1.4887
number.genes	ENSMUSG00000040040	-0.389176	1.99998e-05	4.35985e-05	TRUE	Ift88	2.4456e-105	0.958889
number.genes	ENSMUSG00000031782	0.389174	1.99998e-05	4.35985e-05	TRUE	Coq9	1.19877e-141	1.17479
number.genes	ENSMUSG00000027971	0.389003	1.99998e-05	4.35985e-05	TRUE	Ndst4	4.70574e-82	-0.772128
number.genes	ENSMUSG00000060397	0.388932	1.99998e-05	4.35985e-05	TRUE	Zfp128	1.7549e-21	0.217091
number.genes	ENSMUSG00000099995	0.388816	1.99998e-05	4.35985e-05	TRUE	1700036G14Rik	3.71482e-128	-0.800703
number.genes	ENSMUSG00000040843	0.388633	1.99998e-05	4.35985e-05	TRUE	Tiprl	1.34792e-25	-0.461953
number.genes	ENSMUSG00000013622	-0.388601	1.99998e-05	4.35985e-05	TRUE	Atraid	2.06901e-69	0.736257
number.genes	ENSMUSG00000022999	0.388594	1.99998e-05	4.35985e-05	TRUE	Lmbr1l	3.1248e-177	-1.33884
number.genes	ENSMUSG00000037001	0.388505	1.99998e-05	4.35985e-05	TRUE	Zfp39	4.60592e-13	0.366305
number.genes	ENSMUSG00000028793	0.388417	1.99998e-05	4.35985e-05	TRUE	Rnf19b	6.02318e-06	0.16678
number.genes	ENSMUSG00000003721	-0.388391	1.99998e-05	4.35985e-05	TRUE	Insig2	0	1.62089
number.genes	ENSMUSG00000020585	-0.388243	1.99998e-05	4.35985e-05	TRUE	Laptm4a	0	-1.59245
number.genes	ENSMUSG00000033379	-0.388242	1.99998e-05	4.35985e-05	TRUE	Atp6v0b	3.95929e-09	0.349731
number.genes	ENSMUSG00000046196	0.388089	1.99998e-05	4.35985e-05	TRUE	Ttc39d	1.30192e-214	-1.38787
number.genes	ENSMUSG00000037563	-0.388032	1.99998e-05	4.35985e-05	TRUE	Rps16	4.41671e-84	0.525842
number.genes	ENSMUSG00000029188	0.387571	1.99998e-05	4.35985e-05	TRUE	Slc34a2	0.000224919	0.0765116
number.genes	ENSMUSG00000017774	0.387355	1.99998e-05	4.35985e-05	TRUE	Myo1c	1.33165e-28	0.246863
number.genes	ENSMUSG00000031683	-0.387321	1.99998e-05	4.35985e-05	TRUE	Lsm6	1.23704e-195	1.70343
number.genes	ENSMUSG00000027808	0.387271	1.99998e-05	4.35985e-05	TRUE	Serp1	7.50593e-42	-0.515767
number.genes	ENSMUSG00000053251	0.387243	1.99998e-05	4.35985e-05	TRUE	Olfr212	0.615165	0.0103922
number.genes	ENSMUSG00000038936	0.387231	1.99998e-05	4.35985e-05	TRUE	Sccpdh	1.06082e-07	0.194976
number.genes	ENSMUSG00000020107	-0.386754	1.99998e-05	4.35985e-05	TRUE	Anapc16	1.81084e-64	0.713235
number.genes	ENSMUSG00000004937	0.386656	1.99998e-05	4.35985e-05	TRUE	Sgta	7.27987e-67	0.614318
number.genes	ENSMUSG00000020992	0.386615	1.99998e-05	4.35985e-05	TRUE	4930512B01Rik	1.17556e-10	-0.143557
number.genes	ENSMUSG00000032382	0.386611	1.99998e-05	4.35985e-05	TRUE	Snx1	5.50561e-264	1.4691
number.genes	ENSMUSG00000074093	0.386568	1.99998e-05	4.35985e-05	TRUE	Svip	3.55438e-234	-2.75511
number.genes	ENSMUSG00000024150	0.386554	1.99998e-05	4.35985e-05	TRUE	Mcfd2	1.71458e-89	0.649835
number.genes	ENSMUSG00000051557	0.386535	1.99998e-05	4.35985e-05	TRUE	Pusl1	1.41627e-66	0.433311
number.genes	ENSMUSG00000044600	-0.386514	1.99998e-05	4.35985e-05	TRUE	Smim7	1.04942e-113	0.920006
number.genes	ENSMUSG00000022864	0.386312	1.99998e-05	4.35985e-05	TRUE	D16Ertd472e	2.17638e-24	-0.490829
number.genes	ENSMUSG00000030754	-0.386283	1.99998e-05	4.35985e-05	TRUE	Copb1	6.61843e-109	0.869654
number.genes	ENSMUSG00000072640	0.386244	1.99998e-05	4.35985e-05	TRUE	Lyrm9	2.26174e-10	0.229307
number.genes	ENSMUSG00000030067	0.386222	1.99998e-05	4.35985e-05	TRUE	Foxp1	1.83853e-21	0.322155
number.genes	ENSMUSG00000030801	0.386188	1.99998e-05	4.35985e-05	TRUE	Kat8	0.224298	0.043949
number.genes	ENSMUSG00000029592	0.386092	1.99998e-05	4.35985e-05	TRUE	Usp30	1.2537e-65	0.497711
number.genes	ENSMUSG00000025575	0.385953	1.99998e-05	4.35985e-05	TRUE	Cant1	1.55261e-16	0.269842
number.genes	ENSMUSG00000068205	0.385839	1.99998e-05	4.35985e-05	TRUE	Macrod2	5.42562e-135	1.08432
number.genes	ENSMUSG00000038949	0.38576	1.99998e-05	4.35985e-05	TRUE	Cnst	3.68669e-17	0.150693
number.genes	ENSMUSG00000052566	0.385737	1.99998e-05	4.35985e-05	TRUE	Hook2	2.3168e-23	-0.565321
number.genes	ENSMUSG00000036231	0.385703	1.99998e-05	4.35985e-05	TRUE	Agr3	1.02423e-08	-0.104702
number.genes	ENSMUSG00000019471	0.385486	1.99998e-05	4.35985e-05	TRUE	Cdc37	4.9869e-176	1.14506
number.genes	ENSMUSG00000060380	0.385405	1.99998e-05	4.35985e-05	TRUE	C030014I23Rik	0.047339	0.043925
number.genes	ENSMUSG00000063889	0.38539	1.99998e-05	4.35985e-05	TRUE	Crem	8.61395e-125	-0.934513
number.genes	ENSMUSG00000101348	0.385194	1.99998e-05	4.35985e-05	TRUE	Gm7135	0.400452	-0.0242203
number.genes	ENSMUSG00000039754	0.38508	1.99998e-05	4.35985e-05	TRUE	Alkbh4	4.4957e-50	0.400526
number.genes	ENSMUSG00000020571	-0.384938	1.99998e-05	4.35985e-05	TRUE	Pdia6	0	2.21225
number.genes	ENSMUSG00000020283	0.384782	1.99998e-05	4.35985e-05	TRUE	Pex13	7.38868e-303	1.63277
number.genes	ENSMUSG00000042360	0.384639	1.99998e-05	4.35985e-05	TRUE	4930433N12Rik	4.5907e-05	-0.129305
number.genes	ENSMUSG00000006728	-0.384492	1.99998e-05	4.35985e-05	TRUE	Cdk4	1.55719e-100	1.06469
number.genes	ENSMUSG00000024212	0.384411	1.99998e-05	4.35985e-05	TRUE	Mllt1	1.11116e-37	0.339212
number.genes	ENSMUSG00000053898	0.384379	1.99998e-05	4.35985e-05	TRUE	Ech1	4.89053e-48	0.542874
number.genes	ENSMUSG00000037628	0.384183	1.99998e-05	4.35985e-05	TRUE	Cdkn3	1.64747e-131	-1.20015
number.genes	ENSMUSG00000058558	-0.38416	1.99998e-05	4.35985e-05	TRUE	Rpl5	8.22344e-302	1.69424
number.genes	ENSMUSG00000035582	0.384104	1.99998e-05	4.35985e-05	TRUE	Gdpd4	2.30511e-31	0.254238
number.genes	ENSMUSG00000097986	0.384086	1.99998e-05	4.35985e-05	TRUE	Gm26953	5.74893e-39	-0.326858
number.genes	ENSMUSG00000036533	0.383859	1.99998e-05	4.35985e-05	TRUE	Cdc42ep3	0	3.97992
number.genes	ENSMUSG00000043050	-0.383782	1.99998e-05	4.35985e-05	TRUE	Tnp2	0	-4.39638
number.genes	ENSMUSG00000017764	0.383731	1.99998e-05	4.35985e-05	TRUE	Zswim1	1.30225e-83	0.568718
number.genes	ENSMUSG00000056076	0.383694	1.99998e-05	4.35985e-05	TRUE	Eif3b	6.72195e-06	-0.170002
number.genes	ENSMUSG00000051256	0.38369	1.99998e-05	4.35985e-05	TRUE	Jagn1	5.22093e-233	1.73298
number.genes	ENSMUSG00000050677	0.383619	1.99998e-05	4.35985e-05	TRUE	Ccdc96	0.0282596	-0.106602
number.genes	ENSMUSG00000059810	0.383518	1.99998e-05	4.35985e-05	TRUE	Rgs3	1.15133e-31	-0.248123
number.genes	ENSMUSG00000022141	0.38334	1.99998e-05	4.35985e-05	TRUE	Nipbl	1.62589e-203	1.4048
number.genes	ENSMUSG00000021785	0.383048	1.99998e-05	4.35985e-05	TRUE	Ngly1	4.59153e-252	-1.84709
number.genes	ENSMUSG00000026670	-0.382547	1.99998e-05	4.35985e-05	TRUE	Uap1	2.06035e-99	0.974383
number.genes	ENSMUSG00000006818	0.382452	1.99998e-05	4.35985e-05	TRUE	Sod2	2.28264e-237	1.39477
number.genes	ENSMUSG00000039174	0.38238	1.99998e-05	4.35985e-05	TRUE	1700003H04Rik	6.92351e-170	-1.81392
number.genes	ENSMUSG00000026687	0.382293	1.99998e-05	4.35985e-05	TRUE	Aldh9a1	1.56801e-106	0.819677
number.genes	ENSMUSG00000043448	0.382186	1.99998e-05	4.35985e-05	TRUE	Gjc2	1.69994e-07	0.104585
number.genes	ENSMUSG00000039737	0.382175	1.99998e-05	4.35985e-05	TRUE	Prkrip1	3.82772e-19	0.359237
number.genes	ENSMUSG00000078957	0.382116	1.99998e-05	4.35985e-05	TRUE	1700060C20Rik	7.27299e-21	-0.222883
number.genes	ENSMUSG00000078427	-0.381967	1.99998e-05	4.35985e-05	TRUE	Sarnp	2.02029e-236	1.75047
number.genes	ENSMUSG00000021339	0.381908	1.99998e-05	4.35985e-05	TRUE	Mrs2	3.12727e-28	0.399672
number.genes	ENSMUSG00000028452	-0.381893	1.99998e-05	4.35985e-05	TRUE	Vcp	0	2.2024
number.genes	ENSMUSG00000059796	-0.381886	1.99998e-05	4.35985e-05	TRUE	Eif4a1	8.56062e-195	1.39267
number.genes	ENSMUSG00000030654	-0.381879	1.99998e-05	4.35985e-05	TRUE	Arl6ip1	0	3.55311
number.genes	ENSMUSG00000026798	0.381665	1.99998e-05	4.35985e-05	TRUE	Coq4	1.23066e-14	0.29203
number.genes	ENSMUSG00000063897	0.381622	1.99998e-05	4.35985e-05	TRUE	DHRSX	4.58084e-56	-0.643256
number.genes	ENSMUSG00000021879	0.381369	1.99998e-05	4.35985e-05	TRUE	Dnah12	1.0945e-103	1.04263
number.genes	ENSMUSG00000037062	0.381219	1.99998e-05	4.35985e-05	TRUE	Sh3glb1	6.52078e-236	-0.666782
number.genes	ENSMUSG00000029248	0.381218	1.99998e-05	4.35985e-05	TRUE	1700023E05Rik	0	-2.53545
number.genes	ENSMUSG00000040829	0.381113	1.99998e-05	4.35985e-05	TRUE	Zmynd15	6.64761e-215	-1.48289
number.genes	ENSMUSG00000038555	0.38107	1.99998e-05	4.35985e-05	TRUE	Reep2	6.90915e-07	-0.171953
number.genes	ENSMUSG00000055862	0.381063	1.99998e-05	4.35985e-05	TRUE	Izumo4	0.0291849	0.124497
number.genes	ENSMUSG00000029191	0.381044	1.99998e-05	4.35985e-05	TRUE	Rfc1	2.06576e-84	0.948146
number.genes	ENSMUSG00000028292	-0.380994	1.99998e-05	4.35985e-05	TRUE	Rars2	5.48008e-223	1.44202
number.genes	ENSMUSG00000099958	0.380938	1.99998e-05	4.35985e-05	TRUE	1700010B13Rik	0.178159	0.0447611
number.genes	ENSMUSG00000060373	-0.380662	1.99998e-05	4.35985e-05	TRUE	Hnrnpc	2.34105e-208	1.36283
number.genes	ENSMUSG00000057858	-0.380635	1.99998e-05	4.35985e-05	TRUE	Fam204a	1.24695e-11	0.268744
number.genes	ENSMUSG00000055128	0.380603	1.99998e-05	4.35985e-05	TRUE	Cgrrf1	1.10049e-73	0.698108
number.genes	ENSMUSG00000029330	0.380546	1.99998e-05	4.35985e-05	TRUE	Cds1	1.3379e-250	1.41354
number.genes	ENSMUSG00000001053	0.38042	1.99998e-05	4.35985e-05	TRUE	N4bp3	0.000302358	0.0891878
number.genes	ENSMUSG00000024254	0.380406	1.99998e-05	4.35985e-05	TRUE	Abcg8	1.10059e-38	0.274093
number.genes	ENSMUSG00000039221	0.380217	1.99998e-05	4.35985e-05	TRUE	Rpl22l1	0.426371	-0.031201
number.genes	ENSMUSG00000048832	0.379774	1.99998e-05	4.35985e-05	TRUE	Vps37c	7.45591e-59	0.398246
number.genes	ENSMUSG00000047988	0.379718	1.99998e-05	4.35985e-05	TRUE	4933428G20Rik	3.42482e-54	-0.375248
number.genes	ENSMUSG00000032299	-0.379702	1.99998e-05	4.35985e-05	TRUE	Commd4	3.90181e-89	0.834204
number.genes	ENSMUSG00000051154	-0.379623	1.99998e-05	4.35985e-05	TRUE	Commd3	2.08823e-109	-0.95481
number.genes	ENSMUSG00000053414	0.379601	1.99998e-05	4.35985e-05	TRUE	Hunk	6.47037e-06	0.141429
number.genes	ENSMUSG00000015994	0.379367	1.99998e-05	4.35985e-05	TRUE	Fnta	0	1.79802
number.genes	ENSMUSG00000032182	0.379328	1.99998e-05	4.35985e-05	TRUE	Yipf2	5.05212e-80	0.618616
number.genes	ENSMUSG00000037474	-0.379255	1.99998e-05	4.35985e-05	TRUE	Dtl	3.98326e-148	1.15695
number.genes	ENSMUSG00000000154	0.379213	1.99998e-05	4.35985e-05	TRUE	Slc22a18	0.00368348	0.0615048
number.genes	ENSMUSG00000036835	0.378991	1.99998e-05	4.35985e-05	TRUE	Psenen	0.272274	-0.0321511
number.genes	ENSMUSG00000031876	0.378881	1.99998e-05	4.35985e-05	TRUE	Cmtm1	7.16281e-17	-0.213761
number.genes	ENSMUSG00000093482	0.378837	1.99998e-05	4.35985e-05	TRUE	Gm20619	0.000131558	-0.117363
number.genes	ENSMUSG00000020227	0.378772	1.99998e-05	4.35985e-05	TRUE	Irak3	1.87302e-89	0.766938
number.genes	ENSMUSG00000028134	-0.378711	1.99998e-05	4.35985e-05	TRUE	Ptbp2	2.70814e-221	1.39037
number.genes	ENSMUSG00000001016	-0.378571	1.99998e-05	4.35985e-05	TRUE	Ilf2	0	1.99425
number.genes	ENSMUSG00000030057	-0.378529	1.99998e-05	4.35985e-05	TRUE	Cnbp	9.61008e-78	0.792345
number.genes	ENSMUSG00000028184	0.378434	1.99998e-05	4.35985e-05	TRUE	Adgrl2	2.66048e-34	0.501029
number.genes	ENSMUSG00000026632	0.37835	1.99998e-05	4.35985e-05	TRUE	Tatdn3	3.03555e-132	0.880367
number.genes	ENSMUSG00000027880	0.378217	1.99998e-05	4.35985e-05	TRUE	Slc25a54	4.60581e-08	-0.209931
number.genes	ENSMUSG00000013973	0.378183	1.99998e-05	4.35985e-05	TRUE	Dedd	6.98612e-38	-0.488666
number.genes	ENSMUSG00000086273	0.378159	1.99998e-05	4.35985e-05	TRUE	Rbm46os	0.000279306	0.122674
number.genes	ENSMUSG00000062006	-0.378152	1.99998e-05	4.35985e-05	TRUE	Rpl34	9.62851e-78	0.604085
number.genes	ENSMUSG00000105482	0.378089	1.99998e-05	4.35985e-05	TRUE	RP23-231C16.1	0.303707	-0.0180221
number.genes	ENSMUSG00000013539	0.378038	1.99998e-05	4.35985e-05	TRUE	Tango2	5.01255e-62	0.36778
number.genes	ENSMUSG00000054716	-0.378036	1.99998e-05	4.35985e-05	TRUE	Zfp771	6.55228e-155	1.2299
number.genes	ENSMUSG00000060152	-0.377985	1.99998e-05	4.35985e-05	TRUE	Pop5	2.34387e-82	0.90737
number.genes	ENSMUSG00000027569	-0.377982	1.99998e-05	4.35985e-05	TRUE	Mrgbp	8.49648e-307	1.65829
number.genes	ENSMUSG00000060029	0.377929	1.99998e-05	4.35985e-05	TRUE	4930473A02Rik	0.000137397	0.0715039
number.genes	ENSMUSG00000028567	0.377927	1.99998e-05	4.35985e-05	TRUE	Txndc12	2.11978e-109	0.842696
number.genes	ENSMUSG00000024424	0.377896	1.99998e-05	4.35985e-05	TRUE	Ttc39c	0.00762863	0.0947201
number.genes	ENSMUSG00000003308	0.377828	1.99998e-05	4.35985e-05	TRUE	Keap1	0.0348205	0.0820988
number.genes	ENSMUSG00000103103	0.377817	1.99998e-05	4.35985e-05	TRUE	4833445I07Rik	4.57981e-42	0.213681
number.genes	ENSMUSG00000020736	0.377704	1.99998e-05	4.35985e-05	TRUE	Nt5c	3.13001e-14	-0.284104
number.genes	ENSMUSG00000097675	0.377702	1.99998e-05	4.35985e-05	TRUE	1700101I11Rik	3.38486e-137	-0.927316
number.genes	ENSMUSG00000031027	0.377386	1.99998e-05	4.35985e-05	TRUE	Stk33	2.84046e-153	1.01056
number.genes	ENSMUSG00000032437	0.377237	1.99998e-05	4.35985e-05	TRUE	Stt3b	3.79759e-96	-0.853775
number.genes	ENSMUSG00000032463	-0.377075	1.99998e-05	4.35985e-05	TRUE	Faim	9.30226e-150	1.31939
number.genes	ENSMUSG00000031913	0.376977	1.99998e-05	4.35985e-05	TRUE	Vps4a	0.607248	-0.0182546
number.genes	ENSMUSG00000028136	-0.376946	1.99998e-05	4.35985e-05	TRUE	Snx27	4.17446e-223	1.54566
number.genes	ENSMUSG00000051185	-0.376934	1.99998e-05	4.35985e-05	TRUE	Fam174a	0.0345375	0.0934492
number.genes	ENSMUSG00000029458	0.376856	1.99998e-05	4.35985e-05	TRUE	Brap	1.77557e-15	-0.312604
number.genes	ENSMUSG00000021258	0.376837	1.99998e-05	4.35985e-05	TRUE	Ccnk	6.75364e-95	0.756628
number.genes	ENSMUSG00000097585	0.376755	1.99998e-05	4.35985e-05	TRUE	Gm26529	2.03266e-58	0.419671
number.genes	ENSMUSG00000024121	-0.376725	1.99998e-05	4.35985e-05	TRUE	Atp6v0c	0	1.64597
number.genes	ENSMUSG00000025184	0.376699	1.99998e-05	4.35985e-05	TRUE	R3hcc1l	7.1107e-24	0.216954
number.genes	ENSMUSG00000057176	0.376682	1.99998e-05	4.35985e-05	TRUE	Gm166	1.06652e-227	-1.48407
number.genes	ENSMUSG00000031848	-0.376667	1.99998e-05	4.35985e-05	TRUE	Lsm4	0	1.62686
number.genes	ENSMUSG00000057069	0.37643	1.99998e-05	4.35985e-05	TRUE	Ero1lb	1.92688e-51	-0.611755
number.genes	ENSMUSG00000040242	0.376084	1.99998e-05	4.35985e-05	TRUE	Fgfr1op2	2.26118e-202	-1.71165
number.genes	ENSMUSG00000027203	-0.376028	1.99998e-05	4.35985e-05	TRUE	Dut	0	2.66278
number.genes	ENSMUSG00000022555	0.376023	1.99998e-05	4.35985e-05	TRUE	Dgat1	0	1.72905
number.genes	ENSMUSG00000075511	0.376021	1.99998e-05	4.35985e-05	TRUE	1700001L05Rik	5.13924e-33	-0.456616
number.genes	ENSMUSG00000048824	0.375939	1.99998e-05	4.35985e-05	TRUE	Gm568	1.14053e-66	-0.378475
number.genes	ENSMUSG00000032103	0.375859	1.99998e-05	4.35985e-05	TRUE	Pus3	0.00681494	0.0423612
number.genes	ENSMUSG00000078139	0.375691	1.99998e-05	4.35985e-05	TRUE	AK157302	9.81665e-69	-0.421942
number.genes	ENSMUSG00000097127	0.375567	1.99998e-05	4.35985e-05	TRUE	Gm26886	5.6813e-09	-0.142614
number.genes	ENSMUSG00000078653	-0.375365	1.99998e-05	4.35985e-05	TRUE	Cntd1	0	1.87708
number.genes	ENSMUSG00000078485	0.375152	1.99998e-05	4.35985e-05	TRUE	Plekhn1	2.78451e-33	0.328984
number.genes	ENSMUSG00000054160	0.375123	1.99998e-05	4.35985e-05	TRUE	Nkx2-4	3.96515e-11	0.211478
number.genes	ENSMUSG00000037697	0.374976	1.99998e-05	4.35985e-05	TRUE	Ddhd1	2.38526e-59	-0.681713
number.genes	ENSMUSG00000061374	0.374954	1.99998e-05	4.35985e-05	TRUE	Fiz1	1.05817e-100	0.773514
number.genes	ENSMUSG00000043140	0.374905	1.99998e-05	4.35985e-05	TRUE	Tmem186	1.44431e-97	0.684746
number.genes	ENSMUSG00000054405	-0.374748	1.99998e-05	4.35985e-05	TRUE	Dnajc8	0	1.73034
number.genes	ENSMUSG00000046658	0.374736	1.99998e-05	4.35985e-05	TRUE	Zfp316	6.90893e-64	0.403378
number.genes	ENSMUSG00000036721	0.374646	1.99998e-05	4.35985e-05	TRUE	Zscan12	4.50544e-11	-0.242182
number.genes	ENSMUSG00000029463	-0.374638	1.99998e-05	4.35985e-05	TRUE	Fam216a	0	2.70855
number.genes	ENSMUSG00000004268	-0.374489	1.99998e-05	4.35985e-05	TRUE	Emg1	0	1.76053
number.genes	ENSMUSG00000002395	0.374445	1.99998e-05	4.35985e-05	TRUE	Use1	4.43104e-24	-0.315962
number.genes	ENSMUSG00000026885	0.374333	1.99998e-05	4.35985e-05	TRUE	Ttll11	0.000870594	-0.0751427
number.genes	ENSMUSG00000031916	0.374315	1.99998e-05	4.35985e-05	TRUE	Cog8	0.404788	-0.0323813
number.genes	ENSMUSG00000075302	0.374297	1.99998e-05	4.35985e-05	TRUE	Erich2	9.29276e-224	-1.45771
number.genes	ENSMUSG00000010607	0.374261	1.99998e-05	4.35985e-05	TRUE	Pigyl	8.42206e-94	0.775213
number.genes	ENSMUSG00000000168	-0.374208	1.99998e-05	4.35985e-05	TRUE	Dlat	0	1.65456
number.genes	ENSMUSG00000026867	-0.374057	1.99998e-05	4.35985e-05	TRUE	Gapvd1	2.30697e-61	0.645908
number.genes	ENSMUSG00000035297	0.374034	1.99998e-05	4.35985e-05	TRUE	Cops4	3.42504e-31	0.32488
number.genes	ENSMUSG00000027525	0.373901	1.99998e-05	4.35985e-05	TRUE	Phactr3	4.6828e-47	0.414321
number.genes	ENSMUSG00000008028	0.373889	1.99998e-05	4.35985e-05	TRUE	1700008O03Rik	2.73598e-36	-0.421821
number.genes	ENSMUSG00000020869	0.373847	1.99998e-05	4.35985e-05	TRUE	Lrrc59	1.24084e-261	1.54015
number.genes	ENSMUSG00000046934	0.37381	1.99998e-05	4.35985e-05	TRUE	Csl	8.11735e-06	-0.169524
number.genes	ENSMUSG00000037395	0.373789	1.99998e-05	4.35985e-05	TRUE	Rcor3	1.24982e-70	0.6894
number.genes	ENSMUSG00000022760	0.373788	1.99998e-05	4.35985e-05	TRUE	Thap7	8.62301e-187	1.14119
number.genes	ENSMUSG00000034192	-0.373748	1.99998e-05	4.35985e-05	TRUE	Lsm3	0	2.24279
number.genes	ENSMUSG00000070900	0.373624	1.99998e-05	4.35985e-05	TRUE	Gm10306	1.5622e-32	0.150607
number.genes	ENSMUSG00000058407	0.373432	1.99998e-05	4.35985e-05	TRUE	Txndc9	1.27326e-15	0.317663
number.genes	ENSMUSG00000039634	0.373416	1.99998e-05	4.35985e-05	TRUE	Zfp189	1.30321e-30	0.31497
number.genes	ENSMUSG00000021643	0.373274	1.99998e-05	4.35985e-05	TRUE	Serf1	5.43452e-36	0.286216
number.genes	ENSMUSG00000049115	0.373126	1.99998e-05	4.35985e-05	TRUE	Agtr1a	0.470454	0.0180182
number.genes	ENSMUSG00000085576	0.37312	1.99998e-05	4.35985e-05	TRUE	Dpy19l2	2.8014e-33	0.536761
number.genes	ENSMUSG00000027177	0.372919	1.99998e-05	4.35985e-05	TRUE	Hipk3	0.966965	0.00121516
number.genes	ENSMUSG00000046314	0.372882	1.99998e-05	4.35985e-05	TRUE	Stxbp6	5.96265e-05	0.067646
number.genes	ENSMUSG00000038057	0.372784	1.99998e-05	4.35985e-05	TRUE	Dbil5	0	-3.46052
number.genes	ENSMUSG00000067338	-0.372782	1.99998e-05	4.35985e-05	TRUE	Tuba3b	0	2.50966
number.genes	ENSMUSG00000037366	0.372551	1.99998e-05	4.35985e-05	TRUE	Pafah2	2.58352e-48	0.346882
number.genes	ENSMUSG00000060843	0.372432	1.99998e-05	4.35985e-05	TRUE	Ctnna3	1.45056e-174	-0.911229
number.genes	ENSMUSG00000022033	0.372377	1.99998e-05	4.35985e-05	TRUE	Pbk	0	2.5949
number.genes	ENSMUSG00000073486	0.372367	1.99998e-05	4.35985e-05	TRUE	Gm10518	0.27766	0.0261637
number.genes	ENSMUSG00000045624	-0.372334	1.99998e-05	4.35985e-05	TRUE	Esf1	4.54597e-120	1.09649
number.genes	ENSMUSG00000032180	0.37231	1.99998e-05	4.35985e-05	TRUE	Tmed1	0.0409057	0.0431868
number.genes	ENSMUSG00000004347	0.372256	1.99998e-05	4.35985e-05	TRUE	Pde1c	3.19377e-97	0.885665
number.genes	ENSMUSG00000056531	-0.372027	1.99998e-05	4.35985e-05	TRUE	Ccdc18	1.62119e-44	0.593656
number.genes	ENSMUSG00000035578	0.371996	1.99998e-05	4.35985e-05	TRUE	Iqcg	7.82988e-273	1.60071
number.genes	ENSMUSG00000021832	-0.37197	1.99998e-05	4.35985e-05	TRUE	Psmc6	1.65658e-07	0.198615
number.genes	ENSMUSG00000023051	0.371898	1.99998e-05	4.35985e-05	TRUE	Tarbp2	1.88147e-212	1.26333
number.genes	ENSMUSG00000043535	-0.371872	1.99998e-05	4.35985e-05	TRUE	Setx	0	2.53963
number.genes	ENSMUSG00000031681	0.371809	1.99998e-05	4.35985e-05	TRUE	Smad1	1.42709e-114	0.823792
number.genes	ENSMUSG00000029130	0.371769	1.99998e-05	4.35985e-05	TRUE	Rnf32	1.69499e-68	0.69092
number.genes	ENSMUSG00000020936	0.371681	1.99998e-05	4.35985e-05	TRUE	Nmt1	0.00690518	0.103653
number.genes	ENSMUSG00000002379	-0.371667	1.99998e-05	4.35985e-05	TRUE	Ndufa11	0	1.96736
number.genes	ENSMUSG00000092519	0.371254	1.99998e-05	4.35985e-05	TRUE	Actl9	0	-2.48268
number.genes	ENSMUSG00000023919	-0.371195	1.99998e-05	4.35985e-05	TRUE	Cenpq	3.85344e-204	1.5369
number.genes	ENSMUSG00000006930	0.371171	1.99998e-05	4.35985e-05	TRUE	Hap1	0.00267841	0.0754308
number.genes	ENSMUSG00000031922	0.371132	1.99998e-05	4.35985e-05	TRUE	Cep57	4.79112e-250	-2.37708
number.genes	ENSMUSG00000023939	-0.371105	1.99998e-05	4.35985e-05	TRUE	Mrpl14	6.32563e-75	0.757416
number.genes	ENSMUSG00000022136	-0.371036	1.99998e-05	4.35985e-05	TRUE	Dnajc3	2.24999e-284	2.10357
number.genes	ENSMUSG00000032320	-0.371011	1.99998e-05	4.35985e-05	TRUE	Rcn2	2.99588e-212	1.63734
number.genes	ENSMUSG00000040760	-0.370957	1.99998e-05	4.35985e-05	TRUE	Appl1	4.59774e-45	0.562119
number.genes	ENSMUSG00000071470	-0.370951	1.99998e-05	4.35985e-05	TRUE	Ccnb1ip1	7.46676e-74	0.807815
number.genes	ENSMUSG00000050608	-0.370782	1.99998e-05	4.35985e-05	TRUE	Minos1	8.09037e-154	-1.00977
number.genes	ENSMUSG00000000811	0.370681	1.99998e-05	4.35985e-05	TRUE	Txnrd3	1.17274e-79	0.775588
number.genes	ENSMUSG00000070997	0.370525	1.99998e-05	4.35985e-05	TRUE	1700055D18Rik	0.000781289	-0.0804024
number.genes	ENSMUSG00000042303	0.370228	1.99998e-05	4.35985e-05	TRUE	Sgsm3	1.6598e-08	0.196417
number.genes	ENSMUSG00000100558	0.370222	1.99998e-05	4.35985e-05	TRUE	1700025F24Rik	1.17015e-06	-0.130193
number.genes	ENSMUSG00000027002	0.370186	1.99998e-05	4.35985e-05	TRUE	Nckap1	8.63217e-13	0.201267
number.genes	ENSMUSG00000048826	0.370159	1.99998e-05	4.35985e-05	TRUE	Dact2	1.251e-10	0.12256
number.genes	ENSMUSG00000056106	0.370041	1.99998e-05	4.35985e-05	TRUE	Gm9990	2.33513e-75	0.476321
number.genes	ENSMUSG00000091476	0.369968	1.99998e-05	4.35985e-05	TRUE	Gm16432	1.18644e-54	0.467235
number.genes	ENSMUSG00000061759	-0.369961	1.99998e-05	4.35985e-05	TRUE	1700052N19Rik	1.78751e-115	0.936406
number.genes	ENSMUSG00000018770	-0.369948	1.99998e-05	4.35985e-05	TRUE	Atp5g3	8.43089e-282	1.90108
number.genes	ENSMUSG00000028998	-0.369923	1.99998e-05	4.35985e-05	TRUE	Tomm7	5.96939e-189	1.09874
number.genes	ENSMUSG00000020520	0.369814	1.99998e-05	4.35985e-05	TRUE	Galnt10	3.07921e-15	0.191916
number.genes	ENSMUSG00000026032	-0.369733	1.99998e-05	4.35985e-05	TRUE	Ndufb3	0	1.715
number.genes	ENSMUSG00000021051	0.369585	1.99998e-05	4.35985e-05	TRUE	Ppp2r5e	2.20894e-09	0.253108
number.genes	ENSMUSG00000086587	0.369508	1.99998e-05	4.35985e-05	TRUE	Gm11837	5.43023e-131	1.05381
number.genes	ENSMUSG00000031837	0.369501	1.99998e-05	4.35985e-05	TRUE	Necab2	0.00125211	0.0902517
number.genes	ENSMUSG00000026698	0.369447	1.99998e-05	4.35985e-05	TRUE	Pigc	0.27918	0.0347832
number.genes	ENSMUSG00000025026	-0.369358	1.99998e-05	4.35985e-05	TRUE	Add3	9.9128e-181	1.19667
number.genes	ENSMUSG00000005897	0.369355	1.99998e-05	4.35985e-05	TRUE	Nr2c1	3.0423e-25	0.309624
number.genes	ENSMUSG00000025766	-0.369334	1.99998e-05	4.35985e-05	TRUE	D3Ertd751e	2.90936e-48	0.554038
number.genes	ENSMUSG00000074224	0.369157	1.99998e-05	4.35985e-05	TRUE	4932431P20Rik	4.46844e-64	0.725805
number.genes	ENSMUSG00000047423	0.368733	1.99998e-05	4.35985e-05	TRUE	AI837181	2.64693e-34	0.341259
number.genes	ENSMUSG00000029415	-0.368592	1.99998e-05	4.35985e-05	TRUE	Sdad1	8.33877e-60	0.57405
number.genes	ENSMUSG00000097391	0.368584	1.99998e-05	4.35985e-05	TRUE	Mirg	0.00014852	0.0818284
number.genes	ENSMUSG00000040359	-0.368395	1.99998e-05	4.35985e-05	TRUE	Ufl1	0	2.27278
number.genes	ENSMUSG00000041138	0.368392	1.99998e-05	4.35985e-05	TRUE	Nme8	1.55307e-241	-2.18188
number.genes	ENSMUSG00000087354	0.36837	1.99998e-05	4.35985e-05	TRUE	4930404I05Rik	5.52813e-10	0.169211
number.genes	ENSMUSG00000021597	-0.368265	1.99998e-05	4.35985e-05	TRUE	Ankrd32	1.41551e-142	1.09096
number.genes	ENSMUSG00000028152	0.36805	1.99998e-05	4.35985e-05	TRUE	Tspan5	1.0771e-30	0.396518
number.genes	ENSMUSG00000080727	0.36805	1.99998e-05	4.35985e-05	TRUE	C920021L13Rik	0.00394111	-0.0893689
number.genes	ENSMUSG00000013523	0.367951	1.99998e-05	4.35985e-05	TRUE	Bcas1	1.05698e-25	-0.32608
number.genes	ENSMUSG00000020679	0.3679	1.99998e-05	4.35985e-05	TRUE	Hnf1b	1.47001e-90	-0.534435
number.genes	ENSMUSG00000011658	0.36786	1.99998e-05	4.35985e-05	TRUE	Fuz	5.83109e-23	0.308043
number.genes	ENSMUSG00000023307	-0.367779	1.99998e-05	4.35985e-05	TRUE	March5	7.4017e-12	0.286112
number.genes	ENSMUSG00000053907	-0.367668	1.99998e-05	4.35985e-05	TRUE	Mat2a	2.16455e-204	1.45494
number.genes	ENSMUSG00000059323	0.367628	1.99998e-05	4.35985e-05	TRUE	Tonsl	1.93602e-191	1.11461
number.genes	ENSMUSG00000015653	0.367542	1.99998e-05	4.35985e-05	TRUE	Steap2	5.41864e-34	0.180559
number.genes	ENSMUSG00000029038	-0.367528	1.99998e-05	4.35985e-05	TRUE	Ssu72	3.5531e-256	1.98263
number.genes	ENSMUSG00000075029	0.367418	1.99998e-05	4.35985e-05	TRUE	4930558J22Rik	1.2735e-27	0.142966
number.genes	ENSMUSG00000096014	0.367302	1.99998e-05	4.35985e-05	TRUE	Sox1	0.764277	0.00504581
number.genes	ENSMUSG00000049038	0.367284	1.99998e-05	4.35985e-05	TRUE	Mterf2	0.381391	0.0192869
number.genes	ENSMUSG00000076434	0.367261	1.99998e-05	4.35985e-05	TRUE	Wfdc3	0.0190795	-0.088292
number.genes	ENSMUSG00000005354	0.367173	1.99998e-05	4.35985e-05	TRUE	Txn2	2.94584e-56	0.594869
number.genes	ENSMUSG00000087691	0.367127	1.99998e-05	4.35985e-05	TRUE	Gm15674	1.89643e-10	-0.144565
number.genes	ENSMUSG00000004071	0.36711	1.99998e-05	4.35985e-05	TRUE	Cdip1	4.71289e-22	0.315879
number.genes	ENSMUSG00000036975	0.367009	1.99998e-05	4.35985e-05	TRUE	Tmem177	0.412412	-0.0258804
number.genes	ENSMUSG00000029279	-0.366925	1.99998e-05	4.35985e-05	TRUE	Brdt	4.40323e-269	1.35139
number.genes	ENSMUSG00000020163	-0.366921	1.99998e-05	4.35985e-05	TRUE	Uqcr11	3.73984e-187	1.26232
number.genes	ENSMUSG00000097792	0.36688	1.99998e-05	4.35985e-05	TRUE	Gm27042	2.04571e-25	0.168053
number.genes	ENSMUSG00000001642	-0.366867	1.99998e-05	4.35985e-05	TRUE	Akr1b3	0	2.15176
number.genes	ENSMUSG00000092593	0.366846	1.99998e-05	4.35985e-05	TRUE	Gm20492	5.1857e-40	0.346702
number.genes	ENSMUSG00000028495	-0.36669	1.99998e-05	4.35985e-05	TRUE	Rps6	6.26366e-93	0.602129
number.genes	ENSMUSG00000042460	0.366547	1.99998e-05	4.35985e-05	TRUE	C1galt1	5.73386e-12	0.120387
number.genes	ENSMUSG00000037196	0.366545	1.99998e-05	4.35985e-05	TRUE	Pacrg	3.98223e-229	-1.4754
number.genes	ENSMUSG00000004535	-0.366477	1.99998e-05	4.35985e-05	TRUE	Tax1bp1	6.32354e-93	-0.609064
number.genes	ENSMUSG00000023966	0.366435	1.99998e-05	4.35985e-05	TRUE	Rsph9	0.12152	0.0631677
number.genes	ENSMUSG00000028436	0.36643	1.99998e-05	4.35985e-05	TRUE	Dcaf12	4.26552e-225	-1.48671
number.genes	ENSMUSG00000074129	-0.36624	1.99998e-05	4.35985e-05	TRUE	Rpl13a	3.91918e-34	0.280851
number.genes	ENSMUSG00000097573	0.366224	1.99998e-05	4.35985e-05	TRUE	G730003C15Rik	7.8464e-138	0.945582
number.genes	ENSMUSG00000031809	0.366182	1.99998e-05	4.35985e-05	TRUE	1700018B08Rik	0	-2.27585
number.genes	ENSMUSG00000007837	0.366096	1.99998e-05	4.35985e-05	TRUE	Prrg2	4.99937e-47	0.387761
number.genes	ENSMUSG00000031485	0.366068	1.99998e-05	4.35985e-05	TRUE	Prosc	2.88239e-180	1.18216
number.genes	ENSMUSG00000022375	0.366029	1.99998e-05	4.35985e-05	TRUE	Lrrc6	1.89666e-11	0.28191
number.genes	ENSMUSG00000031751	-0.365942	1.99998e-05	4.35985e-05	TRUE	Amfr	6.16695e-60	0.623942
number.genes	ENSMUSG00000097791	0.365848	1.99998e-05	4.35985e-05	TRUE	Gm17315	6.22503e-122	0.861149
number.genes	ENSMUSG00000085990	0.365807	1.99998e-05	4.35985e-05	TRUE	Gm16731	1.05188e-10	0.0893976
number.genes	ENSMUSG00000030844	0.365803	1.99998e-05	4.35985e-05	TRUE	Rgs10	1.63856e-07	0.202495
number.genes	ENSMUSG00000032921	0.3654	1.99998e-05	4.35985e-05	TRUE	Odf4	2.10733e-141	-1.10454
number.genes	ENSMUSG00000079560	0.365355	1.99998e-05	4.35985e-05	TRUE	Hoxa3	1.68044e-51	0.308732
number.genes	ENSMUSG00000015341	-0.365081	1.99998e-05	4.35985e-05	TRUE	Golga7	1.97438e-161	1.09974
number.genes	ENSMUSG00000039329	-0.364944	1.99998e-05	4.35985e-05	TRUE	Tex19.1	9.9962e-63	0.599101
number.genes	ENSMUSG00000024312	-0.364879	1.99998e-05	4.35985e-05	TRUE	Wdr46	4.15205e-111	0.84298
number.genes	ENSMUSG00000040274	0.364849	1.99998e-05	4.35985e-05	TRUE	Cdk6	2.30314e-05	0.0942212
number.genes	ENSMUSG00000021072	-0.364727	1.99998e-05	4.35985e-05	TRUE	Tmx1	2.18112e-11	-0.26384
number.genes	ENSMUSG00000024758	0.364561	1.99998e-05	4.35985e-05	TRUE	Rtn3	9.63169e-38	0.674623
number.genes	ENSMUSG00000100198	0.364528	1.99998e-05	4.35985e-05	TRUE	1700030O20Rik	0.000646329	-0.0915958
number.genes	ENSMUSG00000063882	-0.364514	1.99998e-05	4.35985e-05	TRUE	Uqcrh	5.05356e-278	1.24817
number.genes	ENSMUSG00000084081	0.364443	1.99998e-05	4.35985e-05	TRUE	Gm12057	1.12269e-19	0.108053
number.genes	ENSMUSG00000039771	-0.364369	1.99998e-05	4.35985e-05	TRUE	Polr2j	5.13886e-132	1.1324
number.genes	ENSMUSG00000086443	0.364278	1.99998e-05	4.35985e-05	TRUE	4933421A08Rik	0.00925379	-0.0507138
number.genes	ENSMUSG00000020477	-0.364225	1.99998e-05	4.35985e-05	TRUE	Mrps24	4.06868e-75	0.888872
number.genes	ENSMUSG00000044548	0.364175	1.99998e-05	4.35985e-05	TRUE	Dact1	6.59783e-105	0.625592
number.genes	ENSMUSG00000083283	0.364148	1.99998e-05	4.35985e-05	TRUE	Gm15361	1.48057e-14	-0.141177
number.genes	ENSMUSG00000025916	0.364145	1.99998e-05	4.35985e-05	TRUE	Ppp1r42	8.14958e-176	-1.43765
number.genes	ENSMUSG00000087170	0.364059	1.99998e-05	4.35985e-05	TRUE	1700001G01Rik	2.66875e-115	-0.937099
number.genes	ENSMUSG00000031660	-0.364029	1.99998e-05	4.35985e-05	TRUE	Brd7	1.30049e-217	1.60859
number.genes	ENSMUSG00000067424	0.364017	1.99998e-05	4.35985e-05	TRUE	Zfp563	1.00297e-21	0.155232
number.genes	ENSMUSG00000063576	0.364006	1.99998e-05	4.35985e-05	TRUE	Klhdc3	5.94146e-125	-0.979412
number.genes	ENSMUSG00000023084	0.363987	1.99998e-05	4.35985e-05	TRUE	Lrrc71	0.121744	0.0605569
number.genes	ENSMUSG00000051236	0.363967	1.99998e-05	4.35985e-05	TRUE	Msrb3	1.03896e-12	-0.206798
number.genes	ENSMUSG00000024790	0.363942	1.99998e-05	4.35985e-05	TRUE	Sac3d1	2.41491e-86	0.718914
number.genes	ENSMUSG00000034994	0.363851	1.99998e-05	4.35985e-05	TRUE	Eef2	1.17418e-81	-0.441712
number.genes	ENSMUSG00000075070	0.363827	1.99998e-05	4.35985e-05	TRUE	4932412D23Rik	9.00473e-207	-1.55787
number.genes	ENSMUSG00000024646	0.363818	1.99998e-05	4.35985e-05	TRUE	Cyb5a	8.11112e-188	1.20798
number.genes	ENSMUSG00000020444	0.363795	1.99998e-05	4.35985e-05	TRUE	Guk1	3.91955e-235	-1.49548
number.genes	ENSMUSG00000045969	0.363776	1.99998e-05	4.35985e-05	TRUE	Ing1	2.54215e-55	-0.611617
number.genes	ENSMUSG00000024906	0.363689	1.99998e-05	4.35985e-05	TRUE	Mus81	0.00066929	-0.0906121
number.genes	ENSMUSG00000026063	0.36357	1.99998e-05	4.35985e-05	TRUE	Pih1d3	5.52036e-85	0.580938
number.genes	ENSMUSG00000025477	0.363563	1.99998e-05	4.35985e-05	TRUE	Inpp5a	0.467245	-0.0160941
number.genes	ENSMUSG00000028692	-0.363384	1.99998e-05	4.35985e-05	TRUE	Akr1a1	7.37376e-224	1.79441
number.genes	ENSMUSG00000044715	0.363271	1.99998e-05	4.35985e-05	TRUE	Gskip	9.295e-39	-0.404552
number.genes	ENSMUSG00000079184	-0.363266	1.99998e-05	4.35985e-05	TRUE	Mphosph8	0	3.29997
number.genes	ENSMUSG00000020023	0.363185	1.99998e-05	4.35985e-05	TRUE	Tmcc3	9.99983e-12	0.143528
number.genes	ENSMUSG00000020652	0.363151	1.99998e-05	4.35985e-05	TRUE	Cenpo	3.79171e-80	0.495824
number.genes	ENSMUSG00000047843	-0.363121	1.99998e-05	4.35985e-05	TRUE	Bri3	9.91555e-72	-0.964307
number.genes	ENSMUSG00000032059	0.363083	1.99998e-05	4.35985e-05	TRUE	Alg9	4.61673e-25	0.319977
number.genes	ENSMUSG00000097266	0.362993	1.99998e-05	4.35985e-05	TRUE	Gm26802	4.01646e-30	0.180641
number.genes	ENSMUSG00000024208	0.362891	1.99998e-05	4.35985e-05	TRUE	Uqcc2	2.65616e-42	-0.239249
number.genes	ENSMUSG00000041837	-0.362726	1.99998e-05	4.35985e-05	TRUE	Pdcd7	2.6251e-258	1.92306
number.genes	ENSMUSG00000025784	0.362638	1.99998e-05	4.35985e-05	TRUE	Clec3b	9.06558e-15	0.0925074
number.genes	ENSMUSG00000024181	-0.362444	1.99998e-05	4.35985e-05	TRUE	Mrpl28	1.87435e-174	1.25963
number.genes	ENSMUSG00000026974	-0.362427	1.99998e-05	4.35985e-05	TRUE	Zmynd19	2.00462e-142	1.15912
number.genes	ENSMUSG00000085207	0.362141	1.99998e-05	4.35985e-05	TRUE	Gm11767	3.44678e-12	0.160343
number.genes	ENSMUSG00000020743	-0.361826	1.99998e-05	4.35985e-05	TRUE	Mif4gd	0	2.56629
number.genes	ENSMUSG00000006906	-0.361776	1.99998e-05	4.35985e-05	TRUE	Stambp	1.03496e-145	1.86324
number.genes	ENSMUSG00000061983	-0.361758	1.99998e-05	4.35985e-05	TRUE	Rps12	5.47363e-05	-0.114564
number.genes	ENSMUSG00000086680	0.361757	1.99998e-05	4.35985e-05	TRUE	Gm11592	0.116316	-0.0373351
number.genes	ENSMUSG00000021846	0.361734	1.99998e-05	4.35985e-05	TRUE	Peli2	1.71171e-66	-0.915656
number.genes	ENSMUSG00000028560	0.361722	1.99998e-05	4.35985e-05	TRUE	Usp1	3.15045e-95	0.987031
number.genes	ENSMUSG00000041939	0.361718	1.99998e-05	4.35985e-05	TRUE	Mvk	3.83475e-13	0.142441
number.genes	ENSMUSG00000029769	0.36159	1.99998e-05	4.35985e-05	TRUE	Ccdc136	6.52867e-242	-1.03452
number.genes	ENSMUSG00000087347	0.361537	1.99998e-05	4.35985e-05	TRUE	1700047K16Rik	1.02407e-17	0.165079
number.genes	ENSMUSG00000026994	0.361304	1.99998e-05	4.35985e-05	TRUE	Galnt3	5.48335e-17	0.413837
number.genes	ENSMUSG00000002108	0.36119	1.99998e-05	4.35985e-05	TRUE	Nr1h3	0.154698	-0.0283029
number.genes	ENSMUSG00000001056	-0.36111	1.99998e-05	4.35985e-05	TRUE	Nhp2	2.56137e-24	0.408884
number.genes	ENSMUSG00000035179	0.361008	1.99998e-05	4.35985e-05	TRUE	Ppp1r32	6.11816e-257	-1.65277
number.genes	ENSMUSG00000015002	-0.360846	1.99998e-05	4.35985e-05	TRUE	Efr3a	1.62463e-08	0.205498
number.genes	ENSMUSG00000008892	0.360815	1.99998e-05	4.35985e-05	TRUE	Vdac3	1.08858e-102	0.757525
number.genes	ENSMUSG00000017188	-0.36081	1.99998e-05	4.35985e-05	TRUE	Coa3	8.21287e-204	1.2638
number.genes	ENSMUSG00000028549	0.360799	1.99998e-05	4.35985e-05	TRUE	Itgb3bp	5.92035e-60	0.582087
number.genes	ENSMUSG00000035992	-0.360731	1.99998e-05	4.35985e-05	TRUE	Fnip1	4.18903e-69	0.622344
number.genes	ENSMUSG00000029775	0.360499	1.99998e-05	4.35985e-05	TRUE	Klhdc10	1.36112e-14	0.248141
number.genes	ENSMUSG00000057093	0.360478	1.99998e-05	4.35985e-05	TRUE	C030039L03Rik	2.16296e-92	-0.774539
number.genes	ENSMUSG00000002486	0.360402	1.99998e-05	4.35985e-05	TRUE	Tchp	0	2.66647
number.genes	ENSMUSG00000011263	0.360314	1.99998e-05	4.35985e-05	TRUE	Exoc3l2	1.27495e-24	0.21281
number.genes	ENSMUSG00000005469	0.360259	1.99998e-05	4.35985e-05	TRUE	Prkaca	3.53093e-25	0.388206
number.genes	ENSMUSG00000028609	-0.36017	1.99998e-05	4.35985e-05	TRUE	Magoh	3.92278e-70	0.666739
number.genes	ENSMUSG00000055334	0.360099	1.99998e-05	4.35985e-05	TRUE	Snupn	2.73533e-92	0.741621
number.genes	ENSMUSG00000026307	0.359967	1.99998e-05	4.35985e-05	TRUE	Scly	8.69196e-69	0.462545
number.genes	ENSMUSG00000028010	-0.359956	1.99998e-05	4.35985e-05	TRUE	Gar1	1.38225e-126	1.06962
number.genes	ENSMUSG00000028878	0.359788	1.99998e-05	4.35985e-05	TRUE	Fam76a	0	-2.5777
number.genes	ENSMUSG00000037058	-0.359541	1.99998e-05	4.35985e-05	TRUE	Paip2	0	-2.88131
number.genes	ENSMUSG00000024927	0.359515	1.99998e-05	4.35985e-05	TRUE	Rela	3.76788e-112	0.705304
number.genes	ENSMUSG00000032397	-0.359455	1.99998e-05	4.35985e-05	TRUE	Tipin	1.12149e-43	-0.616383
number.genes	ENSMUSG00000034839	0.359305	1.99998e-05	4.35985e-05	TRUE	Larp6	0.998919	2.78073e-05
number.genes	ENSMUSG00000021136	0.359203	1.99998e-05	4.35985e-05	TRUE	Smoc1	3.57882e-19	0.214305
number.genes	ENSMUSG00000031879	-0.359185	1.99998e-05	4.35985e-05	TRUE	Fam96b	1.20079e-10	-0.25961
number.genes	ENSMUSG00000039509	0.359164	1.99998e-05	4.35985e-05	TRUE	Nup133	1.00927e-40	0.572259
number.genes	ENSMUSG00000022024	0.359123	1.99998e-05	4.35985e-05	TRUE	Sugt1	0.324127	-0.0398365
number.genes	ENSMUSG00000046722	0.358932	1.99998e-05	4.35985e-05	TRUE	Cdc42se1	8.37867e-240	-1.64765
number.genes	ENSMUSG00000036199	-0.35886	1.99998e-05	4.35985e-05	TRUE	Ndufa13	9.86442e-84	-0.716858
number.genes	ENSMUSG00000084938	0.358855	1.99998e-05	4.35985e-05	TRUE	BB557941	6.23781e-06	0.0889633
number.genes	ENSMUSG00000063821	0.358707	1.99998e-05	4.35985e-05	TRUE	Dupd1	0.0359836	0.0413053
number.genes	ENSMUSG00000052631	0.358678	1.99998e-05	4.35985e-05	TRUE	Sh2d6	7.32622e-108	-0.71611
number.genes	ENSMUSG00000020235	0.358512	1.99998e-05	4.35985e-05	TRUE	Fzr1	4.54805e-08	-0.239515
number.genes	ENSMUSG00000021598	-0.358492	1.99998e-05	4.35985e-05	TRUE	Med10	2.63203e-154	0.911987
number.genes	ENSMUSG00000025104	-0.358226	1.99998e-05	4.35985e-05	TRUE	Hdgfrp3	1.39874e-109	0.876496
number.genes	ENSMUSG00000052748	-0.358217	1.99998e-05	4.35985e-05	TRUE	Swt1	6.84008e-25	-0.456742
number.genes	ENSMUSG00000087307	0.358107	1.99998e-05	4.35985e-05	TRUE	Gm12925	9.63671e-45	0.302493
number.genes	ENSMUSG00000041679	0.358083	1.99998e-05	4.35985e-05	TRUE	Lrrc29	3.13969e-34	0.457502
number.genes	ENSMUSG00000097626	0.358078	1.99998e-05	4.35985e-05	TRUE	4921504A21Rik	0.0291849	-0.0734342
number.genes	ENSMUSG00000037012	0.357969	1.99998e-05	4.35985e-05	TRUE	Hk1	0	-3.41124
number.genes	ENSMUSG00000005089	0.357936	1.99998e-05	4.35985e-05	TRUE	Slc1a2	1.6658e-13	-0.181064
number.genes	ENSMUSG00000028102	0.357913	1.99998e-05	4.35985e-05	TRUE	Pex11b	3.12541e-77	0.7199
number.genes	ENSMUSG00000102398	0.357879	1.99998e-05	4.35985e-05	TRUE	Gm37580	0.984752	-0.000296489
number.genes	ENSMUSG00000039543	0.357704	1.99998e-05	4.35985e-05	TRUE	Cfap70	3.87769e-54	0.632683
number.genes	ENSMUSG00000040269	-0.357686	1.99998e-05	4.35985e-05	TRUE	Mrps28	3.39811e-279	1.83489
number.genes	ENSMUSG00000020483	-0.357534	1.99998e-05	4.35985e-05	TRUE	Dynll2	0	-4.5903
number.genes	ENSMUSG00000032959	0.357468	1.99998e-05	4.35985e-05	TRUE	Pebp1	1.12337e-223	-0.60985
number.genes	ENSMUSG00000034171	0.357443	1.99998e-05	4.35985e-05	TRUE	Faah	2.87975e-123	0.868531
number.genes	ENSMUSG00000021877	-0.357419	1.99998e-05	4.35985e-05	TRUE	Arf4	3.97625e-246	-2.06352
number.genes	ENSMUSG00000025977	-0.357404	1.99998e-05	4.35985e-05	TRUE	Boll	1.31011e-250	1.41017
number.genes	ENSMUSG00000063458	0.357366	1.99998e-05	4.35985e-05	TRUE	1700112E06Rik	0.0040813	0.0603629
number.genes	ENSMUSG00000028551	0.357294	1.99998e-05	4.35985e-05	TRUE	Cdkn2c	2.51936e-305	1.66128
number.genes	ENSMUSG00000037979	0.357195	1.99998e-05	4.35985e-05	TRUE	Ccdc92	3.28037e-11	0.153082
number.genes	ENSMUSG00000097852	0.357076	1.99998e-05	4.35985e-05	TRUE	4933405D12Rik	6.26149e-11	0.119293
number.genes	ENSMUSG00000022765	0.356959	1.99998e-05	4.35985e-05	TRUE	Snap29	3.13703e-05	-0.138246
number.genes	ENSMUSG00000101708	0.356832	1.99998e-05	4.35985e-05	TRUE	Gm28453	1.2748e-09	-0.192562
number.genes	ENSMUSG00000026483	0.356723	1.99998e-05	4.35985e-05	TRUE	Fam129a	2.16007e-19	0.215504
number.genes	ENSMUSG00000066196	0.356574	1.99998e-05	4.35985e-05	TRUE	Spag8	8.07135e-28	0.391506
number.genes	ENSMUSG00000074627	0.356522	1.99998e-05	4.35985e-05	TRUE	Mroh8	3.30957e-21	0.337013
number.genes	ENSMUSG00000024922	0.356387	1.99998e-05	4.35985e-05	TRUE	Ovol1	4.53379e-41	0.299816
number.genes	ENSMUSG00000034566	-0.356357	1.99998e-05	4.35985e-05	TRUE	Atp5h	3.13754e-32	0.259463
number.genes	ENSMUSG00000031556	0.356265	1.99998e-05	4.35985e-05	TRUE	Tm2d2	0	1.67223
number.genes	ENSMUSG00000015335	0.356111	1.99998e-05	4.35985e-05	TRUE	Zdhhc12	2.44068e-321	1.88851
number.genes	ENSMUSG00000028790	-0.356009	1.99998e-05	4.35985e-05	TRUE	Khdrbs1	7.39264e-272	1.65982
number.genes	ENSMUSG00000041354	0.355972	1.99998e-05	4.35985e-05	TRUE	Rgl2	2.25742e-25	0.287938
number.genes	ENSMUSG00000026807	0.355658	1.99998e-05	4.35985e-05	TRUE	Ak8	1.69353e-47	-0.612645
number.genes	ENSMUSG00000036214	0.355497	1.99998e-05	4.35985e-05	TRUE	Znrd1as	6.89375e-100	-0.674843
number.genes	ENSMUSG00000063316	-0.355437	1.99998e-05	4.35985e-05	TRUE	Rpl27	2.39946e-108	0.812007
number.genes	ENSMUSG00000025533	0.355434	1.99998e-05	4.35985e-05	TRUE	Asl	3.82663e-17	0.218545
number.genes	ENSMUSG00000049013	0.355366	1.99998e-05	4.35985e-05	TRUE	Prss48	2.54541e-55	0.479261
number.genes	ENSMUSG00000069255	0.355238	1.99998e-05	4.35985e-05	TRUE	Dusp22	3.27024e-13	-0.281626
number.genes	ENSMUSG00000038637	0.355155	1.99998e-05	4.35985e-05	TRUE	Lrrc56	1.13913e-43	0.477673
number.genes	ENSMUSG00000021010	0.355013	1.99998e-05	4.35985e-05	TRUE	Npas3	1.87472e-13	0.0795834
number.genes	ENSMUSG00000024911	-0.354912	1.99998e-05	4.35985e-05	TRUE	Fibp	9.68755e-228	1.55754
number.genes	ENSMUSG00000003429	-0.354888	1.99998e-05	4.35985e-05	TRUE	Rps11	1.19762e-320	1.15025
number.genes	ENSMUSG00000097890	0.354798	1.99998e-05	4.35985e-05	TRUE	4930547M16Rik	0.00376524	-0.0795862
number.genes	ENSMUSG00000006586	0.354606	1.99998e-05	4.35985e-05	TRUE	Runx1t1	2.87166e-08	0.105897
number.genes	ENSMUSG00000103638	0.354594	1.99998e-05	4.35985e-05	TRUE	Gm38327	0.00175258	-0.0577203
number.genes	ENSMUSG00000029635	0.354421	1.99998e-05	4.35985e-05	TRUE	Cdk8	7.54361e-53	0.469777
number.genes	ENSMUSG00000062169	-0.354348	1.99998e-05	4.35985e-05	TRUE	Cnih4	1.75429e-122	1.07759
number.genes	ENSMUSG00000091780	0.354271	1.99998e-05	4.35985e-05	TRUE	Sco2	1.87904e-07	0.171782
number.genes	ENSMUSG00000046822	0.354001	1.99998e-05	4.35985e-05	TRUE	Slc39a3	5.84198e-18	0.271943
number.genes	ENSMUSG00000086401	0.353984	1.99998e-05	4.35985e-05	TRUE	Gm15559	2.07986e-70	0.425096
number.genes	ENSMUSG00000027509	-0.35386	1.99998e-05	4.35985e-05	TRUE	Rae1	1.48599e-207	1.27919
number.genes	ENSMUSG00000072295	0.353791	1.99998e-05	4.35985e-05	TRUE	Als2cr11	1.16518e-17	0.353656
number.genes	ENSMUSG00000095432	0.353775	1.99998e-05	4.35985e-05	TRUE	Zfp748	3.41703e-35	0.234491
number.genes	ENSMUSG00000032940	0.353751	1.99998e-05	4.35985e-05	TRUE	Rbm11	2.45799e-56	0.488426
number.genes	ENSMUSG00000029472	-0.353736	1.99998e-05	4.35985e-05	TRUE	Anapc5	1.06654e-87	0.867341
number.genes	ENSMUSG00000021373	0.353649	1.99998e-05	4.35985e-05	TRUE	Cap2	3.12901e-280	-1.61348
number.genes	ENSMUSG00000030254	-0.353574	1.99998e-05	4.35985e-05	TRUE	Rad18	6.36483e-134	0.98329
number.genes	ENSMUSG00000086315	0.353366	1.99998e-05	4.35985e-05	TRUE	Arl4aos	1.11465e-259	-1.29929
number.genes	ENSMUSG00000035247	-0.353313	1.99998e-05	4.35985e-05	TRUE	Hectd1	4.98549e-218	1.53379
number.genes	ENSMUSG00000022619	0.353299	1.99998e-05	4.35985e-05	TRUE	Mapk8ip2	2.27537e-85	0.776587
number.genes	ENSMUSG00000029198	0.353151	1.99998e-05	4.35985e-05	TRUE	Grpel1	0	1.57276
number.genes	ENSMUSG00000021037	-0.353025	1.99998e-05	4.35985e-05	TRUE	Ahsa1	1.82878e-229	1.35876
number.genes	ENSMUSG00000049422	-0.353002	1.99998e-05	4.35985e-05	TRUE	Chchd10	5.59141e-134	1.11026
number.genes	ENSMUSG00000021113	-0.352895	1.99998e-05	4.35985e-05	TRUE	Snapc1	3.00746e-63	0.636988
number.genes	ENSMUSG00000032515	0.3528	1.99998e-05	4.35985e-05	TRUE	Csrnp1	5.78367e-72	-0.650247
number.genes	ENSMUSG00000020460	-0.352788	1.99998e-05	4.35985e-05	TRUE	Rps27a	0	3.82474
number.genes	ENSMUSG00000029145	0.352734	1.99998e-05	4.35985e-05	TRUE	Eif2b4	3.89332e-08	0.190448
number.genes	ENSMUSG00000026925	0.352718	1.99998e-05	4.35985e-05	TRUE	Inpp5e	0.280356	0.0308262
number.genes	ENSMUSG00000025069	0.352609	1.99998e-05	4.35985e-05	TRUE	Gsto2	7.46185e-209	-1.17946
number.genes	ENSMUSG00000062619	0.352457	1.99998e-05	4.35985e-05	TRUE	2310039H08Rik	1.24526e-06	0.178079
number.genes	ENSMUSG00000032555	-0.352425	1.99998e-05	4.35985e-05	TRUE	Topbp1	1.33736e-114	1.0807
number.genes	ENSMUSG00000074052	0.352388	1.99998e-05	4.35985e-05	TRUE	BC048644	7.45722e-21	0.301543
number.genes	ENSMUSG00000014177	-0.35238	1.99998e-05	4.35985e-05	TRUE	Tvp23b	8.97589e-16	0.303079
number.genes	ENSMUSG00000039615	-0.352363	1.99998e-05	4.35985e-05	TRUE	Stub1	1.18805e-245	1.47495
number.genes	ENSMUSG00000050605	0.352299	1.99998e-05	4.35985e-05	TRUE	Zfp61	2.86494e-37	0.339511
number.genes	ENSMUSG00000089875	0.352257	1.99998e-05	4.35985e-05	TRUE	Etohd2	2.78371e-57	-0.545898
number.genes	ENSMUSG00000019936	0.352067	1.99998e-05	4.35985e-05	TRUE	Epyc	6.5645e-15	0.292345
number.genes	ENSMUSG00000053289	-0.351982	1.99998e-05	4.35985e-05	TRUE	Ddx10	0.18679	0.0539589
number.genes	ENSMUSG00000097169	0.351884	1.99998e-05	4.35985e-05	TRUE	Gm26661	0.0153929	0.047368
number.genes	ENSMUSG00000087519	0.351814	1.99998e-05	4.35985e-05	TRUE	AV039307	8.69432e-304	-1.67535
number.genes	ENSMUSG00000014771	-0.351734	1.99998e-05	4.35985e-05	TRUE	Pdcd2	6.28337e-92	0.756041
number.genes	ENSMUSG00000072809	0.351732	1.99998e-05	4.35985e-05	TRUE	9330160F10Rik	4.56241e-46	0.349671
number.genes	ENSMUSG00000024395	0.35166	1.99998e-05	4.35985e-05	TRUE	Lims2	3.49702e-30	0.358015
number.genes	ENSMUSG00000104222	0.351319	1.99998e-05	4.35985e-05	TRUE	Gm7292	3.04429e-37	0.359988
number.genes	ENSMUSG00000098051	0.350962	1.99998e-05	4.35985e-05	TRUE	Gm27032	1.8264e-33	0.18226
number.genes	ENSMUSG00000028454	0.350897	1.99998e-05	4.35985e-05	TRUE	Pigo	2.15121e-48	0.440739
number.genes	ENSMUSG00000029466	0.350882	1.99998e-05	4.35985e-05	TRUE	Anapc7	5.44217e-109	0.695612
number.genes	ENSMUSG00000027248	-0.350818	1.99998e-05	4.35985e-05	TRUE	Pdia3	2.65731e-158	0.956078
number.genes	ENSMUSG00000031078	-0.350755	1.99998e-05	4.35985e-05	TRUE	Cttn	3.00167e-69	0.619956
number.genes	ENSMUSG00000023707	0.350743	1.99998e-05	4.35985e-05	TRUE	Ogfod2	1.57129e-57	0.586667
number.genes	ENSMUSG00000049517	-0.350707	1.99998e-05	4.35985e-05	TRUE	Rps23	3.75363e-110	0.620148
number.genes	ENSMUSG00000028223	0.350705	1.99998e-05	4.35985e-05	TRUE	Decr1	3.2919e-05	0.0930398
number.genes	ENSMUSG00000027867	0.350641	1.99998e-05	4.35985e-05	TRUE	Spag17	3.65102e-49	-0.505311
number.genes	ENSMUSG00000002550	0.350533	1.99998e-05	4.35985e-05	TRUE	Uck1	3.98151e-102	0.605311
number.genes	ENSMUSG00000040459	-0.350448	1.99998e-05	4.35985e-05	TRUE	Arglu1	7.38218e-91	0.779216
number.genes	ENSMUSG00000035126	0.350429	1.99998e-05	4.35985e-05	TRUE	Wdr78	4.38195e-08	0.212864
number.genes	ENSMUSG00000015757	-0.350302	1.99998e-05	4.35985e-05	TRUE	Ppil4	1.16622e-146	1.09548
number.genes	ENSMUSG00000074576	0.35029	1.99998e-05	4.35985e-05	TRUE	Mocs3	4.85436e-70	-0.783606
number.genes	ENSMUSG00000045691	0.350243	1.99998e-05	4.35985e-05	TRUE	Thtpa	1.69557e-33	0.227725
number.genes	ENSMUSG00000056458	0.350203	1.99998e-05	4.35985e-05	TRUE	Mok	0.481239	-0.0272757
number.genes	ENSMUSG00000029431	0.350081	1.99998e-05	4.35985e-05	TRUE	B3gnt4	3.36625e-172	1.16952
number.genes	ENSMUSG00000054893	0.350068	1.99998e-05	4.35985e-05	TRUE	Zfp667	3.57405e-21	0.235315
number.genes	ENSMUSG00000032407	-0.350033	1.99998e-05	4.35985e-05	TRUE	U2surp	2.74182e-237	1.47839
number.genes	ENSMUSG00000022109	-0.350023	1.99998e-05	4.35985e-05	TRUE	Med4	6.46482e-147	1.02177
number.genes	ENSMUSG00000097716	0.349902	1.99998e-05	4.35985e-05	TRUE	1700026J14Rik	6.46832e-59	0.343355
number.genes	ENSMUSG00000039851	0.349821	1.99998e-05	4.35985e-05	TRUE	4932438H23Rik	7.98823e-241	-1.02207
number.genes	ENSMUSG00000061650	0.349684	1.99998e-05	4.35985e-05	TRUE	Med9	1.66328e-17	0.279152
number.genes	ENSMUSG00000030602	-0.349669	1.99998e-05	4.35985e-05	TRUE	Pak4	3.16423e-11	0.252459
number.genes	ENSMUSG00000060715	0.349609	1.99998e-05	4.35985e-05	TRUE	1700019A02Rik	0.420152	-0.0322064
number.genes	ENSMUSG00000023020	-0.349607	1.99998e-05	4.35985e-05	TRUE	Cox14	2.07391e-195	1.49943
number.genes	ENSMUSG00000092276	0.349595	1.99998e-05	4.35985e-05	TRUE	1700116B05Rik	4.25277e-49	-0.388579
number.genes	ENSMUSG00000073676	-0.349527	1.99998e-05	4.35985e-05	TRUE	Hspe1	1.7666e-15	0.298725
number.genes	ENSMUSG00000051223	-0.349337	1.99998e-05	4.35985e-05	TRUE	Bzw1	7.33321e-267	-2.13353
number.genes	ENSMUSG00000042744	0.34933	1.99998e-05	4.35985e-05	TRUE	Gm15800	1.88367e-63	0.498259
number.genes	ENSMUSG00000024442	0.349306	1.99998e-05	4.35985e-05	TRUE	0610009O20Rik	1.312e-179	1.26725
number.genes	ENSMUSG00000032458	-0.349223	1.99998e-05	4.35985e-05	TRUE	Copb2	3.06703e-207	1.33747
number.genes	ENSMUSG00000054715	0.349215	1.99998e-05	4.35985e-05	TRUE	Zscan22	1.54239e-28	0.212131
number.genes	ENSMUSG00000101856	0.349096	1.99998e-05	4.35985e-05	TRUE	1700096K18Rik	4.06653e-24	-0.295014
number.genes	ENSMUSG00000032735	0.348913	1.99998e-05	4.35985e-05	TRUE	Ablim3	3.14271e-15	0.167603
number.genes	ENSMUSG00000045394	0.348867	1.99998e-05	4.35985e-05	TRUE	Epcam	2.36968e-32	-0.49985
number.genes	ENSMUSG00000074764	0.348755	1.99998e-05	4.35985e-05	TRUE	Sel1l2	3.61978e-212	-1.04095
number.genes	ENSMUSG00000062014	0.348751	1.99998e-05	4.35985e-05	TRUE	Gmfb	0.564794	0.0267307
number.genes	ENSMUSG00000026791	0.348736	1.99998e-05	4.35985e-05	TRUE	Slc2a8	3.06355e-39	0.582478
number.genes	ENSMUSG00000034126	0.348523	1.99998e-05	4.35985e-05	TRUE	Pomt2	0.000742406	-0.112478
number.genes	ENSMUSG00000063904	0.348514	1.99998e-05	4.35985e-05	TRUE	Dpp3	1.18935e-45	0.544082
number.genes	ENSMUSG00000033938	-0.348448	1.99998e-05	4.35985e-05	TRUE	Ndufb7	1.29772e-61	0.505848
number.genes	ENSMUSG00000024206	0.348409	1.99998e-05	4.35985e-05	TRUE	Rfx2	3.65002e-109	0.888032
number.genes	ENSMUSG00000055762	-0.348225	1.99998e-05	4.35985e-05	TRUE	Eef1d	0	-1.85967
number.genes	ENSMUSG00000029465	-0.34812	1.99998e-05	4.35985e-05	TRUE	Arpc3	3.66758e-46	0.554708
number.genes	ENSMUSG00000005237	0.348115	1.99998e-05	4.35985e-05	TRUE	Dnah2	9.56675e-81	0.497618
number.genes	ENSMUSG00000001157	0.34785	1.99998e-05	4.35985e-05	TRUE	Gmcl1	0	2.87642
number.genes	ENSMUSG00000035372	0.347843	1.99998e-05	4.35985e-05	TRUE	1810055G02Rik	3.48503e-109	0.830518
number.genes	ENSMUSG00000090207	0.347694	1.99998e-05	4.35985e-05	TRUE	4930524O07Rik	0.28157	0.0406809
number.genes	ENSMUSG00000031631	0.347604	1.99998e-05	4.35985e-05	TRUE	Cfap97	1.55165e-227	1.50787
number.genes	ENSMUSG00000029249	-0.347546	1.99998e-05	4.35985e-05	TRUE	Rest	7.82464e-87	0.713323
number.genes	ENSMUSG00000028608	0.347245	1.99998e-05	4.35985e-05	TRUE	0610037L13Rik	0.694884	-0.0142567
number.genes	ENSMUSG00000029408	0.347052	1.99998e-05	4.35985e-05	TRUE	Abcb9	1.23201e-05	0.114889
number.genes	ENSMUSG00000030869	-0.347039	1.99998e-05	4.35985e-05	TRUE	Ndufab1	2.77985e-278	1.59988
number.genes	ENSMUSG00000032290	0.346996	1.99998e-05	4.35985e-05	TRUE	Ptpn9	2.70983e-08	-0.138226
number.genes	ENSMUSG00000048644	0.346876	1.99998e-05	4.35985e-05	TRUE	Ctxn1	9.97609e-31	-0.282749
number.genes	ENSMUSG00000043020	0.346849	1.99998e-05	4.35985e-05	TRUE	Wdr63	3.03348e-59	0.57625
number.genes	ENSMUSG00000033256	0.346803	1.99998e-05	4.35985e-05	TRUE	Shf	1.21935e-41	0.304804
number.genes	ENSMUSG00000039883	0.346756	1.99998e-05	4.35985e-05	TRUE	Lrrc17	7.58138e-21	0.154772
number.genes	ENSMUSG00000027782	0.346507	1.99998e-05	4.35985e-05	TRUE	Kpna4	5.27806e-22	-0.372862
number.genes	ENSMUSG00000040771	-0.346493	1.99998e-05	4.35985e-05	TRUE	Oard1	3.68698e-63	0.660233
number.genes	ENSMUSG00000058046	0.346297	1.99998e-05	4.35985e-05	TRUE	4933430I17Rik	1.44416e-15	-0.191312
number.genes	ENSMUSG00000085837	0.346283	1.99998e-05	4.35985e-05	TRUE	Kcnmb4os2	1.41244e-09	0.121501
number.genes	ENSMUSG00000100127	0.346236	1.99998e-05	4.35985e-05	TRUE	Gsdmcl-ps	2.59262e-09	-0.206309
number.genes	ENSMUSG00000020457	0.346206	1.99998e-05	4.35985e-05	TRUE	Drg1	9.60884e-119	0.753376
number.genes	ENSMUSG00000060268	0.346182	1.99998e-05	4.35985e-05	TRUE	Gm1661	1.01651e-05	-0.0937872
number.genes	ENSMUSG00000025353	0.346147	1.99998e-05	4.35985e-05	TRUE	Ormdl2	2.14325e-66	0.673849
number.genes	ENSMUSG00000028884	-0.346072	1.99998e-05	4.35985e-05	TRUE	Rpa2	1.32117e-87	0.839883
number.genes	ENSMUSG00000024350	0.346053	1.99998e-05	4.35985e-05	TRUE	Dnajc18	0	-2.04174
number.genes	ENSMUSG00000043541	0.345939	1.99998e-05	4.35985e-05	TRUE	Casc1	1.52763e-19	-0.292682
number.genes	ENSMUSG00000057134	0.34575	1.99998e-05	4.35985e-05	TRUE	Ado	1.42082e-127	0.980667
number.genes	ENSMUSG00000030816	0.345722	1.99998e-05	4.35985e-05	TRUE	Rnf40	7.99557e-73	0.594143
number.genes	ENSMUSG00000024440	0.345562	1.99998e-05	4.35985e-05	TRUE	Pcdh12	1.30664e-30	-0.233884
number.genes	ENSMUSG00000029175	0.345452	1.99998e-05	4.35985e-05	TRUE	Slc35f6	2.45476e-90	0.57008
number.genes	ENSMUSG00000037818	0.345324	1.99998e-05	4.35985e-05	TRUE	3110057O12Rik	5.52813e-10	-0.119402
number.genes	ENSMUSG00000072553	0.345169	1.99998e-05	4.35985e-05	TRUE	Gm525	1.89649e-91	-0.600735
number.genes	ENSMUSG00000028898	-0.34516	1.99998e-05	4.35985e-05	TRUE	Trnau1ap	6.22199e-105	0.896132
number.genes	ENSMUSG00000038015	-0.345149	1.99998e-05	4.35985e-05	TRUE	Prm2	0	-4.37568
number.genes	ENSMUSG00000071637	0.345116	1.99998e-05	4.35985e-05	TRUE	Cebpd	4.25849e-08	0.0581741
number.genes	ENSMUSG00000025931	0.345105	1.99998e-05	4.35985e-05	TRUE	Paqr8	0.000471986	-0.101879
number.genes	ENSMUSG00000053253	-0.345055	1.99998e-05	4.35985e-05	TRUE	Ndfip2	1.14376e-108	-0.823399
number.genes	ENSMUSG00000104003	0.345046	1.99998e-05	4.35985e-05	TRUE	Dnah14	3.34128e-52	0.316507
number.genes	ENSMUSG00000103845	0.344999	1.99998e-05	4.35985e-05	TRUE	Gm19026	2.4546e-13	0.108753
number.genes	ENSMUSG00000040219	0.344983	1.99998e-05	4.35985e-05	TRUE	Ttc12	5.24445e-111	0.873763
number.genes	ENSMUSG00000004264	-0.344963	1.99998e-05	4.35985e-05	TRUE	Phb2	1.25881e-295	1.71508
number.genes	ENSMUSG00000024095	-0.344925	1.99998e-05	4.35985e-05	TRUE	Hnrnpll	1.41353e-234	1.1323
number.genes	ENSMUSG00000033644	-0.34477	1.99998e-05	4.35985e-05	TRUE	Piwil2	4.18153e-103	0.942323
number.genes	ENSMUSG00000028458	0.34473	1.99998e-05	4.35985e-05	TRUE	Tesk1	2.82453e-06	0.165877
number.genes	ENSMUSG00000048120	0.344727	1.99998e-05	4.35985e-05	TRUE	Entpd1	0.218919	0.0335874
number.genes	ENSMUSG00000020946	0.344493	1.99998e-05	4.35985e-05	TRUE	Gosr2	2.16336e-199	-1.25935
number.genes	ENSMUSG00000106013	0.344406	1.99998e-05	4.35985e-05	TRUE	RP24-543J12.1	0	-2.36666
number.genes	ENSMUSG00000000167	0.344203	1.99998e-05	4.35985e-05	TRUE	Pih1d2	5.91061e-175	1.15711
number.genes	ENSMUSG00000005899	0.344174	1.99998e-05	4.35985e-05	TRUE	Smpd4	1.28727e-12	0.255485
number.genes	ENSMUSG00000049387	-0.344101	1.99998e-05	4.35985e-05	TRUE	Cox7b2	0	1.67525
number.genes	ENSMUSG00000040364	0.344047	1.99998e-05	4.35985e-05	TRUE	Sec1	2.43838e-36	-0.44397
number.genes	ENSMUSG00000061887	0.343956	1.99998e-05	4.35985e-05	TRUE	Ssbp3	5.93662e-104	-0.738341
number.genes	ENSMUSG00000043190	0.343811	1.99998e-05	4.35985e-05	TRUE	Rfesd	2.46957e-10	0.235577
number.genes	ENSMUSG00000038085	0.343781	1.99998e-05	4.35985e-05	TRUE	Cnbd2	0	-2.39927
number.genes	ENSMUSG00000030880	0.343686	1.99998e-05	4.35985e-05	TRUE	Polr3e	8.62083e-71	0.609887
number.genes	ENSMUSG00000006127	0.343683	1.99998e-05	4.35985e-05	TRUE	Inpp5k	2.95816e-27	0.417227
number.genes	ENSMUSG00000021715	-0.343615	1.99998e-05	4.35985e-05	TRUE	Cwc27	5.98842e-92	0.858916
number.genes	ENSMUSG00000025228	0.343504	1.99998e-05	4.35985e-05	TRUE	Actr1a	1.18001e-116	0.904849
number.genes	ENSMUSG00000044502	0.343401	1.99998e-05	4.35985e-05	TRUE	Bod1	1.38057e-316	1.81881
number.genes	ENSMUSG00000002280	0.343293	1.99998e-05	4.35985e-05	TRUE	Narfl	7.16744e-37	0.365928
number.genes	ENSMUSG00000027357	0.34327	1.99998e-05	4.35985e-05	TRUE	Crls1	1.74916e-162	-1.35197
number.genes	ENSMUSG00000051316	-0.34327	1.99998e-05	4.35985e-05	TRUE	Taf7	3.99064e-175	1.28014
number.genes	ENSMUSG00000087213	0.343241	1.99998e-05	4.35985e-05	TRUE	2810408I11Rik	2.4772e-181	-1.58164
number.genes	ENSMUSG00000037997	0.343118	1.99998e-05	4.35985e-05	TRUE	Parp11	2.85867e-20	-0.304231
number.genes	ENSMUSG00000032580	-0.343107	1.99998e-05	4.35985e-05	TRUE	Rbm5	7.68819e-236	1.44726
number.genes	ENSMUSG00000074580	0.343056	1.99998e-05	4.35985e-05	TRUE	4931440P22Rik	1.16135e-14	0.242126
number.genes	ENSMUSG00000021175	0.343037	1.99998e-05	4.35985e-05	TRUE	Cdca7l	1.50079e-08	0.117179
number.genes	ENSMUSG00000025241	0.342945	1.99998e-05	4.35985e-05	TRUE	Fyco1	4.48217e-57	0.433269
number.genes	ENSMUSG00000020978	0.342888	1.99998e-05	4.35985e-05	TRUE	Klhdc2	2.34101e-124	0.959168
number.genes	ENSMUSG00000083381	0.342876	1.99998e-05	4.35985e-05	TRUE	Scgb2b22-ps	3.64651e-06	-0.173192
number.genes	ENSMUSG00000024983	0.342629	1.99998e-05	4.35985e-05	TRUE	Vti1a	0.00135842	0.0755369
number.genes	ENSMUSG00000015016	0.342582	1.99998e-05	4.35985e-05	TRUE	Acsf3	1.73403e-16	0.18896
number.genes	ENSMUSG00000035601	0.342566	1.99998e-05	4.35985e-05	TRUE	Trmt10b	5.95611e-68	0.621169
number.genes	ENSMUSG00000048411	0.342545	1.99998e-05	4.35985e-05	TRUE	Gm597	1.95938e-38	-0.300356
number.genes	ENSMUSG00000026434	-0.342368	1.99998e-05	4.35985e-05	TRUE	Nucks1	3.62331e-38	0.493694
number.genes	ENSMUSG00000085698	0.342029	1.99998e-05	4.35985e-05	TRUE	Gm16022	0.000126269	0.0678008
number.genes	ENSMUSG00000023330	-0.341962	1.99998e-05	4.35985e-05	TRUE	Dtwd1	2.44595e-124	1.00822
number.genes	ENSMUSG00000048874	-0.341842	1.99998e-05	4.35985e-05	TRUE	Phf3	2.91638e-117	0.958536
number.genes	ENSMUSG00000024937	0.341797	1.99998e-05	4.35985e-05	TRUE	Ehbp1l1	4.0493e-78	-0.769761
number.genes	ENSMUSG00000038022	0.341741	1.99998e-05	4.35985e-05	TRUE	Fam188b	1.45837e-147	1.02605
number.genes	ENSMUSG00000006398	-0.341669	1.99998e-05	4.35985e-05	TRUE	Cdc20	0	2.28238
number.genes	ENSMUSG00000096995	0.341555	1.99998e-05	4.35985e-05	TRUE	2810029C07Rik	1.39199e-28	0.367651
number.genes	ENSMUSG00000047986	0.341495	1.99998e-05	4.35985e-05	TRUE	Palm3	0.000166049	0.043954
number.genes	ENSMUSG00000067872	0.341269	1.99998e-05	4.35985e-05	TRUE	Ccdc87	0.035005	0.0591879
number.genes	ENSMUSG00000020311	-0.34126	1.99998e-05	4.35985e-05	TRUE	Erlec1	1.561e-247	1.28024
number.genes	ENSMUSG00000005131	0.34113	1.99998e-05	4.35985e-05	TRUE	4930550C14Rik	0.159181	0.0616763
number.genes	ENSMUSG00000033053	0.341034	1.99998e-05	4.35985e-05	TRUE	1700028P14Rik	6.67612e-273	-2.09074
number.genes	ENSMUSG00000020866	0.341009	1.99998e-05	4.35985e-05	TRUE	Cacna1g	5.17118e-10	0.0743906
number.genes	ENSMUSG00000101854	0.34089	1.99998e-05	4.35985e-05	TRUE	1700026F02Rik	1.97143e-62	-0.396211
number.genes	ENSMUSG00000038068	0.340884	1.99998e-05	4.35985e-05	TRUE	Rnf144b	1.1003e-35	0.195294
number.genes	ENSMUSG00000041870	0.34078	1.99998e-05	4.35985e-05	TRUE	Ankrd13a	2.93631e-210	1.35445
number.genes	ENSMUSG00000001305	-0.340739	1.99998e-05	4.35985e-05	TRUE	Rrp15	8.47281e-87	0.742266
number.genes	ENSMUSG00000090258	-0.340619	1.99998e-05	4.35985e-05	TRUE	Churc1	0	2.28249
number.genes	ENSMUSG00000071533	-0.340547	1.99998e-05	4.35985e-05	TRUE	Pcnp	1.13683e-07	-0.207501
number.genes	ENSMUSG00000084786	-0.340394	1.99998e-05	4.35985e-05	TRUE	Ubl5	1.52239e-07	0.168855
number.genes	ENSMUSG00000019659	0.340369	1.99998e-05	4.35985e-05	TRUE	Ccdc12	1.17223e-298	1.55568
number.genes	ENSMUSG00000021115	-0.340345	1.99998e-05	4.35985e-05	TRUE	Vrk1	8.2103e-119	0.891478
number.genes	ENSMUSG00000031783	-0.340177	1.99998e-05	4.35985e-05	TRUE	Polr2c	0	2.15198
number.genes	ENSMUSG00000000884	0.340149	1.99998e-05	4.35985e-05	TRUE	Gnb1l	1.01318e-06	0.153293
number.genes	ENSMUSG00000005968	0.340139	1.99998e-05	4.35985e-05	TRUE	Tuft1	2.72947e-19	0.19063
number.genes	ENSMUSG00000030189	0.340001	1.99998e-05	4.35985e-05	TRUE	Ybx3	2.55903e-166	1.22377
number.genes	ENSMUSG00000008683	-0.340001	1.99998e-05	4.35985e-05	TRUE	Rps15a	7.32947e-91	0.506281
number.genes	ENSMUSG00000068220	0.339961	1.99998e-05	4.35985e-05	TRUE	Lgals1	7.27767e-17	-0.292075
number.genes	ENSMUSG00000058812	0.33988	1.99998e-05	4.35985e-05	TRUE	0610039K10Rik	0.000952606	0.0548724
number.genes	ENSMUSG00000028688	0.339803	1.99998e-05	4.35985e-05	TRUE	Toe1	8.17644e-66	0.67615
number.genes	ENSMUSG00000014786	0.339793	1.99998e-05	4.35985e-05	TRUE	Slc9a5	1.70828e-21	0.172385
number.genes	ENSMUSG00000045435	0.339787	1.99998e-05	4.35985e-05	TRUE	Tmem60	0.0858282	0.0564169
number.genes	ENSMUSG00000067370	0.339646	1.99998e-05	4.35985e-05	TRUE	B3galt4	4.56692e-70	0.516577
number.genes	ENSMUSG00000030180	-0.339579	1.99998e-05	4.35985e-05	TRUE	Kdm5a	3.0355e-81	0.765995
number.genes	ENSMUSG00000029086	0.339564	1.99998e-05	4.35985e-05	TRUE	Prom1	3.24957e-205	-1.01056
number.genes	ENSMUSG00000021782	0.339474	1.99998e-05	4.35985e-05	TRUE	Dlg5	5.84622e-10	0.0853535
number.genes	ENSMUSG00000034653	-0.339444	1.99998e-05	4.35985e-05	TRUE	Ythdc2	6.61313e-68	0.669703
number.genes	ENSMUSG00000040412	0.33942	1.99998e-05	4.35985e-05	TRUE	5330417C22Rik	0.00524277	0.100661
number.genes	ENSMUSG00000027018	-0.3394	1.99998e-05	4.35985e-05	TRUE	Hat1	0.452517	-0.032354
number.genes	ENSMUSG00000022106	0.339344	1.99998e-05	4.35985e-05	TRUE	Rcbtb2	0.998214	8.84452e-05
number.genes	ENSMUSG00000046364	-0.33934	1.99998e-05	4.35985e-05	TRUE	Rpl27a	0.320707	0.0326195
number.genes	ENSMUSG00000069920	0.33928	1.99998e-05	4.35985e-05	TRUE	B3gnt9	0.489492	-0.00972857
number.genes	ENSMUSG00000004994	0.339172	1.99998e-05	4.35985e-05	TRUE	Ccdc130	5.98761e-86	0.800768
number.genes	ENSMUSG00000037971	0.33916	1.99998e-05	4.35985e-05	TRUE	1110032A03Rik	1.82254e-275	-1.20802
number.genes	ENSMUSG00000022110	0.338782	1.99998e-05	4.35985e-05	TRUE	Sucla2	0.172888	-0.0523517
number.genes	ENSMUSG00000023938	0.338693	1.99998e-05	4.35985e-05	TRUE	Aars2	7.15569e-102	-0.813257
number.genes	ENSMUSG00000030554	0.338476	1.99998e-05	4.35985e-05	TRUE	Synm	2.82063e-21	0.130956
number.genes	ENSMUSG00000022771	0.338339	1.99998e-05	4.35985e-05	TRUE	Ppil2	4.01293e-65	0.633511
number.genes	ENSMUSG00000028182	0.338285	1.99998e-05	4.35985e-05	TRUE	Lrriq3	2.01687e-90	-0.778843
number.genes	ENSMUSG00000055675	0.338213	1.99998e-05	4.35985e-05	TRUE	Kbtbd11	2.47753e-110	-1.03309
number.genes	ENSMUSG00000020333	0.338188	1.99998e-05	4.35985e-05	TRUE	Acsl6	8.90993e-73	0.682851
number.genes	ENSMUSG00000017405	0.338169	1.99998e-05	4.35985e-05	TRUE	Nek8	2.39162e-16	0.125995
number.genes	ENSMUSG00000010086	0.337922	1.99998e-05	4.35985e-05	TRUE	Rnf112	1.08004e-20	0.122484
number.genes	ENSMUSG00000004637	0.337848	1.99998e-05	4.35985e-05	TRUE	Wwox	1.77799e-66	0.502492
number.genes	ENSMUSG00000026927	0.337847	1.99998e-05	4.35985e-05	TRUE	Sdccag3	0	-2.08723
number.genes	ENSMUSG00000013643	0.337842	1.99998e-05	4.35985e-05	TRUE	Lypd8	1.12365e-26	0.172134
number.genes	ENSMUSG00000025357	0.337795	1.99998e-05	4.35985e-05	TRUE	Dgka	3.26339e-191	-1.3996
number.genes	ENSMUSG00000041309	0.33775	1.99998e-05	4.35985e-05	TRUE	Nkx6-2	1.21064e-83	0.748648
number.genes	ENSMUSG00000071014	-0.337606	1.99998e-05	4.35985e-05	TRUE	Ndufb6	0	2.09214
number.genes	ENSMUSG00000053121	0.337516	1.99998e-05	4.35985e-05	TRUE	Gm5129	1.13608e-10	0.0886952
number.genes	ENSMUSG00000028291	0.337467	1.99998e-05	4.35985e-05	TRUE	Akirin2	7.68388e-83	-0.883013
number.genes	ENSMUSG00000024810	0.337294	1.99998e-05	4.35985e-05	TRUE	Il33	1.89308e-24	0.154959
number.genes	ENSMUSG00000096199	-0.337004	1.99998e-05	4.35985e-05	TRUE	Ptrhd1	4.67884e-231	1.55413
number.genes	ENSMUSG00000025584	0.336863	1.99998e-05	4.35985e-05	TRUE	Pde8a	1.10896e-208	1.35772
number.genes	ENSMUSG00000027523	-0.336845	1.99998e-05	4.35985e-05	TRUE	Gnas	0.012142	0.133215
number.genes	ENSMUSG00000021326	0.336795	1.99998e-05	4.35985e-05	TRUE	Trim27	1.57366e-46	0.599046
number.genes	ENSMUSG00000033111	0.336757	1.99998e-05	4.35985e-05	TRUE	3830406C13Rik	1.5237e-40	0.449104
number.genes	ENSMUSG00000086448	0.336753	1.99998e-05	4.35985e-05	TRUE	9330162012Rik	8.41348e-18	0.109703
number.genes	ENSMUSG00000061666	0.336654	1.99998e-05	4.35985e-05	TRUE	Gdpd1	0	-2.32824
number.genes	ENSMUSG00000041629	0.336523	1.99998e-05	4.35985e-05	TRUE	Fam104a	0	-1.83605
number.genes	ENSMUSG00000103608	0.33631	1.99998e-05	4.35985e-05	TRUE	4930442P19Rik	3.11268e-78	-0.518638
number.genes	ENSMUSG00000004945	0.336243	1.99998e-05	4.35985e-05	TRUE	Tmem242	1.39896e-150	0.996949
number.genes	ENSMUSG00000034731	0.336159	1.99998e-05	4.35985e-05	TRUE	Dgkh	0	-1.64389
number.genes	ENSMUSG00000046440	0.336139	1.99998e-05	4.35985e-05	TRUE	Gm5564	0.473512	-0.0171901
number.genes	ENSMUSG00000097334	0.336103	1.99998e-05	4.35985e-05	TRUE	2700012I20Rik	2.3484e-20	-0.207619
number.genes	ENSMUSG00000007850	-0.3361	1.99998e-05	4.35985e-05	TRUE	Hnrnph1	1.19442e-249	1.37319
number.genes	ENSMUSG00000005846	-0.336005	1.99998e-05	4.35985e-05	TRUE	Rsl1d1	2.80668e-200	1.44339
number.genes	ENSMUSG00000040054	-0.335925	1.99998e-05	4.35985e-05	TRUE	Baz2a	6.61403e-176	1.07559
number.genes	ENSMUSG00000037716	0.335924	1.99998e-05	4.35985e-05	TRUE	Ccdc33	0	-2.07311
number.genes	ENSMUSG00000024845	-0.335884	1.99998e-05	4.35985e-05	TRUE	Tmem134	2.04411e-127	1.04351
number.genes	ENSMUSG00000037143	0.335769	1.99998e-05	4.35985e-05	TRUE	Cfap61	4.79132e-76	-0.433359
number.genes	ENSMUSG00000031090	0.335732	1.99998e-05	4.35985e-05	TRUE	Nadsyn1	0.000107712	0.0717868
number.genes	ENSMUSG00000037013	0.335681	1.99998e-05	4.35985e-05	TRUE	Ss18	9.87302e-07	0.1664
number.genes	ENSMUSG00000038900	-0.335554	1.99998e-05	4.35985e-05	TRUE	Rpl12	1.24309e-145	0.734797
number.genes	ENSMUSG00000037361	-0.335525	1.99998e-05	4.35985e-05	TRUE	Sf3b6	3.59447e-196	1.47718
number.genes	ENSMUSG00000040312	0.335511	1.99998e-05	4.35985e-05	TRUE	Cchcr1	2.15063e-29	0.406832
number.genes	ENSMUSG00000031847	0.335362	1.99998e-05	4.35985e-05	TRUE	1700030J22Rik	0	-2.83384
number.genes	ENSMUSG00000097650	0.335338	1.99998e-05	4.35985e-05	TRUE	4921507G05Rik	5.19491e-14	0.230818
number.genes	ENSMUSG00000086603	0.335272	1.99998e-05	4.35985e-05	TRUE	Gm13620	0.000974608	-0.0733921
number.genes	ENSMUSG00000042078	0.33524	1.99998e-05	4.35985e-05	TRUE	Svop	1.72815e-30	-0.261844
number.genes	ENSMUSG00000025470	0.335236	1.99998e-05	4.35985e-05	TRUE	Zfp511	4.48239e-41	0.500092
number.genes	ENSMUSG00000056771	-0.335159	1.99998e-05	4.35985e-05	TRUE	Gm10010	7.33107e-137	1.0832
number.genes	ENSMUSG00000051769	-0.335126	1.99998e-05	4.35985e-05	TRUE	Wfdc15a	0	1.54872
number.genes	ENSMUSG00000068957	0.335073	1.99998e-05	4.35985e-05	TRUE	4930589L23Rik	6.75397e-11	0.170972
number.genes	ENSMUSG00000059119	0.335069	1.99998e-05	4.35985e-05	TRUE	Nap1l4	0	2.02883
number.genes	ENSMUSG00000029918	-0.335013	1.99998e-05	4.35985e-05	TRUE	Mrps33	2.4753e-220	1.41225
number.genes	ENSMUSG00000028212	-0.334918	1.99998e-05	4.35985e-05	TRUE	Ccne2	5.75608e-129	1.06429
number.genes	ENSMUSG00000021257	0.33484	1.99998e-05	4.35985e-05	TRUE	Angel1	0.212803	-0.0349643
number.genes	ENSMUSG00000053368	0.334744	1.99998e-05	4.35985e-05	TRUE	Rxfp2	6.89884e-11	0.176595
number.genes	ENSMUSG00000020048	-0.334698	1.99998e-05	4.35985e-05	TRUE	Hsp90b1	0	2.8412
number.genes	ENSMUSG00000008301	-0.334524	1.99998e-05	4.35985e-05	TRUE	Phax	3.40003e-48	0.470769
number.genes	ENSMUSG00000021134	-0.334507	1.99998e-05	4.35985e-05	TRUE	Srsf5	1.56871e-44	0.530054
number.genes	ENSMUSG00000084925	0.334457	1.99998e-05	4.35985e-05	TRUE	1810062O18Rik	0.332297	-0.019333
number.genes	ENSMUSG00000032431	0.33445	1.99998e-05	4.35985e-05	TRUE	Crtap	0.0567475	-0.0284196
number.genes	ENSMUSG00000034341	0.334266	1.99998e-05	4.35985e-05	TRUE	Wbp2	7.2645e-199	1.3929
number.genes	ENSMUSG00000026154	-0.334174	1.99998e-05	4.35985e-05	TRUE	Sdhaf4	0	1.71836
number.genes	ENSMUSG00000010608	-0.334016	1.99998e-05	4.35985e-05	TRUE	Rbm25	0	1.50469
number.genes	ENSMUSG00000091415	0.333917	1.99998e-05	4.35985e-05	TRUE	Ak9	6.88477e-58	0.651037
number.genes	ENSMUSG00000038187	-0.33361	1.99998e-05	4.35985e-05	TRUE	Btbd10	1.9023e-60	-0.673798
number.genes	ENSMUSG00000044320	0.333536	1.99998e-05	4.35985e-05	TRUE	1700001O22Rik	0	-3.36753
number.genes	ENSMUSG00000037343	-0.333367	1.99998e-05	4.35985e-05	TRUE	Taf2	3.72939e-139	1.13798
number.genes	ENSMUSG00000074925	0.33329	1.99998e-05	4.35985e-05	TRUE	Ptar1	1.0639e-17	-0.273507
number.genes	ENSMUSG00000020986	-0.333151	1.99998e-05	4.35985e-05	TRUE	Sec23a	5.31324e-78	-0.9188
number.genes	ENSMUSG00000022010	0.333066	1.99998e-05	4.35985e-05	TRUE	Tsc22d1	2.76876e-230	1.25082
number.genes	ENSMUSG00000083567	0.333057	1.99998e-05	4.35985e-05	TRUE	Gm11451	4.04475e-39	0.228865
number.genes	ENSMUSG00000001383	-0.333004	1.99998e-05	4.35985e-05	TRUE	Zmat2	5.51499e-198	1.27923
number.genes	ENSMUSG00000051503	0.332904	1.99998e-05	4.35985e-05	TRUE	Gm6583	4.81834e-12	0.143958
number.genes	ENSMUSG00000032939	-0.332809	1.99998e-05	4.35985e-05	TRUE	Nup93	2.51636e-74	0.683584
number.genes	ENSMUSG00000090291	0.332769	1.99998e-05	4.35985e-05	TRUE	Lrrc10b	6.4854e-07	0.0888536
number.genes	ENSMUSG00000097841	0.332706	1.99998e-05	4.35985e-05	TRUE	4930511A02Rik	0.00107696	0.107977
number.genes	ENSMUSG00000104366	0.332687	1.99998e-05	4.35985e-05	TRUE	4933409D19Rik	0.0506271	0.0285471
number.genes	ENSMUSG00000071655	-0.332558	1.99998e-05	4.35985e-05	TRUE	Ubxn1	0	1.38588
number.genes	ENSMUSG00000029167	0.332521	1.99998e-05	4.35985e-05	TRUE	Ppargc1a	8.95046e-13	0.0984636
number.genes	ENSMUSG00000073702	-0.332487	1.99998e-05	4.35985e-05	TRUE	Rpl31	6.21765e-220	1.02799
number.genes	ENSMUSG00000036432	0.332456	1.99998e-05	4.35985e-05	TRUE	Siah2	0	-2.08282
number.genes	ENSMUSG00000034789	-0.332346	1.99998e-05	4.35985e-05	TRUE	Rab24	2.35209e-137	1.11842
number.genes	ENSMUSG00000028044	-0.332215	1.99998e-05	4.35985e-05	TRUE	Cks1b	3.08867e-48	0.526396
number.genes	ENSMUSG00000034432	-0.332	1.99998e-05	4.35985e-05	TRUE	Cops8	2.09873e-317	1.92258
number.genes	ENSMUSG00000046229	0.331993	1.99998e-05	4.35985e-05	TRUE	Scand1	0	-1.74977
number.genes	ENSMUSG00000040734	0.331942	1.99998e-05	4.35985e-05	TRUE	Ppp1r13l	2.43885e-84	0.658108
number.genes	ENSMUSG00000033579	0.331757	1.99998e-05	4.35985e-05	TRUE	Fa2h	2.37363e-11	-0.216162
number.genes	ENSMUSG00000025723	0.331729	1.99998e-05	4.35985e-05	TRUE	Nmb	1.40261e-17	0.175497
number.genes	ENSMUSG00000035399	0.331637	1.99998e-05	4.35985e-05	TRUE	Oser1	3.02804e-81	-0.825543
number.genes	ENSMUSG00000068250	0.331517	1.99998e-05	4.35985e-05	TRUE	Amn1	7.32084e-82	0.913161
number.genes	ENSMUSG00000019505	-0.331454	1.99998e-05	4.35985e-05	TRUE	Ubb	5.04655e-179	0.360159
number.genes	ENSMUSG00000058925	0.331441	1.99998e-05	4.35985e-05	TRUE	1700011I03Rik	8.12098e-07	-0.15845
number.genes	ENSMUSG00000018882	0.33144	1.99998e-05	4.35985e-05	TRUE	Mrpl45	1.82945e-279	1.63925
number.genes	ENSMUSG00000097584	0.331363	1.99998e-05	4.35985e-05	TRUE	1700125G22Rik	2.25247e-43	-0.37647
[truncated: 8,699 more rows]
