# Supplementary material for: Staged developmental mapping and X chromosome transcriptional dynamics during mouse spermatogenesis
Source: Nat Commun. 2019 Mar 19;10:1251. doi: 10.1038/s41467-019-09182-1 (PMC6424977; doi:10.1038/s41467-019-09182-1)
Supplement: Supplementary file 10 — Supplementary Data 9 [file 41467_2019_9182_MOESM10_ESM.xlsx]

## Sheet: eP1
Supplementary Data 9: Differential expression within each germ cell-type between Tc1 and Tc0 animals.
logFC	unshrunk.logFC	logCPM	PValue	FDR	ID	Symbol
6.75935	1.44269e+08	5.83017	2.45669e-10	2.15649e-06	ENSG00000154723	ATP5J
5.96709	1.44269e+08	5.23812	2.33113e-06	0.0102313	ENSG00000142168	SOD1
5.84031	1.44269e+08	5.14092	1.37025e-05	0.0400935	ENSMUSG00000021250	Fos

## Sheet: eP2
logFC	unshrunk.logFC	logCPM	PValue	FDR	ID	Symbol
7.77103	1.44269e+08	3.79428	5.75603e-06	0.0334785	ENSG00000160209	PDXK
8.14234	1.44269e+08	4.1232	7.93141e-06	0.0334785	ENSG00000182093	WRB
7.92325	1.44269e+08	3.92983	1.88274e-05	0.0479625	ENSG00000267857	RP5-1023B21.1
6.91649	1.44269e+08	3.05973	2.27256e-05	0.0479625	ENSG00000182362	YBEY
7.05654	1.44269e+08	3.18514	3.97288e-05	0.0670782	ENSG00000160207	HSF2BP

## Sheet: mP
logFC	unshrunk.logFC	logCPM	PValue	FDR	ID	Symbol
8.82219	1.44269e+08	3.82959	5.525e-07	0.0031031	ENSG00000182093	WRB
11.1277	1.44269e+08	5.96754	7.35593e-07	0.0031031	ENSG00000267857	RP5-1023B21.1
9.07151	1.44269e+08	4.05371	1.29004e-06	0.00343103	ENSG00000160188	RSPH1
9.76846	1.44269e+08	4.69299	1.62666e-06	0.00343103	ENSG00000183527	PSMG1
8.38312	1.44269e+08	3.43632	2.35688e-06	0.00397699	ENSG00000185808	PIGP
8.87881	1.44269e+08	3.88255	2.92569e-06	0.004114	ENSG00000157578	LCA5L
9.61133	1.44269e+08	4.54843	4.02611e-06	0.00485262	ENSG00000160209	PDXK
8.07976	1.44269e+08	3.16597	1.3234e-05	0.0139569	ENSG00000154719	MRPL39
8.00494	1.44269e+08	3.10221	1.54532e-05	0.0144865	ENSG00000182362	YBEY
10.1452	1.44269e+08	5.04178	2.13022e-05	0.0179726	ENSG00000154723	ATP5J
8.28132	1.44269e+08	3.34068	2.7815e-05	0.0202616	ENSG00000160207	HSF2BP
8.09331	1.44269e+08	3.18167	2.88183e-05	0.0202616	ENSG00000160218	TRAPPC10
8.22763	1.44269e+08	3.29572	3.9418e-05	0.0255823	ENSG00000142168	SOD1
8.3212	1.44269e+08	3.38215	0.000115814	0.0697946	ENSG00000160282	FTCD
9.05528	1.44269e+08	4.04234	0.000138351	0.0778181	ENSG00000198054	DSCR8
7.39143	1.44269e+08	2.5586	0.000193837	0.0953829	ENSG00000160226	C21orf2
7.35865	1.44269e+08	2.53764	0.000198292	0.0953829	ENSG00000184900	SUMO3
7.22234	1.44269e+08	2.4294	0.000203496	0.0953829	ENSG00000255568	BRWD1-AS2

## Sheet: lP1
logFC	unshrunk.logFC	logCPM	PValue	FDR	ID	Symbol
9.90855	1.44269e+08	3.87933	4.49951e-07	0.00251147	ENSG00000182093	WRB
13.1518	1.44269e+08	7.00384	6.04639e-07	0.00251147	ENSG00000267857	RP5-1023B21.1
9.84079	1.44269e+08	3.81685	8.84321e-07	0.00251147	ENSG00000185808	PIGP
9.13523	1.44269e+08	3.16578	1.31799e-06	0.00280733	ENSG00000182362	YBEY
7.0262	7.36175	3.30674	1.84143e-06	0.00283787	ENSG00000154719	MRPL39
11.0262	1.44269e+08	4.93642	2.27329e-06	0.00283787	ENSG00000183527	PSMG1
10.9993	1.44269e+08	4.91019	2.33158e-06	0.00283787	ENSG00000154723	ATP5J
9.50664	1.44269e+08	3.5065	3.33356e-06	0.00355024	ENSG00000160218	TRAPPC10
10.2259	1.44269e+08	4.17788	4.16119e-06	0.00370871	ENSG00000160188	RSPH1
9.44466	1.44269e+08	3.4503	4.35294e-06	0.00370871	ENSG00000160207	HSF2BP
11.2687	1.44269e+08	5.16863	6.20442e-06	0.00480561	ENSG00000160209	PDXK
9.61573	1.44269e+08	3.60988	9.25612e-06	0.00657184	ENSG00000160282	FTCD
10.1271	1.44269e+08	4.08418	1.12624e-05	0.00687628	ENSG00000198054	DSCR8
8.7271	1.44269e+08	2.79363	1.20061e-05	0.00687628	ENSG00000255568	BRWD1-AS2
8.70242	1.44269e+08	2.77324	1.21061e-05	0.00687628	ENSG00000160226	C21orf2
5.50671	5.83791	1.96108	1.54965e-05	0.00815404	ENSMUSG00000046711	Hmga1
10.4091	1.44269e+08	4.35071	1.62698e-05	0.00815404	ENSG00000157578	LCA5L
6.16304	6.49667	2.54116	3.79891e-05	0.0179815	ENSG00000156261	CCT8
7.89633	1.44269e+08	2.05864	6.81944e-05	0.0299525	ENSG00000160199	PKNOX1
7.95348	1.44269e+08	2.10314	7.03109e-05	0.0299525	ENSG00000160298	C21orf58
8.04954	1.44269e+08	2.18918	0.000121368	0.0471514	ENSG00000279064	CH507-39O4.2
8.19952	1.44269e+08	2.3266	0.000121752	0.0471514	ENSG00000183844	FAM3B
8.03212	1.44269e+08	2.17111	0.000190004	0.0703842	ENSG00000142168	SOD1

## Sheet: lP2
logFC	unshrunk.logFC	logCPM	PValue	FDR	ID	Symbol
9.72995	1.44269e+08	2.86871	2.80128e-06	0.0128837	ENSG00000182362	YBEY
14.1464	1.44269e+08	7.11834	3.01268e-06	0.0128837	ENSG00000267857	RP5-1023B21.1
9.54124	1.44269e+08	2.69555	5.99216e-06	0.0155417	ENSG00000154719	MRPL39
11.418	1.44269e+08	4.45135	7.92605e-06	0.0155417	ENSG00000157578	LCA5L
12.2013	1.44269e+08	5.20679	1.03057e-05	0.0155417	ENSG00000160209	PDXK
10.3635	1.44269e+08	3.45384	1.09026e-05	0.0155417	ENSG00000182093	WRB
11.6649	1.44269e+08	4.68837	1.71631e-05	0.0209708	ENSG00000183527	PSMG1
11.5566	1.44269e+08	4.58399	2.31739e-05	0.0211216	ENSG00000154723	ATP5J
10.2804	1.44269e+08	3.37662	2.32466e-05	0.0211216	ENSG00000160218	TRAPPC10
10.3705	1.44269e+08	3.4598	2.4695e-05	0.0211216	ENSG00000185808	PIGP
10.8888	1.44269e+08	3.94723	3.25703e-05	0.0253249	ENSG00000160188	RSPH1
10.0774	1.44269e+08	3.18729	3.6763e-05	0.0262028	ENSG00000160207	HSF2BP
9.82657	1.44269e+08	2.9539	4.74576e-05	0.0298639	ENSG00000255568	BRWD1-AS2
10.2436	1.44269e+08	3.34324	4.88828e-05	0.0298639	ENSG00000160282	FTCD
9.33383	1.44269e+08	2.5024	5.26646e-05	0.0300294	ENSG00000160226	C21orf2
10.6082	1.44269e+08	3.68223	6.45573e-05	0.0345099	ENSG00000198054	DSCR8
8.64552	1.44269e+08	1.8871	8.13012e-05	0.0409041	ENSG00000156261	CCT8
8.95213	1.44269e+08	2.16071	0.0001532	0.0727953	ENSG00000183844	FAM3B
9.50596	1.44269e+08	2.65752	0.000195589	0.088046	ENSG00000279064	CH507-39O4.2

## Sheet: D
logFC	unshrunk.logFC	logCPM	PValue	FDR	ID	Symbol
7.74197	8.02921	2.56435	6.86141e-07	0.00580613	ENSG00000154719	MRPL39
15.0254	1.44269e+08	7.26195	5.74739e-06	0.0135236	ENSG00000267857	RP5-1023B21.1
11.2605	1.44269e+08	3.56433	5.86574e-06	0.0135236	ENSG00000182093	WRB
12.65	1.44269e+08	4.91178	7.85589e-06	0.0135236	ENSG00000183527	PSMG1
13.2204	1.44269e+08	5.47231	9.53043e-06	0.0135236	ENSG00000160209	PDXK
11.6223	1.44269e+08	3.91213	1.16044e-05	0.0135236	ENSG00000160188	RSPH1
12.7295	1.44269e+08	4.98955	1.24546e-05	0.0135236	ENSG00000157578	LCA5L
10.4119	1.44269e+08	2.75878	1.27926e-05	0.0135236	ENSG00000255568	BRWD1-AS2
10.6671	1.44269e+08	2.99984	1.43834e-05	0.0135236	ENSG00000182362	YBEY
12.1724	1.44269e+08	4.44488	1.63546e-05	0.0138393	ENSG00000154723	ATP5J
10.8169	1.44269e+08	3.14114	2.00214e-05	0.0154019	ENSG00000160207	HSF2BP
10.5504	1.44269e+08	2.88828	2.70087e-05	0.0190456	ENSG00000185808	PIGP
10.9789	1.44269e+08	3.29493	3.53976e-05	0.0230411	ENSG00000160218	TRAPPC10
11.1401	1.44269e+08	3.44798	3.86066e-05	0.0233349	ENSG00000198054	DSCR8
10.0223	1.44269e+08	2.39347	4.22036e-05	0.0238085	ENSG00000183844	FAM3B
10.1277	1.44269e+08	2.49111	6.35537e-05	0.0335708	ENSG00000160226	C21orf2
10.988	1.44269e+08	3.30275	6.74431e-05	0.0335708	ENSG00000160282	FTCD
10.7172	1.44269e+08	3.04502	0.000114313	0.0537398	ENSG00000279064	CH507-39O4.2
9.74605	1.44269e+08	2.13639	0.000163525	0.0704614	ENSG00000142185	TRPM2
9.3652	1.44269e+08	1.79212	0.000166536	0.0704614	ENSG00000155304	HSPA13

## Sheet: MI
logFC	unshrunk.logFC	logCPM	PValue	FDR	ID	Symbol
11.1234	1.44269e+08	4.07071	4.02777e-06	0.0226278	ENSG00000182093	WRB
14.4144	1.44269e+08	7.29525	1.14319e-05	0.0226278	ENSG00000267857	RP5-1023B21.1
12.4233	1.44269e+08	5.32919	1.29553e-05	0.0226278	ENSG00000157578	LCA5L
9.3121	1.44269e+08	2.3786	1.4037e-05	0.0226278	ENSG00000154719	MRPL39
12.2945	1.44269e+08	5.2032	1.60363e-05	0.0226278	ENSG00000183527	PSMG1
12.7648	1.44269e+08	5.66392	1.71461e-05	0.0226278	ENSG00000160209	PDXK
10.3448	1.44269e+08	3.33281	1.90126e-05	0.0226278	ENSG00000182362	YBEY
11.0884	1.44269e+08	4.03682	2.56052e-05	0.0241509	ENSG00000160188	RSPH1
11.3943	1.44269e+08	4.33017	2.60903e-05	0.0241509	ENSG00000154723	ATP5J
10.3826	1.44269e+08	3.36798	3.7177e-05	0.0309722	ENSG00000160218	TRAPPC10
10.3334	1.44269e+08	3.32129	4.48157e-05	0.0339418	ENSG00000279064	CH507-39O4.2
9.49402	1.44269e+08	2.54259	5.13191e-05	0.0356283	ENSG00000255568	BRWD1-AS2
10.0933	1.44269e+08	3.09634	5.97496e-05	0.0380673	ENSG00000160207	HSF2BP
9.29774	1.44269e+08	2.36445	6.39709e-05	0.0380673	ENSG00000183844	FAM3B
10.4193	1.44269e+08	3.40178	8.4946e-05	0.0424503	ENSG00000160282	FTCD
9.53877	1.44269e+08	2.58423	8.63038e-05	0.0424503	ENSG00000142185	TRPM2
9.47319	1.44269e+08	2.52329	8.66229e-05	0.0424503	ENSG00000185808	PIGP
10.1021	1.44269e+08	3.1043	0.000105385	0.0487759	ENSG00000198054	DSCR8
9.09221	1.44269e+08	2.17816	0.000157228	0.0689404	ENSG00000155304	HSPA13
9.55659	1.44269e+08	2.59901	0.000197448	0.0822468	ENSG00000160226	C21orf2
8.76205	1.44269e+08	1.87871	0.000249887	0.0964387	ENSG00000160190	SLC37A1
9.81386	1.44269e+08	2.83624	0.00026615	0.0964387	ENSG00000230061	TRPM2-AS
1.3319	1.33457	3.02282	0.000266245	0.0964387	ENSMUSG00000029581	Fscn1

## Sheet: MII
logFC	unshrunk.logFC	logCPM	PValue	FDR	ID	Symbol
9.33496	1.44269e+08	3.98835	2.48596e-06	0.0190174	ENSG00000160188	RSPH1
9.7506	1.44269e+08	4.39113	7.48701e-06	0.0190174	ENSG00000182093	WRB
10.8761	1.44269e+08	5.5438	8.46924e-06	0.0190174	ENSG00000157578	LCA5L
8.37689	1.44269e+08	3.0571	1.24978e-05	0.0190174	ENSG00000160207	HSF2BP
9.64204	1.44269e+08	4.29419	1.27447e-05	0.0190174	ENSG00000154723	ATP5J
8.49481	1.44269e+08	3.15133	1.40835e-05	0.0190174	ENSG00000160282	FTCD
7.93214	1.44269e+08	2.62477	1.825e-05	0.0195824	ENSG00000185808	PIGP
10.62	1.44269e+08	5.28197	2.07602e-05	0.0195824	ENSG00000183527	PSMG1
8.37711	1.44269e+08	3.05324	2.17529e-05	0.0195824	ENSG00000160218	TRAPPC10
10.8987	1.44269e+08	5.56164	2.61951e-05	0.0212233	ENSG00000160209	PDXK
8.24471	1.44269e+08	2.91278	5.62951e-05	0.0414639	ENSG00000279064	CH507-39O4.2
12.6851	1.44269e+08	7.36504	6.15083e-05	0.0415284	ENSG00000267857	RP5-1023B21.1
8.05851	1.44269e+08	2.73085	9.68561e-05	0.0603637	ENSG00000198054	DSCR8

## Sheet: S1
logFC	unshrunk.logFC	logCPM	PValue	FDR	ID	Symbol
8.57436	9.11855	4.47323	6.70471e-08	0.000492336	ENSG00000154723	ATP5J
11.7481	1.44269e+08	5.98228	1.16529e-07	0.000492336	ENSG00000157578	LCA5L
11.4335	1.44269e+08	5.6642	4.36054e-07	0.00122822	ENSG00000160209	PDXK
10.4177	1.44269e+08	4.63623	9.11965e-07	0.00192653	ENSG00000182093	WRB
9.09332	1.44269e+08	3.32231	1.52914e-06	0.00258425	ENSG00000182362	YBEY
9.02763	1.44269e+08	3.24823	3.56835e-06	0.00469734	ENSG00000160282	FTCD
8.44173	1.44269e+08	2.65517	4.01335e-06	0.00469734	ENSG00000205581	HMGN1
11.3509	1.44269e+08	5.58499	4.44719e-06	0.00469734	ENSG00000183527	PSMG1
10.0289	1.44269e+08	4.25365	7.72932e-06	0.00704838	ENSG00000160188	RSPH1
12.9864	1.44269e+08	7.22857	8.42748e-06	0.00704838	ENSG00000267857	RP5-1023B21.1
8.71133	1.44269e+08	2.93881	9.17541e-06	0.00704838	ENSG00000198054	DSCR8
8.82574	1.44269e+08	3.06538	1.48174e-05	0.0104339	ENSG00000160207	HSF2BP
8.58031	1.44269e+08	2.76072	2.42771e-05	0.0157801	ENSG00000160284	SPATC1L

## Sheet: S2
logFC	unshrunk.logFC	logCPM	PValue	FDR	ID	Symbol
12.1111	1.44269e+08	6.31656	1.53366e-09	1.33214e-05	ENSG00000157578	LCA5L
10.6596	1.44269e+08	4.81774	1.49867e-08	6.50874e-05	ENSG00000205581	HMGN1
8.2404	8.58859	4.61769	2.54242e-08	7.36114e-05	ENSG00000154723	ATP5J
9.6476	1.44269e+08	3.76122	1.63147e-07	0.000354273	ENSG00000160207	HSF2BP
9.60572	1.44269e+08	3.71797	3.15591e-07	0.000548245	ENSG00000160282	FTCD
10.3098	1.44269e+08	4.45519	3.97297e-07	0.000575154	ENSG00000160188	RSPH1
10.5845	1.44269e+08	4.73804	5.21286e-07	0.000646841	ENSG00000182093	WRB
10.8908	1.44269e+08	5.06523	8.20181e-07	0.000890511	ENSG00000183527	PSMG1
9.05687	1.44269e+08	3.14221	1.32944e-06	0.00123	ENSG00000182362	YBEY
8.83789	1.44269e+08	2.92307	1.41607e-06	0.00123	ENSG00000198054	DSCR8
11.3478	1.44269e+08	5.53589	8.99197e-06	0.00710039	ENSG00000160209	PDXK
10.3536	1.44269e+08	4.48574	2.11352e-05	0.0152983	ENSG00000160284	SPATC1L
8.93684	1.44269e+08	3.01107	2.57071e-05	0.0171763	ENSG00000239930	AP001625.4
12.9433	1.44269e+08	7.16257	5.59259e-05	0.0346981	ENSG00000267857	RP5-1023B21.1
-1.25024	-1.25203	4.66133	7.35471e-05	0.0425887	ENSMUSG00000029394	Cdk2ap1

[truncated: 9 more sheets: S3, S4, S5, S6, S7, S8, S9, S10, S11]
