# Supplementary material for: Staged developmental mapping and X chromosome transcriptional dynamics during mouse spermatogenesis
Source: Nat Commun. 2019 Mar 19;10:1251. doi: 10.1038/s41467-019-09182-1 (PMC6424977; doi:10.1038/s41467-019-09182-1)
Supplement: Supplementary file 11 — Supplementary Data 10 [file 41467_2019_9182_MOESM11_ESM.xlsx]

## Sheet: Sheet 1
Supplementary Data 10: Normalised gene expression correlated to the number of genes expressed in spermatids.
gene1	gene2	rho	p.value	FDR	limited	genename	group
number.genes	ENSMUSG00000060743	0.72165	1.99998e-05	2.39348e-05	TRUE	H3f3a	GeneSet 1
number.genes	ENSMUSG00000069805	0.721172	1.99998e-05	2.39348e-05	TRUE	Fbp1	GeneSet 1
number.genes	ENSMUSG00000020719	0.719182	1.99998e-05	2.39348e-05	TRUE	Ddx5	GeneSet 1
number.genes	ENSMUSG00000079710	0.712509	1.99998e-05	2.39348e-05	TRUE	Gm3448	GeneSet 1
number.genes	ENSMUSG00000048731	0.711191	1.99998e-05	2.39348e-05	TRUE	Ggnbp1	GeneSet 1
number.genes	ENSMUSG00000022269	0.709544	1.99998e-05	2.39348e-05	TRUE	March11	GeneSet 1
number.genes	ENSMUSG00000022283	0.709138	1.99998e-05	2.39348e-05	TRUE	Pabpc1	GeneSet 1
number.genes	ENSMUSG00000028845	0.709129	1.99998e-05	2.39348e-05	TRUE	Tekt2	GeneSet 1
number.genes	ENSMUSG00000060715	0.707013	1.99998e-05	2.39348e-05	TRUE	1700019A02Rik	GeneSet 1
number.genes	ENSMUSG00000028294	0.702107	1.99998e-05	2.39348e-05	TRUE	1700003M02Rik	GeneSet 1
number.genes	ENSMUSG00000062270	0.699516	1.99998e-05	2.39348e-05	TRUE	Morf4l1	GeneSet 1
number.genes	ENSMUSG00000038936	0.698178	1.99998e-05	2.39348e-05	TRUE	Sccpdh	GeneSet 1
number.genes	ENSMUSG00000021012	0.697459	1.99998e-05	2.39348e-05	TRUE	Zc3h14	GeneSet 1
number.genes	ENSMUSG00000029784	0.697168	1.99998e-05	2.39348e-05	TRUE	Ssmem1	GeneSet 1
number.genes	ENSMUSG00000026894	0.696089	1.99998e-05	2.39348e-05	TRUE	Morn5	GeneSet 1
number.genes	ENSMUSG00000024175	0.695953	1.99998e-05	2.39348e-05	TRUE	Tekt4	GeneSet 1
number.genes	ENSMUSG00000050553	0.695732	1.99998e-05	2.39348e-05	TRUE	Gk2	GeneSet 1
number.genes	ENSMUSG00000003354	0.695177	1.99998e-05	2.39348e-05	TRUE	Ccdc65	GeneSet 1
number.genes	ENSMUSG00000028610	0.695048	1.99998e-05	2.39348e-05	TRUE	Dmrtb1	GeneSet 1
number.genes	ENSMUSG00000021056	0.694297	1.99998e-05	2.39348e-05	TRUE	Tex21	GeneSet 1
number.genes	ENSMUSG00000020799	0.693849	1.99998e-05	2.39348e-05	TRUE	Tekt1	GeneSet 1
number.genes	ENSMUSG00000026083	0.693686	1.99998e-05	2.39348e-05	TRUE	Eif5b	GeneSet 1
number.genes	ENSMUSG00000015804	0.693518	1.99998e-05	2.39348e-05	TRUE	Med28	GeneSet 1
number.genes	ENSMUSG00000053030	0.69312	1.99998e-05	2.39348e-05	TRUE	Spink2	GeneSet 1
number.genes	ENSMUSG00000016526	0.693113	1.99998e-05	2.39348e-05	TRUE	Dyrk3	GeneSet 1
number.genes	ENSMUSG00000057246	0.691753	1.99998e-05	2.39348e-05	TRUE	BC051142	GeneSet 1
number.genes	ENSMUSG00000022110	0.690246	1.99998e-05	2.39348e-05	TRUE	Sucla2	GeneSet 1
number.genes	ENSMUSG00000033053	0.689773	1.99998e-05	2.39348e-05	TRUE	1700028P14Rik	GeneSet 1
number.genes	ENSMUSG00000071265	0.689591	1.99998e-05	2.39348e-05	TRUE	1700086L19Rik	GeneSet 1
number.genes	ENSMUSG00000000088	0.687327	1.99998e-05	2.39348e-05	TRUE	Cox5a	GeneSet 1
number.genes	ENSMUSG00000027378	0.686441	1.99998e-05	2.39348e-05	TRUE	Nphp1	GeneSet 1
number.genes	ENSMUSG00000026546	0.685416	1.99998e-05	2.39348e-05	TRUE	Cfap45	GeneSet 1
number.genes	ENSMUSG00000053508	0.68534	1.99998e-05	2.39348e-05	TRUE	BC048502	GeneSet 1
number.genes	ENSMUSG00000029517	0.685323	1.99998e-05	2.39348e-05	TRUE	Ankrd7	GeneSet 1
number.genes	ENSMUSG00000037708	0.684912	1.99998e-05	2.39348e-05	TRUE	Spag6l	GeneSet 1
number.genes	ENSMUSG00000023873	0.683729	1.99998e-05	2.39348e-05	TRUE	1700010I14Rik	GeneSet 1
number.genes	ENSMUSG00000062014	0.683361	1.99998e-05	2.39348e-05	TRUE	Gmfb	GeneSet 1
number.genes	ENSMUSG00000039174	0.681737	1.99998e-05	2.39348e-05	TRUE	1700003H04Rik	GeneSet 1
number.genes	ENSMUSG00000030357	0.68154	1.99998e-05	2.39348e-05	TRUE	Fkbp4	GeneSet 1
number.genes	ENSMUSG00000020570	0.68122	1.99998e-05	2.39348e-05	TRUE	Sypl	GeneSet 1
number.genes	ENSMUSG00000092074	0.681197	1.99998e-05	2.39348e-05	TRUE	Dynlt1a	GeneSet 1
number.genes	ENSMUSG00000070980	0.681026	1.99998e-05	2.39348e-05	TRUE	Actl7b	GeneSet 1
number.genes	ENSMUSG00000032101	0.680887	1.99998e-05	2.39348e-05	TRUE	Ddx25	GeneSet 1
number.genes	ENSMUSG00000021771	0.680808	1.99998e-05	2.39348e-05	TRUE	Vdac2	GeneSet 1
number.genes	ENSMUSG00000033543	0.679923	1.99998e-05	2.39348e-05	TRUE	Gtf2a2	GeneSet 1
number.genes	ENSMUSG00000086158	0.679256	1.99998e-05	2.39348e-05	TRUE	Ccpg1os	GeneSet 1
number.genes	ENSMUSG00000068856	0.679006	1.99998e-05	2.39348e-05	TRUE	Sf3b4	GeneSet 1
number.genes	ENSMUSG00000068860	0.677936	1.99998e-05	2.39348e-05	TRUE	Gm128	GeneSet 1
number.genes	ENSMUSG00000036557	0.677747	1.99998e-05	2.39348e-05	TRUE	1700011E24Rik	GeneSet 1
number.genes	ENSMUSG00000022889	0.677629	1.99998e-05	2.39348e-05	TRUE	Mrpl39	GeneSet 1
number.genes	ENSMUSG00000048439	0.67672	1.99998e-05	2.39348e-05	TRUE	Nupl2	GeneSet 1
number.genes	ENSMUSG00000021326	0.676329	1.99998e-05	2.39348e-05	TRUE	Trim27	GeneSet 1
number.genes	ENSMUSG00000040188	0.676187	1.99998e-05	2.39348e-05	TRUE	Scamp2	GeneSet 1
number.genes	ENSMUSG00000036463	0.676174	1.99998e-05	2.39348e-05	TRUE	4930544G11Rik	GeneSet 1
number.genes	ENSMUSG00000041809	0.675749	1.99998e-05	2.39348e-05	TRUE	Efhc1	GeneSet 1
number.genes	ENSMUSG00000021270	0.674994	1.99998e-05	2.39348e-05	TRUE	Hsp90aa1	GeneSet 1
number.genes	ENSMUSG00000027823	0.674638	1.99998e-05	2.39348e-05	TRUE	Gmps	GeneSet 1
number.genes	ENSMUSG00000026960	0.674396	1.99998e-05	2.39348e-05	TRUE	Arl6ip6	GeneSet 1
number.genes	ENSMUSG00000027673	0.673931	1.99998e-05	2.39348e-05	TRUE	Ndufb5	GeneSet 1
number.genes	ENSMUSG00000042079	0.673483	1.99998e-05	2.39348e-05	TRUE	Hnrnpf	GeneSet 1
number.genes	ENSMUSG00000000811	0.672612	1.99998e-05	2.39348e-05	TRUE	Txnrd3	GeneSet 1
number.genes	ENSMUSG00000034467	0.671971	1.99998e-05	2.39348e-05	TRUE	Dynlrb2	GeneSet 1
number.genes	ENSMUSG00000039391	0.671919	1.99998e-05	2.39348e-05	TRUE	Ccdc81	GeneSet 1
number.genes	ENSMUSG00000044362	0.67104	1.99998e-05	2.39348e-05	TRUE	Ccdc89	GeneSet 1
number.genes	ENSMUSG00000100937	0.670121	1.99998e-05	2.39348e-05	TRUE	1700020D05Rik	GeneSet 1
number.genes	ENSMUSG00000040541	0.670038	1.99998e-05	2.39348e-05	TRUE	Tmem225	GeneSet 1
number.genes	ENSMUSG00000028264	0.669289	1.99998e-05	2.39348e-05	TRUE	Spaca1	GeneSet 1
number.genes	ENSMUSG00000018286	0.668849	1.99998e-05	2.39348e-05	TRUE	Psmb6	GeneSet 1
number.genes	ENSMUSG00000035522	0.668691	1.99998e-05	2.39348e-05	TRUE	Tsga8	GeneSet 1
number.genes	ENSMUSG00000014301	0.668531	1.99998e-05	2.39348e-05	TRUE	Pam16	GeneSet 1
number.genes	ENSMUSG00000086587	0.668102	1.99998e-05	2.39348e-05	TRUE	Gm11837	GeneSet 1
number.genes	ENSMUSG00000020530	0.667479	1.99998e-05	2.39348e-05	TRUE	Ggnbp2	GeneSet 1
number.genes	ENSMUSG00000095677	0.667238	1.99998e-05	2.39348e-05	TRUE	Dynlt1f	GeneSet 1
number.genes	ENSMUSG00000022432	0.667045	1.99998e-05	2.39348e-05	TRUE	Smc1b	GeneSet 1
number.genes	ENSMUSG00000058407	0.666853	1.99998e-05	2.39348e-05	TRUE	Txndc9	GeneSet 1
number.genes	ENSMUSG00000020193	0.666628	1.99998e-05	2.39348e-05	TRUE	Zpbp	GeneSet 1
number.genes	ENSMUSG00000021086	0.66609	1.99998e-05	2.39348e-05	TRUE	Ccdc175	GeneSet 1
number.genes	ENSMUSG00000025509	0.66589	1.99998e-05	2.39348e-05	TRUE	Pnpla2	GeneSet 1
number.genes	ENSMUSG00000042189	0.665817	1.99998e-05	2.39348e-05	TRUE	Tekt3	GeneSet 1
number.genes	ENSMUSG00000042670	0.665778	1.99998e-05	2.39348e-05	TRUE	Immp1l	GeneSet 1
number.genes	ENSMUSG00000022622	0.665417	1.99998e-05	2.39348e-05	TRUE	Acr	GeneSet 1
number.genes	ENSMUSG00000002190	0.6652	1.99998e-05	2.39348e-05	TRUE	Clgn	GeneSet 1
number.genes	ENSMUSG00000040028	0.66486	1.99998e-05	2.39348e-05	TRUE	Elavl1	GeneSet 1
number.genes	ENSMUSG00000029703	0.664708	1.99998e-05	2.39348e-05	TRUE	Lrwd1	GeneSet 1
number.genes	ENSMUSG00000015120	0.66468	1.99998e-05	2.39348e-05	TRUE	Ube2i	GeneSet 1
number.genes	ENSMUSG00000085861	0.664567	1.99998e-05	2.39348e-05	TRUE	1700016G14Rik	GeneSet 1
number.genes	ENSMUSG00000035376	0.664353	1.99998e-05	2.39348e-05	TRUE	Hacd2	GeneSet 1
number.genes	ENSMUSG00000030976	0.664167	1.99998e-05	2.39348e-05	TRUE	Tex36	GeneSet 1
number.genes	ENSMUSG00000003868	0.663864	1.99998e-05	2.39348e-05	TRUE	Ruvbl2	GeneSet 1
number.genes	ENSMUSG00000005687	0.663679	1.99998e-05	2.39348e-05	TRUE	Bcas2	GeneSet 1
number.genes	ENSMUSG00000068391	0.662883	1.99998e-05	2.39348e-05	TRUE	Chrac1	GeneSet 1
number.genes	ENSMUSG00000071866	0.662452	1.99998e-05	2.39348e-05	TRUE	Ppia	GeneSet 1
number.genes	ENSMUSG00000045620	0.661552	1.99998e-05	2.39348e-05	TRUE	Odf3l1	GeneSet 1
number.genes	ENSMUSG00000030007	0.661396	1.99998e-05	2.39348e-05	TRUE	Cct7	GeneSet 1
number.genes	ENSMUSG00000014075	0.661287	1.99998e-05	2.39348e-05	TRUE	Tctex1d2	GeneSet 1
number.genes	ENSMUSG00000021552	0.660643	1.99998e-05	2.39348e-05	TRUE	Gkap1	GeneSet 1
number.genes	ENSMUSG00000035394	0.660061	1.99998e-05	2.39348e-05	TRUE	Cfap53	GeneSet 1
number.genes	ENSMUSG00000069733	0.659035	1.99998e-05	2.39348e-05	TRUE	Ube2u	GeneSet 1
number.genes	ENSMUSG00000007739	0.657766	1.99998e-05	2.39348e-05	TRUE	Cct4	GeneSet 1
number.genes	ENSMUSG00000063171	0.657693	1.99998e-05	2.39348e-05	TRUE	Rps4l	GeneSet 1
number.genes	ENSMUSG00000035179	0.6575	1.99998e-05	2.39348e-05	TRUE	Ppp1r32	GeneSet 1
number.genes	ENSMUSG00000026511	0.657298	1.99998e-05	2.39348e-05	TRUE	Srp9	GeneSet 1
number.genes	ENSMUSG00000024510	0.657208	1.99998e-05	2.39348e-05	TRUE	Ftmt	GeneSet 1
number.genes	ENSMUSG00000027165	0.657078	1.99998e-05	2.39348e-05	TRUE	B230118H07Rik	GeneSet 1
number.genes	ENSMUSG00000063229	0.656896	1.99998e-05	2.39348e-05	TRUE	Ldha	GeneSet 1
number.genes	ENSMUSG00000044573	0.65684	1.99998e-05	2.39348e-05	TRUE	Acp1	GeneSet 1
number.genes	ENSMUSG00000038646	0.656802	1.99998e-05	2.39348e-05	TRUE	Fam103a1	GeneSet 1
number.genes	ENSMUSG00000042043	0.656408	1.99998e-05	2.39348e-05	TRUE	Tbca	GeneSet 1
number.genes	ENSMUSG00000038079	0.656299	1.99998e-05	2.39348e-05	TRUE	Tmem237	GeneSet 1
number.genes	ENSMUSG00000029130	0.655781	1.99998e-05	2.39348e-05	TRUE	Rnf32	GeneSet 1
number.genes	ENSMUSG00000020184	0.655735	1.99998e-05	2.39348e-05	TRUE	Mdm2	GeneSet 1
number.genes	ENSMUSG00000027649	0.655663	1.99998e-05	2.39348e-05	TRUE	Ctnnbl1	GeneSet 1
number.genes	ENSMUSG00000078442	0.655287	1.99998e-05	2.39348e-05	TRUE	Ccdc105	GeneSet 1
number.genes	ENSMUSG00000022911	0.654904	1.99998e-05	2.39348e-05	TRUE	Arl13b	GeneSet 1
number.genes	ENSMUSG00000022111	0.654895	1.99998e-05	2.39348e-05	TRUE	Uchl3	GeneSet 1
number.genes	ENSMUSG00000027719	0.654723	1.99998e-05	2.39348e-05	TRUE	Adad1	GeneSet 1
number.genes	ENSMUSG00000062867	0.654652	1.99998e-05	2.39348e-05	TRUE	Impdh2	GeneSet 1
number.genes	ENSMUSG00000020225	0.654425	1.99998e-05	2.39348e-05	TRUE	Tmbim4	GeneSet 1
number.genes	ENSMUSG00000053624	0.654059	1.99998e-05	2.39348e-05	TRUE	Gykl1	GeneSet 1
number.genes	ENSMUSG00000051185	0.653462	1.99998e-05	2.39348e-05	TRUE	Fam174a	GeneSet 1
number.genes	ENSMUSG00000033368	0.653447	1.99998e-05	2.39348e-05	TRUE	Trim69	GeneSet 1
number.genes	ENSMUSG00000007591	0.653398	1.99998e-05	2.39348e-05	TRUE	Tssk4	GeneSet 1
number.genes	ENSMUSG00000029723	0.652843	1.99998e-05	2.39348e-05	TRUE	Tsc22d4	GeneSet 1
number.genes	ENSMUSG00000006998	0.652494	1.99998e-05	2.39348e-05	TRUE	Psmd2	GeneSet 1
number.genes	ENSMUSG00000057816	0.651796	1.99998e-05	2.39348e-05	TRUE	1700007G11Rik	GeneSet 1
number.genes	ENSMUSG00000028800	0.651569	1.99998e-05	2.39348e-05	TRUE	Hdac1	GeneSet 1
number.genes	ENSMUSG00000075701	0.650925	1.99998e-05	2.39348e-05	TRUE	Vimp	GeneSet 1
number.genes	ENSMUSG00000022148	0.650496	1.99998e-05	2.39348e-05	TRUE	Fyb	GeneSet 1
number.genes	ENSMUSG00000018362	0.649142	1.99998e-05	2.39348e-05	TRUE	Kpna2	GeneSet 1
number.genes	ENSMUSG00000101959	0.64912	1.99998e-05	2.39348e-05	TRUE	Ldhal6b	GeneSet 1
number.genes	ENSMUSG00000037910	0.648667	1.99998e-05	2.39348e-05	TRUE	1700018B24Rik	GeneSet 1
number.genes	ENSMUSG00000068184	0.648637	1.99998e-05	2.39348e-05	TRUE	Ndufaf2	GeneSet 1
number.genes	ENSMUSG00000019971	0.648475	1.99998e-05	2.39348e-05	TRUE	Cep290	GeneSet 1
number.genes	ENSMUSG00000051811	0.648255	1.99998e-05	2.39348e-05	TRUE	Cox6b2	GeneSet 1
number.genes	ENSMUSG00000027905	0.648163	1.99998e-05	2.39348e-05	TRUE	Ddx20	GeneSet 1
number.genes	ENSMUSG00000052566	0.648051	1.99998e-05	2.39348e-05	TRUE	Hook2	GeneSet 1
number.genes	ENSMUSG00000029992	0.647428	1.99998e-05	2.39348e-05	TRUE	Gfpt1	GeneSet 1
number.genes	ENSMUSG00000057113	0.647397	1.99998e-05	2.39348e-05	TRUE	Npm1	GeneSet 1
number.genes	ENSMUSG00000032221	0.647391	1.99998e-05	2.39348e-05	TRUE	Mns1	GeneSet 1
number.genes	ENSMUSG00000069308	0.647123	1.99998e-05	2.39348e-05	TRUE	Hist1h2bp	GeneSet 1
number.genes	ENSMUSG00000032251	0.646835	1.99998e-05	2.39348e-05	TRUE	Irak1bp1	GeneSet 1
number.genes	ENSMUSG00000003032	0.64678	1.99998e-05	2.39348e-05	TRUE	Klf4	GeneSet 1
number.genes	ENSMUSG00000030859	0.645945	1.99998e-05	2.39348e-05	TRUE	Fam24a	GeneSet 1
number.genes	ENSMUSG00000073633	0.645784	1.99998e-05	2.39348e-05	TRUE	Fbxo36	GeneSet 1
number.genes	ENSMUSG00000021643	0.645688	1.99998e-05	2.39348e-05	TRUE	Serf1	GeneSet 1
number.genes	ENSMUSG00000018509	0.645162	1.99998e-05	2.39348e-05	TRUE	Cenpv	GeneSet 1
number.genes	ENSMUSG00000091685	0.64439	1.99998e-05	2.39348e-05	TRUE	Gm17359	GeneSet 1
number.genes	ENSMUSG00000032575	0.644115	1.99998e-05	2.39348e-05	TRUE	Manf	GeneSet 1
number.genes	ENSMUSG00000072295	0.64377	1.99998e-05	2.39348e-05	TRUE	Als2cr11	GeneSet 1
number.genes	ENSMUSG00000050623	0.643731	1.99998e-05	2.39348e-05	TRUE	Tex40	GeneSet 1
number.genes	ENSMUSG00000022450	0.643308	1.99998e-05	2.39348e-05	TRUE	Ndufa6	GeneSet 1
number.genes	ENSMUSG00000021177	0.643179	1.99998e-05	2.39348e-05	TRUE	Tdp1	GeneSet 1
number.genes	ENSMUSG00000062732	0.643135	1.99998e-05	2.39348e-05	TRUE	Lypd4	GeneSet 1
number.genes	ENSMUSG00000043913	0.641292	1.99998e-05	2.39348e-05	TRUE	Ccdc60	GeneSet 1
number.genes	ENSMUSG00000025257	0.641074	1.99998e-05	2.39348e-05	TRUE	Ribc1	GeneSet 1
number.genes	ENSMUSG00000040424	0.640993	1.99998e-05	2.39348e-05	TRUE	Hipk4	GeneSet 1
number.genes	ENSMUSG00000049387	0.640512	1.99998e-05	2.39348e-05	TRUE	Cox7b2	GeneSet 1
number.genes	ENSMUSG00000003269	0.640467	1.99998e-05	2.39348e-05	TRUE	Cyth2	GeneSet 1
number.genes	ENSMUSG00000036167	0.640272	1.99998e-05	2.39348e-05	TRUE	Pphln1	GeneSet 1
number.genes	ENSMUSG00000032110	0.640032	1.99998e-05	2.39348e-05	TRUE	Acrv1	GeneSet 1
number.genes	ENSMUSG00000029564	0.639845	1.99998e-05	2.39348e-05	TRUE	4930519G04Rik	GeneSet 1
number.genes	ENSMUSG00000053184	0.639585	1.99998e-05	2.39348e-05	TRUE	Spaca3	GeneSet 1
number.genes	ENSMUSG00000021078	0.639541	1.99998e-05	2.39348e-05	TRUE	Tomm20l	GeneSet 1
number.genes	ENSMUSG00000015242	0.639287	1.99998e-05	2.39348e-05	TRUE	Nipsnap3a	GeneSet 1
number.genes	ENSMUSG00000046192	0.63868	1.99998e-05	2.39348e-05	TRUE	Iqub	GeneSet 1
number.genes	ENSMUSG00000027433	0.638433	1.99998e-05	2.39348e-05	TRUE	Xrn2	GeneSet 1
number.genes	ENSMUSG00000032405	0.638087	1.99998e-05	2.39348e-05	TRUE	Pias1	GeneSet 1
number.genes	ENSMUSG00000047841	0.638055	1.99998e-05	2.39348e-05	TRUE	BC051628	GeneSet 1
number.genes	ENSMUSG00000061904	0.637947	1.99998e-05	2.39348e-05	TRUE	Slc25a3	GeneSet 1
number.genes	ENSMUSG00000027968	0.637472	1.99998e-05	2.39348e-05	TRUE	Larp7	GeneSet 1
number.genes	ENSMUSG00000001039	0.637228	1.99998e-05	2.39348e-05	TRUE	B9d1	GeneSet 1
number.genes	ENSMUSG00000031927	0.636842	1.99998e-05	2.39348e-05	TRUE	1700012B09Rik	GeneSet 1
number.genes	ENSMUSG00000020945	0.636278	1.99998e-05	2.39348e-05	TRUE	Lyzl6	GeneSet 1
number.genes	ENSMUSG00000036430	0.636219	1.99998e-05	2.39348e-05	TRUE	Tbcc	GeneSet 1
number.genes	ENSMUSG00000027357	0.635833	1.99998e-05	2.39348e-05	TRUE	Crls1	GeneSet 1
number.genes	ENSMUSG00000051648	0.635489	1.99998e-05	2.39348e-05	TRUE	Kctd19	GeneSet 1
number.genes	ENSMUSG00000105734	0.634836	1.99998e-05	2.39348e-05	TRUE	RP23-407B16.3	GeneSet 1
number.genes	ENSMUSG00000053868	0.633955	1.99998e-05	2.39348e-05	TRUE	Gm5142	GeneSet 1
number.genes	ENSMUSG00000084234	0.63306	1.99998e-05	2.39348e-05	TRUE	4933405O20Rik	GeneSet 1
number.genes	ENSMUSG00000032218	0.633031	1.99998e-05	2.39348e-05	TRUE	Ccnb2	GeneSet 1
number.genes	ENSMUSG00000084957	0.632954	1.99998e-05	2.39348e-05	TRUE	Bbip1	GeneSet 1
number.genes	ENSMUSG00000037683	0.632782	1.99998e-05	2.39348e-05	TRUE	Armc3	GeneSet 1
number.genes	ENSMUSG00000063480	0.632696	1.99998e-05	2.39348e-05	TRUE	Nhp2l1	GeneSet 1
number.genes	ENSMUSG00000101963	0.63235	1.99998e-05	2.39348e-05	TRUE	1700001J11Rik	GeneSet 1
number.genes	ENSMUSG00000025393	0.632221	1.99998e-05	2.39348e-05	TRUE	Atp5b	GeneSet 1
number.genes	ENSMUSG00000020720	0.63157	1.99998e-05	2.39348e-05	TRUE	Psmd12	GeneSet 1
number.genes	ENSMUSG00000023272	0.631467	1.99998e-05	2.39348e-05	TRUE	Creld2	GeneSet 1
number.genes	ENSMUSG00000009630	0.631292	1.99998e-05	2.39348e-05	TRUE	Ppp2cb	GeneSet 1
number.genes	ENSMUSG00000008892	0.631261	1.99998e-05	2.39348e-05	TRUE	Vdac3	GeneSet 1
number.genes	ENSMUSG00000040866	0.631256	1.99998e-05	2.39348e-05	TRUE	Rsph6a	GeneSet 1
number.genes	ENSMUSG00000063971	0.630574	1.99998e-05	2.39348e-05	TRUE	1700011A15Rik	GeneSet 1
number.genes	ENSMUSG00000070883	0.630313	1.99998e-05	2.39348e-05	TRUE	Ccdc173	GeneSet 1
number.genes	ENSMUSG00000029209	0.630229	1.99998e-05	2.39348e-05	TRUE	Gnpda2	GeneSet 1
number.genes	ENSMUSG00000090255	0.629874	1.99998e-05	2.39348e-05	TRUE	4921534H16Rik	GeneSet 1
number.genes	ENSMUSG00000038965	0.629837	1.99998e-05	2.39348e-05	TRUE	Ube2l3	GeneSet 1
number.genes	ENSMUSG00000041540	0.629778	1.99998e-05	2.39348e-05	TRUE	Sox5	GeneSet 1
number.genes	ENSMUSG00000030224	0.629611	1.99998e-05	2.39348e-05	TRUE	Strap	GeneSet 1
number.genes	ENSMUSG00000022427	0.62929	1.99998e-05	2.39348e-05	TRUE	Tomm22	GeneSet 1
number.genes	ENSMUSG00000022671	0.629003	1.99998e-05	2.39348e-05	TRUE	Mzt2	GeneSet 1
number.genes	ENSMUSG00000003955	0.628336	1.99998e-05	2.39348e-05	TRUE	Fam162a	GeneSet 1
number.genes	ENSMUSG00000034552	0.627881	1.99998e-05	2.39348e-05	TRUE	Zswim2	GeneSet 1
number.genes	ENSMUSG00000009079	0.627793	1.99998e-05	2.39348e-05	TRUE	Ewsr1	GeneSet 1
number.genes	ENSMUSG00000031568	0.62777	1.99998e-05	2.39348e-05	TRUE	Rwdd4a	GeneSet 1
number.genes	ENSMUSG00000036315	0.627192	1.99998e-05	2.39348e-05	TRUE	Znrd1	GeneSet 1
number.genes	ENSMUSG00000015672	0.627002	1.99998e-05	2.39348e-05	TRUE	Mrpl32	GeneSet 1
number.genes	ENSMUSG00000031864	0.626763	1.99998e-05	2.39348e-05	TRUE	Ints10	GeneSet 1
number.genes	ENSMUSG00000022322	0.626499	1.99998e-05	2.39348e-05	TRUE	Shcbp1	GeneSet 1
number.genes	ENSMUSG00000072770	0.626419	1.99998e-05	2.39348e-05	TRUE	Acrbp	GeneSet 1
number.genes	ENSMUSG00000020462	0.626263	1.99998e-05	2.39348e-05	TRUE	Cfap36	GeneSet 1
number.genes	ENSMUSG00000059970	0.626234	1.99998e-05	2.39348e-05	TRUE	Hspa2	GeneSet 1
number.genes	ENSMUSG00000063889	0.626204	1.99998e-05	2.39348e-05	TRUE	Crem	GeneSet 1
number.genes	ENSMUSG00000032671	0.626103	1.99998e-05	2.39348e-05	TRUE	A930018P22Rik	GeneSet 1
number.genes	ENSMUSG00000022375	0.626088	1.99998e-05	2.39348e-05	TRUE	Lrrc6	GeneSet 1
number.genes	ENSMUSG00000024158	0.625801	1.99998e-05	2.39348e-05	TRUE	Hagh	GeneSet 1
number.genes	ENSMUSG00000016559	0.625169	1.99998e-05	2.39348e-05	TRUE	H3f3b	GeneSet 1
number.genes	ENSMUSG00000031879	0.623896	1.99998e-05	2.39348e-05	TRUE	Fam96b	GeneSet 1
number.genes	ENSMUSG00000050931	0.623849	1.99998e-05	2.39348e-05	TRUE	Sgms2	GeneSet 1
number.genes	ENSMUSG00000022141	0.623784	1.99998e-05	2.39348e-05	TRUE	Nipbl	GeneSet 1
number.genes	ENSMUSG00000031765	0.623559	1.99998e-05	2.39348e-05	TRUE	Mt1	GeneSet 1
number.genes	ENSMUSG00000019834	0.623259	1.99998e-05	2.39348e-05	TRUE	Slc22a16	GeneSet 1
number.genes	ENSMUSG00000047674	0.623107	1.99998e-05	2.39348e-05	TRUE	Pdha2	GeneSet 1
number.genes	ENSMUSG00000061518	0.622999	1.99998e-05	2.39348e-05	TRUE	Cox5b	GeneSet 1
number.genes	ENSMUSG00000051732	0.622923	1.99998e-05	2.39348e-05	TRUE	Pabpc2	GeneSet 1
number.genes	ENSMUSG00000052738	0.62288	1.99998e-05	2.39348e-05	TRUE	Suclg1	GeneSet 1
number.genes	ENSMUSG00000025652	0.622743	1.99998e-05	2.39348e-05	TRUE	Tmem89	GeneSet 1
number.genes	ENSMUSG00000057265	0.622666	1.99998e-05	2.39348e-05	TRUE	Ccdc176	GeneSet 1
number.genes	ENSMUSG00000030750	0.622648	1.99998e-05	2.39348e-05	TRUE	Nsmce1	GeneSet 1
number.genes	ENSMUSG00000041777	0.622632	1.99998e-05	2.39348e-05	TRUE	Cir1	GeneSet 1
number.genes	ENSMUSG00000079334	0.622605	1.99998e-05	2.39348e-05	TRUE	Nat6	GeneSet 1
number.genes	ENSMUSG00000042554	0.622583	1.99998e-05	2.39348e-05	TRUE	Zp3r	GeneSet 1
number.genes	ENSMUSG00000053153	0.62224	1.99998e-05	2.39348e-05	TRUE	Spag16	GeneSet 1
number.genes	ENSMUSG00000056486	0.621582	1.99998e-05	2.39348e-05	TRUE	Chn1	GeneSet 1
number.genes	ENSMUSG00000029875	0.621519	1.99998e-05	2.39348e-05	TRUE	Ccdc184	GeneSet 1
number.genes	ENSMUSG00000030617	0.621408	1.99998e-05	2.39348e-05	TRUE	Ccdc83	GeneSet 1
number.genes	ENSMUSG00000025035	0.621349	1.99998e-05	2.39348e-05	TRUE	Arl3	GeneSet 1
number.genes	ENSMUSG00000031651	0.62095	1.99998e-05	2.39348e-05	TRUE	Triml1	GeneSet 1
number.genes	ENSMUSG00000017778	0.620617	1.99998e-05	2.39348e-05	TRUE	Cox7c	GeneSet 1
number.genes	ENSMUSG00000093904	0.620566	1.99998e-05	2.39348e-05	TRUE	Tomm20	GeneSet 1
number.genes	ENSMUSG00000033486	0.620494	1.99998e-05	2.39348e-05	TRUE	Catsper2	GeneSet 1
number.genes	ENSMUSG00000056197	0.62037	1.99998e-05	2.39348e-05	TRUE	4931417E11Rik	GeneSet 1
number.genes	ENSMUSG00000029017	0.619849	1.99998e-05	2.39348e-05	TRUE	Pmpcb	GeneSet 1
number.genes	ENSMUSG00000092341	0.619773	1.99998e-05	2.39348e-05	TRUE	Malat1	GeneSet 1
number.genes	ENSMUSG00000040729	0.619726	1.99998e-05	2.39348e-05	TRUE	Cep126	GeneSet 1
number.genes	ENSMUSG00000027344	0.619715	1.99998e-05	2.39348e-05	TRUE	Fsip1	GeneSet 1
number.genes	ENSMUSG00000020078	0.619621	1.99998e-05	2.39348e-05	TRUE	Vps26a	GeneSet 1
number.genes	ENSMUSG00000020978	0.619564	1.99998e-05	2.39348e-05	TRUE	Klhdc2	GeneSet 1
number.genes	ENSMUSG00000059455	0.619457	1.99998e-05	2.39348e-05	TRUE	Plac8l1	GeneSet 1
number.genes	ENSMUSG00000055319	0.619026	1.99998e-05	2.39348e-05	TRUE	Sec23ip	GeneSet 1
number.genes	ENSMUSG00000054428	0.61848	1.99998e-05	2.39348e-05	TRUE	Atpif1	GeneSet 1
number.genes	ENSMUSG00000068506	0.618148	1.99998e-05	2.39348e-05	TRUE	Gm5800	GeneSet 1
number.genes	ENSMUSG00000047528	0.616974	1.99998e-05	2.39348e-05	TRUE	Als2cr12	GeneSet 1
number.genes	ENSMUSG00000021749	0.616858	1.99998e-05	2.39348e-05	TRUE	Oit1	GeneSet 1
number.genes	ENSMUSG00000028998	0.616788	1.99998e-05	2.39348e-05	TRUE	Tomm7	GeneSet 1
number.genes	ENSMUSG00000035165	0.616701	1.99998e-05	2.39348e-05	TRUE	Kcne3	GeneSet 1
number.genes	ENSMUSG00000027829	0.616189	1.99998e-05	2.39348e-05	TRUE	Ccnl1	GeneSet 1
number.genes	ENSMUSG00000079478	0.616146	1.99998e-05	2.39348e-05	TRUE	Sssca1	GeneSet 1
number.genes	ENSMUSG00000050150	0.615695	1.99998e-05	2.39348e-05	TRUE	Slc9b1	GeneSet 1
number.genes	ENSMUSG00000057156	0.615502	1.99998e-05	2.39348e-05	TRUE	Homez	GeneSet 1
number.genes	ENSMUSG00000024975	0.61537	1.99998e-05	2.39348e-05	TRUE	Pdcd4	GeneSet 1
number.genes	ENSMUSG00000029066	0.614994	1.99998e-05	2.39348e-05	TRUE	Mrpl20	GeneSet 1
number.genes	ENSMUSG00000096993	0.614958	1.99998e-05	2.39348e-05	TRUE	Gm26787	GeneSet 1
number.genes	ENSMUSG00000020639	0.614899	1.99998e-05	2.39348e-05	TRUE	Pfn4	GeneSet 1
number.genes	ENSMUSG00000024209	0.614888	1.99998e-05	2.39348e-05	TRUE	1700061G19Rik	GeneSet 1
number.genes	ENSMUSG00000022768	0.614797	1.99998e-05	2.39348e-05	TRUE	Ccdc116	GeneSet 1
number.genes	ENSMUSG00000028314	0.614773	1.99998e-05	2.39348e-05	TRUE	Toporsl	GeneSet 1
number.genes	ENSMUSG00000021499	0.614681	1.99998e-05	2.39348e-05	TRUE	Catsper3	GeneSet 1
number.genes	ENSMUSG00000037697	0.61466	1.99998e-05	2.39348e-05	TRUE	Ddhd1	GeneSet 1
number.genes	ENSMUSG00000005474	0.614634	1.99998e-05	2.39348e-05	TRUE	Myl10	GeneSet 1
number.genes	ENSMUSG00000027505	0.614098	1.99998e-05	2.39348e-05	TRUE	Fam209	GeneSet 1
number.genes	ENSMUSG00000042800	0.614007	1.99998e-05	2.39348e-05	TRUE	1700015E13Rik	GeneSet 1
number.genes	ENSMUSG00000024145	0.613324	1.99998e-05	2.39348e-05	TRUE	Pigf	GeneSet 1
number.genes	ENSMUSG00000033963	0.613113	1.99998e-05	2.39348e-05	TRUE	Fancd2os	GeneSet 1
number.genes	ENSMUSG00000021537	0.613073	1.99998e-05	2.39348e-05	TRUE	Cetn3	GeneSet 1
number.genes	ENSMUSG00000044056	0.612419	1.99998e-05	2.39348e-05	TRUE	Efcab9	GeneSet 1
number.genes	ENSMUSG00000037152	0.612362	1.99998e-05	2.39348e-05	TRUE	Ndufc1	GeneSet 1
number.genes	ENSMUSG00000028647	0.612336	1.99998e-05	2.39348e-05	TRUE	Mycbp	GeneSet 1
number.genes	ENSMUSG00000059395	0.612334	1.99998e-05	2.39348e-05	TRUE	Nkapl	GeneSet 1
number.genes	ENSMUSG00000027702	0.612246	1.99998e-05	2.39348e-05	TRUE	Lrrc34	GeneSet 1
number.genes	ENSMUSG00000029279	0.612036	1.99998e-05	2.39348e-05	TRUE	Brdt	GeneSet 1
number.genes	ENSMUSG00000018776	0.611848	1.99998e-05	2.39348e-05	TRUE	Slc35g3	GeneSet 1
number.genes	ENSMUSG00000002240	0.611636	1.99998e-05	2.39348e-05	TRUE	Prr27	GeneSet 1
number.genes	ENSMUSG00000056201	0.611476	1.99998e-05	2.39348e-05	TRUE	Cfl1	GeneSet 1
number.genes	ENSMUSG00000030032	0.611398	1.99998e-05	2.39348e-05	TRUE	Wdr54	GeneSet 1
number.genes	ENSMUSG00000069049	0.611389	1.99998e-05	2.39348e-05	TRUE	Eif2s3y	GeneSet 1
number.genes	ENSMUSG00000021520	0.61136	1.99998e-05	2.39348e-05	TRUE	Uqcrb	GeneSet 1
number.genes	ENSMUSG00000046337	0.61116	1.99998e-05	2.39348e-05	TRUE	Fam178b	GeneSet 1
number.genes	ENSMUSG00000055148	0.611105	1.99998e-05	2.39348e-05	TRUE	Klf2	GeneSet 1
number.genes	ENSMUSG00000008855	0.610877	1.99998e-05	2.39348e-05	TRUE	Hdac5	GeneSet 1
number.genes	ENSMUSG00000022024	0.610636	1.99998e-05	2.39348e-05	TRUE	Sugt1	GeneSet 1
number.genes	ENSMUSG00000057072	0.610513	1.99998e-05	2.39348e-05	TRUE	Spata45	GeneSet 1
number.genes	ENSMUSG00000052920	0.610279	1.99998e-05	2.39348e-05	TRUE	Prkg1	GeneSet 1
number.genes	ENSMUSG00000021134	0.610225	1.99998e-05	2.39348e-05	TRUE	Srsf5	GeneSet 1
number.genes	ENSMUSG00000002307	0.609467	1.99998e-05	2.39348e-05	TRUE	Daxx	GeneSet 1
number.genes	ENSMUSG00000035984	0.609012	1.99998e-05	2.39348e-05	TRUE	Nme5	GeneSet 1
number.genes	ENSMUSG00000075272	0.608929	1.99998e-05	2.39348e-05	TRUE	Ttc30a2	GeneSet 1
number.genes	ENSMUSG00000032403	0.608837	1.99998e-05	2.39348e-05	TRUE	2300009A05Rik	GeneSet 1
number.genes	ENSMUSG00000023505	0.60883	1.99998e-05	2.39348e-05	TRUE	Cdca3	GeneSet 1
number.genes	ENSMUSG00000024974	0.60874	1.99998e-05	2.39348e-05	TRUE	Smc3	GeneSet 1
number.genes	ENSMUSG00000081739	0.608437	1.99998e-05	2.39348e-05	TRUE	Mdm4-ps	GeneSet 1
number.genes	ENSMUSG00000006818	0.608345	1.99998e-05	2.39348e-05	TRUE	Sod2	GeneSet 1
number.genes	ENSMUSG00000055862	0.608031	1.99998e-05	2.39348e-05	TRUE	Izumo4	GeneSet 1
number.genes	ENSMUSG00000071359	0.607679	1.99998e-05	2.39348e-05	TRUE	Tbpl1	GeneSet 1
number.genes	ENSMUSG00000002524	0.607554	1.99998e-05	2.39348e-05	TRUE	Puf60	GeneSet 1
number.genes	ENSMUSG00000036598	0.607297	1.99998e-05	2.39348e-05	TRUE	Ccdc113	GeneSet 1
number.genes	ENSMUSG00000017195	0.607097	1.99998e-05	2.39348e-05	TRUE	Zpbp2	GeneSet 1
number.genes	ENSMUSG00000038782	0.606502	1.99998e-05	2.39348e-05	TRUE	1700028J19Rik	GeneSet 1
number.genes	ENSMUSG00000067702	0.606498	1.99998e-05	2.39348e-05	TRUE	Tuba3a	GeneSet 1
number.genes	ENSMUSG00000024335	0.606239	1.99998e-05	2.39348e-05	TRUE	Brd2	GeneSet 1
number.genes	ENSMUSG00000030722	0.606177	1.99998e-05	2.39348e-05	TRUE	Nfatc2ip	GeneSet 1
number.genes	ENSMUSG00000020213	0.606117	1.99998e-05	2.39348e-05	TRUE	Glipr1l1	GeneSet 1
number.genes	ENSMUSG00000045275	0.606082	1.99998e-05	2.39348e-05	TRUE	Lca5l	GeneSet 1
number.genes	ENSMUSG00000021243	0.60582	1.99998e-05	2.39348e-05	TRUE	Fcf1	GeneSet 1
number.genes	ENSMUSG00000073725	0.605758	1.99998e-05	2.39348e-05	TRUE	Lmbrd1	GeneSet 1
number.genes	ENSMUSG00000052748	0.605427	1.99998e-05	2.39348e-05	TRUE	Swt1	GeneSet 1
number.genes	ENSMUSG00000100585	0.60533	1.99998e-05	2.39348e-05	TRUE	1700108J01Rik	GeneSet 1
number.genes	ENSMUSG00000026807	0.60517	1.99998e-05	2.39348e-05	TRUE	Ak8	GeneSet 1
number.genes	ENSMUSG00000002102	0.6051	1.99998e-05	2.39348e-05	TRUE	Psmc3	GeneSet 1
number.genes	ENSMUSG00000018287	0.605092	1.99998e-05	2.39348e-05	TRUE	Spag7	GeneSet 1
number.genes	ENSMUSG00000003444	0.604174	1.99998e-05	2.39348e-05	TRUE	Med29	GeneSet 1
number.genes	ENSMUSG00000029621	0.604085	1.99998e-05	2.39348e-05	TRUE	Arpc1a	GeneSet 1
number.genes	ENSMUSG00000026679	0.604011	1.99998e-05	2.39348e-05	TRUE	Enkur	GeneSet 1
number.genes	ENSMUSG00000039105	0.603781	1.99998e-05	2.39348e-05	TRUE	Atp6v1g1	GeneSet 1
number.genes	ENSMUSG00000004771	0.603445	1.99998e-05	2.39348e-05	TRUE	Rab11a	GeneSet 1
number.genes	ENSMUSG00000039789	0.603251	1.99998e-05	2.39348e-05	TRUE	Zfp597	GeneSet 1
number.genes	ENSMUSG00000070280	0.603119	1.99998e-05	2.39348e-05	TRUE	Slc22a14	GeneSet 1
number.genes	ENSMUSG00000054302	0.60286	1.99998e-05	2.39348e-05	TRUE	Eapp	GeneSet 1
number.genes	ENSMUSG00000038803	0.602309	1.99998e-05	2.39348e-05	TRUE	Ost4	GeneSet 1
number.genes	ENSMUSG00000072145	0.601903	1.99998e-05	2.39348e-05	TRUE	BC061237	GeneSet 1
number.genes	ENSMUSG00000022092	0.601866	1.99998e-05	2.39348e-05	TRUE	Ppp3cc	GeneSet 1
number.genes	ENSMUSG00000041697	0.601797	1.99998e-05	2.39348e-05	TRUE	Cox6a1	GeneSet 1
number.genes	ENSMUSG00000014959	0.60172	1.99998e-05	2.39348e-05	TRUE	Gorasp2	GeneSet 1
number.genes	ENSMUSG00000090273	0.601244	1.99998e-05	2.39348e-05	TRUE	Prr22	GeneSet 1
number.genes	ENSMUSG00000100075	0.601151	1.99998e-05	2.39348e-05	TRUE	1700018L02Rik	GeneSet 1
number.genes	ENSMUSG00000034201	0.601057	1.99998e-05	2.39348e-05	TRUE	Gas2l1	GeneSet 1
number.genes	ENSMUSG00000021273	0.601032	1.99998e-05	2.39348e-05	TRUE	Fdft1	GeneSet 1
number.genes	ENSMUSG00000021590	0.600809	1.99998e-05	2.39348e-05	TRUE	Spata9	GeneSet 1
number.genes	ENSMUSG00000028575	0.600638	1.99998e-05	2.39348e-05	TRUE	Eqtn	GeneSet 1
number.genes	ENSMUSG00000032002	0.600602	1.99998e-05	2.39348e-05	TRUE	Dcun1d5	GeneSet 1
number.genes	ENSMUSG00000046679	0.600562	1.99998e-05	2.39348e-05	TRUE	C87436	GeneSet 1
number.genes	ENSMUSG00000007050	0.600562	1.99998e-05	2.39348e-05	TRUE	Lsm2	GeneSet 1
number.genes	ENSMUSG00000028549	0.600244	1.99998e-05	2.39348e-05	TRUE	Itgb3bp	GeneSet 1
number.genes	ENSMUSG00000045036	0.600192	1.99998e-05	2.39348e-05	TRUE	Tmem232	GeneSet 1
number.genes	ENSMUSG00000022431	0.600166	1.99998e-05	2.39348e-05	TRUE	Ribc2	GeneSet 1
number.genes	ENSMUSG00000001416	0.599992	1.99998e-05	2.39348e-05	TRUE	Cct3	GeneSet 1
number.genes	ENSMUSG00000005312	0.599923	1.99998e-05	2.39348e-05	TRUE	Ubqln1	GeneSet 1
number.genes	ENSMUSG00000045915	0.59968	1.99998e-05	2.39348e-05	TRUE	Ccdc42	GeneSet 1
number.genes	ENSMUSG00000047129	0.59953	1.99998e-05	2.39348e-05	TRUE	1700113H08Rik	GeneSet 1
number.genes	ENSMUSG00000092305	0.599266	1.99998e-05	2.39348e-05	TRUE	Prps1l1	GeneSet 1
number.genes	ENSMUSG00000032680	0.599223	1.99998e-05	2.39348e-05	TRUE	6820408C15Rik	GeneSet 1
number.genes	ENSMUSG00000046846	0.599221	1.99998e-05	2.39348e-05	TRUE	Spesp1	GeneSet 1
number.genes	ENSMUSG00000033323	0.599119	1.99998e-05	2.39348e-05	TRUE	Ctdp1	GeneSet 1
number.genes	ENSMUSG00000025825	0.598914	1.99998e-05	2.39348e-05	TRUE	Iscu	GeneSet 1
number.genes	ENSMUSG00000031631	0.598783	1.99998e-05	2.39348e-05	TRUE	Cfap97	GeneSet 1
number.genes	ENSMUSG00000078451	0.598727	1.99998e-05	2.39348e-05	TRUE	Ppil6	GeneSet 1
number.genes	ENSMUSG00000024474	0.598194	1.99998e-05	2.39348e-05	TRUE	Ik	GeneSet 1
number.genes	ENSMUSG00000030421	0.597957	1.99998e-05	2.39348e-05	TRUE	Uri1	GeneSet 1
number.genes	ENSMUSG00000068250	0.597691	1.99998e-05	2.39348e-05	TRUE	Amn1	GeneSet 1
number.genes	ENSMUSG00000028637	0.597383	1.99998e-05	2.39348e-05	TRUE	Ccdc30	GeneSet 1
number.genes	ENSMUSG00000039110	0.597343	1.99998e-05	2.39348e-05	TRUE	Mycbpap	GeneSet 1
number.genes	ENSMUSG00000024949	0.597191	1.99998e-05	2.39348e-05	TRUE	Sf1	GeneSet 1
number.genes	ENSMUSG00000035293	0.597085	1.99998e-05	2.39348e-05	TRUE	G2e3	GeneSet 1
number.genes	ENSMUSG00000044098	0.596255	1.99998e-05	2.39348e-05	TRUE	Rsbn1	GeneSet 1
number.genes	ENSMUSG00000050957	0.595531	1.99998e-05	2.39348e-05	TRUE	Insl6	GeneSet 1
number.genes	ENSMUSG00000039477	0.595523	1.99998e-05	2.39348e-05	TRUE	Tnrc18	GeneSet 1
number.genes	ENSMUSG00000072605	0.595265	1.99998e-05	2.39348e-05	TRUE	Gm10376	GeneSet 1
number.genes	ENSMUSG00000028693	0.594711	1.99998e-05	2.39348e-05	TRUE	Nasp	GeneSet 1
number.genes	ENSMUSG00000021758	0.5946	1.99998e-05	2.39348e-05	TRUE	Ddx4	GeneSet 1
number.genes	ENSMUSG00000016626	0.594423	1.99998e-05	2.39348e-05	TRUE	Nlrp14	GeneSet 1
number.genes	ENSMUSG00000020156	0.5944	1.99998e-05	2.39348e-05	TRUE	Mum1	GeneSet 1
number.genes	ENSMUSG00000032417	0.593996	1.99998e-05	2.39348e-05	TRUE	Rwdd2a	GeneSet 1
number.genes	ENSMUSG00000027133	0.593791	1.99998e-05	2.39348e-05	TRUE	Nop10	GeneSet 1
number.genes	ENSMUSG00000021963	0.593721	1.99998e-05	2.39348e-05	TRUE	Sap18	GeneSet 1
number.genes	ENSMUSG00000087204	0.593516	1.99998e-05	2.39348e-05	TRUE	1700073E17Rik	GeneSet 1
number.genes	ENSMUSG00000022864	0.593263	1.99998e-05	2.39348e-05	TRUE	D16Ertd472e	GeneSet 1
number.genes	ENSMUSG00000018425	0.593251	1.99998e-05	2.39348e-05	TRUE	Dhx40	GeneSet 1
number.genes	ENSMUSG00000001158	0.592879	1.99998e-05	2.39348e-05	TRUE	Snrnp27	GeneSet 1
number.genes	ENSMUSG00000068523	0.592416	1.99998e-05	2.39348e-05	TRUE	Gng5	GeneSet 1
number.genes	ENSMUSG00000020130	0.592185	1.99998e-05	2.39348e-05	TRUE	Tbc1d15	GeneSet 1
number.genes	ENSMUSG00000073888	0.591863	1.99998e-05	2.39348e-05	TRUE	Ccl27a	GeneSet 1
number.genes	ENSMUSG00000016554	0.591818	1.99998e-05	2.39348e-05	TRUE	Eif3d	GeneSet 1
number.genes	ENSMUSG00000047613	0.591788	1.99998e-05	2.39348e-05	TRUE	A430005L14Rik	GeneSet 1
number.genes	ENSMUSG00000043859	0.591617	1.99998e-05	2.39348e-05	TRUE	1700049L16Rik	GeneSet 1
number.genes	ENSMUSG00000025027	0.591568	1.99998e-05	2.39348e-05	TRUE	Xpnpep1	GeneSet 1
number.genes	ENSMUSG00000022890	0.591555	1.99998e-05	2.39348e-05	TRUE	Atp5j	GeneSet 1
number.genes	ENSMUSG00000075249	0.591501	1.99998e-05	2.39348e-05	TRUE	Fsip2	GeneSet 1
number.genes	ENSMUSG00000022993	0.591427	1.99998e-05	2.39348e-05	TRUE	4930415O20Rik	GeneSet 1
number.genes	ENSMUSG00000038708	0.591399	1.99998e-05	2.39348e-05	TRUE	Golga4	GeneSet 1
number.genes	ENSMUSG00000019917	0.591377	1.99998e-05	2.39348e-05	TRUE	Sept10	GeneSet 1
number.genes	ENSMUSG00000018479	0.59106	1.99998e-05	2.39348e-05	TRUE	1700125H20Rik	GeneSet 1
number.genes	ENSMUSG00000022234	0.590983	1.99998e-05	2.39348e-05	TRUE	Cct5	GeneSet 1
number.genes	ENSMUSG00000058183	0.590922	1.99998e-05	2.39348e-05	TRUE	Mmel1	GeneSet 1
number.genes	ENSMUSG00000032177	0.58984	1.99998e-05	2.39348e-05	TRUE	Pde4a	GeneSet 1
number.genes	ENSMUSG00000030779	0.589451	1.99998e-05	2.39348e-05	TRUE	Rbbp6	GeneSet 1
number.genes	ENSMUSG00000033487	0.589297	1.99998e-05	2.39348e-05	TRUE	Fndc3a	GeneSet 1
number.genes	ENSMUSG00000024537	0.588834	1.99998e-05	2.39348e-05	TRUE	Psmg2	GeneSet 1
number.genes	ENSMUSG00000097689	0.588793	1.99998e-05	2.39348e-05	TRUE	4930471D02Rik	GeneSet 1
number.genes	ENSMUSG00000078127	0.588724	1.99998e-05	2.39348e-05	TRUE	Fam170b	GeneSet 1
number.genes	ENSMUSG00000005131	0.588693	1.99998e-05	2.39348e-05	TRUE	4930550C14Rik	GeneSet 1
number.genes	ENSMUSG00000024359	0.588564	1.99998e-05	2.39348e-05	TRUE	Hspa9	GeneSet 1
number.genes	ENSMUSG00000061802	0.588559	1.99998e-05	2.39348e-05	TRUE	Armc4	GeneSet 1
number.genes	ENSMUSG00000028560	0.588497	1.99998e-05	2.39348e-05	TRUE	Usp1	GeneSet 1
number.genes	ENSMUSG00000057895	0.588306	1.99998e-05	2.39348e-05	TRUE	Zfp105	GeneSet 1
number.genes	ENSMUSG00000028677	0.588289	1.99998e-05	2.39348e-05	TRUE	Rnf220	GeneSet 1
number.genes	ENSMUSG00000026575	0.587794	1.99998e-05	2.39348e-05	TRUE	Nme7	GeneSet 1
number.genes	ENSMUSG00000026353	0.587409	1.99998e-05	2.39348e-05	TRUE	Ubxn4	GeneSet 1
number.genes	ENSMUSG00000027012	0.587369	1.99998e-05	2.39348e-05	TRUE	Dync1i2	GeneSet 1
number.genes	ENSMUSG00000021545	0.587109	1.99998e-05	2.39348e-05	TRUE	1700067P10Rik	GeneSet 1
number.genes	ENSMUSG00000035790	0.587027	1.99998e-05	2.39348e-05	TRUE	Cep19	GeneSet 1
number.genes	ENSMUSG00000027170	0.586998	1.99998e-05	2.39348e-05	TRUE	Eif3m	GeneSet 1
number.genes	ENSMUSG00000045336	0.586717	1.99998e-05	2.39348e-05	TRUE	Hsfy2	GeneSet 1
number.genes	ENSMUSG00000022710	0.586695	1.99998e-05	2.39348e-05	TRUE	Usp7	GeneSet 1
number.genes	ENSMUSG00000047368	0.586685	1.99998e-05	2.39348e-05	TRUE	Abhd17b	GeneSet 1
number.genes	ENSMUSG00000041840	0.586154	1.99998e-05	2.39348e-05	TRUE	Haus1	GeneSet 1
number.genes	ENSMUSG00000031629	0.586092	1.99998e-05	2.39348e-05	TRUE	Cenpu	GeneSet 1
number.genes	ENSMUSG00000071103	0.586051	1.99998e-05	2.39348e-05	TRUE	1700029J07Rik	GeneSet 1
number.genes	ENSMUSG00000035517	0.585785	1.99998e-05	2.39348e-05	TRUE	Tdrd7	GeneSet 1
number.genes	ENSMUSG00000052915	0.5857	1.99998e-05	2.39348e-05	TRUE	Msl1	GeneSet 1
number.genes	ENSMUSG00000031575	0.585617	1.99998e-05	2.39348e-05	TRUE	Ash2l	GeneSet 1
number.genes	ENSMUSG00000023966	0.585368	1.99998e-05	2.39348e-05	TRUE	Rsph9	GeneSet 1
number.genes	ENSMUSG00000074656	0.585085	1.99998e-05	2.39348e-05	TRUE	Eif2s2	GeneSet 1
number.genes	ENSMUSG00000079235	0.585081	1.99998e-05	2.39348e-05	TRUE	Ccdc13	GeneSet 1
number.genes	ENSMUSG00000021877	0.585076	1.99998e-05	2.39348e-05	TRUE	Arf4	GeneSet 1
number.genes	ENSMUSG00000027703	0.58502	1.99998e-05	2.39348e-05	TRUE	Lrriq4	GeneSet 1
number.genes	ENSMUSG00000096839	0.584792	1.99998e-05	2.39348e-05	TRUE	Gm3460	GeneSet 1
number.genes	ENSMUSG00000036551	0.584788	1.99998e-05	2.39348e-05	TRUE	Akap14	GeneSet 1
number.genes	ENSMUSG00000028218	0.584521	1.99998e-05	2.39348e-05	TRUE	Fam92a	GeneSet 1
number.genes	ENSMUSG00000020895	0.584444	1.99998e-05	2.39348e-05	TRUE	Tmem107	GeneSet 1
number.genes	ENSMUSG00000059791	0.584377	1.99998e-05	2.39348e-05	TRUE	Nrm	GeneSet 1
number.genes	ENSMUSG00000062580	0.584099	1.99998e-05	2.39348e-05	TRUE	Timm17a	GeneSet 1
number.genes	ENSMUSG00000020521	0.583854	1.99998e-05	2.39348e-05	TRUE	Rnft1	GeneSet 1
number.genes	ENSMUSG00000091970	0.583764	1.99998e-05	2.39348e-05	TRUE	Gm4868	GeneSet 1
number.genes	ENSMUSG00000085488	0.583589	1.99998e-05	2.39348e-05	TRUE	4930557F10Rik	GeneSet 1
number.genes	ENSMUSG00000028322	0.583534	1.99998e-05	2.39348e-05	TRUE	Exosc3	GeneSet 1
number.genes	ENSMUSG00000027751	0.583464	1.99998e-05	2.39348e-05	TRUE	Supt20	GeneSet 1
number.genes	ENSMUSG00000006784	0.58307	1.99998e-05	2.39348e-05	TRUE	Ttc25	GeneSet 1
number.genes	ENSMUSG00000045350	0.582883	1.99998e-05	2.39348e-05	TRUE	Fam186a	GeneSet 1
number.genes	ENSMUSG00000004642	0.582854	1.99998e-05	2.39348e-05	TRUE	Slbp	GeneSet 1
number.genes	ENSMUSG00000030086	0.582233	1.99998e-05	2.39348e-05	TRUE	Chchd6	GeneSet 1
number.genes	ENSMUSG00000022635	0.582228	1.99998e-05	2.39348e-05	TRUE	Zcrb1	GeneSet 1
number.genes	ENSMUSG00000054320	0.58202	1.99998e-05	2.39348e-05	TRUE	Lrrc36	GeneSet 1
number.genes	ENSMUSG00000035420	0.581581	1.99998e-05	2.39348e-05	TRUE	Fam170a	GeneSet 1
number.genes	ENSMUSG00000030216	0.581225	1.99998e-05	2.39348e-05	TRUE	Wbp11	GeneSet 1
number.genes	ENSMUSG00000042726	0.581161	1.99998e-05	2.39348e-05	TRUE	Trafd1	GeneSet 1
number.genes	ENSMUSG00000026734	0.580817	1.99998e-05	2.39348e-05	TRUE	4921504E06Rik	GeneSet 1
number.genes	ENSMUSG00000028716	0.58068	1.99998e-05	2.39348e-05	TRUE	Pdzk1ip1	GeneSet 1
number.genes	ENSMUSG00000022108	0.580504	1.99998e-05	2.39348e-05	TRUE	Itm2b	GeneSet 1
number.genes	ENSMUSG00000003731	0.580283	1.99998e-05	2.39348e-05	TRUE	Kpna6	GeneSet 1
number.genes	ENSMUSG00000022420	0.580276	1.99998e-05	2.39348e-05	TRUE	Dnal4	GeneSet 1
number.genes	ENSMUSG00000021916	0.579974	1.99998e-05	2.39348e-05	TRUE	Glt8d1	GeneSet 1
number.genes	ENSMUSG00000047843	0.579949	1.99998e-05	2.39348e-05	TRUE	Bri3	GeneSet 1
number.genes	ENSMUSG00000029486	0.5799	1.99998e-05	2.39348e-05	TRUE	Mrpl1	GeneSet 1
number.genes	ENSMUSG00000018543	0.579892	1.99998e-05	2.39348e-05	TRUE	1700001P01Rik	GeneSet 1
number.genes	ENSMUSG00000022039	0.579879	1.99998e-05	2.39348e-05	TRUE	Adam2	GeneSet 1
number.genes	ENSMUSG00000022972	0.579813	1.99998e-05	2.39348e-05	TRUE	1110004E09Rik	GeneSet 1
number.genes	ENSMUSG00000013091	0.579717	1.99998e-05	2.39348e-05	TRUE	Tmem190	GeneSet 1
number.genes	ENSMUSG00000029642	0.579585	1.99998e-05	2.39348e-05	TRUE	Polr1d	GeneSet 1
number.genes	ENSMUSG00000030968	0.579502	1.99998e-05	2.39348e-05	TRUE	Pdilt	GeneSet 1
number.genes	ENSMUSG00000024943	0.579433	1.99998e-05	2.39348e-05	TRUE	Smc5	GeneSet 1
number.genes	ENSMUSG00000028330	0.579358	1.99998e-05	2.39348e-05	TRUE	Ncbp1	GeneSet 1
number.genes	ENSMUSG00000026750	0.579358	1.99998e-05	2.39348e-05	TRUE	Psmb7	GeneSet 1
number.genes	ENSMUSG00000020936	0.57895	1.99998e-05	2.39348e-05	TRUE	Nmt1	GeneSet 1
number.genes	ENSMUSG00000024728	0.578727	1.99998e-05	2.39348e-05	TRUE	1700025F22Rik	GeneSet 1
number.genes	ENSMUSG00000025420	0.578647	1.99998e-05	2.39348e-05	TRUE	Katnal2	GeneSet 1
number.genes	ENSMUSG00000049606	0.578207	1.99998e-05	2.39348e-05	TRUE	Zfp644	GeneSet 1
number.genes	ENSMUSG00000039720	0.578157	1.99998e-05	2.39348e-05	TRUE	Got1l1	GeneSet 1
number.genes	ENSMUSG00000071104	0.578123	1.99998e-05	2.39348e-05	TRUE	Ccdc110	GeneSet 1
number.genes	ENSMUSG00000004285	0.577942	1.99998e-05	2.39348e-05	TRUE	Atp6v1f	GeneSet 1
number.genes	ENSMUSG00000054727	0.577762	1.99998e-05	2.39348e-05	TRUE	1700013H16Rik	GeneSet 1
number.genes	ENSMUSG00000038806	0.577468	1.99998e-05	2.39348e-05	TRUE	Sde2	GeneSet 1
number.genes	ENSMUSG00000070493	0.577343	1.99998e-05	2.39348e-05	TRUE	Chchd2	GeneSet 1
number.genes	ENSMUSG00000030276	0.577288	1.99998e-05	2.39348e-05	TRUE	Ttll3	GeneSet 1
number.genes	ENSMUSG00000036309	0.57709	1.99998e-05	2.39348e-05	TRUE	Skp1a	GeneSet 1
number.genes	ENSMUSG00000056223	0.576322	1.99998e-05	2.39348e-05	TRUE	Spata31	GeneSet 1
number.genes	ENSMUSG00000037235	0.575914	1.99998e-05	2.39348e-05	TRUE	Mxd4	GeneSet 1
number.genes	ENSMUSG00000024576	0.575799	1.99998e-05	2.39348e-05	TRUE	Csnk1a1	GeneSet 1
number.genes	ENSMUSG00000000365	0.575538	1.99998e-05	2.39348e-05	TRUE	Rnf17	GeneSet 1
number.genes	ENSMUSG00000056999	0.575445	1.99998e-05	2.39348e-05	TRUE	Ide	GeneSet 1
number.genes	ENSMUSG00000070563	0.5754	1.99998e-05	2.39348e-05	TRUE	Spaca4	GeneSet 1
number.genes	ENSMUSG00000003813	0.575389	1.99998e-05	2.39348e-05	TRUE	Rad23a	GeneSet 1
number.genes	ENSMUSG00000037958	0.575168	1.99998e-05	2.39348e-05	TRUE	Ccdc55	GeneSet 1
number.genes	ENSMUSG00000095384	0.574796	1.99998e-05	2.39348e-05	TRUE	1700001F09Rik	GeneSet 1
number.genes	ENSMUSG00000038722	0.57478	1.99998e-05	2.39348e-05	TRUE	Bud31	GeneSet 1
number.genes	ENSMUSG00000037570	0.574445	1.99998e-05	2.39348e-05	TRUE	Mcrs1	GeneSet 1
number.genes	ENSMUSG00000046668	0.574437	1.99998e-05	2.39348e-05	TRUE	Cxxc5	GeneSet 1
number.genes	ENSMUSG00000027942	0.574195	1.99998e-05	2.39348e-05	TRUE	4933434E20Rik	GeneSet 1
number.genes	ENSMUSG00000020283	0.574004	1.99998e-05	2.39348e-05	TRUE	Pex13	GeneSet 1
number.genes	ENSMUSG00000048516	0.573354	1.99998e-05	2.39348e-05	TRUE	Adam26a	GeneSet 1
number.genes	ENSMUSG00000031839	0.573208	1.99998e-05	2.39348e-05	TRUE	Hsbp1	GeneSet 1
number.genes	ENSMUSG00000010608	0.573066	1.99998e-05	2.39348e-05	TRUE	Rbm25	GeneSet 1
number.genes	ENSMUSG00000024776	0.572564	1.99998e-05	2.39348e-05	TRUE	Stambpl1	GeneSet 1
number.genes	ENSMUSG00000003814	0.572309	1.99998e-05	2.39348e-05	TRUE	Calr	GeneSet 1
number.genes	ENSMUSG00000061759	0.572003	1.99998e-05	2.39348e-05	TRUE	1700052N19Rik	GeneSet 1
number.genes	ENSMUSG00000016308	0.571886	1.99998e-05	2.39348e-05	TRUE	Ube2a	GeneSet 1
number.genes	ENSMUSG00000027363	0.571636	1.99998e-05	2.39348e-05	TRUE	Usp8	GeneSet 1
number.genes	ENSMUSG00000027157	0.571612	1.99998e-05	2.39348e-05	TRUE	4930430A15Rik	GeneSet 1
number.genes	ENSMUSG00000028555	0.571371	1.99998e-05	2.39348e-05	TRUE	Ttc39a	GeneSet 1
number.genes	ENSMUSG00000020708	0.571355	1.99998e-05	2.39348e-05	TRUE	Psmc5	GeneSet 1
number.genes	ENSMUSG00000081341	0.571253	1.99998e-05	2.39348e-05	TRUE	Gm14891	GeneSet 1
number.genes	ENSMUSG00000060073	0.570853	1.99998e-05	2.39348e-05	TRUE	Psma3	GeneSet 1
number.genes	ENSMUSG00000038187	0.57059	1.99998e-05	2.39348e-05	TRUE	Btbd10	GeneSet 1
number.genes	ENSMUSG00000064280	0.570195	1.99998e-05	2.39348e-05	TRUE	Ccdc146	GeneSet 1
number.genes	ENSMUSG00000027088	0.569706	1.99998e-05	2.39348e-05	TRUE	Phospho2	GeneSet 1
number.genes	ENSMUSG00000027498	0.569637	1.99998e-05	2.39348e-05	TRUE	Cstf1	GeneSet 1
number.genes	ENSMUSG00000022336	0.569493	1.99998e-05	2.39348e-05	TRUE	Eif3e	GeneSet 1
number.genes	ENSMUSG00000028589	0.569397	1.99998e-05	2.39348e-05	TRUE	1700012P22Rik	GeneSet 1
number.genes	ENSMUSG00000031756	0.569347	1.99998e-05	2.39348e-05	TRUE	Cenpn	GeneSet 1
number.genes	ENSMUSG00000040681	0.569208	1.99998e-05	2.39348e-05	TRUE	Hmgn1	GeneSet 1
number.genes	ENSMUSG00000030096	0.568836	1.99998e-05	2.39348e-05	TRUE	Slc6a6	GeneSet 1
number.genes	ENSMUSG00000028576	0.568773	1.99998e-05	2.39348e-05	TRUE	Ift74	GeneSet 1
number.genes	ENSMUSG00000056260	0.568659	1.99998e-05	2.39348e-05	TRUE	Lrif1	GeneSet 1
number.genes	ENSMUSG00000055547	0.568301	1.99998e-05	2.39348e-05	TRUE	Apobec4	GeneSet 1
number.genes	ENSMUSG00000072612	0.568058	1.99998e-05	2.39348e-05	TRUE	Gm10382	GeneSet 1
number.genes	ENSMUSG00000042672	0.566926	1.99998e-05	2.39348e-05	TRUE	Dcst1	GeneSet 1
number.genes	ENSMUSG00000032316	0.566677	1.99998e-05	2.39348e-05	TRUE	Clk3	GeneSet 1
number.genes	ENSMUSG00000061136	0.566636	1.99998e-05	2.39348e-05	TRUE	Prpf40a	GeneSet 1
number.genes	ENSMUSG00000020212	0.566562	1.99998e-05	2.39348e-05	TRUE	Mdm1	GeneSet 1
number.genes	ENSMUSG00000024306	0.566444	1.99998e-05	2.39348e-05	TRUE	Ccdc178	GeneSet 1
number.genes	ENSMUSG00000026499	0.566216	1.99998e-05	2.39348e-05	TRUE	Acbd3	GeneSet 1
number.genes	ENSMUSG00000022881	0.565732	1.99998e-05	2.39348e-05	TRUE	Rfc4	GeneSet 1
number.genes	ENSMUSG00000027342	0.565586	1.99998e-05	2.39348e-05	TRUE	Pcna	GeneSet 1
number.genes	ENSMUSG00000004096	0.56541	1.99998e-05	2.39348e-05	TRUE	Cwc15	GeneSet 1
number.genes	ENSMUSG00000020612	0.56524	1.99998e-05	2.39348e-05	TRUE	Prkar1a	GeneSet 1
number.genes	ENSMUSG00000037278	0.565189	1.99998e-05	2.39348e-05	TRUE	Tmem97	GeneSet 1
number.genes	ENSMUSG00000023931	0.564894	1.99998e-05	2.39348e-05	TRUE	Efhb	GeneSet 1
number.genes	ENSMUSG00000031831	0.564844	1.99998e-05	2.39348e-05	TRUE	Dnaaf1	GeneSet 1
number.genes	ENSMUSG00000038005	0.564532	1.99998e-05	2.39348e-05	TRUE	2700029M09Rik	GeneSet 1
number.genes	ENSMUSG00000030795	0.564512	1.99998e-05	2.39348e-05	TRUE	Fus	GeneSet 1
number.genes	ENSMUSG00000036867	0.564155	1.99998e-05	2.39348e-05	TRUE	Smad6	GeneSet 1
number.genes	ENSMUSG00000014504	0.564132	1.99998e-05	2.39348e-05	TRUE	Srp19	GeneSet 1
number.genes	ENSMUSG00000044556	0.563991	1.99998e-05	2.39348e-05	TRUE	Tex38	GeneSet 1
number.genes	ENSMUSG00000056537	0.563864	1.99998e-05	2.39348e-05	TRUE	Rlim	GeneSet 1
number.genes	ENSMUSG00000032051	0.563623	1.99998e-05	2.39348e-05	TRUE	Fdx1	GeneSet 1
number.genes	ENSMUSG00000006373	0.563449	1.99998e-05	2.39348e-05	TRUE	Pgrmc1	GeneSet 1
number.genes	ENSMUSG00000067795	0.563415	1.99998e-05	2.39348e-05	TRUE	4930444P10Rik	GeneSet 1
number.genes	ENSMUSG00000032740	0.563361	1.99998e-05	2.39348e-05	TRUE	Ccdc88a	GeneSet 1
number.genes	ENSMUSG00000012211	0.562679	1.99998e-05	2.39348e-05	TRUE	Tex22	GeneSet 1
number.genes	ENSMUSG00000025326	0.561944	1.99998e-05	2.39348e-05	TRUE	Ube3a	GeneSet 1
number.genes	ENSMUSG00000022749	0.561826	1.99998e-05	2.39348e-05	TRUE	Tbc1d23	GeneSet 1
number.genes	ENSMUSG00000024154	0.561566	1.99998e-05	2.39348e-05	TRUE	Gtf2a1l	GeneSet 1
number.genes	ENSMUSG00000020849	0.561348	1.99998e-05	2.39348e-05	TRUE	Ywhae	GeneSet 1
number.genes	ENSMUSG00000029330	0.561003	1.99998e-05	2.39348e-05	TRUE	Cds1	GeneSet 1
number.genes	ENSMUSG00000023883	0.560992	1.99998e-05	2.39348e-05	TRUE	Phf10	GeneSet 1
number.genes	ENSMUSG00000004347	0.560638	1.99998e-05	2.39348e-05	TRUE	Pde1c	GeneSet 1
number.genes	ENSMUSG00000039782	0.560305	1.99998e-05	2.39348e-05	TRUE	Cpeb2	GeneSet 1
number.genes	ENSMUSG00000061650	0.560022	1.99998e-05	2.39348e-05	TRUE	Med9	GeneSet 1
number.genes	ENSMUSG00000034349	0.559979	1.99998e-05	2.39348e-05	TRUE	Smc4	GeneSet 1
number.genes	ENSMUSG00000036292	0.559376	1.99998e-05	2.39348e-05	TRUE	Gramd1c	GeneSet 1
number.genes	ENSMUSG00000060499	0.559062	1.99998e-05	2.39348e-05	TRUE	Rpl10l	GeneSet 1
number.genes	ENSMUSG00000003436	0.558923	1.99998e-05	2.39348e-05	TRUE	Dll3	GeneSet 1
number.genes	ENSMUSG00000020545	0.558726	1.99998e-05	2.39348e-05	TRUE	Lrrc72	GeneSet 1
number.genes	ENSMUSG00000007867	0.558698	1.99998e-05	2.39348e-05	TRUE	Ift43	GeneSet 1
number.genes	ENSMUSG00000021572	0.558456	1.99998e-05	2.39348e-05	TRUE	Cep72	GeneSet 1
number.genes	ENSMUSG00000039756	0.558285	1.99998e-05	2.39348e-05	TRUE	Dnttip2	GeneSet 2
number.genes	ENSMUSG00000016018	0.558255	1.99998e-05	2.39348e-05	TRUE	Skiv2l2	GeneSet 2
number.genes	ENSMUSG00000034723	0.557957	1.99998e-05	2.39348e-05	TRUE	Tmx4	GeneSet 2
number.genes	ENSMUSG00000072878	0.557953	1.99998e-05	2.39348e-05	TRUE	1700123L14Rik	GeneSet 2
number.genes	ENSMUSG00000022403	0.557867	1.99998e-05	2.39348e-05	TRUE	St13	GeneSet 2
number.genes	ENSMUSG00000064145	0.55768	1.99998e-05	2.39348e-05	TRUE	Arih2	GeneSet 2
number.genes	ENSMUSG00000042396	0.557665	1.99998e-05	2.39348e-05	TRUE	Rbm7	GeneSet 2
number.genes	ENSMUSG00000086951	0.557508	1.99998e-05	2.39348e-05	TRUE	1700051A21Rik	GeneSet 2
number.genes	ENSMUSG00000060636	0.557468	1.99998e-05	2.39348e-05	TRUE	Rpl35a	GeneSet 2
number.genes	ENSMUSG00000027959	0.557397	1.99998e-05	2.39348e-05	TRUE	Sass6	GeneSet 2
number.genes	ENSMUSG00000031754	0.557341	1.99998e-05	2.39348e-05	TRUE	Nudt21	GeneSet 2
number.genes	ENSMUSG00000026019	0.556387	1.99998e-05	2.39348e-05	TRUE	Wdr12	GeneSet 2
number.genes	ENSMUSG00000058267	0.556295	1.99998e-05	2.39348e-05	TRUE	Mrps14	GeneSet 2
number.genes	ENSMUSG00000018481	0.556227	1.99998e-05	2.39348e-05	TRUE	Appbp2	GeneSet 2
number.genes	ENSMUSG00000022603	0.556105	1.99998e-05	2.39348e-05	TRUE	Mroh4	GeneSet 2
number.genes	ENSMUSG00000032382	0.555902	1.99998e-05	2.39348e-05	TRUE	Snx1	GeneSet 2
number.genes	ENSMUSG00000050844	0.555694	1.99998e-05	2.39348e-05	TRUE	1700020N01Rik	GeneSet 2
number.genes	ENSMUSG00000017428	0.555671	1.99998e-05	2.39348e-05	TRUE	Psmd11	GeneSet 2
number.genes	ENSMUSG00000042541	0.555623	1.99998e-05	2.39348e-05	TRUE	Shfm1	GeneSet 2
number.genes	ENSMUSG00000028741	0.555587	1.99998e-05	2.39348e-05	TRUE	Mrto4	GeneSet 2
number.genes	ENSMUSG00000032530	0.555346	1.99998e-05	2.39348e-05	TRUE	Lyzl4	GeneSet 2
number.genes	ENSMUSG00000054079	0.555129	1.99998e-05	2.39348e-05	TRUE	Utp18	GeneSet 2
number.genes	ENSMUSG00000026987	0.554904	1.99998e-05	2.39348e-05	TRUE	Baz2b	GeneSet 2
number.genes	ENSMUSG00000100133	0.5549	1.99998e-05	2.39348e-05	TRUE	Tgif2lx1	GeneSet 2
number.genes	ENSMUSG00000025626	0.554689	1.99998e-05	2.39348e-05	TRUE	Phf6	GeneSet 2
number.genes	ENSMUSG00000026994	0.554647	1.99998e-05	2.39348e-05	TRUE	Galnt3	GeneSet 2
number.genes	ENSMUSG00000014313	0.554614	1.99998e-05	2.39348e-05	TRUE	Cox6c	GeneSet 2
number.genes	ENSMUSG00000027160	0.554517	1.99998e-05	2.39348e-05	TRUE	Ccdc34	GeneSet 2
number.genes	ENSMUSG00000046723	0.554444	1.99998e-05	2.39348e-05	TRUE	Adam24	GeneSet 2
number.genes	ENSMUSG00000025245	0.554236	1.99998e-05	2.39348e-05	TRUE	Lztfl1	GeneSet 2
number.genes	ENSMUSG00000033799	0.553867	1.99998e-05	2.39348e-05	TRUE	Fam208b	GeneSet 2
number.genes	ENSMUSG00000024233	0.55367	1.99998e-05	2.39348e-05	TRUE	Lyzl1	GeneSet 2
number.genes	ENSMUSG00000041763	0.553657	1.99998e-05	2.39348e-05	TRUE	Tpp2	GeneSet 2
number.genes	ENSMUSG00000022783	0.55365	1.99998e-05	2.39348e-05	TRUE	Spag6	GeneSet 2
number.genes	ENSMUSG00000051234	0.553622	1.99998e-05	2.39348e-05	TRUE	Rnf7	GeneSet 2
number.genes	ENSMUSG00000074579	0.553602	1.99998e-05	2.39348e-05	TRUE	Lekr1	GeneSet 2
number.genes	ENSMUSG00000021595	0.553599	1.99998e-05	2.39348e-05	TRUE	Nsun2	GeneSet 2
number.genes	ENSMUSG00000051769	0.553111	1.99998e-05	2.39348e-05	TRUE	Wfdc15a	GeneSet 2
number.genes	ENSMUSG00000028890	0.55285	1.99998e-05	2.39348e-05	TRUE	Mtf1	GeneSet 2
number.genes	ENSMUSG00000022205	0.552553	1.99998e-05	2.39348e-05	TRUE	Sub1	GeneSet 2
number.genes	ENSMUSG00000062224	0.552552	1.99998e-05	2.39348e-05	TRUE	4933411G06Rik	GeneSet 2
number.genes	ENSMUSG00000022674	0.551832	1.99998e-05	2.39348e-05	TRUE	Ube2v2	GeneSet 2
number.genes	ENSMUSG00000027671	0.551331	1.99998e-05	2.39348e-05	TRUE	Actl6a	GeneSet 2
number.genes	ENSMUSG00000025038	0.551256	1.99998e-05	2.39348e-05	TRUE	Efhc2	GeneSet 2
number.genes	ENSMUSG00000014529	0.550947	1.99998e-05	2.39348e-05	TRUE	Tmbim7	GeneSet 2
number.genes	ENSMUSG00000030663	0.550902	1.99998e-05	2.39348e-05	TRUE	1110004F10Rik	GeneSet 2
number.genes	ENSMUSG00000022023	0.550877	1.99998e-05	2.39348e-05	TRUE	Wbp4	GeneSet 2
number.genes	ENSMUSG00000026831	0.550825	1.99998e-05	2.39348e-05	TRUE	1700007K13Rik	GeneSet 2
number.genes	ENSMUSG00000045463	0.550807	1.99998e-05	2.39348e-05	TRUE	Slco6b1	GeneSet 2
number.genes	ENSMUSG00000030685	0.550501	1.99998e-05	2.39348e-05	TRUE	Kctd13	GeneSet 2
number.genes	ENSMUSG00000008822	0.550293	1.99998e-05	2.39348e-05	TRUE	Acyp1	GeneSet 2
number.genes	ENSMUSG00000020525	0.550038	1.99998e-05	2.39348e-05	TRUE	Ppm1d	GeneSet 2
number.genes	ENSMUSG00000078315	0.549958	1.99998e-05	2.39348e-05	TRUE	Fam47c	GeneSet 2
number.genes	ENSMUSG00000034083	0.549905	1.99998e-05	2.39348e-05	TRUE	Ccdc174	GeneSet 2
number.genes	ENSMUSG00000025287	0.549688	1.99998e-05	2.39348e-05	TRUE	Acot9	GeneSet 2
number.genes	ENSMUSG00000037418	0.549525	1.99998e-05	2.39348e-05	TRUE	Best1	GeneSet 2
number.genes	ENSMUSG00000067338	0.549491	1.99998e-05	2.39348e-05	TRUE	Tuba3b	GeneSet 2
number.genes	ENSMUSG00000042525	0.549199	1.99998e-05	2.39348e-05	TRUE	4933428M09Rik	GeneSet 2
number.genes	ENSMUSG00000100194	0.54884	1.99998e-05	2.39348e-05	TRUE	Tgif2lx2	GeneSet 2
number.genes	ENSMUSG00000030544	0.548807	1.99998e-05	2.39348e-05	TRUE	Mesp1	GeneSet 2
number.genes	ENSMUSG00000085984	0.54819	1.99998e-05	2.39348e-05	TRUE	1700001G11Rik	GeneSet 2
number.genes	ENSMUSG00000032905	0.548044	1.99998e-05	2.39348e-05	TRUE	Atg12	GeneSet 2
number.genes	ENSMUSG00000047565	0.548038	1.99998e-05	2.39348e-05	TRUE	Acot10	GeneSet 2
number.genes	ENSMUSG00000023089	0.547643	1.99998e-05	2.39348e-05	TRUE	Ndufa5	GeneSet 2
number.genes	ENSMUSG00000036781	0.547519	1.99998e-05	2.39348e-05	TRUE	Rps27l	GeneSet 2
number.genes	ENSMUSG00000039530	0.547434	1.99998e-05	2.39348e-05	TRUE	Tusc3	GeneSet 2
number.genes	ENSMUSG00000046282	0.547376	1.99998e-05	2.39348e-05	TRUE	Adam20	GeneSet 2
number.genes	ENSMUSG00000029089	0.547279	1.99998e-05	2.39348e-05	TRUE	Pacrgl	GeneSet 2
number.genes	ENSMUSG00000038797	0.547029	1.99998e-05	2.39348e-05	TRUE	Zscan2	GeneSet 2
number.genes	ENSMUSG00000020056	0.546847	1.99998e-05	2.39348e-05	TRUE	Ccdc53	GeneSet 2
number.genes	ENSMUSG00000038451	0.546665	1.99998e-05	2.39348e-05	TRUE	Spsb2	GeneSet 2
number.genes	ENSMUSG00000020397	0.54661	1.99998e-05	2.39348e-05	TRUE	Med7	GeneSet 2
number.genes	ENSMUSG00000021534	0.54655	1.99998e-05	2.39348e-05	TRUE	1700001L19Rik	GeneSet 2
number.genes	ENSMUSG00000038408	0.546302	1.99998e-05	2.39348e-05	TRUE	1700018A04Rik	GeneSet 2
number.genes	ENSMUSG00000052273	0.546152	1.99998e-05	2.39348e-05	TRUE	Dnah3	GeneSet 2
number.genes	ENSMUSG00000022247	0.545935	1.99998e-05	2.39348e-05	TRUE	Brix1	GeneSet 2
number.genes	ENSMUSG00000012042	0.545861	1.99998e-05	2.39348e-05	TRUE	4930579F01Rik	GeneSet 2
number.genes	ENSMUSG00000049550	0.545782	1.99998e-05	2.39348e-05	TRUE	Clip1	GeneSet 2
number.genes	ENSMUSG00000095595	0.545575	1.99998e-05	2.39348e-05	TRUE	Fam177a	GeneSet 2
number.genes	ENSMUSG00000028410	0.545297	1.99998e-05	2.39348e-05	TRUE	Dnaja1	GeneSet 2
number.genes	ENSMUSG00000039016	0.54509	1.99998e-05	2.39348e-05	TRUE	Timm8b	GeneSet 2
number.genes	ENSMUSG00000058388	0.544579	1.99998e-05	2.39348e-05	TRUE	Phtf1	GeneSet 2
number.genes	ENSMUSG00000032397	0.544337	1.99998e-05	2.39348e-05	TRUE	Tipin	GeneSet 2
number.genes	ENSMUSG00000030275	0.544282	1.99998e-05	2.39348e-05	TRUE	Etnk1	GeneSet 2
number.genes	ENSMUSG00000042675	0.544014	1.99998e-05	2.39348e-05	TRUE	Ypel3	GeneSet 2
number.genes	ENSMUSG00000066944	0.543812	1.99998e-05	2.39348e-05	TRUE	4921513D11Rik	GeneSet 2
number.genes	ENSMUSG00000022365	0.543807	1.99998e-05	2.39348e-05	TRUE	Derl1	GeneSet 2
number.genes	ENSMUSG00000047361	0.543625	1.99998e-05	2.39348e-05	TRUE	Gm973	GeneSet 2
number.genes	ENSMUSG00000101708	0.543456	1.99998e-05	2.39348e-05	TRUE	Gm28453	GeneSet 2
number.genes	ENSMUSG00000042246	0.543185	1.99998e-05	2.39348e-05	TRUE	Tmc7	GeneSet 2
number.genes	ENSMUSG00000021981	0.543176	1.99998e-05	2.39348e-05	TRUE	Cab39l	GeneSet 2
number.genes	ENSMUSG00000037628	0.543159	1.99998e-05	2.39348e-05	TRUE	Cdkn3	GeneSet 2
number.genes	ENSMUSG00000102416	0.542902	1.99998e-05	2.39348e-05	TRUE	4933424G06Rik	GeneSet 2
number.genes	ENSMUSG00000026331	0.542872	1.99998e-05	2.39348e-05	TRUE	Slco6c1	GeneSet 2
number.genes	ENSMUSG00000056216	0.542786	1.99998e-05	2.39348e-05	TRUE	Cebpg	GeneSet 2
number.genes	ENSMUSG00000035491	0.542509	1.99998e-05	2.39348e-05	TRUE	1600014K23Rik	GeneSet 2
number.genes	ENSMUSG00000024067	0.54246	1.99998e-05	2.39348e-05	TRUE	Dpy30	GeneSet 2
number.genes	ENSMUSG00000035851	0.542454	1.99998e-05	2.39348e-05	TRUE	Ythdc1	GeneSet 2
number.genes	ENSMUSG00000021500	0.542407	1.99998e-05	2.39348e-05	TRUE	Ddx46	GeneSet 2
number.genes	ENSMUSG00000104960	0.542266	1.99998e-05	2.39348e-05	TRUE	Snhg8	GeneSet 2
number.genes	ENSMUSG00000031590	0.542189	1.99998e-05	2.39348e-05	TRUE	Frg1	GeneSet 2
number.genes	ENSMUSG00000046841	0.541527	1.99998e-05	2.39348e-05	TRUE	Ckap4	GeneSet 2
number.genes	ENSMUSG00000029670	0.54152	1.99998e-05	2.39348e-05	TRUE	Ing3	GeneSet 2
number.genes	ENSMUSG00000007036	0.541413	1.99998e-05	2.39348e-05	TRUE	Abhd16a	GeneSet 2
number.genes	ENSMUSG00000036977	0.540898	1.99998e-05	2.39348e-05	TRUE	Anapc10	GeneSet 2
number.genes	ENSMUSG00000025234	0.540802	1.99998e-05	2.39348e-05	TRUE	Arih1	GeneSet 2
number.genes	ENSMUSG00000036112	0.540475	1.99998e-05	2.39348e-05	TRUE	Metap2	GeneSet 2
number.genes	ENSMUSG00000100684	0.540162	1.99998e-05	2.39348e-05	TRUE	Gm20268	GeneSet 2
number.genes	ENSMUSG00000048602	0.539915	1.99998e-05	2.39348e-05	TRUE	Morc2b	GeneSet 2
number.genes	ENSMUSG00000029620	0.539641	1.99998e-05	2.39348e-05	TRUE	1700018F24Rik	GeneSet 2
number.genes	ENSMUSG00000030792	0.538994	1.99998e-05	2.39348e-05	TRUE	Dkkl1	GeneSet 2
number.genes	ENSMUSG00000062825	0.538973	1.99998e-05	2.39348e-05	TRUE	Actg1	GeneSet 2
number.genes	ENSMUSG00000021737	0.538937	1.99998e-05	2.39348e-05	TRUE	Psmd6	GeneSet 2
number.genes	ENSMUSG00000029678	0.538902	1.99998e-05	2.39348e-05	TRUE	Hyal5	GeneSet 2
number.genes	ENSMUSG00000071657	0.538879	1.99998e-05	2.39348e-05	TRUE	Bscl2	GeneSet 2
number.genes	ENSMUSG00000024287	0.538787	1.99998e-05	2.39348e-05	TRUE	Thoc1	GeneSet 2
number.genes	ENSMUSG00000028648	0.538645	1.99998e-05	2.39348e-05	TRUE	Ndufs5	GeneSet 2
number.genes	ENSMUSG00000024217	0.537933	1.99998e-05	2.39348e-05	TRUE	Snrpc	GeneSet 2
number.genes	ENSMUSG00000036873	0.537865	1.99998e-05	2.39348e-05	TRUE	2410004B18Rik	GeneSet 2
number.genes	ENSMUSG00000064158	0.537862	1.99998e-05	2.39348e-05	TRUE	Izumo1	GeneSet 2
number.genes	ENSMUSG00000034031	0.537661	1.99998e-05	2.39348e-05	TRUE	1700106J16Rik	GeneSet 2
number.genes	ENSMUSG00000035142	0.537605	1.99998e-05	2.39348e-05	TRUE	Nubpl	GeneSet 2
number.genes	ENSMUSG00000004934	0.537224	1.99998e-05	2.39348e-05	TRUE	Pias4	GeneSet 2
number.genes	ENSMUSG00000019303	0.537154	1.99998e-05	2.39348e-05	TRUE	Psmc3ip	GeneSet 2
number.genes	ENSMUSG00000043319	0.537109	1.99998e-05	2.39348e-05	TRUE	Cox8c	GeneSet 2
number.genes	ENSMUSG00000099574	0.536888	1.99998e-05	2.39348e-05	TRUE	1700121L03Rik	GeneSet 2
number.genes	ENSMUSG00000028271	0.53676	1.99998e-05	2.39348e-05	TRUE	Gtf2b	GeneSet 2
number.genes	ENSMUSG00000028902	0.536736	1.99998e-05	2.39348e-05	TRUE	Sf3a3	GeneSet 2
number.genes	ENSMUSG00000045948	0.536557	1.99998e-05	2.39348e-05	TRUE	Mrps12	GeneSet 2
number.genes	ENSMUSG00000020514	0.5364	1.99998e-05	2.39348e-05	TRUE	Mrpl22	GeneSet 2
number.genes	ENSMUSG00000084811	0.536285	1.99998e-05	2.39348e-05	TRUE	1700092E19Rik	GeneSet 2
number.genes	ENSMUSG00000031576	0.536204	1.99998e-05	2.39348e-05	TRUE	Kcnu1	GeneSet 2
number.genes	ENSMUSG00000039828	0.53587	1.99998e-05	2.39348e-05	TRUE	Wdr70	GeneSet 2
number.genes	ENSMUSG00000032301	0.535404	1.99998e-05	2.39348e-05	TRUE	Psma4	GeneSet 2
number.genes	ENSMUSG00000053730	0.535287	1.99998e-05	2.39348e-05	TRUE	Tmem39b	GeneSet 2
number.genes	ENSMUSG00000027480	0.535172	1.99998e-05	2.39348e-05	TRUE	Sun5	GeneSet 2
number.genes	ENSMUSG00000021546	0.534319	1.99998e-05	2.39348e-05	TRUE	Hnrnpk	GeneSet 2
number.genes	ENSMUSG00000025613	0.534242	1.99998e-05	2.39348e-05	TRUE	Cct8	GeneSet 2
number.genes	ENSMUSG00000028188	0.534183	1.99998e-05	2.39348e-05	TRUE	Spata1	GeneSet 2
number.genes	ENSMUSG00000029687	0.534037	1.99998e-05	2.39348e-05	TRUE	Ezh2	GeneSet 2
number.genes	ENSMUSG00000044906	0.53387	1.99998e-05	2.39348e-05	TRUE	4930503L19Rik	GeneSet 2
number.genes	ENSMUSG00000022744	0.533536	1.99998e-05	2.39348e-05	TRUE	Cldnd1	GeneSet 2
number.genes	ENSMUSG00000041870	0.533204	1.99998e-05	2.39348e-05	TRUE	Ankrd13a	GeneSet 2
number.genes	ENSMUSG00000022960	0.533189	1.99998e-05	2.39348e-05	TRUE	Donson	GeneSet 2
number.genes	ENSMUSG00000048003	0.533172	1.99998e-05	2.39348e-05	TRUE	Catsper4	GeneSet 2
number.genes	ENSMUSG00000069189	0.533103	1.99998e-05	2.39348e-05	TRUE	Zdhhc11	GeneSet 2
number.genes	ENSMUSG00000042320	0.532757	1.99998e-05	2.39348e-05	TRUE	Prox2	GeneSet 2
number.genes	ENSMUSG00000030105	0.53269	1.99998e-05	2.39348e-05	TRUE	Arl8b	GeneSet 2
number.genes	ENSMUSG00000027822	0.532492	1.99998e-05	2.39348e-05	TRUE	Slc33a1	GeneSet 2
number.genes	ENSMUSG00000002625	0.532464	1.99998e-05	2.39348e-05	TRUE	Akap8l	GeneSet 2
number.genes	ENSMUSG00000075703	0.532336	1.99998e-05	2.39348e-05	TRUE	Ept1	GeneSet 2
number.genes	ENSMUSG00000001175	0.5321	1.99998e-05	2.39348e-05	TRUE	Calm1	GeneSet 2
number.genes	ENSMUSG00000039221	0.531943	1.99998e-05	2.39348e-05	TRUE	Rpl22l1	GeneSet 2
number.genes	ENSMUSG00000032480	0.531093	1.99998e-05	2.39348e-05	TRUE	Dhx30	GeneSet 2
number.genes	ENSMUSG00000049476	0.530872	1.99998e-05	2.39348e-05	TRUE	1700104B16Rik	GeneSet 2
number.genes	ENSMUSG00000025584	0.53025	1.99998e-05	2.39348e-05	TRUE	Pde8a	GeneSet 2
number.genes	ENSMUSG00000035443	0.53015	1.99998e-05	2.39348e-05	TRUE	Thyn1	GeneSet 2
number.genes	ENSMUSG00000029427	0.530096	1.99998e-05	2.39348e-05	TRUE	Zcchc8	GeneSet 2
number.genes	ENSMUSG00000037531	0.530092	1.99998e-05	2.39348e-05	TRUE	Mrpl47	GeneSet 2
number.genes	ENSMUSG00000030850	0.529974	1.99998e-05	2.39348e-05	TRUE	Ate1	GeneSet 2
number.genes	ENSMUSG00000046258	0.529641	1.99998e-05	2.39348e-05	TRUE	Adam29	GeneSet 2
number.genes	ENSMUSG00000029422	0.529475	1.99998e-05	2.39348e-05	TRUE	Rsrc2	GeneSet 2
number.genes	ENSMUSG00000034175	0.529395	1.99998e-05	2.39348e-05	TRUE	Rhbdd3	GeneSet 2
number.genes	ENSMUSG00000024091	0.529119	1.99998e-05	2.39348e-05	TRUE	Vapa	GeneSet 2
number.genes	ENSMUSG00000047227	0.529087	1.99998e-05	2.39348e-05	TRUE	Gm527	GeneSet 2
number.genes	ENSMUSG00000026970	0.528693	1.99998e-05	2.39348e-05	TRUE	Rbms1	GeneSet 2
number.genes	ENSMUSG00000022236	0.528524	1.99998e-05	2.39348e-05	TRUE	Ropn1l	GeneSet 2
number.genes	ENSMUSG00000032057	0.528472	1.99998e-05	2.39348e-05	TRUE	4833427G06Rik	GeneSet 2
number.genes	ENSMUSG00000079620	0.528376	1.99998e-05	2.39348e-05	TRUE	Muc4	GeneSet 2
number.genes	ENSMUSG00000090505	0.528324	1.99998e-05	2.39348e-05	TRUE	Gm3486	GeneSet 2
number.genes	ENSMUSG00000032637	0.528196	1.99998e-05	2.39348e-05	TRUE	Atxn2l	GeneSet 2
number.genes	ENSMUSG00000031916	0.52807	1.99998e-05	2.39348e-05	TRUE	Cog8	GeneSet 2
number.genes	ENSMUSG00000034842	0.528037	1.99998e-05	2.39348e-05	TRUE	Art3	GeneSet 2
number.genes	ENSMUSG00000026171	0.527859	1.99998e-05	2.39348e-05	TRUE	Rnf25	GeneSet 2
number.genes	ENSMUSG00000050677	0.527739	1.99998e-05	2.39348e-05	TRUE	Ccdc96	GeneSet 2
number.genes	ENSMUSG00000042487	0.527623	1.99998e-05	2.39348e-05	TRUE	Leo1	GeneSet 2
number.genes	ENSMUSG00000080268	0.527455	1.99998e-05	2.39348e-05	TRUE	Brms1	GeneSet 2
number.genes	ENSMUSG00000028310	0.526959	1.99998e-05	2.39348e-05	TRUE	Ppp3r2	GeneSet 2
number.genes	ENSMUSG00000030708	0.526782	1.99998e-05	2.39348e-05	TRUE	Dnajb13	GeneSet 2
number.genes	ENSMUSG00000038498	0.526599	1.99998e-05	2.39348e-05	TRUE	Catsper1	GeneSet 2
number.genes	ENSMUSG00000026279	0.526524	1.99998e-05	2.39348e-05	TRUE	Thap4	GeneSet 2
number.genes	ENSMUSG00000038563	0.52625	1.99998e-05	2.39348e-05	TRUE	Eftud1	GeneSet 2
number.genes	ENSMUSG00000021768	0.526094	1.99998e-05	2.39348e-05	TRUE	Dusp13	GeneSet 2
number.genes	ENSMUSG00000032239	0.525738	1.99998e-05	2.39348e-05	TRUE	Rp9	GeneSet 2
number.genes	ENSMUSG00000095040	0.525569	1.99998e-05	2.39348e-05	TRUE	1700001J03Rik	GeneSet 2
number.genes	ENSMUSG00000039159	0.525338	1.99998e-05	2.39348e-05	TRUE	Ube2h	GeneSet 2
number.genes	ENSMUSG00000048520	0.525117	1.99998e-05	2.39348e-05	TRUE	Fbxl13	GeneSet 2
number.genes	ENSMUSG00000017307	0.525026	1.99998e-05	2.39348e-05	TRUE	Acot8	GeneSet 2
number.genes	ENSMUSG00000062352	0.524994	1.99998e-05	2.39348e-05	TRUE	Itgb1bp1	GeneSet 2
number.genes	ENSMUSG00000041431	0.524931	1.99998e-05	2.39348e-05	TRUE	Ccnb1	GeneSet 2
number.genes	ENSMUSG00000028701	0.524512	1.99998e-05	2.39348e-05	TRUE	Lurap1	GeneSet 2
number.genes	ENSMUSG00000026209	0.524068	1.99998e-05	2.39348e-05	TRUE	Dnpep	GeneSet 2
number.genes	ENSMUSG00000062075	0.524037	1.99998e-05	2.39348e-05	TRUE	Lmnb2	GeneSet 2
number.genes	ENSMUSG00000002324	0.524016	1.99998e-05	2.39348e-05	TRUE	Rec8	GeneSet 2
number.genes	ENSMUSG00000029730	0.523932	1.99998e-05	2.39348e-05	TRUE	Mcm7	GeneSet 2
number.genes	ENSMUSG00000024966	0.523483	1.99998e-05	2.39348e-05	TRUE	Stip1	GeneSet 2
number.genes	ENSMUSG00000022422	0.522918	1.99998e-05	2.39348e-05	TRUE	Dscc1	GeneSet 2
number.genes	ENSMUSG00000027502	0.522797	1.99998e-05	2.39348e-05	TRUE	Rtfdc1	GeneSet 2
number.genes	ENSMUSG00000052337	0.522791	1.99998e-05	2.39348e-05	TRUE	Immt	GeneSet 2
number.genes	ENSMUSG00000099966	0.52278	1.99998e-05	2.39348e-05	TRUE	2810402E24Rik	GeneSet 2
number.genes	ENSMUSG00000036282	0.522662	1.99998e-05	2.39348e-05	TRUE	Naa30	GeneSet 2
number.genes	ENSMUSG00000031552	0.52258	1.99998e-05	2.39348e-05	TRUE	Adam18	GeneSet 2
number.genes	ENSMUSG00000072663	0.522529	1.99998e-05	2.39348e-05	TRUE	Spef2	GeneSet 2
number.genes	ENSMUSG00000097424	0.522489	1.99998e-05	2.39348e-05	TRUE	1700030M09Rik	GeneSet 2
number.genes	ENSMUSG00000043468	0.522319	1.99998e-05	2.39348e-05	TRUE	Adam30	GeneSet 2
number.genes	ENSMUSG00000028729	0.522296	1.99998e-05	2.39348e-05	TRUE	Ebna1bp2	GeneSet 2
number.genes	ENSMUSG00000034118	0.522254	1.99998e-05	2.39348e-05	TRUE	Tpst1	GeneSet 2
number.genes	ENSMUSG00000022064	0.522029	1.99998e-05	2.39348e-05	TRUE	Pibf1	GeneSet 2
number.genes	ENSMUSG00000027079	0.521951	1.99998e-05	2.39348e-05	TRUE	Clp1	GeneSet 2
number.genes	ENSMUSG00000081638	0.521815	1.99998e-05	2.39348e-05	TRUE	Gm14594	GeneSet 2
number.genes	ENSMUSG00000002728	0.521377	1.99998e-05	2.39348e-05	TRUE	Naa20	GeneSet 2
number.genes	ENSMUSG00000056919	0.521352	1.99998e-05	2.39348e-05	TRUE	Cep162	GeneSet 2
number.genes	ENSMUSG00000026766	0.521306	1.99998e-05	2.39348e-05	TRUE	Mmadhc	GeneSet 2
number.genes	ENSMUSG00000057554	0.521258	1.99998e-05	2.39348e-05	TRUE	Lgals8	GeneSet 2
number.genes	ENSMUSG00000002279	0.521216	1.99998e-05	2.39348e-05	TRUE	Lmf1	GeneSet 2
number.genes	ENSMUSG00000034108	0.521214	1.99998e-05	2.39348e-05	TRUE	Ccs	GeneSet 2
number.genes	ENSMUSG00000019470	0.520794	1.99998e-05	2.39348e-05	TRUE	Xab2	GeneSet 2
number.genes	ENSMUSG00000058022	0.520697	1.99998e-05	2.39348e-05	TRUE	Adtrp	GeneSet 2
number.genes	ENSMUSG00000097898	0.52056	1.99998e-05	2.39348e-05	TRUE	4930455B14Rik	GeneSet 2
number.genes	ENSMUSG00000036572	0.520532	1.99998e-05	2.39348e-05	TRUE	Upf3b	GeneSet 2
number.genes	ENSMUSG00000047260	0.520074	1.99998e-05	2.39348e-05	TRUE	Emc6	GeneSet 2
number.genes	ENSMUSG00000045160	0.519819	1.99998e-05	2.39348e-05	TRUE	Bola3	GeneSet 2
number.genes	ENSMUSG00000018442	0.519708	1.99998e-05	2.39348e-05	TRUE	Derl2	GeneSet 2
number.genes	ENSMUSG00000035614	0.519541	1.99998e-05	2.39348e-05	TRUE	Fam179b	GeneSet 2
number.genes	ENSMUSG00000087213	0.519393	1.99998e-05	2.39348e-05	TRUE	2810408I11Rik	GeneSet 2
number.genes	ENSMUSG00000021039	0.519365	1.99998e-05	2.39348e-05	TRUE	Snw1	GeneSet 2
number.genes	ENSMUSG00000038462	0.518954	1.99998e-05	2.39348e-05	TRUE	Uqcrfs1	GeneSet 2
number.genes	ENSMUSG00000028337	0.518532	1.99998e-05	2.39348e-05	TRUE	Coro2a	GeneSet 2
number.genes	ENSMUSG00000031812	0.518398	1.99998e-05	2.39348e-05	TRUE	Map1lc3b	GeneSet 2
number.genes	ENSMUSG00000021391	0.518292	1.99998e-05	2.39348e-05	TRUE	Cenpp	GeneSet 2
number.genes	ENSMUSG00000021484	0.518186	1.99998e-05	2.39348e-05	TRUE	Lman2	GeneSet 2
number.genes	ENSMUSG00000039209	0.518042	1.99998e-05	2.39348e-05	TRUE	Rpl39l	GeneSet 2
number.genes	ENSMUSG00000024309	0.517908	1.99998e-05	2.39348e-05	TRUE	Pfdn6	GeneSet 2
number.genes	ENSMUSG00000018733	0.517701	1.99998e-05	2.39348e-05	TRUE	Pex12	GeneSet 2
number.genes	ENSMUSG00000031429	0.517606	1.99998e-05	2.39348e-05	TRUE	Psmd10	GeneSet 2
number.genes	ENSMUSG00000050304	0.517589	1.99998e-05	2.39348e-05	TRUE	Slc25a2	GeneSet 2
number.genes	ENSMUSG00000049719	0.516893	1.99998e-05	2.39348e-05	TRUE	Prss46	GeneSet 2
number.genes	ENSMUSG00000028976	0.516539	1.99998e-05	2.39348e-05	TRUE	Slc2a5	GeneSet 2
number.genes	ENSMUSG00000041716	0.516436	1.99998e-05	2.39348e-05	TRUE	Gm20604	GeneSet 2
number.genes	ENSMUSG00000078958	0.516291	1.99998e-05	2.39348e-05	TRUE	Atp6ap1l	GeneSet 2
number.genes	ENSMUSG00000021987	0.516014	1.99998e-05	2.39348e-05	TRUE	Mtmr6	GeneSet 2
number.genes	ENSMUSG00000032023	0.515879	1.99998e-05	2.39348e-05	TRUE	4931429I11Rik	GeneSet 2
number.genes	ENSMUSG00000034544	0.5157	1.99998e-05	2.39348e-05	TRUE	Rsrc1	GeneSet 2
number.genes	ENSMUSG00000050945	0.514931	1.99998e-05	2.39348e-05	TRUE	Zfp438	GeneSet 2
number.genes	ENSMUSG00000008028	0.514789	1.99998e-05	2.39348e-05	TRUE	1700008O03Rik	GeneSet 2
number.genes	ENSMUSG00000024491	0.514107	1.99998e-05	2.39348e-05	TRUE	Rbm27	GeneSet 2
number.genes	ENSMUSG00000073102	0.513944	1.99998e-05	2.39348e-05	TRUE	Drc1	GeneSet 2
number.genes	ENSMUSG00000020328	0.513881	1.99998e-05	2.39348e-05	TRUE	Nudcd2	GeneSet 2
number.genes	ENSMUSG00000057047	0.513661	1.99998e-05	2.39348e-05	TRUE	1700010B08Rik	GeneSet 2
number.genes	ENSMUSG00000097677	0.513557	1.99998e-05	2.39348e-05	TRUE	Gm26611	GeneSet 2
number.genes	ENSMUSG00000056436	0.513485	1.99998e-05	2.39348e-05	TRUE	Cyct	GeneSet 2
number.genes	ENSMUSG00000056598	0.513483	1.99998e-05	2.39348e-05	TRUE	Lrrc48	GeneSet 2
number.genes	ENSMUSG00000025353	0.513295	1.99998e-05	2.39348e-05	TRUE	Ormdl2	GeneSet 2
number.genes	ENSMUSG00000100282	0.513293	1.99998e-05	2.39348e-05	TRUE	1700041C23Rik	GeneSet 2
number.genes	ENSMUSG00000037605	0.512914	1.99998e-05	2.39348e-05	TRUE	Adgrl3	GeneSet 2
number.genes	ENSMUSG00000030738	0.512534	1.99998e-05	2.39348e-05	TRUE	Eif3c	GeneSet 2
number.genes	ENSMUSG00000058258	0.511785	1.99998e-05	2.39348e-05	TRUE	Idi1	GeneSet 2
number.genes	ENSMUSG00000024116	0.51177	1.99998e-05	2.39348e-05	TRUE	Prss21	GeneSet 2
number.genes	ENSMUSG00000020057	0.51175	1.99998e-05	2.39348e-05	TRUE	Dram1	GeneSet 2
number.genes	ENSMUSG00000043909	0.511322	1.99998e-05	2.39348e-05	TRUE	Trp53bp1	GeneSet 2
number.genes	ENSMUSG00000033863	0.511319	1.99998e-05	2.39348e-05	TRUE	Klf9	GeneSet 2
number.genes	ENSMUSG00000066196	0.511229	1.99998e-05	2.39348e-05	TRUE	Spag8	GeneSet 2
number.genes	ENSMUSG00000097522	0.511178	1.99998e-05	2.39348e-05	TRUE	Gm26844	GeneSet 2
number.genes	ENSMUSG00000026963	0.511126	1.99998e-05	2.39348e-05	TRUE	Tmem210	GeneSet 2
number.genes	ENSMUSG00000047733	0.510633	1.99998e-05	2.39348e-05	TRUE	BC048609	GeneSet 2
number.genes	ENSMUSG00000021846	0.509933	1.99998e-05	2.39348e-05	TRUE	Peli2	GeneSet 2
number.genes	ENSMUSG00000058925	0.509706	1.99998e-05	2.39348e-05	TRUE	1700011I03Rik	GeneSet 2
number.genes	ENSMUSG00000020624	0.509693	1.99998e-05	2.39348e-05	TRUE	4933434M16Rik	GeneSet 2
number.genes	ENSMUSG00000008036	0.509606	1.99998e-05	2.39348e-05	TRUE	Ap2s1	GeneSet 2
number.genes	ENSMUSG00000028899	0.509588	1.99998e-05	2.39348e-05	TRUE	Taf12	GeneSet 2
number.genes	ENSMUSG00000042719	0.509558	1.99998e-05	2.39348e-05	TRUE	Naa25	GeneSet 2
number.genes	ENSMUSG00000090102	0.509521	1.99998e-05	2.39348e-05	TRUE	Gm4985	GeneSet 2
number.genes	ENSMUSG00000041058	0.509402	1.99998e-05	2.39348e-05	TRUE	Wwp1	GeneSet 2
number.genes	ENSMUSG00000025364	0.509386	1.99998e-05	2.39348e-05	TRUE	Pa2g4	GeneSet 2
number.genes	ENSMUSG00000099863	0.509094	1.99998e-05	2.39348e-05	TRUE	1700031L13Rik	GeneSet 2
number.genes	ENSMUSG00000028447	0.508902	1.99998e-05	2.39348e-05	TRUE	Dctn3	GeneSet 2
number.genes	ENSMUSG00000073130	0.508846	1.99998e-05	2.39348e-05	TRUE	Gm1141	GeneSet 2
number.genes	ENSMUSG00000046934	0.508138	1.99998e-05	2.39348e-05	TRUE	Csl	GeneSet 2
number.genes	ENSMUSG00000078578	0.507777	1.99998e-05	2.39348e-05	TRUE	Ube2d3	GeneSet 2
number.genes	ENSMUSG00000030148	0.507674	1.99998e-05	2.39348e-05	TRUE	Clec4a2	GeneSet 2
number.genes	ENSMUSG00000000168	0.507605	1.99998e-05	2.39348e-05	TRUE	Dlat	GeneSet 2
number.genes	ENSMUSG00000026281	0.507469	1.99998e-05	2.39348e-05	TRUE	Dtymk	GeneSet 2
number.genes	ENSMUSG00000036371	0.507425	1.99998e-05	2.39348e-05	TRUE	Serbp1	GeneSet 2
number.genes	ENSMUSG00000085961	0.507401	1.99998e-05	2.39348e-05	TRUE	Gm15904	GeneSet 2
number.genes	ENSMUSG00000029601	0.507239	1.99998e-05	2.39348e-05	TRUE	Iqcd	GeneSet 2
number.genes	ENSMUSG00000002205	0.507226	1.99998e-05	2.39348e-05	TRUE	Vrk3	GeneSet 2
number.genes	ENSMUSG00000021585	0.507203	1.99998e-05	2.39348e-05	TRUE	Cast	GeneSet 2
number.genes	ENSMUSG00000034317	0.507184	1.99998e-05	2.39348e-05	TRUE	Trim59	GeneSet 2
number.genes	ENSMUSG00000070489	0.507141	1.99998e-05	2.39348e-05	TRUE	4930527J03Rik	GeneSet 2
number.genes	ENSMUSG00000029428	0.507123	1.99998e-05	2.39348e-05	TRUE	Stx2	GeneSet 2
number.genes	ENSMUSG00000039660	0.507035	1.99998e-05	2.39348e-05	TRUE	D2Wsu81e	GeneSet 2
number.genes	ENSMUSG00000051054	0.506983	1.99998e-05	2.39348e-05	TRUE	1700014D04Rik	GeneSet 2
number.genes	ENSMUSG00000022800	0.506957	1.99998e-05	2.39348e-05	TRUE	Fyttd1	GeneSet 2
number.genes	ENSMUSG00000021790	0.506664	1.99998e-05	2.39348e-05	TRUE	Dydc1	GeneSet 2
number.genes	ENSMUSG00000019856	0.506637	1.99998e-05	2.39348e-05	TRUE	Fam184a	GeneSet 2
number.genes	ENSMUSG00000032459	0.506625	1.99998e-05	2.39348e-05	TRUE	Mrps22	GeneSet 2
number.genes	ENSMUSG00000038069	0.506498	1.99998e-05	2.39348e-05	TRUE	Cdkn2aip	GeneSet 2
number.genes	ENSMUSG00000019808	0.505743	1.99998e-05	2.39348e-05	TRUE	Adat2	GeneSet 2
number.genes	ENSMUSG00000027509	0.505592	1.99998e-05	2.39348e-05	TRUE	Rae1	GeneSet 2
number.genes	ENSMUSG00000025024	0.505418	1.99998e-05	2.39348e-05	TRUE	Smndc1	GeneSet 2
number.genes	ENSMUSG00000024853	0.505359	1.99998e-05	2.39348e-05	TRUE	Sf3b2	GeneSet 2
number.genes	ENSMUSG00000064129	0.505356	1.99998e-05	2.39348e-05	TRUE	Gm14781	GeneSet 2
number.genes	ENSMUSG00000021196	0.505143	1.99998e-05	2.39348e-05	TRUE	Pfkp	GeneSet 2
number.genes	ENSMUSG00000079525	0.505055	1.99998e-05	2.39348e-05	TRUE	4930468A15Rik	GeneSet 2
number.genes	ENSMUSG00000046585	0.505055	1.99998e-05	2.39348e-05	TRUE	Cfap58	GeneSet 2
number.genes	ENSMUSG00000070471	0.504928	1.99998e-05	2.39348e-05	TRUE	Erich6	GeneSet 2
number.genes	ENSMUSG00000020124	0.504857	1.99998e-05	2.39348e-05	TRUE	Usp15	GeneSet 2
number.genes	ENSMUSG00000026753	0.504815	1.99998e-05	2.39348e-05	TRUE	Ppp6c	GeneSet 2
number.genes	ENSMUSG00000034614	0.504699	1.99998e-05	2.39348e-05	TRUE	Pik3ip1	GeneSet 2
number.genes	ENSMUSG00000045333	0.504496	1.99998e-05	2.39348e-05	TRUE	Zfp423	GeneSet 2
number.genes	ENSMUSG00000037514	0.504295	1.99998e-05	2.39348e-05	TRUE	Pank2	GeneSet 2
number.genes	ENSMUSG00000061286	0.504277	1.99998e-05	2.39348e-05	TRUE	Exosc5	GeneSet 2
number.genes	ENSMUSG00000005374	0.504121	1.99998e-05	2.39348e-05	TRUE	Tbl2	GeneSet 2
number.genes	ENSMUSG00000038784	0.503898	1.99998e-05	2.39348e-05	TRUE	Cnot4	GeneSet 2
number.genes	ENSMUSG00000021338	0.503804	1.99998e-05	2.39348e-05	TRUE	Lrrc16a	GeneSet 2
number.genes	ENSMUSG00000006589	0.503687	1.99998e-05	2.39348e-05	TRUE	Aprt	GeneSet 2
number.genes	ENSMUSG00000096914	0.50355	1.99998e-05	2.39348e-05	TRUE	Galntl6	GeneSet 2
number.genes	ENSMUSG00000061707	0.503483	1.99998e-05	2.39348e-05	TRUE	Gm4871	GeneSet 2
number.genes	ENSMUSG00000037801	0.503132	1.99998e-05	2.39348e-05	TRUE	Iqch	GeneSet 2
number.genes	ENSMUSG00000047454	0.503101	1.99998e-05	2.39348e-05	TRUE	Gphn	GeneSet 2
number.genes	ENSMUSG00000048550	0.503017	1.99998e-05	2.39348e-05	TRUE	Thnsl1	GeneSet 2
number.genes	ENSMUSG00000049354	0.503014	1.99998e-05	2.39348e-05	TRUE	Dcaf7	GeneSet 2
number.genes	ENSMUSG00000067367	0.502971	1.99998e-05	2.39348e-05	TRUE	Lyar	GeneSet 2
number.genes	ENSMUSG00000047025	0.502893	1.99998e-05	2.39348e-05	TRUE	Ccer1	GeneSet 2
number.genes	ENSMUSG00000027531	0.502585	1.99998e-05	2.39348e-05	TRUE	Impa1	GeneSet 2
number.genes	ENSMUSG00000026729	0.502368	1.99998e-05	2.39348e-05	TRUE	4930562F07Rik	GeneSet 2
number.genes	ENSMUSG00000043569	0.50219	1.99998e-05	2.39348e-05	TRUE	4930412D23Rik	GeneSet 2
number.genes	ENSMUSG00000031696	0.501718	1.99998e-05	2.39348e-05	TRUE	Vps35	GeneSet 2
number.genes	ENSMUSG00000025651	0.501632	1.99998e-05	2.39348e-05	TRUE	Uqcrc1	GeneSet 2
number.genes	ENSMUSG00000028180	0.50159	1.99998e-05	2.39348e-05	TRUE	Zranb2	GeneSet 2
number.genes	ENSMUSG00000069255	0.501276	1.99998e-05	2.39348e-05	TRUE	Dusp22	GeneSet 2
number.genes	ENSMUSG00000024800	0.501127	1.99998e-05	2.39348e-05	TRUE	Rpp30	GeneSet 2
number.genes	ENSMUSG00000002957	0.501022	1.99998e-05	2.39348e-05	TRUE	Ap2a2	GeneSet 2
number.genes	ENSMUSG00000087295	0.500985	1.99998e-05	2.39348e-05	TRUE	Gm11193	GeneSet 2
number.genes	ENSMUSG00000030590	0.500897	1.99998e-05	2.39348e-05	TRUE	Fam98c	GeneSet 2
number.genes	ENSMUSG00000020037	0.500665	1.99998e-05	2.39348e-05	TRUE	Rfx4	GeneSet 2
number.genes	ENSMUSG00000073380	0.500493	1.99998e-05	2.39348e-05	TRUE	Arrdc5	GeneSet 2
number.genes	ENSMUSG00000095024	0.500297	1.99998e-05	2.39348e-05	TRUE	Gm5458	GeneSet 2
number.genes	ENSMUSG00000074673	0.500252	1.99998e-05	2.39348e-05	TRUE	Ttll9	GeneSet 2
number.genes	ENSMUSG00000021598	0.499889	1.99998e-05	2.39348e-05	TRUE	Med10	GeneSet 2
number.genes	ENSMUSG00000024732	0.499483	1.99998e-05	2.39348e-05	TRUE	Ccdc86	GeneSet 2
number.genes	ENSMUSG00000026336	0.499231	1.99998e-05	2.39348e-05	TRUE	Slco6d1	GeneSet 2
number.genes	ENSMUSG00000038570	0.499059	1.99998e-05	2.39348e-05	TRUE	Saxo2	GeneSet 2
number.genes	ENSMUSG00000073856	0.498902	1.99998e-05	2.39348e-05	TRUE	Iqck	GeneSet 2
number.genes	ENSMUSG00000032525	0.498764	1.99998e-05	2.39348e-05	TRUE	Nktr	GeneSet 2
number.genes	ENSMUSG00000028801	0.498738	1.99998e-05	2.39348e-05	TRUE	Stpg1	GeneSet 2
number.genes	ENSMUSG00000037325	0.498706	1.99998e-05	2.39348e-05	TRUE	Bbs7	GeneSet 2
number.genes	ENSMUSG00000079502	0.498451	1.99998e-05	2.39348e-05	TRUE	1700101E01Rik	GeneSet 2
number.genes	ENSMUSG00000031021	0.498199	1.99998e-05	2.39348e-05	TRUE	Tmem9b	GeneSet 2
number.genes	ENSMUSG00000031728	0.497839	1.99998e-05	2.39348e-05	TRUE	Zfp821	GeneSet 2
number.genes	ENSMUSG00000066441	0.497833	1.99998e-05	2.39348e-05	TRUE	Rdh11	GeneSet 2
number.genes	ENSMUSG00000020807	0.497749	1.99998e-05	2.39348e-05	TRUE	4933427D14Rik	GeneSet 2
number.genes	ENSMUSG00000092499	0.497688	1.99998e-05	2.39348e-05	TRUE	1700092C10Rik	GeneSet 2
number.genes	ENSMUSG00000022174	0.497669	1.99998e-05	2.39348e-05	TRUE	Dad1	GeneSet 2
number.genes	ENSMUSG00000028995	0.497612	1.99998e-05	2.39348e-05	TRUE	Fam126a	GeneSet 2
number.genes	ENSMUSG00000047187	0.497517	1.99998e-05	2.39348e-05	TRUE	Rab2a	GeneSet 2
number.genes	ENSMUSG00000039342	0.497351	1.99998e-05	2.39348e-05	TRUE	Ankar	GeneSet 2
number.genes	ENSMUSG00000084995	0.49691	1.99998e-05	2.39348e-05	TRUE	Lyzl4os	GeneSet 2
number.genes	ENSMUSG00000027104	0.496694	1.99998e-05	2.39348e-05	TRUE	Atf2	GeneSet 2
number.genes	ENSMUSG00000040140	0.496351	1.99998e-05	2.39348e-05	TRUE	Tdrd6	GeneSet 2
number.genes	ENSMUSG00000071890	0.496187	1.99998e-05	2.39348e-05	TRUE	Mroh9	GeneSet 2
number.genes	ENSMUSG00000079111	0.49604	1.99998e-05	2.39348e-05	TRUE	Kdelr2	GeneSet 2
number.genes	ENSMUSG00000029505	0.495875	1.99998e-05	2.39348e-05	TRUE	Ep400	GeneSet 2
number.genes	ENSMUSG00000024878	0.495551	1.99998e-05	2.39348e-05	TRUE	Cbwd1	GeneSet 2
number.genes	ENSMUSG00000028630	0.495455	1.99998e-05	2.39348e-05	TRUE	Dyrk2	GeneSet 2
number.genes	ENSMUSG00000075054	0.495399	1.99998e-05	2.39348e-05	TRUE	Yae1d1	GeneSet 2
number.genes	ENSMUSG00000045410	0.495322	1.99998e-05	2.39348e-05	TRUE	Akr1e1	GeneSet 2
number.genes	ENSMUSG00000074127	0.495202	1.99998e-05	2.39348e-05	TRUE	Cmtm2a	GeneSet 2
number.genes	ENSMUSG00000022249	0.495167	1.99998e-05	2.39348e-05	TRUE	Ttc23l	GeneSet 2
number.genes	ENSMUSG00000019373	0.495091	1.99998e-05	2.39348e-05	TRUE	Cops3	GeneSet 2
number.genes	ENSMUSG00000006095	0.494014	1.99998e-05	2.39348e-05	TRUE	Tbcb	GeneSet 2
number.genes	ENSMUSG00000031600	0.493885	1.99998e-05	2.39348e-05	TRUE	Vps37a	GeneSet 2
number.genes	ENSMUSG00000041769	0.493519	1.99998e-05	2.39348e-05	TRUE	Ppp2r2d	GeneSet 2
number.genes	ENSMUSG00000021221	0.493247	1.99998e-05	2.39348e-05	TRUE	Dpf3	GeneSet 2
number.genes	ENSMUSG00000078129	0.493224	1.99998e-05	2.39348e-05	TRUE	Actl10	GeneSet 2
number.genes	ENSMUSG00000025868	0.492934	1.99998e-05	2.39348e-05	TRUE	Higd2a	GeneSet 2
number.genes	ENSMUSG00000031024	0.492874	1.99998e-05	2.39348e-05	TRUE	St5	GeneSet 2
number.genes	ENSMUSG00000060860	0.492747	1.99998e-05	2.39348e-05	TRUE	Ube2s	GeneSet 2
number.genes	ENSMUSG00000029229	0.492744	1.99998e-05	2.39348e-05	TRUE	Chic2	GeneSet 2
number.genes	ENSMUSG00000073007	0.492703	1.99998e-05	2.39348e-05	TRUE	Fam46d	GeneSet 2
number.genes	ENSMUSG00000097248	0.492597	1.99998e-05	2.39348e-05	TRUE	Gm2694	GeneSet 2
number.genes	ENSMUSG00000027880	0.492272	1.99998e-05	2.39348e-05	TRUE	Slc25a54	GeneSet 2
number.genes	ENSMUSG00000061392	0.491562	1.99998e-05	2.39348e-05	TRUE	Mageb5	GeneSet 2
number.genes	ENSMUSG00000042708	0.491556	1.99998e-05	2.39348e-05	TRUE	Shcbp1l	GeneSet 2
number.genes	ENSMUSG00000037013	0.491507	1.99998e-05	2.39348e-05	TRUE	Ss18	GeneSet 2
number.genes	ENSMUSG00000057093	0.491359	1.99998e-05	2.39348e-05	TRUE	C030039L03Rik	GeneSet 2
number.genes	ENSMUSG00000019878	0.491262	1.99998e-05	2.39348e-05	TRUE	Hsf2	GeneSet 2
number.genes	ENSMUSG00000033364	0.491206	1.99998e-05	2.39348e-05	TRUE	Usp37	GeneSet 2
number.genes	ENSMUSG00000031898	0.491007	1.99998e-05	2.39348e-05	TRUE	Dpep3	GeneSet 2
number.genes	ENSMUSG00000047383	0.490793	1.99998e-05	2.39348e-05	TRUE	Gm33589	GeneSet 2
number.genes	ENSMUSG00000039205	0.490721	1.99998e-05	2.39348e-05	TRUE	Ciz1	GeneSet 2
number.genes	ENSMUSG00000028494	0.490697	1.99998e-05	2.39348e-05	TRUE	Plin2	GeneSet 2
number.genes	ENSMUSG00000047938	0.490424	1.99998e-05	2.39348e-05	TRUE	4930483J18Rik	GeneSet 2
number.genes	ENSMUSG00000020022	0.490116	1.99998e-05	2.39348e-05	TRUE	Ndufa12	GeneSet 2
number.genes	ENSMUSG00000030254	0.489834	1.99998e-05	2.39348e-05	TRUE	Rad18	GeneSet 2
number.genes	ENSMUSG00000075420	0.489718	1.99998e-05	2.39348e-05	TRUE	Smim6	GeneSet 2
number.genes	ENSMUSG00000073267	0.48971	1.99998e-05	2.39348e-05	TRUE	Gm1993	GeneSet 2
number.genes	ENSMUSG00000036955	0.489707	1.99998e-05	2.39348e-05	TRUE	2510003E04Rik	GeneSet 2
number.genes	ENSMUSG00000031585	0.489687	1.99998e-05	2.39348e-05	TRUE	Gtf2e2	GeneSet 2
number.genes	ENSMUSG00000075266	0.489499	1.99998e-05	2.39348e-05	TRUE	Cenpw	GeneSet 2
number.genes	ENSMUSG00000037072	0.488953	1.99998e-05	2.39348e-05	TRUE	Sep15	GeneSet 2
number.genes	ENSMUSG00000002416	0.488887	1.99998e-05	2.39348e-05	TRUE	Ndufb2	GeneSet 2
number.genes	ENSMUSG00000079108	0.488711	1.99998e-05	2.39348e-05	TRUE	Srp54b	GeneSet 2
number.genes	ENSMUSG00000039630	0.488586	1.99998e-05	2.39348e-05	TRUE	Hnrnpu	GeneSet 2
number.genes	ENSMUSG00000073085	0.488356	1.99998e-05	2.39348e-05	TRUE	4930428D18Rik	GeneSet 2
number.genes	ENSMUSG00000028700	0.488291	1.99998e-05	2.39348e-05	TRUE	Pomgnt1	GeneSet 2
number.genes	ENSMUSG00000022774	0.487866	1.99998e-05	2.39348e-05	TRUE	Ncbp2	GeneSet 2
number.genes	ENSMUSG00000026096	0.487796	1.99998e-05	2.39348e-05	TRUE	Osgepl1	GeneSet 2
number.genes	ENSMUSG00000040250	0.487702	1.99998e-05	2.39348e-05	TRUE	Asun	GeneSet 2
number.genes	ENSMUSG00000079707	0.487648	1.99998e-05	2.39348e-05	TRUE	Tcte3	GeneSet 2
number.genes	ENSMUSG00000020361	0.487615	1.99998e-05	2.39348e-05	TRUE	Hspa4	GeneSet 2
number.genes	ENSMUSG00000022722	0.487608	1.99998e-05	2.39348e-05	TRUE	Arl6	GeneSet 2
number.genes	ENSMUSG00000079532	0.487585	1.99998e-05	2.39348e-05	TRUE	Gm6890	GeneSet 2
number.genes	ENSMUSG00000022332	0.48734	1.99998e-05	2.39348e-05	TRUE	Khdrbs3	GeneSet 2
number.genes	ENSMUSG00000050628	0.487331	1.99998e-05	2.39348e-05	TRUE	Ubald2	GeneSet 2
number.genes	ENSMUSG00000098134	0.487261	1.99998e-05	2.39348e-05	TRUE	Rnf113a2	GeneSet 2
number.genes	ENSMUSG00000102774	0.487193	1.99998e-05	2.39348e-05	TRUE	Gm9748	GeneSet 2
number.genes	ENSMUSG00000104529	0.486922	1.99998e-05	2.39348e-05	TRUE	RP23-301L9.7	GeneSet 2
number.genes	ENSMUSG00000101856	0.486859	1.99998e-05	2.39348e-05	TRUE	1700096K18Rik	GeneSet 2
number.genes	ENSMUSG00000059663	0.486724	1.99998e-05	2.39348e-05	TRUE	4930524N10Rik	GeneSet 2
number.genes	ENSMUSG00000022787	0.486628	1.99998e-05	2.39348e-05	TRUE	Wdr53	GeneSet 2
number.genes	ENSMUSG00000037253	0.486613	1.99998e-05	2.39348e-05	TRUE	Mex3c	GeneSet 2
number.genes	ENSMUSG00000044475	0.486578	1.99998e-05	2.39348e-05	TRUE	Ascc1	GeneSet 2
number.genes	ENSMUSG00000086761	0.486484	1.99998e-05	2.39348e-05	TRUE	Cep112os1	GeneSet 2
number.genes	ENSMUSG00000029602	0.486427	1.99998e-05	2.39348e-05	TRUE	Rasal1	GeneSet 2
number.genes	ENSMUSG00000032966	0.486085	1.99998e-05	2.39348e-05	TRUE	Fkbp1a	GeneSet 2
number.genes	ENSMUSG00000070568	0.486053	1.99998e-05	2.39348e-05	TRUE	1700039E15Rik	GeneSet 2
number.genes	ENSMUSG00000003234	0.485867	1.99998e-05	2.39348e-05	TRUE	Abcf3	GeneSet 2
number.genes	ENSMUSG00000047079	0.485677	1.99998e-05	2.39348e-05	TRUE	Ube2dnl2	GeneSet 2
number.genes	ENSMUSG00000049775	0.485491	1.99998e-05	2.39348e-05	TRUE	Tmsb4x	GeneSet 2
number.genes	ENSMUSG00000021764	0.485101	1.99998e-05	2.39348e-05	TRUE	Ndufs4	GeneSet 2
number.genes	ENSMUSG00000032293	0.484424	1.99998e-05	2.39348e-05	TRUE	Ireb2	GeneSet 2
number.genes	ENSMUSG00000034152	0.484132	1.99998e-05	2.39348e-05	TRUE	Exoc3	GeneSet 2
number.genes	ENSMUSG00000028389	0.48411	1.99998e-05	2.39348e-05	TRUE	Zfp37	GeneSet 2
number.genes	ENSMUSG00000059005	0.484094	1.99998e-05	2.39348e-05	TRUE	Hnrnpa3	GeneSet 2
number.genes	ENSMUSG00000029713	0.484076	1.99998e-05	2.39348e-05	TRUE	Gnb2	GeneSet 2
number.genes	ENSMUSG00000000194	0.483967	1.99998e-05	2.39348e-05	TRUE	Gpr107	GeneSet 2
number.genes	ENSMUSG00000005510	0.483662	1.99998e-05	2.39348e-05	TRUE	Ndufs3	GeneSet 2
number.genes	ENSMUSG00000022193	0.483603	1.99998e-05	2.39348e-05	TRUE	Psmb5	GeneSet 2
number.genes	ENSMUSG00000021714	0.48323	1.99998e-05	2.39348e-05	TRUE	Cenpk	GeneSet 2
number.genes	ENSMUSG00000085576	0.482885	1.99998e-05	2.39348e-05	TRUE	Dpy19l2	GeneSet 2
number.genes	ENSMUSG00000068039	0.482683	1.99998e-05	2.39348e-05	TRUE	Tcp1	GeneSet 2
number.genes	ENSMUSG00000036249	0.482594	1.99998e-05	2.39348e-05	TRUE	Rbm43	GeneSet 2
number.genes	ENSMUSG00000043036	0.482531	1.99998e-05	2.39348e-05	TRUE	Ccdc63	GeneSet 2
number.genes	ENSMUSG00000030867	0.482484	1.99998e-05	2.39348e-05	TRUE	Plk1	GeneSet 2
number.genes	ENSMUSG00000002833	0.482388	1.99998e-05	2.39348e-05	TRUE	Hdgfrp2	GeneSet 2
number.genes	ENSMUSG00000024232	0.482074	1.99998e-05	2.39348e-05	TRUE	Bambi	GeneSet 2
number.genes	ENSMUSG00000020018	0.481838	1.99998e-05	2.39348e-05	TRUE	Snrpf	GeneSet 2
number.genes	ENSMUSG00000067101	0.481676	1.99998e-05	2.39348e-05	TRUE	1700010H22Rik	GeneSet 2
number.genes	ENSMUSG00000000247	0.48113	1.99998e-05	2.39348e-05	TRUE	Lhx2	GeneSet 2
number.genes	ENSMUSG00000051329	0.48109	1.99998e-05	2.39348e-05	TRUE	Nup160	GeneSet 2
number.genes	ENSMUSG00000005362	0.480713	1.99998e-05	2.39348e-05	TRUE	Crbn	GeneSet 2
number.genes	ENSMUSG00000056899	0.480559	1.99998e-05	2.39348e-05	TRUE	Immp2l	GeneSet 2
number.genes	ENSMUSG00000054400	0.48051	1.99998e-05	2.39348e-05	TRUE	Cklf	GeneSet 2
number.genes	ENSMUSG00000025963	0.48014	1.99998e-05	2.39348e-05	TRUE	Mdh1b	GeneSet 2
number.genes	ENSMUSG00000020544	0.479967	1.99998e-05	2.39348e-05	TRUE	Cox11	GeneSet 2
number.genes	ENSMUSG00000040220	0.479924	1.99998e-05	2.39348e-05	TRUE	Gas8	GeneSet 2
number.genes	ENSMUSG00000006304	0.4798	1.99998e-05	2.39348e-05	TRUE	Arpc2	GeneSet 2
number.genes	ENSMUSG00000038246	0.479732	1.99998e-05	2.39348e-05	TRUE	Fam50b	GeneSet 2
number.genes	ENSMUSG00000020904	0.479609	1.99998e-05	2.39348e-05	TRUE	Cfap52	GeneSet 2
number.genes	ENSMUSG00000037279	0.47956	1.99998e-05	2.39348e-05	TRUE	Ovol2	GeneSet 2
number.genes	ENSMUSG00000105531	0.479559	1.99998e-05	2.39348e-05	TRUE	RP24-289G19.1	GeneSet 2
number.genes	ENSMUSG00000030292	0.47952	1.99998e-05	2.39348e-05	TRUE	Smco2	GeneSet 2
number.genes	ENSMUSG00000038194	0.47935	1.99998e-05	2.39348e-05	TRUE	Lhb	GeneSet 2
number.genes	ENSMUSG00000040629	0.479193	1.99998e-05	2.39348e-05	TRUE	Mael	GeneSet 2
number.genes	ENSMUSG00000036983	0.479061	1.99998e-05	2.39348e-05	TRUE	Tfb1m	GeneSet 2
number.genes	ENSMUSG00000028343	0.479033	1.99998e-05	2.39348e-05	TRUE	Erp44	GeneSet 2
number.genes	ENSMUSG00000036411	0.478879	1.99998e-05	2.39348e-05	TRUE	9530077C05Rik	GeneSet 2
number.genes	ENSMUSG00000037437	0.478698	1.99998e-05	2.39348e-05	TRUE	Adam32	GeneSet 2
number.genes	ENSMUSG00000040485	0.478583	1.99998e-05	2.39348e-05	TRUE	Lrrc52	GeneSet 2
number.genes	ENSMUSG00000031703	0.478559	1.99998e-05	2.39348e-05	TRUE	Itfg1	GeneSet 2
number.genes	ENSMUSG00000091692	0.478349	1.99998e-05	2.39348e-05	TRUE	4930433I11Rik	GeneSet 2
number.genes	ENSMUSG00000033335	0.477995	1.99998e-05	2.39348e-05	TRUE	Dnm2	GeneSet 2
number.genes	ENSMUSG00000031095	0.477794	1.99998e-05	2.39348e-05	TRUE	Cul4b	GeneSet 2
number.genes	ENSMUSG00000037167	0.477645	1.99998e-05	2.39348e-05	TRUE	Spaca5	GeneSet 2
number.genes	ENSMUSG00000000399	0.477303	1.99998e-05	2.39348e-05	TRUE	Ndufa9	GeneSet 2
number.genes	ENSMUSG00000027835	0.477179	1.99998e-05	2.39348e-05	TRUE	Pdcd10	GeneSet 2
number.genes	ENSMUSG00000086348	0.477069	1.99998e-05	2.39348e-05	TRUE	1700017J07Rik	GeneSet 2
number.genes	ENSMUSG00000062590	0.477045	1.99998e-05	2.39348e-05	TRUE	Armc9	GeneSet 2
number.genes	ENSMUSG00000038812	0.477007	1.99998e-05	2.39348e-05	TRUE	Trmt112	GeneSet 2
number.genes	ENSMUSG00000001105	0.476076	1.99998e-05	2.39348e-05	TRUE	Ift20	GeneSet 2
number.genes	ENSMUSG00000071072	0.475814	1.99998e-05	2.39348e-05	TRUE	Ptges3	GeneSet 2
number.genes	ENSMUSG00000008958	0.475769	1.99998e-05	2.39348e-05	TRUE	Vps72	GeneSet 2
number.genes	ENSMUSG00000027855	0.475262	1.99998e-05	2.39348e-05	TRUE	Sycp1	GeneSet 2
number.genes	ENSMUSG00000004994	0.47516	1.99998e-05	2.39348e-05	TRUE	Ccdc130	GeneSet 2
number.genes	ENSMUSG00000060491	0.474592	1.99998e-05	2.39348e-05	TRUE	4930522H14Rik	GeneSet 2
number.genes	ENSMUSG00000040997	0.474577	1.99998e-05	2.39348e-05	TRUE	Abhd4	GeneSet 2
number.genes	ENSMUSG00000032026	0.474539	1.99998e-05	2.39348e-05	TRUE	Rexo2	GeneSet 2
number.genes	ENSMUSG00000019297	0.474521	1.99998e-05	2.39348e-05	TRUE	Nop9	GeneSet 2
number.genes	ENSMUSG00000035085	0.474517	1.99998e-05	2.39348e-05	TRUE	1700020L24Rik	GeneSet 2
number.genes	ENSMUSG00000060904	0.474369	1.99998e-05	2.39348e-05	TRUE	Arl1	GeneSet 2
number.genes	ENSMUSG00000019659	0.474105	1.99998e-05	2.39348e-05	TRUE	Ccdc12	GeneSet 2
number.genes	ENSMUSG00000020235	0.474091	1.99998e-05	2.39348e-05	TRUE	Fzr1	GeneSet 2
number.genes	ENSMUSG00000009640	0.473884	1.99998e-05	2.39348e-05	TRUE	Dmap1	GeneSet 2
number.genes	ENSMUSG00000031762	0.473498	1.99998e-05	2.39348e-05	TRUE	Mt2	GeneSet 2
number.genes	ENSMUSG00000019814	0.473313	1.99998e-05	2.39348e-05	TRUE	Ltv1	GeneSet 2
number.genes	ENSMUSG00000001054	0.473307	1.99998e-05	2.39348e-05	TRUE	Rmnd5b	GeneSet 2
number.genes	ENSMUSG00000008859	0.47302	1.99998e-05	2.39348e-05	TRUE	Rala	GeneSet 2
number.genes	ENSMUSG00000026301	0.472968	1.99998e-05	2.39348e-05	TRUE	Iqca	GeneSet 2
number.genes	ENSMUSG00000035958	0.472658	1.99998e-05	2.39348e-05	TRUE	Tdp2	GeneSet 2
number.genes	ENSMUSG00000033020	0.472207	1.99998e-05	2.39348e-05	TRUE	Polr2f	GeneSet 2
number.genes	ENSMUSG00000032757	0.472138	1.99998e-05	2.39348e-05	TRUE	Bet1	GeneSet 2
number.genes	ENSMUSG00000029679	0.471943	1.99998e-05	2.39348e-05	TRUE	Hyal6	GeneSet 2
number.genes	ENSMUSG00000028465	0.471761	1.99998e-05	2.39348e-05	TRUE	Tln1	GeneSet 2
number.genes	ENSMUSG00000026895	0.471754	1.99998e-05	2.39348e-05	TRUE	Ndufa8	GeneSet 2
number.genes	ENSMUSG00000020973	0.47175	1.99998e-05	2.39348e-05	TRUE	Dnaaf2	GeneSet 2
number.genes	ENSMUSG00000071937	0.471664	1.99998e-05	2.39348e-05	TRUE	Adam25	GeneSet 2
number.genes	ENSMUSG00000020074	0.471591	1.99998e-05	2.39348e-05	TRUE	Ccar1	GeneSet 2
number.genes	ENSMUSG00000026821	0.471585	1.99998e-05	2.39348e-05	TRUE	Ralgds	GeneSet 2
number.genes	ENSMUSG00000032572	0.471478	1.99998e-05	2.39348e-05	TRUE	Col6a4	GeneSet 2
number.genes	ENSMUSG00000017418	0.471439	1.99998e-05	2.39348e-05	TRUE	Arl5b	GeneSet 2
number.genes	ENSMUSG00000005947	0.471257	1.99998e-05	2.39348e-05	TRUE	Itgae	GeneSet 2
number.genes	ENSMUSG00000062438	0.471001	1.99998e-05	2.39348e-05	TRUE	Adam1b	GeneSet 2
number.genes	ENSMUSG00000038836	0.470893	1.99998e-05	2.39348e-05	TRUE	Agbl3	GeneSet 2
number.genes	ENSMUSG00000047669	0.470862	1.99998e-05	2.39348e-05	TRUE	Msl3l2	GeneSet 2
number.genes	ENSMUSG00000050545	0.470599	1.99998e-05	2.39348e-05	TRUE	Fam228b	GeneSet 2
number.genes	ENSMUSG00000045031	0.470277	1.99998e-05	2.39348e-05	TRUE	Cetn4	GeneSet 2
number.genes	ENSMUSG00000031954	0.469289	1.99998e-05	2.39348e-05	TRUE	Cfdp1	GeneSet 2
number.genes	ENSMUSG00000038042	0.46922	1.99998e-05	2.39348e-05	TRUE	Ptpdc1	GeneSet 2
number.genes	ENSMUSG00000034292	0.469196	1.99998e-05	2.39348e-05	TRUE	Traf3ip1	GeneSet 2
number.genes	ENSMUSG00000027287	0.46903	1.99998e-05	2.39348e-05	TRUE	Snap23	GeneSet 2
number.genes	ENSMUSG00000022602	0.468805	1.99998e-05	2.39348e-05	TRUE	Arc	GeneSet 2
number.genes	ENSMUSG00000013523	0.468546	1.99998e-05	2.39348e-05	TRUE	Bcas1	GeneSet 2
number.genes	ENSMUSG00000036928	0.468535	1.99998e-05	2.39348e-05	TRUE	Stag3	GeneSet 2
number.genes	ENSMUSG00000040040	0.46846	1.99998e-05	2.39348e-05	TRUE	Ift88	GeneSet 2
number.genes	ENSMUSG00000025413	0.46832	1.99998e-05	2.39348e-05	TRUE	Ttc4	GeneSet 2
number.genes	ENSMUSG00000022021	0.46823	1.99998e-05	2.39348e-05	TRUE	Diap3	GeneSet 2
number.genes	ENSMUSG00000063800	0.467996	1.99998e-05	2.39348e-05	TRUE	Prpf38a	GeneSet 2
number.genes	ENSMUSG00000023010	0.467829	1.99998e-05	2.39348e-05	TRUE	Tmbim6	GeneSet 2
number.genes	ENSMUSG00000043621	0.467562	1.99998e-05	2.39348e-05	TRUE	Ubxn10	GeneSet 2
number.genes	ENSMUSG00000031270	0.467238	1.99998e-05	2.39348e-05	TRUE	4930513O06Rik	GeneSet 2
number.genes	ENSMUSG00000079659	0.46693	1.99998e-05	2.39348e-05	TRUE	Tmem243	GeneSet 2
number.genes	ENSMUSG00000041623	0.466421	1.99998e-05	2.39348e-05	TRUE	D11Wsu47e	GeneSet 2
number.genes	ENSMUSG00000029993	0.46616	1.99998e-05	2.39348e-05	TRUE	Nfu1	GeneSet 2
number.genes	ENSMUSG00000036054	0.466035	1.99998e-05	2.39348e-05	TRUE	Sugp2	GeneSet 2
number.genes	ENSMUSG00000023350	0.465986	1.99998e-05	2.39348e-05	TRUE	4921501E09Rik	GeneSet 2
number.genes	ENSMUSG00000085549	0.465709	1.99998e-05	2.39348e-05	TRUE	1700047F07Rik	GeneSet 2
number.genes	ENSMUSG00000027102	0.465669	1.99998e-05	2.39348e-05	TRUE	Hoxd8	GeneSet 2
number.genes	ENSMUSG00000014226	0.465445	1.99998e-05	2.39348e-05	TRUE	Cacybp	GeneSet 2
number.genes	ENSMUSG00000026615	0.46525	1.99998e-05	2.39348e-05	TRUE	Eprs	GeneSet 2
number.genes	ENSMUSG00000014177	0.465111	1.99998e-05	2.39348e-05	TRUE	Tvp23b	GeneSet 2
number.genes	ENSMUSG00000037236	0.464976	1.99998e-05	2.39348e-05	TRUE	Matr3	GeneSet 2
number.genes	ENSMUSG00000075700	0.464876	1.99998e-05	2.39348e-05	TRUE	Selt	GeneSet 2
number.genes	ENSMUSG00000037174	0.464729	1.99998e-05	2.39348e-05	TRUE	Elf2	GeneSet 2
number.genes	ENSMUSG00000017176	0.464674	1.99998e-05	2.39348e-05	TRUE	Nt5c3b	GeneSet 2
number.genes	ENSMUSG00000029469	0.464506	1.99998e-05	2.39348e-05	TRUE	Ift81	GeneSet 2
number.genes	ENSMUSG00000035960	0.46433	1.99998e-05	2.39348e-05	TRUE	Apex1	GeneSet 2
number.genes	ENSMUSG00000036992	0.464228	1.99998e-05	2.39348e-05	TRUE	Nxt1	GeneSet 2
number.genes	ENSMUSG00000052525	0.464022	1.99998e-05	2.39348e-05	TRUE	Spdya	GeneSet 2
number.genes	ENSMUSG00000019689	0.46349	1.99998e-05	2.39348e-05	TRUE	1110001J03Rik	GeneSet 2
number.genes	ENSMUSG00000029070	0.463327	1.99998e-05	2.39348e-05	TRUE	Mxra8	GeneSet 2
number.genes	ENSMUSG00000028982	0.463281	1.99998e-05	2.39348e-05	TRUE	Slc25a33	GeneSet 2
number.genes	ENSMUSG00000003072	0.463275	1.99998e-05	2.39348e-05	TRUE	Atp5d	GeneSet 2
number.genes	ENSMUSG00000044647	0.46326	1.99998e-05	2.39348e-05	TRUE	Csrnp3	GeneSet 2
number.genes	ENSMUSG00000069890	0.463075	1.99998e-05	2.39348e-05	TRUE	1700024J04Rik	GeneSet 2
number.genes	ENSMUSG00000039335	0.463019	1.99998e-05	2.39348e-05	TRUE	Spata16	GeneSet 2
number.genes	ENSMUSG00000006398	0.462792	1.99998e-05	2.39348e-05	TRUE	Cdc20	GeneSet 2
number.genes	ENSMUSG00000021072	0.462689	1.99998e-05	2.39348e-05	TRUE	Tmx1	GeneSet 2
number.genes	ENSMUSG00000021577	0.462683	1.99998e-05	2.39348e-05	TRUE	Sdha	GeneSet 2
number.genes	ENSMUSG00000045573	0.46268	1.99998e-05	2.39348e-05	TRUE	Penk	GeneSet 2
number.genes	ENSMUSG00000026020	0.462608	1.99998e-05	2.39348e-05	TRUE	Nop58	GeneSet 2
number.genes	ENSMUSG00000061479	0.462492	1.99998e-05	2.39348e-05	TRUE	Snrpa	GeneSet 2
number.genes	ENSMUSG00000025745	0.462435	1.99998e-05	2.39348e-05	TRUE	Hadha	GeneSet 2
number.genes	ENSMUSG00000031578	0.462407	1.99998e-05	2.39348e-05	TRUE	Mak16	GeneSet 2
number.genes	ENSMUSG00000001767	0.462393	1.99998e-05	2.39348e-05	TRUE	Crnkl1	GeneSet 2
number.genes	ENSMUSG00000105834	0.462305	1.99998e-05	2.39348e-05	TRUE	RP23-210I6.1	GeneSet 2
number.genes	ENSMUSG00000036223	0.461812	1.99998e-05	2.39348e-05	TRUE	Ska1	GeneSet 2
number.genes	ENSMUSG00000029685	0.461657	1.99998e-05	2.39348e-05	TRUE	Asb15	GeneSet 2
number.genes	ENSMUSG00000033213	0.461091	1.99998e-05	2.39348e-05	TRUE	AA467197	GeneSet 2
number.genes	ENSMUSG00000022477	0.461004	1.99998e-05	2.39348e-05	TRUE	Aco2	GeneSet 2
number.genes	ENSMUSG00000058704	0.460904	1.99998e-05	2.39348e-05	TRUE	Memo1	GeneSet 2
number.genes	ENSMUSG00000028986	0.460189	1.99998e-05	2.39348e-05	TRUE	Klhl7	GeneSet 2
number.genes	ENSMUSG00000022805	0.460158	1.99998e-05	2.39348e-05	TRUE	Maats1	GeneSet 2
number.genes	ENSMUSG00000017781	0.46008	1.99998e-05	2.39348e-05	TRUE	Pitpna	GeneSet 2
number.genes	ENSMUSG00000026484	0.460048	1.99998e-05	2.39348e-05	TRUE	Rnf2	GeneSet 2
number.genes	ENSMUSG00000024645	0.460019	1.99998e-05	2.39348e-05	TRUE	Timm21	GeneSet 2
number.genes	ENSMUSG00000082938	0.459891	1.99998e-05	2.39348e-05	TRUE	Gm2810	GeneSet 2
number.genes	ENSMUSG00000029686	0.459805	1.99998e-05	2.39348e-05	TRUE	Cul1	GeneSet 2
number.genes	ENSMUSG00000028563	0.459674	1.99998e-05	2.39348e-05	TRUE	Tm2d1	GeneSet 2
number.genes	ENSMUSG00000039753	0.459646	1.99998e-05	2.39348e-05	TRUE	Fbxl5	GeneSet 2
number.genes	ENSMUSG00000029617	0.45963	1.99998e-05	2.39348e-05	TRUE	Ccz1	GeneSet 2
number.genes	ENSMUSG00000022961	0.459451	1.99998e-05	2.39348e-05	TRUE	Son	GeneSet 2
number.genes	ENSMUSG00000029775	0.459107	1.99998e-05	2.39348e-05	TRUE	Klhdc10	GeneSet 2
number.genes	ENSMUSG00000021040	0.459074	1.99998e-05	2.39348e-05	TRUE	Slirp	GeneSet 2
number.genes	ENSMUSG00000090394	0.458962	1.99998e-05	2.39348e-05	TRUE	4930523C07Rik	GeneSet 2
number.genes	ENSMUSG00000042208	0.458721	1.99998e-05	2.39348e-05	TRUE	0610010F05Rik	GeneSet 2
number.genes	ENSMUSG00000011154	0.458362	1.99998e-05	2.39348e-05	TRUE	1700026D08Rik	GeneSet 2
number.genes	ENSMUSG00000006299	0.458241	1.99998e-05	2.39348e-05	TRUE	Aamp	GeneSet 2
number.genes	ENSMUSG00000097651	0.45796	1.99998e-05	2.39348e-05	TRUE	4930461G14Rik	GeneSet 2
number.genes	ENSMUSG00000050043	0.457951	1.99998e-05	2.39348e-05	TRUE	Tmx2	GeneSet 2
number.genes	ENSMUSG00000079508	0.457936	1.99998e-05	2.39348e-05	TRUE	Apoo	GeneSet 2
number.genes	ENSMUSG00000024095	0.457655	1.99998e-05	2.39348e-05	TRUE	Hnrnpll	GeneSet 2
number.genes	ENSMUSG00000094811	0.457565	1.99998e-05	2.39348e-05	TRUE	Gm21103	GeneSet 2
number.genes	ENSMUSG00000067909	0.457501	1.99998e-05	2.39348e-05	TRUE	Slxl1	GeneSet 2
number.genes	ENSMUSG00000045835	0.457242	1.99998e-05	2.39348e-05	TRUE	Hdgfl1	GeneSet 2
number.genes	ENSMUSG00000058558	0.457111	1.99998e-05	2.39348e-05	TRUE	Rpl5	GeneSet 2
number.genes	ENSMUSG00000079583	0.457021	1.99998e-05	2.39348e-05	TRUE	Gm7073	GeneSet 2
number.genes	ENSMUSG00000017210	0.456999	1.99998e-05	2.39348e-05	TRUE	Med24	GeneSet 2
number.genes	ENSMUSG00000063172	0.456944	1.99998e-05	2.39348e-05	TRUE	Hspb11	GeneSet 2
number.genes	ENSMUSG00000044186	0.45682	1.99998e-05	2.39348e-05	TRUE	Nkx2-6	GeneSet 2
number.genes	ENSMUSG00000039200	0.456715	1.99998e-05	2.39348e-05	TRUE	Atf7ip2	GeneSet 2
number.genes	ENSMUSG00000086657	0.45668	1.99998e-05	2.39348e-05	TRUE	Stamos	GeneSet 2
number.genes	ENSMUSG00000015961	0.456584	1.99998e-05	2.39348e-05	TRUE	Adss	GeneSet 2
number.genes	ENSMUSG00000031715	0.456521	1.99998e-05	2.39348e-05	TRUE	Smarca5	GeneSet 2
number.genes	ENSMUSG00000019178	0.456482	1.99998e-05	2.39348e-05	TRUE	Styxl1	GeneSet 2
number.genes	ENSMUSG00000061111	0.456443	1.99998e-05	2.39348e-05	TRUE	Fam195b	GeneSet 2
number.genes	ENSMUSG00000054894	0.456278	1.99998e-05	2.39348e-05	TRUE	Atp5s	GeneSet 2
number.genes	ENSMUSG00000078201	0.456203	1.99998e-05	2.39348e-05	TRUE	Tmem203	GeneSet 2
number.genes	ENSMUSG00000090935	0.456069	1.99998e-05	2.39348e-05	TRUE	Synj2bp	GeneSet 2
number.genes	ENSMUSG00000022858	0.455824	1.99998e-05	2.39348e-05	TRUE	Tra2b	GeneSet 2
number.genes	ENSMUSG00000035754	0.455284	1.99998e-05	2.39348e-05	TRUE	Wdr18	GeneSet 2
number.genes	ENSMUSG00000023944	0.455271	1.99998e-05	2.39348e-05	TRUE	Hsp90ab1	GeneSet 2
number.genes	ENSMUSG00000021635	0.455255	1.99998e-05	2.39348e-05	TRUE	Rad17	GeneSet 2
number.genes	ENSMUSG00000057375	0.455126	1.99998e-05	2.39348e-05	TRUE	Yipf1	GeneSet 2
number.genes	ENSMUSG00000064264	0.455018	1.99998e-05	2.39348e-05	TRUE	Zfp428	GeneSet 2
number.genes	ENSMUSG00000029526	0.454996	1.99998e-05	2.39348e-05	TRUE	1700123K08Rik	GeneSet 2
number.genes	ENSMUSG00000074141	0.454866	1.99998e-05	2.39348e-05	TRUE	Il4i1	GeneSet 2
number.genes	ENSMUSG00000020664	0.454775	1.99998e-05	2.39348e-05	TRUE	Dld	GeneSet 2
number.genes	ENSMUSG00000040034	0.454743	1.99998e-05	2.39348e-05	TRUE	Nup43	GeneSet 2
number.genes	ENSMUSG00000028820	0.454636	1.99998e-05	2.39348e-05	TRUE	Sfpq	GeneSet 2
number.genes	ENSMUSG00000022487	0.454272	1.99998e-05	2.39348e-05	TRUE	Gtsf1	GeneSet 2
number.genes	ENSMUSG00000025288	0.454122	1.99998e-05	2.39348e-05	TRUE	4933436I01Rik	GeneSet 2
number.genes	ENSMUSG00000040843	0.453651	1.99998e-05	2.39348e-05	TRUE	Tiprl	GeneSet 2
number.genes	ENSMUSG00000042198	0.453611	1.99998e-05	2.39348e-05	TRUE	Chchd7	GeneSet 2
number.genes	ENSMUSG00000076434	0.453535	1.99998e-05	2.39348e-05	TRUE	Wfdc3	GeneSet 2
number.genes	ENSMUSG00000025907	0.453449	1.99998e-05	2.39348e-05	TRUE	Rb1cc1	GeneSet 2
number.genes	ENSMUSG00000053317	0.453433	1.99998e-05	2.39348e-05	TRUE	Sec61b	GeneSet 2
number.genes	ENSMUSG00000047604	0.453419	1.99998e-05	2.39348e-05	TRUE	Frat2	GeneSet 2
number.genes	ENSMUSG00000068749	0.453398	1.99998e-05	2.39348e-05	TRUE	Psma5	GeneSet 2
number.genes	ENSMUSG00000028792	0.453369	1.99998e-05	2.39348e-05	TRUE	Ak2	GeneSet 2
number.genes	ENSMUSG00000005981	0.453163	1.99998e-05	2.39348e-05	TRUE	Trap1	GeneSet 2
number.genes	ENSMUSG00000022070	0.453152	1.99998e-05	2.39348e-05	TRUE	Bora	GeneSet 2
number.genes	ENSMUSG00000039509	0.452985	1.99998e-05	2.39348e-05	TRUE	Nup133	GeneSet 2
number.genes	ENSMUSG00000048930	0.452911	1.99998e-05	2.39348e-05	TRUE	Tada3	GeneSet 2
number.genes	ENSMUSG00000021114	0.452872	1.99998e-05	2.39348e-05	TRUE	Atp6v1d	GeneSet 2
number.genes	ENSMUSG00000041323	0.452537	1.99998e-05	2.39348e-05	TRUE	Ak7	GeneSet 2
number.genes	ENSMUSG00000022849	0.452497	1.99998e-05	2.39348e-05	TRUE	Hspbap1	GeneSet 2
number.genes	ENSMUSG00000027162	0.452494	1.99998e-05	2.39348e-05	TRUE	Lin7c	GeneSet 2
number.genes	ENSMUSG00000086263	0.452437	1.99998e-05	2.39348e-05	TRUE	4930519D14Rik	GeneSet 2
number.genes	ENSMUSG00000058600	0.452354	1.99998e-05	2.39348e-05	TRUE	Rpl30	GeneSet 2
number.genes	ENSMUSG00000033210	0.452304	1.99998e-05	2.39348e-05	TRUE	Slc9c1	GeneSet 2
number.genes	ENSMUSG00000050912	0.452163	1.99998e-05	2.39348e-05	TRUE	Tmem123	GeneSet 2
number.genes	ENSMUSG00000022620	0.452155	1.99998e-05	2.39348e-05	TRUE	Arsa	GeneSet 2
number.genes	ENSMUSG00000006673	0.45205	1.99998e-05	2.39348e-05	TRUE	Qrich1	GeneSet 2
number.genes	ENSMUSG00000028837	0.45201	1.99998e-05	2.39348e-05	TRUE	Psmb2	GeneSet 2
number.genes	ENSMUSG00000024346	0.451804	1.99998e-05	2.39348e-05	TRUE	Pfdn1	GeneSet 2
number.genes	ENSMUSG00000021112	0.451748	1.99998e-05	2.39348e-05	TRUE	Mpp5	GeneSet 2
number.genes	ENSMUSG00000039492	0.451738	1.99998e-05	2.39348e-05	TRUE	Ccdc27	GeneSet 2
number.genes	ENSMUSG00000002635	0.451712	1.99998e-05	2.39348e-05	TRUE	Pdcd2l	GeneSet 2
number.genes	ENSMUSG00000026255	0.451405	1.99998e-05	2.39348e-05	TRUE	Efhd1	GeneSet 2
number.genes	ENSMUSG00000022995	0.451343	1.99998e-05	2.39348e-05	TRUE	Enah	GeneSet 2
number.genes	ENSMUSG00000022607	0.451269	1.99998e-05	2.39348e-05	TRUE	Ptk2	GeneSet 2
number.genes	ENSMUSG00000058638	0.451166	1.99998e-05	2.39348e-05	TRUE	Zfp110	GeneSet 2
number.genes	ENSMUSG00000024726	0.451023	1.99998e-05	2.39348e-05	TRUE	2410127L17Rik	GeneSet 2
number.genes	ENSMUSG00000079606	0.450869	1.99998e-05	2.39348e-05	TRUE	Gm595	GeneSet 2
number.genes	ENSMUSG00000090404	0.45055	1.99998e-05	2.39348e-05	TRUE	Gm8362	GeneSet 2
number.genes	ENSMUSG00000027881	0.450507	1.99998e-05	2.39348e-05	TRUE	Prpf38b	GeneSet 2
number.genes	ENSMUSG00000038583	0.450466	1.99998e-05	2.39348e-05	TRUE	Pln	GeneSet 2
number.genes	ENSMUSG00000029390	0.45019	1.99998e-05	2.39348e-05	TRUE	Tmed2	GeneSet 2
number.genes	ENSMUSG00000035232	0.450176	1.99998e-05	2.39348e-05	TRUE	Pdk3	GeneSet 2
number.genes	ENSMUSG00000030887	0.4501	1.99998e-05	2.39348e-05	TRUE	Pdzd9	GeneSet 2
number.genes	ENSMUSG00000026623	0.44981	1.99998e-05	2.39348e-05	TRUE	Lpgat1	GeneSet 2
number.genes	ENSMUSG00000029462	0.449639	1.99998e-05	2.39348e-05	TRUE	Vps29	GeneSet 2
number.genes	ENSMUSG00000035578	0.449397	1.99998e-05	2.39348e-05	TRUE	Iqcg	GeneSet 2
number.genes	ENSMUSG00000036036	0.449164	1.99998e-05	2.39348e-05	TRUE	Zfp57	GeneSet 2
number.genes	ENSMUSG00000005469	0.449029	1.99998e-05	2.39348e-05	TRUE	Prkaca	GeneSet 2
number.genes	ENSMUSG00000054033	0.448721	1.99998e-05	2.39348e-05	TRUE	Adam39	GeneSet 2
number.genes	ENSMUSG00000008307	0.448632	1.99998e-05	2.39348e-05	TRUE	1700109H08Rik	GeneSet 2
number.genes	ENSMUSG00000041309	0.448522	1.99998e-05	2.39348e-05	TRUE	Nkx6-2	GeneSet 2
number.genes	ENSMUSG00000021589	0.4484	1.99998e-05	2.39348e-05	TRUE	Rhobtb3	GeneSet 2
number.genes	ENSMUSG00000019892	0.448343	1.99998e-05	2.39348e-05	TRUE	Lrriq1	GeneSet 2
number.genes	ENSMUSG00000027699	0.448224	1.99998e-05	2.39348e-05	TRUE	Ect2	GeneSet 2
number.genes	ENSMUSG00000036561	0.448193	1.99998e-05	2.39348e-05	TRUE	Ppp6r2	GeneSet 2
number.genes	ENSMUSG00000021067	0.448014	1.99998e-05	2.39348e-05	TRUE	Sav1	GeneSet 2
number.genes	ENSMUSG00000038668	0.447441	1.99998e-05	2.39348e-05	TRUE	Lpar1	GeneSet 2
number.genes	ENSMUSG00000025894	0.447169	1.99998e-05	2.39348e-05	TRUE	Aasdhppt	GeneSet 2
number.genes	ENSMUSG00000056770	0.447112	1.99998e-05	2.39348e-05	TRUE	Setd3	GeneSet 2
number.genes	ENSMUSG00000079480	0.446819	1.99998e-05	2.39348e-05	TRUE	Pin4	GeneSet 2
number.genes	ENSMUSG00000027030	0.446711	1.99998e-05	2.39348e-05	TRUE	Stk39	GeneSet 2
number.genes	ENSMUSG00000025217	0.446639	1.99998e-05	2.39348e-05	TRUE	Btrc	GeneSet 2
number.genes	ENSMUSG00000022185	0.446561	1.99998e-05	2.39348e-05	TRUE	Acin1	GeneSet 2
number.genes	ENSMUSG00000014503	0.446538	1.99998e-05	2.39348e-05	TRUE	Pkd2l2	GeneSet 2
number.genes	ENSMUSG00000020153	0.446302	1.99998e-05	2.39348e-05	TRUE	Ndufs7	GeneSet 2
number.genes	ENSMUSG00000020687	0.446295	1.99998e-05	2.39348e-05	TRUE	Cdc27	GeneSet 2
number.genes	ENSMUSG00000078907	0.446276	1.99998e-05	2.39348e-05	TRUE	Fam186b	GeneSet 2
number.genes	ENSMUSG00000025931	0.445943	1.99998e-05	2.39348e-05	TRUE	Paqr8	GeneSet 2
number.genes	ENSMUSG00000036693	0.445938	1.99998e-05	2.39348e-05	TRUE	Nop14	GeneSet 2
number.genes	ENSMUSG00000015971	0.445913	1.99998e-05	2.39348e-05	TRUE	Actr8	GeneSet 2
number.genes	ENSMUSG00000030611	0.445907	1.99998e-05	2.39348e-05	TRUE	Mrps11	GeneSet 2
number.genes	ENSMUSG00000051355	0.445876	1.99998e-05	2.39348e-05	TRUE	Commd1	GeneSet 2
number.genes	ENSMUSG00000026385	0.445867	1.99998e-05	2.39348e-05	TRUE	Dbi	GeneSet 2
number.genes	ENSMUSG00000022771	0.44579	1.99998e-05	2.39348e-05	TRUE	Ppil2	GeneSet 2
number.genes	ENSMUSG00000026356	0.445733	1.99998e-05	2.39348e-05	TRUE	Dars	GeneSet 2
number.genes	ENSMUSG00000080316	0.445573	1.99998e-05	2.39348e-05	TRUE	Spaca6	GeneSet 2
number.genes	ENSMUSG00000071138	0.445397	1.99998e-05	2.39348e-05	TRUE	Tex24	GeneSet 2
number.genes	ENSMUSG00000055817	0.445364	1.99998e-05	2.39348e-05	TRUE	Mta3	GeneSet 2
number.genes	ENSMUSG00000021786	0.444862	1.99998e-05	2.39348e-05	TRUE	Oxsm	GeneSet 2
number.genes	ENSMUSG00000015335	0.444728	1.99998e-05	2.39348e-05	TRUE	Zdhhc12	GeneSet 2
number.genes	ENSMUSG00000097626	0.444694	1.99998e-05	2.39348e-05	TRUE	4921504A21Rik	GeneSet 2
number.genes	ENSMUSG00000020865	0.444575	1.99998e-05	2.39348e-05	TRUE	Abcc3	GeneSet 2
number.genes	ENSMUSG00000031796	0.444342	1.99998e-05	2.39348e-05	TRUE	Cfap20	GeneSet 2
number.genes	ENSMUSG00000071738	0.444073	1.99998e-05	2.39348e-05	TRUE	Gm4937	GeneSet 2
number.genes	ENSMUSG00000086277	0.443802	1.99998e-05	2.39348e-05	TRUE	4930558K02Rik	GeneSet 2
number.genes	ENSMUSG00000031533	0.44346	1.99998e-05	2.39348e-05	TRUE	Mrps31	GeneSet 2
number.genes	ENSMUSG00000002658	0.443418	1.99998e-05	2.39348e-05	TRUE	Gtf2f1	GeneSet 2
number.genes	ENSMUSG00000031447	0.4434	1.99998e-05	2.39348e-05	TRUE	Lamp1	GeneSet 2
number.genes	ENSMUSG00000024583	0.443357	1.99998e-05	2.39348e-05	TRUE	Txnl1	GeneSet 2
number.genes	ENSMUSG00000074734	0.443323	1.99998e-05	2.39348e-05	TRUE	4933416C03Rik	GeneSet 2
number.genes	ENSMUSG00000001017	0.443245	1.99998e-05	2.39348e-05	TRUE	Chtop	GeneSet 2
number.genes	ENSMUSG00000090626	0.443099	1.99998e-05	2.39348e-05	TRUE	Tex9	GeneSet 2
number.genes	ENSMUSG00000058586	0.442841	1.99998e-05	2.39348e-05	TRUE	Serhl	GeneSet 2
number.genes	ENSMUSG00000071073	0.442741	1.99998e-05	2.39348e-05	TRUE	Lrrc73	GeneSet 2
number.genes	ENSMUSG00000022683	0.442517	1.99998e-05	2.39348e-05	TRUE	Pla2g10	GeneSet 2
number.genes	ENSMUSG00000038199	0.442423	1.99998e-05	2.39348e-05	TRUE	4931409K22Rik	GeneSet 2
number.genes	ENSMUSG00000027379	0.442027	1.99998e-05	2.39348e-05	TRUE	Bub1	GeneSet 2
number.genes	ENSMUSG00000020102	0.441967	1.99998e-05	2.39348e-05	TRUE	Slc16a7	GeneSet 2
number.genes	ENSMUSG00000021519	0.441738	1.99998e-05	2.39348e-05	TRUE	Mterf3	GeneSet 2
number.genes	ENSMUSG00000005148	0.441721	1.99998e-05	2.39348e-05	TRUE	Klf5	GeneSet 2
number.genes	ENSMUSG00000091896	0.441709	1.99998e-05	2.39348e-05	TRUE	Ube2d2a	GeneSet 2
number.genes	ENSMUSG00000019362	0.4416	1.99998e-05	2.39348e-05	TRUE	D8Ertd738e	GeneSet 2
number.genes	ENSMUSG00000020333	0.441498	1.99998e-05	2.39348e-05	TRUE	Acsl6	GeneSet 2
number.genes	ENSMUSG00000026889	0.441423	1.99998e-05	2.39348e-05	TRUE	Rbm18	GeneSet 2
number.genes	ENSMUSG00000035372	0.441323	1.99998e-05	2.39348e-05	TRUE	1810055G02Rik	GeneSet 2
number.genes	ENSMUSG00000050435	0.441099	1.99998e-05	2.39348e-05	TRUE	Ube2dnl1	GeneSet 2
number.genes	ENSMUSG00000021967	0.441024	1.99998e-05	2.39348e-05	TRUE	Mrpl57	GeneSet 2
number.genes	ENSMUSG00000086361	0.440997	1.99998e-05	2.39348e-05	TRUE	Gm6569	GeneSet 2
number.genes	ENSMUSG00000037894	0.440951	1.99998e-05	2.39348e-05	TRUE	H2afz	GeneSet 2
number.genes	ENSMUSG00000062190	0.440903	1.99998e-05	2.39348e-05	TRUE	Lancl2	GeneSet 2
number.genes	ENSMUSG00000040652	0.440902	1.99998e-05	2.39348e-05	TRUE	Oaz2	GeneSet 2
number.genes	ENSMUSG00000041068	0.440641	1.99998e-05	2.39348e-05	TRUE	4930596D02Rik	GeneSet 2
number.genes	ENSMUSG00000028187	0.440526	1.99998e-05	2.39348e-05	TRUE	Rpf1	GeneSet 2
number.genes	ENSMUSG00000054391	0.440406	1.99998e-05	2.39348e-05	TRUE	4930517O19Rik	GeneSet 2
number.genes	ENSMUSG00000037017	0.440363	1.99998e-05	2.39348e-05	TRUE	Zscan21	GeneSet 2
number.genes	ENSMUSG00000096405	0.440356	1.99998e-05	2.39348e-05	TRUE	4930474N05Rik	GeneSet 2
number.genes	ENSMUSG00000085178	0.440293	1.99998e-05	2.39348e-05	TRUE	Kdm6bos	GeneSet 2
number.genes	ENSMUSG00000027245	0.439901	1.99998e-05	2.39348e-05	TRUE	Hypk	GeneSet 2
number.genes	ENSMUSG00000072772	0.43957	1.99998e-05	2.39348e-05	TRUE	Grcc10	GeneSet 2
number.genes	ENSMUSG00000085431	0.439429	1.99998e-05	2.39348e-05	TRUE	4930440I19Rik	GeneSet 2
number.genes	ENSMUSG00000025372	0.439337	1.99998e-05	2.39348e-05	TRUE	Baiap2	GeneSet 2
number.genes	ENSMUSG00000032212	0.43929	1.99998e-05	2.39348e-05	TRUE	Sltm	GeneSet 2
number.genes	ENSMUSG00000048794	0.43902	1.99998e-05	2.39348e-05	TRUE	Ccdc37	GeneSet 2
number.genes	ENSMUSG00000030877	0.438677	1.99998e-05	2.39348e-05	TRUE	4933427G17Rik	GeneSet 2
number.genes	ENSMUSG00000037884	0.43865	1.99998e-05	2.39348e-05	TRUE	1700017G19Rik	GeneSet 2
number.genes	ENSMUSG00000038828	0.43865	1.99998e-05	2.39348e-05	TRUE	Tmem214	GeneSet 2
number.genes	ENSMUSG00000070708	0.438591	1.99998e-05	2.39348e-05	TRUE	Gtsf1l	GeneSet 2
number.genes	ENSMUSG00000028451	0.43853	1.99998e-05	2.39348e-05	TRUE	1700022I11Rik	GeneSet 2
number.genes	ENSMUSG00000029151	0.438488	1.99998e-05	2.39348e-05	TRUE	Slc30a3	GeneSet 2
number.genes	ENSMUSG00000049755	0.43838	1.99998e-05	2.39348e-05	TRUE	Zfp672	GeneSet 2
number.genes	ENSMUSG00000027018	0.438366	1.99998e-05	2.39348e-05	TRUE	Hat1	GeneSet 2
number.genes	ENSMUSG00000022210	0.438276	1.99998e-05	2.39348e-05	TRUE	Dhrs4	GeneSet 2
number.genes	ENSMUSG00000029524	0.43801	1.99998e-05	2.39348e-05	TRUE	Sirt4	GeneSet 2
number.genes	ENSMUSG00000037904	0.437553	1.99998e-05	2.39348e-05	TRUE	Ankrd9	GeneSet 2
number.genes	ENSMUSG00000060450	0.437533	1.99998e-05	2.39348e-05	TRUE	Rnf14	GeneSet 2
number.genes	ENSMUSG00000100557	0.437527	1.99998e-05	2.39348e-05	TRUE	1700029E06Rik	GeneSet 2
number.genes	ENSMUSG00000015002	0.437263	1.99998e-05	2.39348e-05	TRUE	Efr3a	GeneSet 2
number.genes	ENSMUSG00000041298	0.437171	1.99998e-05	2.39348e-05	TRUE	Katnal1	GeneSet 2
number.genes	ENSMUSG00000053012	0.437145	1.99998e-05	2.39348e-05	TRUE	Krcc1	GeneSet 2
number.genes	ENSMUSG00000035171	0.436818	1.99998e-05	2.39348e-05	TRUE	1110059E24Rik	GeneSet 2
number.genes	ENSMUSG00000026239	0.436703	1.99998e-05	2.39348e-05	TRUE	Pde6d	GeneSet 2
number.genes	ENSMUSG00000028159	0.43649	1.99998e-05	2.39348e-05	TRUE	Dapp1	GeneSet 2
number.genes	ENSMUSG00000042523	0.436454	1.99998e-05	2.39348e-05	TRUE	Dnal1	GeneSet 2
number.genes	ENSMUSG00000070426	0.436206	1.99998e-05	2.39348e-05	TRUE	Rnf121	GeneSet 2
number.genes	ENSMUSG00000031179	0.436082	1.99998e-05	2.39348e-05	TRUE	3830417A13Rik	GeneSet 2
number.genes	ENSMUSG00000056234	0.435659	1.99998e-05	2.39348e-05	TRUE	Ncoa4	GeneSet 2
number.genes	ENSMUSG00000036275	0.435631	1.99998e-05	2.39348e-05	TRUE	9530068E07Rik	GeneSet 2
number.genes	ENSMUSG00000079346	0.435596	1.99998e-05	2.39348e-05	TRUE	1700013D24Rik	GeneSet 2
number.genes	ENSMUSG00000029440	0.435476	1.99998e-05	2.39348e-05	TRUE	Psmd9	GeneSet 2
number.genes	ENSMUSG00000026276	0.435059	1.99998e-05	2.39348e-05	TRUE	Sept2	GeneSet 2
number.genes	ENSMUSG00000006262	0.43489	1.99998e-05	2.39348e-05	TRUE	Mob1b	GeneSet 2
number.genes	ENSMUSG00000028907	0.434845	1.99998e-05	2.39348e-05	TRUE	Utp11l	GeneSet 2
number.genes	ENSMUSG00000022010	0.434823	1.99998e-05	2.39348e-05	TRUE	Tsc22d1	GeneSet 2
number.genes	ENSMUSG00000021770	0.43455	1.99998e-05	2.39348e-05	TRUE	Samd8	GeneSet 2
number.genes	ENSMUSG00000058173	0.43443	1.99998e-05	2.39348e-05	TRUE	Smco4	GeneSet 2
number.genes	ENSMUSG00000029430	0.434416	1.99998e-05	2.39348e-05	TRUE	Ran	GeneSet 2
number.genes	ENSMUSG00000078440	0.434365	1.99998e-05	2.39348e-05	TRUE	Dohh	GeneSet 2
number.genes	ENSMUSG00000060679	0.434298	1.99998e-05	2.39348e-05	TRUE	Mrps9	GeneSet 2
number.genes	ENSMUSG00000029437	0.433839	1.99998e-05	2.39348e-05	TRUE	Il31	GeneSet 2
number.genes	ENSMUSG00000033409	0.433465	1.99998e-05	2.39348e-05	TRUE	Syce1l	GeneSet 2
number.genes	ENSMUSG00000035133	0.433359	1.99998e-05	2.39348e-05	TRUE	Arhgap5	GeneSet 2
number.genes	ENSMUSG00000028484	0.433306	1.99998e-05	2.39348e-05	TRUE	Psip1	GeneSet 2
number.genes	ENSMUSG00000079371	0.433264	1.99998e-05	2.39348e-05	TRUE	Gm3476	GeneSet 2
number.genes	ENSMUSG00000078348	0.433213	1.99998e-05	2.39348e-05	TRUE	Sf3b5	GeneSet 2
number.genes	ENSMUSG00000086379	0.433119	1.99998e-05	2.39348e-05	TRUE	1700026D11Rik	GeneSet 2
number.genes	ENSMUSG00000027001	0.433047	1.99998e-05	2.39348e-05	TRUE	Dusp19	GeneSet 2
number.genes	ENSMUSG00000038987	0.432629	1.99998e-05	2.39348e-05	TRUE	1700019L03Rik	GeneSet 2
number.genes	ENSMUSG00000012429	0.43261	1.99998e-05	2.39348e-05	TRUE	Mplkip	GeneSet 2
number.genes	ENSMUSG00000024097	0.432549	1.99998e-05	2.39348e-05	TRUE	Srsf7	GeneSet 2
number.genes	ENSMUSG00000019027	0.432474	1.99998e-05	2.39348e-05	TRUE	Dnah1	GeneSet 2
number.genes	ENSMUSG00000026154	0.432388	1.99998e-05	2.39348e-05	TRUE	Sdhaf4	GeneSet 2
number.genes	ENSMUSG00000022518	0.43221	1.99998e-05	2.39348e-05	TRUE	4930562C15Rik	GeneSet 2
number.genes	ENSMUSG00000071324	0.432188	1.99998e-05	2.39348e-05	TRUE	Armc2	GeneSet 2
number.genes	ENSMUSG00000098211	0.431932	1.99998e-05	2.39348e-05	TRUE	Gm27045	GeneSet 2
number.genes	ENSMUSG00000043003	0.431786	1.99998e-05	2.39348e-05	TRUE	Rasef	GeneSet 2
number.genes	ENSMUSG00000038121	0.431618	1.99998e-05	2.39348e-05	TRUE	Fam210a	GeneSet 2
number.genes	ENSMUSG00000049815	0.431402	1.99998e-05	2.39348e-05	TRUE	4921511C20Rik	GeneSet 2
number.genes	ENSMUSG00000029798	0.43125	1.99998e-05	2.39348e-05	TRUE	Herc6	GeneSet 2
number.genes	ENSMUSG00000024921	0.431147	1.99998e-05	2.39348e-05	TRUE	Smarca2	GeneSet 2
number.genes	ENSMUSG00000022351	0.431063	1.99998e-05	2.39348e-05	TRUE	Sqle	GeneSet 2
number.genes	ENSMUSG00000036850	0.430964	1.99998e-05	2.39348e-05	TRUE	Mrpl41	GeneSet 2
number.genes	ENSMUSG00000034163	0.430935	1.99998e-05	2.39348e-05	TRUE	Zfc3h1	GeneSet 2
number.genes	ENSMUSG00000025935	0.430875	1.99998e-05	2.39348e-05	TRUE	Tram1	GeneSet 2
number.genes	ENSMUSG00000037822	0.430689	1.99998e-05	2.39348e-05	TRUE	Smim14	GeneSet 2
number.genes	ENSMUSG00000039911	0.430635	1.99998e-05	2.39348e-05	TRUE	Spsb1	GeneSet 2
number.genes	ENSMUSG00000038756	0.430442	1.99998e-05	2.39348e-05	TRUE	Ttll6	GeneSet 2
number.genes	ENSMUSG00000037997	0.430441	1.99998e-05	2.39348e-05	TRUE	Parp11	GeneSet 2
number.genes	ENSMUSG00000085405	0.430369	1.99998e-05	2.39348e-05	TRUE	4930441J16Rik	GeneSet 2
number.genes	ENSMUSG00000013997	0.430112	1.99998e-05	2.39348e-05	TRUE	Nit1	GeneSet 2
number.genes	ENSMUSG00000031608	0.430018	1.99998e-05	2.39348e-05	TRUE	Galnt7	GeneSet 2
number.genes	ENSMUSG00000091792	0.429921	1.99998e-05	2.39348e-05	TRUE	Gm3573	GeneSet 2
number.genes	ENSMUSG00000042390	0.429748	1.99998e-05	2.39348e-05	TRUE	Gatad2b	GeneSet 2
number.genes	ENSMUSG00000021748	0.429658	1.99998e-05	2.39348e-05	TRUE	Pdhb	GeneSet 2
number.genes	ENSMUSG00000032477	0.429428	1.99998e-05	2.39348e-05	TRUE	Cdc25a	GeneSet 2
number.genes	ENSMUSG00000010607	0.42923	1.99998e-05	2.39348e-05	TRUE	Pigyl	GeneSet 2
number.genes	ENSMUSG00000024843	0.429188	1.99998e-05	2.39348e-05	TRUE	Chka	GeneSet 2
number.genes	ENSMUSG00000021832	0.429029	1.99998e-05	2.39348e-05	TRUE	Psmc6	GeneSet 2
number.genes	ENSMUSG00000067365	0.4285	1.99998e-05	2.39348e-05	TRUE	Tmem128	GeneSet 2
number.genes	ENSMUSG00000045328	0.42839	1.99998e-05	2.39348e-05	TRUE	Cenpe	GeneSet 2
number.genes	ENSMUSG00000073821	0.428365	1.99998e-05	2.39348e-05	TRUE	8030451A03Rik	GeneSet 2
number.genes	ENSMUSG00000046010	0.428358	1.99998e-05	2.39348e-05	TRUE	Zfp830	GeneSet 2
number.genes	ENSMUSG00000028345	0.428337	1.99998e-05	2.39348e-05	TRUE	Tex10	GeneSet 2
number.genes	ENSMUSG00000041438	0.428325	1.99998e-05	2.39348e-05	TRUE	Cirh1a	GeneSet 2
number.genes	ENSMUSG00000001376	0.428134	1.99998e-05	2.39348e-05	TRUE	Ccdc132	GeneSet 2
number.genes	ENSMUSG00000096620	0.428113	1.99998e-05	2.39348e-05	TRUE	Gm5169	GeneSet 2
number.genes	ENSMUSG00000023150	0.42801	1.99998e-05	2.39348e-05	TRUE	Ivns1abp	GeneSet 2
number.genes	ENSMUSG00000091243	0.427964	1.99998e-05	2.39348e-05	TRUE	Vgll3	GeneSet 2
number.genes	ENSMUSG00000020409	0.42793	1.99998e-05	2.39348e-05	TRUE	Slu7	GeneSet 2
number.genes	ENSMUSG00000004460	0.427881	1.99998e-05	2.39348e-05	TRUE	Dnajb11	GeneSet 2
number.genes	ENSMUSG00000071550	0.427785	1.99998e-05	2.39348e-05	TRUE	Cfap44	GeneSet 2
number.genes	ENSMUSG00000024841	0.427771	1.99998e-05	2.39348e-05	TRUE	Eif1ad	GeneSet 2
number.genes	ENSMUSG00000022014	0.427735	1.99998e-05	2.39348e-05	TRUE	Epsti1	GeneSet 2
number.genes	ENSMUSG00000028950	0.427509	1.99998e-05	2.39348e-05	TRUE	Tas1r1	GeneSet 2
number.genes	ENSMUSG00000053375	0.427385	1.99998e-05	2.39348e-05	TRUE	Atp6v1e2	GeneSet 2
number.genes	ENSMUSG00000063802	0.427338	1.99998e-05	2.39348e-05	TRUE	Hspbp1	GeneSet 2
number.genes	ENSMUSG00000022364	0.427251	1.99998e-05	2.39348e-05	TRUE	Tbc1d31	GeneSet 2
number.genes	ENSMUSG00000011306	0.427183	1.99998e-05	2.39348e-05	TRUE	Sugp1	GeneSet 2
number.genes	ENSMUSG00000057278	0.427067	1.99998e-05	2.39348e-05	TRUE	Snrpg	GeneSet 2
number.genes	ENSMUSG00000029833	0.426846	1.99998e-05	2.39348e-05	TRUE	Trim24	GeneSet 2
number.genes	ENSMUSG00000097162	0.426826	1.99998e-05	2.39348e-05	TRUE	2310010J17Rik	GeneSet 2
number.genes	ENSMUSG00000004018	0.426699	1.99998e-05	2.39348e-05	TRUE	Fancl	GeneSet 2
number.genes	ENSMUSG00000022555	0.426476	1.99998e-05	2.39348e-05	TRUE	Dgat1	GeneSet 2
number.genes	ENSMUSG00000034126	0.426462	1.99998e-05	2.39348e-05	TRUE	Pomt2	GeneSet 2
number.genes	ENSMUSG00000046753	0.42645	1.99998e-05	2.39348e-05	TRUE	Ccdc66	GeneSet 2
number.genes	ENSMUSG00000070369	0.426409	1.99998e-05	2.39348e-05	TRUE	Itgad	GeneSet 2
number.genes	ENSMUSG00000026798	0.42636	1.99998e-05	2.39348e-05	TRUE	Coq4	GeneSet 2
number.genes	ENSMUSG00000046709	0.426321	1.99998e-05	2.39348e-05	TRUE	Mapk10	GeneSet 2
number.genes	ENSMUSG00000041147	0.426174	1.99998e-05	2.39348e-05	TRUE	Brca2	GeneSet 2
number.genes	ENSMUSG00000099354	0.42605	1.99998e-05	2.39348e-05	TRUE	1700124L16Rik	GeneSet 2
number.genes	ENSMUSG00000092599	0.425661	1.99998e-05	2.39348e-05	TRUE	1700010K23Rik	GeneSet 2
number.genes	ENSMUSG00000057402	0.42561	1.99998e-05	2.39348e-05	TRUE	1700042B14Rik	GeneSet 2
number.genes	ENSMUSG00000030967	0.425487	1.99998e-05	2.39348e-05	TRUE	Zranb1	GeneSet 2
number.genes	ENSMUSG00000019857	0.42545	1.99998e-05	2.39348e-05	TRUE	Asf1a	GeneSet 2
number.genes	ENSMUSG00000030704	0.425328	1.99998e-05	2.39348e-05	TRUE	Rab6a	GeneSet 2
number.genes	ENSMUSG00000031701	0.425321	1.99998e-05	2.39348e-05	TRUE	Dnaja2	GeneSet 2
number.genes	ENSMUSG00000027808	0.425143	1.99998e-05	2.39348e-05	TRUE	Serp1	GeneSet 2
number.genes	ENSMUSG00000034227	0.425142	1.99998e-05	2.39348e-05	TRUE	Foxj1	GeneSet 2
number.genes	ENSMUSG00000037313	0.425103	1.99998e-05	2.39348e-05	TRUE	Tacc3	GeneSet 2
number.genes	ENSMUSG00000020496	0.425097	1.99998e-05	2.39348e-05	TRUE	Rnf187	GeneSet 2
number.genes	ENSMUSG00000020076	0.425082	1.99998e-05	2.39348e-05	TRUE	Ddx50	GeneSet 2
number.genes	ENSMUSG00000033579	0.425015	1.99998e-05	2.39348e-05	TRUE	Fa2h	GeneSet 2
number.genes	ENSMUSG00000037458	0.424964	1.99998e-05	2.39348e-05	TRUE	Azin1	GeneSet 2
number.genes	ENSMUSG00000020171	0.424898	1.99998e-05	2.39348e-05	TRUE	Yeats4	GeneSet 2
number.genes	ENSMUSG00000030858	0.424885	1.99998e-05	2.39348e-05	TRUE	1700007K09Rik	GeneSet 2
number.genes	ENSMUSG00000000167	0.424827	1.99998e-05	2.39348e-05	TRUE	Pih1d2	GeneSet 2
number.genes	ENSMUSG00000013584	0.424724	1.99998e-05	2.39348e-05	TRUE	Aldh1a2	GeneSet 2
number.genes	ENSMUSG00000024502	0.424542	1.99998e-05	2.39348e-05	TRUE	Jakmip2	GeneSet 2
number.genes	ENSMUSG00000031194	0.424534	1.99998e-05	2.39348e-05	TRUE	4931400O07Rik	GeneSet 2
number.genes	ENSMUSG00000033147	0.424531	1.99998e-05	2.39348e-05	TRUE	Slc22a15	GeneSet 2
number.genes	ENSMUSG00000011114	0.424522	1.99998e-05	2.39348e-05	TRUE	Tbrg1	GeneSet 2
number.genes	ENSMUSG00000007783	0.424514	1.99998e-05	2.39348e-05	TRUE	Cpt1c	GeneSet 2
number.genes	ENSMUSG00000019471	0.424508	1.99998e-05	2.39348e-05	TRUE	Cdc37	GeneSet 2
number.genes	ENSMUSG00000028798	0.424493	1.99998e-05	2.39348e-05	TRUE	Eif3i	GeneSet 2
number.genes	ENSMUSG00000039128	0.424414	1.99998e-05	2.39348e-05	TRUE	Cdc123	GeneSet 2
number.genes	ENSMUSG00000049526	0.424313	1.99998e-05	2.39348e-05	TRUE	Tmem202	GeneSet 2
number.genes	ENSMUSG00000034371	0.42427	1.99998e-05	2.39348e-05	TRUE	Dak	GeneSet 2
number.genes	ENSMUSG00000046180	0.424039	1.99998e-05	2.39348e-05	TRUE	4930550L24Rik	GeneSet 2
number.genes	ENSMUSG00000036800	0.424022	1.99998e-05	2.39348e-05	TRUE	Fam135b	GeneSet 2
number.genes	ENSMUSG00000021494	0.423912	1.99998e-05	2.39348e-05	TRUE	Ddx41	GeneSet 2
number.genes	ENSMUSG00000048481	0.423847	1.99998e-05	2.39348e-05	TRUE	Mypop	GeneSet 2
number.genes	ENSMUSG00000025962	0.423817	1.99998e-05	2.39348e-05	TRUE	Fastkd2	GeneSet 2
number.genes	ENSMUSG00000021879	0.423713	1.99998e-05	2.39348e-05	TRUE	Dnah12	GeneSet 2
number.genes	ENSMUSG00000079269	0.423567	1.99998e-05	2.39348e-05	TRUE	Gm3676	GeneSet 2
number.genes	ENSMUSG00000001473	0.423565	1.99998e-05	2.39348e-05	TRUE	Tubb6	GeneSet 2
number.genes	ENSMUSG00000040415	0.423559	1.99998e-05	2.39348e-05	TRUE	Dtx3	GeneSet 2
number.genes	ENSMUSG00000049950	0.423464	1.99998e-05	2.39348e-05	TRUE	Rpp38	GeneSet 2
number.genes	ENSMUSG00000054277	0.423404	1.99998e-05	2.39348e-05	TRUE	Arfgap3	GeneSet 2
number.genes	ENSMUSG00000060261	0.423388	1.99998e-05	2.39348e-05	TRUE	Gtf2i	GeneSet 2
number.genes	ENSMUSG00000024253	0.423282	1.99998e-05	2.39348e-05	TRUE	Dync2li1	GeneSet 2
number.genes	ENSMUSG00000043190	0.42298	1.99998e-05	2.39348e-05	TRUE	Rfesd	GeneSet 2
number.genes	ENSMUSG00000027282	0.422932	1.99998e-05	2.39348e-05	TRUE	Mtch2	GeneSet 2
number.genes	ENSMUSG00000005566	0.422909	1.99998e-05	2.39348e-05	TRUE	Trim28	GeneSet 2
number.genes	ENSMUSG00000040591	0.42289	1.99998e-05	2.39348e-05	TRUE	1110051M20Rik	GeneSet 2
number.genes	ENSMUSG00000023913	0.422552	1.99998e-05	2.39348e-05	TRUE	Pla2g7	GeneSet 2
number.genes	ENSMUSG00000042709	0.422265	1.99998e-05	2.39348e-05	TRUE	Atpaf2	GeneSet 2
number.genes	ENSMUSG00000039099	0.42226	1.99998e-05	2.39348e-05	TRUE	Wdr93	GeneSet 2
number.genes	ENSMUSG00000010914	0.422151	1.99998e-05	2.39348e-05	TRUE	Pdhx	GeneSet 2
number.genes	ENSMUSG00000071041	0.422033	1.99998e-05	2.39348e-05	TRUE	Gm15210	GeneSet 2
number.genes	ENSMUSG00000031786	0.421949	1.99998e-05	2.39348e-05	TRUE	Drc7	GeneSet 2
number.genes	ENSMUSG00000031509	0.421282	1.99998e-05	2.39348e-05	TRUE	1700016D06Rik	GeneSet 2
number.genes	ENSMUSG00000030763	0.421205	1.99998e-05	2.39348e-05	TRUE	Lcmt1	GeneSet 2
number.genes	ENSMUSG00000041241	0.421117	1.99998e-05	2.39348e-05	TRUE	Mul1	GeneSet 2
number.genes	ENSMUSG00000035235	0.42104	1.99998e-05	2.39348e-05	TRUE	Trim13	GeneSet 2
number.genes	ENSMUSG00000001467	0.420969	1.99998e-05	2.39348e-05	TRUE	Cyp51	GeneSet 2
number.genes	ENSMUSG00000029003	0.420697	1.99998e-05	2.39348e-05	TRUE	Mad2l2	GeneSet 2
number.genes	ENSMUSG00000029169	0.420669	1.99998e-05	2.39348e-05	TRUE	Dhx15	GeneSet 2
number.genes	ENSMUSG00000041679	0.420545	1.99998e-05	2.39348e-05	TRUE	Lrrc29	GeneSet 2
number.genes	ENSMUSG00000033721	0.420532	1.99998e-05	2.39348e-05	TRUE	Vav3	GeneSet 2
number.genes	ENSMUSG00000046755	0.420488	1.99998e-05	2.39348e-05	TRUE	Kif2b	GeneSet 2
number.genes	ENSMUSG00000085818	0.420431	1.99998e-05	2.39348e-05	TRUE	Gm13267	GeneSet 2
number.genes	ENSMUSG00000030126	0.420407	1.99998e-05	2.39348e-05	TRUE	Tmcc1	GeneSet 2
number.genes	ENSMUSG00000030062	0.420192	1.99998e-05	2.39348e-05	TRUE	Rpn1	GeneSet 2
number.genes	ENSMUSG00000014907	0.420057	1.99998e-05	2.39348e-05	TRUE	Naf1	GeneSet 2
number.genes	ENSMUSG00000061046	0.420052	1.99998e-05	2.39348e-05	TRUE	Haghl	GeneSet 2
number.genes	ENSMUSG00000063511	0.419969	1.99998e-05	2.39348e-05	TRUE	Snrnp70	GeneSet 2
number.genes	ENSMUSG00000022757	0.419778	1.99998e-05	2.39348e-05	TRUE	Tfg	GeneSet 2
number.genes	ENSMUSG00000026526	0.419732	1.99998e-05	2.39348e-05	TRUE	Fh1	GeneSet 2
number.genes	ENSMUSG00000030034	0.41949	1.99998e-05	2.39348e-05	TRUE	Ino80b	GeneSet 2
number.genes	ENSMUSG00000046865	0.419219	1.99998e-05	2.39348e-05	TRUE	Fbl	GeneSet 2
number.genes	ENSMUSG00000020246	0.419188	1.99998e-05	2.39348e-05	TRUE	Hcfc2	GeneSet 2
number.genes	ENSMUSG00000055302	0.419176	1.99998e-05	2.39348e-05	TRUE	Mrfap1	GeneSet 2
number.genes	ENSMUSG00000056612	0.41903	1.99998e-05	2.39348e-05	TRUE	Ppp1r14b	GeneSet 2
number.genes	ENSMUSG00000093930	0.418804	1.99998e-05	2.39348e-05	TRUE	Hmgcs1	GeneSet 2
number.genes	ENSMUSG00000027306	0.418752	1.99998e-05	2.39348e-05	TRUE	Nusap1	GeneSet 2
number.genes	ENSMUSG00000063275	0.418355	1.99998e-05	2.39348e-05	TRUE	Hacd1	GeneSet 2
number.genes	ENSMUSG00000022360	0.418347	1.99998e-05	2.39348e-05	TRUE	Atad2	GeneSet 2
number.genes	ENSMUSG00000027131	0.418307	1.99998e-05	2.39348e-05	TRUE	Emc4	GeneSet 2
number.genes	ENSMUSG00000017686	0.41805	1.99998e-05	2.39348e-05	TRUE	Rhot1	GeneSet 2
number.genes	ENSMUSG00000043263	0.417982	1.99998e-05	2.39348e-05	TRUE	Pyhin1	GeneSet 2
number.genes	ENSMUSG00000028089	0.417904	1.99998e-05	2.39348e-05	TRUE	Chd1l	GeneSet 2
number.genes	ENSMUSG00000018395	0.417895	1.99998e-05	2.39348e-05	TRUE	Kif3a	GeneSet 2
number.genes	ENSMUSG00000032418	0.417855	1.99998e-05	2.39348e-05	TRUE	Me1	GeneSet 2
number.genes	ENSMUSG00000048076	0.417615	1.99998e-05	2.39348e-05	TRUE	Arf1	GeneSet 2
number.genes	ENSMUSG00000040195	0.417125	1.99998e-05	2.39348e-05	TRUE	Tmem194	GeneSet 2
number.genes	ENSMUSG00000025971	0.417118	1.99998e-05	2.39348e-05	TRUE	9430016H08Rik	GeneSet 2
number.genes	ENSMUSG00000026605	0.417023	1.99998e-05	2.39348e-05	TRUE	Cenpf	GeneSet 2
number.genes	ENSMUSG00000044444	0.41698	1.99998e-05	2.39348e-05	TRUE	Pfn3	GeneSet 2
number.genes	ENSMUSG00000020526	0.416607	1.99998e-05	2.39348e-05	TRUE	Znhit3	GeneSet 2
number.genes	ENSMUSG00000025224	0.416562	1.99998e-05	2.39348e-05	TRUE	Gbf1	GeneSet 2
number.genes	ENSMUSG00000069633	0.416498	1.99998e-05	2.39348e-05	TRUE	Pex11g	GeneSet 2
number.genes	ENSMUSG00000024758	0.416485	1.99998e-05	2.39348e-05	TRUE	Rtn3	GeneSet 2
number.genes	ENSMUSG00000024970	0.416454	1.99998e-05	2.39348e-05	TRUE	AI846148	GeneSet 2
number.genes	ENSMUSG00000024875	0.416451	1.99998e-05	2.39348e-05	TRUE	Yif1a	GeneSet 2
number.genes	ENSMUSG00000026707	0.416397	1.99998e-05	2.39348e-05	TRUE	Nsun6	GeneSet 2
number.genes	ENSMUSG00000098304	0.416179	1.99998e-05	2.39348e-05	TRUE	1700027I24Rik	GeneSet 2
number.genes	ENSMUSG00000053774	0.416114	1.99998e-05	2.39348e-05	TRUE	Ubxn7	GeneSet 2
number.genes	ENSMUSG00000086467	0.415991	1.99998e-05	2.39348e-05	TRUE	4930571N24Rik	GeneSet 2
number.genes	ENSMUSG00000029191	0.415882	1.99998e-05	2.39348e-05	TRUE	Rfc1	GeneSet 2
number.genes	ENSMUSG00000026649	0.415262	1.99998e-05	2.39348e-05	TRUE	Cfap126	GeneSet 2
number.genes	ENSMUSG00000027742	0.415108	1.99998e-05	2.39348e-05	TRUE	Cog6	GeneSet 2
number.genes	ENSMUSG00000020736	0.414981	1.99998e-05	2.39348e-05	TRUE	Nt5c	GeneSet 2
number.genes	ENSMUSG00000061322	0.414766	1.99998e-05	2.39348e-05	TRUE	Dnaic1	GeneSet 2
number.genes	ENSMUSG00000004843	0.414622	1.99998e-05	2.39348e-05	TRUE	Chmp2b	GeneSet 2
number.genes	ENSMUSG00000035057	0.414431	1.99998e-05	2.39348e-05	TRUE	Mgat4d	GeneSet 2
number.genes	ENSMUSG00000030603	0.414412	1.99998e-05	2.39348e-05	TRUE	Psmc4	GeneSet 2
number.genes	ENSMUSG00000028137	0.414285	1.99998e-05	2.39348e-05	TRUE	Celf3	GeneSet 2
number.genes	ENSMUSG00000018925	0.413924	1.99998e-05	2.39348e-05	TRUE	Heatr9	GeneSet 2
number.genes	ENSMUSG00000026781	0.413605	1.99998e-05	2.39348e-05	TRUE	Acbd5	GeneSet 2
number.genes	ENSMUSG00000061356	0.413548	1.99998e-05	2.39348e-05	TRUE	Nuggc	GeneSet 2
number.genes	ENSMUSG00000052922	0.413504	1.99998e-05	2.39348e-05	TRUE	Bpi	GeneSet 2
number.genes	ENSMUSG00000019579	0.413338	1.99998e-05	2.39348e-05	TRUE	Mydgf	GeneSet 2
number.genes	ENSMUSG00000042632	0.412959	1.99998e-05	2.39348e-05	TRUE	Pla2g6	GeneSet 2
number.genes	ENSMUSG00000051768	0.412959	1.99998e-05	2.39348e-05	TRUE	Xrcc1	GeneSet 2
number.genes	ENSMUSG00000048626	0.412862	1.99998e-05	2.39348e-05	TRUE	Klf17	GeneSet 2
number.genes	ENSMUSG00000024516	0.412823	1.99998e-05	2.39348e-05	TRUE	Sec11c	GeneSet 2
number.genes	ENSMUSG00000038582	0.412447	1.99998e-05	2.39348e-05	TRUE	Pptc7	GeneSet 2
number.genes	ENSMUSG00000026882	0.412432	1.99998e-05	2.39348e-05	TRUE	4930568D16Rik	GeneSet 2
number.genes	ENSMUSG00000019777	0.412192	1.99998e-05	2.39348e-05	TRUE	Hdac2	GeneSet 2
number.genes	ENSMUSG00000074764	0.412156	1.99998e-05	2.39348e-05	TRUE	Sel1l2	GeneSet 2
number.genes	ENSMUSG00000028161	0.41211	1.99998e-05	2.39348e-05	TRUE	Ppp3ca	GeneSet 2
number.genes	ENSMUSG00000040978	0.411753	1.99998e-05	2.39348e-05	TRUE	Gm11992	GeneSet 2
number.genes	ENSMUSG00000035845	0.411628	1.99998e-05	2.39348e-05	TRUE	Alg12	GeneSet 2
number.genes	ENSMUSG00000100625	0.411537	1.99998e-05	2.39348e-05	TRUE	1700016G22Rik	GeneSet 2
number.genes	ENSMUSG00000027209	0.411493	1.99998e-05	2.39348e-05	TRUE	Fam227b	GeneSet 2
number.genes	ENSMUSG00000058503	0.411293	1.99998e-05	2.39348e-05	TRUE	Fam133b	GeneSet 2
number.genes	ENSMUSG00000023886	0.411167	1.99998e-05	2.39348e-05	TRUE	Smoc2	GeneSet 2
number.genes	ENSMUSG00000020562	0.411078	1.99998e-05	2.39348e-05	TRUE	Efcab10	GeneSet 2
number.genes	ENSMUSG00000035877	0.410901	1.99998e-05	2.39348e-05	TRUE	Zhx3	GeneSet 2
number.genes	ENSMUSG00000029682	0.410867	1.99998e-05	2.39348e-05	TRUE	Spam1	GeneSet 2
number.genes	ENSMUSG00000009863	0.410816	1.99998e-05	2.39348e-05	TRUE	Sdhb	GeneSet 2
number.genes	ENSMUSG00000024483	0.410736	1.99998e-05	2.39348e-05	TRUE	Ankhd1	GeneSet 2
number.genes	ENSMUSG00000068206	0.410429	1.99998e-05	2.39348e-05	TRUE	Pick1	GeneSet 2
number.genes	ENSMUSG00000060288	0.410342	1.99998e-05	2.39348e-05	TRUE	Ppih	GeneSet 2
number.genes	ENSMUSG00000048174	0.410326	1.99998e-05	2.39348e-05	TRUE	Tmem81	GeneSet 2
number.genes	ENSMUSG00000061028	0.410146	1.99998e-05	2.39348e-05	TRUE	Clasrp	GeneSet 2
number.genes	ENSMUSG00000004626	0.41007	1.99998e-05	2.39348e-05	TRUE	Stxbp2	GeneSet 2
number.genes	ENSMUSG00000020733	0.409934	1.99998e-05	2.39348e-05	TRUE	Slc9a3r1	GeneSet 2
number.genes	ENSMUSG00000029173	0.409724	1.99998e-05	2.39348e-05	TRUE	Sepsecs	GeneSet 2
number.genes	ENSMUSG00000100000	0.409718	1.99998e-05	2.39348e-05	TRUE	1700023F02Rik	GeneSet 2
number.genes	ENSMUSG00000007850	0.409662	1.99998e-05	2.39348e-05	TRUE	Hnrnph1	GeneSet 2
number.genes	ENSMUSG00000027406	0.409549	1.99998e-05	2.39348e-05	TRUE	Idh3b	GeneSet 2
number.genes	ENSMUSG00000021891	0.409386	1.99998e-05	2.39348e-05	TRUE	Mettl6	GeneSet 2
number.genes	ENSMUSG00000083175	0.40929	1.99998e-05	2.39348e-05	TRUE	Gm12206	GeneSet 2
number.genes	ENSMUSG00000030641	0.409168	1.99998e-05	2.39348e-05	TRUE	Ddias	GeneSet 2
number.genes	ENSMUSG00000027676	0.409164	1.99998e-05	2.39348e-05	TRUE	Ccdc39	GeneSet 2
number.genes	ENSMUSG00000001120	0.40905	1.99998e-05	2.39348e-05	TRUE	Pcbp3	GeneSet 2
number.genes	ENSMUSG00000019986	0.408879	1.99998e-05	2.39348e-05	TRUE	Ahi1	GeneSet 2
number.genes	ENSMUSG00000033166	0.408856	1.99998e-05	2.39348e-05	TRUE	Dis3	GeneSet 2
number.genes	ENSMUSG00000072726	0.408764	1.99998e-05	2.39348e-05	TRUE	Gm5797	GeneSet 2
number.genes	ENSMUSG00000019437	0.408691	1.99998e-05	2.39348e-05	TRUE	Tlcd1	GeneSet 2
number.genes	ENSMUSG00000025916	0.408555	1.99998e-05	2.39348e-05	TRUE	Ppp1r42	GeneSet 2
number.genes	ENSMUSG00000042207	0.408436	1.99998e-05	2.39348e-05	TRUE	Kdm5b	GeneSet 2
number.genes	ENSMUSG00000024270	0.408215	1.99998e-05	2.39348e-05	TRUE	Slc39a6	GeneSet 2
number.genes	ENSMUSG00000033065	0.408152	1.99998e-05	2.39348e-05	TRUE	Pfkm	GeneSet 2
number.genes	ENSMUSG00000036180	0.408105	1.99998e-05	2.39348e-05	TRUE	Gatad2a	GeneSet 2
number.genes	ENSMUSG00000056342	0.407936	1.99998e-05	2.39348e-05	TRUE	Usp34	GeneSet 2
number.genes	ENSMUSG00000057561	0.407819	1.99998e-05	2.39348e-05	TRUE	Eif1a	GeneSet 2
number.genes	ENSMUSG00000021986	0.407795	1.99998e-05	2.39348e-05	TRUE	Amer2	GeneSet 2
number.genes	ENSMUSG00000015937	0.407737	1.99998e-05	2.39348e-05	TRUE	H2afy	GeneSet 2
number.genes	ENSMUSG00000021961	0.407645	1.99998e-05	2.39348e-05	TRUE	4930578I06Rik	GeneSet 2
number.genes	ENSMUSG00000086947	0.407603	1.99998e-05	2.39348e-05	TRUE	4930522O17Rik	GeneSet 2
number.genes	ENSMUSG00000009549	0.407586	1.99998e-05	2.39348e-05	TRUE	Srp14	GeneSet 2
number.genes	ENSMUSG00000014767	0.407227	1.99998e-05	2.39348e-05	TRUE	Tbp	GeneSet 2
number.genes	ENSMUSG00000041358	0.407154	1.99998e-05	2.39348e-05	TRUE	Nutm1	GeneSet 2
number.genes	ENSMUSG00000069744	0.407039	1.99998e-05	2.39348e-05	TRUE	Psmb3	GeneSet 2
number.genes	ENSMUSG00000053453	0.407024	1.99998e-05	2.39348e-05	TRUE	Thoc7	GeneSet 2
number.genes	ENSMUSG00000027642	0.406876	1.99998e-05	2.39348e-05	TRUE	Rpn2	GeneSet 2
number.genes	ENSMUSG00000001441	0.406771	1.99998e-05	2.39348e-05	TRUE	Npepps	GeneSet 2
number.genes	ENSMUSG00000045576	0.406746	1.99998e-05	2.39348e-05	TRUE	St7l	GeneSet 2
number.genes	ENSMUSG00000061882	0.406737	1.99998e-05	2.39348e-05	TRUE	Ccdc62	GeneSet 2
number.genes	ENSMUSG00000025051	0.406698	1.99998e-05	2.39348e-05	TRUE	Samt4	GeneSet 2
number.genes	ENSMUSG00000020869	0.406304	1.99998e-05	2.39348e-05	TRUE	Lrrc59	GeneSet 2
number.genes	ENSMUSG00000038170	0.406298	1.99998e-05	2.39348e-05	TRUE	Pde4dip	GeneSet 2
number.genes	ENSMUSG00000020844	0.405951	1.99998e-05	2.39348e-05	TRUE	Nxn	GeneSet 2
number.genes	ENSMUSG00000021610	0.40587	1.99998e-05	2.39348e-05	TRUE	Clptm1l	GeneSet 2
number.genes	ENSMUSG00000022369	0.405775	1.99998e-05	2.39348e-05	TRUE	Mtbp	GeneSet 2
number.genes	ENSMUSG00000025591	0.405697	1.99998e-05	2.39348e-05	TRUE	Tma16	GeneSet 2
number.genes	ENSMUSG00000037001	0.405661	1.99998e-05	2.39348e-05	TRUE	Zfp39	GeneSet 2
number.genes	ENSMUSG00000021687	0.405419	1.99998e-05	2.39348e-05	TRUE	Scamp1	GeneSet 2
number.genes	ENSMUSG00000052144	0.405144	1.99998e-05	2.39348e-05	TRUE	Ppp4r2	GeneSet 2
number.genes	ENSMUSG00000033589	0.404779	1.99998e-05	2.39348e-05	TRUE	Reep4	GeneSet 2
number.genes	ENSMUSG00000037214	0.40476	1.99998e-05	2.39348e-05	TRUE	Thap1	GeneSet 2
number.genes	ENSMUSG00000026878	0.404755	1.99998e-05	2.39348e-05	TRUE	Rab14	GeneSet 2
number.genes	ENSMUSG00000025410	0.404686	1.99998e-05	2.39348e-05	TRUE	Dctn2	GeneSet 2
number.genes	ENSMUSG00000089827	0.404639	1.99998e-05	2.39348e-05	TRUE	1700023H06Rik	GeneSet 2
number.genes	ENSMUSG00000009596	0.404609	1.99998e-05	2.39348e-05	TRUE	Taf7l	GeneSet 2
number.genes	ENSMUSG00000003721	0.404559	1.99998e-05	2.39348e-05	TRUE	Insig2	GeneSet 2
number.genes	ENSMUSG00000040280	0.404362	1.99998e-05	2.39348e-05	TRUE	Ndufa4l2	GeneSet 2
number.genes	ENSMUSG00000039233	0.404213	1.99998e-05	2.39348e-05	TRUE	Tbce	GeneSet 2
number.genes	ENSMUSG00000029598	0.40417	1.99998e-05	2.39348e-05	TRUE	Plbd2	GeneSet 2
number.genes	ENSMUSG00000103463	0.403796	1.99998e-05	2.39348e-05	TRUE	1700063I16Rik	GeneSet 2
number.genes	ENSMUSG00000021111	0.403766	1.99998e-05	2.39348e-05	TRUE	Papola	GeneSet 2
number.genes	ENSMUSG00000016637	0.403752	1.99998e-05	2.39348e-05	TRUE	Ift27	GeneSet 2
number.genes	ENSMUSG00000025873	0.403698	1.99998e-05	2.39348e-05	TRUE	Faf2	GeneSet 2
number.genes	ENSMUSG00000029234	0.403668	1.99998e-05	2.39348e-05	TRUE	Tmem165	GeneSet 2
number.genes	ENSMUSG00000079177	0.403518	1.99998e-05	2.39348e-05	TRUE	Fam228a	GeneSet 2
number.genes	ENSMUSG00000062901	0.40343	1.99998e-05	2.39348e-05	TRUE	Klhl24	GeneSet 2
number.genes	ENSMUSG00000027804	0.403406	1.99998e-05	2.39348e-05	TRUE	Ppid	GeneSet 2
number.genes	ENSMUSG00000100733	0.403345	1.99998e-05	2.39348e-05	TRUE	4932411K12Rik	GeneSet 2
number.genes	ENSMUSG00000023908	0.403322	1.99998e-05	2.39348e-05	TRUE	Pkmyt1	GeneSet 2
number.genes	ENSMUSG00000021235	0.403009	1.99998e-05	2.39348e-05	TRUE	Coq6	GeneSet 2
number.genes	ENSMUSG00000059811	0.402973	1.99998e-05	2.39348e-05	TRUE	Atl2	GeneSet 2
number.genes	ENSMUSG00000028886	0.402872	1.99998e-05	2.39348e-05	TRUE	Eya3	GeneSet 2
number.genes	ENSMUSG00000101855	0.402836	1.99998e-05	2.39348e-05	TRUE	1700010N08Rik	GeneSet 2
number.genes	ENSMUSG00000037736	0.402827	1.99998e-05	2.39348e-05	TRUE	Limch1	GeneSet 2
number.genes	ENSMUSG00000040412	0.402605	1.99998e-05	2.39348e-05	TRUE	5330417C22Rik	GeneSet 2
number.genes	ENSMUSG00000062170	0.402593	1.99998e-05	2.39348e-05	TRUE	Fmr1nb	GeneSet 2
number.genes	ENSMUSG00000013158	0.402571	1.99998e-05	2.39348e-05	TRUE	4933405L10Rik	GeneSet 2
number.genes	ENSMUSG00000093803	0.402525	1.99998e-05	2.39348e-05	TRUE	Ppp2r3d	GeneSet 2
number.genes	ENSMUSG00000038628	0.402382	1.99998e-05	2.39348e-05	TRUE	Polr3k	GeneSet 2
number.genes	ENSMUSG00000028126	0.402074	1.99998e-05	2.39348e-05	TRUE	Pip5k1a	GeneSet 2
number.genes	ENSMUSG00000036168	0.401885	1.99998e-05	2.39348e-05	TRUE	Ccdc38	GeneSet 2
number.genes	ENSMUSG00000083649	0.401885	1.99998e-05	2.39348e-05	TRUE	Rasl2-9	GeneSet 2
number.genes	ENSMUSG00000060673	0.40177	1.99998e-05	2.39348e-05	TRUE	4930595M18Rik	GeneSet 2
number.genes	ENSMUSG00000040054	0.401734	1.99998e-05	2.39348e-05	TRUE	Baz2a	GeneSet 2
number.genes	ENSMUSG00000032515	0.401539	1.99998e-05	2.39348e-05	TRUE	Csrnp1	GeneSet 2
number.genes	ENSMUSG00000036744	0.401505	1.99998e-05	2.39348e-05	TRUE	Olfr701	GeneSet 2
number.genes	ENSMUSG00000041617	0.401492	1.99998e-05	2.39348e-05	TRUE	Ccdc74a	GeneSet 2
number.genes	ENSMUSG00000008129	0.401415	1.99998e-05	2.39348e-05	TRUE	4930432K21Rik	GeneSet 2
number.genes	ENSMUSG00000022255	0.401149	1.99998e-05	2.39348e-05	TRUE	Mtdh	GeneSet 2
number.genes	ENSMUSG00000063163	0.401024	1.99998e-05	2.39348e-05	TRUE	Speer2	GeneSet 2
number.genes	ENSMUSG00000020743	0.400919	1.99998e-05	2.39348e-05	TRUE	Mif4gd	GeneSet 2
number.genes	ENSMUSG00000055809	0.400902	1.99998e-05	2.39348e-05	TRUE	Dnaaf3	GeneSet 2
number.genes	ENSMUSG00000026775	0.400699	1.99998e-05	2.39348e-05	TRUE	Yme1l1	GeneSet 2
number.genes	ENSMUSG00000025816	0.400346	1.99998e-05	2.39348e-05	TRUE	Sec61a2	GeneSet 2
number.genes	ENSMUSG00000063900	0.40034	1.99998e-05	2.39348e-05	TRUE	Adam26b	GeneSet 2
number.genes	ENSMUSG00000025232	0.400291	1.99998e-05	2.39348e-05	TRUE	Hexa	GeneSet 2
number.genes	ENSMUSG00000017286	0.400231	1.99998e-05	2.39348e-05	TRUE	Glod4	GeneSet 2
number.genes	ENSMUSG00000032058	0.400113	1.99998e-05	2.39348e-05	TRUE	Ppp2r1b	GeneSet 2
number.genes	ENSMUSG00000020075	0.399982	1.99998e-05	2.39348e-05	TRUE	Ddx21	GeneSet 2
number.genes	ENSMUSG00000099422	0.39991	1.99998e-05	2.39348e-05	TRUE	Gm4275	GeneSet 2
number.genes	ENSMUSG00000066152	0.399602	1.99998e-05	2.39348e-05	TRUE	Slc31a2	GeneSet 2
number.genes	ENSMUSG00000025793	0.399532	1.99998e-05	2.39348e-05	TRUE	Hgs	GeneSet 2
number.genes	ENSMUSG00000021209	0.399496	1.99998e-05	2.39348e-05	TRUE	Ppp4r4	GeneSet 2
number.genes	ENSMUSG00000060206	0.399377	1.99998e-05	2.39348e-05	TRUE	Zfp462	GeneSet 2
number.genes	ENSMUSG00000056812	0.399186	1.99998e-05	2.39348e-05	TRUE	St8sia3	GeneSet 2
number.genes	ENSMUSG00000001445	0.398892	1.99998e-05	2.39348e-05	TRUE	Mrpl10	GeneSet 2
number.genes	ENSMUSG00000028312	0.398855	1.99998e-05	2.39348e-05	TRUE	Smc2	GeneSet 2
number.genes	ENSMUSG00000101009	0.398733	1.99998e-05	2.39348e-05	TRUE	1700108F19Rik	GeneSet 2
number.genes	ENSMUSG00000060093	0.39872	1.99998e-05	2.39348e-05	TRUE	Hist1h4a	GeneSet 2
number.genes	ENSMUSG00000085725	0.398673	1.99998e-05	2.39348e-05	TRUE	Gm15873	GeneSet 2
number.genes	ENSMUSG00000060923	0.398517	1.99998e-05	2.39348e-05	TRUE	Acyp2	GeneSet 2
number.genes	ENSMUSG00000042790	0.398438	1.99998e-05	2.39348e-05	TRUE	Rnf214	GeneSet 2
number.genes	ENSMUSG00000039480	0.398434	1.99998e-05	2.39348e-05	TRUE	Nt5dc1	GeneSet 2
number.genes	ENSMUSG00000018921	0.398165	1.99998e-05	2.39348e-05	TRUE	Pelp1	GeneSet 2
number.genes	ENSMUSG00000059323	0.398151	1.99998e-05	2.39348e-05	TRUE	Tonsl	GeneSet 2
number.genes	ENSMUSG00000070802	0.398147	1.99998e-05	2.39348e-05	TRUE	Pnmal2	GeneSet 2
number.genes	ENSMUSG00000026504	0.397964	1.99998e-05	2.39348e-05	TRUE	Sdccag8	GeneSet 2
number.genes	ENSMUSG00000030759	0.397783	1.99998e-05	2.39348e-05	TRUE	Far1	GeneSet 2
number.genes	ENSMUSG00000029068	0.397764	1.99998e-05	2.39348e-05	TRUE	Ccnl2	GeneSet 2
number.genes	ENSMUSG00000020801	0.397516	1.99998e-05	2.39348e-05	TRUE	Med31	GeneSet 2
number.genes	ENSMUSG00000101348	0.397186	1.99998e-05	2.39348e-05	TRUE	Gm7135	GeneSet 2
number.genes	ENSMUSG00000026179	0.397108	1.99998e-05	2.39348e-05	TRUE	Pnkd	GeneSet 2
number.genes	ENSMUSG00000024425	0.396824	1.99998e-05	2.39348e-05	TRUE	Ndfip1	GeneSet 2
number.genes	ENSMUSG00000032425	0.396815	1.99998e-05	2.39348e-05	TRUE	Zfp949	GeneSet 2
number.genes	ENSMUSG00000020069	0.396567	1.99998e-05	2.39348e-05	TRUE	Hnrnph3	GeneSet 2
number.genes	ENSMUSG00000078157	0.396521	1.99998e-05	2.39348e-05	TRUE	4931440F15Rik	GeneSet 2
number.genes	ENSMUSG00000049305	0.396374	1.99998e-05	2.39348e-05	TRUE	Ccdc71	GeneSet 2
number.genes	ENSMUSG00000027518	0.396372	1.99998e-05	2.39348e-05	TRUE	1700021F07Rik	GeneSet 2
number.genes	ENSMUSG00000038425	0.396371	1.99998e-05	2.39348e-05	TRUE	Poli	GeneSet 2
number.genes	ENSMUSG00000047242	0.396341	1.99998e-05	2.39348e-05	TRUE	Taf9b	GeneSet 2
number.genes	ENSMUSG00000025978	0.396302	1.99998e-05	2.39348e-05	TRUE	Rftn2	GeneSet 2
number.genes	ENSMUSG00000086468	0.395985	1.99998e-05	2.39348e-05	TRUE	Etaa1os	GeneSet 2
number.genes	ENSMUSG00000024099	0.395858	1.99998e-05	2.39348e-05	TRUE	Ndufv2	GeneSet 2
number.genes	ENSMUSG00000029415	0.395709	1.99998e-05	2.39348e-05	TRUE	Sdad1	GeneSet 2
number.genes	ENSMUSG00000063904	0.395481	1.99998e-05	2.39348e-05	TRUE	Dpp3	GeneSet 2
number.genes	ENSMUSG00000021066	0.395396	1.99998e-05	2.39348e-05	TRUE	Atl1	GeneSet 2
number.genes	ENSMUSG00000018932	0.395361	1.99998e-05	2.39348e-05	TRUE	Map2k3	GeneSet 2
number.genes	ENSMUSG00000079058	0.395343	1.99998e-05	2.39348e-05	TRUE	Adam34	GeneSet 2
number.genes	ENSMUSG00000048327	0.395076	1.99998e-05	2.39348e-05	TRUE	Ckap2l	GeneSet 2
number.genes	ENSMUSG00000046818	0.395013	1.99998e-05	2.39348e-05	TRUE	Ddit4l	GeneSet 2
number.genes	ENSMUSG00000055371	0.394712	1.99998e-05	2.39348e-05	TRUE	Stam2	GeneSet 2
number.genes	ENSMUSG00000030619	0.394643	1.99998e-05	2.39348e-05	TRUE	Eed	GeneSet 2
number.genes	ENSMUSG00000033918	0.394352	1.99998e-05	2.39348e-05	TRUE	Parl	GeneSet 2
number.genes	ENSMUSG00000018559	0.394271	1.99998e-05	2.39348e-05	TRUE	Ctdnep1	GeneSet 2
number.genes	ENSMUSG00000018501	0.394259	1.99998e-05	2.39348e-05	TRUE	Ncor1	GeneSet 2
number.genes	ENSMUSG00000030089	0.394097	1.99998e-05	2.39348e-05	TRUE	Slc41a3	GeneSet 3
number.genes	ENSMUSG00000021686	0.393993	1.99998e-05	2.39348e-05	TRUE	Ap3b1	GeneSet 3
number.genes	ENSMUSG00000062006	0.393911	1.99998e-05	2.39348e-05	TRUE	Rpl34	GeneSet 3
number.genes	ENSMUSG00000028703	0.393867	1.99998e-05	2.39348e-05	TRUE	Lrrc41	GeneSet 3
number.genes	ENSMUSG00000021149	0.393825	1.99998e-05	2.39348e-05	TRUE	Gtpbp4	GeneSet 3
number.genes	ENSMUSG00000052459	0.39368	1.99998e-05	2.39348e-05	TRUE	Atp6v1a	GeneSet 3
number.genes	ENSMUSG00000034601	0.393607	1.99998e-05	2.39348e-05	TRUE	2700049A03Rik	GeneSet 3
number.genes	ENSMUSG00000092522	0.393431	1.99998e-05	2.39348e-05	TRUE	Gm20389	GeneSet 3
number.genes	ENSMUSG00000026495	0.393396	1.99998e-05	2.39348e-05	TRUE	Efcab2	GeneSet 3
number.genes	ENSMUSG00000006191	0.393364	1.99998e-05	2.39348e-05	TRUE	Cdkal1	GeneSet 3
number.genes	ENSMUSG00000008333	0.393173	1.99998e-05	2.39348e-05	TRUE	Snrpb2	GeneSet 3
number.genes	ENSMUSG00000050668	0.393102	1.99998e-05	2.39348e-05	TRUE	Gpatch11	GeneSet 3
number.genes	ENSMUSG00000020311	0.393061	1.99998e-05	2.39348e-05	TRUE	Erlec1	GeneSet 3
number.genes	ENSMUSG00000057134	0.393049	1.99998e-05	2.39348e-05	TRUE	Ado	GeneSet 3
number.genes	ENSMUSG00000104617	0.393006	1.99998e-05	2.39348e-05	TRUE	RP23-174N20.2	GeneSet 3
number.genes	ENSMUSG00000026021	0.392984	1.99998e-05	2.39348e-05	TRUE	Sumo1	GeneSet 3
number.genes	ENSMUSG00000022314	0.39259	1.99998e-05	2.39348e-05	TRUE	Rad21	GeneSet 3
number.genes	ENSMUSG00000037661	0.392514	1.99998e-05	2.39348e-05	TRUE	Gpr160	GeneSet 3
number.genes	ENSMUSG00000022814	0.392325	1.99998e-05	2.39348e-05	TRUE	Umps	GeneSet 3
number.genes	ENSMUSG00000055553	0.392273	1.99998e-05	2.39348e-05	TRUE	Kxd1	GeneSet 3
number.genes	ENSMUSG00000052407	0.392043	1.99998e-05	2.39348e-05	TRUE	Ccdc171	GeneSet 3
number.genes	ENSMUSG00000092607	0.391815	1.99998e-05	2.39348e-05	TRUE	Scnm1	GeneSet 3
number.genes	ENSMUSG00000037337	0.3918	1.99998e-05	2.39348e-05	TRUE	Map4k1	GeneSet 3
number.genes	ENSMUSG00000011960	0.391785	1.99998e-05	2.39348e-05	TRUE	Ccnt1	GeneSet 3
number.genes	ENSMUSG00000021670	0.391683	1.99998e-05	2.39348e-05	TRUE	Hmgcr	GeneSet 3
number.genes	ENSMUSG00000044921	0.391567	1.99998e-05	2.39348e-05	TRUE	Rassf9	GeneSet 3
number.genes	ENSMUSG00000055681	0.391522	1.99998e-05	2.39348e-05	TRUE	Cope	GeneSet 3
number.genes	ENSMUSG00000027573	0.391303	1.99998e-05	2.39348e-05	TRUE	Gid8	GeneSet 3
number.genes	ENSMUSG00000028607	0.391296	1.99998e-05	2.39348e-05	TRUE	Cpt2	GeneSet 3
number.genes	ENSMUSG00000024422	0.391263	1.99998e-05	2.39348e-05	TRUE	Dhx16	GeneSet 3
number.genes	ENSMUSG00000027957	0.391187	1.99998e-05	2.39348e-05	TRUE	Slc35a3	GeneSet 3
number.genes	ENSMUSG00000037149	0.391082	1.99998e-05	2.39348e-05	TRUE	Ddx1	GeneSet 3
number.genes	ENSMUSG00000025066	0.391043	1.99998e-05	2.39348e-05	TRUE	Sfr1	GeneSet 3
number.genes	ENSMUSG00000060445	0.39101	1.99998e-05	2.39348e-05	TRUE	Sycp2	GeneSet 3
number.genes	ENSMUSG00000073650	0.390934	1.99998e-05	2.39348e-05	TRUE	Catip	GeneSet 3
number.genes	ENSMUSG00000018160	0.390848	1.99998e-05	2.39348e-05	TRUE	Med1	GeneSet 3
number.genes	ENSMUSG00000021759	0.390819	1.99998e-05	2.39348e-05	TRUE	Ppap2a	GeneSet 3
number.genes	ENSMUSG00000036480	0.390805	1.99998e-05	2.39348e-05	TRUE	Prss56	GeneSet 3
number.genes	ENSMUSG00000062154	0.39077	1.99998e-05	2.39348e-05	TRUE	Tex33	GeneSet 3
number.genes	ENSMUSG00000063787	0.390743	1.99998e-05	2.39348e-05	TRUE	Chchd1	GeneSet 3
number.genes	ENSMUSG00000043020	0.390296	1.99998e-05	2.39348e-05	TRUE	Wdr63	GeneSet 3
number.genes	ENSMUSG00000062017	0.390149	1.99998e-05	2.39348e-05	TRUE	Abca14	GeneSet 3
number.genes	ENSMUSG00000093568	0.389834	1.99998e-05	2.39348e-05	TRUE	Gm20611	GeneSet 3
number.genes	ENSMUSG00000028492	0.38964	1.99998e-05	2.39348e-05	TRUE	Saxo1	GeneSet 3
number.genes	ENSMUSG00000090207	0.389521	1.99998e-05	2.39348e-05	TRUE	4930524O07Rik	GeneSet 3
number.genes	ENSMUSG00000040097	0.389486	1.99998e-05	2.39348e-05	TRUE	Flywch1	GeneSet 3
number.genes	ENSMUSG00000018449	0.389414	1.99998e-05	2.39348e-05	TRUE	Rpain	GeneSet 3
number.genes	ENSMUSG00000013495	0.389389	1.99998e-05	2.39348e-05	TRUE	Tmem175	GeneSet 3
number.genes	ENSMUSG00000035351	0.389373	1.99998e-05	2.39348e-05	TRUE	Nup37	GeneSet 3
number.genes	ENSMUSG00000020131	0.389245	1.99998e-05	2.39348e-05	TRUE	Pcsk4	GeneSet 3
number.genes	ENSMUSG00000032512	0.389156	1.99998e-05	2.39348e-05	TRUE	Wdr48	GeneSet 3
number.genes	ENSMUSG00000042606	0.389124	1.99998e-05	2.39348e-05	TRUE	Hirip3	GeneSet 3
number.genes	ENSMUSG00000019132	0.389032	1.99998e-05	2.39348e-05	TRUE	BC005537	GeneSet 3
number.genes	ENSMUSG00000022946	0.388837	1.99998e-05	2.39348e-05	TRUE	Dopey2	GeneSet 3
number.genes	ENSMUSG00000027552	0.388618	1.99998e-05	2.39348e-05	TRUE	E2f5	GeneSet 3
number.genes	ENSMUSG00000038555	0.388492	1.99998e-05	2.39348e-05	TRUE	Reep2	GeneSet 3
number.genes	ENSMUSG00000030127	0.388477	1.99998e-05	2.39348e-05	TRUE	Cops7a	GeneSet 3
number.genes	ENSMUSG00000090946	0.388295	1.99998e-05	2.39348e-05	TRUE	Ccdc71l	GeneSet 3
number.genes	ENSMUSG00000054885	0.388211	1.99998e-05	2.39348e-05	TRUE	4930578G10Rik	GeneSet 3
number.genes	ENSMUSG00000073006	0.388145	1.99998e-05	2.39348e-05	TRUE	Gm732	GeneSet 3
number.genes	ENSMUSG00000030924	0.388128	1.99998e-05	2.39348e-05	TRUE	2610020H08Rik	GeneSet 3
number.genes	ENSMUSG00000029790	0.387976	1.99998e-05	2.39348e-05	TRUE	Cep41	GeneSet 3
number.genes	ENSMUSG00000029028	0.387963	1.99998e-05	2.39348e-05	TRUE	Lrrc47	GeneSet 3
number.genes	ENSMUSG00000009470	0.387831	1.99998e-05	2.39348e-05	TRUE	Tnpo1	GeneSet 3
number.genes	ENSMUSG00000039968	0.3878	1.99998e-05	2.39348e-05	TRUE	Rsbn1l	GeneSet 3
number.genes	ENSMUSG00000044125	0.387669	1.99998e-05	2.39348e-05	TRUE	9530080O11Rik	GeneSet 3
number.genes	ENSMUSG00000001855	0.387525	1.99998e-05	2.39348e-05	TRUE	Nup214	GeneSet 3
number.genes	ENSMUSG00000096753	0.387191	1.99998e-05	2.39348e-05	TRUE	Fam181a	GeneSet 3
number.genes	ENSMUSG00000043929	0.386883	1.99998e-05	2.39348e-05	TRUE	Klhl15	GeneSet 3
number.genes	ENSMUSG00000022790	0.38674	1.99998e-05	2.39348e-05	TRUE	Igsf11	GeneSet 3
number.genes	ENSMUSG00000046994	0.386672	1.99998e-05	2.39348e-05	TRUE	Mars2	GeneSet 3
number.genes	ENSMUSG00000025151	0.38667	1.99998e-05	2.39348e-05	TRUE	Maged1	GeneSet 3
number.genes	ENSMUSG00000091780	0.38641	1.99998e-05	2.39348e-05	TRUE	Sco2	GeneSet 3
number.genes	ENSMUSG00000025044	0.386104	1.99998e-05	2.39348e-05	TRUE	Msr1	GeneSet 3
number.genes	ENSMUSG00000031479	0.386052	1.99998e-05	2.39348e-05	TRUE	Vps36	GeneSet 3
number.genes	ENSMUSG00000034194	0.386014	1.99998e-05	2.39348e-05	TRUE	R3hcc1	GeneSet 3
number.genes	ENSMUSG00000097164	0.385767	1.99998e-05	2.39348e-05	TRUE	Cep83os	GeneSet 3
number.genes	ENSMUSG00000032306	0.385621	1.99998e-05	2.39348e-05	TRUE	Mpi	GeneSet 3
number.genes	ENSMUSG00000038323	0.385529	1.99998e-05	2.39348e-05	TRUE	1700066M21Rik	GeneSet 3
number.genes	ENSMUSG00000019505	0.385489	1.99998e-05	2.39348e-05	TRUE	Ubb	GeneSet 3
number.genes	ENSMUSG00000029227	0.385426	1.99998e-05	2.39348e-05	TRUE	Fip1l1	GeneSet 3
number.genes	ENSMUSG00000021482	0.385072	1.99998e-05	2.39348e-05	TRUE	Aaed1	GeneSet 3
number.genes	ENSMUSG00000052962	0.384863	1.99998e-05	2.39348e-05	TRUE	Mrpl35	GeneSet 3
number.genes	ENSMUSG00000037747	0.384851	1.99998e-05	2.39348e-05	TRUE	Phyhipl	GeneSet 3
number.genes	ENSMUSG00000060227	0.384826	1.99998e-05	2.39348e-05	TRUE	Casc4	GeneSet 3
number.genes	ENSMUSG00000037752	0.384355	1.99998e-05	2.39348e-05	TRUE	Xkr8	GeneSet 3
number.genes	ENSMUSG00000050213	0.384295	1.99998e-05	2.39348e-05	TRUE	Snip1	GeneSet 3
number.genes	ENSMUSG00000010392	0.384288	1.99998e-05	2.39348e-05	TRUE	Gosr1	GeneSet 3
number.genes	ENSMUSG00000035770	0.384175	1.99998e-05	2.39348e-05	TRUE	Dync1li2	GeneSet 3
number.genes	ENSMUSG00000069441	0.38394	1.99998e-05	2.39348e-05	TRUE	Dsg1a	GeneSet 3
number.genes	ENSMUSG00000025439	0.383857	1.99998e-05	2.39348e-05	TRUE	Clns1a	GeneSet 3
number.genes	ENSMUSG00000054746	0.383661	1.99998e-05	2.39348e-05	TRUE	Abca15	GeneSet 3
number.genes	ENSMUSG00000024013	0.383622	1.99998e-05	2.39348e-05	TRUE	Fgd2	GeneSet 3
number.genes	ENSMUSG00000021668	0.383536	1.99998e-05	2.39348e-05	TRUE	Polk	GeneSet 3
number.genes	ENSMUSG00000086134	0.383449	1.99998e-05	2.39348e-05	TRUE	Gm16159	GeneSet 3
number.genes	ENSMUSG00000070806	0.383377	1.99998e-05	2.39348e-05	TRUE	Zmynd12	GeneSet 3
number.genes	ENSMUSG00000028409	0.383304	1.99998e-05	2.39348e-05	TRUE	Smu1	GeneSet 3
number.genes	ENSMUSG00000030125	0.38321	1.99998e-05	2.39348e-05	TRUE	Lrrc23	GeneSet 3
number.genes	ENSMUSG00000049897	0.383138	1.99998e-05	2.39348e-05	TRUE	Stkld1	GeneSet 3
number.genes	ENSMUSG00000038914	0.38307	1.99998e-05	2.39348e-05	TRUE	Dido1	GeneSet 3
number.genes	ENSMUSG00000002661	0.38302	1.99998e-05	2.39348e-05	TRUE	Alkbh7	GeneSet 3
number.genes	ENSMUSG00000060279	0.382963	1.99998e-05	2.39348e-05	TRUE	Ap2a1	GeneSet 3
number.genes	ENSMUSG00000096977	0.382844	1.99998e-05	2.39348e-05	TRUE	Gm10827	GeneSet 3
number.genes	ENSMUSG00000053897	0.382689	1.99998e-05	2.39348e-05	TRUE	Slc39a8	GeneSet 3
number.genes	ENSMUSG00000050954	0.382594	1.99998e-05	2.39348e-05	TRUE	Zfp169	GeneSet 3
number.genes	ENSMUSG00000034501	0.382543	1.99998e-05	2.39348e-05	TRUE	Pcnxl4	GeneSet 3
number.genes	ENSMUSG00000034239	0.382399	1.99998e-05	2.39348e-05	TRUE	Gm884	GeneSet 3
number.genes	ENSMUSG00000079065	0.382255	1.99998e-05	2.39348e-05	TRUE	BC005561	GeneSet 3
number.genes	ENSMUSG00000050944	0.382218	1.99998e-05	2.39348e-05	TRUE	Efcab5	GeneSet 3
number.genes	ENSMUSG00000002017	0.382211	1.99998e-05	2.39348e-05	TRUE	Fam98a	GeneSet 3
number.genes	ENSMUSG00000001666	0.3822	1.99998e-05	2.39348e-05	TRUE	Ddt	GeneSet 3
number.genes	ENSMUSG00000024993	0.38218	1.99998e-05	2.39348e-05	TRUE	Fam45a	GeneSet 3
number.genes	ENSMUSG00000044034	0.38208	1.99998e-05	2.39348e-05	TRUE	Npb	GeneSet 3
number.genes	ENSMUSG00000045896	0.382043	1.99998e-05	2.39348e-05	TRUE	Paip2b	GeneSet 3
number.genes	ENSMUSG00000023443	0.381917	1.99998e-05	2.39348e-05	TRUE	Esx1	GeneSet 3
number.genes	ENSMUSG00000099384	0.381893	1.99998e-05	2.39348e-05	TRUE	1700110C19Rik	GeneSet 3
number.genes	ENSMUSG00000014074	0.381744	1.99998e-05	2.39348e-05	TRUE	Rnf168	GeneSet 3
number.genes	ENSMUSG00000027475	0.381739	1.99998e-05	2.39348e-05	TRUE	Kif3b	GeneSet 3
number.genes	ENSMUSG00000026554	0.381481	1.99998e-05	2.39348e-05	TRUE	Dcaf8	GeneSet 3
number.genes	ENSMUSG00000021823	0.381408	1.99998e-05	2.39348e-05	TRUE	Vcl	GeneSet 3
number.genes	ENSMUSG00000036533	0.381285	1.99998e-05	2.39348e-05	TRUE	Cdc42ep3	GeneSet 3
number.genes	ENSMUSG00000028398	0.381246	1.99998e-05	2.39348e-05	TRUE	Tmem261	GeneSet 3
number.genes	ENSMUSG00000014592	0.381096	1.99998e-05	2.39348e-05	TRUE	Camta1	GeneSet 3
number.genes	ENSMUSG00000040688	0.38103	1.99998e-05	2.39348e-05	TRUE	Tbl3	GeneSet 3
number.genes	ENSMUSG00000056215	0.380959	1.99998e-05	2.39348e-05	TRUE	Lrguk	GeneSet 3
number.genes	ENSMUSG00000020219	0.380853	1.99998e-05	2.39348e-05	TRUE	Timm13	GeneSet 3
number.genes	ENSMUSG00000017716	0.380796	1.99998e-05	2.39348e-05	TRUE	Birc5	GeneSet 3
number.genes	ENSMUSG00000041765	0.380737	1.99998e-05	2.39348e-05	TRUE	Ubac2	GeneSet 3
number.genes	ENSMUSG00000031622	0.380632	1.99998e-05	2.39348e-05	TRUE	Sin3b	GeneSet 3
number.genes	ENSMUSG00000020234	0.38055	1.99998e-05	2.39348e-05	TRUE	4930404N11Rik	GeneSet 3
number.genes	ENSMUSG00000029607	0.380502	1.99998e-05	2.39348e-05	TRUE	Ankrd61	GeneSet 3
number.genes	ENSMUSG00000063063	0.380499	1.99998e-05	2.39348e-05	TRUE	Ctnna2	GeneSet 3
number.genes	ENSMUSG00000100518	0.380476	1.99998e-05	2.39348e-05	TRUE	4930440C22Rik	GeneSet 3
number.genes	ENSMUSG00000050017	0.380304	1.99998e-05	2.39348e-05	TRUE	Pitpnb	GeneSet 3
number.genes	ENSMUSG00000014402	0.380264	1.99998e-05	2.39348e-05	TRUE	Tsg101	GeneSet 3
number.genes	ENSMUSG00000049488	0.380262	1.99998e-05	2.39348e-05	TRUE	Tmem67	GeneSet 3
number.genes	ENSMUSG00000091147	0.38019	1.99998e-05	2.39348e-05	TRUE	4921509A06Rik	GeneSet 3
number.genes	ENSMUSG00000022656	0.380186	1.99998e-05	2.39348e-05	TRUE	Pvrl3	GeneSet 3
number.genes	ENSMUSG00000027679	0.380088	1.99998e-05	2.39348e-05	TRUE	Dnajc19	GeneSet 3
number.genes	ENSMUSG00000032745	0.380052	1.99998e-05	2.39348e-05	TRUE	Gpbp1	GeneSet 3
number.genes	ENSMUSG00000009628	0.379706	1.99998e-05	2.39348e-05	TRUE	Tex15	GeneSet 3
number.genes	ENSMUSG00000047371	0.379679	1.99998e-05	2.39348e-05	TRUE	Zfp768	GeneSet 3
number.genes	ENSMUSG00000013076	0.379656	1.99998e-05	2.39348e-05	TRUE	Amotl1	GeneSet 3
number.genes	ENSMUSG00000013593	0.379277	1.99998e-05	2.39348e-05	TRUE	Ndufs2	GeneSet 3
number.genes	ENSMUSG00000039198	0.379168	1.99998e-05	2.39348e-05	TRUE	Ptchd3	GeneSet 3
number.genes	ENSMUSG00000036196	0.379137	1.99998e-05	2.39348e-05	TRUE	Slc26a8	GeneSet 3
number.genes	ENSMUSG00000086823	0.378708	1.99998e-05	2.39348e-05	TRUE	1700028P15Rik	GeneSet 3
number.genes	ENSMUSG00000034744	0.378358	1.99998e-05	2.39348e-05	TRUE	Nagk	GeneSet 3
number.genes	ENSMUSG00000025982	0.378144	1.99998e-05	2.39348e-05	TRUE	Sf3b1	GeneSet 3
number.genes	ENSMUSG00000065990	0.37814	1.99998e-05	2.39348e-05	TRUE	Aurkaip1	GeneSet 3
number.genes	ENSMUSG00000033029	0.378085	1.99998e-05	2.39348e-05	TRUE	1700088E04Rik	GeneSet 3
number.genes	ENSMUSG00000028691	0.378074	1.99998e-05	2.39348e-05	TRUE	Prdx1	GeneSet 3
number.genes	ENSMUSG00000003135	0.378073	1.99998e-05	2.39348e-05	TRUE	Cnot11	GeneSet 3
number.genes	ENSMUSG00000022964	0.377951	1.99998e-05	2.39348e-05	TRUE	Tmem50b	GeneSet 3
number.genes	ENSMUSG00000011486	0.377907	1.99998e-05	2.39348e-05	TRUE	Slc25a41	GeneSet 3
number.genes	ENSMUSG00000086186	0.377872	1.99998e-05	2.39348e-05	TRUE	Ccdc34os	GeneSet 3
number.genes	ENSMUSG00000021257	0.37783	1.99998e-05	2.39348e-05	TRUE	Angel1	GeneSet 3
number.genes	ENSMUSG00000005883	0.377743	1.99998e-05	2.39348e-05	TRUE	Spo11	GeneSet 3
number.genes	ENSMUSG00000058741	0.377586	1.99998e-05	2.39348e-05	TRUE	Prr19	GeneSet 3
number.genes	ENSMUSG00000039193	0.377558	1.99998e-05	2.39348e-05	TRUE	Nlrc4	GeneSet 3
number.genes	ENSMUSG00000038279	0.37728	1.99998e-05	2.39348e-05	TRUE	Nop2	GeneSet 3
number.genes	ENSMUSG00000051483	0.377226	1.99998e-05	2.39348e-05	TRUE	Cbr1	GeneSet 3
number.genes	ENSMUSG00000044916	0.377133	1.99998e-05	2.39348e-05	TRUE	1700029I15Rik	GeneSet 3
number.genes	ENSMUSG00000032336	0.37713	1.99998e-05	2.39348e-05	TRUE	Nptn	GeneSet 3
number.genes	ENSMUSG00000017299	0.377084	1.99998e-05	2.39348e-05	TRUE	Dnttip1	GeneSet 3
number.genes	ENSMUSG00000038292	0.377045	1.99998e-05	2.39348e-05	TRUE	Ccdc155	GeneSet 3
number.genes	ENSMUSG00000017830	0.376885	1.99998e-05	2.39348e-05	TRUE	Dhx58	GeneSet 3
number.genes	ENSMUSG00000021578	0.376869	1.99998e-05	2.39348e-05	TRUE	Ccdc127	GeneSet 3
number.genes	ENSMUSG00000036372	0.376787	1.99998e-05	2.39348e-05	TRUE	Tmem258	GeneSet 3
number.genes	ENSMUSG00000029610	0.376747	1.99998e-05	2.39348e-05	TRUE	Aimp2	GeneSet 3
number.genes	ENSMUSG00000030754	0.376484	1.99998e-05	2.39348e-05	TRUE	Copb1	GeneSet 3
number.genes	ENSMUSG00000011349	0.376351	1.99998e-05	2.39348e-05	TRUE	Dmrtc2	GeneSet 3
number.genes	ENSMUSG00000028826	0.376315	1.99998e-05	2.39348e-05	TRUE	Tmem57	GeneSet 3
number.genes	ENSMUSG00000074136	0.376019	1.99998e-05	2.39348e-05	TRUE	4930513N10Rik	GeneSet 3
number.genes	ENSMUSG00000086732	0.375939	1.99998e-05	2.39348e-05	TRUE	Gm6117	GeneSet 3
number.genes	ENSMUSG00000048100	0.375927	1.99998e-05	2.39348e-05	TRUE	Taf13	GeneSet 3
number.genes	ENSMUSG00000028437	0.375734	1.99998e-05	2.39348e-05	TRUE	Ubap1	GeneSet 3
number.genes	ENSMUSG00000085088	0.37572	1.99998e-05	2.39348e-05	TRUE	4931413K12Rik	GeneSet 3
number.genes	ENSMUSG00000020332	0.375568	1.99998e-05	2.39348e-05	TRUE	Meikin	GeneSet 3
number.genes	ENSMUSG00000006289	0.375532	1.99998e-05	2.39348e-05	TRUE	Osgep	GeneSet 3
number.genes	ENSMUSG00000085015	0.375523	1.99998e-05	2.39348e-05	TRUE	Gm14424	GeneSet 3
number.genes	ENSMUSG00000043230	0.375467	1.99998e-05	2.39348e-05	TRUE	Fam124b	GeneSet 3
number.genes	ENSMUSG00000026977	0.375443	1.99998e-05	2.39348e-05	TRUE	March7	GeneSet 3
number.genes	ENSMUSG00000036962	0.375431	1.99998e-05	2.39348e-05	TRUE	Cfap221	GeneSet 3
number.genes	ENSMUSG00000024815	0.37541	1.99998e-05	2.39348e-05	TRUE	Trpd52l3	GeneSet 3
number.genes	ENSMUSG00000034848	0.375129	1.99998e-05	2.39348e-05	TRUE	Ttc21b	GeneSet 3
number.genes	ENSMUSG00000036940	0.374984	1.99998e-05	2.39348e-05	TRUE	Kdm1a	GeneSet 3
number.genes	ENSMUSG00000074576	0.374648	1.99998e-05	2.39348e-05	TRUE	Mocs3	GeneSet 3
number.genes	ENSMUSG00000020358	0.374634	1.99998e-05	2.39348e-05	TRUE	Hnrnpab	GeneSet 3
number.genes	ENSMUSG00000018661	0.374382	1.99998e-05	2.39348e-05	TRUE	Cog1	GeneSet 3
number.genes	ENSMUSG00000015053	0.374255	1.99998e-05	2.39348e-05	TRUE	Gata2	GeneSet 3
number.genes	ENSMUSG00000025995	0.374192	1.99998e-05	2.39348e-05	TRUE	Wdr75	GeneSet 3
number.genes	ENSMUSG00000005763	0.374187	1.99998e-05	2.39348e-05	TRUE	Cd247	GeneSet 3
number.genes	ENSMUSG00000020671	0.374016	1.99998e-05	2.39348e-05	TRUE	Rab10	GeneSet 3
number.genes	ENSMUSG00000031711	0.373901	1.99998e-05	2.39348e-05	TRUE	Zfp330	GeneSet 3
number.genes	ENSMUSG00000091415	0.373724	1.99998e-05	2.39348e-05	TRUE	Ak9	GeneSet 3
number.genes	ENSMUSG00000026384	0.373711	1.99998e-05	2.39348e-05	TRUE	Ptpn4	GeneSet 3
number.genes	ENSMUSG00000027206	0.373584	1.99998e-05	2.39348e-05	TRUE	Cops2	GeneSet 3
number.genes	ENSMUSG00000027793	0.373445	1.99998e-05	2.39348e-05	TRUE	Ccna1	GeneSet 3
number.genes	ENSMUSG00000037710	0.373438	1.99998e-05	2.39348e-05	TRUE	Cisd1	GeneSet 3
number.genes	ENSMUSG00000051038	0.373413	1.99998e-05	2.39348e-05	TRUE	Rhox11	GeneSet 3
number.genes	ENSMUSG00000022525	0.373255	1.99998e-05	2.39348e-05	TRUE	Hrasls	GeneSet 3
number.genes	ENSMUSG00000024772	0.372778	1.99998e-05	2.39348e-05	TRUE	Ehd1	GeneSet 3
number.genes	ENSMUSG00000089798	0.372696	1.99998e-05	2.39348e-05	TRUE	1700028K03Rik	GeneSet 3
number.genes	ENSMUSG00000056383	0.372609	1.99998e-05	2.39348e-05	TRUE	AI987944	GeneSet 3
number.genes	ENSMUSG00000014609	0.372571	1.99998e-05	2.39348e-05	TRUE	Chrne	GeneSet 3
number.genes	ENSMUSG00000025790	0.372543	1.99998e-05	2.39348e-05	TRUE	Slco3a1	GeneSet 3
number.genes	ENSMUSG00000031592	0.372319	1.99998e-05	2.39348e-05	TRUE	Pcm1	GeneSet 3
number.genes	ENSMUSG00000027722	0.372266	1.99998e-05	2.39348e-05	TRUE	Spata5	GeneSet 3
number.genes	ENSMUSG00000023967	0.372182	1.99998e-05	2.39348e-05	TRUE	Mrps18a	GeneSet 3
number.genes	ENSMUSG00000006335	0.372106	1.99998e-05	2.39348e-05	TRUE	Tfpt	GeneSet 3
number.genes	ENSMUSG00000031125	0.372003	1.99998e-05	2.39348e-05	TRUE	3830403N18Rik	GeneSet 3
number.genes	ENSMUSG00000024357	0.371834	1.99998e-05	2.39348e-05	TRUE	Sil1	GeneSet 3
number.genes	ENSMUSG00000029048	0.371833	1.99998e-05	2.39348e-05	TRUE	Rer1	GeneSet 3
number.genes	ENSMUSG00000025968	0.371811	1.99998e-05	2.39348e-05	TRUE	Ndufs1	GeneSet 3
number.genes	ENSMUSG00000024048	0.371759	1.99998e-05	2.39348e-05	TRUE	Myl12a	GeneSet 3
number.genes	ENSMUSG00000036745	0.371714	1.99998e-05	2.39348e-05	TRUE	Ttll7	GeneSet 3
number.genes	ENSMUSG00000015994	0.371705	1.99998e-05	2.39348e-05	TRUE	Fnta	GeneSet 3
number.genes	ENSMUSG00000041203	0.371538	1.99998e-05	2.39348e-05	TRUE	2310036O22Rik	GeneSet 3
number.genes	ENSMUSG00000003299	0.371247	1.99998e-05	2.39348e-05	TRUE	Mrpl4	GeneSet 3
number.genes	ENSMUSG00000041645	0.371231	1.99998e-05	2.39348e-05	TRUE	Ddx24	GeneSet 3
number.genes	ENSMUSG00000028753	0.371192	1.99998e-05	2.39348e-05	TRUE	Vwa5b1	GeneSet 3
number.genes	ENSMUSG00000019988	0.371187	1.99998e-05	2.39348e-05	TRUE	Nedd1	GeneSet 3
number.genes	ENSMUSG00000026799	0.371142	1.99998e-05	2.39348e-05	TRUE	Med27	GeneSet 3
number.genes	ENSMUSG00000035126	0.371123	1.99998e-05	2.39348e-05	TRUE	Wdr78	GeneSet 3
number.genes	ENSMUSG00000050471	0.370932	1.99998e-05	2.39348e-05	TRUE	Fam118b	GeneSet 3
number.genes	ENSMUSG00000043542	0.370924	1.99998e-05	2.39348e-05	TRUE	Zc2hc1a	GeneSet 3
number.genes	ENSMUSG00000049124	0.370834	1.99998e-05	2.39348e-05	TRUE	Gm8186	GeneSet 3
number.genes	ENSMUSG00000053062	0.37077	1.99998e-05	2.39348e-05	TRUE	Jam2	GeneSet 3
number.genes	ENSMUSG00000078813	0.370725	1.99998e-05	2.39348e-05	TRUE	Leng1	GeneSet 3
number.genes	ENSMUSG00000087687	0.370332	1.99998e-05	2.39348e-05	TRUE	Pet100	GeneSet 3
number.genes	ENSMUSG00000035086	0.370262	1.99998e-05	2.39348e-05	TRUE	Becn1	GeneSet 3
number.genes	ENSMUSG00000053414	0.370136	1.99998e-05	2.39348e-05	TRUE	Hunk	GeneSet 3
number.genes	ENSMUSG00000029501	0.370063	1.99998e-05	2.39348e-05	TRUE	Ankle2	GeneSet 3
number.genes	ENSMUSG00000002455	0.369901	1.99998e-05	2.39348e-05	TRUE	Prpf6	GeneSet 3
number.genes	ENSMUSG00000021660	0.369853	1.99998e-05	2.39348e-05	TRUE	Btf3	GeneSet 3
number.genes	ENSMUSG00000039210	0.369831	1.99998e-05	2.39348e-05	TRUE	Gpatch2	GeneSet 3
number.genes	ENSMUSG00000046782	0.369709	1.99998e-05	2.39348e-05	TRUE	4921506M07Rik	GeneSet 3
number.genes	ENSMUSG00000025986	0.369562	1.99998e-05	2.39348e-05	TRUE	Slc39a10	GeneSet 3
number.genes	ENSMUSG00000064326	0.369495	1.99998e-05	2.39348e-05	TRUE	Siva1	GeneSet 3
number.genes	ENSMUSG00000029276	0.369097	1.99998e-05	2.39348e-05	TRUE	Glmn	GeneSet 3
number.genes	ENSMUSG00000036975	0.369007	1.99998e-05	2.39348e-05	TRUE	Tmem177	GeneSet 3
number.genes	ENSMUSG00000048484	0.368955	1.99998e-05	2.39348e-05	TRUE	Gm7461	GeneSet 3
number.genes	ENSMUSG00000024750	0.368886	1.99998e-05	2.39348e-05	TRUE	Zfand5	GeneSet 3
number.genes	ENSMUSG00000031783	0.368877	1.99998e-05	2.39348e-05	TRUE	Polr2c	GeneSet 3
number.genes	ENSMUSG00000017264	0.368837	1.99998e-05	2.39348e-05	TRUE	Exosc10	GeneSet 3
number.genes	ENSMUSG00000020267	0.368774	1.99998e-05	2.39348e-05	TRUE	Hint1	GeneSet 3
number.genes	ENSMUSG00000032595	0.36864	1.99998e-05	2.39348e-05	TRUE	Cdhr4	GeneSet 3
number.genes	ENSMUSG00000038085	0.368357	1.99998e-05	2.39348e-05	TRUE	Cnbd2	GeneSet 3
number.genes	ENSMUSG00000033594	0.36835	1.99998e-05	2.39348e-05	TRUE	Spata2l	GeneSet 3
number.genes	ENSMUSG00000040219	0.368299	1.99998e-05	2.39348e-05	TRUE	Ttc12	GeneSet 3
number.genes	ENSMUSG00000055540	0.368199	1.99998e-05	2.39348e-05	TRUE	Epha6	GeneSet 3
number.genes	ENSMUSG00000059586	0.368194	1.99998e-05	2.39348e-05	TRUE	Nsmce2	GeneSet 3
number.genes	ENSMUSG00000035651	0.368151	1.99998e-05	2.39348e-05	TRUE	4930480E11Rik	GeneSet 3
number.genes	ENSMUSG00000026004	0.367925	1.99998e-05	2.39348e-05	TRUE	Kansl1l	GeneSet 3
number.genes	ENSMUSG00000030385	0.367815	1.99998e-05	2.39348e-05	TRUE	2900092C05Rik	GeneSet 3
number.genes	ENSMUSG00000023994	0.367778	1.99998e-05	2.39348e-05	TRUE	Nfya	GeneSet 3
number.genes	ENSMUSG00000044957	0.367771	1.99998e-05	2.39348e-05	TRUE	Pp2d1	GeneSet 3
number.genes	ENSMUSG00000018446	0.367315	1.99998e-05	2.39348e-05	TRUE	C1qbp	GeneSet 3
number.genes	ENSMUSG00000024795	0.367258	1.99998e-05	2.39348e-05	TRUE	Kif20b	GeneSet 3
number.genes	ENSMUSG00000039682	0.367249	1.99998e-05	2.39348e-05	TRUE	Lap3	GeneSet 3
number.genes	ENSMUSG00000028676	0.367018	1.99998e-05	2.39348e-05	TRUE	Srsf10	GeneSet 3
number.genes	ENSMUSG00000032470	0.366973	1.99998e-05	2.39348e-05	TRUE	Mras	GeneSet 3
number.genes	ENSMUSG00000023892	0.366792	1.99998e-05	2.39348e-05	TRUE	Zfp51	GeneSet 3
number.genes	ENSMUSG00000038622	0.366738	1.99998e-05	2.39348e-05	TRUE	Med30	GeneSet 3
number.genes	ENSMUSG00000033953	0.366716	1.99998e-05	2.39348e-05	TRUE	Ppp3r1	GeneSet 3
number.genes	ENSMUSG00000058546	0.366608	1.99998e-05	2.39348e-05	TRUE	Rpl23a	GeneSet 3
number.genes	ENSMUSG00000050702	0.366127	1.99998e-05	2.39348e-05	TRUE	Rfpl3s	GeneSet 3
number.genes	ENSMUSG00000029394	0.365993	1.99998e-05	2.39348e-05	TRUE	Cdk2ap1	GeneSet 3
number.genes	ENSMUSG00000012777	0.365878	1.99998e-05	2.39348e-05	TRUE	Acpt	GeneSet 3
number.genes	ENSMUSG00000024283	0.365532	1.99998e-05	2.39348e-05	TRUE	Wac	GeneSet 3
number.genes	ENSMUSG00000045427	0.365507	1.99998e-05	2.39348e-05	TRUE	Hnrnph2	GeneSet 3
number.genes	ENSMUSG00000069223	0.365366	1.99998e-05	2.39348e-05	TRUE	4930451E10Rik	GeneSet 3
number.genes	ENSMUSG00000010721	0.365323	1.99998e-05	2.39348e-05	TRUE	Lmbr1	GeneSet 3
number.genes	ENSMUSG00000039449	0.365132	1.99998e-05	2.39348e-05	TRUE	Prpf18	GeneSet 3
number.genes	ENSMUSG00000021051	0.365128	1.99998e-05	2.39348e-05	TRUE	Ppp2r5e	GeneSet 3
number.genes	ENSMUSG00000051910	0.365126	1.99998e-05	2.39348e-05	TRUE	Sox6	GeneSet 3
number.genes	ENSMUSG00000085114	0.365061	1.99998e-05	2.39348e-05	TRUE	1600025M17Rik	GeneSet 3
number.genes	ENSMUSG00000027496	0.365048	1.99998e-05	2.39348e-05	TRUE	Aurka	GeneSet 3
number.genes	ENSMUSG00000100281	0.364917	1.99998e-05	2.39348e-05	TRUE	4930422M22Rik	GeneSet 3
number.genes	ENSMUSG00000025428	0.364887	1.99998e-05	2.39348e-05	TRUE	Atp5a1	GeneSet 3
number.genes	ENSMUSG00000035454	0.364784	1.99998e-05	2.39348e-05	TRUE	Samt3	GeneSet 3
number.genes	ENSMUSG00000024953	0.364688	1.99998e-05	2.39348e-05	TRUE	Prdx5	GeneSet 3
number.genes	ENSMUSG00000001098	0.364487	1.99998e-05	2.39348e-05	TRUE	Kctd10	GeneSet 3
number.genes	ENSMUSG00000033632	0.364375	1.99998e-05	2.39348e-05	TRUE	AW554918	GeneSet 3
number.genes	ENSMUSG00000071654	0.364281	1.99998e-05	2.39348e-05	TRUE	Uqcc3	GeneSet 3
number.genes	ENSMUSG00000014867	0.364167	1.99998e-05	2.39348e-05	TRUE	Surf4	GeneSet 3
number.genes	ENSMUSG00000031512	0.364144	1.99998e-05	2.39348e-05	TRUE	Tex29	GeneSet 3
number.genes	ENSMUSG00000035478	0.364059	1.99998e-05	2.39348e-05	TRUE	Mbd3	GeneSet 3
number.genes	ENSMUSG00000032076	0.363918	1.99998e-05	2.39348e-05	TRUE	Cadm1	GeneSet 3
number.genes	ENSMUSG00000030243	0.363916	1.99998e-05	2.39348e-05	TRUE	Recql	GeneSet 3
number.genes	ENSMUSG00000028821	0.3639	1.99998e-05	2.39348e-05	TRUE	Syf2	GeneSet 3
number.genes	ENSMUSG00000020415	0.363535	1.99998e-05	2.39348e-05	TRUE	Pttg1	GeneSet 3
number.genes	ENSMUSG00000022779	0.363534	1.99998e-05	2.39348e-05	TRUE	Top3b	GeneSet 3
number.genes	ENSMUSG00000039540	0.363531	1.99998e-05	2.39348e-05	TRUE	4921524L21Rik	GeneSet 3
number.genes	ENSMUSG00000048668	0.363384	1.99998e-05	2.39348e-05	TRUE	Rhno1	GeneSet 3
number.genes	ENSMUSG00000052363	0.363057	1.99998e-05	2.39348e-05	TRUE	Zdhhc19	GeneSet 3
number.genes	ENSMUSG00000010796	0.362869	1.99998e-05	2.39348e-05	TRUE	Asz1	GeneSet 3
number.genes	ENSMUSG00000026819	0.362828	1.99998e-05	2.39348e-05	TRUE	Slc25a25	GeneSet 3
number.genes	ENSMUSG00000027371	0.362746	1.99998e-05	2.39348e-05	TRUE	Fahd2a	GeneSet 3
number.genes	ENSMUSG00000021131	0.362741	1.99998e-05	2.39348e-05	TRUE	Erh	GeneSet 3
number.genes	ENSMUSG00000035206	0.362625	1.99998e-05	2.39348e-05	TRUE	Sppl2b	GeneSet 3
number.genes	ENSMUSG00000020571	0.362531	1.99998e-05	2.39348e-05	TRUE	Pdia6	GeneSet 3
number.genes	ENSMUSG00000032399	0.362458	1.99998e-05	2.39348e-05	TRUE	Rpl4	GeneSet 3
number.genes	ENSMUSG00000027248	0.362335	1.99998e-05	2.39348e-05	TRUE	Pdia3	GeneSet 3
number.genes	ENSMUSG00000028522	0.362315	1.99998e-05	2.39348e-05	TRUE	Mier1	GeneSet 3
number.genes	ENSMUSG00000022855	0.362178	1.99998e-05	2.39348e-05	TRUE	Senp2	GeneSet 3
number.genes	ENSMUSG00000048755	0.362094	1.99998e-05	2.39348e-05	TRUE	Mcat	GeneSet 3
number.genes	ENSMUSG00000028165	0.361987	1.99998e-05	2.39348e-05	TRUE	Cisd2	GeneSet 3
number.genes	ENSMUSG00000031256	0.361821	1.99998e-05	2.39348e-05	TRUE	Cstf2	GeneSet 3
number.genes	ENSMUSG00000019518	0.361802	1.99998e-05	2.39348e-05	TRUE	Ap4m1	GeneSet 3
number.genes	ENSMUSG00000064284	0.3617	1.99998e-05	2.39348e-05	TRUE	Cdpf1	GeneSet 3
number.genes	ENSMUSG00000001642	0.361555	1.99998e-05	2.39348e-05	TRUE	Akr1b3	GeneSet 3
number.genes	ENSMUSG00000021392	0.361537	1.99998e-05	2.39348e-05	TRUE	Nol8	GeneSet 3
number.genes	ENSMUSG00000022008	0.361451	1.99998e-05	2.39348e-05	TRUE	Gpalpp1	GeneSet 3
number.genes	ENSMUSG00000072100	0.361388	1.99998e-05	2.39348e-05	TRUE	Gm16390	GeneSet 3
number.genes	ENSMUSG00000069769	0.361282	1.99998e-05	2.39348e-05	TRUE	Msi2	GeneSet 3
number.genes	ENSMUSG00000014232	0.361187	1.99998e-05	2.39348e-05	TRUE	Cluap1	GeneSet 3
number.genes	ENSMUSG00000002379	0.361145	1.99998e-05	2.39348e-05	TRUE	Ndufa11	GeneSet 3
number.genes	ENSMUSG00000039543	0.361141	1.99998e-05	2.39348e-05	TRUE	Cfap70	GeneSet 3
number.genes	ENSMUSG00000053333	0.361059	1.99998e-05	2.39348e-05	TRUE	Dis3l2	GeneSet 3
number.genes	ENSMUSG00000087611	0.361052	1.99998e-05	2.39348e-05	TRUE	4930458D05Rik	GeneSet 3
[truncated: 7,065 more rows]
