# Supplementary material for: Staged developmental mapping and X chromosome transcriptional dynamics during mouse spermatogenesis
Source: Nat Commun. 2019 Mar 19;10:1251. doi: 10.1038/s41467-019-09182-1 (PMC6424977; doi:10.1038/s41467-019-09182-1)
Supplement: Supplementary file 12 — Supplementary Data 11 [file 41467_2019_9182_MOESM12_ESM.xlsx]

## Sheet: Sheet 1
Supplementary Data 11: Categorisation of X-chromosome genes and normalised counts of histone marks in their promoters.
Spermatocytes.K9	Spermatids.K9	avg.K9	Spermatocytes.K4	Spermatids.K4	avg.K4	Spermatocytes.K27	Spermatids.K27	avg.K27	Symbol	spermatid_specific	Rnf8	Scml2
14.5081	3.45694	8.9825	0.416981	4.56798	2.49248	8.62093	6.20261	2.49248	Akap4	TRUE	TRUE	FALSE
12.7976	2.83961	7.81859	0.276684	1.29435	0.785516	4.776	0.828249	0.785516	Gm28269	TRUE	FALSE	FALSE
11.3363	2.35761	6.84693	0.140296	1.50009	0.820193	3.46777	2.21254	0.820193	Hypm	TRUE	FALSE	FALSE
10.2391	3.69033	6.96473	0.280593	1.21361	0.747104	4.89022	2.02411	0.747104	H2al3	TRUE	FALSE	FALSE
8.61852	0.647751	4.63314	2.48625	6.86499	4.67562	6.70493	5.49065	4.67562	Tsga8	TRUE	FALSE	FALSE
7.83994	3.85608	5.84801	1.10674	1.3256	1.21617	7.65538	1.81005	1.21617	4933400A11Rik	TRUE	TRUE	FALSE
6.7884	3.62948	5.20894	1.37951	4.91175	3.14563	6.57992	4.87646	3.14563	Fam122c	TRUE	FALSE	FALSE
6.23587	3.37407	4.80497	0.54946	3.33614	1.9428	1.19615	3.64572	1.9428	Cypt1	TRUE	FALSE	FALSE
5.97083	12.5322	9.25154	0.54946	0.653685	0.601572	1.08408	1.40755	0.601572	Btbd35f25	TRUE	FALSE	FALSE
5.146	2.24431	3.69515	0.140296	1.13288	0.636588	0.954768	0.793361	0.636588	Samt3	TRUE	TRUE	TRUE
5.00191	4.29244	4.64718	0	0.989643	0.494821	3.46777	1.60998	0.494821	4930402K13Rik	TRUE	TRUE	TRUE
4.69987	1.14497	2.92242	0.826144	0.223972	0.525058	4.18546	1.62161	0.525058	H2al1m	TRUE	FALSE	FALSE
4.2002	4.88775	4.54398	1.10674	0.846405	0.976571	0.715537	1.67976	0.976571	Ppp1r2-ps7	TRUE	TRUE	FALSE
4.01052	6.16804	5.08928	0.685847	0.335958	0.510903	0	0.686331	0.510903	Samt4	TRUE	TRUE	FALSE
3.8975	4.02182	3.95966	0.693665	1.64333	1.1685	0.842695	3.44328	1.1685	Cypt2	TRUE	FALSE	TRUE
3.76135	2.80919	3.28527	0.409163	4.39349	2.40133	1.43754	4.48559	2.40133	Cypt3	TRUE	TRUE	TRUE
3.70847	4.62393	4.1662	0.557277	1.2631	0.910187	0.480617	2.60341	0.910187	Cldn34b4	TRUE	FALSE	FALSE
3.70054	2.50813	3.10434	0	0.765671	0.382836	0.480617	2.17765	0.382836	4930480E11Rik	TRUE	TRUE	TRUE
3.64767	2.34239	2.99503	0.136388	0.703167	0.419777	0.241386	1.50295	0.419777	Gm4916	TRUE	FALSE	FALSE
3.62454	5.00105	4.31279	0.140296	1.07038	0.605336	0.599154	3.5038	0.605336	Gm16445	TRUE	TRUE	TRUE
3.60934	3.52459	3.56696	0.272776	1.13288	0.702828	0	3.12456	0.702828	Gm6744	TRUE	FALSE	FALSE
3.53399	3.34364	3.43881	0.140296	2.01054	1.07542	0.357769	2.60341	1.07542	Ppp4r3c-ps	TRUE	FALSE	FALSE
3.50359	1.74028	2.62193	0.413072	7.24523	3.82915	2.27161	4.88809	3.82915	Gm9059	TRUE	FALSE	FALSE
3.46591	3.19311	3.32951	2.48625	7.00303	4.74464	2.74361	3.83415	4.74464	Gm14891	TRUE	FALSE	FALSE
3.39784	4.63914	4.01849	0.140296	1.8048	0.972546	0.478462	3.42003	0.972546	Gm5646	TRUE	FALSE	FALSE
3.30729	4.76765	4.03747	0.280593	1.70583	0.993212	0.239231	1.51458	0.993212	Gm14773	TRUE	FALSE	FALSE
3.29209	3.2912	3.29164	0.136388	1.40633	0.771361	0.480617	1.63324	0.771361	Gm38390	TRUE	FALSE	FALSE
3.27689	3.69033	3.48361	0	0	0	0.596999	0.272207	0	4921511C20Rik	TRUE	TRUE	TRUE
3.16321	2.17665	2.66993	0.557277	4.56277	2.56003	1.07762	4.09473	2.56003	Ssxb6	TRUE	FALSE	FALSE
3.15528	5.17359	4.16443	0.136388	1.02089	0.578641	0.838385	1.37266	0.578641	Samt2	TRUE	TRUE	TRUE
3.12553	2.57579	2.85066	1.24312	6.62279	3.93296	0.719847	5.42087	3.93296	Ssxb5	TRUE	FALSE	FALSE
3.10306	4.3533	3.72818	0.557277	0.877657	0.717467	0.359924	2.34283	0.717467	4930524N10Rik	TRUE	FALSE	FALSE
3.09513	2.9377	3.01642	0.136388	2.70068	1.41854	1.55608	2.68718	1.41854	Gm4994	TRUE	FALSE	FALSE
3.04953	5.57273	4.31113	0.280593	0.111986	0.196289	0.480617	1.66813	0.196289	Gm382	TRUE	TRUE	FALSE
3.01185	1.39359	2.20272	0.280593	0.559929	0.420261	0.480617	0.839878	0.420261	4930415L06Rik	TRUE	FALSE	FALSE
2.97352	4.88775	3.93064	0.140296	1.35685	0.748574	0.239231	2.74532	0.748574	Cldn34d	TRUE	FALSE	FALSE
2.95898	2.97493	2.96695	0.140296	3.7971	1.9687	1.54961	3.30137	1.9687	Gm15229	TRUE	FALSE	FALSE
2.95171	2.07856	2.51514	2.20175	4.456	3.32887	2.86215	2.13114	3.32887	Gm6660	TRUE	FALSE	FALSE
2.91338	3.1711	3.04224	0.280593	0.846405	0.563499	0.478462	1.36103	0.563499	Gm14367	TRUE	FALSE	FALSE
2.91338	3.15588	3.03463	0	0	0	0.357769	0.272207	0	4932411N23Rik	TRUE	FALSE	FALSE
2.90611	3.57704	3.24157	0.409163	4.15129	2.28023	1.31685	3.55032	2.28023	4930515L19Rik	TRUE	FALSE	FALSE
2.8909	3.15588	3.02339	0.140296	0	0.0701482	0	0.686331	0.0701482	Gm5793	TRUE	FALSE	FALSE
2.8757	3.0578	2.96675	0.140296	0	0.0701482	0.120693	0.272207	0.0701482	Gm381	TRUE	FALSE	FALSE
2.8605	3.60746	3.23398	0.689756	0.815153	0.752455	1.55392	1.3494	0.752455	4933401B06Rik	TRUE	TRUE	TRUE
2.8301	2.35761	2.59385	0.272776	0.815153	0.543964	0.120693	2.49638	0.543964	4931400O07Rik	TRUE	FALSE	FALSE
2.82283	2.16144	2.49213	0.276684	1.29435	0.785516	0.717692	3.18507	0.785516	Gm6812	TRUE	FALSE	FALSE
2.8149	2.30516	2.56003	0	0.716189	0.358095	0.239231	1.06557	0.358095	Gm15230	TRUE	FALSE	FALSE
2.80763	3.32162	3.06463	0.280593	0.335958	0.308275	1.31469	0.567672	0.308275	H2al1n	TRUE	FALSE	FALSE
2.79243	3.90172	3.34707	0.420889	0	0.210445	0.239231	0.283836	0.210445	Gm14957	TRUE	FALSE	FALSE
2.79243	4.88775	3.84009	0.140296	0.255224	0.19776	0.359924	0.414125	0.19776	Ppef1	TRUE	FALSE	FALSE
2.77723	2.57579	2.67651	0	1.2631	0.631548	0	1.63324	0.631548	4932429P05Rik	TRUE	TRUE	FALSE
2.75475	1.92804	2.3414	0.545551	0.846405	0.695978	0.241386	2.74532	0.695978	Cpxcr1	TRUE	FALSE	FALSE
2.67148	4.92498	3.79823	0	0.143238	0.0716189	0.594844	0.81662	0.0716189	Cldn34a	TRUE	FALSE	FALSE
2.59547	6.25091	4.42319	0	1.61208	0.806038	0.480617	2.75695	0.806038	Gm15143	TRUE	FALSE	FALSE
2.573	2.56057	2.56679	0	0.783901	0.39195	0	0.981796	0.39195	Mageb5	TRUE	TRUE	FALSE
2.573	5.58794	4.08047	0	0.447943	0.223972	0.961233	2.18928	0.223972	Arl13a	TRUE	FALSE	FALSE
2.5578	5.39177	3.97479	0	1.97929	0.989643	0.715537	1.63324	0.989643	Ssxb2	TRUE	TRUE	FALSE
2.5426	2.90727	2.72493	0.140296	0	0.0701482	0.476306	0.272207	0.0701482	H2al1k	TRUE	FALSE	FALSE
2.52012	3.74278	3.13145	0.280593	4.34401	2.3123	0.956923	2.3312	2.3123	Actrt1	TRUE	FALSE	FALSE
2.49699	2.46249	2.47974	0.140296	2.39598	1.26814	1.20262	4.0831	1.26814	Tex13c1	TRUE	FALSE	FALSE
2.48179	3.69033	3.08606	0.140296	2.409	1.27465	0.719847	4.35531	1.27465	1700084M14Rik	TRUE	FALSE	FALSE
2.39917	3.96938	3.18427	0.96644	0.335958	0.651199	0.713382	2.03573	0.651199	Tmsb15a	TRUE	FALSE	FALSE
2.39851	5.70804	4.05328	0.413072	0.335958	0.374515	0.478462	1.39592	0.374515	4930513O06Rik	TRUE	FALSE	TRUE
2.39124	3.12545	2.75835	0.553368	0.36721	0.460289	0.239231	0.544413	0.460289	Gm7073	TRUE	FALSE	TRUE
2.39124	3.84086	3.11605	0.136388	0.510447	0.323418	1.07762	1.254	0.323418	Cldn34b3	TRUE	FALSE	FALSE
2.34564	3.8933	3.11947	0.280593	0.36721	0.323901	0.359924	2.97101	0.323901	Gm4746	TRUE	FALSE	FALSE
2.33837	4.33809	3.33823	0.826144	0.255224	0.540684	0	0.402495	0.540684	Gm4764	TRUE	FALSE	FALSE
2.3159	2.02612	2.17101	0.420889	0.591181	0.506035	0.357769	2.47312	0.506035	4930447F04Rik	TRUE	FALSE	FALSE
2.25509	5.8822	4.06864	0.276684	0	0.138342	0.838385	0.946909	0.138342	Gm21876	TRUE	FALSE	FALSE
2.24782	5.09072	3.66927	0	1.05215	0.526073	0.719847	1.36103	0.526073	4933436I01Rik	TRUE	FALSE	TRUE
2.23262	3.43492	2.83377	0.136388	0.111986	0.124187	0.596999	0.402495	0.124187	Gm4985	TRUE	FALSE	FALSE
2.21742	2.7111	2.46426	0.420889	1.13288	0.776885	0.84054	2.68718	0.776885	Cldn34b2	TRUE	FALSE	FALSE
2.20222	2.20708	2.20465	0.416981	1.91678	1.16688	0.357769	2.14277	1.16688	Fam47c	TRUE	TRUE	TRUE
2.19494	4.5935	3.39422	0.272776	4.34401	2.30839	1.43323	4.15524	2.30839	4933428M09Rik	TRUE	FALSE	FALSE
2.18701	2.12421	2.15561	0.409163	2.17201	1.29058	1.19831	3.02916	1.29058	Rhox11	TRUE	TRUE	TRUE
2.16388	3.43492	2.7994	0.136388	0.572951	0.35467	0.83623	1.79842	0.35467	Gm8761	TRUE	FALSE	FALSE
2.15661	4.05225	3.10443	0	0.286476	0.143238	0.478462	0.686331	0.143238	Gm14674	TRUE	FALSE	FALSE
2.09581	2.84641	2.47111	0.136388	4.69299	2.41469	1.07977	3.82252	2.41469	Ube2dnl2	TRUE	TRUE	TRUE
2.08854	4.7068	3.39767	0.140296	1.27612	0.708207	0.476306	1.11208	0.708207	Ssxb3	TRUE	FALSE	FALSE
2.03566	2.9445	2.49008	0.822235	3.90909	2.36566	0.842695	2.61504	2.36566	Gm5941	TRUE	TRUE	FALSE
2.03566	2.24431	2.13998	0.54946	6.97177	3.76062	2.03238	3.49217	3.76062	Tcp11x2	TRUE	FALSE	FALSE
2.02839	1.47646	1.75242	1.39124	2.39598	1.89361	1.56039	3.96444	1.89361	3830417A13Rik	TRUE	FALSE	TRUE
2.02046	2.32718	2.17382	0	0.572951	0.286476	0.237076	0.70959	0.286476	Gm14983	TRUE	FALSE	FALSE
1.98279	3.20833	2.59556	0.136388	1.00787	0.57213	0.120693	1.67976	0.57213	Prr32	TRUE	FALSE	FALSE
1.98279	2.74153	2.36216	0.276684	0.510447	0.393566	0.717692	2.2498	0.393566	Cylc1	TRUE	FALSE	FALSE
1.97552	1.46124	1.71838	0.420889	2.29701	1.35895	0.952613	4.43908	1.35895	Fthl17a	TRUE	FALSE	FALSE
1.83871	3.48737	2.66304	0	0.703167	0.351584	1.07762	1.89382	0.351584	4930570D08Rik	TRUE	FALSE	FALSE
1.83143	3.41129	2.62136	0.276684	3.21113	1.74391	1.44185	4.34368	1.74391	Ppp1r2-ps9	TRUE	TRUE	FALSE
1.77856	4.08947	2.93402	0.136388	0.111986	0.124187	0.599154	1.24237	0.124187	1600025M17Rik	TRUE	FALSE	FALSE
1.77063	3.41129	2.59096	0.96644	3.83356	2.4	0.959078	3.776	2.4	Zcchc13	TRUE	FALSE	FALSE
1.77063	1.67943	1.72503	0	0.783901	0.39195	0.838385	0.804991	0.39195	Ube2dnl1	TRUE	TRUE	TRUE
1.73296	2.80919	2.27107	0.818327	1.97929	1.39881	0.83623	1.24237	1.39881	1700020N15Rik	TRUE	FALSE	FALSE
1.70255	1.84517	1.77386	0	1.50009	0.750045	1.31685	3.92955	0.750045	Ssxb1	TRUE	FALSE	FALSE
1.69528	3.15588	2.42558	0.54946	1.51832	1.03389	0.715537	3.90629	1.03389	1700010D01Rik	TRUE	FALSE	FALSE
1.64241	2.24431	1.94336	0.818327	3.42989	2.12411	1.79962	3.12456	2.12411	BC061195	TRUE	FALSE	FALSE
1.64175	3.11024	2.37599	1.09501	2.85694	1.97598	1.791	1.63324	1.97598	Gm1993	TRUE	FALSE	FALSE
1.5968	4.50383	3.05032	0	1.05215	0.526073	1.55392	2.05899	0.526073	Gm732	TRUE	TRUE	TRUE
1.5816	6.06995	3.82578	0	0.255224	0.127612	0.959078	0.81662	0.127612	Cypt15	TRUE	FALSE	TRUE
1.54393	4.85732	3.20063	0	1.02089	0.510447	0.239231	1.24237	0.510447	Btg1-ps2	TRUE	FALSE	FALSE
1.54393	2.8244	2.18417	0.136388	3.81533	1.97586	0.956923	4.80432	1.97586	1700003E24Rik	TRUE	FALSE	FALSE
1.536	2.04134	1.78867	0.416981	4.26328	2.34013	1.19615	2.34283	2.34013	Tex13a	TRUE	FALSE	FALSE
1.52873	3.00536	2.26704	0.689756	2.2293	1.45953	0.480617	3.776	1.45953	Akap14	TRUE	FALSE	FALSE
1.5208	5.28689	3.40384	0.140296	0.111986	0.126141	0.478462	0.283836	0.126141	Gm14664	TRUE	FALSE	FALSE
1.48313	3.37407	2.4286	0	1.0834	0.541699	0.357769	1.50295	0.541699	Btg1-ps1	TRUE	FALSE	FALSE
1.47585	4.03703	2.75644	0.140296	0.510447	0.325372	0.359924	0.81662	0.325372	Gm4772	TRUE	FALSE	FALSE
1.44545	2.09378	1.76962	0.54946	3.59136	2.07041	0.474151	3.313	2.07041	Ctag2	TRUE	TRUE	FALSE
1.39985	4.29244	2.84615	0.413072	0.479195	0.446134	0.120693	1.37266	0.446134	Gm4907	TRUE	FALSE	FALSE
1.39985	2.591	1.99543	0.140296	0	0.0701482	0.478462	0.804991	0.0701482	Gm14597	TRUE	FALSE	FALSE
1.39258	2.56057	1.97658	0.409163	1.58082	0.994994	0.357769	2.8291	0.994994	Spaca5	TRUE	FALSE	TRUE
1.33904	3.04258	2.19081	0.140296	1.29435	0.717322	0.359924	4.15524	0.717322	Satl1	TRUE	FALSE	FALSE
1.3245	4.1199	2.7222	0.276684	0.111986	0.194335	0.599154	0.141918	0.194335	4930519F16Rik	TRUE	FALSE	TRUE
1.31657	2.31196	1.81427	0	1.88553	0.942765	1.67677	1.9287	0.942765	Dusp21	TRUE	FALSE	TRUE
1.31657	3.2912	2.30388	0.54946	0.479195	0.514328	0.241386	2.31957	0.514328	Cldn34c4	TRUE	FALSE	FALSE
1.3093	4.27043	2.78986	0	0.958391	0.479195	0.719847	2.29631	0.479195	Gm15104	TRUE	FALSE	FALSE
1.21082	3.60746	2.40914	0	0.510447	0.255224	0.478462	1.72864	0.255224	Gm6760	TRUE	FALSE	FALSE
1.09714	3.38928	2.24321	0.280593	0.223972	0.252282	1.19615	0.686331	0.252282	4930453H23Rik	TRUE	FALSE	FALSE
1.09714	2.37962	1.73838	0.280593	0.703167	0.49188	0.118538	1.53784	0.49188	Gm14781	TRUE	TRUE	FALSE
1.07467	2.4777	1.77619	0	2.80746	1.40373	3.46561	1.63324	1.40373	Gm5073	TRUE	FALSE	FALSE
1.02907	2.38803	1.70855	0.280593	1.8673	1.07395	0.84054	1.66813	1.07395	Gm5935	TRUE	FALSE	FALSE
0.976193	2.89206	1.93412	0	0	0	0.952613	1.10046	0	4930567H17Rik	TRUE	FALSE	TRUE
0.976193	2.24431	1.61025	0.140296	0.36721	0.253753	1.20262	2.01248	0.253753	Gm14725	TRUE	FALSE	TRUE
0.877714	2.4777	1.67771	0.280593	0	0.140296	0	0.272207	0.140296	Gm14950	TRUE	FALSE	FALSE
0.703889	1.99569	1.34979	0.557277	2.50796	1.53262	0.60131	2.56852	1.53262	Gm4984	TRUE	FALSE	FALSE
0.620612	0.497224	0.558918	0.280593	1.54957	0.915082	0.357769	1.81005	0.915082	Gm5936	TRUE	TRUE	FALSE
0.605411	0.881148	0.74328	0	0.286476	0.143238	0.596999	1.254	0.143238	Gm5640	TRUE	FALSE	FALSE
0.522134	2.7111	1.61662	0.276684	0.541699	0.409192	0.362079	0.69796	0.409192	Btbd35f24	TRUE	FALSE	FALSE
0.506933	0	0.253467	0	0	0	0.357769	0.130289	0	Slxl1	TRUE	FALSE	TRUE
6.95496	1.94325	4.4491	0.83787	5.71388	3.27588	6.32992	2.03573	3.27588	Gm595	FALSE	FALSE	TRUE
6.62185	1.21263	3.91724	0.136388	0.541699	0.339044	7.65323	0.69796	0.339044	Ccnb3	FALSE	FALSE	FALSE
5.88029	3.30641	4.59335	1.25485	4.70601	2.98043	7.40322	3.0059	2.98043	Gm15205	FALSE	FALSE	FALSE
5.87302	1.44603	3.65952	1.8004	8.96408	5.38224	3.94839	5.26733	5.38224	Cul4b	FALSE	FALSE	FALSE
5.75868	1.49847	3.62857	0.701482	5.02374	2.86261	2.51731	1.54947	2.86261	4930595M18Rik	FALSE	TRUE	FALSE
5.74348	1.5289	3.63619	2.21738	15.329	8.77321	4.41823	5.01838	8.77321	Hccs	FALSE	FALSE	FALSE
5.19887	3.37407	4.28647	7.31454	4.46902	5.89178	3.34708	2.16602	5.89178	Gm650	FALSE	FALSE	FALSE
5.11559	3.52459	4.32009	0.557277	3.78408	2.17068	3.71131	2.98264	2.17068	Gm9	FALSE	TRUE	FALSE
4.41963	1.34794	2.88379	4.8322	1.89855	3.36538	6.33423	2.14277	3.36538	Fam122b	FALSE	FALSE	FALSE
4.32116	2.09378	3.20747	0.970349	4.581	2.77568	4.78677	6.04906	2.77568	Prdx4	FALSE	TRUE	FALSE
4.26035	1.2955	2.77793	0.280593	0	0.140296	1.20262	0.81662	0.140296	Scml1	FALSE	FALSE	FALSE
3.71574	4.42096	4.06835	0.140296	0.111986	0.126141	1.44185	0.69796	0.126141	Xiap	FALSE	FALSE	FALSE
3.66287	4.45138	4.05713	0	0	0	0.476306	0.141918	0	Pramel	FALSE	FALSE	FALSE
3.64767	6.7177	5.18269	0.553368	0	0.276684	1.07546	0.390866	0.276684	Ace2	FALSE	FALSE	FALSE
3.63247	4.82009	4.22628	0.420889	0	0.210445	1.07546	0.402495	0.210445	Kctd12b	FALSE	FALSE	FALSE
3.6252	2.49292	3.05906	3.74501	5.27896	4.51199	2.14661	3.25485	4.51199	Piga	FALSE	FALSE	FALSE
3.61727	4.40574	4.0115	0.413072	1.46884	0.940955	1.30823	2.35446	0.940955	4933403O08Rik	FALSE	FALSE	FALSE
3.60999	4.4666	4.0383	0.561186	0	0.280593	1.31469	0.544413	0.280593	Gm44	FALSE	FALSE	FALSE
3.54126	2.50813	3.0247	0.276684	0.111986	0.194335	0.478462	0.69796	0.194335	Gm1141	FALSE	FALSE	TRUE
3.51879	2.31196	2.91538	2.76684	5.58888	4.17786	6.94847	3.776	4.17786	Gm7173	FALSE	FALSE	FALSE
3.46591	1.649	2.55746	2.20566	8.64635	5.426	3.11216	2.07062	5.426	2610002M06Rik	FALSE	FALSE	FALSE
3.44344	3.44172	3.44258	0.140296	1.3256	0.732948	0.592689	2.16602	0.732948	Tceal3	FALSE	FALSE	FALSE
3.44278	3.75799	3.60039	1.10674	0.335958	0.721347	2.39231	1.74027	0.721347	Tmem29	FALSE	FALSE	FALSE
3.43551	4.88775	4.16163	2.19393	0.653685	1.42381	1.19831	1.40755	1.42381	Dkc1	FALSE	FALSE	FALSE
3.41304	2.02612	2.71958	0	0.815153	0.407576	0.241386	1.64487	0.407576	Fam46d	FALSE	FALSE	FALSE
3.39784	3.23875	3.3183	2.91496	4.82321	3.86908	3.11431	2.98264	3.86908	Upf3b	FALSE	FALSE	TRUE
3.38264	4.77445	4.07854	0.409163	1.74229	1.07573	2.15092	3.38514	1.07573	Zic3	FALSE	FALSE	FALSE
3.34496	1.77751	2.56124	1.66011	4.77372	3.21691	6.21785	4.22502	3.21691	Rhox11-ps2	FALSE	FALSE	FALSE
3.32249	4.61713	3.96981	2.20566	0.591181	1.39842	0.956923	1.51458	1.39842	Brcc3	FALSE	FALSE	FALSE
3.32183	2.22909	2.77546	25.7394	18.436	22.0877	5.50015	5.14867	22.0877	Hcfc1	FALSE	FALSE	FALSE
3.30729	3.65991	3.4836	1.79258	1.3881	1.59034	2.03885	2.15439	1.59034	Gemin8	FALSE	FALSE	FALSE
3.29209	3.35205	3.32207	0.553368	3.94034	2.24685	2.14446	4.33205	2.24685	Acot9	FALSE	FALSE	TRUE
3.26896	5.90421	4.58658	0.272776	0	0.136388	2.14877	0.674702	0.136388	Gm14569	FALSE	FALSE	FALSE
3.26169	2.72632	2.994	0.140296	0.846405	0.493351	1.92247	1.0772	0.493351	Scml2	FALSE	FALSE	TRUE
3.23921	1.44603	2.34262	8.42128	9.38598	8.90363	2.03023	2.29631	8.90363	BC065397	FALSE	FALSE	FALSE
3.23128	5.27168	4.25148	0.420889	0.286476	0.353682	0.476306	0.283836	0.353682	Gm14373	FALSE	FALSE	FALSE
3.23128	5.33253	4.28191	0.697573	0	0.348787	1.07331	1.36103	0.348787	Slc6a14	FALSE	FALSE	FALSE
3.22401	2.20708	2.71555	2.20175	2.80746	2.5046	3.33846	2.20091	2.5046	Usp11	FALSE	FALSE	FALSE
3.21608	3.93895	3.57751	0.413072	0.36721	0.390141	1.916	1.79842	0.390141	Dynlt3	FALSE	FALSE	TRUE
3.17114	3.02737	3.09925	1.38342	7.16449	4.27396	2.2673	5.11378	4.27396	Tmsb4x	FALSE	FALSE	FALSE
3.15594	4.42096	3.78845	0.276684	0	0.138342	0.834075	0.141918	0.138342	Gm14681	FALSE	FALSE	FALSE
3.14801	4.39053	3.76927	2.61873	0.479195	1.54896	1.55608	1.7519	1.54896	Xist	FALSE	FALSE	FALSE
3.14074	3.75119	3.44596	3.17991	0.255224	1.71757	5.02816	2.03573	1.71757	Ftsj1	FALSE	FALSE	FALSE
3.14074	1.7623	2.45152	7.86791	10.3027	9.08531	3.235	4.33205	9.08531	1700013H16Rik	FALSE	TRUE	FALSE
3.14074	3.44172	3.29123	0.140296	0.143238	0.141767	1.31469	3.28974	0.141767	1700011M02Rik	FALSE	FALSE	FALSE
3.11033	3.73598	3.42316	0.54946	0.223972	0.386716	0.959078	0.532784	0.386716	Gm8216	FALSE	FALSE	FALSE
3.10306	1.84517	2.47411	7.7667	12.0085	9.88762	4.18977	4.63914	9.88762	Trappc2	FALSE	FALSE	FALSE
3.09513	2.97493	3.03503	1.37951	3.60438	2.49195	0.83623	2.46149	2.49195	Tceal1	FALSE	FALSE	TRUE
3.0872	2.80919	2.94819	2.75512	0.765671	1.76039	2.75439	3.86904	1.76039	Fundc2	FALSE	FALSE	FALSE
3.07266	2.89206	2.98236	0.280593	0.111986	0.196289	2.26515	1.46806	0.196289	Prps2	FALSE	FALSE	FALSE
3.072	4.66277	3.86738	0.140296	0.111986	0.126141	0.476306	0.414125	0.126141	Vegfd	FALSE	FALSE	FALSE
3.04953	4.85052	3.95003	0.280593	0.143238	0.211915	0.239231	0.283836	0.211915	Rps24-ps3	FALSE	FALSE	FALSE
3.02706	4.90297	3.96501	0.140296	0.286476	0.213386	0.241386	0.414125	0.213386	Mid1	FALSE	FALSE	FALSE
3.01978	6.40144	4.71061	0	0.111986	0.0559929	0.842695	0.686331	0.0559929	Cybb	FALSE	FALSE	FALSE
3.01251	2.52335	2.76793	0	0.223972	0.111986	1.19615	1.21912	0.111986	Mpp1	FALSE	FALSE	FALSE
2.98145	2.8244	2.90293	3.8853	3.1929	3.5391	2.39662	3.95281	3.5391	Slc25a14	FALSE	FALSE	FALSE
2.98145	3.45694	3.21919	3.04353	0.255224	1.64937	2.98069	2.26142	1.64937	Amer1	FALSE	FALSE	FALSE
2.98145	5.08392	4.03269	0.416981	0	0.20849	0.476306	0.272207	0.20849	Phex	FALSE	FALSE	FALSE
2.97418	1.31072	2.14245	14.3954	8.2531	11.3242	2.99793	4.69729	11.3242	5530601H04Rik	FALSE	FALSE	FALSE
2.95898	5.79933	4.37915	0.276684	0.111986	0.194335	0.239231	0.556042	0.194335	Gm25047	FALSE	FALSE	FALSE
2.95898	4.57148	3.76523	0.276684	0	0.138342	1.67677	0.81662	0.138342	Enox2	FALSE	FALSE	FALSE
2.95898	0.896363	1.92767	3.57735	19.1392	11.3583	2.98715	6.08395	11.3583	Trap1a	FALSE	FALSE	FALSE
2.95898	5.00105	3.98002	0.140296	0.143238	0.141767	0.719847	0.414125	0.141767	Vsig1	FALSE	FALSE	FALSE
2.95832	4.36851	3.66342	0.280593	0	0.140296	0.359924	0.402495	0.140296	Tlr8	FALSE	FALSE	FALSE
2.94378	4.08947	3.51663	1.77695	0.36721	1.07208	2.39015	2.28468	1.07208	Ikbkg	FALSE	FALSE	FALSE
2.93585	3.55502	3.24544	0.416981	0.111986	0.264483	0.83623	1.21912	0.264483	Arhgap6	FALSE	FALSE	FALSE
2.92858	4.7068	3.81769	0.280593	0.255224	0.267908	0.83623	0.69796	0.267908	Adgrg2	FALSE	FALSE	FALSE
2.92858	3.8865	3.40754	1.92897	0.143238	1.0361	1.55392	2.17765	1.0361	Fancb	FALSE	FALSE	FALSE
2.92131	2.89206	2.90668	2.49407	1.41936	1.95671	1.79315	1.36103	1.95671	Gm773	FALSE	FALSE	TRUE
2.88363	1.99569	2.43966	5.52196	6.48476	6.00336	4.04968	3.66897	6.00336	Txlng	FALSE	FALSE	FALSE
2.8453	2.44048	2.64289	3.05525	2.9507	3.00298	2.50869	3.81089	3.00298	Tbc1d25	FALSE	FALSE	FALSE
2.8453	3.44172	3.14351	0.553368	0	0.276684	1.55823	1.21912	0.276684	Sh3bgrl	FALSE	FALSE	FALSE
2.8453	3.00536	2.92533	0.280593	1.18236	0.731478	0.952613	1.51458	0.731478	Cldn34b1	FALSE	FALSE	FALSE
2.8301	4.02182	3.42596	0.416981	0.111986	0.264483	0.715537	0.425754	0.264483	Gm16436	FALSE	FALSE	FALSE
2.8301	3.38928	3.10969	0.280593	1.45061	0.865601	0.60131	1.51458	0.865601	1700111N16Rik	FALSE	FALSE	FALSE
2.8301	3.99139	3.41074	0.280593	1.19538	0.737989	0.717692	3.69223	0.737989	Mtm1	FALSE	FALSE	FALSE
2.80763	4.25521	3.53142	1.51981	0.36721	0.943509	1.55392	1.77516	0.943509	Cmc4	FALSE	FALSE	FALSE
2.80763	4.25521	3.53142	1.51981	0.36721	0.943509	1.55392	1.77516	0.943509	Mtcp1	FALSE	FALSE	FALSE
2.7997	1.82995	2.31483	6.23126	12.631	9.43111	6.95062	5.53953	9.43111	Gm6268	FALSE	FALSE	FALSE
2.7997	2.62823	2.71396	0.685847	0	0.342924	0.959078	0.686331	0.342924	Gm6206	FALSE	FALSE	FALSE
2.79243	3.90172	3.34707	0.136388	0.111986	0.124187	0.954768	0.556042	0.124187	4933416E14Rik	FALSE	FALSE	FALSE
2.77723	1.8756	2.32641	4.82438	5.65138	5.23788	3.71346	4.82994	5.23788	Atp6ap2	FALSE	FALSE	FALSE
2.77723	2.32718	2.5522	0.970349	1.46884	1.21959	2.388	3.12456	1.21959	5730405O15Rik	FALSE	FALSE	FALSE
2.77723	2.12421	2.45072	0.420889	3.2554	1.83815	2.38584	5.42087	1.83815	Apex2	FALSE	FALSE	FALSE
2.76995	3.10344	2.9367	0.140296	0	0.0701482	0.478462	0.935279	0.0701482	Rhox10	FALSE	FALSE	FALSE
2.76995	3.57024	3.17009	0.272776	0	0.136388	0.594844	0.402495	0.136388	4930502E18Rik	FALSE	FALSE	FALSE
2.76995	3.87809	3.32402	3.45269	0.684937	2.06881	2.87508	2.46149	2.06881	Magea6	FALSE	FALSE	FALSE
2.76202	1.32593	2.04398	7.87573	3.98982	5.93278	1.92031	3.17108	5.93278	Pbdc1	FALSE	FALSE	FALSE
2.76202	4.66957	3.7158	0.697573	0.398462	0.548017	0.961233	0.544413	0.548017	Tbx22	FALSE	FALSE	FALSE
2.75475	4.03703	3.39589	0	0.111986	0.0559929	1.07977	1.37266	0.0559929	4933402E13Rik	FALSE	FALSE	FALSE
2.74748	4.65435	3.70092	2.06145	0.958391	1.50992	1.319	1.6565	1.50992	Nkap	FALSE	FALSE	FALSE
2.73955	6.65005	4.6948	0	0	0	0.480617	0.686331	0	2010204K13Rik	FALSE	FALSE	FALSE
2.73228	4.33129	3.53178	0.416981	0.765671	0.591326	1.20046	1.26563	0.591326	Maged2	FALSE	FALSE	FALSE
2.69395	3.1711	2.93252	0.413072	0	0.206536	1.07762	1.05394	0.206536	Lpar4	FALSE	FALSE	FALSE
2.67875	5.21923	3.94899	0.140296	0.111986	0.126141	0.717692	0.556042	0.126141	Sytl5	FALSE	FALSE	FALSE
2.67875	3.30641	2.99258	0.974258	2.13555	1.5549	1.916	4.59262	1.5549	Taf1	FALSE	FALSE	FALSE
2.65627	2.28995	2.47311	0	0.143238	0.0716189	0.715537	0.402495	0.0716189	Tex16	FALSE	FALSE	FALSE
2.64834	2.75674	2.70254	0	0	0	0.594844	0.272207	0	Mageb18	FALSE	FALSE	FALSE
2.64107	2.57579	2.60843	3.17991	2.90122	3.04057	6.22431	1.47969	3.04057	Nkrf	FALSE	FALSE	FALSE
2.64107	2.42526	2.53317	1.25094	2.06002	1.65548	1.07546	3.26648	1.65548	Gm8822	FALSE	FALSE	FALSE
2.64107	2.22909	2.43508	2.33032	10.9798	6.65507	2.50438	4.81595	6.65507	Mageb17-ps	FALSE	FALSE	FALSE
2.61794	0.896363	1.75715	8.86171	11.5215	10.1916	10.0477	3.53869	10.1916	Maoa	FALSE	FALSE	FALSE
2.61794	2.83961	2.72878	0.409163	0.828175	0.618669	0.952613	1.06557	0.618669	Nbdy	FALSE	FALSE	FALSE
2.61067	4.08947	3.35007	0.276684	0.541699	0.409192	1.43969	2.94776	0.409192	Magea4	FALSE	FALSE	FALSE
2.61067	5.3021	3.95639	0.416981	0	0.20849	1.07762	0.804991	0.20849	Gm38020	FALSE	FALSE	FALSE
2.61067	6.46909	4.53988	0.54946	0	0.27473	0.715537	0.970167	0.27473	Pir	FALSE	FALSE	FALSE
2.6034	4.1199	3.36165	0.140296	0	0.0701482	0.83623	0.283836	0.0701482	Sept6	FALSE	FALSE	FALSE
2.6034	3.82565	3.21452	0.280593	0.398462	0.339527	0.239231	0.425754	0.339527	Rnf128	FALSE	FALSE	FALSE
2.59547	3.98459	3.29003	0.276684	0	0.138342	0.120693	0.556042	0.138342	Dmd	FALSE	FALSE	FALSE
2.573	2.80919	2.69109	2.63436	3.54188	3.08812	5.97646	2.56852	3.08812	Tktl1	FALSE	FALSE	FALSE
2.56573	0.828706	1.69722	3.46442	5.20344	4.33393	4.54323	5.45576	4.33393	Esx1	FALSE	FALSE	FALSE
2.5578	2.41005	2.48392	5.50241	5.20344	5.35293	2.50654	2.40334	5.35293	Ogt	FALSE	FALSE	FALSE
2.5578	3.25397	2.90588	0.276684	0	0.138342	0.239231	0.260577	0.138342	Wnk3	FALSE	FALSE	FALSE
2.5426	3.99139	3.26699	0.833961	4.48725	2.6606	1.31469	4.03658	2.6606	Rp2	FALSE	FALSE	FALSE
2.5426	2.50813	2.52536	1.09501	0.143238	0.619124	0.84054	0.804991	0.619124	Smarca1	FALSE	FALSE	FALSE
2.53532	3.75799	3.14666	0.140296	1.41936	0.779826	0.480617	1.7519	0.779826	Smim9	FALSE	FALSE	FALSE
2.52739	3.8933	3.21035	3.3163	3.22415	3.27023	4.78462	3.11293	3.27023	Rbm3	FALSE	FALSE	FALSE
2.52012	3.08823	2.80417	4.53988	2.12252	3.3312	1.43754	2.4266	3.3312	Xlr	FALSE	FALSE	FALSE
2.52012	1.51368	2.0169	0.413072	1.72406	1.06857	2.27592	2.31957	1.06857	Ftx	FALSE	FALSE	FALSE
2.49699	4.28564	3.39132	1.91725	0.510447	1.21385	2.27592	1.52621	1.21385	Fam3a	FALSE	FALSE	FALSE
2.49699	5.85177	4.17438	0.280593	0.143238	0.211915	0.239231	0.521155	0.211915	Gm6215	FALSE	FALSE	FALSE
2.48972	3.62268	3.0562	2.46671	3.03143	2.74907	3.34708	4.91135	2.74907	Slc25a43	FALSE	FALSE	FALSE
2.47452	5.64039	4.05745	1.10674	0.36721	0.736973	1.07546	1.66813	0.736973	Tsr2	FALSE	FALSE	FALSE
2.47452	1.66421	2.06937	4.42695	9.47974	6.95334	1.55608	3.24322	6.95334	Rab9	FALSE	FALSE	FALSE
2.45205	3.99139	3.22172	0.276684	0	0.138342	1.43538	0.532784	0.138342	Rpl39	FALSE	FALSE	FALSE
2.45205	2.41005	2.43105	0.689756	3.22415	1.95695	0.480617	3.20597	1.95695	Chm	FALSE	FALSE	FALSE
2.44478	3.96938	3.20708	1.66401	0.111986	0.888	2.63369	1.88219	0.888	Armcx6	FALSE	FALSE	FALSE
2.44412	4.21799	3.33105	0.136388	0.286476	0.211432	0.120693	1.3494	0.211432	Gm7331	FALSE	FALSE	FALSE
2.44412	0.730621	1.58737	1.66401	4.29974	2.98187	4.28891	2.87561	2.98187	Gm15246	FALSE	FALSE	FALSE
2.43685	2.65866	2.54775	3.32412	0.559929	1.94202	2.02592	1.90545	1.94202	Zrsr2	FALSE	FALSE	FALSE
2.40644	4.76765	3.58705	0.136388	0	0.0681939	2.03669	1.76353	0.0681939	Stard8	FALSE	FALSE	FALSE
2.40644	4.1199	3.26317	3.87749	0.447943	2.16272	2.87077	2.22417	2.16272	Tceal9	FALSE	FALSE	FALSE
2.39917	1.5289	1.96404	0.974258	4.83623	2.90524	1.55823	2.7337	2.90524	Gripap1	FALSE	FALSE	TRUE
2.39917	3.15588	2.77753	1.66011	0.510447	1.08528	0.954768	3.12456	1.08528	Igbp1	FALSE	FALSE	FALSE
2.39124	4.15033	3.27079	0.280593	0.143238	0.211915	0.599154	0.69796	0.211915	Cask	FALSE	FALSE	FALSE
2.39124	5.92784	4.15954	0.140296	0.223972	0.182134	0.713382	0.793361	0.182134	Mageb16	FALSE	FALSE	FALSE
2.39124	6.98153	4.68639	0.136388	0.111986	0.124187	0.594844	0.674702	0.124187	Tceanc	FALSE	FALSE	FALSE
2.39124	5.55072	3.97098	0.553368	0.255224	0.404296	0.239231	0.141918	0.404296	Tlr7	FALSE	FALSE	FALSE
2.38397	6.92909	4.65653	0.830053	0.286476	0.558264	4.31908	0.958538	0.558264	Mospd1	FALSE	FALSE	FALSE
2.36084	4.51904	3.43994	0.693665	0.36721	0.530437	0.355614	0.828249	0.530437	Gm5644	FALSE	FALSE	FALSE
2.35357	1.19742	1.77549	4.84002	6.3233	5.58166	9.32138	3.55032	5.58166	Gm364	FALSE	FALSE	FALSE
2.35357	4.57148	3.46253	1.52372	0.111986	0.817852	0.842695	1.08883	0.817852	Zfp275	FALSE	FALSE	FALSE
2.35357	3.60746	2.98052	0.826144	0.541699	0.683922	4.06477	1.38429	0.683922	Itm2a	FALSE	FALSE	FALSE
2.35357	2.87684	2.61521	2.34204	8.53957	5.44081	2.99362	5.55116	5.44081	Rnf138rt1	FALSE	FALSE	FALSE
2.34564	3.93053	3.13809	4.96859	9.59172	7.28016	6.93123	6.13046	7.28016	Nsdhl	FALSE	FALSE	FALSE
2.33837	2.79397	2.56617	2.08099	3.66689	2.87394	3.70484	4.20176	2.87394	Prame	FALSE	TRUE	FALSE
2.3311	3.19311	2.7621	15.7671	4.60705	10.1871	6.11439	3.90393	10.1871	Ssr4	FALSE	FALSE	FALSE
2.3311	4.07426	3.20268	0.833961	0.541699	0.68783	1.43323	1.89382	0.68783	Huwe1	FALSE	FALSE	FALSE
2.33044	3.02737	2.6789	1.95242	0.877657	1.41504	1.30823	1.87056	1.41504	Gk	FALSE	FALSE	FALSE
2.32317	5.59636	3.95976	0.280593	0	0.140296	0.83623	0.69796	0.140296	Alas2	FALSE	FALSE	FALSE
2.3159	2.69589	2.50589	2.78248	1.16413	1.9733	1.79315	1.6565	1.9733	1810030O07Rik	FALSE	FALSE	FALSE
2.31524	3.44172	2.87848	0.970349	0.143238	0.556793	0.596999	1.51458	0.556793	Spin2c	FALSE	FALSE	FALSE
2.30797	2.591	2.44948	3.32803	1.88553	2.60678	3.23069	1.63324	2.60678	Vbp1	FALSE	FALSE	FALSE
2.30797	4.38373	3.34585	0.416981	0.398462	0.407721	0.596999	0.272207	0.407721	Gm6472	FALSE	FALSE	FALSE
2.30069	3.12545	2.71307	0.280593	2.14075	1.21067	0.239231	3.71549	1.21067	Gm14828	FALSE	FALSE	FALSE
2.30069	4.82009	3.56039	0.276684	0.143238	0.209961	0.838385	0.414125	0.209961	Gpm6b	FALSE	FALSE	FALSE
2.29276	4.42096	3.35686	2.07318	1.13288	1.60303	1.55392	1.33777	1.60303	Lamp2	FALSE	FALSE	FALSE
2.28549	1.31072	1.7981	7.45484	13.3315	10.3932	7.53254	7.31469	10.3932	Abcd1	FALSE	FALSE	FALSE
2.28549	2.37962	2.33256	0.140296	0	0.0701482	0.239231	0.141918	0.0701482	BC022960	FALSE	FALSE	FALSE
2.27029	2.64345	2.45687	0.557277	0.479195	0.518236	1.19831	1.64487	0.518236	Ebp	FALSE	FALSE	FALSE
2.27029	2.17665	2.22347	2.20956	1.54957	1.87957	1.66815	1.20749	1.87957	Mcts1	FALSE	FALSE	FALSE
2.27029	5.68603	3.97816	0.276684	0	0.138342	1.31038	0.663073	0.138342	Stk26	FALSE	FALSE	FALSE
2.27029	8.49522	5.38275	0.140296	0	0.0701482	0.715537	0.544413	0.0701482	Tlr13	FALSE	FALSE	FALSE
2.27029	2.23751	2.2539	0.276684	0.815153	0.545919	0.120693	1.49132	0.545919	Rps6ka6	FALSE	TRUE	TRUE
2.27029	7.74938	5.00984	0.561186	0.111986	0.336586	0.239231	0.414125	0.336586	Klhl4	FALSE	FALSE	FALSE
2.27029	4.5867	3.42849	2.21347	0.734419	1.47395	2.39015	2.29631	1.47395	Kantr	FALSE	FALSE	FALSE
2.26302	4.08947	3.17625	0.280593	0	0.140296	2.26515	0.521155	0.140296	Fundc1	FALSE	FALSE	FALSE
2.25509	0.896363	1.57573	3.32412	4.76852	4.04632	2.15092	2.87561	4.04632	Gm371	FALSE	FALSE	FALSE
2.24782	2.19186	2.21984	0.553368	0.223972	0.38867	2.02807	1.59835	0.38867	Mtmr1	FALSE	FALSE	FALSE
2.24782	4.07426	3.16104	2.90714	1.21361	2.06038	2.75008	1.78679	2.06038	Hsd17b10	FALSE	FALSE	FALSE
2.23989	6.831	4.53545	0.693665	0.398462	0.546063	0.480617	0.567672	0.546063	Gja6	FALSE	FALSE	FALSE
2.22469	4.0066	3.11565	0	0.255224	0.127612	1.43538	1.36103	0.127612	Mageb10-ps	FALSE	FALSE	FALSE
2.21742	8.2398	5.22861	0.280593	0	0.140296	0.118538	0.390866	0.140296	Gata1	FALSE	FALSE	FALSE
2.21015	1.7623	1.98622	8.44473	10.7871	9.61592	8.608	6.11883	9.61592	1700080O16Rik	FALSE	FALSE	FALSE
2.20222	3.27598	2.7391	3.72937	3.47938	3.60437	1.78669	1.7519	3.60437	Gprasp1	FALSE	FALSE	FALSE
2.20222	3.27598	2.7391	3.72937	3.47938	3.60437	1.78669	1.7519	3.60437	Armcx5	FALSE	FALSE	FALSE
2.20222	7.24536	4.72379	0.140296	0	0.0701482	0.959078	0.402495	0.0701482	Trpc5os	FALSE	FALSE	FALSE
2.19494	1.91282	2.05388	0.276684	0.591181	0.433933	2.03023	1.36103	0.433933	Xk	FALSE	FALSE	FALSE
2.19429	1.74708	1.97068	4.11118	13.2404	8.67578	10.4076	7.94051	8.67578	Cetn2	FALSE	FALSE	FALSE
2.18701	2.41005	2.29853	3.04353	3.65387	3.3487	3.59062	4.03658	3.3487	Ap1s2	FALSE	FALSE	FALSE
2.17974	2.22229	2.20102	0.276684	0.111986	0.194335	1.19831	0.283836	0.194335	Gm4912	FALSE	FALSE	FALSE
2.17181	2.02612	2.09897	4.01387	1.13288	2.57338	4.06046	3.01753	2.57338	Wdr13	FALSE	FALSE	FALSE
2.17181	1.39359	1.7827	5.4012	3.7971	4.59915	3.71562	3.38514	4.59915	Phf6	FALSE	FALSE	FALSE
2.17181	4.67637	3.42409	0.689756	1.16413	0.926944	2.26084	1.60998	0.926944	Magee1	FALSE	FALSE	FALSE
2.16454	1.6422	1.90337	0	0.734419	0.36721	0.480617	2.21254	0.36721	Nap1l3	FALSE	FALSE	FALSE
2.16388	3.53981	2.85185	0.272776	0.111986	0.192381	1.07762	0.260577	0.192381	Egfl6	FALSE	FALSE	FALSE
2.15661	3.83406	2.99534	0.272776	0.286476	0.279626	1.08193	0.402495	0.279626	Eda2r	FALSE	FALSE	FALSE
2.14934	4.63234	3.39084	1.09892	0.255224	0.677072	3.11647	0.567672	0.677072	Vma21	FALSE	FALSE	FALSE
2.14141	1.2955	1.71846	3.58517	1.69281	2.63899	1.194	1.05394	2.63899	Pet2	FALSE	FALSE	FALSE
2.14141	2.64345	2.39243	4.57115	3.7971	4.18413	1.19615	2.41497	4.18413	Taf7l	FALSE	FALSE	FALSE
2.14141	5.24966	3.69554	0.136388	0.36721	0.251799	0.239231	0.69796	0.251799	Rps6ka3	FALSE	FALSE	FALSE
2.13414	0.497224	1.31568	5.38166	7.50045	6.44106	5.01954	3.21996	6.44106	Pqbp1	FALSE	FALSE	FALSE
2.13414	2.07856	2.10635	1.37951	0.828175	1.10384	3.71131	4.19013	1.10384	F8	FALSE	FALSE	FALSE
2.13414	4.91818	3.52616	2.35768	0.783901	1.57079	1.91816	2.28468	1.57079	Sat1	FALSE	FALSE	FALSE
2.12621	4.1199	3.12306	0.697573	0	0.348787	1.78884	1.06557	0.348787	Porcn	FALSE	FALSE	FALSE
2.12621	2.86163	2.49392	0.413072	0.111986	0.262529	3.71131	0.81662	0.262529	Armcx4	FALSE	FALSE	FALSE
2.12621	2.16144	2.14382	3.7411	7.2895	5.5153	1.79531	4.86483	5.5153	Nup62cl	FALSE	FALSE	FALSE
2.11894	2.67387	2.39641	1.52372	0.255224	0.88947	4.304	3.57357	0.88947	Elk1	FALSE	FALSE	FALSE
2.11894	3.37407	2.7465	2.64218	1.22664	1.93441	2.27377	2.84073	1.93441	Hmgn5	FALSE	FALSE	FALSE
2.11894	2.75674	2.43784	0.416981	2.01054	1.21376	1.08193	3.94118	1.21376	Reps2	FALSE	FALSE	FALSE
2.10374	2.86163	2.48268	0.557277	1.51832	1.0378	0.596999	1.81005	1.0378	Mdm4-ps	FALSE	FALSE	FALSE
2.09647	5.56593	3.8312	0	0	0	0.596999	0.425754	0	Arhgef6	FALSE	FALSE	FALSE
2.09647	5.12115	3.60881	0	0.447943	0.223972	1.43323	2.35446	0.223972	Renbp	FALSE	FALSE	FALSE
2.08854	3.02737	2.55795	10.7868	3.46115	7.12396	3.59493	1.49132	7.12396	Ndufa1	FALSE	FALSE	FALSE
2.08854	3.35885	2.72369	2.49797	2.06002	2.279	2.87723	3.11293	2.279	Hdac8	FALSE	FALSE	FALSE
2.08854	3.95416	3.02135	0	0.223972	0.111986	0.239231	0.804991	0.111986	Srpx2	FALSE	FALSE	FALSE
2.08854	7.84067	4.9646	0.136388	0.335958	0.236173	0.83192	1.11208	0.236173	3632454L22Rik	FALSE	FALSE	FALSE
2.08854	2.80919	2.44886	0.822235	1.11465	0.968443	1.55823	2.61504	0.968443	Ctps2	FALSE	FALSE	FALSE
2.08127	2.9445	2.51288	3.17601	1.33862	2.25731	1.791	1.32615	2.25731	3830403N18Rik	FALSE	TRUE	TRUE
2.07334	7.88469	4.97901	0.140296	0.286476	0.213386	0.239231	0.425754	0.213386	Gab3	FALSE	FALSE	FALSE
2.06606	6.55196	4.30901	0	0.255224	0.127612	0.120693	0.141918	0.127612	Mycs	FALSE	FALSE	FALSE
2.06606	2.8244	2.44523	1.10283	3.76585	2.43434	1.67246	3.42003	2.43434	Gpkow	FALSE	FALSE	FALSE
2.05813	3.81885	2.93849	0.413072	0.111986	0.262529	0.717692	0.935279	0.262529	Magea10	FALSE	FALSE	FALSE
2.05086	4.03703	3.04395	0.140296	0	0.0701482	0.118538	0.390866	0.0701482	Gpr34	FALSE	FALSE	FALSE
2.05086	7.11684	4.58385	0.140296	0.223972	0.182134	0.959078	0.141918	0.182134	Agtr2	FALSE	FALSE	FALSE
2.05086	2.20708	2.12897	1.38733	0	0.693665	3.59277	0.970167	0.693665	Plxna3	FALSE	FALSE	FALSE
2.05086	5.96507	4.00797	0.140296	0.111986	0.126141	1.19184	0.686331	0.126141	Pcyt1b	FALSE	FALSE	FALSE
2.05086	4.62393	3.33739	4.57897	1.30737	2.94317	5.74585	4.52048	2.94317	Rpl36a	FALSE	FALSE	FALSE
2.05086	1.67943	1.86514	1.52372	3.38041	2.45206	0.961233	3.05242	2.45206	Ofd1	FALSE	FALSE	FALSE
2.03566	3.2912	2.66343	0.96644	1.78657	1.3765	1.31469	2.16602	1.3765	Zcchc12	FALSE	FALSE	FALSE
2.03566	4.68478	3.36022	0.685847	0.143238	0.414543	0.480617	0.651443	0.414543	Plac1	FALSE	FALSE	FALSE
2.03566	4.78287	3.40926	0.136388	0.111986	0.124187	0.599154	0.390866	0.124187	Atp11c	FALSE	FALSE	FALSE
2.03566	1.95847	1.99706	3.46442	3.11217	3.28829	2.15523	3.14782	3.28829	Siah1b	FALSE	FALSE	FALSE
2.02839	1.31072	1.66955	0.681939	0	0.340969	1.55392	1.50295	0.340969	Car5b	FALSE	FALSE	FALSE
2.02046	2.49292	2.25669	4.85956	3.14342	4.00149	2.63154	3.28974	4.00149	Otud5	FALSE	FALSE	FALSE
2.02046	5.78411	3.90229	0.280593	0	0.140296	0.954768	2.2358	0.140296	Rragb	FALSE	FALSE	FALSE
2.01319	2.32718	2.17018	1.10674	0.958391	1.03256	1.67246	1.24237	1.03256	Suv39h1	FALSE	FALSE	FALSE
2.01319	2.99014	2.50167	1.23922	0.541699	0.890458	1.91169	2.01248	0.890458	Diaph2	FALSE	FALSE	FALSE
1.99799	3.48737	2.74268	2.77857	0.796923	1.78775	1.916	2.29631	1.78775	B630019K06Rik	FALSE	FALSE	FALSE
1.99799	2.4777	2.23785	0.140296	3.11217	1.62623	0.355614	2.14277	1.62623	Fmr1nb	FALSE	FALSE	FALSE
1.99006	0.994448	1.49225	0.140296	0.335958	0.238127	0.594844	1.63324	0.238127	Gm7091	FALSE	FALSE	FALSE
1.98279	2.29675	2.13977	0.416981	0.223972	0.320476	0.834075	0.663073	0.320476	Tfe3	FALSE	FALSE	FALSE
1.98279	2.24431	2.11355	1.10283	0.143238	0.623033	2.28024	1.08883	0.623033	Cldn34c1	FALSE	FALSE	FALSE
1.97486	4.1199	3.04738	0	0.111986	0.0559929	1.194	0.686331	0.0559929	Bclaf3	FALSE	FALSE	FALSE
1.96759	3.30641	2.637	4.71927	1.67458	3.19692	2.63369	4.07147	3.19692	AU022751	FALSE	FALSE	FALSE
1.96759	1.82995	1.89877	2.89932	1.29435	2.09683	4.41607	2.47312	2.09683	Slc35a2	FALSE	FALSE	FALSE
1.96759	2.97493	2.47126	4.99595	1.02089	3.00842	2.99362	2.74532	3.00842	Wdr44	FALSE	FALSE	FALSE
1.96759	3.91693	2.94226	0.280593	0	0.140296	0.838385	0.544413	0.140296	4933407K13Rik	FALSE	FALSE	FALSE
1.96759	3.22354	2.59556	0	1.43759	0.718793	1.19831	3.27811	0.718793	Mageb8-ps	FALSE	FALSE	FALSE
1.96759	4.18756	3.07757	0.136388	0	0.0681939	0	0.130289	0.0681939	Gm6335	FALSE	FALSE	FALSE
1.95966	4.30766	3.13366	0.841778	0.927139	0.884459	0.599154	3.11293	0.884459	Morf4l2	FALSE	FALSE	FALSE
1.95239	4.97062	3.4615	0	0.111986	0.0559929	1.07762	0.544413	0.0559929	Uprt	FALSE	FALSE	FALSE
1.95239	2.79397	2.37318	2.22911	0	1.11455	1.56039	1.7519	1.11455	Mospd2	FALSE	FALSE	FALSE
1.94511	2.72632	2.33571	3.05134	3.72158	3.38646	2.27377	4.11799	3.38646	Rpgr	FALSE	FALSE	FALSE
1.94511	4.02182	2.98347	0.140296	0.111986	0.126141	0.474151	0.958538	0.126141	Smpx	FALSE	FALSE	FALSE
1.93718	5.79933	3.86826	0.140296	0.255224	0.19776	1.791	0.69796	0.19776	Tpt1-ps6	FALSE	FALSE	FALSE
1.92925	3.27598	2.60262	1.9407	3.41166	2.67618	1.791	2.38935	2.67618	Uba1	FALSE	FALSE	FALSE
1.92198	6.34899	4.13549	0.280593	0	0.140296	1.19615	1.59835	0.140296	F630028O10Rik	FALSE	FALSE	FALSE
1.92198	4.03703	2.97951	0.954714	0.111986	0.53335	0.715537	1.10046	0.53335	Rbm41	FALSE	FALSE	FALSE
1.91471	3.93895	2.92683	2.05754	0.111986	1.08476	0.359924	1.46806	1.08476	Zfp182	FALSE	FALSE	FALSE
1.91471	3.14747	2.53109	3.46051	7.33377	5.39714	4.41823	4.83921	5.39714	Pdzd11	FALSE	FALSE	FALSE
1.89951	2.79397	2.34674	3.73719	3.87784	3.80751	2.1617	2.28468	3.80751	Pgrmc1	FALSE	TRUE	FALSE
1.89951	1.69464	1.79708	4.84002	2.60172	3.72087	2.62507	4.50885	3.72087	Bcorl1	FALSE	TRUE	TRUE
1.89951	3.0578	2.47865	0.54946	0.223972	0.386716	1.79746	3.5038	0.386716	Tceal8	FALSE	FALSE	FALSE
1.89224	3.95416	2.9232	0	0	0	2.15739	1.23074	0	Tsx	FALSE	FALSE	FALSE
1.88431	1.19742	1.54086	0.54946	0.765671	0.657565	1.79746	1.91708	0.657565	Gm5637	FALSE	FALSE	FALSE
1.88431	2.9377	2.411	0	0.223972	0.111986	1.32116	0.141918	0.111986	Lage3	FALSE	FALSE	FALSE
1.88431	3.77321	2.82876	0	0.286476	0.143238	0.834075	0.946909	0.143238	Gm15128	FALSE	FALSE	FALSE
1.87638	3.75799	2.81719	1.24312	0.255224	0.749174	0.959078	1.254	0.749174	Pola1	FALSE	FALSE	FALSE
1.86911	2.17665	2.02288	4.96859	4.26328	4.61593	6.68984	3.1013	4.61593	Timm17b	FALSE	FALSE	FALSE
1.86911	4.40574	3.13742	0.416981	0.286476	0.351728	2.041	0.272207	0.351728	Gm7079	FALSE	FALSE	FALSE
1.86911	4.13512	3.00211	0.553368	0.111986	0.332677	0.355614	0	0.332677	Rhox8	FALSE	FALSE	FALSE
1.86911	7.36546	4.61728	0.140296	0.111986	0.126141	0.480617	0.958538	0.126141	Zc4h2	FALSE	FALSE	FALSE
1.86911	3.97617	2.92264	0.693665	0.143238	0.418451	0.715537	0.970167	0.418451	Fam120c	FALSE	FALSE	FALSE
1.86184	3.8865	2.87417	0.136388	0	0.0681939	1.19615	1.64487	0.0681939	Gria3	FALSE	FALSE	FALSE
1.85391	2.72632	2.29011	2.48234	0.541699	1.51202	4.89669	2.21254	1.51202	Armcx1	FALSE	FALSE	FALSE
1.85391	4.0066	2.93025	1.64838	0.734419	1.1914	2.74361	2.69881	1.1914	Magea8	FALSE	FALSE	FALSE
1.84664	2.9445	2.39557	5.51414	14.5269	10.0205	5.02169	7.59853	10.0205	Nono	FALSE	FALSE	FALSE
1.84664	3.23875	2.54269	3.31239	0.815153	2.06377	1.20477	2.85235	2.06377	Fgd1	FALSE	FALSE	FALSE
1.84664	1.0621	1.45437	0.276684	0	0.138342	0.60131	0.804991	0.138342	Map7d2	FALSE	FALSE	FALSE
1.83871	2.7111	2.2749	3.58908	1.64333	2.6162	1.07331	1.52621	2.6162	Gm7061	FALSE	FALSE	FALSE
1.83143	1.58134	1.70639	7.70025	12.6049	10.1526	3.11	6.00017	10.1526	Stag2	FALSE	FALSE	FALSE
1.81623	4.29244	3.05434	0.557277	2.45848	1.50788	1.08193	2.03573	1.50788	Dcaf12l1	FALSE	FALSE	FALSE
1.81623	2.64345	2.22984	1.8004	0.36721	1.08381	2.15739	1.52621	1.08381	Hmgb3	FALSE	FALSE	FALSE
1.81623	1.2955	1.55587	11.9908	22.7305	17.3607	10.302	7.5869	17.3607	Bcap31	FALSE	FALSE	FALSE
1.81623	2.68909	2.25266	0.140296	0.143238	0.141767	0.717692	1.3494	0.141767	Heph	FALSE	FALSE	FALSE
1.81623	4.48861	3.15242	0.140296	0.335958	0.238127	1.319	1.24237	0.238127	Tmem35a	FALSE	FALSE	FALSE
1.80896	1.95847	1.88371	0.140296	0	0.0701482	0.599154	1.51458	0.0701482	Gm15097	FALSE	FALSE	FALSE
1.80103	3.08823	2.44463	0.830053	0.223972	0.527012	1.43969	1.21912	0.527012	Lancl3	FALSE	FALSE	FALSE
1.80103	4.0066	2.90382	0.420889	3.76585	2.09337	4.65961	4.63914	2.09337	Map7d3	FALSE	FALSE	FALSE
1.80103	4.30086	3.05094	0.280593	0	0.140296	1.31685	0.69796	0.140296	Pak3	FALSE	FALSE	FALSE
1.80103	2.46249	2.13176	0.83787	3.23717	2.03752	1.78884	5.29058	2.03752	Alg13	FALSE	FALSE	FALSE
1.7931	1.61177	1.70244	4.27492	4.37526	4.32509	2.50438	2.59178	4.32509	Taf9b	FALSE	FALSE	FALSE
1.78583	3.67512	2.73048	0.970349	0.111986	0.541167	1.791	1.3494	0.541167	Prickle3	FALSE	FALSE	FALSE
1.78583	4.55627	3.17105	0.136388	0.591181	0.363784	0.239231	0.935279	0.363784	Mecp2	FALSE	FALSE	FALSE
1.78583	5.5423	3.66407	0.140296	0.255224	0.19776	0.355614	0.970167	0.19776	Prrg1	FALSE	FALSE	FALSE
1.78583	2.95291	2.36937	0	0	0	0.359924	0.130289	0	Gm7429	FALSE	FALSE	FALSE
1.78583	2.78717	2.2865	0.409163	0.111986	0.260575	1.67893	0.92365	0.260575	Eif2c5	FALSE	FALSE	FALSE
1.77856	2.54536	2.16196	6.37155	8.05517	7.21336	3.9527	3.11293	7.21336	Usp9x	FALSE	FALSE	FALSE
1.77856	4.80488	3.29172	0.280593	0.223972	0.252282	0.838385	1.46806	0.252282	Nyx	FALSE	FALSE	FALSE
1.77856	2.37282	2.07569	0.974258	0	0.487129	0.719847	1.50295	0.487129	Zfp300	FALSE	FALSE	FALSE
1.77856	3.08823	2.43339	0.276684	0.286476	0.28158	0.954768	0.946909	0.28158	Gm14698	FALSE	FALSE	FALSE
1.77856	1.62698	1.70277	3.59299	1.18236	2.38767	3.59062	2.4266	2.38767	Med12	FALSE	TRUE	FALSE
1.77063	2.09378	1.9322	0.962532	4.59403	2.77828	1.07546	1.64487	2.77828	Zc3h12b	FALSE	FALSE	FALSE
1.77063	4.62393	3.19728	0.413072	0.111986	0.262529	2.75439	2.15439	0.262529	Slc7a3	FALSE	FALSE	FALSE
1.76336	1.39359	1.57847	2.06536	0.447943	1.25665	1.54961	1.0772	1.25665	Utp14a	FALSE	TRUE	TRUE
1.76336	2.87684	2.3201	0.822235	9.16982	4.99603	2.75439	5.07889	4.99603	Pfkfb1	FALSE	FALSE	FALSE
1.75543	3.69033	2.72288	3.57344	1.13288	2.35316	4.06692	3.26648	2.35316	Nxf3	FALSE	FALSE	FALSE
1.74816	1.44603	1.59709	4.13072	2.9507	3.54071	1.67246	2.59178	3.54071	A230072C01Rik	FALSE	FALSE	FALSE
1.74816	4.65435	3.20126	0.416981	0.111986	0.264483	0	0.260577	0.264483	Gm648	FALSE	FALSE	FALSE
1.74816	1.14497	1.44657	1.10283	4.02107	2.56195	2.98715	2.03573	2.56195	Fmr1	FALSE	FALSE	FALSE
1.74816	2.74153	2.24484	1.10674	0	0.553368	1.66815	3.12456	0.553368	Msn	FALSE	FALSE	FALSE
1.74816	3.12545	2.43681	0	0	0	0.359924	1.47969	0	Awat2	FALSE	FALSE	FALSE
1.74816	3.19311	2.47063	4.99204	8.99533	6.99369	0.956923	4.20176	6.99369	Brwd3	FALSE	FALSE	FALSE
1.74089	3.92373	2.83231	1.79258	0.703167	1.24788	1.43538	2.7337	1.24788	Pls3	FALSE	FALSE	FALSE
1.74089	1.34794	1.54442	12.7118	10.1777	11.4448	5.3773	5.39762	11.4448	Otud6a	FALSE	FALSE	TRUE
1.74089	5.08392	3.4124	0	0	0	0.480617	0.958538	0	Magea3	FALSE	FALSE	FALSE
1.73296	3.72076	2.72686	0.416981	0	0.20849	3.95701	0.69796	0.20849	Timp1	FALSE	FALSE	FALSE
1.73296	2.97493	2.35394	1.23922	0.223972	0.731594	1.19615	0.92365	0.731594	F8a	FALSE	FALSE	FALSE
1.73296	4.30766	3.02031	0.545551	1.81782	1.18168	0.956923	2.48475	1.18168	Yipf6	FALSE	FALSE	FALSE
1.73296	1.37837	1.55566	2.89541	8.47707	5.68624	3.22854	4.32042	5.68624	Rlim	FALSE	FALSE	TRUE
1.73296	3.90852	2.82074	4.41913	1.27612	2.84762	2.26946	3.55032	2.84762	Tbc1d8b	FALSE	FALSE	FALSE
1.73296	4.60191	3.16743	0.140296	0	0.0701482	0.357769	0.839878	0.0701482	Magea2	FALSE	FALSE	FALSE
1.72569	1.46124	1.59346	1.94461	1.45061	1.69761	4.67254	4.82994	1.69761	Xlr4e-ps	FALSE	FALSE	FALSE
1.71776	3.25397	2.48586	0.826144	0.255224	0.540684	2.638	1.24237	0.540684	Hdac6	FALSE	FALSE	FALSE
1.71048	3.96938	2.83993	0.826144	0.859427	0.842785	0.719847	0.414125	0.842785	Gm26035	FALSE	FALSE	FALSE
1.70255	2.62823	2.16539	0.545551	0.479195	0.512373	1.07977	1.254	0.512373	Mbtps2	FALSE	FALSE	FALSE
1.70255	1.36316	1.53286	0.970349	0.940161	0.955255	1.07546	2.26142	0.955255	Rbbp7	FALSE	FALSE	FALSE
1.68735	1.67943	1.68339	7.45484	15.1624	11.3086	3.10138	6.78191	11.3086	Atg4a	FALSE	FALSE	FALSE
1.68008	3.27598	2.47803	0.693665	2.02877	1.36122	1.19184	4.35531	1.36122	Mid1ip1	FALSE	FALSE	FALSE
1.68008	2.14622	1.91315	1.10674	0.223972	0.665354	3.10569	1.46806	0.665354	AW822252	FALSE	FALSE	FALSE
1.68008	3.07981	2.37995	3.15646	4.00284	3.57965	3.94839	6.22586	3.57965	Zmym3	FALSE	FALSE	FALSE
1.68008	1.44603	1.56306	1.25094	0.716189	0.983565	0.83192	1.63324	0.983565	Apool	FALSE	FALSE	FALSE
1.68008	3.11024	2.39516	0.272776	2.10429	1.18853	0.478462	3.28974	1.18853	Eif1ax	FALSE	TRUE	FALSE
1.68008	3.85608	2.76808	0.140296	0	0.0701482	0.237076	0.544413	0.0701482	Gm15186	FALSE	FALSE	FALSE
1.67215	2.17665	1.9244	3.46051	1.41936	2.43993	1.791	2.58015	2.43993	Tro	FALSE	FALSE	FALSE
1.66488	2.16144	1.91316	2.47843	0.398462	1.43845	2.15092	2.46149	1.43845	Plp2	FALSE	FALSE	FALSE
1.66488	4.88775	3.27632	0.276684	0.541699	0.409192	0.239231	0.414125	0.409192	Gm7803	FALSE	FALSE	FALSE
1.66488	3.32162	2.49325	0.280593	0.111986	0.196289	0.842695	0.402495	0.196289	Rpl3-ps2	FALSE	FALSE	FALSE
1.66488	4.25521	2.96005	0.416981	1.48186	0.94942	1.19184	2.44986	0.94942	Gpr173	FALSE	FALSE	FALSE
1.66488	2.32718	1.99603	0.701482	3.44292	2.0722	1.07546	3.4084	2.0722	Cdkl5	FALSE	FALSE	TRUE
1.65695	3.32162	2.48929	0.974258	0.286476	0.630367	1.916	2.54526	0.630367	Armcx2	FALSE	FALSE	FALSE
1.64968	1.55933	1.6045	0.970349	0.479195	0.724772	1.91169	0.958538	0.724772	1110012L19Rik	FALSE	FALSE	FALSE
1.64968	2.50813	2.07891	0.276684	0.143238	0.209961	1.43323	1.47969	0.209961	Spin4	FALSE	FALSE	FALSE
1.64968	1.43081	1.54025	12.704	17.9386	15.3213	6.69846	4.6624	15.3213	Gm4779	FALSE	FALSE	FALSE
1.63448	3.00536	2.31992	1.10283	0.111986	0.607407	1.19615	0.544413	0.607407	Clcn5	FALSE	FALSE	FALSE
1.62721	4.03703	2.83212	2.90714	0.734419	1.82078	1.31254	2.41497	1.82078	Zbtb33	FALSE	FALSE	FALSE
1.62655	1.54411	1.58533	0.689756	0.877657	0.783706	2.03238	2.30794	0.783706	Arhgap4	FALSE	FALSE	FALSE
1.62655	1.54411	1.58533	0.689756	0.877657	0.783706	2.03238	2.30794	0.783706	Naa10	FALSE	FALSE	FALSE
1.61928	4.94861	3.28394	0.140296	0.255224	0.19776	0.241386	0.544413	0.19776	Etd	FALSE	FALSE	FALSE
1.61928	3.55502	2.58715	0.140296	0.286476	0.213386	0.239231	0.141918	0.213386	Asb12	FALSE	FALSE	FALSE
1.61928	2.17665	1.89796	0.409163	4.37526	2.39221	0.719847	2.7337	2.39221	Zfp711	FALSE	FALSE	FALSE
1.61201	2.22909	1.92055	6.62479	6.65405	6.63942	3.46777	3.59683	6.63942	C330007P06Rik	FALSE	FALSE	FALSE
1.61201	4.08947	2.85074	0.140296	0.877657	0.508977	0.476306	1.62161	0.508977	Hdx	FALSE	FALSE	FALSE
1.60408	2.57579	2.08993	0.561186	0.111986	0.336586	0.239231	1.20749	0.336586	4930550L24Rik	FALSE	TRUE	FALSE
1.60408	4.02182	2.81295	1.53544	0.36721	0.951326	1.19831	2.17765	0.951326	Armcx3	FALSE	FALSE	FALSE
1.60408	3.63789	2.62098	0.276684	0.479195	0.37794	1.66815	0.402495	0.37794	Pdha1	FALSE	FALSE	FALSE
1.5968	2.8244	2.2106	5.65835	1.18236	3.42035	3.47854	1.20749	3.42035	Wdr45	FALSE	FALSE	FALSE
1.5968	2.17665	1.88673	1.11846	3.90909	2.51378	4.90746	4.34368	2.51378	Efhc2	FALSE	TRUE	TRUE
1.5968	4.18756	2.89218	0	0	0	0.120693	0.272207	0	Gm14661	FALSE	FALSE	FALSE
1.5968	5.20402	3.40041	0.420889	0.286476	0.353682	0.599154	0	0.353682	Mageb7-ps	FALSE	FALSE	FALSE
1.5968	3.85608	2.72644	0.416981	0	0.20849	1.67893	1.76353	0.20849	Pcdh11x	FALSE	FALSE	FALSE
1.58953	2.72632	2.15792	0.693665	0.510447	0.602056	2.39231	1.38429	0.602056	Pgk1	FALSE	FALSE	FALSE
1.58888	3.14067	2.36477	0.136388	0.111986	0.124187	1.07762	1.37266	0.124187	Gm9112	FALSE	FALSE	FALSE
1.58888	2.39483	1.99185	3.58908	2.01054	2.79981	2.15308	2.8291	2.79981	Tsc22d3	FALSE	FALSE	FALSE
1.5816	3.51779	2.5497	0.553368	0	0.276684	0.950458	0.390866	0.276684	Thoc2	FALSE	FALSE	FALSE
1.5816	1.97368	1.77764	0.276684	0.398462	0.337573	3.34061	1.08883	0.337573	Taz	FALSE	FALSE	FALSE
1.5816	2.39483	1.98822	0.409163	1.64333	1.02625	1.31685	1.50295	1.02625	Syap1	FALSE	FALSE	FALSE
1.57433	3.90852	2.74143	2.89932	0.989643	1.94448	1.194	2.40334	1.94448	Rbmx2	FALSE	FALSE	FALSE
1.5664	2.10899	1.8377	7.45875	6.3858	6.92227	3.11647	3.25485	6.92227	Gla	FALSE	FALSE	FALSE
1.5664	2.14622	1.85631	2.8915	7.67494	5.28322	3.11	7.75207	5.28322	Prps1	FALSE	FALSE	FALSE
1.55913	3.8933	2.72622	0.553368	0.111986	0.332677	0.717692	0.674702	0.332677	Tmem47	FALSE	FALSE	FALSE
1.5512	4.97742	3.26431	2.07709	1.8048	1.94094	3.70053	3.42003	1.94094	Pim2	FALSE	FALSE	FALSE
1.5512	2.99014	2.27067	0.54946	0.541699	0.54558	1.91385	0.981796	0.54558	Rpl3-ps1	FALSE	FALSE	FALSE
1.5512	4.97742	3.26431	0.416981	0	0.20849	2.27592	1.0772	0.20849	Zfp185	FALSE	FALSE	FALSE
1.5512	2.07856	1.81488	2.75121	9.59172	6.17146	2.75223	3.52706	6.17146	Pdk3	FALSE	FALSE	FALSE
1.5512	4.85732	3.20426	2.07709	0.510447	1.29377	2.51947	3.26648	1.29377	Phka1	FALSE	FALSE	FALSE
1.5512	2.21388	1.88254	9.25524	7.30773	8.28149	1.90954	4.0831	8.28149	Phf8	FALSE	FALSE	FALSE
1.536	4.82009	3.17805	1.52372	0.223972	0.873844	1.43107	2.58015	0.873844	AU015836	FALSE	FALSE	FALSE
1.536	2.65866	2.09733	1.52372	0.223972	0.873844	0.838385	0.544413	0.873844	Cox7b	FALSE	FALSE	FALSE
1.536	3.37407	2.45503	0.557277	5.74514	3.15121	1.90738	3.13619	3.15121	Tspan6	FALSE	TRUE	TRUE
1.52873	1.55933	1.54403	0.420889	0	0.210445	2.39231	1.08883	0.210445	Tslrn1	FALSE	FALSE	FALSE
1.52873	2.92249	2.22561	0.409163	0.223972	0.316567	0.362079	0.851508	0.316567	Ids	FALSE	FALSE	FALSE
1.52873	3.69033	2.60953	0	0.111986	0.0559929	0.599154	1.37266	0.0559929	Gm15107	FALSE	FALSE	FALSE
1.5208	3.80363	2.66222	0.280593	0.111986	0.196289	1.67677	0.260577	0.196289	Tmem255a	FALSE	FALSE	FALSE
1.5208	1.66421	1.59251	4.53597	6.52383	5.5299	3.10353	5.03001	5.5299	Gm15138	FALSE	FALSE	FALSE
1.5208	2.01091	1.76585	0.280593	0.335958	0.308275	0.594844	0.414125	0.308275	Nhs	FALSE	FALSE	FALSE
1.51353	2.09378	1.80365	2.06927	0.111986	1.09063	3.235	2.07062	1.09063	Slc9a6	FALSE	FALSE	FALSE
1.51353	2.24431	1.87892	0.974258	0.255224	0.614741	2.50869	1.9287	0.614741	Xlr4b	FALSE	FALSE	FALSE
1.51353	1.92804	1.72078	3.61644	4.48204	4.04924	2.63154	4.47397	4.04924	Nxf2	FALSE	FALSE	FALSE
1.49833	2.04134	1.76983	4.28665	3.12519	3.70592	1.90738	2.43823	3.70592	Uxt	FALSE	FALSE	FALSE
1.49833	2.50813	2.00323	3.04743	1.59385	2.32064	2.50007	2.44986	2.32064	Fam199x	FALSE	FALSE	FALSE
1.49833	5.03828	3.2683	0.276684	0	0.138342	0.950458	1.05394	0.138342	Capn6	FALSE	FALSE	FALSE
1.49833	0.979233	1.23878	1.37951	0.765671	1.07259	1.43323	1.11208	1.07259	Lrch2	FALSE	FALSE	FALSE
1.49106	3.85608	2.67357	1.24703	0.783901	1.01547	2.513	1.76353	1.01547	Aff2	FALSE	FALSE	FALSE
1.49106	3.44172	2.46639	2.33814	0.765671	1.5519	4.29753	3.08967	1.5519	Atp6ap1	FALSE	FALSE	FALSE
1.48313	6.03273	3.75793	0.276684	0.143238	0.209961	0.959078	1.08883	0.209961	Slc38a5	FALSE	FALSE	FALSE
1.48313	3.42651	2.45482	0.697573	4.00805	2.35281	0.596999	2.29631	2.35281	Gm14514	FALSE	FALSE	FALSE
1.48313	1.5289	1.50601	3.43705	5.63315	4.5351	2.985	4.97186	4.5351	Usp26	FALSE	FALSE	FALSE
1.48313	3.75119	2.61716	0.420889	0.429713	0.425301	0.842695	0.402495	0.425301	Hspa9-ps1	FALSE	FALSE	FALSE
1.48313	1.99569	1.73941	4.9725	1.51832	3.24541	3.00008	2.21254	3.24541	Prkx	FALSE	FALSE	FALSE
1.46792	2.09378	1.78085	2.77075	4.45079	3.61077	4.66177	4.22502	3.61077	Rbmx	FALSE	FALSE	FALSE
1.46065	6.08517	3.77291	0.140296	0	0.0701482	0.84054	0.839878	0.0701482	Itgb1bp2	FALSE	FALSE	FALSE
1.46065	3.70555	2.5831	0.276684	0.111986	0.194335	0.954768	0.567672	0.194335	Plp1	FALSE	FALSE	FALSE
1.46065	3.84086	2.65076	0.693665	0	0.346832	0.717692	2.44986	0.346832	Klf8	FALSE	FALSE	FALSE
1.44545	1.70985	1.57765	1.38342	0.653685	1.01855	1.54315	1.63324	1.01855	Xlr4c	FALSE	FALSE	FALSE
1.44545	3.30641	2.37593	0	0.143238	0.0716189	0.83623	0.544413	0.0716189	Sytl4	FALSE	FALSE	FALSE
1.44545	1.69464	1.57005	0.958623	0.223972	0.591297	0.83623	1.08883	0.591297	Rab9b	FALSE	FALSE	FALSE
1.43025	6.89866	4.16446	0.833961	0	0.416981	2.27161	0.946909	0.416981	Shroom4	FALSE	FALSE	FALSE
1.43025	1.5289	1.47958	12.4156	6.39361	9.40461	5.26523	4.67403	9.40461	Idh3g	FALSE	FALSE	FALSE
1.43025	4.25521	2.84273	0.553368	0	0.276684	1.44185	1.11208	0.276684	Ophn1	FALSE	FALSE	FALSE
1.41505	4.30766	2.86135	0.833961	0.255224	0.544592	0.83623	0.425754	0.544592	Rtl8a	FALSE	FALSE	FALSE
1.41505	2.31196	1.86351	2.21347	0.877657	1.54557	4.66177	1.49132	1.54557	Nrk	FALSE	FALSE	FALSE
1.41505	2.97493	2.19499	0.420889	0.36721	0.394049	0.715537	0.69796	0.394049	Luzp4	FALSE	FALSE	FALSE
1.41505	2.25952	1.83729	5.9233	8.52134	7.22232	3.10353	4.0831	7.22232	Phka2	FALSE	FALSE	FALSE
1.40778	1.43081	1.4193	2.61482	13.6935	8.15417	2.87077	4.78106	8.15417	Emd	FALSE	FALSE	FALSE
1.39985	2.62823	2.01404	1.23922	3.97159	2.6054	1.54961	3.62246	2.6054	Cenpi	FALSE	TRUE	FALSE
1.39985	3.04258	2.22122	5.91939	14.5217	10.2206	3.95054	4.2599	10.2206	Smc1a	FALSE	FALSE	FALSE
1.39258	2.76354	2.07806	3.87358	0.223972	2.04878	1.56254	0.804991	2.04878	Hprt	FALSE	FALSE	FALSE
1.39258	1.61177	1.50217	2.607	1.30737	1.95719	1.31469	1.18423	1.95719	Gm18336	FALSE	FALSE	FALSE
1.37738	3.40449	2.39094	0.409163	1.43759	0.923375	2.15092	0.958538	0.923375	Ints6l	FALSE	FALSE	FALSE
1.37738	1.99569	1.68654	0.970349	6.16183	3.56609	2.27377	2.69881	3.56609	Vcp-rs	FALSE	FALSE	FALSE
1.37738	3.60746	2.49242	0.413072	0.286476	0.349774	2.62938	1.91708	0.349774	Rtl4	FALSE	FALSE	FALSE
1.37738	2.46249	1.91993	4.28665	0.479195	2.38292	3.82769	2.15439	2.38292	Sms	FALSE	FALSE	FALSE
1.36945	2.67387	2.02166	2.607	1.21361	1.91031	2.51731	2.35446	1.91031	Slc25a5	FALSE	FALSE	FALSE
1.36945	2.14622	1.75783	5.24918	7.99788	6.62353	3.46346	5.17193	6.62353	Psmd10	FALSE	FALSE	FALSE
1.36218	1.92804	1.64511	0.416981	0.111986	0.264483	0.719847	0.402495	0.264483	Il13ra1	FALSE	FALSE	FALSE
1.36218	2.25952	1.81085	2.08099	0.255224	1.16811	3.95701	0.544413	1.16811	Hs6st2	FALSE	FALSE	FALSE
1.36218	3.41971	2.39094	0	0.398462	0.199231	0.357769	0.402495	0.199231	Gm14857	FALSE	FALSE	FALSE
1.34697	4.60191	2.97444	0.140296	0.111986	0.126141	1.194	1.24237	0.126141	Pcsk1n	FALSE	FALSE	FALSE
1.34697	3.87129	2.60913	0.416981	0	0.20849	0.239231	0.686331	0.20849	Frmd7	FALSE	FALSE	FALSE
1.34697	1.37837	1.36267	2.90714	4.86748	3.88731	2.02807	4.0831	3.88731	Tmem185a	FALSE	FALSE	FALSE
1.34697	3.75799	2.55248	0.693665	0.479195	0.58643	3.83416	2.97101	0.58643	Xlr4a	FALSE	FALSE	FALSE
1.3397	2.25952	1.79961	4.69581	3.2554	3.97561	3.34708	4.0831	3.97561	AA414768	FALSE	FALSE	FALSE
1.33904	4.18756	2.7633	0.136388	0.255224	0.195806	0.355614	0.402495	0.195806	Maob	FALSE	FALSE	FALSE
1.33177	5.4222	3.37699	0	0.429713	0.214857	0.239231	0.283836	0.214857	Araf	FALSE	FALSE	FALSE
1.33177	1.36316	1.34747	7.33799	10.2506	8.7943	5.96784	4.50885	8.7943	Fndc3c1	FALSE	FALSE	FALSE
1.3245	3.95416	2.63933	0	0	0	1.67031	1.19586	0	Bgn	FALSE	FALSE	FALSE
1.31657	2.78717	2.05187	1.37951	0.143238	0.761375	2.15308	1.76353	0.761375	Zdhhc9	FALSE	FALSE	FALSE
1.31657	1.07732	1.19694	0.974258	0.255224	0.614741	1.07762	1.39592	0.614741	Cnksr2	FALSE	FALSE	FALSE
1.3093	1.92804	1.61867	2.48234	0.541699	1.51202	2.388	1.6565	1.51202	Zfp280c	FALSE	FALSE	FALSE
1.3093	1.89081	1.60006	1.11455	0.111986	0.61327	1.43107	1.88219	0.61327	Rps4x	FALSE	FALSE	FALSE
1.30137	2.80919	2.05528	1.11065	3.60959	2.36012	1.32116	3.79926	2.36012	C1galt1c1	FALSE	FALSE	FALSE
1.30137	2.61302	1.95719	0.276684	1.21361	0.745149	2.15739	2.02411	0.745149	Mum1l1	FALSE	FALSE	FALSE
1.2941	2.09378	1.69394	0.272776	0	0.136388	0.594844	0.425754	0.136388	Mcf2	FALSE	FALSE	FALSE
1.2941	2.16144	1.72777	0.693665	8.62812	4.66089	2.15308	5.62094	4.66089	Ar	FALSE	FALSE	FALSE
1.2941	0.798278	1.04619	1.5159	0.541699	1.0288	1.07977	1.0772	1.0288	Gm15017	FALSE	FALSE	FALSE
1.28617	0.414353	0.850261	6.08314	7.98746	7.0353	3.70915	4.63914	7.0353	Supt20-ps	FALSE	FALSE	FALSE
1.2789	2.25952	1.76921	9.00201	7.20095	8.10148	3.4613	4.22502	8.10148	Kdm6a	FALSE	FALSE	FALSE
1.2789	5.68603	3.48246	0.689756	0.335958	0.512857	2.74792	0.804991	0.512857	Sowahd	FALSE	FALSE	FALSE
1.2789	3.53981	2.40935	0	0	0	1.67031	0.686331	0	Xlr3a	FALSE	FALSE	FALSE
1.2789	4.98584	3.13237	0.136388	0.111986	0.124187	1.43538	0.521155	0.124187	Arhgef9	FALSE	FALSE	FALSE
1.2789	1.28029	1.27959	4.15417	2.23451	3.19434	1.07115	1.79842	3.19434	Nxt2	FALSE	FALSE	FALSE
1.2789	1.44603	1.36246	1.11455	0.622433	0.868494	1.08193	0.272207	0.868494	Gm15091	FALSE	FALSE	FALSE
1.27097	2.28153	1.77625	5.24136	3.14342	4.19239	1.43323	2.72207	4.19239	Klhl15	FALSE	FALSE	FALSE
1.2637	2.75674	2.01022	0	0.447943	0.223972	2.74577	0.839878	0.223972	Fthl17f	FALSE	FALSE	FALSE
1.2637	3.20833	2.23601	0.96644	0	0.48322	1.31685	0.935279	0.48322	Nhsl2	FALSE	FALSE	FALSE
1.2637	5.33253	3.29811	0.409163	0.398462	0.403812	0.357769	0.804991	0.403812	Gm37956	FALSE	FALSE	FALSE
1.2637	2.83961	2.05166	4.43867	1.36987	2.90427	2.51085	2.88724	2.90427	Gnl3l	FALSE	FALSE	FALSE
1.25643	1.7623	1.50936	0.701482	0.223972	0.462727	1.19831	0.663073	0.462727	Tspan7	FALSE	FALSE	FALSE
1.2485	1.67943	1.46396	2.19784	0.111986	1.15491	0.60131	0.81662	1.15491	Ubqln2	FALSE	FALSE	FALSE
1.2485	4.33809	2.79329	1.52763	0.510447	1.01904	2.86861	1.36103	1.01904	Magea5	FALSE	FALSE	FALSE
1.24122	1.43081	1.33602	12.8756	12.5554	12.7155	5.2523	3.81089	12.7155	Med14	FALSE	FALSE	FALSE
1.24122	3.65991	2.45057	0.830053	0	0.415026	0.956923	1.50295	0.415026	Mbnl3	FALSE	FALSE	FALSE
1.24122	2.49292	1.86707	1.52763	0.541699	1.03466	3.95485	3.51543	1.03466	Amot	FALSE	FALSE	FALSE
1.24122	3.30641	2.27382	3.4566	0.846405	2.1515	3.95054	2.84073	2.1515	Usp51	FALSE	FALSE	FALSE
1.23329	2.12421	1.67875	0	0.335958	0.167979	0.84054	1.51458	0.167979	Ccdc160	FALSE	TRUE	TRUE
1.23329	1.73187	1.48258	1.10283	5.23469	3.16876	1.43323	3.24322	3.16876	Atrx	FALSE	FALSE	FALSE
1.23329	1.4156	1.32445	0.413072	1.03912	0.726098	0.478462	0.663073	0.726098	Pramel3	FALSE	TRUE	TRUE
1.23329	2.17665	1.70497	0.136388	0.143238	0.139813	1.67893	1.11208	0.139813	Bex2	FALSE	FALSE	FALSE
1.22602	1.28029	1.25316	3.99042	1.22664	2.60853	5.01954	1.46806	2.60853	Lonrf3	FALSE	FALSE	FALSE
1.22602	3.2912	2.25861	0.561186	0.111986	0.336586	0.834075	1.23074	0.336586	Firre	FALSE	FALSE	FALSE
1.22602	2.41005	1.81804	0.553368	0	0.276684	0.717692	0.828249	0.276684	Rtl8b	FALSE	FALSE	FALSE
1.21809	2.64345	1.93077	4.41131	7.52649	5.9689	3.35354	4.61588	5.9689	Ppp1r3f	FALSE	FALSE	FALSE
1.21082	4.62393	2.91737	2.49016	0.111986	1.30107	2.62938	0.532784	1.30107	Ccdc120	FALSE	FALSE	FALSE
1.21082	1.51368	1.36225	1.79649	6.46133	4.12891	1.54746	6.9122	4.12891	Pdzd4	FALSE	FALSE	FALSE
1.21082	1.92804	1.56943	0.413072	1.78657	1.09982	1.43538	0.970167	1.09982	Pja1	FALSE	FALSE	TRUE
1.21082	3.24555	2.22819	2.78248	5.20344	3.99296	1.43107	4.21339	3.99296	Cstf2	FALSE	FALSE	FALSE
1.21082	2.95971	2.08527	2.06536	4.18254	3.12395	2.99362	5.46739	3.12395	Hnrnph2	FALSE	FALSE	FALSE
1.21082	3.44172	2.32627	2.07709	0.846405	1.46175	1.90954	2.99427	1.46175	Zcchc18	FALSE	FALSE	FALSE
1.21082	4.65435	2.93259	0.841778	0	0.420889	0.357769	0.130289	0.420889	Asb9	FALSE	FALSE	FALSE
1.19562	5.21923	3.20743	0.140296	0	0.0701482	1.67246	0.532784	0.0701482	Srpx	FALSE	FALSE	FALSE
1.19562	1.92804	1.56183	2.49407	1.13288	1.81347	1.55392	1.78679	1.81347	Ube2a	FALSE	TRUE	TRUE
1.19562	2.27473	1.73518	0.830053	0.111986	0.471019	2.27161	1.36103	0.471019	Zfp449	FALSE	FALSE	FALSE
1.19562	2.53856	1.86709	2.62655	4.59923	3.61289	2.62292	3.72712	3.61289	Rpl10	FALSE	FALSE	FALSE
1.19562	4.73722	2.96642	0	0	0	0.717692	0.69796	0	Gm5946	FALSE	FALSE	FALSE
1.18835	4.32287	2.75561	1.65229	0.927139	1.28971	1.43107	2.08225	1.28971	Irak1	FALSE	FALSE	FALSE
1.18835	1.46124	1.3248	5.23746	3.7346	4.48603	2.75008	3.313	4.48603	Slc25a53	FALSE	FALSE	FALSE
1.18042	2.91407	2.04725	7.88354	4.65653	6.27004	2.63585	1.51458	6.27004	Rap2c	FALSE	FALSE	FALSE
1.18042	4.50383	2.84212	0.557277	0.111986	0.334631	0.834075	1.62161	0.334631	D330045A20Rik	FALSE	FALSE	FALSE
1.17315	2.87684	2.025	1.36388	0.111986	0.737932	1.55608	3.1013	0.737932	Sh3kbp1	FALSE	FALSE	FALSE
1.16522	3.82565	2.49543	3.31239	2.27878	2.79559	1.92247	1.20749	2.79559	Rhox13	FALSE	FALSE	FALSE
1.15795	1.6422	1.40007	0.561186	0.223972	0.392579	1.31254	0.425754	0.392579	Gpc3	FALSE	FALSE	FALSE
1.15795	3.04258	2.10027	1.24312	1.16413	1.20363	1.07762	2.30794	1.20363	Tspyl2	FALSE	FALSE	FALSE
1.14275	1.7623	1.45252	2.20175	0.765671	1.48371	1.791	1.32615	1.48371	Mmgt1	FALSE	FALSE	FALSE
1.14275	0.715407	0.929077	1.38342	0.927139	1.15528	0.717692	2.07062	1.15528	Mageb4	FALSE	FALSE	FALSE
1.12755	1.5289	1.32822	10.7594	17.1234	13.9414	2.62507	4.48559	13.9414	2810403D21Rik	FALSE	FALSE	FALSE
1.12755	4.0134	2.57047	0.280593	0.447943	0.364268	0.60131	0.828249	0.364268	Bex4	FALSE	FALSE	FALSE
1.12755	2.83961	1.98358	1.10283	0.111986	0.607407	1.43754	0.544413	0.607407	Mid2	FALSE	FALSE	FALSE
1.12027	2.35761	1.73894	1.81604	0.846405	1.33122	2.74792	2.17765	1.33122	Tex11	FALSE	FALSE	FALSE
1.11234	2.24431	1.67833	0.822235	2.83871	1.83047	2.75223	3.12456	1.83047	Flna	FALSE	FALSE	FALSE
1.11234	1.91282	1.51258	3.16037	0.653685	1.90703	1.07546	2.54526	1.90703	Zfx	FALSE	FALSE	FALSE
1.11234	1.7623	1.43732	2.20566	6.38059	4.29312	2.041	4.02495	4.29312	Foxo4	FALSE	TRUE	TRUE
1.11234	1.4088	1.26057	6.35201	8.26091	7.30646	2.64016	5.29058	7.30646	H2bfm	FALSE	FALSE	FALSE
1.09714	2.41005	1.7536	0.561186	0.223972	0.392579	2.03238	1.77516	0.392579	Gdi1	FALSE	FALSE	FALSE
1.09714	1.19742	1.14728	0.136388	4.73726	2.43683	1.19831	3.91792	2.43683	Gm6890	FALSE	FALSE	TRUE
1.09714	3.85608	2.47661	0.136388	0.111986	0.124187	1.43969	0.946909	0.124187	Dmrtc1b	FALSE	FALSE	FALSE
1.08194	3.69033	2.38614	0.280593	0	0.140296	1.43538	1.51458	0.140296	Dmrtc1a	FALSE	FALSE	FALSE
1.07467	2.42526	1.74997	0.553368	0.111986	0.332677	1.31038	1.23074	0.332677	Drp2	FALSE	FALSE	FALSE
1.05947	1.62698	1.34323	9.52802	7.50045	8.51423	3.22854	4.36693	8.51423	Rbm10	FALSE	FALSE	FALSE
1.04427	4.30086	2.67256	0.96644	0.398462	0.682451	2.02807	1.49132	0.682451	Usp27x	FALSE	FALSE	FALSE
1.04427	2.79397	1.91912	0.136388	0	0.0681939	0.476306	1.0772	0.0681939	Ocrl	FALSE	FALSE	FALSE
1.04427	1.39359	1.21893	1.95242	0.653685	1.30305	1.19831	1.79842	1.30305	Gpc4	FALSE	FALSE	FALSE
1.04427	1.70985	1.37706	0.136388	1.78657	0.961477	1.43969	2.07062	0.961477	Haus7	FALSE	FALSE	FALSE
1.04427	2.74153	1.8929	0.974258	0.223972	0.599115	2.62723	1.37266	0.599115	Gprasp2	FALSE	FALSE	FALSE
1.02907	1.95847	1.49377	2.08099	0.671915	1.37645	2.14446	4.04821	1.37645	Arx	FALSE	FALSE	FALSE
1.02907	2.42526	1.72716	1.93288	1.45061	1.69174	1.19615	1.10046	1.69174	Chic1	FALSE	FALSE	FALSE
1.0218	1.91282	1.46731	0.280593	0.572951	0.426772	1.20262	0.970167	0.426772	Gm6038	FALSE	FALSE	FALSE
1.0218	0.482009	0.751903	0.685847	6.4483	3.56708	2.39446	4.47397	3.56708	Gm6880	FALSE	FALSE	TRUE
1.0218	3.04258	2.03219	1.37951	0.796923	1.08822	2.50869	1.62161	1.08822	Eda	FALSE	FALSE	FALSE
1.0218	2.67387	1.84783	1.25485	3.84658	2.55072	1.32331	1.90545	2.55072	Dlg3	FALSE	FALSE	FALSE
1.01387	3.0578	2.03583	0.693665	0.479195	0.58643	1.78884	1.79842	0.58643	Cd99l2	FALSE	FALSE	FALSE
1.01387	0.979233	0.99655	1.67183	0.622433	1.14713	1.319	1.89382	1.14713	Acsl4	FALSE	FALSE	FALSE
1.00659	1.94325	1.47492	2.89932	0.143238	1.52128	1.80177	0.81662	1.52128	Bcor	FALSE	FALSE	FALSE
1.00659	4.22479	2.61569	0	0	0	1.90307	1.08883	0	Klhl13	FALSE	FALSE	FALSE
1.00659	4.14192	2.57426	0.697573	0.111986	0.40478	0.480617	0.793361	0.40478	Pnma5	FALSE	FALSE	FALSE
1.00659	4.20957	2.60808	12.0143	2.7137	7.36398	4.901	2.85235	7.36398	G6pdx	FALSE	FALSE	TRUE
1.00659	1.77751	1.39205	0.96644	3.22415	2.0953	1.32116	5.31384	2.0953	Pin4	FALSE	FALSE	TRUE
0.991394	0.813492	0.902443	8.70578	13.5138	11.1098	3.46561	6.53296	11.1098	Ndufb11	FALSE	FALSE	FALSE
0.991394	3.35885	2.17512	0.420889	0.335958	0.378423	0.717692	0.567672	0.378423	Xlr3c	FALSE	FALSE	FALSE
0.991394	2.21388	1.60264	8.54985	10.8991	9.72447	3.59708	5.20918	9.72447	Apoo	FALSE	FALSE	FALSE
0.991394	1.19742	1.09441	11.04	16.9932	14.0166	5.86439	4.80432	14.0166	8030474K03Rik	FALSE	FALSE	FALSE
0.991394	1.5289	1.26015	5.38166	1.54957	3.46562	3.94623	2.72207	3.46562	Nexmif	FALSE	FALSE	FALSE
0.991394	3.92373	2.45756	0.416981	0.572951	0.494966	0.954768	1.38429	0.494966	Bhlhb9	FALSE	FALSE	FALSE
0.976193	2.24431	1.61025	1.66011	0.479195	1.06965	1.67246	0.544413	1.06965	Fam50a	FALSE	FALSE	FALSE
0.976193	1.31072	1.14345	5.81428	9.06304	7.43866	1.67893	3.17108	7.43866	Maged1	FALSE	TRUE	FALSE
0.960991	2.64345	1.80222	4.13854	0.559929	2.34923	3.82554	2.71044	2.34923	Fgf13	FALSE	FALSE	FALSE
0.960991	3.44172	2.20136	3.4566	1.41936	2.43798	6.93338	2.72207	2.43798	Dnase1l1	FALSE	FALSE	FALSE
0.960991	2.86163	1.91131	1.23922	0	0.619608	1.32116	1.79842	0.619608	Abcb7	FALSE	FALSE	FALSE
0.960991	1.91282	1.43691	0	0.143238	0.0716189	0.717692	0.958538	0.0716189	Arxes1	FALSE	FALSE	FALSE
0.95372	2.80919	1.88145	1.11455	0.908909	1.01173	2.63154	2.28468	1.01173	Kif4	FALSE	FALSE	FALSE
0.94579	2.64345	1.79462	0.689756	1.58082	1.13529	2.03238	1.52621	1.13529	Magt1	FALSE	FALSE	FALSE
0.94579	2.06335	1.50457	3.86576	6.00036	4.93306	2.99362	4.57863	4.93306	Irs4	FALSE	FALSE	FALSE
0.94579	2.13101	1.5384	4.15417	4.818	4.48608	2.27161	2.84073	4.48608	Kdm5c	FALSE	FALSE	FALSE
0.938519	2.10899	1.52376	1.79258	0.36721	1.0799	1.79315	2.29631	1.0799	Tab3	FALSE	FALSE	FALSE
0.923318	2.01091	1.46711	1.25485	1.29435	1.2746	2.03238	2.56852	1.2746	Cdk16	FALSE	FALSE	FALSE
0.923318	1.7623	1.34281	2.21347	2.88819	2.55083	2.38369	3.39677	2.55083	C430049B03Rik	FALSE	FALSE	FALSE
0.923318	2.99014	1.95673	0.833961	0.479195	0.656578	1.31469	2.21254	0.656578	Rtl5	FALSE	FALSE	FALSE
0.923318	2.86163	1.89247	4.13072	1.46884	2.79978	3.34923	3.07804	2.79978	Tmem164	FALSE	FALSE	FALSE
0.908117	2.9377	1.92291	0	0.143238	0.0716189	2.40093	0.686331	0.0716189	Praf2	FALSE	FALSE	FALSE
0.908117	2.16144	1.53478	4.55161	3.71637	4.13399	1.194	1.78679	4.13399	Jade3	FALSE	FALSE	FALSE
0.908117	0.730621	0.819369	2.63436	0.335958	1.48516	1.90954	1.81005	1.48516	Mamld1	FALSE	FALSE	FALSE
0.908117	1.36316	1.13564	0.830053	5.17219	3.00112	0.952613	2.95938	3.00112	Gspt2	FALSE	FALSE	FALSE
0.908117	2.8244	1.86626	2.62264	2.06002	2.34133	2.27377	3.26648	2.34133	Las1l	FALSE	FALSE	FALSE
0.908117	1.82995	1.36903	0.416981	0.335958	0.376469	1.07977	1.11208	0.376469	Timm8a1	FALSE	FALSE	FALSE
0.892916	2.35761	1.62526	0.561186	0.111986	0.336586	0.954768	0.130289	0.336586	Dock11	FALSE	FALSE	FALSE
0.892916	2.16144	1.52718	2.61482	1.35685	1.98584	2.50869	2.8291	1.98584	Xlr5a	FALSE	FALSE	FALSE
0.892916	2.16144	1.52718	2.61482	1.35685	1.98584	2.50869	2.8291	1.98584	Xlr5c	FALSE	FALSE	FALSE
0.892916	3.77321	2.33306	0.681939	0	0.340969	0.362079	1.08883	0.340969	Trmt2b	FALSE	FALSE	FALSE
0.877714	2.67387	1.77579	0.420889	0	0.210445	0.715537	0.402495	0.210445	Cfp	FALSE	FALSE	FALSE
0.855242	2.90727	1.88126	0.545551	0.36721	0.45638	0	2.31957	0.45638	Platr21	FALSE	FALSE	FALSE
0.847312	1.69464	1.27098	0.822235	0.653685	0.73796	1.319	0.532784	0.73796	Iqsec2	FALSE	FALSE	FALSE
0.840041	4.02182	2.43093	1.10283	0.111986	0.607407	0.596999	0.935279	0.607407	Smim10l2a	FALSE	FALSE	FALSE
0.82484	3.14067	1.98275	0.276684	0.223972	0.250328	0.478462	1.20749	0.250328	Gm41	FALSE	FALSE	FALSE
0.82484	3.20833	2.01658	2.48234	0.783901	1.63312	1.91385	1.53784	1.63312	Zmat1	FALSE	FALSE	FALSE
0.82484	5.00105	2.91295	0.276684	0	0.138342	1.31038	0.828249	0.138342	Chrdl1	FALSE	FALSE	FALSE
0.809639	1.54411	1.17688	2.90714	2.80746	2.8573	2.99146	4.65077	2.8573	Slc6a8	FALSE	FALSE	FALSE
0.809639	1.70985	1.25975	0.413072	0.111986	0.262529	0.713382	0.272207	0.262529	Arxes2	FALSE	FALSE	FALSE
0.794438	4.08947	2.44196	0.697573	0.591181	0.644377	1.68324	0.946909	0.644377	Akap17b	FALSE	FALSE	FALSE
0.794438	4.5867	2.69057	0.136388	0	0.0681939	1.20046	1.50295	0.0681939	Frmpd3	FALSE	FALSE	FALSE
0.787166	1.66421	1.22569	2.77075	3.90909	3.33992	1.43969	2.18928	3.33992	Jpx	FALSE	FALSE	FALSE
0.779236	3.82565	2.30244	2.61873	3.34916	2.98394	3.9527	2.3312	2.98394	Ercc6l	FALSE	FALSE	FALSE
0.771965	2.19186	1.48191	2.06145	0.765671	1.41356	1.20046	1.08883	1.41356	Htatsf1	FALSE	FALSE	FALSE
0.756764	1.59656	1.17666	10.6269	4.61226	7.6196	6.34285	1.60998	7.6196	Ddx3x	FALSE	FALSE	FALSE
0.756764	1.51368	1.13522	2.77466	3.52886	3.15176	4.54538	4.34368	3.15176	Ubl4a	FALSE	FALSE	FALSE
0.756764	1.51368	1.13522	1.66401	2.53921	2.10161	3.94839	3.81089	2.10161	Slc10a3	FALSE	FALSE	FALSE
0.756764	2.19866	1.47771	4.95686	10.2584	7.60765	3.94839	5.6233	7.60765	Fam90a1b	FALSE	FALSE	FALSE
0.756764	3.11024	1.9335	1.91725	0.828175	1.37271	1.194	1.52621	1.37271	Atp7a	FALSE	FALSE	FALSE
0.756764	1.31072	1.03374	3.57735	6.38059	4.97897	4.66177	4.36693	4.97897	Tex13b	FALSE	FALSE	FALSE
0.741563	2.77196	1.75676	0	0.111986	0.0559929	1.19615	0.935279	0.0559929	Tceal6	FALSE	FALSE	FALSE
0.741563	2.74153	1.74155	1.11455	0.510447	0.812501	0.838385	0.686331	0.812501	Map3k15	FALSE	FALSE	FALSE
0.71909	4.29244	2.50577	0.276684	0.111986	0.194335	1.07115	1.21912	0.194335	Col4a5	FALSE	FALSE	FALSE
0.711161	1.79273	1.25194	0	0.286476	0.143238	1.07762	0.414125	0.143238	Xlr3b	FALSE	FALSE	FALSE
0.703889	2.4777	1.5908	1.10283	0.541699	0.822264	2.50223	1.51458	0.822264	Cited1	FALSE	FALSE	FALSE
0.688688	1.28029	0.984488	0.553368	0.255224	0.404296	1.43538	1.21912	0.404296	Dgkk	FALSE	FALSE	FALSE
0.688688	4.14192	2.4153	0.693665	0.223972	0.458818	1.43969	1.23074	0.458818	Efnb1	FALSE	FALSE	FALSE
0.688688	1.99569	1.34219	0.140296	0.111986	0.126141	0.713382	1.76353	0.126141	Bex1	FALSE	FALSE	FALSE
0.688688	2.32718	1.50793	9.20443	11.5085	10.3565	3.59708	5.31384	10.3565	Ribc1	FALSE	FALSE	FALSE
0.673487	1.04689	0.860188	0.561186	0.143238	0.352212	2.1617	0.663073	0.352212	Pnck	FALSE	FALSE	FALSE
0.673487	1.91282	1.29316	3.70201	3.38041	3.54121	1.20046	2.18928	3.54121	Eif2s3x	FALSE	FALSE	FALSE
0.658286	3.14067	1.89948	0.420889	0	0.210445	0.715537	0.141918	0.210445	Nr0b1	FALSE	FALSE	FALSE
0.651015	1.43081	1.04091	2.06536	3.63564	2.8505	2.02592	3.72712	2.8505	Msl3	FALSE	FALSE	FALSE
0.643085	3.35885	2.00097	0.830053	0.429713	0.629883	0.84485	0.556042	0.629883	Snx12	FALSE	FALSE	FALSE
0.635813	0.730621	0.683217	0.136388	0	0.0681939	1.43107	0.81662	0.0681939	Morc4	FALSE	FALSE	FALSE
0.620612	0.813492	0.717052	0.697573	0	0.348787	1.43323	0.141918	0.348787	Ptchd1	FALSE	FALSE	FALSE
0.605411	3.19311	1.89926	0	0.335958	0.167979	0.599154	0.828249	0.167979	Atp2b3	FALSE	FALSE	FALSE
0.605411	2.95971	1.78256	0.420889	0.622433	0.521661	0.599154	0.851508	0.521661	H3f3a-ps1	FALSE	FALSE	FALSE
0.59021	3.2912	1.9407	0.276684	0.255224	0.265954	0.838385	0.532784	0.265954	Apln	FALSE	FALSE	FALSE
0.59021	1.31072	0.950463	0.280593	0	0.140296	0.359924	0.544413	0.140296	Bex3	FALSE	FALSE	FALSE
0.59021	0.964019	0.777115	12.3066	11.1804	11.7435	3.59062	5.27896	11.7435	Pih1h3b	FALSE	FALSE	FALSE
0.567738	1.2955	0.93162	0.272776	0	0.136388	0.954768	0.425754	0.136388	Mageh1	FALSE	FALSE	FALSE
0.552536	1.28029	0.916412	0.970349	0.286476	0.628412	2.87939	2.31957	0.628412	Dusp9	FALSE	FALSE	FALSE
0.552536	2.09378	1.32316	3.46051	0.255224	1.85787	2.39231	1.08883	1.85787	Tbl1x	FALSE	FALSE	FALSE
0.552536	1.22785	0.890191	0.970349	0.671915	0.821132	0.713382	0.970167	0.821132	Gm15023	FALSE	FALSE	FALSE
0.537335	0.56488	0.551108	0.553368	0.36721	0.460289	0.719847	1.10046	0.460289	AV320801	FALSE	FALSE	FALSE
0.522134	3.52459	2.02336	0.416981	0.111986	0.264483	1.44185	0.828249	0.264483	Aifm1	FALSE	FALSE	FALSE
0.522134	3.50938	2.01576	0.553368	0.223972	0.38867	1.54746	1.62161	0.38867	Col4a6	FALSE	FALSE	FALSE
0.506933	2.32718	1.41705	1.09501	0.591181	0.843096	3.11431	0.663073	0.843096	Elf4	FALSE	FALSE	FALSE
0.491732	3.37407	1.9329	0.416981	0	0.20849	1.91385	0.402495	0.20849	Slc9a7	FALSE	FALSE	FALSE
0.491732	3.63789	2.06481	0.280593	0.429713	0.355153	2.15092	1.23074	0.355153	Zdhhc15	FALSE	FALSE	FALSE
0.46926	2.35761	1.41343	0.970349	0.255224	0.612786	1.07977	0.130289	0.612786	Prrg3	FALSE	FALSE	FALSE
0.401184	3.25397	1.82758	0	0	0	0.60131	0.544413	0	Gm3880	FALSE	FALSE	FALSE
0.401184	1.19742	0.7993	2.75902	0.479195	1.61911	2.03023	1.10046	1.61911	Pcdh19	FALSE	FALSE	FALSE
0.385983	1.66421	1.0251	3.3163	0.703167	2.00973	0.711227	2.16602	2.00973	Gm715	FALSE	FALSE	FALSE
0.385983	1.46124	0.923613	0.420889	0.111986	0.266438	1.319	1.47969	0.266438	Slc16a2	FALSE	FALSE	FALSE
0.370781	3.31321	1.842	1.52372	0.622433	1.07308	0.713382	0.544413	1.07308	Shroom2	FALSE	FALSE	FALSE
0.302706	0.466795	0.38475	8.58503	6.47435	7.52969	4.78893	3.97607	7.52969	Sox3	FALSE	FALSE	FALSE
0.287504	0.165741	0.226623	0	0	0	0.237076	0	0	Nudt10	FALSE	FALSE	FALSE
0.287504	2.07856	1.18303	0.561186	0	0.280593	1.55608	0.81662	0.280593	Fhl1	FALSE	FALSE	FALSE
0.272303	1.19742	0.73486	0.970349	0.255224	0.612786	0.956923	0.556042	0.612786	Ammecr1	FALSE	FALSE	FALSE
0.23463	0.580094	0.407362	3.73328	0.510447	2.12186	2.2673	0.81662	2.12186	Gm14858	FALSE	FALSE	FALSE
0.219429	0.331483	0.275456	0	0	0	0.118538	0	0	Nudt11	FALSE	FALSE	FALSE
0.219429	0.482009	0.350719	0	0	0	0.118538	0	0	Zxdb	FALSE	FALSE	FALSE
0.151353	0.316268	0.233811	0.136388	0	0.0681939	0.239231	0.828249	0.0681939	Gm10439	FALSE	FALSE	FALSE
0.136152	0.233398	0.184775	0.54946	0.591181	0.57032	0.603465	0.663073	0.57032	Xlr5b	FALSE	FALSE	FALSE
0	0.662965	0.331483	0	0	0	0.120693	0	0	Rhox5	FALSE	FALSE	FALSE
0	0	0	0	0	0	0	0	0	Gm6228	FALSE	FALSE	FALSE
27.7974	21.6652	24.7313	1.77695	1.33862	1.55779	3.95916	3.65735	1.55779	G530011O06Rik		FALSE	FALSE
13.3019	12.0943	12.6981	1.37169	2.68245	2.02707	3.11	2.08225	2.02707	Gm15726		FALSE	FALSE
12.8782	8.05043	10.4643	0.420889	1.8048	1.11284	2.87077	1.81005	1.11284	Gm15247		FALSE	FALSE
10.5339	2.24431	6.3891	0.561186	0	0.280593	9.68992	0.69796	0.280593	Gm28268		FALSE	FALSE
8.0065	2.89206	5.44928	0.96644	0.111986	0.539213	10.6468	1.90545	0.539213	Fthl17-ps3		FALSE	FALSE
6.682	4.45818	5.57009	0	0.335958	0.167979	3.11647	1.11208	0.167979	Rhox1		FALSE	FALSE
6.06931	5.51349	5.7914	0.557277	0	0.278639	1.90954	0.69796	0.278639	Gm15212		FALSE	FALSE
6.03891	6.92909	6.484	0.830053	0.622433	0.726243	1.31254	2.14277	0.726243	Zfp36l1-ps		FALSE	FALSE
5.95629	4.06746	5.01188	0	0	0	0.83623	0.544413	0	Gm7219		FALSE	FALSE
5.47117	4.63914	5.05516	0	0.223972	0.111986	0.838385	0.544413	0.111986	Gm15213		FALSE	FALSE
5.41037	2.52335	3.96686	0	0.111986	0.0559929	1.67462	0.141918	0.0559929	Gm25412		FALSE	FALSE
5.01711	7.19291	6.10501	0.272776	0.143238	0.208007	0.359924	0.567672	0.208007	Gm21870		FALSE	FALSE
4.71507	3.99139	4.35323	0.413072	0.111986	0.262529	0.241386	0.402495	0.262529	Gm8662		FALSE	FALSE
4.28348	6.54516	5.41432	0.416981	0	0.20849	1.666	0.544413	0.20849	Gm14823		FALSE	FALSE
4.27555	7.79502	6.03529	0.276684	0.510447	0.393566	0.118538	0.81662	0.393566	Gm15214		FALSE	FALSE
4.23061	6.06315	5.14688	0.280593	0.223972	0.252282	0.838385	0.674702	0.252282	Gm14370		FALSE	FALSE
4.22995	1.99569	3.11282	3.01617	8.65156	5.83386	2.15954	3.27811	5.83386	Gm14625		FALSE	TRUE
4.19293	4.97904	4.58599	0	0.447943	0.223972	3.23285	0.70959	0.223972	Gm14863		FALSE	FALSE
4.17773	2.72632	3.45202	1.37951	1.24487	1.31219	2.52162	1.23074	1.31219	Rs1		FALSE	FALSE
4.14733	3.02737	3.58735	0.280593	0.846405	0.563499	1.194	2.43823	0.563499	Gm7199		FALSE	FALSE
4.1394	4.88095	4.51018	0.54946	0.111986	0.330723	0.599154	0.272207	0.330723	Gm27341		FALSE	FALSE
4.13213	4.33809	4.23511	0.140296	0.111986	0.126141	0	0.556042	0.126141	Gm25107		FALSE	FALSE
4.0938	5.77731	4.93556	0.140296	0.143238	0.141767	0.599154	0	0.141767	Gm27839		FALSE	FALSE
4.07132	3.66832	3.86982	0.280593	0	0.140296	0.838385	0.674702	0.140296	Gm14380		FALSE	FALSE
4.02572	1.86038	2.94305	0.561186	0	0.280593	0	0.414125	0.280593	Gm22580		FALSE	FALSE
3.99598	1.99569	2.99584	0.826144	3.9768	2.40147	2.38584	3.99933	2.40147	Gm14626		FALSE	FALSE
3.98805	3.80363	3.89584	0.553368	0	0.276684	0.359924	0.141918	0.276684	Gm15237		FALSE	FALSE
3.96557	6.25932	5.11245	0.136388	0	0.0681939	0.599154	1.10046	0.0681939	Gm15261		FALSE	FALSE
3.89684	4.68478	4.29081	0.280593	0.111986	0.196289	0.359924	1.0772	0.196289	Gm15063		FALSE	FALSE
3.88957	5.20402	4.54679	0.276684	0.479195	0.37794	0.599154	0.935279	0.37794	Gm15238		FALSE	FALSE
3.8671	5.79933	4.83321	0.140296	0	0.0701482	2.51516	0.981796	0.0701482	Gm6592		FALSE	FALSE
3.8671	5.48306	4.67508	0.136388	0	0.0681939	0.239231	0.958538	0.0681939	Gm14670		FALSE	FALSE
3.82942	4.42096	4.12519	0.136388	0.111986	0.124187	1.31685	1.76353	0.124187	Gm25553		FALSE	FALSE
3.76135	8.11129	5.93632	0	0.653685	0.326843	0.480617	0.141918	0.326843	Gm9440		FALSE	FALSE
3.76135	4.10469	3.93302	0	0.111986	0.0559929	0.239231	0.414125	0.0559929			FALSE	FALSE
3.75342	5.5423	4.64786	0	0.572951	0.286476	0.715537	1.82167	0.286476	4930555B12Rik		FALSE	FALSE
3.72367	4.97062	4.34715	0.420889	0	0.210445	0.355614	0.283836	0.210445	Gm14731		FALSE	FALSE
3.72302	5.46105	4.59203	0	0	0	0.482772	0.686331	0	Gm26401		FALSE	FALSE
3.71574	3.30641	3.51108	0.136388	0.143238	0.139813	0	0.402495	0.139813	Gm15280		FALSE	FALSE
3.70054	6.92909	5.31482	0	0.111986	0.0559929	0.715537	0.556042	0.0559929	Gm7209		FALSE	FALSE
3.68534	7.11684	5.40109	0.140296	0.111986	0.126141	0.480617	0	0.126141			FALSE	FALSE
3.67014	2.9445	3.30732	0.413072	0.223972	0.318522	0.956923	0.793361	0.318522	Gm6025		FALSE	FALSE
3.67014	4.36851	4.01933	0.416981	0	0.20849	0.357769	0.544413	0.20849	Gm25651		FALSE	FALSE
3.65494	6.24411	4.94952	0.280593	0.111986	0.196289	0.961233	0	0.196289	Gm27910		FALSE	FALSE
3.63247	4.71521	4.17384	0	0.111986	0.0559929	0.118538	0.260577	0.0559929	Gm25895		FALSE	FALSE
3.58686	4.24	3.91343	0.140296	0	0.0701482	0.724158	0.958538	0.0701482	Gm15267		FALSE	FALSE
3.57959	5.4154	4.4975	0.561186	0.143238	0.352212	0.237076	1.06557	0.352212	Gm15163		FALSE	FALSE
3.56439	5.12956	4.34698	0.689756	0	0.344878	0.359924	0.532784	0.344878	Gm14381		FALSE	FALSE
3.56439	4.21799	3.89119	0	0.111986	0.0559929	0.719847	0.544413	0.0559929	Gm23197		FALSE	FALSE
3.55712	4.75244	4.15478	0.276684	0.111986	0.194335	0.478462	0.130289	0.194335	Gm15244		FALSE	FALSE
3.55712	6.68048	5.1188	0.140296	0.111986	0.126141	0	0.390866	0.126141	Gm27980		FALSE	FALSE
3.53399	7.74258	5.63828	0.140296	0.223972	0.182134	0.359924	0.851508	0.182134	Olfr1325		FALSE	FALSE
3.52672	2.90727	3.21699	0.689756	0.286476	0.488116	0.719847	0.390866	0.488116	Gm25793		FALSE	FALSE
3.52606	7.10163	5.31384	0.272776	0.846405	0.55959	2.26299	0.804991	0.55959	Ssxb10		FALSE	FALSE
3.51879	2.64345	3.08112	0.970349	3.72158	2.34596	10.5218	4.35531	2.34596	Gm614		TRUE	TRUE
3.49632	6.81579	5.15605	0.276684	0.510447	0.393566	0.239231	0.544413	0.393566	Gm14369		FALSE	FALSE
3.48111	11.1166	7.29888	0	0.783901	0.39195	1.43754	1.8333	0.39195	Gm1989		FALSE	FALSE
3.48111	5.8822	4.68166	0.413072	0.765671	0.589371	0.478462	1.36103	0.589371	Gm15236		FALSE	FALSE
3.46591	3.14067	3.30329	0.136388	0.286476	0.211432	1.31685	1.59835	0.211432	Gm14749		FALSE	FALSE
3.45864	2.83961	3.14913	0.140296	0	0.0701482	0.237076	1.10046	0.0701482	Gm9143		FALSE	FALSE
3.45864	2.67387	3.06626	0.280593	0	0.140296	0.715537	0.272207	0.140296	Rtl3		FALSE	FALSE
3.45864	4.91818	4.18841	0	0.111986	0.0559929	0.359924	0.828249	0.0559929	Gm6461		FALSE	FALSE
3.45798	2.19186	2.82492	1.11455	6.87802	3.99629	2.15523	2.7337	3.99629	Gm14598		FALSE	FALSE
3.45071	5.58794	4.51933	0	0	0	0.359924	0.793361	0	Gm7146		FALSE	FALSE
3.44344	4.72201	4.08273	0.140296	0	0.0701482	2.74577	1.0772	0.0701482	H2al1o		FALSE	FALSE
3.43551	4.33809	3.8868	0.140296	0.223972	0.182134	1.18969	0.283836	0.182134	Gm14836		FALSE	FALSE
3.41304	4.1199	3.76647	0.416981	0.111986	0.264483	1.67677	1.10046	0.264483	Spin2f		FALSE	FALSE
3.41304	5.31732	4.36518	0	0.286476	0.143238	0.603465	0.839878	0.143238	Gm14878		FALSE	FALSE
3.37536	3.0578	3.21658	0.276684	0.223972	0.250328	1.30823	1.21912	0.250328	Gm15201		FALSE	FALSE
3.36016	5.94986	4.65501	0.276684	0.223972	0.250328	0.959078	0.402495	0.250328	Gm14775		FALSE	FALSE
3.35289	6.2289	4.79089	0.136388	0.223972	0.18018	0.834075	0.828249	0.18018	Gm6620		FALSE	FALSE
3.35223	5.86698	4.60961	0.140296	0.653685	0.396991	0.599154	0.141918	0.396991	Gm14566		FALSE	FALSE
3.35223	5.12115	4.23669	0.276684	0	0.138342	0.834075	0.556042	0.138342	Gm14657		FALSE	FALSE
3.35223	4.72201	4.03712	0	0.36721	0.183605	0.480617	0.686331	0.183605	Gm24627		FALSE	FALSE
3.34496	4.25521	3.80009	0.280593	0.111986	0.196289	0.359924	0.414125	0.196289	Gm14331		FALSE	FALSE
3.34496	5.20402	4.27449	0.140296	0.143238	0.141767	0.357769	0.425754	0.141767	Gm22843		FALSE	FALSE
3.34496	3.33684	3.3409	0.413072	0.143238	0.278155	0.120693	0.272207	0.278155	Gm14733		FALSE	FALSE
3.34496	5.31732	4.33114	0	0.286476	0.143238	0.603465	0.69796	0.143238	Gm14877		FALSE	FALSE
3.34496	4.78287	4.06391	0	0.143238	0.0716189	0.715537	1.51458	0.0716189	Gm14971		FALSE	FALSE
3.32976	5.13636	4.23306	0	0	0	0.478462	1.36103	0	Gm14907		FALSE	FALSE
3.32249	5.5355	4.429	0.280593	0	0.140296	0.722002	0.130289	0.140296	Gm14835		FALSE	FALSE
3.32249	4.1199	3.7212	0.276684	0	0.138342	0.476306	0.283836	0.138342	Gm15268		FALSE	FALSE
3.31456	5.13636	4.22546	0	0	0	0.476306	0.402495	0	Gm14603		FALSE	FALSE
3.31456	3.67512	3.49484	0.280593	0.143238	0.211915	0.359924	0.828249	0.211915			FALSE	FALSE
3.31456	3.45694	3.38575	0.140296	0	0.0701482	1.07115	0.686331	0.0701482			FALSE	FALSE
3.30729	3.30641	3.30685	0.96644	0	0.48322	0.359924	0.283836	0.48322	Gm25078		FALSE	FALSE
3.29936	4.10469	3.70202	0.413072	0.572951	0.493012	0.719847	1.20749	0.493012	Gm19200		FALSE	FALSE
3.29936	2.8244	3.06188	0.413072	0	0.206536	0.478462	0.674702	0.206536	Gm15142		FALSE	FALSE
3.27689	5.21923	4.24806	0	0	0	0.715537	0.260577	0	Gm24622		FALSE	FALSE
3.27689	4.60191	3.9394	0.54946	0	0.27473	0.120693	0.686331	0.27473	Gm15168		FALSE	FALSE
3.26896	4.73042	3.99969	0.140296	0.111986	0.126141	0.237076	0.141918	0.126141	Gm15177		FALSE	FALSE
3.26169	5.43062	4.34615	0.136388	0.111986	0.124187	0.83623	1.38429	0.124187	Mir3620		FALSE	FALSE
3.24648	4.33809	3.79228	0.818327	0.429713	0.62402	0.357769	1.50295	0.62402	Gm7155		FALSE	FALSE
3.24648	4.21799	3.73224	0.681939	0.255224	0.468581	0.599154	0.272207	0.468581	Gm14897		FALSE	FALSE
3.23128	3.20833	3.2198	0.140296	0	0.0701482	0	0.272207	0.0701482	Gm14932		FALSE	FALSE
3.23128	3.90852	3.5699	0.136388	0.510447	0.323418	0.838385	0.851508	0.323418	Mir448		FALSE	FALSE
3.23128	4.87254	4.05191	0.962532	0.36721	0.664871	0.476306	0.556042	0.664871	Gm8817		FALSE	FALSE
3.21608	5.71646	4.46627	0	0	0	0.118538	0	0	Gm16428		FALSE	FALSE
3.21608	6.59761	4.90684	0.276684	0.143238	0.209961	0.239231	0.130289	0.209961	Gm15384		FALSE	FALSE
3.21608	6.48431	4.85019	0.272776	1.16413	0.718454	0.599154	1.39592	0.718454	Gm5645		FALSE	FALSE
3.20881	3.87129	3.54005	0.280593	0	0.140296	0.83623	0.556042	0.140296	Gm15242		FALSE	FALSE
3.19361	3.02737	3.11049	0.140296	0.143238	0.141767	0.84054	0.81662	0.141767	Gm9218		FALSE	FALSE
3.19361	2.68909	2.94135	0	0	0	1.43754	1.08883	0	Gm25257		FALSE	FALSE
3.19295	3.38928	3.29112	0.409163	1.8048	1.10698	0.83623	2.17765	1.10698	Gm5947		FALSE	FALSE
3.18568	6.46229	4.82399	0.140296	0.111986	0.126141	1.07977	0.567672	0.126141	Gm22359		FALSE	FALSE
3.18568	3.41971	3.30269	0.701482	0.111986	0.406734	0.594844	0.402495	0.406734			FALSE	FALSE
3.17114	5.97187	4.5715	0	0	0	1.67677	0.272207	0	Fnd3c2		FALSE	FALSE
3.17114	5.69444	4.43279	0.280593	0.398462	0.339527	0.842695	0.958538	0.339527	Gm14970		FALSE	FALSE
3.17048	4.76765	3.96907	0.280593	0.255224	0.267908	0.359924	0.414125	0.267908	Gm15225		FALSE	FALSE
3.17048	5.31732	4.2439	0.272776	0.111986	0.192381	0.713382	0.674702	0.192381	Gm15227		FALSE	FALSE
3.16321	5.33253	4.24787	0.136388	0	0.0681939	0.120693	0.402495	0.0681939	Cdr1		FALSE	FALSE
3.16321	3.12545	3.14433	0	0.111986	0.0559929	0.594844	0.663073	0.0559929	Sms-ps		FALSE	FALSE
3.16321	3.65991	3.41156	0.280593	0.223972	0.252282	0.239231	0.283836	0.252282	4930558G05Rik		FALSE	FALSE
3.16321	2.95971	3.06146	0.413072	3.12519	1.76913	4.54969	3.66897	1.76913	Tmsb15b1		FALSE	TRUE
3.16321	6.69569	4.92945	0.140296	0.111986	0.126141	0.596999	0.544413	0.126141	Gm15166		FALSE	FALSE
3.15594	4.87254	4.01424	0.416981	0.255224	0.336102	0.478462	1.24237	0.336102	C230004F18Rik		FALSE	FALSE
3.14801	3.40449	3.27625	0.416981	0.111986	0.264483	1.79531	2.4266	0.264483	Il2rg		FALSE	FALSE
3.14801	2.56057	2.85429	0.140296	0.703167	0.421732	1.20046	3.14782	0.421732	Gm14845		FALSE	FALSE
3.14801	5.73847	4.44324	0	0.255224	0.127612	1.90954	0.81662	0.127612	Gm4992		FALSE	FALSE
3.13346	2.89206	3.01276	1.25094	0	0.625471	1.43107	1.3494	0.625471	Slitrk2		FALSE	FALSE
3.12553	4.38373	3.75463	0	0	0	0.838385	0.260577	0	Tmem27		FALSE	FALSE
3.1176	4.86574	3.99167	0	0.111986	0.0559929	0.476306	0	0.0559929	Gm25629		FALSE	FALSE
3.11033	4.10469	3.60751	0.413072	0	0.206536	0.241386	1.24237	0.206536			FALSE	FALSE
3.11033	5.6488	4.37957	0.420889	0.36721	0.394049	0.722002	0.674702	0.394049	Gm14740		FALSE	FALSE
3.11033	2.25952	2.68493	0.276684	0.429713	0.353199	0.120693	0.402495	0.353199			FALSE	FALSE
3.10306	5.16679	4.13493	0	0.111986	0.0559929	0.239231	0.663073	0.0559929	Rpl17-ps8		FALSE	FALSE
3.09513	4.90297	3.99905	0.280593	0.143238	0.211915	0.241386	0.272207	0.211915	Gm2005		FALSE	FALSE
3.09513	4.91818	4.00666	0.276684	0.111986	0.194335	0.241386	0.556042	0.194335	Gm26775		FALSE	FALSE
3.09513	0.994448	2.04479	0.693665	0.111986	0.402825	0.952613	0.414125	0.402825	Gm22636		FALSE	FALSE
3.09513	4.17234	3.63374	0.140296	0	0.0701482	0.478462	0.663073	0.0701482	Gm15231		FALSE	FALSE
3.08786	5.28689	4.18738	0.280593	0.335958	0.308275	0.60131	0.425754	0.308275	Gm14919		FALSE	FALSE
3.0872	3.15588	3.12154	0	0.223972	0.111986	1.55392	0.828249	0.111986	Gm6743		FALSE	FALSE
3.07993	3.72076	3.40035	0	0.111986	0.0559929	0.476306	0.390866	0.0559929	Gm37741		FALSE	FALSE
3.07993	2.95971	3.01982	0.413072	3.26843	1.84075	4.429	3.66897	1.84075	Tmsb15l		FALSE	TRUE
3.07993	4.98584	4.03288	0.693665	0.255224	0.474444	1.43323	0.272207	0.474444	Gm15239		FALSE	FALSE
3.07927	3.67512	3.3772	0.280593	0.335958	0.308275	0.357769	0.69796	0.308275	Vmn2r121		FALSE	FALSE
3.07266	4.48181	3.77724	0.416981	0.143238	0.280109	0.239231	0.260577	0.280109	Gm14516		FALSE	FALSE
3.07266	4.61713	3.84489	0.136388	0.143238	0.139813	0.359924	0.686331	0.139813	Gm15034		FALSE	FALSE
3.07266	4.21799	3.64532	0.140296	0.223972	0.182134	0.480617	0.425754	0.182134	Gm24831		FALSE	FALSE
3.07266	5.61837	4.34552	0	0.223972	0.111986	0.478462	1.36103	0.111986	Gm16400		FALSE	FALSE
3.06473	4.56468	3.81471	0.140296	0.223972	0.182134	0.599154	0.141918	0.182134			FALSE	FALSE
3.0568	4.18756	3.62218	0.818327	0.223972	0.521149	0.84054	0.544413	0.521149	Gm15175		FALSE	FALSE
3.05019	3.15588	3.10304	0	0.143238	0.0716189	1.07762	0.828249	0.0716189	Gm25170		FALSE	FALSE
3.02706	6.21368	4.62037	0.276684	0.335958	0.306321	0.357769	0.425754	0.306321	Gm14977		FALSE	FALSE
3.01978	2.64345	2.83161	0.276684	0	0.138342	0.118538	1.26563	0.138342	Gm24835		FALSE	FALSE
3.01978	6.18325	4.60152	0	0.335958	0.167979	0.478462	0.425754	0.167979	Mir384		FALSE	FALSE
3.01185	4.18756	3.59971	0.280593	0.335958	0.308275	0.476306	0.958538	0.308275	Gm5419		FALSE	FALSE
3.01185	2.45569	2.73377	0.276684	0	0.138342	1.08193	0.544413	0.138342	Rai2		FALSE	FALSE
3.00458	2.9377	2.97114	0.280593	0.111986	0.196289	0.118538	0	0.196289	Mir471		FALSE	FALSE
3.00392	4.80488	3.9044	0.280593	0.286476	0.283534	0.478462	0.92365	0.283534	Gm14669		FALSE	FALSE
3.00392	5.67923	4.34158	0.140296	0	0.0701482	1.91169	0.828249	0.0701482	Magea9-ps		FALSE	FALSE
2.98938	5.73167	4.36053	0.413072	0.622433	0.517753	1.67677	1.7519	0.517753	Ssx9		FALSE	FALSE
2.98938	3.52459	3.25699	0	0.223972	0.111986	0.60131	0.130289	0.111986	Gm5383		FALSE	FALSE
2.98938	5.74689	4.36813	0.272776	0	0.136388	0.596999	0.946909	0.136388	Gm14656		FALSE	FALSE
2.98938	5.28689	4.13814	0.140296	1.25789	0.699092	0.359924	1.88219	0.699092	Gm15188		FALSE	FALSE
2.98938	4.18756	3.58847	0.420889	0	0.210445	0.357769	0.130289	0.210445	Gm26007		FALSE	FALSE
2.98145	6.65005	4.81575	0	0	0	0.239231	0.425754	0	Gm14520		FALSE	FALSE
2.98145	4.24	3.61073	0.413072	0.111986	0.262529	1.43323	0.402495	0.262529	Gm15008		FALSE	FALSE
2.98145	6.29655	4.639	0.140296	0.255224	0.19776	0.359924	0.272207	0.19776	Olfr1327-ps1		FALSE	FALSE
2.98145	3.38928	3.18537	0.413072	0.111986	0.262529	0.480617	0.532784	0.262529	Gm5943		FALSE	FALSE
2.98145	5.81454	4.398	0.420889	0	0.210445	0.956923	1.08883	0.210445	Prkaca-ps1		FALSE	FALSE
2.97418	5.43062	4.2024	0	0	0	0.838385	0.663073	0	Gabra3		FALSE	FALSE
2.96625	4.1199	3.54308	0.280593	0.111986	0.196289	0.60131	0.521155	0.196289	Gm26000		FALSE	FALSE
2.95898	6.15282	4.5559	0.140296	0	0.0701482	1.20046	0.141918	0.0701482	Gm23454		FALSE	FALSE
2.94378	3.2912	3.11749	0.409163	0.111986	0.260575	0.719847	0.272207	0.260575	Gm14589		FALSE	FALSE
2.94378	4.20957	3.57668	0.413072	0.111986	0.262529	0.120693	0.272207	0.262529	Gm22590		FALSE	FALSE
2.93651	3.40449	3.1705	0.413072	0	0.206536	0.60131	0.141918	0.206536	Gm16479		FALSE	FALSE
2.93651	5.09914	4.01782	0	0.223972	0.111986	0.713382	0.260577	0.111986	Gm15215		FALSE	FALSE
2.93585	6.36421	4.65003	0.545551	0	0.272776	0.120693	0.272207	0.272776	Gm17604		FALSE	FALSE
2.92858	4.0066	3.46759	0.140296	0	0.0701482	0	0.141918	0.0701482			FALSE	FALSE
2.92858	6.49952	4.71405	0.54946	0	0.27473	0.838385	0.544413	0.27473	Mir325		FALSE	FALSE
2.92858	3.93895	3.43376	0.413072	1.59385	1.00346	0.842695	2.74532	1.00346	H2afb1		FALSE	FALSE
2.92858	3.76641	3.34749	0.140296	0.111986	0.126141	0.599154	0.828249	0.126141	Gm14910		FALSE	FALSE
2.92858	4.80488	3.86673	0	0.255224	0.127612	0.834075	0.414125	0.127612	Gm24783		FALSE	FALSE
2.92858	4.45138	3.68998	0.140296	0.223972	0.182134	0.599154	1.52621	0.182134	Rps12-ps7		FALSE	FALSE
2.92858	5.40019	4.16438	0.272776	0.335958	0.304367	0.715537	1.36103	0.304367	Gm8737		FALSE	FALSE
2.92131	2.54536	2.73333	0.272776	0.111986	0.192381	0.959078	0.141918	0.192381	Gm14795		FALSE	FALSE
2.92131	3.20833	3.06482	0.557277	0	0.278639	0.599154	0.402495	0.278639			FALSE	FALSE
2.92065	3.02737	2.97401	0.140296	0.111986	0.126141	0.241386	0.556042	0.126141	Rhox3a		FALSE	FALSE
2.91338	5.49827	4.20583	0	0.111986	0.0559929	0.359924	0.686331	0.0559929	5430427O19Rik		FALSE	FALSE
2.91338	3.81043	3.3619	0.553368	0.111986	0.332677	0.959078	1.254	0.332677	Gm15149		FALSE	FALSE
2.91338	7.74258	5.32798	0.545551	0	0.272776	0.120693	0.567672	0.272776	Gm23867		FALSE	FALSE
2.91338	7.39588	5.15463	0.136388	0.143238	0.139813	0.120693	0.260577	0.139813	Amelx		FALSE	FALSE
2.91338	6.25091	4.58214	0.276684	0	0.138342	0.237076	0.674702	0.138342	Gm15245		FALSE	FALSE
2.90611	4.45138	3.67874	0.276684	0.447943	0.362314	0.478462	0	0.362314	Gm5754		FALSE	FALSE
2.90611	3.41971	3.16291	0.276684	0.223972	0.250328	0.959078	0.663073	0.250328	Gm14586		FALSE	FALSE
2.90611	4.5799	3.743	0.420889	0.223972	0.32243	0.480617	0.272207	0.32243	Gm14650		FALSE	FALSE
2.89818	4.05225	3.47521	0.136388	0.286476	0.211432	0.478462	0.272207	0.211432	Gm14671		FALSE	FALSE
2.89818	3.15588	3.02703	0	0.143238	0.0716189	0.359924	0.793361	0.0716189	Gm649		FALSE	FALSE
2.89818	5.5355	4.21684	0	0	0	0.722002	0.272207	0	Gm26617		FALSE	FALSE
2.89818	4.83531	3.86674	0.140296	0.223972	0.182134	0.120693	0.425754	0.182134	Gm16421		FALSE	FALSE
2.89818	6.23569	4.56694	0	0	0	0.357769	0	0	Mir1912		FALSE	FALSE
2.8909	3.53981	3.21536	0.545551	0.734419	0.639985	3.94408	3.12456	0.639985	Tmsb15b2		TRUE	TRUE
2.8909	4.68478	3.78784	0.561186	0.143238	0.352212	0.599154	0.663073	0.352212	Gm23325		FALSE	FALSE
2.8909	5.91263	4.40177	0	0	0	0.359924	0.686331	0	Gm15161		FALSE	FALSE
2.8909	3.77321	3.33205	0.280593	0.255224	0.267908	0.120693	0.402495	0.267908	Rpl7a-ps11		FALSE	FALSE
2.89025	5.03148	3.96086	0	0.398462	0.199231	0.83623	0.556042	0.199231	Gm25557		FALSE	FALSE
2.88297	3.15588	3.01943	0.276684	0.143238	0.209961	0.482772	0	0.209961			FALSE	FALSE
2.88297	5.45263	4.1678	0.136388	0	0.0681939	0.118538	0.390866	0.0681939	Mir1264		FALSE	FALSE
2.8757	9.45923	6.16747	0.830053	0.143238	0.486645	1.67462	0.130289	0.486645	Gm6797		FALSE	FALSE
2.8757	5.73847	4.30709	0	0.255224	0.127612	0.480617	0.674702	0.127612	Gm15036		FALSE	FALSE
2.86777	3.90852	3.38815	0.272776	0.111986	0.192381	1.07762	1.24237	0.192381	Hsf3		FALSE	FALSE
2.86116	5.03828	3.94972	0.276684	0.255224	0.265954	0.834075	1.10046	0.265954	Gm8666		FALSE	FALSE
2.8605	3.8865	3.3735	0.140296	0.429713	0.285005	0.956923	0.674702	0.285005	Gm23705		FALSE	FALSE
2.8605	7.87789	5.3692	0.280593	0	0.140296	0.241386	0.567672	0.140296	Gm14591		FALSE	FALSE
2.85323	4.83531	3.84427	0.140296	0.765671	0.452984	0.241386	0.686331	0.452984	n-R5s8		FALSE	FALSE
2.85323	4.30086	3.57704	0.140296	0.765671	0.452984	0.359924	0.425754	0.452984	Gm25797		FALSE	FALSE
2.85323	6.22048	4.53686	0.140296	0.111986	0.126141	0.355614	0.283836	0.126141	Gm15216		FALSE	FALSE
2.8453	4.31607	3.58069	0	0	0	0.478462	0.425754	0	Gm15162		FALSE	FALSE
2.83803	5.09914	3.96858	0	0.111986	0.0559929	0.713382	0.283836	0.0559929	Gm7916		FALSE	FALSE
2.83803	3.84086	3.33945	0	0.111986	0.0559929	0.956923	1.38429	0.0559929	Gm5648		FALSE	FALSE
2.83737	4.07426	3.45582	0.280593	0	0.140296	0.480617	0.272207	0.140296	Gm23901		FALSE	FALSE
2.82283	4.75244	3.78763	0.276684	0	0.138342	0.596999	0.81662	0.138342	Cd40lg		FALSE	FALSE
2.8149	4.14192	3.47841	0.545551	1.27612	0.910835	0.715537	1.50295	0.910835	Gm2214		FALSE	FALSE
2.8149	5.85177	4.33333	0.140296	0.541699	0.340998	0.478462	0.425754	0.340998	Gm15206		FALSE	FALSE
2.80763	5.82134	4.31448	0.409163	0.510447	0.459805	0.959078	0.851508	0.459805	Gm26108		FALSE	FALSE
2.80763	5.16679	3.98721	0.409163	0.255224	0.332193	0.357769	0.556042	0.332193	Gm23806		FALSE	FALSE
2.80763	2.97493	2.89128	0.140296	3.03143	1.58586	1.55392	3.44328	1.58586	Gm15223		FALSE	FALSE
2.7997	5.79933	4.29951	0.54946	0.429713	0.489587	0.961233	0.793361	0.489587	Gm6274		FALSE	FALSE
2.79243	3.25397	3.0232	0.276684	0.796923	0.536804	0.719847	0.970167	0.536804	Gm14652		FALSE	FALSE
2.79243	3.98459	3.38851	0	0.255224	0.127612	0.359924	0.283836	0.127612	Gm6377		FALSE	FALSE
2.79243	3.80363	3.29803	0	0.223972	0.111986	0.594844	0.81662	0.111986	Gm14973		FALSE	FALSE
2.78515	5.72326	4.25421	0.420889	0.286476	0.353682	0.719847	0.272207	0.353682	Gm7071		FALSE	FALSE
2.78515	5.33933	4.06224	0.136388	0.541699	0.339044	0.239231	0.425754	0.339044	Gm14980		FALSE	FALSE
2.77723	5.40019	4.08871	0.96644	0.111986	0.539213	0.359924	1.0772	0.539213	Gm5384		FALSE	FALSE
2.77723	2.99014	2.88368	0.545551	0.111986	0.328768	0.120693	0.70959	0.328768	Rab9b-ps1		FALSE	FALSE
2.76995	4.18756	3.47876	0.272776	0.223972	0.248374	0.954768	0.425754	0.248374	Mir743b		FALSE	FALSE
2.76995	3.32162	3.04579	0.276684	0.111986	0.194335	0	0.532784	0.194335	Gm6238		FALSE	FALSE
2.76995	7.25216	5.01105	0.140296	0	0.0701482	0.842695	0.839878	0.0701482	Gm15151		FALSE	FALSE
2.76202	5.33253	4.04728	0.272776	0.111986	0.192381	0.359924	0.141918	0.192381	Gm14745		FALSE	FALSE
2.76202	4.15713	3.45958	1.39124	0.286476	0.838857	1.54961	0.828249	0.838857	Nap1l2		FALSE	FALSE
2.76202	5.67081	4.21642	0.276684	0	0.138342	0.359924	0.556042	0.138342	Gm14946		FALSE	FALSE
2.76202	6.46909	4.61556	0.136388	0.223972	0.18018	0.357769	0.130289	0.18018	Gm15075		FALSE	FALSE
2.76202	5.48306	4.12254	0.561186	0	0.280593	0.60131	0.828249	0.280593	Frmpd4		FALSE	FALSE
2.75475	3.44172	3.09824	0.280593	0.447943	0.364268	0.480617	0.828249	0.364268	Gm8749		FALSE	FALSE
2.75475	4.24	3.49738	0.272776	0.143238	0.208007	0.961233	0.532784	0.208007	5730412P04Rik		FALSE	FALSE
2.74682	4.1199	3.43336	0	0.541699	0.27085	0.120693	1.7519	0.27085	Gm5751		FALSE	FALSE
2.74682	2.13942	2.44312	0.140296	0.510447	0.325372	0.357769	0.544413	0.325372	Glra2		FALSE	FALSE
2.73955	4.48181	3.61068	0.140296	0.223972	0.182134	0.717692	0.272207	0.182134	Gm14624		FALSE	FALSE
2.73955	3.53981	3.13968	0.140296	0.223972	0.182134	0.480617	1.64487	0.182134	Gm9009		FALSE	FALSE
2.73162	5.09914	3.91538	0.140296	0.143238	0.141767	0.476306	0.70959	0.141767	Gm15224		FALSE	FALSE
2.72435	4.94019	3.83227	0.272776	0.223972	0.248374	0.719847	0.544413	0.248374	Rhox11-ps3		FALSE	FALSE
2.72435	3.61588	3.17011	0.140296	0	0.0701482	0.719847	0.556042	0.0701482	Gm14786		FALSE	FALSE
2.72435	5.13636	3.93036	0.280593	0.653685	0.467139	1.32116	1.38429	0.467139	Mir6383		FALSE	FALSE
2.71708	4.86574	3.79141	0.140296	0.143238	0.141767	0.239231	0.141918	0.141767	Gm14666		FALSE	FALSE
2.70915	4.43617	3.57266	0.140296	0.429713	0.285005	0.959078	0.272207	0.285005	Gm14636		FALSE	FALSE
2.70915	7.85588	5.28251	0.420889	0	0.210445	0.60131	0.260577	0.210445	Gm14563		FALSE	FALSE
2.70915	4.08947	3.39931	0.276684	0.255224	0.265954	0.480617	1.36103	0.265954	Gm8260		FALSE	FALSE
2.70915	4.80488	3.75701	1.23922	2.13555	1.68738	1.43754	0.804991	1.68738	Gm24812		FALSE	FALSE
2.70915	3.96938	3.33926	0.140296	0.111986	0.126141	0.237076	0.851508	0.126141	Gm6973		FALSE	FALSE
2.70915	5.58794	4.14855	0.272776	0.223972	0.248374	0.239231	0.130289	0.248374	Gm15074		FALSE	FALSE
2.70915	4.15033	3.42974	0.136388	0.255224	0.195806	1.07331	0.970167	0.195806	Gm15159		FALSE	FALSE
2.69395	2.28995	2.49195	0.420889	0.111986	0.266438	0.83623	1.3494	0.266438	Gm25770		FALSE	FALSE
2.69395	6.03273	4.36334	0	0.143238	0.0716189	0.355614	0.946909	0.0716189	Gm24772		FALSE	FALSE
2.68668	2.97493	2.8308	0.136388	0.36721	0.251799	0.717692	1.08883	0.251799	Gm7927		FALSE	FALSE
2.68668	2.99014	2.83841	0.140296	0	0.0701482	0.482772	0.130289	0.0701482	Gm14777		FALSE	FALSE
2.68668	5.33933	4.013	0.280593	0.286476	0.283534	0.599154	0.390866	0.283534	Gm14896		FALSE	FALSE
2.68668	3.92373	3.3052	0.826144	0.335958	0.581051	0.84054	0.556042	0.581051	Gm23679		FALSE	FALSE
2.68602	3.95416	3.32009	0.136388	0	0.0681939	0.959078	0.130289	0.0681939	Gm5942		FALSE	FALSE
2.67875	5.73167	4.20521	0.697573	0.255224	0.476399	0.717692	0.81662	0.476399	Gm15232		FALSE	FALSE
2.67148	5.23445	3.95296	0.280593	0.111986	0.196289	1.07977	0.793361	0.196289	Fate1		FALSE	FALSE
2.67148	4.4734	3.57244	0.409163	0.111986	0.260575	4.18977	2.67555	0.260575	Gm7158		FALSE	FALSE
2.67148	2.92249	2.79698	0	0.429713	0.214857	0.239231	1.0772	0.214857	Gm1947		FALSE	FALSE
2.66355	2.64345	2.6535	0	0	0	0.118538	0.402495	0	Gm22430		FALSE	FALSE
2.65627	3.55502	3.10565	0	0.143238	0.0716189	0.120693	0	0.0716189	Gm22288		FALSE	FALSE
2.65627	3.42651	3.04139	0.420889	0.255224	0.338056	0.594844	1.26563	0.338056	Gm7327		FALSE	FALSE
2.65627	3.35205	3.00416	0.280593	0.143238	0.211915	0.474151	0.828249	0.211915	Gm25520		FALSE	FALSE
2.65627	6.98153	4.8189	0.140296	0.716189	0.428243	0.83623	0.686331	0.428243	Gm14713		FALSE	FALSE
2.65627	2.7043	2.68029	0.136388	0.335958	0.236173	0.711227	1.3494	0.236173	Gm8806		FALSE	FALSE
2.65627	4.21799	3.43713	0.276684	0	0.138342	0.596999	0.81662	0.138342	Gm7746		FALSE	FALSE
2.649	2.41005	2.52953	0	0	0	0.959078	0.81662	0	Gm14654		FALSE	FALSE
2.649	5.51349	4.08125	0.136388	0.143238	0.139813	0.359924	0.141918	0.139813	n-R5s18		FALSE	FALSE
2.64834	4.91818	3.78326	0.970349	0.796923	0.883636	1.07546	1.20749	0.883636	Gm14622		FALSE	FALSE
2.64834	5.16679	3.90757	0.276684	0	0.138342	0.717692	0.402495	0.138342	Gm14976		FALSE	FALSE
2.64834	4.20277	3.42556	0.140296	0.143238	0.141767	0.480617	0.663073	0.141767	Gm22025		FALSE	FALSE
2.64107	3.98459	3.31283	0.962532	0.111986	0.537259	1.20046	1.18423	0.537259	Gm14862		FALSE	FALSE
2.64107	3.78842	3.21475	0	0.143238	0.0716189	0.478462	0.414125	0.0716189	Mir883b		FALSE	FALSE
2.64107	4.09789	3.36948	0.416981	0.111986	0.264483	0.118538	0.839878	0.264483	Gm7820		FALSE	FALSE
2.64107	3.43492	3.038	0.140296	0.223972	0.182134	0.239231	0.130289	0.182134	Gm15057		FALSE	FALSE
2.64107	3.99139	3.31623	0	0.223972	0.111986	0.596999	0.532784	0.111986	Gm22023		FALSE	FALSE
2.6338	2.67387	2.65384	0.140296	0	0.0701482	0.118538	0.521155	0.0701482	Gm14688		FALSE	FALSE
2.6338	3.22354	2.92867	0.420889	0.143238	0.282064	0.237076	0.283836	0.282064	Gm14772		FALSE	FALSE
2.6338	4.51904	3.57642	0	0.36721	0.183605	0.722002	0.141918	0.183605	Gm7150		FALSE	FALSE
2.62587	3.73598	3.18092	0	0	0	0.717692	0.283836	0	Itpa-ps3		FALSE	FALSE
2.62587	6.41665	4.52126	0.416981	0.286476	0.351728	0.717692	0.544413	0.351728	Gm14602		FALSE	FALSE
2.62587	4.17234	3.39911	0.413072	0	0.206536	0.594844	0.674702	0.206536	Gm14639		FALSE	FALSE
2.62587	5.00105	3.81346	0.553368	0.223972	0.38867	0.715537	0.839878	0.38867	Gm14911		FALSE	FALSE
2.62587	3.45694	3.0414	0.140296	0.111986	0.126141	0.357769	1.11208	0.126141	Pabpc5		FALSE	FALSE
2.62587	6.97473	4.8003	0	0	0	0.357769	0.141918	0	Gm14972		FALSE	FALSE
2.6186	3.53981	3.0792	0.140296	0.111986	0.126141	0.842695	0.414125	0.126141			FALSE	FALSE
2.6186	7.35024	4.98442	0.685847	0.223972	0.45491	0.359924	0.828249	0.45491	Gm15006		FALSE	FALSE
2.61067	7.26737	4.93902	0.701482	0.716189	0.708836	1.79962	1.11208	0.708836	Rhox2h		FALSE	FALSE
2.61067	3.77321	3.19194	0.140296	0.398462	0.269379	1.194	0.69796	0.269379	Gm23615		FALSE	FALSE
2.61067	5.3021	3.95639	0	0.255224	0.127612	0.359924	0.130289	0.127612	Gm15141		FALSE	FALSE
2.61067	4.78967	3.70017	0.561186	0.255224	0.408205	0.120693	1.78679	0.408205	Gm15189		FALSE	FALSE
2.6034	6.70249	4.65294	0.280593	0.223972	0.252282	1.07762	0.674702	0.252282	Gm15362		FALSE	FALSE
2.59547	4.25521	3.42534	0.140296	0	0.0701482	0	0.69796	0.0701482	n-R5s9		FALSE	FALSE
2.59547	2.95971	2.77759	1.25094	0.765671	1.00831	0.829765	1.37266	1.00831	Gm9050		FALSE	FALSE
2.59547	4.57148	3.58348	0	0.111986	0.0559929	0.357769	0.414125	0.0559929	Gm15131		FALSE	FALSE
2.5882	6.33378	4.46099	0.280593	0.111986	0.196289	0.357769	0.390866	0.196289	Gm14450		FALSE	FALSE
2.5882	3.63789	3.11305	0.280593	0.143238	0.211915	0.120693	0.521155	0.211915	Gm14719		FALSE	FALSE
2.5882	3.85608	3.22214	0.280593	0	0.140296	0.717692	0.414125	0.140296	Mir542		FALSE	FALSE
2.5882	3.99139	3.28979	0	0.111986	0.0559929	0.237076	0.141918	0.0559929	Gm22102		FALSE	FALSE
2.5882	5.5355	4.06185	0.140296	0	0.0701482	0.359924	0.402495	0.0701482	Gm14849		FALSE	FALSE
2.5882	6.40144	4.49482	0.413072	0.479195	0.446134	1.08193	2.18928	0.446134	Gm5643		FALSE	FALSE
2.5882	5.05349	3.82085	0	0.111986	0.0559929	0.480617	0.402495	0.0559929	Gm15211		FALSE	FALSE
2.58093	7.0644	4.82266	0.280593	0	0.140296	0.118538	0.425754	0.140296	Gm22550		FALSE	FALSE
2.58093	4.30086	3.44089	0.276684	0	0.138342	0.60131	0.414125	0.138342	Gm26368		FALSE	FALSE
2.58027	4.05225	3.31626	0.553368	0.398462	0.475915	0.241386	0.521155	0.475915	Gm15147		FALSE	FALSE
2.58027	6.26612	4.4232	0	0.223972	0.111986	0.956923	0.390866	0.111986	Gm22522		FALSE	FALSE
2.573	6.85302	4.71301	1.53153	0.622433	1.07698	1.32116	0.946909	1.07698	Snora69		FALSE	FALSE
2.573	3.02057	2.79678	0.140296	1.41936	0.779826	0.359924	0.141918	0.779826	F9		FALSE	FALSE
2.573	5.66402	4.11851	0.276684	0	0.138342	1.08193	0	0.138342	Gm8289		FALSE	FALSE
2.56573	4.36851	3.46712	0	0.111986	0.0559929	1.19615	0.781732	0.0559929	Gm15164		FALSE	FALSE
2.56573	3.33684	2.95128	0.553368	0.223972	0.38867	0.239231	0.425754	0.38867	Gm14813		FALSE	FALSE
2.56573	2.92249	2.74411	0.693665	0.111986	0.402825	0.357769	0.686331	0.402825	Gm5763		FALSE	FALSE
2.56507	3.69875	3.13191	0.140296	0	0.0701482	0.120693	0.141918	0.0701482	Gm7700		FALSE	FALSE
2.56507	5.5355	4.05028	0.136388	0	0.0681939	0.83623	0.390866	0.0681939	Gm14647		FALSE	FALSE
2.56507	4.98584	3.77545	0.826144	0.111986	0.469065	0.715537	0.81662	0.469065	Gm26125		FALSE	FALSE
2.56507	5.52029	4.04268	0.280593	0	0.140296	0.239231	1.37266	0.140296	Gm15004		FALSE	FALSE
2.56507	5.24966	3.90736	0	0.111986	0.0559929	0.959078	0.402495	0.0559929	Gm15148		FALSE	FALSE
2.5578	5.49827	4.02804	0.818327	0	0.409163	0.118538	0.686331	0.409163	Gm14550		FALSE	FALSE
2.5578	5.68603	4.12191	0.140296	0	0.0701482	1.07331	0.81662	0.0701482	Gm14610		FALSE	FALSE
2.5578	5.8822	4.22	0.140296	0	0.0701482	0.476306	0.272207	0.0701482	Gm8757		FALSE	FALSE
2.5578	2.88526	2.72153	0.409163	0.828175	0.618669	1.07331	1.77516	0.618669	Gm7973		FALSE	FALSE
2.5578	3.65311	3.10545	0.416981	0.111986	0.264483	0	0	0.264483	Gm26317		FALSE	FALSE
2.5426	3.85608	3.19934	0.140296	0	0.0701482	0.355614	0.674702	0.0701482	Gm22294		FALSE	FALSE
2.5426	4.80488	3.67374	0.280593	0.143238	0.211915	0.719847	1.32615	0.211915	Gm6964		FALSE	FALSE
2.5426	4.28564	3.41412	0.140296	0.143238	0.141767	0.480617	0.283836	0.141767	Gm14913		FALSE	FALSE
2.5426	4.0066	3.2746	0	0.255224	0.127612	0.954768	0.92365	0.127612	Gm14995		FALSE	FALSE
2.5426	4.31607	3.42933	0.276684	0.143238	0.209961	1.54961	1.12371	0.209961	Gm15226		FALSE	FALSE
2.53532	5.25646	3.89589	0.276684	0	0.138342	0.596999	1.24237	0.138342	Rpl19-ps12		FALSE	FALSE
2.53532	5.7689	4.15211	0.140296	0.36721	0.253753	1.43323	0.141918	0.253753	Gm27892		FALSE	FALSE
2.53532	1.43081	1.98307	14.633	4.91175	9.77237	4.18546	2.04736	9.77237	Rnf113a1		FALSE	FALSE
2.53532	6.7177	4.62651	0.140296	0.143238	0.141767	0.60131	0.390866	0.141767	Gm4989		FALSE	FALSE
2.53532	4.17234	3.35383	0	0	0	1.31038	1.62161	0	Gm4911		FALSE	FALSE
2.53532	3.84086	3.18809	0	0.111986	0.0559929	0	0.283836	0.0559929	Gm14928		FALSE	FALSE
2.53532	5.33253	3.93393	0.280593	0	0.140296	0.717692	0.402495	0.140296	Gm15160		FALSE	FALSE
2.52739	4.03703	3.28221	0.833961	0.684937	0.759449	0.241386	0	0.759449	Gm14599		FALSE	FALSE
2.52739	5.73167	4.12953	0.545551	0.398462	0.472006	0.599154	0.686331	0.472006	Gm22257		FALSE	FALSE
2.52012	2.17665	2.34839	0.140296	0.877657	0.508977	1.07331	2.7337	0.508977	Gm14776		FALSE	FALSE
2.52012	8.54766	5.53389	0.140296	0	0.0701482	0.480617	0.804991	0.0701482	Gm24993		FALSE	FALSE
2.52012	2.52335	2.52173	0.136388	0.541699	0.339044	0.84054	0.283836	0.339044	Gm14900		FALSE	FALSE
2.52012	4.51224	3.51618	0.280593	0	0.140296	0.357769	0.544413	0.140296	Gm5762		FALSE	FALSE
2.51285	3.59225	3.05255	0.420889	0.143238	0.282064	0.357769	0	0.282064	E330010L02Rik		FALSE	FALSE
2.51219	1.74708	2.12964	7.42748	7.16449	7.29599	4.901	4.62751	7.29599	Rbm3os		FALSE	FALSE
2.51219	1.89081	2.2015	0.136388	0	0.0681939	0.120693	0.686331	0.0681939	Gm14833		FALSE	FALSE
2.50492	1.79273	2.14882	0.416981	0.895887	0.656434	0	0.958538	0.656434	Gm5386		FALSE	FALSE
2.50492	4.75244	3.62868	0.140296	0	0.0701482	0.599154	0.141918	0.0701482	Mir717		FALSE	FALSE
2.50492	3.58545	3.04519	0	0.223972	0.111986	0.84054	0.556042	0.111986	Gm14821		FALSE	FALSE
2.50492	3.20153	2.85322	0.272776	0.447943	0.360359	0.120693	1.08883	0.360359	Gm5390		FALSE	FALSE
2.50492	4.45138	3.47815	0	0	0	0.239231	0.970167	0	Gm6446		FALSE	FALSE
2.50426	3.53981	3.02204	0	0	0	0.959078	0.958538	0	Gm14895		FALSE	FALSE
2.49765	3.78842	3.14303	0.136388	0.223972	0.18018	0.478462	0.81662	0.18018	Gm4993		FALSE	FALSE
2.49699	5.28689	3.89194	0.697573	0.335958	0.516765	0.355614	1.89382	0.516765	Gm7134		FALSE	FALSE
2.48972	3.8865	3.18811	0.693665	0.143238	0.418451	1.67677	1.37266	0.418451	Ccdc22		FALSE	FALSE
2.48972	3.69033	3.09003	0.280593	0.622433	0.451513	0.959078	2.3312	0.451513	Gm5168		FALSE	FALSE
2.48972	2.95971	2.72472	0	0	0	0.717692	0.283836	0	Rhox3h		FALSE	FALSE
2.48972	4.4666	3.47816	0.681939	0.111986	0.396962	0.60131	0.521155	0.396962	Rhox7-ps1		FALSE	FALSE
2.48972	3.30641	2.89807	0.409163	0	0.204582	0.476306	0.828249	0.204582	Gm22435		FALSE	FALSE
2.48972	5.31732	3.90352	0.826144	0.255224	0.540684	0.480617	1.50295	0.540684	Gm14715		FALSE	FALSE
2.48972	5.89741	4.19357	0.272776	0.223972	0.248374	1.07762	0.958538	0.248374	Gm4919		FALSE	FALSE
2.48245	5.61837	4.05041	0.136388	0	0.0681939	0.84054	0.272207	0.0681939	Gm24624		FALSE	FALSE
2.47452	6.831	4.65276	0.280593	0.398462	0.339527	0.478462	0.272207	0.339527	Ssxb9		FALSE	FALSE
2.47452	3.00536	2.73994	0.280593	0	0.140296	0.476306	0.544413	0.140296	Mir5116		FALSE	FALSE
2.47452	3.00536	2.73994	0.136388	0	0.0681939	0.118538	0	0.0681939	Gm26111		FALSE	FALSE
2.47452	3.53981	3.00716	0	0.111986	0.0559929	0.239231	0.425754	0.0559929	Gm14774		FALSE	FALSE
2.47452	2.53015	2.50233	0.420889	0.111986	0.266438	0.480617	0.544413	0.266438	Nsa2-ps2		FALSE	FALSE
2.47452	1.97368	2.2241	0	1.24487	0.622433	1.43538	3.59683	0.622433	Gm4760		FALSE	FALSE
2.46725	4.77445	3.62085	0.416981	0	0.20849	0.476306	1.11208	0.20849	Gm27360		FALSE	FALSE
2.46725	5.92784	4.19754	0.557277	0	0.278639	0.237076	0.141918	0.278639	Gm26099		FALSE	FALSE
2.46725	2.56057	2.51391	0.689756	0	0.344878	1.791	0.828249	0.344878	Gabrq		FALSE	FALSE
2.46659	4.76765	3.61712	0.280593	0.111986	0.196289	0.357769	0.92365	0.196289	5330434G04Rik		FALSE	FALSE
2.45932	3.22354	2.84143	0.280593	0	0.140296	0.715537	0.81662	0.140296	Gm14735		FALSE	FALSE
2.45205	4.82009	3.63607	0.561186	0	0.280593	0.237076	0.686331	0.280593	Gm14567		FALSE	FALSE
2.45205	4.13512	3.29358	0.413072	0.143238	0.278155	0.717692	0.130289	0.278155	Gm14580		FALSE	FALSE
2.45205	4.42096	3.4365	0.272776	0.223972	0.248374	0.722002	0.283836	0.248374	Mir743		FALSE	FALSE
2.45205	3.81043	3.13124	0.276684	0.223972	0.250328	0.952613	0.414125	0.250328	Gm6027		FALSE	FALSE
2.45205	3.92373	3.18789	0	0	0	0.599154	0.544413	0	Gm6298		FALSE	FALSE
2.45205	2.32718	2.38961	0.140296	0	0.0701482	0.715537	1.13534	0.0701482	Gm15127		FALSE	FALSE
2.44478	2.39483	2.4198	0	0.398462	0.199231	0.60131	2.59178	0.199231	Gm4918		FALSE	FALSE
2.44412	6.37942	4.41177	0	0.111986	0.0559929	0.60131	0.272207	0.0559929	Mir105		FALSE	FALSE
2.44412	4.5867	3.51541	0	0	0	0.241386	1.10046	0	Gm14769		FALSE	FALSE
2.44412	4.02182	3.23297	0.140296	0	0.0701482	0.719847	0.141918	0.0701482	Gm8606		FALSE	FALSE
2.44412	3.00536	2.72474	0	0.111986	0.0559929	0.239231	0.283836	0.0559929	n-R5s16		FALSE	FALSE
2.44412	6.7177	4.58091	0.54946	0	0.27473	1.19184	1.11208	0.27473	Gm25367		FALSE	FALSE
2.44412	4.90297	3.67354	0.136388	0.111986	0.124187	0.241386	0.556042	0.124187	Gm15233		FALSE	FALSE
2.43685	5.71646	4.07665	0.276684	0.111986	0.194335	0.478462	0.686331	0.194335	Gm14755		FALSE	FALSE
2.43685	3.84086	3.13885	0.280593	0.223972	0.252282	0.480617	0.70959	0.252282	Gm6952		FALSE	FALSE
2.43685	3.69033	3.06359	0	0.111986	0.0559929	2.02376	2.28468	0.0559929	Gm14866		FALSE	FALSE
2.43685	3.69033	3.06359	0.416981	0.572951	0.494966	0.956923	1.10046	0.494966	Pou3f4		FALSE	FALSE
2.42957	3.96938	3.19947	0.140296	0.111986	0.126141	2.388	0.567672	0.126141	Gm6897		FALSE	FALSE
2.42164	4.80488	3.61326	0.140296	0	0.0701482	0.239231	0	0.0701482	1700036O09Rik		FALSE	FALSE
2.42164	8.74383	5.58274	0.280593	1.0834	0.681996	0.715537	0.674702	0.681996	Gm14753		FALSE	FALSE
2.42164	5.25646	3.83905	0.136388	0.111986	0.124187	0.956923	1.37266	0.124187	Gm15021		FALSE	FALSE
2.41437	5.28689	3.85063	0.276684	0.143238	0.209961	0.239231	0.414125	0.209961	Gm23516		FALSE	FALSE
2.41437	4.4666	3.44049	0.140296	0.111986	0.126141	0.120693	0.532784	0.126141	Gm14559		FALSE	FALSE
2.41437	5.16679	3.79058	0.697573	0.111986	0.40478	0.355614	0.981796	0.40478	Olfr1323		FALSE	FALSE
2.41437	5.03828	3.72633	0.833961	0.510447	0.672204	1.55177	1.76353	0.672204	Gm15173		FALSE	FALSE
2.41371	4.91138	3.66255	0.276684	0.111986	0.194335	1.07331	0.81662	0.194335			FALSE	FALSE
2.40644	4.38373	3.39509	0.276684	0.716189	0.496437	0.474151	0.402495	0.496437	Gm5931		FALSE	FALSE
2.40644	4.75244	3.57944	0.140296	0.143238	0.141767	0.480617	0.663073	0.141767	Gm14815		FALSE	FALSE
2.40644	4.4666	3.43652	1.36388	0.143238	0.753558	1.20046	1.1726	0.753558	Gm15176		FALSE	FALSE
2.40578	7.86268	5.13423	0.140296	0.541699	0.340998	0.83623	0	0.340998	Gm14710		FALSE	FALSE
2.39917	4.60191	3.50054	0.276684	0	0.138342	0.952613	1.08883	0.138342	Gm14633		FALSE	FALSE
2.39851	6.21368	4.3061	0.420889	0.143238	0.282064	0.959078	0.390866	0.282064	Gm14375		FALSE	FALSE
2.39124	3.1711	2.78117	0.830053	0.111986	0.471019	2.26299	1.60998	0.471019	Gm14703		FALSE	FALSE
2.39124	4.3533	3.37227	0	0.111986	0.0559929	0.474151	0.390866	0.0559929	Gm8312		FALSE	FALSE
2.39124	3.47215	2.9317	0	0.255224	0.127612	0.480617	0.686331	0.127612	Gm22650		FALSE	FALSE
2.38397	2.19186	2.28792	0	0.111986	0.0559929	0.120693	0.130289	0.0559929	Gm25851		FALSE	FALSE
2.38397	4.25521	3.31959	0.409163	0.541699	0.475431	0.476306	0.141918	0.475431	Mir201		FALSE	FALSE
2.38397	3.40449	2.89423	0.136388	3.14342	1.6399	0.482772	2.8291	1.6399	Gm5397		FALSE	FALSE
2.38397	4.33129	3.35763	0	0.286476	0.143238	0.596999	0.283836	0.143238	Gm14940		FALSE	FALSE
2.38397	6.26612	4.32505	0.136388	0	0.0681939	0.357769	0.130289	0.0681939	Asb11		FALSE	FALSE
2.3767	1.11455	1.74562	2.50579	6.73478	4.62029	4.78246	5.88152	4.62029	Gm27321		FALSE	FALSE
2.37604	4.20277	3.28941	0.280593	0	0.140296	0.359924	1.63324	0.140296	Gm14701		FALSE	FALSE
2.37604	4.66957	3.5228	0.272776	0	0.136388	1.54746	0.402495	0.136388	Gm9516		FALSE	FALSE
2.37604	3.32162	2.84883	0	0	0	0.239231	0.804991	0	Gm26441		FALSE	FALSE
2.37604	3.57024	2.97314	0.409163	0	0.204582	0.118538	0.283836	0.204582	Gm8577		FALSE	FALSE
2.36877	2.25952	2.31415	0.140296	2.07304	1.10667	1.20046	2.4266	1.10667	Gm14525		FALSE	FALSE
2.36877	5.68603	4.0274	0.420889	0.286476	0.353682	0.355614	0.556042	0.353682	Mir450-1		FALSE	FALSE
2.36877	3.52459	2.94668	0.140296	0	0.0701482	0.357769	1.19586	0.0701482	Gm8215		FALSE	FALSE
2.36877	6.19847	4.28362	0	0.111986	0.0559929	2.27592	0.556042	0.0559929	Olfr1326-ps1		FALSE	FALSE
2.36877	4.55627	3.46252	3.47223	0.765671	2.11895	4.54754	3.15945	2.11895	Btk		FALSE	FALSE
2.36084	1.19742	1.77913	2.21738	1.3881	1.80274	2.62938	2.46149	1.80274	Atf1-ps		FALSE	FALSE
2.36084	3.41971	2.89027	0.136388	0.335958	0.236173	0.603465	0.686331	0.236173	Gm14655		FALSE	FALSE
2.36084	2.20708	2.28396	0	0.111986	0.0559929	0.961233	0.141918	0.0559929	Gm14792		FALSE	FALSE
2.36084	5.68603	4.02343	0.280593	0.398462	0.339527	0.842695	0.141918	0.339527	Gm23794		FALSE	FALSE
2.35357	4.21799	3.28578	0.140296	0	0.0701482	0.239231	0.141918	0.0701482	Gm22783		FALSE	FALSE
2.35357	5.96507	4.15932	0	0	0	1.19831	1.12371	0	Rhox12		FALSE	FALSE
2.35357	5.26488	3.80922	0.826144	0	0.413072	0.83192	0.839878	0.413072	Gm7598		FALSE	FALSE
2.35357	2.07856	2.21607	1.6562	5.53939	3.5978	1.791	3.14782	3.5978	Gm16404		FALSE	TRUE
2.35357	4.85052	3.60205	0.280593	0.111986	0.196289	0.480617	0.828249	0.196289	Gm14623		FALSE	FALSE
2.35357	5.36976	3.86166	0.557277	0.143238	0.350257	0.359924	0.402495	0.350257	Gm26151		FALSE	FALSE
2.3463	4.64755	3.49693	0.420889	0.143238	0.282064	0.954768	0.283836	0.282064	P2ry4		FALSE	FALSE
2.34564	7.47875	4.9122	0	1.02089	0.510447	0.961233	2.05899	0.510447	Gm4297		FALSE	FALSE
2.34564	4.48861	3.41713	0.136388	0	0.0681939	0.717692	0.521155	0.0681939	Gm21979		FALSE	FALSE
2.34564	4.57148	3.45856	0	0	0	0.480617	0.402495	0	Gm5938		FALSE	FALSE
2.34564	3.27598	2.81081	0	0.429713	0.214857	0	0.260577	0.214857	Gm8908		FALSE	FALSE
2.33837	3.83406	3.08622	0	0	0	0.60131	0.781732	0	Gm26417		FALSE	FALSE
2.33837	4.90297	3.62067	0	0.286476	0.143238	1.07115	0	0.143238	Rpl10-ps4		FALSE	FALSE
2.33837	3.72076	3.02957	0.140296	0.335958	0.238127	0.961233	0.283836	0.238127	Gm14785		FALSE	FALSE
2.33837	5.38497	3.86167	0	0	0	0.838385	1.08883	0	Gm27490		FALSE	FALSE
2.33837	3.42651	2.88244	0	0	0	0.834075	1.11208	0	Gm15209		FALSE	FALSE
2.3311	3.8865	3.1088	0.96644	0.335958	0.651199	0.83192	1.89382	0.651199	Gm15019		FALSE	FALSE
2.33044	2.75674	2.54359	0.136388	0	0.0681939	2.50869	3.06405	0.0681939	Igsf1		FALSE	FALSE
2.33044	2.99014	2.66029	0.272776	0	0.136388	0.594844	0.544413	0.136388	Gm8172		FALSE	FALSE
2.33044	3.93895	3.13469	0.685847	2.04179	1.36382	0.717692	2.47312	1.36382	Gm14803		FALSE	FALSE
2.33044	3.55502	2.94273	0	0	0	0.120693	0.686331	0	Gm10112		FALSE	FALSE
2.33044	3.47215	2.90129	0.276684	0.398462	0.337573	0.359924	1.82167	0.337573	Gm14997		FALSE	FALSE
2.32317	3.77321	3.04819	0	0.143238	0.0716189	1.31685	0.946909	0.0716189	Mdrl		FALSE	FALSE
2.32317	4.86574	3.59445	0.280593	0.111986	0.196289	0.83623	0.283836	0.196289	Gm14728		FALSE	FALSE
2.32317	2.79397	2.55857	0.280593	0	0.140296	0.480617	0.402495	0.140296	Gm14784		FALSE	FALSE
2.32317	4.90297	3.61307	0	0	0	0	0.92365	0	Gpr174		FALSE	FALSE
2.32317	4.95541	3.63929	0.140296	0	0.0701482	0.599154	0.839878	0.0701482	Gm14994		FALSE	FALSE
2.32317	4.28564	3.3044	0.420889	0.143238	0.282064	0.239231	0.414125	0.282064	Gm25393		FALSE	FALSE
2.3159	3.96938	3.14264	0.276684	0.223972	0.250328	1.20046	0.686331	0.250328			FALSE	FALSE
2.3159	2.95971	2.6378	0.689756	0.111986	0.400871	0.959078	0.981796	0.400871	Gm14942		FALSE	FALSE
2.3159	4.90297	3.60943	0.420889	0.223972	0.32243	0.355614	0.674702	0.32243	Gm8534		FALSE	FALSE
2.30797	6.41665	4.36231	0.420889	0.223972	0.32243	1.56039	0.958538	0.32243	Gm9431		FALSE	FALSE
2.30797	4.33809	3.32303	0	0	0	0.83623	0.804991	0	Gm26131		FALSE	FALSE
2.30797	5.12115	3.71456	0.420889	0	0.210445	0.84054	1.26563	0.210445	Gm14644		FALSE	FALSE
2.30797	5.85177	4.07987	0	0	0	0.120693	0.686331	0	Gm14880		FALSE	FALSE
2.30797	4.06746	3.18771	0.280593	0	0.140296	0.118538	0.81662	0.140296	Gm1866		FALSE	FALSE
2.30797	4.10469	3.20633	0.140296	0.111986	0.126141	0	0.70959	0.126141	Gm23501		FALSE	FALSE
2.30069	3.49416	2.89743	0.276684	0.429713	0.353199	0.717692	1.0772	0.353199	Gm6783		FALSE	FALSE
2.30069	2.68909	2.49489	1.51199	0.541699	1.02685	3.71346	0.828249	1.02685	Gpr50		FALSE	FALSE
2.30069	3.96938	3.13503	0	0.734419	0.36721	0.355614	0.912021	0.36721	Gm9062		FALSE	FALSE
2.30069	4.27043	3.28556	0	0.223972	0.111986	0	0.283836	0.111986	Gm15025		FALSE	FALSE
2.30069	4.88775	3.59422	0.276684	0.479195	0.37794	0.118538	0.81662	0.37794	Mirlet7f-2		FALSE	FALSE
2.30069	4.57148	3.43609	0.280593	0.223972	0.252282	0	0.674702	0.252282	Gm15266		FALSE	FALSE
2.30004	3.45014	2.87509	0.136388	0.111986	0.124187	0.599154	0.81662	0.124187	Gm26494		FALSE	FALSE
2.29342	5.18881	3.74111	0.693665	0.734419	0.714042	1.19831	2.66392	0.714042	Dppa3-ps		FALSE	FALSE
2.29276	1.97368	2.13322	0	0.143238	0.0716189	0.476306	0.272207	0.0716189	Gm21789		FALSE	FALSE
2.29276	4.25521	3.27399	0.697573	0.286476	0.492025	0.355614	0.402495	0.492025	Gm8692		FALSE	FALSE
2.29276	4.32287	3.30782	0	0	0	0.239231	0	0	Gm8855		FALSE	FALSE
2.29276	2.8244	2.55858	0	0.286476	0.143238	0.237076	0.828249	0.143238	Gm5403		FALSE	FALSE
2.29276	8.37512	5.33394	0.276684	0.111986	0.194335	1.07977	0.686331	0.194335	Gm8814		FALSE	FALSE
2.29276	3.40449	2.84863	0	0.143238	0.0716189	0.594844	0.402495	0.0716189	Gm15240		FALSE	FALSE
2.28549	6.80057	4.54303	0.416981	0.335958	0.376469	1.194	0.804991	0.376469	Rgn		FALSE	FALSE
2.28549	5.73847	4.01198	0.140296	0.143238	0.141767	0.359924	0.804991	0.141767	Gm14574		FALSE	FALSE
2.28549	5.35455	3.82002	0.420889	0.286476	0.353682	0.237076	0.556042	0.353682	Mir450b		FALSE	FALSE
2.28549	5.35455	3.82002	0.420889	0.286476	0.353682	0.476306	0.556042	0.353682	Mir450-2		FALSE	FALSE
2.28549	4.33809	3.31179	0.409163	0.541699	0.475431	0.476306	0.141918	0.475431	Mir547		FALSE	FALSE
2.28549	4.78287	3.53418	0.136388	0.111986	0.124187	0.118538	0.402495	0.124187	Gm23461		FALSE	FALSE
2.28549	2.39483	2.34016	0.416981	0	0.20849	0.118538	0.804991	0.20849	Gm14917		FALSE	FALSE
2.28549	3.75799	3.02174	0.276684	0	0.138342	0.359924	1.26563	0.138342	Gm23586		FALSE	FALSE
2.28549	3.63789	2.96169	0.136388	0.36721	0.251799	0.118538	0.414125	0.251799	Gm15060		FALSE	FALSE
2.27756	7.71215	4.99486	0.826144	0.255224	0.540684	0.357769	0.851508	0.540684	Mir1970		FALSE	FALSE
2.27756	3.67512	2.97634	0	0.143238	0.0716189	1.43538	1.08883	0.0716189	Gm14999		FALSE	FALSE
2.27756	5.00105	3.63931	0.561186	0	0.280593	0.594844	0.402495	0.280593	Gm14991		FALSE	FALSE
2.27756	6.52995	4.40376	0.280593	0.111986	0.196289	0.120693	0.544413	0.196289	Gm15195		FALSE	FALSE
2.27029	2.56057	2.41543	1.11065	3.09914	2.10489	1.31685	3.43166	2.10489	Gm14459		FALSE	FALSE
2.27029	5.31732	3.79381	0	0.815153	0.407576	1.31254	1.53784	0.407576	Ssxb8		FALSE	FALSE
2.27029	1.80794	2.03912	0	0.143238	0.0716189	0.239231	0.130289	0.0716189	Gm14884		FALSE	FALSE
2.27029	4.82009	3.54519	0.553368	0.223972	0.38867	0.239231	0	0.38867	Gm14600		FALSE	FALSE
2.27029	4.82009	3.54519	0	0	0	0.480617	0.141918	0	Gm8244		FALSE	FALSE
2.27029	5.58794	3.92912	0.830053	0.111986	0.471019	0.83623	0.69796	0.471019	Gm14856		FALSE	FALSE
2.27029	4.73722	3.50376	0.413072	0.143238	0.278155	0.118538	0.414125	0.278155	Gm9208		FALSE	FALSE
2.27029	1.95847	2.11438	0.276684	0.286476	0.28158	0.118538	0	0.28158	Gm26406		FALSE	FALSE
2.26236	3.2912	2.77678	0.140296	0	0.0701482	0.359924	0.532784	0.0701482	Mir463		FALSE	FALSE
2.26236	1.55933	1.91084	0.276684	0.111986	0.194335	0	0.828249	0.194335	Gm15167		FALSE	FALSE
2.25509	3.14067	2.69788	0	0.143238	0.0716189	0.594844	0.141918	0.0716189	Gm4986		FALSE	FALSE
2.25509	3.85608	3.05558	0.272776	0	0.136388	0.239231	0.556042	0.136388	Gm14732		FALSE	FALSE
2.25509	5.40019	3.82764	0.420889	0.286476	0.353682	0	0.556042	0.353682	Gm14751		FALSE	FALSE
2.25509	3.0578	2.65644	0.818327	0.111986	0.465156	0.478462	0.402495	0.465156	Gm9159		FALSE	FALSE
2.25509	4.82009	3.53759	0.833961	0	0.416981	0.599154	1.26563	0.416981	Gm14998		FALSE	FALSE
2.25509	3.03578	2.64544	0.140296	0.223972	0.182134	0.239231	0.686331	0.182134	Foxr2		FALSE	FALSE
2.24782	5.45263	3.85023	0.413072	0.286476	0.349774	0.120693	0.674702	0.349774	Gm14606		FALSE	FALSE
2.24782	4.25521	3.25152	0.553368	0	0.276684	0.474151	1.62161	0.276684	Gm14807		FALSE	FALSE
2.24782	4.18756	3.21769	0.140296	0.143238	0.141767	0.239231	0.414125	0.141767	5730416F02Rik		FALSE	FALSE
2.24782	3.42651	2.83716	0	0.989643	0.494821	0.722002	3.52706	0.494821	Gm14943		FALSE	FALSE
2.24782	3.25397	2.75089	0.140296	0.111986	0.126141	0.359924	0.70959	0.126141	Gm15026		FALSE	FALSE
2.24782	6.51474	4.38128	0.701482	0.111986	0.406734	0.359924	0.686331	0.406734	Gm8199		FALSE	FALSE
2.24782	3.55502	2.90142	0	0.541699	0.27085	0.719847	0.130289	0.27085	Gm26024		FALSE	FALSE
2.23989	4.45138	3.34564	0.272776	0.111986	0.192381	0.60131	0.272207	0.192381	Gm25429		FALSE	FALSE
2.23989	5.05349	3.64669	0.276684	0.143238	0.209961	0.950458	0.686331	0.209961	Grpr		FALSE	FALSE
2.23262	5.03148	3.63205	0.272776	0.255224	0.264	0.237076	0.414125	0.264	Gm14736		FALSE	FALSE
2.23262	4.73722	3.48492	0	0.286476	0.143238	1.07115	0	0.143238	Gm24706		FALSE	FALSE
2.23262	4.45138	3.342	0.140296	0	0.0701482	0.118538	0.69796	0.0701482	Gm27927		FALSE	FALSE
2.23262	4.83531	3.53396	0.136388	0.572951	0.35467	0.717692	0	0.35467	Rtl9		FALSE	FALSE
2.23262	4.62393	3.42827	0.557277	0.111986	0.334631	0.239231	0.141918	0.334631	n-R5s13		FALSE	FALSE
2.22535	2.95971	2.59253	0.140296	0	0.0701482	1.19615	0.946909	0.0701482	Rhox9		FALSE	FALSE
2.22469	5.68603	3.95536	0.553368	0	0.276684	0.83623	0.970167	0.276684	Gm23082		FALSE	FALSE
2.22469	5.12115	3.67292	0.140296	0	0.0701482	0.480617	0	0.0701482	Gm25885		FALSE	FALSE
2.22469	4.13512	3.1799	0.280593	0.111986	0.196289	0.362079	0.272207	0.196289	Gm4910		FALSE	FALSE
2.22469	5.8822	4.05344	0	0.111986	0.0559929	1.19831	0.828249	0.0559929	Gm22266		FALSE	FALSE
2.22469	6.56038	4.39253	0.136388	0.111986	0.124187	1.19831	0.946909	0.124187	Gm22368		FALSE	FALSE
2.21742	5.91943	4.06842	0.420889	0	0.210445	0.482772	0.390866	0.210445	Gm14530		FALSE	FALSE
2.21742	4.0066	3.11201	0	0.111986	0.0559929	0.596999	0.272207	0.0559929	Olfr1322		FALSE	FALSE
2.21742	3.16268	2.69005	0.140296	0.286476	0.213386	0.480617	0.674702	0.213386	Gm14682		FALSE	FALSE
2.21742	2.60622	2.41182	0.136388	0	0.0681939	0.120693	0.141918	0.0681939			FALSE	FALSE
2.21742	5.81454	4.01598	0	0.143238	0.0716189	0.722002	1.0772	0.0716189	Gm24061		FALSE	FALSE
2.21742	4.66957	3.44349	0.276684	0.429713	0.353199	0.239231	0.283836	0.353199			FALSE	FALSE
2.21742	2.50813	2.36277	0.140296	0	0.0701482	0.237076	0.260577	0.0701482	Gm15095		FALSE	FALSE
2.20949	4.15713	3.18331	0.140296	5.01593	2.57811	1.20477	4.89972	2.57811			FALSE	FALSE
2.20949	7.02717	4.61833	0.272776	0.429713	0.351245	0.359924	0.793361	0.351245	Gm6113		FALSE	FALSE
2.20949	3.47215	2.84082	0.136388	0	0.0681939	0.594844	0.402495	0.0681939	Gm14711		FALSE	FALSE
2.20949	5.79933	4.00441	0	0	0	0.594844	0.674702	0	Gm16465		FALSE	FALSE
2.20949	3.50258	2.85603	0	0.111986	0.0559929	0.118538	0.567672	0.0559929	Gm14906		FALSE	FALSE
2.20222	5.6488	3.92551	0.276684	0	0.138342	0.84054	1.46806	0.138342	6030498E09Rik		FALSE	FALSE
2.20222	2.31196	2.25709	0.409163	0.335958	0.37256	0.717692	2.03573	0.37256	Gm27979		FALSE	FALSE
2.20222	4.97062	3.58642	0.553368	0.286476	0.419922	0.120693	0.272207	0.419922	Gm5940		FALSE	FALSE
2.20222	3.35205	2.77713	0	0	0	0.118538	0.130289	0	Gm14739		FALSE	FALSE
2.20222	3.57024	2.88623	0.276684	0	0.138342	0.241386	0.283836	0.138342	Gm14800		FALSE	FALSE
2.20222	4.38373	3.29297	0.136388	0.111986	0.124187	0.478462	0.272207	0.124187	Gm14876		FALSE	FALSE
2.20222	5.27168	3.73695	0.272776	0	0.136388	0.241386	0.544413	0.136388	Gm24438		FALSE	FALSE
2.19494	4.86574	3.53034	0.557277	0	0.278639	0	0.402495	0.278639	Olfr1321		FALSE	FALSE
2.19494	4.25521	3.22508	0.140296	0.429713	0.285005	0.599154	0.402495	0.285005	Mir421		FALSE	FALSE
2.19494	4.42096	3.30795	0.276684	0.572951	0.424818	0.599154	0.402495	0.424818	Mir374b		FALSE	FALSE
2.19494	4.51904	3.35699	0.276684	0.111986	0.194335	0.237076	0.260577	0.194335	Gm5393		FALSE	FALSE
2.19494	1.67943	1.93719	0.136388	3.39864	1.76751	0.478462	2.4266	1.76751	Gm15172		FALSE	FALSE
2.19429	3.74278	2.96853	0.830053	0.510447	0.67025	1.91385	0.839878	0.67025	Dcaf12l2		FALSE	FALSE
2.19429	3.22354	2.70891	0.54946	0	0.27473	0.956923	0.130289	0.27473	Gm5388		FALSE	FALSE
2.18701	7.82545	5.00623	0.420889	0.223972	0.32243	0.60131	0.839878	0.32243	Mir362		FALSE	FALSE
2.18701	4.08947	3.13824	0.276684	0.143238	0.209961	1.31254	1.20749	0.209961	Gm26652		FALSE	FALSE
2.18701	3.41971	2.80336	0.545551	0.223972	0.384761	0.719847	0.402495	0.384761	Gm27828		FALSE	FALSE
2.18701	5.63359	3.9103	0.140296	0.143238	0.141767	0.239231	0.130289	0.141767	Gm8501		FALSE	FALSE
2.18701	6.16804	4.17753	0.136388	0.111986	0.124187	0.355614	0.793361	0.124187	Gm14752		FALSE	FALSE
2.18701	4.05225	3.11963	0.136388	0.447943	0.292166	0	0	0.292166	Gm14754		FALSE	FALSE
2.18701	2.52335	2.35518	0	0	0	0.120693	0.414125	0	Gm8858		FALSE	FALSE
2.18701	7.34344	4.76523	0.689756	0.255224	0.47249	0.83623	0.283836	0.47249	Gm15048		FALSE	FALSE
2.18701	4.40574	3.29638	0.545551	0	0.272776	0.60131	0.272207	0.272776	Gm15190		FALSE	FALSE
2.18701	4.75244	3.46973	0	0.143238	0.0716189	3.45915	0.414125	0.0716189	Gm15203		FALSE	FALSE
2.17181	2.09378	2.1328	0.136388	0.622433	0.37941	2.87077	2.97101	0.37941	Rhox3f		FALSE	FALSE
2.17181	2.8244	2.49811	0.140296	0.36721	0.253753	3.34708	3.84815	0.253753	Xlr4d-ps		FALSE	FALSE
2.17181	4.50383	3.33782	0.553368	0.510447	0.531908	2.62292	3.27811	0.531908	Tceal5		FALSE	FALSE
2.17181	2.90727	2.53954	0.140296	0.828175	0.484236	0.480617	0.81662	0.484236	Gm6368		FALSE	FALSE
2.17181	5.04669	3.60925	0.280593	0.572951	0.426772	0.357769	0.532784	0.426772	Gm6067		FALSE	FALSE
2.17181	4.54947	3.36064	0.416981	0.398462	0.407721	0.478462	0.272207	0.407721	Rpl7a-ps12		FALSE	FALSE
2.16454	3.47215	2.81835	0.136388	0	0.0681939	1.07546	1.10046	0.0681939	Gm5135		FALSE	FALSE
2.16454	4.21799	3.19126	0.409163	0.36721	0.388186	1.67246	0.981796	0.388186	Gm6184		FALSE	FALSE
2.16454	4.53426	3.3494	0.280593	0	0.140296	1.55177	1.254	0.140296	Gm14848		FALSE	FALSE
2.16454	2.75674	2.46064	0.140296	0	0.0701482	0.118538	0.272207	0.0701482	Gm14945		FALSE	FALSE
2.16454	2.27473	2.21964	0	0.223972	0.111986	0.355614	0.804991	0.111986	Gm14992		FALSE	FALSE
2.15661	3.53981	2.84821	0.140296	0.111986	0.126141	0.60131	0.793361	0.126141	Gm14885		FALSE	FALSE
2.15661	4.48861	3.32261	0.280593	3.09914	1.68987	1.68324	3.84578	1.68987	Gm27192		FALSE	FALSE
2.15661	4.21799	3.1873	0.420889	0	0.210445	0.719847	0.663073	0.210445	Gm22364		FALSE	FALSE
2.15661	2.50813	2.33237	0.545551	0	0.272776	0.362079	0.141918	0.272776	Mir470		FALSE	FALSE
2.15661	2.44048	2.29854	0.54946	0.143238	0.346349	1.31038	0.946909	0.346349	Gm23068		FALSE	FALSE
2.15661	6.1156	4.1361	0.140296	0	0.0701482	0	0.414125	0.0701482	Gm5060		FALSE	FALSE
2.15661	3.96938	3.06299	1.11846	0	0.559231	0.120693	0.69796	0.559231	Gm6645		FALSE	FALSE
2.15661	5.91943	4.03802	0.136388	0	0.0681939	0.118538	0.402495	0.0681939	Gm15192		FALSE	FALSE
2.14934	7.11004	4.62969	0	0	0	0.357769	0.414125	0	Drr1		FALSE	FALSE
2.14934	2.97493	2.56213	0.272776	0.111986	0.192381	0.120693	0.532784	0.192381	Gm14797		FALSE	FALSE
2.14934	3.37407	2.7617	0.413072	0.479195	0.446134	2.14446	2.07062	0.446134	Gm14826		FALSE	FALSE
2.14934	1.94325	2.0463	0.272776	0.111986	0.192381	0.60131	0.651443	0.192381	Rpl21-ps15		FALSE	FALSE
2.14934	4.26363	3.20649	0	0.255224	0.127612	0.241386	0.260577	0.127612	Gm15158		FALSE	FALSE
2.14141	4.32287	3.23214	0	0	0	0.118538	0	0	Gm14333		FALSE	FALSE
2.14141	5.63359	3.8875	0.553368	0	0.276684	0.83623	0.828249	0.276684	Gm14394		FALSE	FALSE
2.14141	4.40574	3.27358	0	0.111986	0.0559929	0.362079	0.663073	0.0559929	Gm25812		FALSE	FALSE
2.14141	4.66957	3.40549	0	0	0	0.715537	0.141918	0	Gm14629		FALSE	FALSE
2.14141	4.03703	3.08922	0.409163	0.223972	0.316567	0.83192	0.81662	0.316567			FALSE	FALSE
2.14141	3.90172	3.02157	0	0	0	0.719847	0.283836	0	Gm14709		FALSE	FALSE
2.14141	5.35455	3.74798	0.280593	0.111986	0.196289	0.478462	0.69796	0.196289	Gm22472		FALSE	FALSE
2.14141	3.90172	3.02157	0.276684	0.286476	0.28158	0.717692	0.92365	0.28158	Gm14981		FALSE	FALSE
2.14141	4.66957	3.40549	0.420889	0.479195	0.450042	0.84054	1.36103	0.450042	Gm6373		FALSE	FALSE
2.14141	4.65435	3.39788	0.420889	0.223972	0.32243	0.715537	0.272207	0.32243	S100g		FALSE	FALSE
2.13414	6.31857	4.22635	0.420889	0.111986	0.266438	0.482772	0.141918	0.266438	Gm14578		FALSE	FALSE
2.13414	5.85177	3.99296	0	0	0	0.482772	0.390866	0			FALSE	FALSE
2.13414	4.54947	3.3418	0.140296	0	0.0701482	0	0.283836	0.0701482	Gm14887		FALSE	FALSE
2.13414	3.38928	2.76171	0.280593	0.111986	0.196289	1.55392	0.283836	0.196289	Gm14660		FALSE	FALSE
2.13414	3.98459	3.05936	0.136388	0	0.0681939	0.478462	0.402495	0.0681939	Gm15193		FALSE	FALSE
2.12687	5.03148	3.57917	0.416981	0.510447	0.463714	1.07546	0.804991	0.463714	Gm15028		FALSE	FALSE
2.12687	2.01091	2.06889	0	0.223972	0.111986	2.15954	2.48475	0.111986	Rhox3d-ps		FALSE	FALSE
2.12687	6.96632	4.54659	0.978166	0.111986	0.545076	0.83623	0.402495	0.545076	Gm8036		FALSE	FALSE
2.12621	5.80613	3.96617	0.280593	0.765671	0.523132	0.599154	0.935279	0.523132	Gm16265		FALSE	FALSE
2.12621	2.25952	2.19287	0.140296	0.111986	0.126141	0	0.81662	0.126141	Gm6954		FALSE	FALSE
2.12621	2.90727	2.51674	0.136388	0.111986	0.124187	0.83192	1.62161	0.124187	Gm14874		FALSE	FALSE
2.12621	5.12115	3.62368	0	0.255224	0.127612	0.599154	0.130289	0.127612	Gm4915		FALSE	FALSE
2.11894	4.5867	3.35282	0.140296	0	0.0701482	0.357769	0.402495	0.0701482	Gm16411		FALSE	FALSE
2.11894	3.67512	2.89703	0.272776	0.143238	0.208007	0.357769	0.532784	0.208007	Gm14687		FALSE	FALSE
2.11894	4.95541	3.53717	0.280593	0.143238	0.211915	0.838385	0.556042	0.211915	Gm14822		FALSE	FALSE
2.11894	3.57024	2.84459	0.416981	0.877657	0.647319	0.237076	1.88219	0.647319	Gm15073		FALSE	FALSE
2.11167	4.14192	3.12679	0.136388	0.36721	0.251799	0.480617	0.828249	0.251799	Gm14608		FALSE	FALSE
2.11167	1.55933	1.8355	0.136388	0	0.0681939	0	0.414125	0.0681939	Gm23000		FALSE	FALSE
2.11167	4.30086	3.20626	0.272776	0.111986	0.192381	0.120693	0.414125	0.192381	Gm23280		FALSE	FALSE
2.11167	5.3021	3.70689	0	0	0	0.118538	0.686331	0	Gm14841		FALSE	FALSE
2.11101	6.16804	4.13952	0.140296	0.111986	0.126141	0.357769	0.272207	0.126141	Gm14531		FALSE	FALSE
2.10374	5.78411	3.94393	0.140296	0	0.0701482	0.362079	0.414125	0.0701482	Gm14366		FALSE	FALSE
2.10374	6.81579	4.45976	0	0	0	0.476306	0	0	Gm15030		FALSE	FALSE
2.10374	4.63234	3.36804	0.280593	0	0.140296	0.83623	0.272207	0.140296	Gm6806		FALSE	FALSE
2.10374	4.60191	3.35282	0.420889	0	0.210445	0.83623	0.260577	0.210445	Gm16189		FALSE	FALSE
2.10374	3.47215	2.78794	0.280593	0.143238	0.211915	1.194	0.81662	0.211915	Gm14834		FALSE	FALSE
2.10374	4.37531	3.23953	0.140296	0	0.0701482	0.596999	0.425754	0.0701482	Gm6491		FALSE	FALSE
2.09647	2.44728	2.27187	0.276684	0.510447	0.393566	2.75223	5.3371	0.393566	Gm28730		FALSE	FALSE
2.09647	5.17359	3.63503	0.420889	0.111986	0.266438	0.834075	0.556042	0.266438	Gm23718		FALSE	FALSE
2.09647	5.78411	3.94029	0	0	0	0.480617	1.06557	0	Gm15379		FALSE	FALSE
2.09647	2.9445	2.52048	0	0.111986	0.0559929	0.359924	1.62161	0.0559929	Gm9005		FALSE	FALSE
2.09647	4.7	3.39823	0.136388	0	0.0681939	0.237076	0.414125	0.0681939	Gm14824		FALSE	FALSE
2.09581	4.18756	3.14168	0	0	0	0.599154	0.260577	0	Gm15000		FALSE	FALSE
2.08854	2.57579	2.33216	0	0	0	0.239231	0.130289	0	Gm14359		FALSE	FALSE
2.08854	5.78411	3.93633	0.140296	0	0.0701482	0.83623	0.686331	0.0701482	Gm14628		FALSE	FALSE
2.08854	2.65866	2.3736	0.276684	0.143238	0.209961	0.118538	0.414125	0.209961	Gm7212		FALSE	FALSE
2.08854	4.25521	3.17188	0.833961	0.111986	0.472974	0.480617	2.18928	0.472974	Gm23322		FALSE	FALSE
2.08854	3.93895	3.01374	0	0	0	0.239231	0	0	Gm14931		FALSE	FALSE
2.08854	3.25397	2.67125	0.136388	0.335958	0.236173	0.596999	1.63324	0.236173	Gm15187		FALSE	FALSE
2.08854	3.45014	2.76934	0.136388	0.286476	0.211432	1.07762	1.10046	0.211432	Gm1720		FALSE	FALSE
2.08127	5.61837	3.84982	0.420889	0.111986	0.266438	0.482772	0.390866	0.266438	Gm23678		FALSE	FALSE
2.08127	6.29655	4.18891	0.409163	0.143238	0.276201	1.67677	1.06557	0.276201	Gm2030		FALSE	FALSE
2.08127	6.26612	4.17369	0.280593	0.111986	0.196289	0.603465	0.130289	0.196289	Gm14565		FALSE	FALSE
2.08127	2.85483	2.46805	0.140296	0.111986	0.126141	0.118538	1.10046	0.126141	Gm26276		FALSE	FALSE
2.08127	5.40019	3.74073	0	0.143238	0.0716189	0.959078	0.674702	0.0716189	Gm14935		FALSE	FALSE
2.08127	8.30746	5.19436	0.140296	0	0.0701482	0.482772	0.544413	0.0701482	Mageb16-ps1		FALSE	FALSE
2.08127	4.79808	3.43967	0	0	0	0.359924	0.425754	0	Snora35		FALSE	FALSE
2.08127	4.03703	3.05915	0.272776	0.111986	0.192381	1.67677	1.06557	0.192381	Smt3h1-ps		FALSE	FALSE
2.07399	3.38928	2.73164	0.280593	0.591181	0.435887	1.18969	3.27811	0.435887	Gm15047		FALSE	FALSE
2.07334	5.23445	3.65389	0.272776	0.223972	0.248374	0.596999	0.663073	0.248374	Gm4725		FALSE	FALSE
2.07334	4.0066	3.03997	0.280593	0.940161	0.610377	0.478462	1.47969	0.610377	Gm16420		FALSE	FALSE
2.07334	2.87004	2.47169	0.276684	0.111986	0.194335	0.359924	0.663073	0.194335	Gm14989		FALSE	FALSE
2.07334	6.92909	4.50121	0.140296	0.143238	0.141767	1.07546	0.793361	0.141767	Gm15297		FALSE	FALSE
2.07334	5.55913	3.81623	0.276684	0	0.138342	0.60131	0.839878	0.138342	Gm22666		FALSE	FALSE
2.06606	4.91818	3.49212	0.136388	0.846405	0.491396	0.596999	0.414125	0.491396	Rpl36-ps10		FALSE	FALSE
2.06606	4.94019	3.50313	0	0	0	0.715537	0.804991	0	Mir3110		FALSE	FALSE
2.06606	3.43492	2.75049	0.830053	0	0.415026	0.359924	0.414125	0.415026	Mir878		FALSE	FALSE
2.06606	2.4777	2.27188	0	0	0	0.237076	0.272207	0	Mir465		FALSE	FALSE
2.06606	2.42526	2.24566	0.276684	0	0.138342	0.594844	0.272207	0.138342			FALSE	FALSE
2.06606	4.45138	3.25872	0.420889	0.223972	0.32243	0.241386	0.130289	0.32243	Gm16458		FALSE	FALSE
2.06606	3.02737	2.54672	0.140296	0.111986	0.126141	0.355614	1.10046	0.126141	Gm4784		FALSE	FALSE
2.06606	4.20277	3.13442	0	0	0	0.83623	0.556042	0	Gm22225		FALSE	FALSE
2.06606	3.1711	2.61858	0.136388	0.36721	0.251799	0.478462	0.839878	0.251799	Gm26209		FALSE	FALSE
2.06606	3.08823	2.57715	0.136388	0.111986	0.124187	0.239231	0.283836	0.124187	Gm7058		FALSE	FALSE
2.06606	4.91818	3.49212	0	0	0	0.838385	1.49132	0	Gm15038		FALSE	FALSE
2.06606	7.76459	4.91533	0.833961	0.111986	0.472974	0.838385	0.674702	0.472974	Mir680-2		FALSE	FALSE
2.06606	2.85483	2.46045	0.416981	0.111986	0.264483	0.715537	0.532784	0.264483	Gm15243		FALSE	FALSE
2.05879	7.81704	4.93791	0.276684	0.143238	0.209961	0.120693	0.283836	0.209961	Rplp1-ps1		FALSE	FALSE
2.05813	4.96382	3.51098	0	0.223972	0.111986	1.31469	1.0772	0.111986	Gm14517		FALSE	FALSE
2.05813	2.75674	2.40744	0	0.111986	0.0559929	0.596999	0.141918	0.0559929	Gm8522		FALSE	FALSE
2.05813	3.73598	2.89706	0.280593	0.111986	0.196289	0.480617	0.414125	0.196289	Gm26020		FALSE	FALSE
2.05086	4.73722	3.39404	0.420889	0.111986	0.266438	0.599154	0.283836	0.266438	Mir532		FALSE	FALSE
2.05086	4.48181	3.26634	0	0.111986	0.0559929	0.357769	0.674702	0.0559929	Gm14562		FALSE	FALSE
2.05086	7.69694	4.8739	0.140296	0.286476	0.213386	0.715537	0.272207	0.213386	Gm4732		FALSE	FALSE
2.05086	8.01321	5.03203	0.416981	0	0.20849	0.480617	0.414125	0.20849	A630012P03Rik		FALSE	FALSE
2.05086	2.16144	2.10615	0.413072	0.255224	0.334148	0.355614	0.81662	0.334148	Gm14724		FALSE	FALSE
2.05086	1.82995	1.94041	0.280593	0.335958	0.308275	0.362079	1.06557	0.308275	Gm14686		FALSE	FALSE
2.05086	5.13636	3.59361	0.136388	0	0.0681939	1.43754	0.81662	0.0681939	Gm15367		FALSE	FALSE
2.05086	3.35205	2.70146	0.280593	0.335958	0.308275	0.239231	0.130289	0.308275	Gm23320		FALSE	FALSE
2.05086	2.35761	2.20423	0.140296	0	0.0701482	0	0	0.0701482	Obp1b		FALSE	FALSE
2.05086	4.66957	3.36022	0.136388	0.255224	0.195806	0.719847	0.839878	0.195806	Gm14793		FALSE	FALSE
2.05086	2.60622	2.32854	0	0	0	0.599154	0.828249	0	Gm5760		FALSE	FALSE
2.05086	5.73167	3.89127	0.413072	0.111986	0.262529	0	0.402495	0.262529	P2ry10		FALSE	FALSE
2.05086	2.99014	2.5205	0	0.111986	0.0559929	0.357769	0.141918	0.0559929	Gm4913		FALSE	FALSE
2.05086	4.38373	3.2173	0.276684	0	0.138342	0.954768	0.390866	0.138342	Gm15152		FALSE	FALSE
2.05086	5.5287	3.78978	0	0.143238	0.0716189	0.478462	0.130289	0.0716189	Amd-ps1		FALSE	FALSE
2.04359	2.42526	2.23443	0.140296	0	0.0701482	0.239231	0.544413	0.0701482	Gm16412		FALSE	FALSE
2.04293	3.07301	2.55797	0.272776	0.143238	0.208007	0	0	0.208007	Gm21990		FALSE	FALSE
2.04293	3.75799	2.90046	0.140296	0	0.0701482	0.359924	0.141918	0.0701482	Gm25624		FALSE	FALSE
2.03566	2.89206	2.46386	0.280593	0	0.140296	0	0.130289	0.140296	Gm2223		FALSE	FALSE
2.03566	2.97493	2.50529	0.54946	0.111986	0.330723	0.478462	0.141918	0.330723	Gm26437		FALSE	FALSE
2.03566	3.9998	3.01773	0.416981	0.111986	0.264483	0.719847	1.04231	0.264483	Gm15065		FALSE	FALSE
2.03566	6.44708	4.24137	0.409163	0.255224	0.332193	0.239231	0.141918	0.332193	Gm14716		FALSE	FALSE
2.03566	3.1711	2.60338	0.420889	0.143238	0.282064	0.478462	0.272207	0.282064	Mir7673		FALSE	FALSE
2.03566	1.61177	1.82372	0.413072	1.66156	1.03731	2.14661	2.07062	1.03731	Gm5761		FALSE	FALSE
2.03566	1.92804	1.98185	0.413072	0.143238	0.278155	1.31685	0.141918	0.278155	Mir3473a		FALSE	FALSE
2.02839	3.92373	2.97606	0.409163	0.111986	0.260575	0.722002	0.946909	0.260575	Gm6568		FALSE	FALSE
2.02773	3.47215	2.74994	0	0	0	0.355614	0	0	Gm24268		FALSE	FALSE
2.02046	4.82009	3.42028	0.276684	0	0.138342	0.717692	0.544413	0.138342	Gm14561		FALSE	FALSE
2.02046	3.55502	2.78774	0.689756	0.111986	0.400871	2.51731	0.425754	0.400871	Rhox2g		FALSE	FALSE
2.02046	6.61962	4.32004	0.280593	0.255224	0.267908	1.56039	0.567672	0.267908	Gm40		FALSE	FALSE
2.02046	4.10469	3.06257	0	0	0	0.239231	0.130289	0	Gm22103		FALSE	FALSE
2.02046	3.20833	2.61439	0	0.111986	0.0559929	0.118538	1.0772	0.0559929	Gm14678		FALSE	FALSE
2.02046	3.69033	2.8554	0.413072	0.286476	0.349774	1.31685	0.272207	0.349774	Gm8722		FALSE	FALSE
2.02046	5.70124	3.86085	0.276684	0.111986	0.194335	0.118538	0.414125	0.194335	Gm15077		FALSE	FALSE
2.02046	5.46785	3.74415	0	0.111986	0.0559929	0.241386	1.37266	0.0559929	Gm8261		FALSE	FALSE
2.01319	5.86698	3.94009	0	0	0	0.355614	0.283836	0	Gm5752		FALSE	FALSE
2.01319	3.35205	2.68262	0.830053	0	0.415026	0.359924	0.272207	0.415026	Mir881		FALSE	FALSE
2.01319	7.4179	4.71554	0.136388	0.429713	0.283051	0.480617	0.946909	0.283051	Gm14768		FALSE	FALSE
2.01319	1.22785	1.62052	0.970349	2.22149	1.59592	4.05615	1.94033	1.59592	Gm17521		FALSE	FALSE
2.01319	7.14727	4.58023	0	0	0	0.959078	0.556042	0	n-R5s12		FALSE	FALSE
2.01253	3.70555	2.85904	0.140296	0.510447	0.325372	0.239231	0.130289	0.325372	Gm25061		FALSE	FALSE
2.00526	3.37407	2.68966	0	0	0	0.239231	0.686331	0	Gm14570		FALSE	FALSE
2.00526	3.26077	2.63301	0.280593	0.111986	0.196289	0.719847	0.544413	0.196289	Vgll1		FALSE	FALSE
2.00526	5.46785	3.73655	0.136388	0.111986	0.124187	0.596999	0.69796	0.124187	Pof1b		FALSE	FALSE
2.00526	1.84517	1.92521	1.5159	1.85428	1.68509	1.90954	2.28468	1.68509	H2afb3		FALSE	FALSE
2.00526	2.35761	2.18143	0.276684	0.143238	0.209961	1.19184	0.81662	0.209961	Gm15010		FALSE	FALSE
2.00526	3.45694	2.7311	0.136388	0.111986	0.124187	0.241386	0	0.124187	Gm22057		FALSE	FALSE
1.99799	1.62698	1.81249	0	0.111986	0.0559929	0.480617	0.272207	0.0559929	Gm14588		FALSE	FALSE
1.99799	3.55502	2.77651	0.833961	0.111986	0.472974	0.83623	0.828249	0.472974	Gm14705		FALSE	FALSE
1.99799	5.6488	3.82339	0	0.143238	0.0716189	0.603465	0.260577	0.0716189	Gm25006		FALSE	FALSE
1.99799	5.4154	3.7067	0	0.510447	0.255224	0.478462	0.402495	0.255224	Gm6982		FALSE	FALSE
1.99799	6.46909	4.23354	0.280593	0	0.140296	1.67246	0.414125	0.140296	Gdpd2		FALSE	FALSE
1.99799	5.86019	3.92909	0.140296	0.429713	0.285005	1.19831	0.828249	0.285005	Gm15031		FALSE	FALSE
1.99799	7.26057	4.62928	0.962532	0	0.481266	0.838385	0.272207	0.481266	Dcx		FALSE	FALSE
1.99799	4.72201	3.36	0.136388	0.143238	0.139813	0.838385	0.272207	0.139813	Gm15157		FALSE	FALSE
1.99006	5.67923	3.83464	0.140296	0.255224	0.19776	0.596999	0.556042	0.19776	Gm23613		FALSE	FALSE
1.99006	6.01751	4.00379	0.136388	0	0.0681939	0.596999	0.532784	0.0681939			FALSE	FALSE
1.99006	8.7066	5.34833	0.140296	0	0.0701482	0.241386	0.414125	0.0701482	Gm5127		FALSE	FALSE
1.98279	2.4777	2.23025	0.561186	0	0.280593	0.842695	0.532784	0.280593	Csnk2a1-ps		FALSE	FALSE
1.98279	4.03703	3.00991	0.280593	0	0.140296	0.237076	0.272207	0.140296	Adgrg4		FALSE	FALSE
1.98279	4.06746	3.02512	0	0.111986	0.0559929	0.719847	0.272207	0.0559929	Gm14718		FALSE	FALSE
1.98279	2.25952	2.12115	0.136388	0.111986	0.124187	0.355614	1.32615	0.124187	Gm14760		FALSE	FALSE
1.98279	3.23875	2.61077	0.136388	0	0.0681939	0.118538	0.532784	0.0681939			FALSE	FALSE
1.98279	2.7111	2.34694	0.140296	0	0.0701482	0.599154	0.674702	0.0701482	Gm15014		FALSE	FALSE
1.97486	4.1199	3.04738	0.553368	0.111986	0.332677	0.237076	0.283836	0.332677	Gm7190		FALSE	FALSE
1.97486	7.39588	4.68537	0.140296	0	0.0701482	0.948303	0.69796	0.0701482	A730046J19Rik		FALSE	FALSE
1.97486	2.41005	2.19245	0	0.111986	0.0559929	0.118538	0.69796	0.0559929	Gm15170		FALSE	FALSE
1.96759	3.72076	2.84417	0.970349	0.796923	0.883636	1.79315	1.23074	0.883636	Gm36995		FALSE	FALSE
1.96759	3.18631	2.57695	0.409163	0.223972	0.316567	0.359924	0.532784	0.316567	Gm9439		FALSE	FALSE
1.96759	3.95416	2.96087	0.276684	0	0.138342	1.54961	0.674702	0.138342	Rab33a		FALSE	FALSE
1.96759	4.78967	3.37863	0.830053	0.111986	0.471019	1.07331	0.544413	0.471019			FALSE	FALSE
1.96759	2.85483	2.41121	0.280593	0	0.140296	0.83623	0.414125	0.140296			FALSE	FALSE
1.96759	2.8244	2.39599	0.420889	0.111986	0.266438	0.237076	0.686331	0.266438	Gm5638		FALSE	FALSE
1.96759	5.01626	3.49193	0.416981	0.111986	0.264483	0.359924	0.970167	0.264483	Mir452		FALSE	FALSE
1.96759	3.92373	2.94566	0.136388	0.335958	0.236173	0.834075	0.69796	0.236173	Gm6758		FALSE	FALSE
1.96759	3.48737	2.72748	0.416981	0.223972	0.320476	0.476306	0.414125	0.320476	Gm14714		FALSE	FALSE
1.96759	3.11024	2.53891	0.140296	0.429713	0.285005	0.118538	0.532784	0.285005	Gm14788		FALSE	FALSE
1.96759	6.80057	4.38408	0.140296	0	0.0701482	0.719847	0.567672	0.0701482	Vsig4		FALSE	FALSE
1.96759	5.21923	3.59341	0.416981	0.111986	0.264483	0.478462	0.130289	0.264483	Gm14879		FALSE	FALSE
1.96759	3.38928	2.67843	0.280593	0	0.140296	0.480617	0.260577	0.140296	Gm14908		FALSE	FALSE
1.96759	4.05225	3.00992	0	0.111986	0.0559929	0	0.141918	0.0559929	Gm23277		FALSE	FALSE
1.96759	2.67387	2.32073	0	0	0	0.239231	0.141918	0	Gm15061		FALSE	FALSE
1.96759	8.16373	5.06566	0.276684	0.111986	0.194335	0.118538	0.544413	0.194335	Gm7312		FALSE	FALSE
1.96032	4.3533	3.15681	0.420889	0	0.210445	0.842695	0.141918	0.210445	n-R5s6		FALSE	FALSE
1.96032	3.60746	2.78389	0.420889	0.734419	0.577654	1.79746	1.36103	0.577654	Zfp36l3		FALSE	FALSE
1.96032	4.88775	3.42403	0	0	0	0.362079	0.260577	0	Gm8595		FALSE	FALSE
1.95966	3.84086	2.90026	0.272776	0	0.136388	0.359924	0.70959	0.136388	Gm7821		FALSE	FALSE
1.95966	3.59225	2.77595	0.280593	0.653685	0.467139	1.07546	1.78679	0.467139	Gm7841		FALSE	FALSE
1.95239	6.9443	4.44834	0.140296	0	0.0701482	0.359924	0.532784	0.0701482	Gm25202		FALSE	FALSE
1.95239	2.74153	2.34696	0.841778	0	0.420889	0.357769	0.283836	0.420889	Btbd35f21		FALSE	FALSE
1.95239	6.10038	4.02638	0.272776	0.111986	0.192381	0.719847	0.425754	0.192381	Mir223		FALSE	FALSE
1.95239	3.15588	2.55413	0.280593	0	0.140296	0.480617	0.130289	0.140296	Gm6418		FALSE	FALSE
1.95239	1.67943	1.81591	0.545551	0.286476	0.416013	1.19615	1.63324	0.416013	Gm15041		FALSE	FALSE
1.95239	4.02182	2.9871	0	0	0	0.237076	0.272207	0	Vmn1r239-ps		FALSE	FALSE
1.94511	3.77321	2.85916	0.136388	0.36721	0.251799	0.474151	1.23074	0.251799	Ssxa1		FALSE	FALSE
1.94511	3.08823	2.51667	0.136388	0.541699	0.339044	0.594844	0.272207	0.339044	Gm14585		FALSE	FALSE
1.94511	3.92373	2.93442	0	0.111986	0.0559929	0.357769	0.283836	0.0559929	Gm6754		FALSE	FALSE
1.94511	2.60622	2.27567	1.09892	0.398462	0.74869	0.357769	1.36103	0.74869	Gm15361		FALSE	FALSE
1.94511	5.85177	3.89844	0	0	0	0.478462	1.08883	0	Gm15385		FALSE	FALSE
1.94511	4.42937	3.18724	0.140296	0	0.0701482	0.241386	0.414125	0.0701482	Gm22552		FALSE	FALSE
1.94446	5.21243	3.57844	0.140296	0.255224	0.19776	0.599154	0.414125	0.19776			FALSE	FALSE
1.93718	5.46785	3.70251	0.136388	0.111986	0.124187	0.596999	0.283836	0.124187	Gm4789		FALSE	FALSE
1.93718	4.55627	3.24673	0.685847	0.143238	0.414543	1.43754	1.64487	0.414543	Rtl8c		FALSE	FALSE
1.93718	2.95971	2.44845	0.553368	0.111986	0.332677	0.596999	0.793361	0.332677	Mir505		FALSE	FALSE
1.93718	5.43742	3.6873	0	0.111986	0.0559929	0.241386	0.828249	0.0559929	Gm8876		FALSE	FALSE
1.93718	4.57148	3.25433	0.272776	0.111986	0.192381	0.834075	0.804991	0.192381	Gm14875		FALSE	FALSE
1.93718	5.26488	3.60103	0.140296	0.143238	0.141767	0.476306	0.532784	0.141767	Cysltr1		FALSE	FALSE
1.93718	5.26488	3.60103	0.553368	0	0.276684	0.362079	0.686331	0.276684	2010106E10Rik		FALSE	FALSE
1.93718	1.69464	1.81591	0.140296	0.143238	0.141767	0.596999	0.272207	0.141767	Gm14894		FALSE	FALSE
1.93718	6.15282	4.045	0.140296	0.111986	0.126141	0	0.390866	0.126141	Il13ra2		FALSE	FALSE
1.92991	5.5355	3.73271	0.54946	0	0.27473	0.118538	0.556042	0.27473	Gm14518		FALSE	FALSE
1.92991	4.42096	3.17543	0.136388	0	0.0681939	0.239231	0.425754	0.0681939	Gm6923		FALSE	FALSE
1.92991	3.04258	2.48625	0.136388	0	0.0681939	0.83623	1.24237	0.0681939	Rhox3g		FALSE	FALSE
1.92991	3.48737	2.70864	0	0.111986	0.0559929	0.241386	0.141918	0.0559929			FALSE	FALSE
1.92991	2.24431	2.08711	0.280593	0.335958	0.308275	0.599154	0.414125	0.308275	Gm25936		FALSE	FALSE
1.92991	5.03828	3.4841	0.280593	0.510447	0.39552	0.594844	0.674702	0.39552	Gm5395		FALSE	FALSE
1.92198	2.83961	2.3808	0	0.286476	0.143238	0.719847	0.674702	0.143238	Gm6019		FALSE	FALSE
1.92198	6.26612	4.09405	0.561186	0.447943	0.504565	1.07762	0.414125	0.504565	Bmp15		FALSE	FALSE
1.92198	3.34364	2.63281	0	0	0	0.357769	0.81662	0	Rhox4g		FALSE	FALSE
1.92198	3.85608	2.88903	0.136388	0.223972	0.18018	0.237076	0	0.18018	Gm14605		FALSE	FALSE
1.92198	5.71646	3.81922	0	0.143238	0.0716189	0.239231	0.283836	0.0716189	Gm14592		FALSE	FALSE
1.92198	0.399139	1.16056	1.65229	2.7137	2.183	1.07546	1.89382	2.183	Gm14590		FALSE	FALSE
1.92198	5.31732	3.61965	0.280593	0.223972	0.252282	0.478462	0	0.252282	Gm6325		FALSE	FALSE
1.92198	2.50813	2.21506	0	0	0	0.118538	0.141918	0	Gm14905		FALSE	FALSE
1.92198	5.03828	3.48013	0.413072	0.255224	0.334148	0.120693	0.958538	0.334148	Mir98		FALSE	FALSE
1.92198	3.30641	2.6142	0.280593	0.143238	0.211915	0.476306	0.839878	0.211915	Gm25795		FALSE	FALSE
1.91471	2.67387	2.29429	0	0	0	0.838385	2.71044	0	Gm14577		FALSE	FALSE
1.91471	4.24	3.07736	0.420889	0	0.210445	1.07977	0.556042	0.210445	Sh2d1a		FALSE	FALSE
1.91471	3.93895	2.92683	0.280593	0.223972	0.252282	0.482772	0.556042	0.252282			FALSE	FALSE
1.91471	6.1156	4.01515	0	0.111986	0.0559929	1.43323	0.402495	0.0559929	Gpr119		FALSE	FALSE
1.91471	3.41971	2.66721	0.54946	0.223972	0.386716	1.56254	0.651443	0.386716	Mir363		FALSE	FALSE
1.91471	3.45694	2.68582	0.416981	0	0.20849	0.239231	0.532784	0.20849	Gm14677		FALSE	FALSE
1.91471	6.89866	4.40669	0	0.36721	0.183605	0.239231	0.283836	0.183605	Gm14832		FALSE	FALSE
1.91471	4.75244	3.33358	0.140296	0.223972	0.182134	1.79531	1.36103	0.182134	Gm16511		FALSE	FALSE
1.91471	6.01751	3.96611	0.685847	0.223972	0.45491	0.842695	0.69796	0.45491	Kir3dl2		FALSE	FALSE
1.91471	4.73042	3.32257	0	0.111986	0.0559929	0.476306	0.283836	0.0559929	Gm23381		FALSE	FALSE
1.91471	6.44708	4.1809	0	0.255224	0.127612	0.237076	0.283836	0.127612	Gm15228		FALSE	FALSE
1.90678	3.02737	2.46708	0	0	0	0.956923	0.283836	0	Gm14349		FALSE	FALSE
1.90678	7.13206	4.51942	0.416981	0.143238	0.280109	0.952613	0.532784	0.280109	Gm2182		FALSE	FALSE
1.90678	4.62393	3.26535	0.136388	1.66156	0.898973	0.838385	3.20833	0.898973	Gm14615		FALSE	FALSE
1.90678	6.19847	4.05262	0	0.335958	0.167979	0.120693	0.272207	0.167979	Gm23557		FALSE	FALSE
1.89951	4.51904	3.20928	0.416981	0.447943	0.432462	0.359924	0.283836	0.432462	Gm14564		FALSE	FALSE
1.89951	4.48861	3.19406	0.280593	0	0.140296	0.717692	0.804991	0.140296	Gm14653		FALSE	FALSE
1.89951	3.1711	2.5353	1.2314	0.223972	0.727685	1.92031	0.781732	0.727685	Mir92-2		FALSE	FALSE
1.89951	6.1156	4.00755	0.140296	0.111986	0.126141	0.118538	0.283836	0.126141	Gm6062		FALSE	FALSE
1.89951	3.60746	2.75349	0	0.398462	0.199231	0.357769	0.141918	0.199231	Gm9126		FALSE	FALSE
1.89951	3.53981	2.71966	0.276684	0.255224	0.265954	0.120693	1.52621	0.265954	Gm14918		FALSE	FALSE
1.89951	2.56057	2.23004	0.280593	0.429713	0.355153	1.31469	2.29631	0.355153	Gm16410		FALSE	FALSE
1.89951	2.06335	1.98143	4.55552	1.24487	2.90019	1.91169	2.47312	2.90019	Gm15040		FALSE	FALSE
1.89224	4.30086	3.09655	0.140296	0.111986	0.126141	1.19831	0.686331	0.126141	Gm15153		FALSE	FALSE
1.88431	2.69589	2.2901	0.136388	0.111986	0.124187	0.359924	0.544413	0.124187	Gm10490		FALSE	FALSE
1.88431	3.93895	2.91163	0.276684	0.572951	0.424818	0.478462	0.958538	0.424818	Gm14867		FALSE	FALSE
1.88431	3.69033	2.78732	0.420889	0.36721	0.394049	0.478462	0.272207	0.394049	Gm14539		FALSE	FALSE
1.88431	3.67512	2.77971	0.276684	0.111986	0.194335	1.07762	1.21912	0.194335	Rhox2-ps		FALSE	FALSE
1.88431	2.9377	2.411	1.51199	0.223972	0.867982	1.92031	0.781732	0.867982	Mir19b-2		FALSE	FALSE
1.88431	5.31732	3.60081	0.140296	0	0.0701482	0.599154	0.70959	0.0701482	Mir224		FALSE	FALSE
1.88431	4.50383	3.19407	0.970349	0.223972	0.59716	0.239231	0.260577	0.59716	Gm26041		FALSE	FALSE
1.88431	2.25952	2.07191	0.136388	0.36721	0.251799	1.07546	0.141918	0.251799	Pgr15l		FALSE	FALSE
1.88431	3.11024	2.49727	0.140296	0.223972	0.182134	0.478462	0.521155	0.182134	Gm9670		FALSE	FALSE
1.88431	2.04134	1.96282	0.280593	0.111986	0.196289	0.241386	0.390866	0.196289	Gm7416		FALSE	FALSE
1.88431	4.10469	2.9945	0	0	0	0.120693	0.414125	0	Gm8682		FALSE	FALSE
1.87704	6.05474	3.96589	0.140296	0.111986	0.126141	0.118538	0.69796	0.126141	Gm5391		FALSE	FALSE
1.87704	3.55502	2.71603	0	0	0	0.596999	0.958538	0	Gm14767		FALSE	FALSE
1.87638	6.36421	4.12029	0.553368	0	0.276684	0.954768	0.556042	0.276684	Gm15364		FALSE	FALSE
1.87638	4.83531	3.35584	0.841778	0	0.420889	0.715537	0.402495	0.420889	Gm15049		FALSE	FALSE
1.86911	7.09483	4.48197	0	0.223972	0.111986	0.357769	0.260577	0.111986	Gm14448		FALSE	FALSE
1.86911	4.1199	2.99451	0	1.66156	0.830779	0.474151	1.63324	0.830779	Gm14527		FALSE	FALSE
1.86911	5.03828	3.45369	0.272776	0	0.136388	0.241386	1.20749	0.136388			FALSE	FALSE
1.86911	5.19722	3.53316	0.416981	0.622433	0.519707	0.362079	0.686331	0.519707	Gm14638		FALSE	FALSE
1.86911	4.27043	3.06977	0	0.111986	0.0559929	0.118538	0.532784	0.0559929	Obp1a		FALSE	FALSE
1.86911	4.31607	3.09259	0	0	0	0.480617	0.839878	0	Gm8770		FALSE	FALSE
1.86911	4.69158	3.28034	0.140296	0	0.0701482	0.842695	0.272207	0.0701482	Gm14806		FALSE	FALSE
1.86911	3.1711	2.5201	0.416981	0	0.20849	0.599154	0.674702	0.20849	Gm4914		FALSE	FALSE
1.86911	2.17665	2.02288	0.140296	0.36721	0.253753	0.355614	0.544413	0.253753	Gm14986		FALSE	FALSE
1.86911	3.75799	2.81355	0.140296	0.143238	0.141767	0.118538	0.130289	0.141767	Mir764		FALSE	FALSE
1.86911	6.1156	3.99235	0.140296	0	0.0701482	0.359924	0.390866	0.0701482	Gm8569		FALSE	FALSE
1.86911	4.45138	3.16025	0.136388	0.143238	0.139813	0.241386	0.390866	0.139813	Gm4997		FALSE	FALSE
1.86911	2.24431	2.05671	2.06536	4.2763	3.17083	1.91169	2.61504	3.17083	Gm15241		FALSE	FALSE
1.86911	4.22479	3.04695	0.272776	0.223972	0.248374	0.357769	0.414125	0.248374	Gm15204		FALSE	FALSE
1.86184	5.71646	3.78915	0.140296	0.143238	0.141767	0.952613	1.06557	0.141767	Atp1b4		FALSE	FALSE
1.85457	4.42096	3.13776	0	0	0	0.118538	1.21912	0	Tsix		FALSE	FALSE
1.85391	2.72632	2.29011	0.830053	0	0.415026	0.480617	0.141918	0.415026	Mir880		FALSE	FALSE
1.85391	4.72201	3.28796	0.420889	0	0.210445	0.359924	0.425754	0.210445	Gm22785		FALSE	FALSE
1.85391	8.14172	4.99781	0.136388	0	0.0681939	0.362079	0.414125	0.0681939	Cnga2		FALSE	FALSE
1.85391	2.7043	2.2791	0.557277	0.255224	0.40625	0.362079	0.272207	0.40625	Gm8880		FALSE	FALSE
1.85391	3.52459	2.68925	0.140296	0.143238	0.141767	1.19615	0.283836	0.141767	Gm14847		FALSE	FALSE
1.85391	3.93895	2.89643	0.280593	0	0.140296	1.08193	1.74027	0.140296	Magee2		FALSE	FALSE
1.85391	2.72632	2.29011	0.54946	0	0.27473	0.241386	0.402495	0.27473	Gm7340		FALSE	FALSE
1.85391	6.55196	4.20294	0	0.111986	0.0559929	0.241386	0.283836	0.0559929	Gm14930		FALSE	FALSE
1.84664	2.75674	2.30169	0.136388	0	0.0681939	0.239231	0.283836	0.0681939	Gm14747		FALSE	FALSE
1.84664	5.16679	3.50671	0.140296	0	0.0701482	0.478462	0.272207	0.0701482	Pcna-ps1		FALSE	FALSE
1.84664	4.91818	3.38241	0.280593	0	0.140296	0.118538	0.260577	0.140296	Gm14923		FALSE	FALSE
1.84664	3.48737	2.667	0.140296	0	0.0701482	1.55177	0.414125	0.0701482	Gm7790		FALSE	FALSE
1.84664	5.81454	3.83059	0.416981	0.429713	0.423347	0.362079	0.532784	0.423347	Gm23798		FALSE	FALSE
1.83936	6.03273	3.93605	0	0.111986	0.0559929	0.480617	0.283836	0.0559929	Gm14542		FALSE	FALSE
1.83871	2.65866	2.24868	0.140296	0	0.0701482	0.478462	0	0.0701482	Gm14355		FALSE	FALSE
1.83871	4.79808	3.31839	0.140296	0.111986	0.126141	0.476306	0.130289	0.126141	Gm4853		FALSE	FALSE
1.83871	3.47215	2.65543	1.3756	0.223972	0.799788	0.84054	0.958538	0.799788	Gm14830		FALSE	FALSE
1.83871	3.60746	2.72308	0.140296	0	0.0701482	0.476306	0.521155	0.0701482	Gm23404		FALSE	FALSE
1.83143	5.05349	3.44246	0.140296	0	0.0701482	0.599154	0.69796	0.0701482	Gm9085		FALSE	FALSE
1.83143	3.57024	2.70084	0.140296	0.111986	0.126141	0	0.272207	0.126141	Gm14568		FALSE	FALSE
1.83143	5.86698	3.84921	0	0	0	0.60131	0.556042	0	Gm6024		FALSE	FALSE
1.83143	2.74153	2.28648	0.276684	0.111986	0.194335	0.359924	0	0.194335	Brs3		FALSE	FALSE
1.83143	4.2332	3.03232	0.409163	0	0.204582	0.724158	0.544413	0.204582	Opn1mw		FALSE	FALSE
1.83143	3.26077	2.5461	0.136388	0.510447	0.323418	1.18969	0.958538	0.323418	Gm8754		FALSE	FALSE
1.83143	3.35205	2.59174	0.140296	0	0.0701482	0.599154	0.556042	0.0701482	Gm14796		FALSE	FALSE
1.83143	6.61282	4.22213	0	0.111986	0.0559929	0.596999	0.130289	0.0559929	A630033H20Rik		FALSE	FALSE
1.83143	3.30641	2.56892	0.140296	1.46884	0.804567	0.596999	2.03573	0.804567	Gm14916		FALSE	FALSE
1.83143	3.08823	2.45983	0.689756	0.255224	0.47249	1.79746	3.75275	0.47249	Xkrx		FALSE	FALSE
1.83143	2.64345	2.23744	0.140296	0.255224	0.19776	0.480617	1.94033	0.19776	Gm4995		FALSE	FALSE
1.83143	5.02306	3.42725	0.413072	0	0.206536	0.834075	0.141918	0.206536	Itih5l-ps		FALSE	FALSE
1.82416	3.47215	2.64816	0.276684	0	0.138342	0.599154	0.272207	0.138342	Gm26475		FALSE	FALSE
1.8235	4.73722	3.28036	0.280593	0.255224	0.267908	0.84054	0.141918	0.267908	Mir188		FALSE	FALSE
1.8235	7.79502	4.80926	0.420889	0	0.210445	0.717692	0	0.210445	Gm14723		FALSE	FALSE
1.81623	3.63789	2.72706	0.970349	0.796923	0.883636	1.79315	1.23074	0.883636	Cacna1f		FALSE	FALSE
1.81623	2.50813	2.16218	0.553368	0.255224	0.404296	0.239231	0.663073	0.404296	Gm14593		FALSE	FALSE
1.81623	2.10899	1.96261	0.272776	0	0.136388	0.482772	0.402495	0.136388	Gm8111		FALSE	FALSE
1.81623	1.22785	1.52204	1.10283	3.90909	2.50596	2.98715	2.03573	2.50596	Gm27838		FALSE	FALSE
1.81623	3.02057	2.4184	0.413072	0	0.206536	0.954768	1.12371	0.206536	Gm27843		FALSE	FALSE
1.81623	6.34899	4.08261	0.276684	0.286476	0.28158	0.120693	0.828249	0.28158	Gm14922		FALSE	FALSE
1.80896	2.74153	2.27525	0.272776	0	0.136388	1.43538	0.556042	0.136388	Kcnd1		FALSE	FALSE
1.80896	3.96938	2.88917	0.140296	0	0.0701482	0.954768	0.425754	0.0701482	Gm25481		FALSE	FALSE
1.80896	3.45694	2.63295	0.140296	0	0.0701482	0	0.414125	0.0701482	Gm7113		FALSE	FALSE
1.80103	3.04258	2.42181	0	0	0	0.120693	0	0	Gm14643		FALSE	FALSE
1.80103	1.14497	1.473	0.96644	3.54188	2.25416	1.91169	4.59262	2.25416	Gm14612		FALSE	FALSE
1.80103	2.45569	2.12836	1.92506	0.223972	1.07452	2.15954	0.781732	1.07452	Mir20b		FALSE	FALSE
1.80103	4.48861	3.14482	0	0.111986	0.0559929	0.60131	0.141918	0.0559929	Gm26487		FALSE	FALSE
1.80103	3.72076	2.7609	0.140296	0	0.0701482	0	0.130289	0.0701482	Gm14659		FALSE	FALSE
1.80103	4.43617	3.1186	0.557277	0.223972	0.390624	0.717692	0.414125	0.390624	Gm3931		FALSE	FALSE
1.80103	2.83961	2.32032	0	0	0	0.239231	0.283836	0	Gm14926		FALSE	FALSE
1.80103	2.74153	2.27128	0	0.223972	0.111986	0.239231	0.272207	0.111986	Gm25825		FALSE	FALSE
1.80103	2.90727	2.35415	0.685847	0.223972	0.45491	1.07546	1.46806	0.45491	Htr2c		FALSE	FALSE
1.80103	5.16679	3.48391	0.701482	0.335958	0.51872	0.838385	0.686331	0.51872			FALSE	FALSE
1.79376	6.44708	4.12042	0.54946	0	0.27473	0.722002	0.414125	0.27473	Gm14504		FALSE	FALSE
1.79376	6.16804	3.9809	0.276684	0.143238	0.209961	0.474151	0.414125	0.209961	Otc		FALSE	FALSE
1.79376	5.55072	3.67224	0	0.111986	0.0559929	0.959078	0.674702	0.0559929	Gm6539		FALSE	FALSE
1.79376	3.23875	2.51626	0.280593	0.429713	0.355153	1.20046	0.935279	0.355153	Gm7123		FALSE	FALSE
1.78583	1.94325	1.86454	0	0.143238	0.0716189	0.359924	0.141918	0.0716189	Btbd35f23		FALSE	FALSE
1.78583	3.07301	2.42942	0	0.286476	0.143238	0.838385	0.414125	0.143238	Gm14761		FALSE	FALSE
1.78583	4.27043	3.02813	0.420889	0	0.210445	0.241386	0.521155	0.210445	Gm5759		FALSE	FALSE
1.78583	4.45818	3.12201	0.136388	0	0.0681939	0.362079	1.62161	0.0681939	Gm6092		FALSE	FALSE
1.78583	3.99139	2.88861	0.413072	0.255224	0.334148	0.596999	0.402495	0.334148	Dach2		FALSE	FALSE
1.78583	7.51598	4.65091	0.545551	0.255224	0.400387	0.715537	0.390866	0.400387	Gm24380		FALSE	FALSE
1.78583	4.2332	3.00952	0.280593	0.143238	0.211915	0.713382	0.283836	0.211915	Gm15058		FALSE	FALSE
1.77856	4.54105	3.15981	0.280593	0	0.140296	0.722002	0	0.140296	Gm14332		FALSE	FALSE
1.77856	1.31072	1.54464	1.10674	0.223972	0.665354	2.27592	0.663073	0.665354	Gm5124		FALSE	FALSE
1.77856	4.28564	3.0321	0.557277	0.255224	0.40625	0.478462	0.141918	0.40625	Gm14620		FALSE	FALSE
1.77856	3.08823	2.43339	0.276684	0.286476	0.28158	0.954768	0.946909	0.28158			FALSE	FALSE
1.77856	5.56593	3.67225	0	0	0	0.478462	0.958538	0	Gm14802		FALSE	FALSE
1.77856	1.59656	1.68756	0.553368	1.02089	0.787132	1.194	0.935279	0.787132	Gm14901		FALSE	FALSE
1.77856	5.15158	3.46507	0.276684	0.111986	0.194335	0.599154	0.556042	0.194335	Gm14861		FALSE	FALSE
1.77856	5.98708	3.88282	0	0.111986	0.0559929	0.959078	0.970167	0.0559929	Gm15105		FALSE	FALSE
1.77063	6.65846	4.21455	0.958623	0	0.479312	0.599154	0.272207	0.479312	Mir767		FALSE	FALSE
1.77063	3.47215	2.62139	0.140296	0.143238	0.141767	0.480617	0.686331	0.141767	Cldn34-ps		FALSE	FALSE
1.76336	6.32698	4.04517	0.689756	0.36721	0.528483	1.55608	0.981796	0.528483	Psmb6-ps		FALSE	FALSE
1.76336	3.95416	2.85876	0.136388	0.111986	0.124187	0.478462	0.272207	0.124187	Gm14519		FALSE	FALSE
1.76336	5.3021	3.53273	0.413072	0.653685	0.533379	0.956923	0.686331	0.533379	Rhox11-ps1		FALSE	FALSE
1.76336	5.28689	3.52512	0.136388	0	0.0681939	0.237076	0.674702	0.0681939	Gm14551		FALSE	FALSE
1.76336	2.75674	2.26005	0.276684	0.111986	0.194335	0.357769	0.686331	0.194335	Gm14581		FALSE	FALSE
1.76336	4.32287	3.04311	0.416981	0.398462	0.407721	0	0.793361	0.407721	Gm4909		FALSE	FALSE
1.76336	4.68478	3.22407	0.140296	0	0.0701482	0.362079	0.663073	0.0701482	Gm14741		FALSE	FALSE
1.76336	3.26077	2.51206	0.276684	0.111986	0.194335	1.19831	0.793361	0.194335	Gm27285		FALSE	FALSE
1.76336	5.09914	3.43125	0.272776	0	0.136388	0.362079	0.141918	0.136388	Gm24522		FALSE	FALSE
1.75543	6.49272	4.12408	0	0.255224	0.127612	0.237076	0.839878	0.127612	Ndp		FALSE	FALSE
1.75543	4.81168	3.28355	0	0	0	0.480617	1.4448	0	Gm6480		FALSE	FALSE
1.75543	1.72507	1.74025	0.276684	0.541699	0.409192	0.719847	1.47969	0.409192	Ldoc1		FALSE	FALSE
1.75543	4.08947	2.92245	0.413072	0.510447	0.46176	0.239231	0.402495	0.46176	Gm4773		FALSE	FALSE
1.75543	2.92249	2.33896	0.136388	0.111986	0.124187	0.239231	0.804991	0.124187	Gm14915		FALSE	FALSE
1.75543	3.22354	2.48948	0.272776	0.255224	0.264	0.359924	0.260577	0.264	Gm5863		FALSE	FALSE
1.75543	3.70555	2.73049	0.136388	0.36721	0.251799	0.60131	1.50295	0.251799	Gm15154		FALSE	FALSE
1.75543	4.94861	3.35202	0.553368	0	0.276684	0.478462	0.674702	0.276684	Gm15018		FALSE	FALSE
1.75543	2.591	2.17322	0.272776	2.12252	1.19765	0.480617	2.44986	1.19765	Gm15294		FALSE	FALSE
1.74816	0.964019	1.35609	0.136388	0	0.0681939	0.357769	0.272207	0.0681939	Gm15254		FALSE	FALSE
1.74816	6.18325	3.96571	0.561186	0	0.280593	0.838385	0.935279	0.280593	Gm14395		FALSE	FALSE
1.74816	5.90421	3.82619	0.693665	0.940161	0.816913	1.79531	0.567672	0.816913	Rpl22-ps1		FALSE	FALSE
1.74816	4.27043	3.00929	0	0.143238	0.0716189	0.599154	0.390866	0.0716189	Gm22083		FALSE	FALSE
1.74816	3.35885	2.5535	0.420889	0	0.210445	0.599154	0.272207	0.210445	Gm14502		FALSE	FALSE
1.74816	2.37282	2.06049	0.833961	0	0.416981	1.20046	0.283836	0.416981	Gm6829		FALSE	FALSE
1.74816	4.7	3.22408	0.272776	0	0.136388	0.241386	0.272207	0.136388	Gm7164		FALSE	FALSE
1.74816	4.31607	3.03211	0.140296	0.143238	0.141767	1.44185	1.50295	0.141767	Sash3		FALSE	FALSE
1.74816	2.37282	2.06049	0.553368	0	0.276684	0.118538	0.81662	0.276684	Gm8864		FALSE	FALSE
1.74816	5.45263	3.60039	0.276684	0.111986	0.194335	0.359924	0.141918	0.194335	Gm14782		FALSE	FALSE
1.74816	4.09789	2.92302	0.697573	0.447943	0.572758	0.478462	0.272207	0.572758	Gm16394		FALSE	FALSE
1.74816	5.73847	3.74331	0	0	0	0.362079	0.272207	0	Gm24577		FALSE	FALSE
1.74816	4.7068	3.22748	0	0	0	0.362079	0.532784	0	Gm27510		FALSE	FALSE
1.74816	2.89206	2.32011	0.280593	0.111986	0.196289	0.599154	1.36103	0.196289	Gm20489		FALSE	FALSE
1.74816	2.64345	2.1958	0.136388	0	0.0681939	1.55608	0.402495	0.0681939	Gm27987		FALSE	FALSE
1.74816	4.64755	3.19786	0	0.286476	0.143238	1.194	1.12371	0.143238	Gm379		FALSE	FALSE
1.74816	3.80363	2.7759	0	0.111986	0.0559929	0.359924	0.283836	0.0559929	Gm16373		FALSE	FALSE
1.74816	2.90727	2.32771	0.420889	0.111986	0.266438	0.357769	1.76353	0.266438	Gm7485		FALSE	FALSE
1.74816	3.66832	2.70824	0	0.111986	0.0559929	0.239231	0.839878	0.0559929	Gm22139		FALSE	FALSE
1.74816	1.19742	1.47279	0.409163	0.559929	0.484546	1.67893	1.51458	0.484546	Gm14990		FALSE	FALSE
1.74816	3.65991	2.70403	0.409163	0	0.204582	0.952613	0.839878	0.204582	Gm24687		FALSE	FALSE
1.74089	5.70124	3.72106	0	0.143238	0.0716189	0.963388	0	0.0716189	Gm14799		FALSE	FALSE
1.74089	4.90297	3.32193	0.140296	0	0.0701482	0.239231	0.839878	0.0701482	Gm24470		FALSE	FALSE
1.74023	4.37531	3.05777	0.140296	0	0.0701482	1.92031	0.390866	0.0701482	Gm14695		FALSE	FALSE
1.74023	3.57024	2.65523	0.280593	0	0.140296	0.357769	0.793361	0.140296	Gm14898		FALSE	FALSE
1.74023	5.38497	3.5626	0	0.223972	0.111986	0.599154	0.283836	0.111986	Gm8475		FALSE	FALSE
1.73296	3.38928	2.56112	0.140296	0.111986	0.126141	0.83192	0.260577	0.126141	n-R5s5		FALSE	FALSE
1.73296	3.78842	2.76069	0	0.111986	0.0559929	1.07331	1.18423	0.0559929	Gm8545		FALSE	FALSE
1.73296	4.03703	2.88499	0.416981	0.255224	0.336102	0.362079	0.81662	0.336102	Gm14843		FALSE	FALSE
1.73296	2.591	2.16198	0.685847	0.223972	0.45491	0.596999	0.532784	0.45491	Gm27798		FALSE	FALSE
1.73296	1.94325	1.8381	0.140296	0.111986	0.126141	0.237076	0.272207	0.126141	Gm22090		FALSE	FALSE
1.73296	4.43617	3.08456	0.420889	0	0.210445	0.357769	0.69796	0.210445	Mir361		FALSE	FALSE
1.73296	4.38373	3.05834	0.413072	0	0.206536	0.359924	0.141918	0.206536	Gm27414		FALSE	FALSE
1.73296	4.08947	2.91122	0.416981	0.255224	0.336102	0.120693	1.254	0.336102	Gm24460		FALSE	FALSE
1.73296	1.82995	1.78145	0.280593	0.286476	0.283534	0.120693	1.62161	0.283534	4930503H13Rik		FALSE	FALSE
1.72569	5.40019	3.56294	0.136388	0.255224	0.195806	1.08193	0	0.195806	Gm14893		FALSE	FALSE
1.72569	3.14067	2.43318	0.545551	0.429713	0.487632	0.599154	1.0772	0.487632	Gm14912		FALSE	FALSE
1.72503	4.25521	2.99012	0.276684	0	0.138342	0.237076	0.425754	0.138342	Gm6441		FALSE	FALSE
1.71776	4.90297	3.31036	0.557277	0	0.278639	1.55177	0.663073	0.278639	Gm14509		FALSE	FALSE
1.71776	4.18756	2.95266	0.409163	0.223972	0.316567	0.362079	0.272207	0.316567	Gm14505		FALSE	FALSE
1.71776	2.35761	2.03768	0.420889	0.255224	0.338056	0.599154	0.272207	0.338056	Syn1		FALSE	FALSE
1.71776	5.91943	3.81859	0.140296	0	0.0701482	0.118538	0.141918	0.0701482	Gm6071		FALSE	FALSE
1.71776	1.8756	1.79668	0	0	0	0.120693	0.141918	0	Gm21883		FALSE	FALSE
1.71776	6.40144	4.0596	2.91886	0.510447	1.71466	2.64016	2.99427	1.71466	Rhox2d		FALSE	FALSE
1.71776	2.20708	1.96242	2.47843	0.223972	1.3512	2.03885	1.06557	1.3512	Mir18b		FALSE	FALSE
1.71776	3.75799	2.73787	0	0.286476	0.143238	0.838385	0.674702	0.143238	Gm8839		FALSE	FALSE
1.71776	3.02737	2.37256	0.140296	0.877657	0.508977	0.359924	1.0772	0.508977	Gm27733		FALSE	FALSE
1.71776	4.72201	3.21988	0.54946	0	0.27473	0.120693	0.686331	0.27473	Gm15001		FALSE	FALSE
1.71776	5.63359	3.67567	0.140296	0	0.0701482	0.596999	0.804991	0.0701482	Hmgb1-ps2		FALSE	FALSE
1.71776	4.3533	3.03553	0.416981	0	0.20849	0.241386	0.69796	0.20849	Gm6451		FALSE	FALSE
1.71776	3.92373	2.82074	0.561186	0.286476	0.423831	0.834075	0.851508	0.423831	Gm15185		FALSE	FALSE
1.71048	5.26488	3.48768	0.280593	0	0.140296	0.476306	0.828249	0.140296	Gm14538		FALSE	FALSE
1.71048	3.84086	2.77567	0.136388	0.335958	0.236173	0.359924	0.686331	0.236173	Gm25023		FALSE	FALSE
1.71048	2.53856	2.12452	0.276684	0	0.138342	0.596999	0.567672	0.138342	Gm8163		FALSE	FALSE
1.71048	3.96938	2.83993	0.140296	0	0.0701482	0.239231	0.804991	0.0701482	Rpl7a-ps13		FALSE	FALSE
1.71048	5.21923	3.46486	0.140296	0.398462	0.269379	0.359924	0.141918	0.269379	Gm5392		FALSE	FALSE
1.71048	5.00785	3.35917	0.272776	0	0.136388	0.596999	0.402495	0.136388	Gm15196		FALSE	FALSE
1.70255	2.46249	2.08252	0.140296	0.111986	0.126141	0.717692	0.663073	0.126141	Gm14353		FALSE	FALSE
1.70255	3.0578	2.38018	0.280593	0	0.140296	1.43538	0.272207	0.140296			FALSE	FALSE
1.70255	2.29675	1.99965	0.140296	0.223972	0.182134	0.956923	0.283836	0.182134	Gm16405		FALSE	FALSE
1.70255	3.55502	2.62879	0.136388	0.255224	0.195806	0.480617	0.272207	0.195806	Gm14673		FALSE	FALSE
1.70255	2.8244	2.26348	0.140296	0.111986	0.126141	0.357769	0.69796	0.126141	Mir871		FALSE	FALSE
1.69528	3.78842	2.74185	0.140296	0.143238	0.141767	0.480617	0.414125	0.141767	Gm25552		FALSE	FALSE
1.69528	5.70124	3.69826	0	0.111986	0.0559929	0.239231	0.283836	0.0559929	Mir221		FALSE	FALSE
1.69528	5.16679	3.43104	0.140296	0.111986	0.126141	0.239231	0.283836	0.126141	Mir222		FALSE	FALSE
1.69528	5.71646	3.70587	0.416981	0.111986	0.264483	0.717692	0.544413	0.264483	Gm6938		FALSE	FALSE
1.69528	2.72632	2.2108	0.409163	0	0.204582	0.359924	0.130289	0.204582	Gm24493		FALSE	FALSE
1.69528	3.07301	2.38415	0.140296	0	0.0701482	0.120693	0.283836	0.0701482	Gm4987		FALSE	FALSE
1.69528	4.04383	2.86956	0.272776	0.111986	0.192381	0.599154	0.674702	0.192381	Gm14846		FALSE	FALSE
1.69528	3.8865	2.79089	0.140296	0.335958	0.238127	0.362079	0	0.238127	Gm8916		FALSE	FALSE
1.69528	3.38928	2.54228	0.280593	0	0.140296	0	0.556042	0.140296	Gm8424		FALSE	FALSE
1.68735	5.21923	3.45329	0.416981	0.684937	0.550959	1.319	0.674702	0.550959	Gm9430		FALSE	FALSE
1.68735	5.94986	3.8186	0	0.223972	0.111986	0.241386	0.781732	0.111986	Gm26194		FALSE	FALSE
1.68735	4.96382	3.32559	0.136388	0.111986	0.124187	0.120693	0.272207	0.124187	Gm15033		FALSE	FALSE
1.68735	5.96507	3.82621	0.409163	0.143238	0.276201	0.118538	0.804991	0.276201	Gm8648		FALSE	FALSE
1.68008	2.57579	2.12794	0	0.479195	0.239598	0.359924	0.141918	0.239598	Gm5925		FALSE	FALSE
1.68008	2.24431	1.96219	2.07318	5.15396	3.61357	5.02816	3.28974	3.61357	Flicr		FALSE	FALSE
1.68008	4.13512	2.9076	0.276684	0.111986	0.194335	0.596999	0	0.194335	Gm14529		FALSE	FALSE
1.68008	1.31072	1.4954	0.413072	0.286476	0.349774	1.79315	2.05899	0.349774	Spin2e		FALSE	FALSE
1.68008	4.06746	2.87377	0.420889	0	0.210445	0.959078	0.425754	0.210445	Gm7722		FALSE	FALSE
1.68008	3.04258	2.36133	0	0.111986	0.0559929	0.120693	0.141918	0.0559929	Mir504		FALSE	FALSE
1.68008	4.22479	2.95243	0	0.223972	0.111986	0.596999	0.92365	0.111986	Gm14748		FALSE	FALSE
1.68008	4.21799	2.94903	0.545551	0	0.272776	0.83623	0.567672	0.272776	Il1rapl1		FALSE	FALSE
1.68008	1.95847	1.81927	0.280593	0.143238	0.211915	0.596999	1.06557	0.211915	Gm15003		FALSE	FALSE
1.68008	4.05225	2.86616	0.136388	0.286476	0.211432	0.954768	1.47969	0.211432	Gm6322		FALSE	FALSE
1.68008	3.81885	2.74946	0.413072	0.143238	0.278155	0.84054	1.77516	0.278155	Gm6382		FALSE	FALSE
1.68008	4.03703	2.85856	0	0.622433	0.311217	0.84054	0.390866	0.311217	Gm15191		FALSE	FALSE
1.67281	4.87254	3.27267	0.136388	0.479195	0.307792	0.480617	0.130289	0.307792	Mir3472		FALSE	FALSE
1.67215	4.66957	3.17086	0.140296	0	0.0701482	1.07115	0.272207	0.0701482	Gm25728		FALSE	FALSE
1.67215	7.0644	4.36828	0.140296	0	0.0701482	1.07331	0.828249	0.0701482	Gm26314		FALSE	FALSE
1.66488	3.42651	2.54569	0.136388	0.111986	0.124187	0.359924	0.674702	0.124187	Gm10491		FALSE	FALSE
1.66488	7.35866	4.51177	0.272776	0.335958	0.304367	1.79746	0.958538	0.304367	Gm14515		FALSE	FALSE
1.66488	1.84517	1.75502	0	0.223972	0.111986	0.722002	0.390866	0.111986	Gm2012		FALSE	FALSE
1.66488	5.35455	3.50971	0.413072	0.111986	0.262529	0.596999	0.414125	0.262529	Gm14575		FALSE	FALSE
1.66488	4.66957	3.16722	0	0.111986	0.0559929	0.474151	0.674702	0.0559929	Gm25366		FALSE	FALSE
1.66488	2.71952	2.1922	0	0.111986	0.0559929	0.118538	0.141918	0.0559929			FALSE	FALSE
1.66488	6.44708	4.05598	0.140296	0	0.0701482	1.78669	0.674702	0.0701482	Gm15071		FALSE	FALSE
1.65761	5.90421	3.78091	0.136388	0	0.0681939	0.834075	0.663073	0.0681939	Gm24763		FALSE	FALSE
1.65761	3.93895	2.79828	0	0	0	1.43107	0.839878	0	Gm14694		FALSE	FALSE
1.65761	5.24966	3.45364	0.280593	0	0.140296	1.19615	0.828249	0.140296	Gm15032		FALSE	FALSE
1.65695	6.48431	4.07063	0.140296	0	0.0701482	0.478462	0.402495	0.0701482	Gm26415		FALSE	FALSE
1.64968	3.98459	2.81713	0.685847	0	0.342924	0.715537	0.141918	0.342924	Gm14696		FALSE	FALSE
1.64968	4.91818	3.28393	0.280593	0	0.140296	1.31469	0.69796	0.140296	Gm25226		FALSE	FALSE
1.64968	2.67387	2.16178	0.557277	0.541699	0.549488	0.357769	1.20749	0.549488	Gm25421		FALSE	FALSE
1.64968	4.07426	2.86197	0	0	0	0.954768	0.81662	0	Gm14717		FALSE	FALSE
1.64968	5.12115	3.38541	0.416981	0.143238	0.280109	0.715537	0.425754	0.280109			FALSE	FALSE
1.64968	6.37942	4.01455	0.140296	1.02089	0.580596	0.594844	2.20091	0.580596	Gm9043		FALSE	FALSE
1.64968	6.92909	4.28938	0.561186	0	0.280593	0.478462	0.69796	0.280593	Gm14870		FALSE	FALSE
1.64968	5.71646	3.68307	0	0	0	1.18969	1.0772	0	Gm14903		FALSE	FALSE
1.64968	3.45694	2.55331	0.280593	0	0.140296	0.362079	0.402495	0.140296	Gm14975		FALSE	FALSE
1.64968	0.331483	0.990581	0.136388	0.447943	0.292166	1.19184	1.36103	0.292166	Gm15039		FALSE	FALSE
1.64241	5.24966	3.44604	0.420889	0.143238	0.282064	0.599154	0.839878	0.282064	Mir500		FALSE	FALSE
1.64241	5.78411	3.71326	0.136388	0.255224	0.195806	1.07762	0.425754	0.195806	Gm14820		FALSE	FALSE
1.64241	7.69694	4.66967	0.140296	0	0.0701482	1.07977	0.674702	0.0701482	Rpl23a-ps13		FALSE	FALSE
1.64241	5.67081	3.65661	0.136388	0	0.0681939	0.120693	0.272207	0.0681939	Gm24535		FALSE	FALSE
1.64241	2.56057	2.10149	0.416981	0	0.20849	0.359924	0.544413	0.20849	Gm22287		FALSE	FALSE
1.64241	2.72632	2.18436	0	0.429713	0.214857	0.237076	0.674702	0.214857	Mir742		FALSE	FALSE
1.64241	3.10344	2.37292	0	0.111986	0.0559929	0.478462	0.69796	0.0559929	Gm14765		FALSE	FALSE
1.64241	5.74689	3.69465	0	0.111986	0.0559929	0.355614	0.532784	0.0559929	Gm14791		FALSE	FALSE
1.64241	4.5867	3.11455	0.280593	0.223972	0.252282	0.241386	0.425754	0.252282	Gm27554		FALSE	FALSE
1.63448	5.19722	3.41585	0.140296	0	0.0701482	0.715537	0.130289	0.0701482	Gm14473		FALSE	FALSE
1.63448	4.91818	3.27633	0	0.111986	0.0559929	0.120693	0	0.0559929	Gm14576		FALSE	FALSE
1.63448	5.5423	3.58839	0.276684	0.143238	0.209961	0.239231	0.283836	0.209961	Gm25332		FALSE	FALSE
1.63448	4.61713	3.1258	0.276684	0.398462	0.337573	0.478462	0.532784	0.337573	Gm14886		FALSE	FALSE
1.63448	5.85177	3.74312	0.272776	0.111986	0.192381	0.357769	0.69796	0.192381	Gm23768		FALSE	FALSE
1.62721	4.0066	2.81691	0	0.111986	0.0559929	1.42892	0.828249	0.0559929	Gm22612		FALSE	FALSE
1.62721	1.79273	1.70997	0	0	0	0.596999	0.141918	0	Gm14756		FALSE	FALSE
1.62721	2.4777	2.05246	1.11455	0.111986	0.61327	0.596999	2.01248	0.61327	Rab39b		FALSE	FALSE
1.62721	4.75244	3.18982	0	0.111986	0.0559929	1.67893	0.804991	0.0559929	Gm9115		FALSE	FALSE
1.62721	2.8244	2.2258	0.140296	0	0.0701482	0.239231	0.556042	0.0701482	Gm15094		FALSE	FALSE
1.62721	3.67512	2.65116	0	0.111986	0.0559929	0.239231	0.556042	0.0559929	3110067C02Rik		FALSE	FALSE
1.62721	4.13512	2.88116	0	0.111986	0.0559929	0.239231	0.532784	0.0559929	Gm22062		FALSE	FALSE
1.61928	5.45263	3.53595	0	0	0	0.717692	0.130289	0	Gm4908		FALSE	FALSE
1.61928	6.28134	3.95031	0.280593	0	0.140296	0.599154	0.663073	0.140296	Gm22528		FALSE	FALSE
1.61928	2.90727	2.26327	0.553368	0.111986	0.332677	0.954768	0.414125	0.332677	Gm23417		FALSE	FALSE
1.61928	2.56057	2.08993	0.136388	0	0.0681939	0	0.130289	0.0681939	Mir465b-2		FALSE	FALSE
1.61928	6.15282	3.88605	0	0.111986	0.0559929	0.596999	0.402495	0.0559929	Gm14899		FALSE	FALSE
1.61928	3.0578	2.33854	0.276684	0	0.138342	0.357769	0.283836	0.138342	Gm14936		FALSE	FALSE
1.61928	3.92373	2.7715	0.420889	0.286476	0.353682	0.118538	0.804991	0.353682	Hmgn2l6		FALSE	FALSE
1.61928	5.21243	3.41586	0.96644	0.335958	0.651199	0.724158	0.556042	0.651199	Gm27659		FALSE	FALSE
1.61201	6.1156	3.8638	0.140296	0.335958	0.238127	0.241386	0.414125	0.238127	Mir501		FALSE	FALSE
1.61201	3.58545	2.59873	0.140296	0.335958	0.238127	0.478462	0.130289	0.238127	Gm2003		FALSE	FALSE
1.61201	2.53015	2.07108	0.280593	1.41936	0.849975	1.319	3.71549	0.849975	Mir503		FALSE	FALSE
1.61201	3.65311	2.63256	0	0	0	0.715537	0.556042	0	Gm14584		FALSE	FALSE
1.61201	2.37282	1.99241	0.140296	0	0.0701482	0	0.141918	0.0701482	Gm14938		FALSE	FALSE
1.61201	2.87684	2.24442	0.136388	1.48186	0.809124	0.476306	2.48475	0.809124	Gm4996		FALSE	FALSE
1.61201	3.57024	2.59112	0.140296	0	0.0701482	0.239231	0.544413	0.0701482	Gm15171		FALSE	FALSE
1.61201	4.24	2.926	0.136388	0.479195	0.307792	0.357769	0.70959	0.307792	Gm5764		FALSE	FALSE
1.60473	3.44172	2.52323	0	0.429713	0.214857	0.237076	1.06557	0.214857	Mir883a		FALSE	FALSE
1.60408	2.92249	2.26328	0.413072	0	0.206536	0.120693	0.283836	0.206536	Gm15256		FALSE	FALSE
1.60408	4.72201	3.16304	0.272776	0	0.136388	1.42892	1.32615	0.136388	Tex13c3		FALSE	FALSE
1.60408	2.25952	1.9318	0	0.223972	0.111986	0.954768	0.544413	0.111986	Gm9119		FALSE	FALSE
1.60408	6.01751	3.81079	0	0.286476	0.143238	0.711227	1.24237	0.143238	Gm7222		FALSE	FALSE
1.60408	1.28029	1.44218	0.685847	2.26576	1.4758	3.34923	4.82994	1.4758	Gm8019		FALSE	FALSE
1.60408	6.51474	4.05941	0	0.111986	0.0559929	0.241386	0.272207	0.0559929	Gm26960		FALSE	FALSE
1.5968	1.8756	1.7362	0	0	0	0.237076	0.283836	0	Gm25207		FALSE	FALSE
1.5968	3.08823	2.34252	0.413072	0.143238	0.278155	0.478462	0.414125	0.278155	Gm14571		FALSE	FALSE
1.5968	7.91512	4.75596	0.280593	0.335958	0.308275	0.359924	0.556042	0.308275	Gm7076		FALSE	FALSE
1.5968	5.67081	3.63381	0.276684	0	0.138342	0.239231	0.532784	0.138342	Gm23028		FALSE	FALSE
1.5968	2.45569	2.02625	0.974258	0	0.487129	0.357769	0.532784	0.487129	Gm5757		FALSE	FALSE
1.5968	2.68909	2.14295	0.136388	0	0.0681939	1.319	1.49132	0.0681939	Gm5939		FALSE	FALSE
1.5968	5.31732	3.45706	0	0.255224	0.127612	0.239231	0.390866	0.127612	Gm14859		FALSE	FALSE
1.5968	3.55502	2.57591	0.420889	0.398462	0.409675	0.357769	0.283836	0.409675	Gm24491		FALSE	FALSE
1.58953	4.79808	3.19381	0.276684	0.398462	0.337573	0.359924	0.425754	0.337573	Olfr1320		FALSE	FALSE
1.58953	2.79397	2.19175	0.140296	0	0.0701482	0.719847	0.544413	0.0701482	Gm27000		FALSE	FALSE
1.58888	3.92373	2.7563	0	0.398462	0.199231	1.916	0.686331	0.199231	Was		FALSE	FALSE
1.58888	0.994448	1.29166	0.689756	1.70583	1.19779	2.02807	0.81662	1.19779	Gm6787		FALSE	FALSE
1.58888	4.7	3.14444	0.409163	0.510447	0.459805	0.355614	0.283836	0.459805			FALSE	FALSE
1.5816	5.20402	3.39281	0.136388	0	0.0681939	0.956923	0.556042	0.0681939	Syp		FALSE	FALSE
1.5816	6.07837	3.82999	0.140296	0.143238	0.141767	1.55608	0.414125	0.141767	Gm14470		FALSE	FALSE
1.5816	2.44048	2.01104	0	0	0	0.715537	0.544413	0	Gm15432		FALSE	FALSE
1.5816	2.45569	2.01865	0.140296	0.111986	0.126141	0.239231	0	0.126141	Rhox3c		FALSE	FALSE
1.5816	3.77321	2.6774	0.280593	0.653685	0.467139	1.07546	0.260577	0.467139	Gm14697		FALSE	FALSE
1.5816	4.17234	2.87697	0.136388	0	0.0681939	0.359924	0.402495	0.0681939	Gm14649		FALSE	FALSE
1.5816	5.43742	3.50951	0	0.111986	0.0559929	0.599154	0.402495	0.0559929	Gm15365		FALSE	FALSE
1.5816	3.87809	2.72985	0.697573	0.143238	0.420406	1.07762	1.49132	0.420406	Gm6039		FALSE	FALSE
1.5816	7.62928	4.60544	0.280593	0	0.140296	0.838385	0.674702	0.140296	Gm23121		FALSE	FALSE
1.5816	4.97062	3.27611	0.140296	0	0.0701482	0.476306	0.414125	0.0701482	Pbsn		FALSE	FALSE
1.5816	6.01751	3.79956	0.545551	0.255224	0.400387	0.599154	1.87056	0.400387	Gucy2f		FALSE	FALSE
1.5816	6.01751	3.79956	0.140296	0.429713	0.285005	0.719847	0.958538	0.285005	Mir652		FALSE	FALSE
1.5816	4.27043	2.92602	0.136388	0	0.0681939	0.83623	0.283836	0.0681939	Gm25097		FALSE	FALSE
1.5816	5.26488	3.42324	0	0	0	0.357769	0.981796	0	n-R5s15		FALSE	FALSE
1.5816	3.93895	2.76028	0	0.111986	0.0559929	1.07331	1.11208	0.0559929	Gm15207		FALSE	FALSE
1.5816	5.04669	3.31415	0	0	0	0.83192	0.130289	0	Bmx		FALSE	FALSE
1.57433	1.39359	1.48396	0.140296	0.36721	0.253753	2.03669	0.946909	0.253753	Gm9427		FALSE	FALSE
1.57433	3.52459	2.54946	0	0.971413	0.485706	0.713382	0.283836	0.485706	Gm23258		FALSE	FALSE
1.57433	4.0066	2.79047	0.136388	0.429713	0.283051	0.241386	0.414125	0.283051	Gm14816		FALSE	FALSE
1.57433	6.0023	3.78831	0.136388	0.223972	0.18018	0.120693	0.556042	0.18018	Gm4991		FALSE	FALSE
1.57367	4.4734	3.02354	1.52372	0.36721	0.945463	4.67254	1.6565	0.945463	Kcne1l		FALSE	FALSE
1.5664	1.84517	1.70578	0.140296	0.223972	0.182134	0.118538	0.556042	0.182134	Btbd35f22		FALSE	FALSE
1.5664	6.77015	4.16827	0.276684	0.111986	0.194335	1.79315	0.958538	0.194335	Gm14549		FALSE	FALSE
1.5664	3.27598	2.42119	1.11065	0.684937	0.897791	1.19831	1.51458	0.897791	Gm14648		FALSE	FALSE
1.5664	4.15713	2.86177	0.140296	0.335958	0.238127	0	0.839878	0.238127	n-R5s10		FALSE	FALSE
1.55913	2.5978	2.07847	0.136388	0.510447	0.323418	2.27592	4.81595	0.323418	Mir351		FALSE	FALSE
1.55913	2.37282	1.96598	0	0	0	0.956923	0.141918	0	Gm5389		FALSE	FALSE
1.55913	1.8756	1.71736	0.54946	0.111986	0.330723	1.78884	1.18423	0.330723	Gm14902		FALSE	FALSE
1.55913	6.55196	4.05555	0.416981	0.398462	0.407721	0.480617	0.544413	0.407721	Gm9673		FALSE	FALSE
1.55913	4.10469	2.83191	0	0	0	0.719847	0.272207	0	Gm15078		FALSE	FALSE
1.5512	4.90297	3.22708	0.280593	0	0.140296	0.717692	0.283836	0.140296	Rhox4f		FALSE	FALSE
1.5512	4.60191	3.07656	0.561186	0.223972	0.392579	0.715537	1.08883	0.392579	Gm7189		FALSE	FALSE
1.5512	3.57024	2.56072	0.136388	0	0.0681939	0.60131	0.935279	0.0681939	Gm7834		FALSE	FALSE
1.5512	5.33933	3.44527	0.280593	0.111986	0.196289	0.239231	0.402495	0.196289	Oat-rs1		FALSE	FALSE
1.5512	3.14067	2.34594	0.140296	0.111986	0.126141	0	0.130289	0.126141	Gm22686		FALSE	FALSE
1.5512	4.0066	2.7789	0.416981	0	0.20849	0.355614	0.521155	0.20849	Gm14985		FALSE	FALSE
1.5512	3.2912	2.4212	0.140296	0.143238	0.141767	0.478462	0.414125	0.141767	Gm14987		FALSE	FALSE
1.5512	3.04258	2.29689	0.140296	0	0.0701482	0.237076	0.81662	0.0701482	Ripply1		FALSE	FALSE
1.5512	3.07301	2.31211	0.136388	0.143238	0.139813	0.717692	0.567672	0.139813	Lhfpl1		FALSE	FALSE
1.54393	3.12545	2.33469	0	0.143238	0.0716189	0.476306	0	0.0716189	Gm24809		FALSE	FALSE
1.54393	6.62803	4.08598	0.140296	0	0.0701482	1.55392	1.11208	0.0701482	Dgat2l6		FALSE	FALSE
1.54393	2.16144	1.85268	0.276684	0	0.138342	1.319	1.62161	0.138342	Gm9785		FALSE	FALSE
1.54393	3.50258	2.52326	0.140296	0	0.0701482	0.239231	0.532784	0.0701482	Gm22143		FALSE	FALSE
1.536	5.01626	3.27613	0	0.286476	0.143238	1.43323	0.69796	0.143238	Gm5924		FALSE	FALSE
1.536	2.69589	2.11594	0.140296	4.75549	2.4479	1.31685	4.82758	2.4479	Gm14579		FALSE	FALSE
1.536	5.7621	3.64905	0.280593	0.286476	0.283534	0.596999	0.130289	0.283534	Gm15037		FALSE	FALSE
1.536	3.58545	2.56073	0.140296	0.111986	0.126141	0.480617	0.141918	0.126141	Gm14712		FALSE	FALSE
1.536	5.17359	3.3548	0.276684	0.286476	0.28158	2.15092	0.81662	0.28158	Rpl13-ps5		FALSE	FALSE
1.536	4.73042	3.13321	0.557277	0.286476	0.421876	0.355614	0.283836	0.421876	Gm14869		FALSE	FALSE
1.536	3.40449	2.47025	0.136388	0	0.0681939	0.359924	0.532784	0.0681939	Gm15013		FALSE	FALSE
1.536	3.15588	2.34594	1.39515	0.36721	0.881178	1.19184	1.7519	0.881178	Gm15099		FALSE	FALSE
1.52873	1.7623	1.64551	0	0.622433	0.311217	0.120693	0.70959	0.311217	Btbd35f13		FALSE	FALSE
1.52873	5.05349	3.29111	0.561186	0	0.280593	1.07762	0.544413	0.280593	Gm23385		FALSE	FALSE
1.52873	4.43617	2.98245	0.280593	0	0.140296	1.07331	1.20749	0.140296	Gm14663		FALSE	FALSE
1.52873	7.38908	4.45891	0.140296	0.223972	0.182134	0.118538	0.283836	0.182134	Magea7-ps		FALSE	FALSE
1.52873	2.45569	1.99221	0.974258	0	0.487129	0.357769	0.532784	0.487129	Gm5398		FALSE	FALSE
1.52873	5.37818	3.45345	0	0.255224	0.127612	0.719847	0.283836	0.127612	Gm24973		FALSE	FALSE
1.52873	2.74153	2.13513	0.140296	0.36721	0.253753	0.480617	1.24237	0.253753	Gm6285		FALSE	FALSE
1.52873	4.13512	2.83192	0	0.479195	0.239598	0.60131	0	0.239598	Gm14988		FALSE	FALSE
1.52873	3.0578	2.29326	0.140296	0	0.0701482	0.118538	0.390866	0.0701482	Gm23958		FALSE	FALSE
1.52873	4.4734	3.00106	0	0.398462	0.199231	0.963388	0.970167	0.199231	Gm25915		FALSE	FALSE
1.5208	3.75799	2.6394	0.833961	0.143238	0.4886	0.959078	1.12371	0.4886	Rps12-ps1		FALSE	FALSE
1.5208	4.90976	3.21528	0	0.111986	0.0559929	0.241386	0.141918	0.0559929	Mir3113		FALSE	FALSE
1.5208	6.29655	3.90868	0	0	0	0.239231	0.272207	0	Gm5396		FALSE	FALSE
1.51353	1.77751	1.64552	0	0.111986	0.0559929	0.357769	0.674702	0.0559929	Gm15258		FALSE	FALSE
1.51353	3.38928	2.4514	0.280593	0	0.140296	0.237076	0.544413	0.140296	Gm8344		FALSE	FALSE
1.51353	5.43742	3.47547	0	0.111986	0.0559929	0.599154	0.272207	0.0559929	Gm22351		FALSE	FALSE
1.51353	4.43617	2.97485	0	0.111986	0.0559929	0.357769	0.958538	0.0559929	Xlr3e-ps		FALSE	FALSE
1.51353	6.78536	4.14944	0.136388	0	0.0681939	1.67893	0.946909	0.0681939	Gm21986		FALSE	FALSE
1.51353	5.85177	3.68265	0.280593	0	0.140296	0.476306	1.49132	0.140296	Gm15022		FALSE	FALSE
1.51353	4.08947	2.8015	0.280593	0.111986	0.196289	0.60131	1.10046	0.196289	Gm23786		FALSE	FALSE
1.50626	3.55502	2.53064	0.413072	0	0.206536	0.717692	0.414125	0.206536	Gm14521		FALSE	FALSE
1.50626	8.17215	4.8392	0.276684	0.111986	0.194335	0.83623	0.414125	0.194335	Gm25642		FALSE	FALSE
1.49833	4.78967	3.144	0.557277	0.111986	0.334631	1.19184	0.414125	0.334631	Gm26618		FALSE	FALSE
1.49833	4.15713	2.82773	0.140296	0.223972	0.182134	0.359924	0.283836	0.182134	Gm14537		FALSE	FALSE
1.49833	1.31072	1.40452	0	0.111986	0.0559929	0	0.141918	0.0559929	Gm15279		FALSE	FALSE
1.49833	3.55502	2.52667	0.140296	0	0.0701482	0.478462	0.130289	0.0701482	Gm14587		FALSE	FALSE
1.49833	2.12421	1.81127	2.61482	0.223972	1.4194	1.79746	0.946909	1.4194	Mir106a		FALSE	FALSE
1.49833	5.40019	3.44926	0.136388	0.541699	0.339044	1.194	0.970167	0.339044	Gm14684		FALSE	FALSE
1.49833	3.52459	2.51146	0.136388	0	0.0681939	0.476306	0.544413	0.0681939	Gm9060		FALSE	FALSE
1.49833	4.43617	2.96725	0	0.143238	0.0716189	0.717692	0.260577	0.0716189	Gm26182		FALSE	FALSE
1.48313	3.60066	2.5419	0	0.335958	0.167979	1.31038	0.283836	0.167979	Mir1198		FALSE	FALSE
1.48313	3.63789	2.56051	0.140296	0.255224	0.19776	1.18753	1.33777	0.19776	Gm5934		FALSE	FALSE
1.48313	4.91818	3.20065	0.140296	0	0.0701482	0.722002	0.958538	0.0701482	Gm14679		FALSE	FALSE
1.48313	2.04134	1.76223	1.38342	0.223972	0.803696	2.03885	1.76353	0.803696	Gabre		FALSE	FALSE
1.48313	1.5289	1.50601	0.280593	0	0.140296	0.482772	0.130289	0.140296	Gm14927		FALSE	FALSE
1.48313	3.57024	2.52668	0	0.143238	0.0716189	1.19831	0.686331	0.0716189	Gm14947		FALSE	FALSE
1.48313	1.54411	1.51362	0	0	0	0.239231	0	0	Cldn34c3		FALSE	FALSE
1.48313	2.87004	2.17658	0.140296	0.255224	0.19776	1.43969	1.76353	0.19776	Glra4		FALSE	FALSE
1.48313	3.23875	2.36094	0.280593	0.255224	0.267908	0.362079	0.69796	0.267908	Gm15007		FALSE	FALSE
1.48313	7.14727	4.3152	0.140296	0.111986	0.126141	1.31685	0.141918	0.126141	Gm8202		FALSE	FALSE
1.48313	4.02182	2.75247	0.561186	0	0.280593	0.480617	0.260577	0.280593	Gm15062		FALSE	FALSE
1.47585	6.13081	3.80333	0.693665	0.223972	0.458818	2.03238	1.23074	0.458818	Gm6798		FALSE	FALSE
1.47585	5.40019	3.43802	0.96644	0.335958	0.651199	0.717692	0.651443	0.651199	Gm9434		FALSE	FALSE
1.47585	2.99014	2.233	0	0	0	0.599154	0.283836	0	Gm26593		FALSE	FALSE
1.47585	7.02717	4.25151	0	0	0	0.713382	0.674702	0	Olfr1324		FALSE	FALSE
1.47585	5.8822	3.67903	0.140296	0.429713	0.285005	1.20046	0.828249	0.285005	Gm14707		FALSE	FALSE
1.47585	5.06871	3.27228	0.140296	0.111986	0.126141	1.31254	0.414125	0.126141	Gm14798		FALSE	FALSE
1.47585	4.24	2.85793	0.140296	0.653685	0.396991	1.07977	3.30137	0.396991	3010001F23Rik		FALSE	FALSE
1.47585	6.43186	3.95386	0.280593	0.223972	0.252282	0.241386	0.793361	0.252282	Gm15169		FALSE	FALSE
1.46792	1.92804	1.69798	0.420889	0.111986	0.266438	1.43323	1.53784	0.266438	Fthl17b		FALSE	FALSE
1.46792	5.70124	3.58458	0.136388	0.111986	0.124187	0.239231	0.283836	0.124187	Gm14883		FALSE	FALSE
1.46792	3.56182	2.51487	0.272776	0.765671	0.519223	0.596999	1.37266	0.519223	Gm5169		FALSE	FALSE
1.46792	0.647751	1.05784	0	0.846405	0.423202	0.120693	0.414125	0.423202	Gm26302		FALSE	FALSE
1.46792	5.57273	3.52033	0	0	0	0	0.686331	0	Gm14831		FALSE	FALSE
1.46792	4.75244	3.11018	0.276684	0	0.138342	0.596999	0.532784	0.138342	Gm9166		FALSE	FALSE
1.46792	3.95416	2.71104	0	0	0	0.359924	0.414125	0			FALSE	FALSE
1.46792	1.04689	1.25741	1.36779	2.12252	1.74515	0.237076	0.946909	1.74515	Yy2		FALSE	FALSE
1.46065	3.30641	2.38353	0.276684	0.111986	0.194335	0.599154	0.544413	0.194335	Gm14541		FALSE	FALSE
1.46065	2.83961	2.15013	0	0.223972	0.111986	0.719847	0.828249	0.111986	Gm5387		FALSE	FALSE
1.46065	2.25952	1.86009	0	0.111986	0.0559929	0.355614	0.414125	0.0559929			FALSE	FALSE
1.46065	3.32162	2.39114	0.409163	0.223972	0.316567	2.14877	1.59835	0.316567	Awat1		FALSE	FALSE
1.46065	3.65311	2.55688	0.280593	0.398462	0.339527	1.67893	1.21912	0.339527	Gm14904		FALSE	FALSE
1.46065	2.12421	1.79243	0.140296	0.143238	0.141767	0.717692	1.10046	0.141767	Gm15282		FALSE	FALSE
1.45272	5.06871	3.26072	0.276684	0.143238	0.209961	1.319	0.958538	0.209961	Gm14766		FALSE	FALSE
1.45272	8.17895	4.81584	0.280593	0.143238	0.211915	0.84054	0.81662	0.211915	Gm26992		FALSE	FALSE
1.45272	2.24431	1.84851	0.140296	0.398462	0.269379	3.23069	2.61504	0.269379	Trpc5		FALSE	FALSE
1.45272	3.41971	2.43622	0.136388	0	0.0681939	0.239231	0.414125	0.0681939	Mir1298		FALSE	FALSE
1.44545	5.55072	3.49808	0.420889	0.286476	0.353682	0.594844	0.141918	0.353682	Gm26065		FALSE	FALSE
1.44545	2.64345	2.04445	0	0.143238	0.0716189	2.03454	0.69796	0.0716189	Gm8617		FALSE	FALSE
1.44545	5.08392	3.26469	0.136388	0	0.0681939	0.359924	0	0.0681939	Gm14925		FALSE	FALSE
1.44545	4.08267	2.76406	0.413072	0.111986	0.262529	0.717692	0	0.262529	Gm5133		FALSE	FALSE
1.44545	3.57024	2.50784	0	0	0	0.237076	0.544413	0	Gm14979		FALSE	FALSE
1.44545	2.8244	2.13493	0.280593	0.653685	0.467139	0.120693	1.06557	0.467139	Gm15129		FALSE	FALSE
1.44545	5.13636	3.29091	0.136388	0.223972	0.18018	0	0.556042	0.18018	Gm8832		FALSE	FALSE
1.43752	0.979233	1.20838	0.276684	0.255224	0.265954	1.79315	0.793361	0.265954	Gm5926		FALSE	FALSE
1.43752	4.82009	3.12881	0.280593	0	0.140296	0.480617	0.674702	0.140296	Gm14651		FALSE	FALSE
1.43025	5.18201	3.30613	0.140296	0	0.0701482	0.952613	0.804991	0.0701482	Gm14491		FALSE	FALSE
1.43025	1.37837	1.40431	0.409163	1.89855	1.15386	1.43107	0.970167	1.15386	Gm7350		FALSE	FALSE
1.43025	5.19722	3.31374	0.140296	0.36721	0.253753	0.599154	0.272207	0.253753	Slx		FALSE	FALSE
1.43025	3.72076	2.57551	0.280593	0.223972	0.252282	0.359924	0.81662	0.252282	Gm14614		FALSE	FALSE
1.43025	3.77321	2.60173	0.276684	0	0.138342	0.838385	0.981796	0.138342	Gm7657		FALSE	FALSE
1.43025	5.6556	3.54293	0.276684	0	0.138342	0.476306	0.81662	0.138342	Gm14631		FALSE	FALSE
1.43025	3.72076	2.57551	0.545551	0.111986	0.328768	0.956923	1.50295	0.328768	Gm14699		FALSE	FALSE
1.43025	3.45694	2.44359	0.276684	0.143238	0.209961	0.362079	0.828249	0.209961	Gm14730		FALSE	FALSE
1.43025	4.54947	2.98986	0.416981	0.223972	0.320476	0.842695	0.283836	0.320476	Gm8421		FALSE	FALSE
1.43025	3.95416	2.69221	0	0.223972	0.111986	0.954768	0.130289	0.111986	Gm7108		FALSE	FALSE
1.43025	3.72076	2.57551	0	0	0	0	0.402495	0	Gm24718		FALSE	FALSE
1.43025	3.49416	2.46221	2.09663	0.36721	1.23192	0.719847	2.95938	1.23192	Gm27520		FALSE	FALSE
1.43025	1.46124	1.44575	0.280593	0.143238	0.211915	1.79531	1.88219	0.211915	Gm8097		FALSE	FALSE
1.43025	4.42776	2.929	0.140296	1.41936	0.779826	1.06684	1.21912	0.779826	Gm15066		FALSE	FALSE
1.43025	2.8244	2.12733	0.553368	0.223972	0.38867	0.596999	0.946909	0.38867	Gm15156		FALSE	FALSE
1.42298	6.07837	3.75067	0.416981	0.223972	0.320476	1.32331	0.414125	0.320476	Gm8410		FALSE	FALSE
1.41505	3.53981	2.47743	0.420889	0.143238	0.282064	2.86861	1.11208	0.282064	Eras		FALSE	FALSE
1.41505	2.74153	2.07829	0	0.111986	0.0559929	0.120693	0.946909	0.0559929	Gm14510		FALSE	FALSE
[truncated: 626 more rows]
