# Supplementary material for: Staged developmental mapping and X chromosome transcriptional dynamics during mouse spermatogenesis
Source: Nat Commun. 2019 Mar 19;10:1251. doi: 10.1038/s41467-019-09182-1 (PMC6424977; doi:10.1038/s41467-019-09182-1)
Supplement: Supplementary file 16 — Source Data [file 41467_2019_9182_MOESM16_ESM.xlsx]

## Sheet: Figure 7f
	Tissue Total Area	Total Signal Count	Average Signal Optical Density	Signal Count Per um2	# of Tubules
Stage I	3252630	62760	0.253313	0.0192952	34
Stage II-III	1596840	30150	0.239473	0.018881	21
Stage IV	441932	2354	0.217017	0.00532661	10
Stage V	680678	1030	0.239204	0.0015132	12
Stage VI	1208690	1087	0.229558	0.000899321	20
Stage VII	2162110	1168	0.238765	0.000540213	25
Stage VIII	1442780	641	0.250614	0.000444281	21
Stage IX	1233130	480	0.27891	0.000389253	22
Stage X	746511	126	0.237538	0.000168785	9
Stage XI	2116840	676	0.23347	0.000319344	26
Stage XII	1031360	929	0.265741	0.000900752	17
					217

## Sheet: Supplementary Figure 6a
	Tissue Total Area	Total Signal Count	Average Signal Optical Density	Signal Count Per um2
P5 - BL153629	2093300	2260	0.325868	0.00107964
P5 - BL153630	1706240	844	0.312915	0.000494655
P10 - BL144885	3535990	79562	0.379754	0.0225006
P10 - BL144886	2806200	76491	0.372549	0.0272579
P15 - BL147294	6533090	208529	0.343087	0.0319189
P15 - BL147295	7898960	233063	0.346427	0.0295055
Adult -BL145068	23206700	270577	0.363122	0.0116594
Adult -BL145069	22905600	187980	0.358088	0.00820673

## Sheet: Supplementary Figure 6c
	Tissue Total Area	Total Signal Count	Average Signal Optical Density	Signal Count Per um2	# of Tubules
Stage I	1893920	27949	0.319167	0.0147572	23
Stage II-III	1160470	7288	0.30196	0.00628021	18
Stage IV	296288	1124	0.307786	0.00379361	7
Stage V	273327	2036	0.353939	0.00744895	6
Stage VI	185551	1860	0.393679	0.0100242	5
Stage VII	2019650	24281	0.403817	0.0120224	25
Stage VIII	1229870	15699	0.406325	0.0127648	18
Stage IX	1217270	22348	0.380073	0.0183591	21
Stage X	599053	11347	0.355693	0.0189416	11
Stage XI	1097140	15935	0.346971	0.0145241	13
Stage XII	1055730	17664	0.349548	0.0167316	13
					160

## Sheet: Supplementary Figure 7a
	Tissue Total Area	Total Signal Count	Average Signal Optical Density	Signal Count Per um2	# of Tubules
Stage I	3250470	14772	0.305104	0.00454457	34
Stage II-III	1605760	4976	0.302224	0.00309884	21
Stage IV	445895	877	0.304594	0.00196683	10
Stage V	685096	1280	0.320379	0.00186835	12
Stage VI	1216400	3319	0.307128	0.00272854	20
Stage VII	2187740	14378	0.281305	0.00657208	25
Stage VIII	1453550	27863	0.301569	0.0191689	21
Stage IX	1246040	47987	0.334495	0.0385116	22
Stage X	750983	32474	0.355084	0.043242	9
Stage XI	2123980	88808	0.356286	0.0418121	26
Stage XII	1042970	22323	0.281338	0.0214033	17
					217
